# Supplementary material for: Fragmentation and transferability in Hirshfeld atom refinement
Source: IUCrJ. 2022 Feb 26;9(Pt 2):298–315. doi: 10.1107/S2052252522000690 (PMC8895009; doi:10.1107/S2052252522000690)
Supplement: Supplementary file 2 [file m-09-00298-sup2.zip › cif/disordered/BECFAT_wrong_mm.cif]

data_BECFAT_wrong_mm
_audit_creation_date               2021-12-10
_audit_creation_method
;
Olex2 1.3
(compiled 2020.07.31 svn.rc2a77460 for OlexSys, GUI svn.r6145)
;
_audit_contact_author_address      ?
_audit_contact_author_email        ?
_audit_contact_author_name         ''
_audit_contact_author_phone        ?
_publ_contact_author_id_orcid      ?
_publ_section_references
;
Bourhis, L.J., Dolomanov, O.V., Gildea, R.J., Howard, J.A.K., Puschmann, H.
 (2015). Acta Cryst. A71, 59-75.

Dolomanov, O.V., Bourhis, L.J., Gildea, R.J, Howard, J.A.K. & Puschmann, H.
 (2009), J. Appl. Cryst. 42, 339-341.
;
_chemical_formula_moiety           'C16 H14 Fe N4'
_chemical_formula_sum              'C16 H14 Fe N4'
_chemical_formula_weight           318.162
loop_
  _atom_type_symbol
  _atom_type_scat_dispersion_real
  _atom_type_scat_dispersion_imag
  _atom_type_scat_Cromer_Mann_a1
  _atom_type_scat_Cromer_Mann_a2
  _atom_type_scat_Cromer_Mann_a3
  _atom_type_scat_Cromer_Mann_a4
  _atom_type_scat_Cromer_Mann_b1
  _atom_type_scat_Cromer_Mann_b2
  _atom_type_scat_Cromer_Mann_b3
  _atom_type_scat_Cromer_Mann_b4
  _atom_type_scat_Cromer_Mann_c
  _atom_type_scat_source
  _atom_type_scat_dispersion_source
 H 0.00000 0.00000 0.49300 0.32291 0.14019 0.04081 10.51090 26.12570 3.14236
 57.79970 0.0030380000826
 'International Tables Volume C Table 6.1.1.4 (pp. 500-502)'
 'Henke, Gullikson and Davis, At. Data and Nucl. Data Tables, 1993, 54, 2'
 C 0.00347 0.00161 2.31000 1.02000 1.58860 0.86500 20.84390 10.20750 0.56870
 51.65120 0.215599998832
 'International Tables Volume C Table 6.1.1.4 (pp. 500-502)'
 'Henke, Gullikson and Davis, At. Data and Nucl. Data Tables, 1993, 54, 2'
 Fe 0.35822 0.84933 11.76950 7.35730 3.52220 2.30450 4.76110 0.30720 15.35350
 76.88050 1.03690004349
 'International Tables Volume C Table 6.1.1.4 (pp. 500-502)'
 'Henke, Gullikson and Davis, At. Data and Nucl. Data Tables, 1993, 54, 2'
 N 0.00653 0.00323 12.21260 3.13220 2.01250 1.16630 0.00570 9.89330 28.99750
 0.58260 -11.5290002823
 'International Tables Volume C Table 6.1.1.4 (pp. 500-502)'
 'Henke, Gullikson and Davis, At. Data and Nucl. Data Tables, 1993, 54, 2'

_space_group_crystal_system        'monoclinic'
_space_group_IT_number             15
_space_group_name_H-M_alt          'C 1 2/c 1'
_space_group_name_Hall             '-C 2yc'
loop_
  _space_group_symop_id
  _space_group_symop_operation_xyz
 1 x,y,z
 2 -x,y,-z+1/2
 3 -x,-y,-z
 4 x,-y,z-1/2
 5 x+1/2,y+1/2,z
 6 -x+1/2,y+1/2,-z+1/2
 7 -x+1/2,-y+1/2,-z
 8 x+1/2,-y+1/2,z-1/2

_symmetry_Int_Tables_number        15
_cell_length_a                     33.205(7)
_cell_length_b                     9.752(2)
_cell_length_c                     8.2212(16)
_cell_angle_alpha                  90
_cell_angle_beta                   98.38(3)
_cell_angle_gamma                  90
_cell_volume                       2633.9(9)
_cell_formula_units_Z              8
_cell_measurement_temperature      133.15
_cell_measurement_reflns_used    15198
_exptl_crystal_description       block
_exptl_crystal_colour            orange
_exptl_absorpt_coefficient_mu      1.142
_exptl_crystal_density_diffrn      1.605
_exptl_crystal_F_000               1315.268
_exptl_crystal_size_max            0.26
_exptl_crystal_size_mid            0.2
_exptl_crystal_size_min            0.19
_diffrn_measurement_device_type  'Stoe IPDS II'
_diffrn_reflns_av_R_equivalents    0.0213
_diffrn_reflns_av_unetI/netI       0.0110
_diffrn_reflns_Laue_measured_fraction_full  0.9971
_diffrn_reflns_Laue_measured_fraction_max  0.9971
_diffrn_reflns_limit_h_max         41
_diffrn_reflns_limit_h_min         -42
_diffrn_reflns_limit_k_max         12
_diffrn_reflns_limit_k_min         -12
_diffrn_reflns_limit_l_max         10
_diffrn_reflns_limit_l_min         -10
_diffrn_reflns_number              15198
_diffrn_reflns_point_group_measured_fraction_full  0.9971
_diffrn_reflns_point_group_measured_fraction_max  0.9971
_diffrn_reflns_theta_full          25.2417
_diffrn_reflns_theta_max           26.70
_diffrn_reflns_theta_min           2.18
_diffrn_ambient_temperature        133.15
_diffrn_measured_fraction_theta_full  0.9971
_diffrn_measured_fraction_theta_max  0.9971
_diffrn_radiation_type             'Mo K\a'
_diffrn_radiation_wavelength       0.71073
_reflns_Friedel_coverage           0.0
_reflns_limit_h_max                41
_reflns_limit_h_min                -41
_reflns_limit_k_max                12
_reflns_limit_k_min                0
_reflns_limit_l_max                10
_reflns_limit_l_min                0
_reflns_number_gt                  2595
_reflns_number_total               2787
_reflns_threshold_expression       I>=2u(I)
_computing_molecular_graphics      'Olex2 1.3 (Dolomanov et al., 2009)'
_computing_publication_material    'Olex2 1.3 (Dolomanov et al., 2009)'
_computing_structure_refinement    'olex2.refine 1.3 (Bourhis et al., 2015)'
_refine_diff_density_max           0.1799
_refine_diff_density_min           -0.1547
_refine_diff_density_rms           0.0345
_refine_ls_d_res_high              0.7909
_refine_ls_d_res_low               9.3492
_refine_ls_goodness_of_fit_ref     1.1052
_refine_ls_hydrogen_treatment      refall
_refine_ls_matrix_type             full
_refine_ls_number_constraints      0
_refine_ls_number_parameters       329
_refine_ls_number_reflns           2787
_refine_ls_number_restraints       0
_refine_ls_R_factor_all            0.0151
_refine_ls_R_factor_gt             0.0125
_refine_ls_restrained_S_all        1.1052
_refine_ls_shift/su_max            0.0008
_refine_ls_shift/su_mean           0.0001
_refine_ls_structure_factor_coef   Fsqd
_refine_ls_weighting_details      
 'w=1/[\s^2^(Fo^2^)+(0.0115P)^2^+0.1890P] where P=(Fo^2^+2Fc^2^)/3'
_refine_ls_weighting_scheme        calc
_refine_ls_wR_factor_gt            0.0239
_refine_ls_wR_factor_ref           0.0244
_olex2_refinement_description
;
1. Others
 Fixed Sof: H2A(0.5) H1A(0.5) H3A(0.5) H4A(0.5)
;
loop_
  _atom_site_label
  _atom_site_type_symbol
  _atom_site_fract_x
  _atom_site_fract_y
  _atom_site_fract_z
  _atom_site_U_iso_or_equiv
  _atom_site_adp_type
  _atom_site_occupancy
  _atom_site_refinement_flags_posn
 C1 C 0.16312(2) 0.05809(7) 0.08920(9) 0.01973(13) Uani 1.000000 .
 H1 H 0.1604(3) -0.0193(10) 0.1799(13) 0.040(3) Uani 1.000000 .
 C2 C 0.19983(2) 0.09661(7) 0.02881(9) 0.02238(14) Uani 1.000000 .
 H2 H 0.2296(3) 0.0524(10) 0.0672(12) 0.040(3) Uani 1.000000 .
 C3 C 0.19041(2) 0.20633(7) -0.08572(8) 0.02122(14) Uani 1.000000 .
 H3 H 0.2119(3) 0.2617(10) -0.1503(13) 0.040(3) Uani 1.000000 .
 C4 C 0.14785(2) 0.23504(7) -0.09635(8) 0.01794(13) Uani 1.000000 .
 H4 H 0.1320(3) 0.3178(10) -0.1685(11) 0.033(2) Uani 1.000000 .
 C5 C 0.130630(19) 0.14244(6) 0.01033(7) 0.01604(12) Uani 1.000000 .
 C6 C 0.088069(19) 0.13737(6) 0.03465(7) 0.01647(12) Uani 1.000000 .
 C7 C 0.07102(2) 0.06745(7) 0.15661(9) 0.02209(14) Uani 1.000000 .
 H7 H 0.0857(3) 0.0035(11) 0.2564(12) 0.044(3) Uani 1.000000 .
 C8 C 0.05488(2) 0.20436(7) -0.05551(9) 0.02177(13) Uani 1.000000 .
 H8 H 0.0541(3) 0.2712(10) -0.1585(13) 0.045(3) Uani 1.000000 .
 C9 C 0.184106(19) 0.28391(7) 0.38988(8) 0.01778(12) Uani 1.000000 .
 H9 H 0.1820(3) 0.2015(10) 0.4762(11) 0.036(2) Uani 1.000000 .
 C10 C 0.22008(2) 0.32430(7) 0.32553(8) 0.01984(13) Uani 1.000000 .
 H10 H 0.2497(3) 0.2790(11) 0.3563(12) 0.039(3) Uani 1.000000 .
 C11 C 0.20947(2) 0.43259(7) 0.21037(8) 0.01989(13) Uani 1.000000 .
 H11 H 0.2294(3) 0.4846(10) 0.1379(11) 0.037(2) Uani 1.000000 .
 C12 C 0.16696(2) 0.45885(6) 0.20320(8) 0.01785(13) Uani 1.000000 .
 H12 H 0.1496(3) 0.5321(9) 0.1230(11) 0.035(2) Uani 1.000000 .
 C13 C 0.151074(18) 0.36801(6) 0.31553(7) 0.01549(12) Uani 1.000000 .
 C14 C 0.109087(18) 0.36202(6) 0.34633(7) 0.01637(12) Uani 1.000000 .
 C15 C 0.09269(2) 0.28397(7) 0.46358(9) 0.02146(14) Uani 1.000000 .
 H15 H 0.1077(3) 0.2115(10) 0.5531(12) 0.041(3) Uani 1.000000 .
 C16 C 0.07540(2) 0.43106(7) 0.26279(9) 0.02377(14) Uani 1.000000 .
 H16 H 0.0741(3) 0.5013(11) 0.1617(14) 0.050(3) Uani 1.000000 .
 Fe1 Fe 0.176463(3) 0.260085(8) 0.139587(10) 0.01396(3) Uani 1.000000 .
 N2 N 0.02116(2) 0.17546(7) 0.00898(8) 0.02844(14) Uani 1.000000 .
 H2A H -0.0061(9) 0.203(3) -0.010(3) 0.055(6) Uiso 0.500000 .
 N1 N 0.03100(2) 0.09211(7) 0.13943(8) 0.02752(13) Uani 1.000000 .
 H1A H 0.0076(7) 0.074(2) 0.200(3) 0.050(6) Uani 0.500000 .
 N3 N 0.052561(19) 0.30676(7) 0.45052(9) 0.02969(14) Uani 1.000000 .
 H3A H 0.0289(7) 0.265(2) 0.489(3) 0.045(6) Uani 0.500000 .
 N4 N 0.04204(2) 0.39701(7) 0.32722(8) 0.03091(15) Uani 1.000000 .
 H4A H 0.0125(6) 0.408(2) 0.293(3) 0.051(6) Uani 0.500000 .

loop_
  _atom_site_aniso_label
  _atom_site_aniso_U_11
  _atom_site_aniso_U_22
  _atom_site_aniso_U_33
  _atom_site_aniso_U_12
  _atom_site_aniso_U_13
  _atom_site_aniso_U_23
 C1 0.0202(3) 0.0146(3) 0.0237(3) 0.0019(2) 0.0007(3) -0.0008(3)
 H1 0.046(6) 0.023(5) 0.051(7) 0.008(5) 0.008(5) 0.009(5)
 C2 0.0179(3) 0.0213(3) 0.0279(4) 0.0039(3) 0.0033(3) -0.0058(3)
 H2 0.022(5) 0.044(7) 0.052(7) 0.011(5) -0.001(5) -0.012(5)
 C3 0.0191(3) 0.0260(3) 0.0196(3) -0.0011(3) 0.0060(3) -0.0050(3)
 H3 0.028(6) 0.048(7) 0.046(7) -0.010(5) 0.014(5) -0.001(5)
 C4 0.0189(3) 0.0207(3) 0.0142(3) -0.0011(3) 0.0019(2) -0.0007(3)
 H4 0.032(6) 0.039(6) 0.027(6) 0.001(5) -0.005(4) 0.014(5)
 C5 0.0168(3) 0.0156(3) 0.0155(3) 0.0000(2) 0.0018(2) -0.0017(2)
 C6 0.0162(3) 0.0175(3) 0.0157(3) -0.0013(2) 0.0023(2) -0.0018(2)
 C7 0.0221(3) 0.0257(3) 0.0188(3) -0.0055(3) 0.0042(3) 0.0008(3)
 H7 0.048(7) 0.044(7) 0.040(6) -0.008(5) 0.006(6) 0.023(6)
 C8 0.0184(3) 0.0242(3) 0.0226(3) 0.0018(3) 0.0029(3) 0.0009(3)
 H8 0.033(6) 0.053(7) 0.047(7) 0.006(5) 0.000(5) 0.023(6)
 C9 0.0150(3) 0.0227(3) 0.0150(3) 0.0012(2) 0.0001(2) 0.0012(3)
 H9 0.046(6) 0.037(6) 0.025(5) 0.008(5) 0.002(5) 0.015(5)
 C10 0.0135(3) 0.0272(3) 0.0182(3) -0.0010(3) 0.0004(2) -0.0011(3)
 H10 0.016(5) 0.062(7) 0.039(6) 0.004(5) 0.003(5) 0.005(5)
 C11 0.0194(3) 0.0211(3) 0.0198(3) -0.0050(3) 0.0049(3) -0.0024(3)
 H11 0.033(6) 0.041(6) 0.040(6) -0.013(5) 0.014(5) 0.003(5)
 C12 0.0212(3) 0.0149(3) 0.0176(3) -0.0004(2) 0.0033(3) -0.0003(2)
 H12 0.045(6) 0.025(5) 0.032(6) 0.006(5) 0.001(5) 0.006(5)
 C13 0.0142(3) 0.0167(3) 0.0152(3) -0.0001(2) 0.0012(2) -0.0013(2)
 C14 0.0135(3) 0.0185(3) 0.0168(3) 0.0001(2) 0.0009(2) -0.0033(2)
 C15 0.0166(3) 0.0243(3) 0.0238(3) -0.0023(3) 0.0038(3) -0.0012(3)
 H15 0.034(6) 0.047(7) 0.043(7) 0.002(5) 0.008(5) 0.019(6)
 C16 0.0167(3) 0.0273(4) 0.0262(4) 0.0041(3) -0.0008(3) -0.0008(3)
 H16 0.038(7) 0.053(7) 0.058(7) 0.019(5) 0.002(6) 0.024(6)
 Fe1 0.01335(5) 0.01442(5) 0.01387(5) 0.00083(3) 0.00122(3) -0.00013(3)
 N2 0.0214(3) 0.0326(3) 0.0326(3) -0.0056(3) 0.0086(3) -0.0099(3)
 N1 0.0218(3) 0.0351(3) 0.0274(3) -0.0094(3) 0.0094(3) -0.0102(3)
 H1A 0.042(16) 0.059(16) 0.050(18) -0.016(12) 0.013(12) 0.012(12)
 N3 0.0170(3) 0.0334(3) 0.0391(4) -0.0040(3) 0.0055(3) -0.0144(3)
 H3A 0.041(14) 0.059(16) 0.039(14) -0.020(12) 0.024(11) 0.010(11)
 N4 0.0146(3) 0.0384(4) 0.0392(4) -0.0008(3) 0.0021(3) -0.0147(3)
 H4A 0.021(14) 0.063(16) 0.065(19) 0.001(10) -0.006(11) -0.001(13)

loop_
  _geom_bond_atom_site_label_1
  _geom_bond_atom_site_label_2
  _geom_bond_distance
  _geom_bond_site_symmetry_2
  _geom_bond_publ_flag
 C1 H1 1.074(9) . ?
 C1 C2 1.4317(10) . ?
 C1 C5 1.4343(9) . ?
 C1 Fe1 2.0482(8) . ?
 C2 H2 1.082(9) . ?
 C2 C3 1.4296(10) . ?
 C2 Fe1 2.0443(8) . ?
 C3 H3 1.092(9) . ?
 C3 C4 1.4306(10) . ?
 C3 Fe1 2.0421(8) . ?
 C4 H4 1.090(9) . ?
 C4 C5 1.4346(9) . ?
 C4 Fe1 2.0463(8) . ?
 C5 C6 1.4567(9) . ?
 C5 Fe1 2.0713(8) . ?
 C6 C7 1.3987(10) . ?
 C6 C8 1.3974(10) . ?
 C7 H7 1.088(10) . ?
 C7 N1 1.3375(10) . ?
 C8 H8 1.066(10) . ?
 C8 N2 1.3368(10) . ?
 C9 H9 1.081(9) . ?
 C9 C10 1.4305(10) . ?
 C9 C13 1.4332(9) . ?
 C9 Fe1 2.0495(8) . ?
 C10 H10 1.074(9) . ?
 C10 C11 1.4278(10) . ?
 C10 Fe1 2.0448(9) . ?
 C11 H11 1.080(9) . ?
 C11 C12 1.4275(10) . ?
 C11 Fe1 2.0456(7) . ?
 C12 H12 1.080(9) . ?
 C12 C13 1.4346(9) . ?
 C12 Fe1 2.0442(7) . ?
 C13 C14 1.4540(9) . ?
 C13 Fe1 2.0655(7) . ?
 C14 C15 1.3992(10) . ?
 C14 C16 1.3973(10) . ?
 C15 H15 1.088(9) . ?
 C15 N3 1.3398(9) . ?
 C16 H16 1.073(10) . ?
 C16 N4 1.3375(10) . ?
 N2 H2A 0.93(3) . ?
 N2 N1 1.3474(10) . ?
 H2A H3A 1.01(3) 2 ?
 N1 H1A 1.00(2) . ?
 H1A H1A 1.03(4) 2 ?
 N3 H3A 0.97(2) . ?
 N3 N4 1.3495(10) . ?
 N4 H4A 0.985(19) . ?
 H4A H4A 1.01(4) 2 ?

loop_
  _geom_angle_atom_site_label_1
  _geom_angle_atom_site_label_2
  _geom_angle_atom_site_label_3
  _geom_angle
  _geom_angle_site_symmetry_1
  _geom_angle_site_symmetry_3
  _geom_angle_publ_flag
 C2 C1 H1 126.0(5) . . ?
 C5 C1 H1 125.6(5) . . ?
 C5 C1 C2 108.37(6) . . ?
 Fe1 C1 H1 125.0(5) . . ?
 Fe1 C1 C2 69.38(4) . . ?
 Fe1 C1 C5 70.49(4) . . ?
 H2 C2 C1 125.5(5) . . ?
 C3 C2 C1 108.00(6) . . ?
 C3 C2 H2 126.4(5) . . ?
 Fe1 C2 C1 69.67(4) . . ?
 Fe1 C2 H2 124.8(5) . . ?
 Fe1 C2 C3 69.44(4) . . ?
 H3 C3 C2 126.5(5) . . ?
 C4 C3 C2 107.83(6) . . ?
 C4 C3 H3 125.6(5) . . ?
 Fe1 C3 C2 69.61(4) . . ?
 Fe1 C3 H3 124.3(5) . . ?
 Fe1 C3 C4 69.68(4) . . ?
 H4 C4 C3 124.8(5) . . ?
 C5 C4 C3 108.52(6) . . ?
 C5 C4 H4 126.5(5) . . ?
 Fe1 C4 C3 69.36(4) . . ?
 Fe1 C4 H4 123.2(5) . . ?
 Fe1 C4 C5 70.55(3) . . ?
 C4 C5 C1 107.26(6) . . ?
 C6 C5 C1 126.83(6) . . ?
 C6 C5 C4 125.90(6) . . ?
 Fe1 C5 C1 68.76(3) . . ?
 Fe1 C5 C4 68.68(3) . . ?
 Fe1 C5 C6 127.11(4) . . ?
 C7 C6 C5 128.11(6) . . ?
 C8 C6 C5 128.11(6) . . ?
 C8 C6 C7 103.76(6) . . ?
 H7 C7 C6 129.6(5) . . ?
 N1 C7 C6 109.66(7) . . ?
 N1 C7 H7 120.8(5) . . ?
 H8 C8 C6 129.4(5) . . ?
 N2 C8 C6 109.41(6) . . ?
 N2 C8 H8 121.2(5) . . ?
 C10 C9 H9 125.8(5) . . ?
 C13 C9 H9 126.0(5) . . ?
 C13 C9 C10 108.25(6) . . ?
 Fe1 C9 H9 124.4(5) . . ?
 Fe1 C9 C10 69.37(4) . . ?
 Fe1 C9 C13 70.22(3) . . ?
 H10 C10 C9 125.8(5) . . ?
 C11 C10 C9 108.08(6) . . ?
 C11 C10 H10 126.1(5) . . ?
 Fe1 C10 C9 69.73(4) . . ?
 Fe1 C10 H10 125.0(5) . . ?
 Fe1 C10 C11 69.60(4) . . ?
 H11 C11 C10 127.0(5) . . ?
 C12 C11 C10 107.88(6) . . ?
 C12 C11 H11 125.1(5) . . ?
 Fe1 C11 C10 69.54(4) . . ?
 Fe1 C11 H11 125.2(5) . . ?
 Fe1 C11 C12 69.52(4) . . ?
 H12 C12 C11 125.5(5) . . ?
 C13 C12 C11 108.47(6) . . ?
 C13 C12 H12 126.0(5) . . ?
 Fe1 C12 C11 69.63(4) . . ?
 Fe1 C12 H12 124.0(5) . . ?
 Fe1 C12 C13 70.37(3) . . ?
 C12 C13 C9 107.31(5) . . ?
 C14 C13 C9 126.61(6) . . ?
 C14 C13 C12 126.07(6) . . ?
 Fe1 C13 C9 69.02(3) . . ?
 Fe1 C13 C12 68.78(3) . . ?
 Fe1 C13 C14 126.95(4) . . ?
 C15 C14 C13 128.39(6) . . ?
 C16 C14 C13 127.90(6) . . ?
 C16 C14 C15 103.70(6) . . ?
 H15 C15 C14 129.3(5) . . ?
 N3 C15 C14 109.68(7) . . ?
 N3 C15 H15 121.0(5) . . ?
 H16 C16 C14 128.9(5) . . ?
 N4 C16 C14 109.61(7) . . ?
 N4 C16 H16 121.5(5) . . ?
 C2 Fe1 C1 40.95(3) . . ?
 C3 Fe1 C1 68.94(3) . . ?
 C3 Fe1 C2 40.95(3) . . ?
 C4 Fe1 C1 68.69(3) . . ?
 C4 Fe1 C2 68.81(3) . . ?
 C4 Fe1 C3 40.97(3) . . ?
 C5 Fe1 C1 40.75(2) . . ?
 C5 Fe1 C2 68.76(3) . . ?
 C5 Fe1 C3 68.85(3) . . ?
 C5 Fe1 C4 40.77(2) . . ?
 C9 Fe1 C1 107.67(3) . . ?
 C9 Fe1 C2 122.42(3) . . ?
 C9 Fe1 C3 158.21(3) . . ?
 C9 Fe1 C4 159.66(3) . . ?
 C9 Fe1 C5 123.51(2) . . ?
 C10 Fe1 C1 123.68(3) . . ?
 C10 Fe1 C2 107.36(3) . . ?
 C10 Fe1 C3 121.82(3) . . ?
 C10 Fe1 C4 157.75(3) . . ?
 C10 Fe1 C5 160.15(3) . . ?
 C10 Fe1 C9 40.90(3) . . ?
 C11 Fe1 C1 160.00(3) . . ?
 C11 Fe1 C2 123.07(3) . . ?
 C11 Fe1 C3 106.63(3) . . ?
 C11 Fe1 C4 121.56(3) . . ?
 C11 Fe1 C5 157.62(3) . . ?
 C11 Fe1 C9 68.80(3) . . ?
 C11 Fe1 C10 40.86(3) . . ?
 C12 Fe1 C1 157.96(3) . . ?
 C12 Fe1 C2 159.43(3) . . ?
 C12 Fe1 C3 122.64(3) . . ?
 C12 Fe1 C4 106.74(3) . . ?
 C12 Fe1 C5 121.82(3) . . ?
 C12 Fe1 C9 68.70(3) . . ?
 C12 Fe1 C10 68.73(3) . . ?
 C12 Fe1 C11 40.86(3) . . ?
 C13 Fe1 C1 122.24(3) . . ?
 C13 Fe1 C2 158.36(3) . . ?
 C13 Fe1 C3 159.34(3) . . ?
 C13 Fe1 C4 122.96(2) . . ?
 C13 Fe1 C5 107.29(2) . . ?
 C13 Fe1 C9 40.76(2) . . ?
 C13 Fe1 C10 68.74(2) . . ?
 C13 Fe1 C11 68.79(3) . . ?
 C13 Fe1 C12 40.86(2) . . ?
 H2A N2 C8 136.3(15) . . ?
 N1 N2 C8 108.85(6) . . ?
 N1 N2 H2A 114.7(15) . . ?
 H3A H2A N2 151(3) 2 . ?
 N2 N1 C7 108.32(6) . . ?
 H1A N1 C7 138.6(13) . . ?
 H1A N1 N2 112.8(13) . . ?
 H1A H1A N1 155(3) 2 . ?
 H3A N3 C15 138.1(13) . . ?
 N4 N3 C15 108.30(7) . . ?
 N4 N3 H3A 112.2(13) . . ?
 N3 H3A H2A 165(3) . 2 ?
 N3 N4 C16 108.70(6) . . ?
 H4A N4 C16 135.0(14) . . ?
 H4A N4 N3 115.0(14) . . ?
 H4A H4A N4 152(4) 2 . ?

loop_
  _geom_hbond_atom_site_label_D
  _geom_hbond_atom_site_label_H
  _geom_hbond_atom_site_label_A
  _geom_hbond_distance_DH
  _geom_hbond_distance_HA
  _geom_hbond_distance_DA
  _geom_hbond_angle_DHA
  _geom_hbond_site_symmetry_A
 N2 H2A N3 0.93(3) 1.97(3) 2.8251(11) 152(2) 2
 N3 H3A N2 0.97(2) 1.88(2) 2.8251(11) 162(2) 2
 N4 H4A N4 0.985(19) 1.936(19) 2.8936(16) 163(2) 2

loop_
  _geom_torsion_atom_site_label_1
  _geom_torsion_atom_site_label_2
  _geom_torsion_atom_site_label_3
  _geom_torsion_atom_site_label_4
  _geom_torsion
  _geom_torsion_site_symmetry_1
  _geom_torsion_site_symmetry_2
  _geom_torsion_site_symmetry_3
  _geom_torsion_site_symmetry_4
  _geom_torsion_publ_flag
 C1 C2 C3 C4 -0.22(6) . . . . ?
 C1 C2 C3 Fe1 59.19(5) . . . . ?
 C1 C5 C4 C3 1.08(6) . . . . ?
 C1 C5 C4 Fe1 -58.09(5) . . . . ?
 C1 C5 C6 C7 11.54(8) . . . . ?
 C1 C5 C6 C8 -170.48(6) . . . . ?
 C2 C3 C4 C5 -0.53(6) . . . . ?
 C2 C3 C4 Fe1 59.37(5) . . . . ?
 C3 C4 C5 C6 -179.70(5) . . . . ?
 C3 C4 C5 Fe1 59.17(5) . . . . ?
 C4 C5 C6 C7 -167.54(6) . . . . ?
 C4 C5 C6 C8 10.45(8) . . . . ?
 C5 C6 C7 N1 178.14(7) . . . . ?
 C5 C6 C8 N2 -178.43(7) . . . . ?
 C6 C7 N1 N2 0.43(6) . . . . ?
 C6 C8 N2 N1 0.33(6) . . . . ?
 C7 N1 N2 C8 -0.47(6) . . . . ?
 C9 C10 C11 C12 -0.17(6) . . . . ?
 C9 C10 C11 Fe1 -59.32(5) . . . . ?
 C9 C13 C12 C11 -0.97(5) . . . . ?
 C9 C13 C12 Fe1 58.44(5) . . . . ?
 C9 C13 C14 C15 6.50(8) . . . . ?
 C9 C13 C14 C16 -171.96(6) . . . . ?
 C10 C11 C12 C13 0.71(6) . . . . ?
 C10 C11 C12 Fe1 -59.17(5) . . . . ?
 C11 C12 C13 C14 179.60(5) . . . . ?
 C11 C12 C13 Fe1 -59.41(5) . . . . ?
 C12 C13 C14 C15 -174.17(6) . . . . ?
 C12 C13 C14 C16 7.37(8) . . . . ?
 C13 C14 C15 N3 -179.31(7) . . . . ?
 C13 C14 C16 N4 179.30(7) . . . . ?
 C14 C15 N3 N4 0.38(6) . . . . ?
 C14 C16 N4 N3 -0.34(6) . . . . ?
 C15 N3 N4 C16 -0.02(6) . . . . ?

loop_
  _refln_index_h
  _refln_index_k
  _refln_index_l
  _refln_F_squared_calc
  _refln_F_squared_meas
  _refln_F_squared_sigma
  _refln_F_squared_weight
  _refln_observed_status
-41 1 1 1286.380 1287.380 15.508 56.074 o
-41 1 2 0.486 5.740 14.580 184.803 o
-41 1 3 592.239 604.494 14.499 106.438 o
-40 0 2 258.267 312.340 19.632 87.925 o
-40 0 4 1721.550 1720.240 57.028 9.920 o
-40 2 1 48.866 34.957 12.847 226.671 o
-40 2 2 200.424 220.085 14.041 162.717 o
-40 2 3 89.917 91.542 14.057 182.411 o
-40 2 4 2781.240 2637.720 58.828 7.932 o
-39 1 1 3451.660 3493.860 50.890 8.152 o
-39 1 2 6.145 3.234 14.069 197.871 o
-39 1 3 48.979 56.269 11.277 286.810 o
-39 1 4 176.842 170.710 11.525 231.702 o
-39 1 5 3039.340 2858.020 65.021 6.603 o
-39 3 1 3364.880 3368.650 57.199 7.287 o
-39 3 2 113.341 107.790 14.266 173.984 o
-39 3 3 288.099 292.858 15.477 128.915 o
-39 3 4 71.935 86.534 12.401 232.810 o
-38 0 2 1898.160 1915.080 37.331 17.641 o
-38 0 4 831.337 836.689 29.281 35.578 o
-38 2 1 122.591 132.162 12.157 226.669 o
-38 2 2 2668.980 2645.190 36.078 14.375 o
-38 2 3 21.859 24.977 11.983 265.977 o
-38 2 4 819.185 792.528 13.312 94.416 o
-38 2 5 55.206 51.145 12.389 239.927 o
-38 4 1 53.078 68.429 12.666 229.012 o
-38 4 2 2694.930 2708.980 73.477 5.730 o
-38 4 3 78.148 81.566 13.332 203.377 o
-38 4 4 819.572 787.133 14.924 85.237 o
-37 1 1 1821.580 1863.060 14.885 38.873 o
-37 1 2 24.567 38.893 13.720 203.006 o
-37 1 3 811.484 815.642 13.014 95.980 o
-37 1 4 0.558 1.417 10.820 335.740 o
-37 1 5 2994.170 2983.150 57.259 7.836 o
-37 1 6 17.417 31.334 12.315 252.514 o
-37 3 1 823.634 834.633 14.172 87.972 o
-37 3 2 21.917 9.760 12.389 250.886 o
-37 3 3 1522.350 1526.160 25.073 32.194 o
-37 3 4 67.817 83.796 11.820 255.181 o
-37 3 5 2002.290 1905.310 57.130 9.490 o
-37 5 1 1467.080 1400.480 17.041 46.930 o
-37 5 2 49.769 60.994 13.180 213.696 o
-37 5 3 1086.250 1054.210 32.609 27.736 o
-36 0 2 9162.760 9328.750 166.309 0.969 o
-36 0 4 214.181 215.218 15.125 142.943 o
-36 0 6 3603.900 3600.850 140.557 1.777 o
-36 2 1 704.463 767.103 12.736 106.773 o
-36 2 2 3718.740 3785.120 49.897 7.807 o
-36 2 3 79.675 89.455 11.635 259.033 o
-36 2 4 361.873 351.628 11.942 173.181 o
-36 2 5 15.076 24.413 11.228 303.821 o
-36 2 6 2563.730 2466.190 66.366 6.872 o
-36 4 1 274.023 304.352 13.207 164.860 o
-36 4 2 628.209 618.909 14.177 106.203 o
-36 4 3 81.151 89.803 12.198 237.689 o
-36 4 4 258.865 271.452 12.313 187.045 o
-36 4 5 260.204 262.688 15.714 128.956 o
-36 6 1 359.708 368.977 14.498 132.931 o
-36 6 2 2163.540 2104.150 47.716 11.972 o
-36 6 3 106.951 134.340 19.862 94.122 o
-35 1 1 346.624 364.337 11.853 176.111 o
-35 1 2 128.429 149.451 14.341 168.442 o
-35 1 3 7930.680 7950.460 94.595 2.099 o
-35 1 4 20.968 19.394 10.889 321.335 o
-35 1 5 33.612 53.971 11.220 294.340 o
-35 1 6 0.925 5.009 11.754 284.044 o
-35 3 1 8.375 11.583 14.131 195.364 o
-35 3 2 220.835 249.104 13.081 177.614 o
-35 3 3 1574.760 1591.190 23.996 32.700 o
-35 3 4 127.043 123.233 11.623 244.576 o
-35 3 5 67.034 76.689 12.875 219.062 o
-35 3 6 84.248 88.373 12.756 218.848 o
-35 5 1 294.870 300.015 13.102 164.474 o
-35 5 2 182.869 172.592 13.386 181.096 o
-35 5 3 1432.420 1388.720 31.212 26.116 o
-35 5 4 154.637 165.779 12.773 200.447 o
-35 5 5 348.296 328.596 13.632 148.090 o
-34 0 2 9.897 38.231 16.527 142.181 o
-34 0 4 3350.280 3381.780 48.566 8.780 o
-34 0 6 154.200 171.820 16.655 126.554 o
-34 2 1 614.351 646.741 12.748 118.495 o
-34 2 2 160.424 157.755 13.174 190.110 o
-34 2 3 336.389 358.264 12.555 165.287 o
-34 2 4 2922.590 2936.970 38.476 12.442 o
-34 2 5 6.506 23.838 11.187 308.740 o
-34 2 6 917.112 855.233 13.656 85.223 o
-34 2 7 12.469 13.916 16.099 150.438 o
-34 4 1 1.641 15.679 12.099 266.688 o
-34 4 2 339.016 316.332 13.366 153.892 o
-34 4 3 0.714 3.814 11.527 295.498 o
-34 4 4 2482.550 2450.270 36.571 15.081 o
-34 4 5 84.508 115.546 12.476 225.215 o
-34 4 6 1585.510 1513.160 41.751 16.681 o
-34 6 1 580.693 586.224 14.087 111.418 o
-34 6 2 77.473 80.221 13.274 205.207 o
-34 6 3 423.783 435.099 18.948 84.848 o
-34 6 4 4237.130 4065.950 97.136 3.142 o
-33 1 1 6031.230 6117.620 30.938 5.668 o
-33 1 2 0.372 6.444 10.187 377.671 o
-33 1 3 1233.330 1276.870 15.332 58.210 o
-33 1 4 473.656 506.777 11.563 153.594 o
-33 1 5 847.531 848.514 12.087 98.135 o
-33 1 6 29.267 30.635 12.114 258.133 o
-33 1 7 2126.110 2083.620 51.224 10.900 o
-33 3 1 7544.130 7643.500 56.775 3.220 o
-33 3 2 81.197 92.132 12.523 226.486 o
-33 3 3 1602.590 1583.490 20.118 37.763 o
-33 3 4 776.511 809.258 13.220 97.111 o
-33 3 5 1875.370 1885.420 39.209 16.694 o
-33 3 6 227.452 248.987 11.940 202.731 o
-33 3 7 2833.220 2719.020 66.299 6.611 o
-33 5 1 1389.160 1407.760 26.009 32.887 o
-33 5 2 219.980 211.429 13.078 180.330 o
-33 5 3 647.952 642.950 12.251 120.269 o
-33 5 4 218.225 218.964 13.069 180.252 o
-33 5 5 2141.740 2061.800 35.242 17.639 o
-33 7 1 3680.990 3617.920 67.710 5.589 o
-33 7 2 521.643 519.966 23.638 56.798 o
-33 7 3 696.081 688.110 33.054 30.585 o
-32 0 2 12.936 36.339 15.029 171.249 o
-32 0 4 3465.920 3469.330 50.337 8.245 o
-32 0 6 333.966 344.751 16.688 110.161 o
-32 2 1 283.262 281.456 12.091 187.310 o
-32 2 2 2128.270 2136.260 25.515 23.820 o
-32 2 3 474.534 500.842 11.638 152.823 o
-32 2 4 5931.570 5974.360 80.763 3.198 o
-32 2 5 203.667 217.411 11.677 216.955 o
-32 2 6 444.581 444.987 12.719 144.778 o
-32 2 7 324.253 339.394 12.783 164.054 o
-32 4 1 73.413 91.791 12.473 229.595 o
-32 4 2 186.372 178.295 12.608 198.683 o
-32 4 3 371.219 369.920 11.681 175.227 o
-32 4 4 3179.140 3204.380 66.036 6.245 o
-32 4 5 1.083 16.180 12.108 266.399 o
-32 4 6 287.910 308.051 12.830 169.860 o
-32 6 1 3.595 13.655 13.255 222.360 o
-32 6 2 249.448 231.780 13.368 169.266 o
-32 6 3 126.665 139.763 12.741 207.866 o
-32 6 4 1966.750 1944.830 49.504 11.830 o
-32 6 5 53.546 62.988 13.926 191.937 o
-31 1 1 5328.340 5347.710 19.213 7.673 o
-31 1 2 0.022 9.350 10.519 353.819 o
-31 1 3 16.852 10.505 11.559 288.533 o
-31 1 4 118.180 121.607 11.084 267.269 o
-31 1 5 3012.230 2998.630 34.091 13.464 o
-31 1 6 55.733 63.913 11.597 269.627 o
-31 1 7 8.056 3.412 12.485 250.552 o
-31 3 1 2628.770 2745.930 23.793 19.595 o
-31 3 2 187.162 196.560 10.793 250.355 o
-31 3 3 1577.560 1581.180 13.037 49.390 o
-31 3 4 377.163 411.400 11.438 175.594 o
-31 3 5 4917.740 4964.320 82.428 3.599 o
-31 3 6 19.255 18.594 11.967 268.032 o
-31 3 7 22.702 27.238 11.892 269.460 o
-31 5 1 3900.690 3944.890 41.055 8.852 o
-31 5 2 318.832 335.828 12.949 162.055 o
-31 5 3 13.550 32.483 10.972 316.975 o
-31 5 4 80.393 94.132 12.118 240.208 o
-31 5 5 1842.580 1801.230 28.092 24.980 o
-31 5 6 241.658 248.365 16.871 116.265 o
-31 7 1 1768.970 1757.500 24.726 29.033 o
-31 7 2 57.460 67.459 14.257 182.869 o
-31 7 3 1036.910 1027.000 30.206 31.524 o
-31 7 4 603.585 600.988 16.186 92.878 o
-30 0 2 5846.420 5843.230 47.654 4.995 o
-30 0 4 135.515 138.325 14.803 159.131 o
-30 0 6 644.204 633.800 16.944 85.141 o
-30 0 8 800.419 800.646 32.145 31.017 o
-30 2 1 6194.340 6216.440 33.087 5.364 o
-30 2 2 6975.060 6946.440 69.360 3.143 o
-30 2 3 2523.170 2508.740 22.809 21.481 o
-30 2 4 1347.180 1331.900 12.639 60.477 o
-30 2 5 98.057 106.192 11.486 258.445 o
-30 2 6 1744.120 1764.210 41.082 16.247 o
-30 2 7 22.915 16.843 12.120 260.851 o
-30 2 8 779.703 733.190 23.250 51.657 o
-30 4 1 3411.440 3431.920 40.901 10.199 o
-30 4 2 4916.450 4904.920 46.295 6.294 o
-30 4 3 10.818 31.667 10.552 343.060 o
-30 4 4 102.753 123.444 12.651 215.853 o
-30 4 5 59.017 63.072 12.004 252.335 o
-30 4 6 1085.290 1078.910 24.564 40.884 o
-30 4 7 270.300 259.616 14.265 149.513 o
-30 6 1 1964.630 1996.720 21.235 29.403 o
-30 6 2 3505.340 3607.500 57.999 6.924 o
-30 6 3 87.918 101.194 11.394 265.257 o
-30 6 4 21.608 44.120 12.889 229.212 o
-30 6 5 41.314 52.840 13.202 214.972 o
-30 6 6 532.207 477.924 22.500 61.669 o
-30 8 1 1972.670 1930.340 54.365 10.273 o
-30 8 2 1208.470 1192.740 44.699 16.291 o
-30 8 3 2.952 1.015 15.343 166.893 o
-29 1 1 3058.180 3137.030 21.019 17.270 o
-29 1 2 49.576 66.685 10.685 314.860 o
-29 1 3 3778.860 3789.810 36.654 9.978 o
-29 1 4 3487.150 3429.290 29.752 12.591 o
-29 1 5 492.547 493.695 11.524 152.575 o
-29 1 6 294.662 303.701 11.565 195.157 o
-29 1 7 2141.280 2142.280 35.360 17.419 o
-29 1 8 2.238 -8.771 12.690 243.990 o
-29 3 1 3137.890 3185.910 21.230 16.691 o
-29 3 2 147.441 158.901 10.781 266.258 o
-29 3 3 7304.430 7323.630 72.951 2.862 o
-29 3 4 13.804 27.581 11.031 314.382 o
-29 3 5 846.934 846.192 12.499 95.830 o
-29 3 6 99.220 115.820 12.337 226.934 o
-29 3 7 2318.780 2285.230 44.081 12.774 o
-29 3 8 446.334 419.340 19.351 81.608 o
-29 5 1 225.813 249.290 12.288 194.534 o
-29 5 2 194.756 204.145 12.203 205.590 o
-29 5 3 2811.980 2789.110 24.889 18.003 o
-29 5 4 1555.940 1566.690 25.551 31.037 o
-29 5 5 1808.930 1823.450 23.908 29.198 o
-29 5 6 0.225 -7.058 13.648 211.302 o
-29 5 7 1737.210 1661.700 63.389 8.325 o
-29 7 1 61.077 65.371 14.120 185.925 o
-29 7 2 174.585 186.541 14.784 153.446 o
-29 7 3 2955.970 2920.980 50.886 9.178 o
-29 7 4 215.226 240.093 14.380 153.988 o
-29 7 5 499.789 477.776 14.453 117.873 o
-28 0 2 44882.100 45009.000 366.678 0.096 o
-28 0 4 7250.340 7185.120 142.355 1.380 o
-28 0 6 3227.590 3208.780 50.770 8.642 o
-28 0 8 2498.330 2500.090 83.450 4.766 o
-28 2 1 806.709 826.942 13.412 93.526 o
-28 2 2 4800.400 4801.240 54.381 5.702 o
-28 2 3 3329.980 3299.290 29.279 13.399 o
-28 2 4 9625.470 9800.860 100.776 1.616 o
-28 2 5 69.152 69.553 11.334 276.846 o
-28 2 6 4218.600 4280.840 77.239 4.308 o
-28 2 7 205.557 221.971 12.505 194.727 o
-28 2 8 1183.340 1145.480 24.840 38.629 o
-28 4 1 585.739 580.597 12.545 125.869 o
-28 4 2 20.872 20.609 10.021 376.990 o
-28 4 3 426.836 442.063 10.884 175.191 o
-28 4 4 3001.120 3049.590 36.821 12.590 o
-28 4 5 10170.500 10188.800 120.002 1.313 o
-28 4 6 2766.000 2797.020 34.519 14.405 o
-28 4 7 97.641 89.528 15.275 155.909 o
-28 6 1 528.225 547.092 13.359 124.116 o
-28 6 2 2189.660 2176.210 22.815 25.182 o
-28 6 3 198.662 192.575 12.269 204.178 o
-28 6 4 1312.470 1308.470 17.625 50.138 o
-28 6 5 1767.260 1761.270 40.494 16.509 o
-28 6 6 2055.750 2057.110 60.513 8.542 o
-28 8 1 629.364 631.213 14.534 102.879 o
-28 8 2 34.809 74.095 14.162 187.525 o
-28 8 3 24.375 36.609 14.943 172.065 o
-28 8 4 1913.690 1856.000 42.517 14.916 o
-27 1 1 7682.680 7658.040 40.595 3.623 o
-27 1 2 39.098 42.627 10.921 309.713 o
-27 1 3 12348.600 12262.500 123.831 1.045 o
-27 1 4 222.031 209.530 10.793 240.118 o
-27 1 5 4452.250 4472.360 31.166 8.874 o
-27 1 6 205.746 224.687 11.416 223.234 o
-27 1 7 4158.890 4276.860 69.999 4.910 o
-27 1 8 186.561 186.967 12.788 193.503 o
-27 3 1 998.532 1010.290 13.577 77.748 o
-27 3 2 159.562 164.855 10.412 276.571 o
-27 3 3 714.960 721.349 11.590 116.577 o
-27 3 4 159.885 157.694 10.717 265.484 o
-27 3 5 269.782 302.139 12.602 177.134 o
-27 3 6 2309.380 2356.280 38.362 15.002 o
-27 3 7 2981.870 2975.550 64.244 6.716 o
-27 3 8 277.938 267.951 14.978 137.546 o
-27 5 1 653.641 683.549 13.096 110.889 o
-27 5 2 503.785 505.089 12.724 135.399 o
-27 5 3 4537.740 4565.200 56.880 5.771 o
-27 5 4 133.577 148.862 11.440 246.620 o
-27 5 5 4.661 39.653 14.939 173.950 o
-27 5 6 1349.420 1331.420 35.283 22.664 o
-27 5 7 2091.470 2039.260 39.605 15.572 o
-27 7 1 2642.370 2614.070 27.391 18.207 o
-27 7 2 908.025 948.246 19.287 59.816 o
-27 7 3 5479.240 5524.110 93.818 2.848 o
-27 7 4 53.659 71.449 13.459 204.097 o
-27 7 5 887.722 900.822 20.381 57.138 o
-27 7 6 549.378 516.225 13.848 118.668 o
-27 9 1 334.853 340.867 14.344 138.416 o
-27 9 2 1346.820 1269.770 28.445 30.539 o
-27 9 3 768.076 797.997 26.475 42.426 o
-26 0 2 3356.490 3311.400 20.428 15.614 o
-26 0 4 870.516 901.016 16.579 72.414 o
-26 0 6 8.999 25.725 15.459 162.810 o
-26 0 8 5536.770 5545.750 205.785 0.830 o
-26 2 1 602.007 609.984 11.421 134.379 o
-26 2 2 1526.110 1524.660 13.576 50.495 o
-26 2 3 2430.730 2431.220 28.223 19.341 o
-26 2 4 2219.530 2226.500 22.034 25.292 o
-26 2 5 1.099 22.971 11.235 307.927 o
-26 2 6 2713.030 2770.990 47.739 10.414 o
-26 2 7 40.649 28.164 11.822 268.087 o
-26 2 8 3176.010 3141.760 71.781 5.567 o
-26 4 1 18.364 36.586 11.889 269.518 o
-26 4 2 4.042 21.436 10.699 338.310 o
-26 4 3 66.372 74.072 10.979 293.322 o
-26 4 4 5045.580 5053.080 46.364 6.090 o
-26 4 5 98.509 109.289 11.559 255.155 o
-26 4 6 1981.410 1988.320 35.061 18.541 o
-26 4 7 20.632 46.336 12.320 250.063 o
-26 4 8 3761.450 3586.870 128.819 2.061 o
-26 6 1 1563.120 1590.010 25.150 31.352 o
-26 6 2 339.614 346.514 13.021 157.718 o
-26 6 3 535.520 561.334 12.732 129.493 o
-26 6 4 9708.300 9708.240 136.852 1.193 o
-26 6 5 1.982 8.950 13.678 209.474 o
-26 6 6 165.763 172.312 13.153 188.823 o
-26 6 7 757.621 748.696 26.673 42.363 o
-26 8 1 34.437 77.102 15.927 149.563 o
-26 8 2 155.125 165.991 14.271 166.097 o
-26 8 3 919.779 930.686 19.130 60.290 o
-26 8 4 3135.670 3035.970 67.749 6.107 o
-26 8 5 968.862 921.141 29.097 34.333 o
-25 1 1 7081.320 7075.530 33.400 4.344 o
-25 1 2 59.462 73.587 10.719 308.546 o
-25 1 3 90.578 102.931 10.153 322.226 o
-25 1 4 1103.970 1102.600 14.088 69.351 o
-25 1 5 2936.500 3013.900 34.027 13.693 o
-25 1 6 1.356 -5.544 11.281 308.896 o
-25 1 7 1009.820 1046.540 29.756 32.361 o
-25 1 8 2.941 16.572 12.239 260.304 o
-25 1 9 2063.870 1956.800 82.965 5.041 o
-25 3 1 10479.200 10526.000 46.772 2.106 o
-25 3 2 501.033 517.073 10.629 162.326 o
-25 3 3 152.588 166.537 10.314 282.450 o
-25 3 4 105.872 94.100 11.065 275.141 o
-25 3 5 7389.030 7424.730 88.467 2.393 o
-25 3 6 1439.440 1454.510 20.305 40.986 o
-25 3 7 4114.870 4112.210 88.174 3.650 o
-25 3 8 19.487 22.859 13.144 222.732 o
-25 5 1 506.549 511.957 12.931 132.380 o
-25 5 2 165.517 168.041 10.697 263.265 o
-25 5 3 36.867 48.480 10.828 314.496 o
-25 5 4 1247.360 1269.240 14.011 61.410 o
-25 5 5 4886.890 4980.330 57.037 5.340 o
-25 5 6 353.012 351.900 13.298 151.468 o
-25 5 7 112.315 119.555 12.651 214.555 o
-25 5 8 6.058 23.673 13.417 215.932 o
-25 7 1 2548.740 2593.090 37.954 14.101 o
-25 7 2 1.869 2.948 12.909 235.614 o
-25 7 3 35.528 54.287 12.165 252.149 o
-25 7 4 378.865 434.677 22.191 66.897 o
-25 7 5 1746.800 1716.600 32.873 21.788 o
-25 7 6 171.346 181.890 12.931 192.674 o
-25 9 1 5735.330 5637.060 94.044 2.770 o
-25 9 2 5.272 33.039 13.607 209.454 o
-25 9 3 56.939 56.044 15.520 156.197 o
-25 9 4 8.081 27.469 21.901 81.594 o
-24 0 2 78.391 115.962 17.491 121.408 o
-24 0 4 649.056 635.256 15.552 94.073 o
-24 0 6 3018.900 3089.030 37.731 12.228 o
-24 0 8 45.960 88.356 16.501 138.537 o
-24 2 1 6.941 13.569 10.236 369.539 o
-24 2 2 8289.200 8229.230 95.278 2.002 o
-24 2 3 261.713 256.484 10.896 222.669 o
-24 2 4 2246.640 2269.890 16.690 28.633 o
-24 2 5 3.450 4.185 10.828 333.705 o
-24 2 6 4001.110 4044.670 49.719 7.348 o
-24 2 7 406.716 447.641 15.105 118.960 o
-24 2 8 1789.820 1744.260 51.848 11.446 o
-24 2 9 15.970 16.390 13.793 203.607 o
-24 4 1 1.777 15.817 11.812 279.671 o
-24 4 2 1993.160 1967.530 18.097 32.214 o
-24 4 3 559.997 555.212 11.700 138.824 o
-24 4 4 1237.370 1249.220 16.119 56.426 o
-24 4 5 326.620 336.537 11.466 189.096 o
-24 4 6 3029.140 3064.170 42.643 10.897 o
-24 4 7 269.019 276.644 13.147 168.301 o
-24 4 8 339.746 316.882 13.655 149.239 o
-24 6 1 81.727 94.412 12.790 217.715 o
-24 6 2 1751.930 1733.000 15.561 40.421 o
-24 6 3 159.386 152.761 12.091 219.706 o
-24 6 4 497.341 500.872 13.133 131.447 o
-24 6 5 193.720 204.030 12.671 193.950 o
-24 6 6 609.767 608.108 13.275 115.673 o
-24 6 7 110.926 105.768 13.126 202.384 o
-24 8 1 603.852 621.675 14.197 107.601 o
-24 8 2 12804.200 12935.800 249.080 0.456 o
-24 8 3 258.636 238.758 15.503 132.824 o
-24 8 4 71.104 81.388 13.002 214.091 o
-24 8 5 103.668 96.216 13.777 187.199 o
-24 8 6 159.053 165.495 18.074 109.172 o
-24 10 1 506.559 487.495 24.639 53.582 o
-24 10 2 3814.930 3697.020 114.439 2.509 o
-23 1 1 9240.810 9035.120 49.742 2.573 o
-23 1 2 300.495 298.028 10.214 227.784 o
-23 1 3 8971.000 8881.050 63.862 2.414 o
-23 1 4 20.788 28.602 10.176 364.337 o
-23 1 5 883.508 894.036 11.996 94.785 o
-23 1 6 385.369 375.391 11.337 178.939 o
-23 1 7 401.029 416.604 11.799 165.561 o
-23 1 8 67.607 71.834 12.240 240.771 o
-23 1 9 1674.900 1621.820 27.892 27.085 o
-23 3 1 1084.870 1094.950 13.630 71.883 o
-23 3 2 96.702 96.250 10.003 329.307 o
-23 3 3 16660.000 16683.600 126.110 0.707 o
-23 3 4 732.816 726.265 13.796 98.702 o
-23 3 5 3346.400 3386.560 31.653 12.595 o
-23 3 6 31.836 46.427 11.889 265.119 o
-23 3 7 633.035 643.822 15.985 91.696 o
-23 3 8 0.672 22.129 12.730 240.690 o
-23 3 9 2323.180 2198.500 50.688 10.676 o
-23 5 1 5532.250 5573.250 54.777 4.857 o
-23 5 2 1.130 22.314 10.740 336.730 o
-23 5 3 1840.480 1839.350 15.872 37.627 o
-23 5 4 204.729 206.764 12.402 198.606 o
-23 5 5 2657.960 2630.510 35.991 14.466 o
-23 5 6 23.134 34.068 12.527 242.867 o
-23 5 7 1322.880 1285.990 37.754 20.722 o
-23 5 8 41.951 47.664 14.252 185.977 o
-23 7 1 292.991 309.683 13.421 158.523 o
-23 7 2 1307.450 1307.240 15.441 55.372 o
-23 7 3 4092.520 4057.910 53.852 6.709 o
-23 7 4 274.368 269.760 13.037 170.148 o
-23 7 5 1879.750 1886.600 58.637 9.238 o
-23 7 6 249.168 255.078 13.211 170.905 o
-23 7 7 346.598 333.290 26.031 51.949 o
-23 9 1 4.789 17.210 13.441 215.840 o
-23 9 2 414.540 395.998 19.417 82.665 o
-23 9 3 2012.690 2000.200 41.258 15.060 o
-23 9 4 1781.180 1727.790 53.519 10.911 o
-23 9 5 138.258 163.498 13.758 179.045 o
-22 0 2 18173.400 17601.200 221.355 0.414 o
-22 0 4 5213.620 5132.650 58.286 4.967 o
-22 0 6 2862.550 2890.390 40.412 12.062 o
-22 0 8 54.585 71.408 16.821 133.522 o
-22 2 1 1364.190 1334.250 12.275 60.707 o
-22 2 2 9543.690 9301.020 98.862 1.684 o
-22 2 3 1895.500 1877.860 18.228 33.927 o
-22 2 4 10544.900 10668.600 75.297 1.754 o
-22 2 5 285.640 303.110 11.599 196.000 o
-22 2 6 3348.780 3422.450 48.913 8.688 o
-22 2 7 398.633 421.075 13.770 136.621 o
-22 2 8 12.128 34.951 14.082 194.770 o
-22 2 9 0.287 -7.860 14.822 179.134 o
-22 4 1 5603.500 5564.000 49.984 5.128 o
-22 4 2 6054.700 6020.210 50.975 4.601 o
-22 4 3 83.708 90.867 10.782 294.845 o
-22 4 4 4511.290 4483.920 51.117 6.415 o
-22 4 5 699.797 696.503 11.717 117.960 o
-22 4 6 3418.920 3453.420 50.567 8.275 o
-22 4 7 3.558 18.827 13.734 206.874 o
-22 4 8 823.560 811.653 19.108 64.682 o
-22 6 1 6207.610 6264.680 40.410 4.969 o
-22 6 2 5165.350 5226.880 36.681 6.704 o
-22 6 3 3059.980 3108.630 33.986 13.190 o
-22 6 4 518.975 508.763 20.797 69.665 o
-22 6 5 428.304 472.125 13.462 135.359 o
-22 6 6 5996.460 6140.630 124.427 1.836 o
-22 6 7 23.806 32.396 18.671 111.276 o
-22 8 1 6191.510 6152.740 56.351 4.198 o
-22 8 2 1621.670 1614.160 32.321 23.204 o
-22 8 3 1843.120 1840.470 18.787 34.270 o
-22 8 4 53.957 64.161 12.801 224.744 o
-22 8 5 1028.580 1025.930 38.423 21.749 o
-22 8 6 2445.650 2387.990 70.832 6.296 o
-22 10 1 1403.260 1350.480 20.343 42.376 o
-22 10 2 582.608 550.050 14.940 105.144 o
-22 10 3 1296.100 1216.310 39.681 19.419 o
-21 1 1 113.203 124.068 10.212 307.114 o
-21 1 2 1126.690 1090.990 12.426 74.416 o
-21 1 3 10717.300 10575.200 49.380 2.022 o
-21 1 4 1924.550 1950.660 14.702 36.639 o
-21 1 5 409.738 406.092 10.985 179.028 o
-21 1 6 574.598 578.702 11.617 136.893 o
-21 1 7 11559.000 11746.200 134.990 1.030 o
-21 1 8 4.078 25.563 13.644 209.027 o
-21 1 9 38.629 42.523 16.303 143.892 o
-21 3 1 2777.020 2739.440 15.044 22.410 o
-21 3 2 60.907 75.767 9.860 357.044 o
-21 3 3 9833.070 9811.850 82.532 1.839 o
-21 3 4 3073.630 3101.610 27.565 15.164 o
-21 3 5 162.146 178.802 11.809 225.120 o
-21 3 6 645.962 659.047 14.483 101.336 o
-21 3 7 2141.300 2227.290 36.096 16.865 o
-21 3 8 0.546 6.721 12.285 259.963 o
-21 3 9 2.662 -2.857 14.307 191.985 o
-21 5 1 2422.070 2458.950 19.367 24.350 o
-21 5 2 46.506 61.150 10.577 322.821 o
-21 5 3 6151.250 6125.930 38.648 5.159 o
-21 5 4 4258.830 4255.170 42.072 7.928 o
-21 5 5 363.861 342.646 12.729 159.863 o
-21 5 6 287.501 307.385 13.908 151.145 o
-21 5 7 4345.830 4418.510 86.641 3.628 o
-21 5 8 6.988 -11.363 13.539 213.719 o
-21 7 1 2386.790 2406.620 20.900 23.937 o
-21 7 2 310.130 301.237 13.114 162.346 o
-21 7 3 6779.460 6709.560 91.588 2.510 o
-21 7 4 488.003 490.060 20.281 73.553 o
-21 7 5 7.086 28.555 12.002 268.203 o
-21 7 6 687.876 710.575 15.640 89.501 o
-21 7 7 4481.560 4370.890 149.033 1.534 o
-21 9 1 3497.260 3459.510 63.910 6.204 o
-21 9 2 1972.780 1996.070 32.615 20.132 o
-21 9 3 2122.520 2089.630 45.221 12.983 o
-21 9 4 1828.670 1775.320 44.317 14.373 o
-21 9 5 592.639 573.530 14.454 107.833 o
-20 0 2 5967.200 6089.290 25.849 5.998 o
-20 0 4 8006.870 8138.640 70.069 2.628 o
-20 0 6 2413.300 2479.020 48.873 10.841 o
-20 0 8 19889.000 20097.000 414.462 0.173 o
-20 2 1 25.845 25.070 9.813 388.913 o
-20 2 2 5.875 10.063 10.203 373.153 o
-20 2 3 467.779 440.630 10.755 171.059 o
-20 2 4 14026.700 14165.400 177.906 0.651 o
-20 2 5 451.272 455.182 11.659 158.420 o
-20 2 6 5812.410 5988.840 47.666 4.966 o
-20 2 7 959.213 952.325 15.634 72.093 o
-20 2 8 3965.980 3995.860 69.384 5.145 o
-20 2 9 481.068 459.123 18.617 84.523 o
-20 4 1 390.895 395.932 11.592 171.971 o
-20 4 2 4792.910 4842.160 36.463 7.443 o
-20 4 3 520.225 519.181 11.388 149.339 o
-20 4 4 9902.130 9942.710 70.287 1.990 o
-20 4 5 14698.100 14859.000 165.374 0.669 o
-20 4 6 1393.280 1440.060 34.932 22.515 o
-20 4 7 109.699 112.774 12.165 230.841 o
-20 4 8 605.440 616.784 17.016 86.777 o
-20 4 9 139.328 117.531 13.692 183.304 o
-20 6 1 860.151 850.078 14.022 86.450 o
-20 6 2 2943.120 2942.140 23.936 17.333 o
-20 6 3 1538.380 1570.730 16.517 44.627 o
-20 6 4 6594.960 6553.450 65.127 3.516 o
-20 6 5 3221.990 3264.080 30.829 13.376 o
-20 6 6 40.342 56.396 14.170 187.703 o
-20 6 7 500.364 525.205 21.458 66.636 o
-20 6 8 1564.260 1479.210 48.242 13.441 o
-20 8 1 595.226 602.884 13.356 116.292 o
-20 8 2 2140.960 2128.330 38.484 15.828 o
-20 8 3 89.520 109.766 13.863 186.015 o
-20 8 4 1918.290 1966.630 18.190 33.082 o
-20 8 5 1390.540 1372.440 27.111 31.505 o
-20 8 6 102.872 118.260 14.889 161.574 o
-20 10 1 928.975 926.783 25.130 42.759 o
-20 10 2 402.108 378.586 15.293 119.690 o
-20 10 3 905.189 926.381 20.828 54.981 o
-20 10 4 201.221 219.507 15.646 135.907 o
-19 1 1 11451.100 11261.300 83.061 1.505 o
-19 1 2 172.541 157.241 11.559 232.978 o
-19 1 3 353.673 340.434 10.863 196.732 o
-19 1 4 59.711 58.159 10.383 329.524 o
-19 1 5 1858.110 1860.910 15.704 37.358 o
-19 1 6 4315.230 4403.530 29.455 9.422 o
-19 1 7 1672.500 1661.090 18.714 38.115 o
-19 1 8 28.159 38.095 12.223 253.149 o
-19 1 9 2161.900 1985.270 55.396 9.721 o
-19 3 1 16737.300 16549.400 132.630 0.686 o
-19 3 2 2813.940 2716.600 20.337 20.089 o
-19 3 3 573.103 577.932 11.496 138.439 o
-19 3 4 1534.850 1564.850 13.132 50.524 o
-19 3 5 3553.830 3618.650 55.741 7.198 o
-19 3 6 453.166 446.249 12.745 143.425 o
-19 3 7 4114.580 4173.130 84.056 3.897 o
-19 3 8 394.564 395.218 22.999 63.070 o
-19 3 9 12.669 27.289 14.117 194.239 o
-19 5 1 17306.500 17238.300 143.227 0.623 o
-19 5 2 393.388 402.505 10.844 184.599 o
-19 5 3 1758.390 1749.840 14.180 41.910 o
-19 5 4 1828.350 1836.930 27.852 25.169 o
-19 5 5 5757.660 5917.270 88.772 2.931 o
-19 5 6 1074.910 1077.100 13.634 72.661 o
-19 5 7 1477.790 1508.490 33.548 23.173 o
-19 5 8 17.144 36.182 12.468 246.072 o
-19 7 1 3764.930 3776.650 58.107 6.603 o
-19 7 2 4.620 16.521 11.960 272.055 o
-19 7 3 1067.930 1057.740 17.179 60.960 o
-19 7 4 22.828 41.067 12.715 235.352 o
-19 7 5 1928.040 1972.530 43.483 14.284 o
-19 7 6 401.252 406.737 12.868 149.557 o
-19 7 7 774.874 760.434 18.162 71.108 o
-19 9 1 1078.860 1113.500 25.830 38.214 o
-19 9 2 1587.170 1575.430 23.389 33.450 o
-19 9 3 539.028 572.761 14.303 112.949 o
-19 9 4 1.082 11.660 12.602 246.489 o
-19 9 5 57.209 64.731 13.620 199.530 o
-18 0 2 6825.520 6785.310 42.340 4.279 o
-18 0 4 18546.400 18484.900 155.229 0.540 o
-18 0 6 1659.090 1666.580 27.738 27.195 o
-18 0 8 2749.960 2644.630 36.306 14.043 o
-18 2 1 719.845 705.952 11.525 117.350 o
-18 2 2 8737.950 8649.220 63.438 2.512 o
-18 2 3 4520.360 4401.180 27.615 9.247 o
-18 2 4 3068.970 3063.360 36.267 12.555 o
-18 2 5 54.661 70.033 11.870 257.826 o
-18 2 6 60.898 77.141 10.837 301.509 o
-18 2 7 1782.560 1772.240 33.444 21.026 o
-18 2 8 2577.640 2629.010 58.155 8.269 o
-18 2 9 3432.220 3224.950 63.407 6.403 o
-18 4 1 36.292 47.628 10.309 345.131 o
-18 4 2 9003.330 8966.650 72.877 2.228 o
-18 4 3 3213.620 3157.030 43.200 10.316 o
-18 4 4 17.498 20.843 10.813 326.687 o
-18 4 5 8.017 21.561 12.074 265.636 o
-18 4 6 388.038 400.002 13.221 146.247 o
-18 4 7 120.948 139.218 12.177 225.696 o
-18 4 8 2746.410 2787.980 82.230 4.749 o
-18 4 9 537.666 515.149 16.035 99.808 o
-18 6 1 58.012 74.694 12.538 231.897 o
-18 6 2 6976.360 7029.650 32.764 4.450 o
-18 6 3 1343.010 1366.280 14.657 55.386 o
-18 6 4 1104.300 1115.050 16.323 61.729 o
-18 6 5 79.039 87.990 12.263 236.015 o
-18 6 6 2446.140 2395.680 45.215 11.995 o
-18 6 7 15.604 38.490 13.068 224.637 o
-18 6 8 2848.830 2762.080 85.697 4.410 o
-18 8 1 1587.100 1590.860 18.443 40.456 o
-18 8 2 2307.200 2292.280 31.722 18.392 o
-18 8 3 181.095 198.469 12.062 212.304 o
-18 8 4 3360.060 3358.780 45.669 9.352 o
-18 8 5 239.889 259.663 14.950 141.543 o
-18 8 6 225.654 247.397 14.187 155.930 o
-18 8 7 1055.520 957.829 37.360 22.791 o
-18 10 1 523.772 536.736 13.728 121.104 o
-18 10 2 950.179 937.234 31.052 31.216 o
-18 10 3 1007.800 995.063 23.601 44.758 o
-18 10 4 2046.580 1966.850 59.746 8.768 o
-17 1 1 35.140 55.920 10.606 326.177 o
-17 1 2 4428.070 4265.370 37.356 8.296 o
-17 1 3 3414.150 3424.690 22.047 14.731 o
-17 1 4 44.422 50.334 10.210 347.456 o
-17 1 5 26472.600 26876.400 168.355 0.311 o
-17 1 6 35.444 45.487 10.716 321.659 o
-17 1 7 5617.050 5651.420 58.462 4.546 o
-17 1 8 344.263 353.028 12.302 169.044 o
-17 1 9 3448.380 3313.490 55.911 7.432 o
-17 3 1 22269.900 21813.400 165.895 0.409 o
-17 3 2 5127.660 4976.560 38.404 6.748 o
-17 3 3 2077.940 2046.330 17.537 31.195 o
-17 3 4 3117.400 3149.570 26.213 15.325 o
-17 3 5 6384.320 6350.770 54.621 4.124 o
-17 3 6 399.511 403.694 12.303 158.519 o
-17 3 7 311.697 323.632 13.031 162.243 o
-17 3 8 1130.610 1176.970 16.629 59.075 o
-17 3 9 1396.350 1389.710 35.981 21.695 o
-17 5 1 18977.100 18781.800 148.420 0.541 o
-17 5 2 1074.300 1060.670 12.515 77.230 o
-17 5 3 2360.440 2339.210 19.944 25.027 o
-17 5 4 74.076 82.371 13.920 188.281 o
-17 5 5 2672.750 2723.220 47.047 10.709 o
-17 5 6 477.953 486.212 12.953 136.154 o
-17 5 7 108.125 113.902 12.576 217.998 o
-17 5 8 270.039 269.155 15.236 134.481 o
-17 5 9 2603.190 2367.620 101.231 3.403 o
-17 7 1 2329.560 2380.270 19.714 25.263 o
-17 7 2 768.188 760.029 13.341 98.430 o
-17 7 3 2056.760 2065.730 23.401 26.307 o
-17 7 4 275.564 276.245 15.037 136.554 o
-17 7 5 3833.980 3891.240 58.767 6.411 o
-17 7 6 327.607 332.183 16.737 110.377 o
-17 7 7 161.295 157.353 13.135 190.945 o
-17 9 1 3410.740 3475.520 39.251 10.517 o
-17 9 2 131.967 175.637 14.733 158.983 o
-17 9 3 757.437 759.130 14.249 93.268 o
-17 9 4 3542.540 3616.230 48.710 8.331 o
-17 9 5 2278.990 2252.590 54.720 9.594 o
-17 9 6 274.581 272.977 14.593 143.325 o
-17 11 1 1074.410 1031.240 37.518 22.415 o
-17 11 2 132.429 126.344 15.076 154.863 o
-16 0 2 628.997 637.024 17.250 83.830 o
-16 0 4 0.390 -1.046 14.688 182.400 o
-16 0 6 6206.600 6333.360 81.225 3.045 o
-16 0 8 3218.950 3180.570 34.024 12.620 o
-16 0 10 1387.150 1261.550 60.624 9.444 o
-16 2 1 233.687 225.715 10.828 234.370 o
-16 2 2 14053.000 13821.400 98.289 1.034 o
-16 2 3 11529.800 11225.400 74.225 1.581 o
-16 2 4 418.667 420.575 12.645 150.054 o
-16 2 5 2304.360 2319.830 29.731 19.451 o
-16 2 6 5685.160 5792.840 67.744 3.942 o
-16 2 7 175.456 201.072 12.283 207.042 o
-16 2 8 372.430 403.827 13.092 149.618 o
-16 2 9 978.140 949.306 22.913 47.327 o
-16 4 1 929.044 901.122 12.032 91.516 o
-16 4 2 28360.600 28087.500 202.823 0.259 o
-16 4 3 141.952 144.833 11.086 257.940 o
-16 4 4 1043.290 1045.120 22.822 45.673 o
-16 4 5 13.539 21.346 12.002 267.515 o
-16 4 6 5971.880 6088.010 75.736 3.383 o
-16 4 7 308.184 324.874 12.394 174.257 o
-16 4 8 1637.920 1650.330 26.648 28.606 o
-16 4 9 273.485 224.996 16.102 124.313 o
-16 6 1 744.680 756.898 14.139 94.773 o
-16 6 2 9537.490 9483.520 75.958 2.017 o
-16 6 3 1124.830 1148.190 13.457 69.758 o
-16 6 4 546.838 567.293 12.804 127.390 o
-16 6 5 257.520 272.143 12.559 181.906 o
-16 6 6 7258.250 7493.090 125.432 1.625 o
-16 6 7 195.847 214.985 12.338 200.998 o
-16 6 8 118.542 120.977 12.659 213.121 o
-16 8 1 2036.200 2035.740 24.379 25.799 o
-16 8 2 4745.400 4692.630 47.380 6.468 o
-16 8 3 190.538 188.931 11.697 221.761 o
-16 8 4 11.271 17.899 13.214 222.154 o
-16 8 5 3269.950 3306.320 59.455 7.060 o
-16 8 6 2609.100 2574.750 55.802 8.758 o
-16 8 7 194.068 198.005 13.447 176.695 o
-16 10 1 1368.540 1371.900 29.624 28.445 o
-16 10 2 4277.180 4292.040 91.290 3.405 o
-16 10 3 366.374 375.344 13.686 143.079 o
-16 10 4 48.420 71.623 14.123 187.001 o
-16 10 5 731.821 688.906 32.180 31.768 o
-15 1 1 12122.400 12045.900 89.907 1.327 o
-15 1 2 521.008 537.150 12.119 139.151 o
-15 1 3 33715.300 33691.600 257.323 0.177 o
-15 1 4 272.842 268.529 11.640 200.322 o
-15 1 5 3666.500 3720.090 29.998 11.625 o
-15 1 6 2573.390 2633.290 20.035 22.135 o
-15 1 7 1813.200 1817.240 14.340 40.055 o
-15 1 8 1.729 28.263 11.863 275.739 o
-15 1 9 2730.750 2667.050 41.303 12.354 o
-15 1 10 6.120 20.901 13.923 200.881 o
-15 3 1 714.132 701.271 11.882 115.173 o
-15 3 2 1969.150 1964.020 15.710 34.864 o
-15 3 3 14344.000 14313.800 86.883 1.054 o
-15 3 4 454.542 462.050 11.626 158.034 o
-15 3 5 128.888 142.040 11.664 240.646 o
-15 3 6 786.781 816.618 13.131 96.788 o
-15 3 7 3063.190 3093.060 49.514 9.202 o
-15 3 8 542.219 539.714 15.416 103.965 o
-15 3 9 4613.280 4311.450 68.389 4.791 o
-15 5 1 315.114 310.945 12.954 163.969 o
-15 5 2 268.628 275.248 11.143 212.753 o
-15 5 3 4932.570 4925.170 47.195 6.185 o
-15 5 4 1905.640 1906.580 25.724 26.225 o
-15 5 5 355.502 352.991 13.459 148.677 o
-15 5 6 404.937 422.281 13.149 144.316 o
-15 5 7 5765.090 5862.820 94.596 2.719 o
-15 5 8 533.080 511.299 13.478 123.986 o
-15 5 9 521.028 466.589 19.114 79.723 o
-15 7 1 0.262 0.060 11.702 287.355 o
-15 7 2 1311.320 1314.540 13.927 58.829 o
-15 7 3 2029.210 2023.720 19.750 29.929 o
-15 7 4 348.425 347.768 12.203 170.612 o
-15 7 5 2620.230 2677.090 67.090 6.651 o
-15 7 6 442.973 463.239 17.704 92.599 o
-15 7 7 2799.800 2770.660 105.997 3.078 o
-15 7 8 177.691 170.949 13.092 188.692 o
-15 9 1 365.151 365.292 12.943 154.899 o
-15 9 2 776.608 810.169 15.287 84.757 o
-15 9 3 2247.110 2269.790 28.429 20.667 o
-15 9 4 115.052 120.238 13.155 199.886 o
-15 9 5 893.563 897.914 25.092 43.525 o
-15 9 6 72.004 74.962 14.116 184.139 o
-15 11 1 29.317 41.004 12.917 227.175 o
-15 11 2 190.643 182.894 17.297 115.984 o
-15 11 3 2119.480 2045.090 51.797 10.763 o
-14 0 2 10885.400 11019.100 56.339 1.875 o
-14 0 4 41999.300 42042.100 437.339 0.091 o
-14 0 6 4435.180 4458.580 56.436 5.939 o
-14 0 8 3964.880 3992.420 76.184 4.557 o
-14 0 10 1965.220 1754.400 48.908 12.210 o
-14 2 1 67.343 75.445 11.996 249.449 o
-14 2 2 2228.800 2243.400 15.172 30.043 o
-14 2 3 3756.940 3688.790 25.228 12.375 o
-14 2 4 15057.100 14928.700 138.065 0.762 o
-14 2 5 1278.420 1278.200 14.165 59.848 o
-14 2 6 2017.660 2067.980 21.922 27.901 o
-14 2 7 76.693 89.278 11.232 276.617 o
-14 2 8 2344.350 2347.020 19.814 25.215 o
-14 2 9 273.348 257.978 13.997 153.703 o
-14 2 10 2800.250 2482.440 71.215 6.021 o
-14 4 1 3562.640 3507.550 24.012 13.560 o
-14 4 2 1771.680 1751.220 14.357 41.418 o
-14 4 3 143.699 149.892 12.650 206.755 o
-14 4 4 1196.660 1172.070 22.457 43.012 o
-14 4 5 2911.530 2930.800 50.715 9.270 o
-14 4 6 1912.930 1956.880 35.225 18.789 o
-14 4 7 3175.940 3287.430 61.913 6.785 o
-14 4 8 1679.020 1665.040 31.163 23.752 o
-14 4 9 463.183 437.580 15.856 107.963 o
-14 6 1 1582.880 1566.730 15.229 45.868 o
-14 6 2 688.385 687.880 12.120 115.972 o
-14 6 3 105.391 100.383 11.162 270.340 o
-14 6 4 3252.580 3240.310 44.673 9.838 o
-14 6 5 1668.770 1675.960 42.292 15.919 o
-14 6 6 7424.190 7592.500 111.605 1.853 o
-14 6 7 811.900 853.984 13.286 93.152 o
-14 6 8 1029.260 994.190 28.472 34.544 o
-14 8 1 2661.490 2679.010 19.014 21.823 o
-14 8 2 1229.040 1233.430 13.957 62.779 o
-14 8 3 808.777 833.616 16.722 75.398 o
-14 8 4 932.197 943.976 13.292 83.905 o
-14 8 5 1412.610 1395.530 28.611 29.255 o
-14 8 6 2841.650 2917.600 82.865 4.635 o
-14 8 7 23.962 32.608 13.168 220.420 o
-14 10 1 2942.550 2943.920 41.920 11.391 o
-14 10 2 112.996 126.924 14.565 166.660 o
-14 10 3 2.648 18.259 12.901 234.387 o
-14 10 4 883.552 884.150 30.676 32.504 o
-14 10 5 574.059 548.606 21.487 64.448 o
-13 1 1 10036.700 10231.800 78.544 1.828 o
-13 1 2 612.823 611.784 12.551 121.963 o
-13 1 3 4421.970 4429.560 24.629 9.782 o
-13 1 4 183.408 187.608 11.209 238.469 o
-13 1 5 4580.170 4526.110 31.381 8.573 o
-13 1 6 1.004 19.780 10.931 325.647 o
-13 1 7 3678.330 3676.480 29.104 11.836 o
-13 1 8 226.511 236.665 13.104 177.197 o
-13 1 9 421.010 444.058 13.977 130.939 o
-13 1 10 2.114 3.348 13.823 205.486 o
-13 3 1 8544.460 8374.830 75.777 2.337 o
-13 3 2 680.998 672.756 12.375 115.104 o
-13 3 3 6037.340 5879.890 54.442 4.464 o
-13 3 4 110.837 120.841 11.979 236.007 o
-13 3 5 50.249 67.851 12.573 232.764 o
-13 3 6 275.721 278.903 12.378 182.546 o
-13 3 7 3017.420 3049.010 24.786 16.432 o
-13 3 8 170.644 185.330 12.028 216.377 o
-13 3 9 6.378 20.936 13.972 199.451 o
-13 5 1 2096.550 2052.500 15.968 32.267 o
-13 5 2 905.176 882.651 12.504 91.064 o
-13 5 3 4465.220 4365.620 46.841 7.002 o
-13 5 4 1342.260 1345.600 18.382 47.440 o
-13 5 5 2881.410 2887.590 32.909 14.449 o
-13 5 6 322.206 313.430 12.079 179.187 o
-13 5 7 4884.530 4922.840 93.354 3.074 o
-13 5 8 450.202 463.154 16.314 103.784 o
-13 5 9 68.360 77.461 15.045 163.659 o
-13 7 1 5295.260 5299.570 29.066 7.099 o
-13 7 2 614.437 605.606 11.739 130.050 o
-13 7 3 2247.680 2251.110 28.885 20.435 o
-13 7 4 36.139 33.648 11.392 288.138 o
-13 7 5 3862.900 3979.060 69.357 5.210 o
-13 7 6 1538.380 1576.750 40.636 17.404 o
-13 7 7 2835.910 2851.930 75.766 5.361 o
-13 7 8 940.945 877.360 37.199 23.582 o
-13 9 1 2100.620 2159.820 33.395 18.666 o
-13 9 2 1485.200 1476.210 18.922 42.423 o
-13 9 3 1474.080 1544.580 17.058 45.259 o
-13 9 4 26.877 42.891 11.452 286.513 o
-13 9 5 606.887 615.410 13.387 114.607 o
-13 9 6 725.317 682.573 33.738 29.390 o
-13 11 1 970.599 954.158 14.689 75.555 o
-13 11 2 38.324 37.843 13.095 220.029 o
-13 11 3 128.900 134.596 13.723 182.830 o
-12 0 2 4766.340 4849.050 63.433 4.945 o
-12 0 4 11079.300 11106.900 106.078 1.332 o
-12 0 6 237.356 244.783 14.568 148.463 o
-12 0 8 6590.410 6559.340 48.057 4.250 o
-12 0 10 32.194 35.082 19.704 99.740 o
-12 2 1 2.726 5.084 11.568 292.687 o
-12 2 2 15346.600 15173.200 124.518 0.800 o
-12 2 3 237.246 234.967 11.891 203.464 o
-12 2 4 12783.400 12675.600 105.593 1.125 o
-12 2 5 203.317 204.905 11.234 231.271 o
-12 2 6 21.633 30.663 10.873 320.149 o
-12 2 7 0.358 8.469 10.944 327.036 o
-12 2 8 7414.180 7476.650 45.960 3.642 o
-12 2 9 1016.160 1041.580 20.053 53.612 o
-12 2 10 450.923 402.221 15.268 115.707 o
-12 4 1 110.150 117.628 11.406 257.163 o
-12 4 2 1344.470 1342.430 15.420 53.934 o
-12 4 3 1046.670 1050.460 17.892 59.375 o
-12 4 4 9232.290 9200.920 93.548 1.813 o
-12 4 5 1431.230 1445.870 23.162 36.452 o
-12 4 6 14.839 29.290 11.518 288.510 o
-12 4 7 222.052 238.022 12.823 183.755 o
-12 4 8 4432.300 4527.190 83.250 3.784 o
-12 4 9 291.237 286.968 14.491 142.705 o
-12 6 1 2.507 24.804 11.671 285.000 o
-12 6 2 3998.230 3976.720 54.299 6.783 o
-12 6 3 262.126 271.793 11.374 208.493 o
-12 6 4 5531.010 5630.990 38.803 5.928 o
-12 6 5 297.674 318.371 12.347 177.115 o
-12 6 6 1425.710 1475.760 19.018 43.322 o
-12 6 7 334.960 366.361 12.729 161.957 o
-12 6 8 2172.910 2190.740 63.156 7.831 o
-12 8 1 151.549 168.715 12.558 206.417 o
-12 8 2 2402.870 2456.050 24.175 21.694 o
-12 8 3 2183.410 2184.310 22.883 25.151 o
-12 8 4 2593.330 2651.570 28.438 17.871 o
-12 8 5 223.414 244.006 12.399 192.716 o
-12 8 6 323.585 334.592 13.536 151.875 o
-12 8 7 481.422 483.629 18.728 83.307 o
-12 10 1 525.001 526.526 23.289 58.047 o
-12 10 2 537.871 582.299 13.947 116.034 o
-12 10 3 387.360 417.311 16.285 108.999 o
-12 10 4 2024.600 1963.980 45.156 13.354 o
-12 10 5 583.289 568.374 18.315 80.524 o
-11 1 1 15085.500 15145.400 69.668 1.041 o
-11 1 2 38.872 50.122 12.591 235.926 o
-11 1 3 211.496 221.238 12.022 205.877 o
-11 1 4 0.734 3.300 10.410 362.220 o
-11 1 5 14258.300 14279.900 68.238 1.151 o
-11 1 6 3.258 5.687 10.922 327.874 o
-11 1 7 5.223 7.182 11.333 303.844 o
-11 1 8 0.869 6.876 12.132 266.466 o
-11 1 9 3054.880 2994.140 21.327 17.552 o
-11 1 10 123.617 111.571 13.733 184.733 o
-11 3 1 37555.000 36424.500 361.484 0.123 o
-11 3 2 581.556 576.064 12.243 129.583 o
-11 3 3 3326.020 3234.040 20.669 15.860 o
-11 3 4 720.727 717.396 12.750 107.299 o
-11 3 5 12509.900 12516.800 95.972 1.222 o
-11 3 6 165.355 174.981 11.497 234.608 o
-11 3 7 136.756 148.611 11.429 246.276 o
-11 3 8 256.129 279.672 12.926 174.058 o
-11 3 9 4230.140 4079.310 55.229 6.407 o
-11 3 10 116.158 104.063 45.975 18.424 o
-11 5 1 36444.800 35515.400 269.145 0.157 o
-11 5 2 237.203 228.910 11.437 215.848 o
-11 5 3 1382.310 1354.020 13.022 58.096 o
-11 5 4 40.442 51.777 11.476 280.532 o
-11 5 5 7836.330 7978.730 92.179 2.165 o
-11 5 6 41.716 53.330 12.110 253.068 o
-11 5 7 110.662 130.693 11.936 236.479 o
-11 5 8 296.334 306.747 12.571 173.760 o
-11 5 9 1737.520 1602.680 54.887 10.609 o
-11 7 1 5038.610 5016.430 38.180 6.850 o
-11 7 2 11.673 20.295 11.748 279.574 o
-11 7 3 2607.910 2636.130 32.234 16.152 o
-11 7 4 1798.780 1805.640 25.723 27.530 o
-11 7 5 3885.370 3990.860 44.038 8.362 o
-11 7 6 123.846 129.208 12.876 205.424 o
-11 7 7 237.446 251.496 13.037 176.166 o
-11 7 8 18.660 33.038 13.155 221.683 o
-11 9 1 7960.950 8026.320 95.209 2.074 o
-11 9 2 798.435 823.408 14.016 90.545 o
-11 9 3 148.367 177.390 12.135 218.164 o
-11 9 4 2346.330 2352.610 36.450 15.747 o
-11 9 5 2525.410 2546.300 45.915 11.468 o
-11 9 6 421.682 427.706 15.809 111.296 o
-11 11 1 2681.750 2605.870 40.441 12.830 o
-11 11 2 95.657 90.421 14.235 177.677 o
-11 11 3 2.481 20.951 12.919 233.530 o
-11 11 4 353.947 302.656 15.102 128.348 o
-10 0 2 19478.100 19705.500 133.613 0.547 o
-10 0 4 25874.600 25697.000 131.950 0.357 o
-10 0 6 8503.940 8478.190 34.029 3.205 o
-10 0 8 1378.710 1360.510 19.524 44.275 o
-10 0 10 197.809 173.366 18.030 107.649 o
-10 2 1 1666.470 1657.390 16.007 42.080 o
-10 2 2 12572.100 12600.600 129.895 0.981 o
-10 2 3 1049.240 1052.990 14.222 72.053 o
-10 2 4 2065.900 2043.680 18.532 30.486 o
-10 2 5 3.053 13.938 10.707 339.595 o
-10 2 6 11173.200 11323.200 66.496 1.700 o
-10 2 7 122.694 134.535 12.146 226.793 o
-10 2 8 1686.580 1706.980 15.097 42.507 o
-10 2 9 3.341 10.477 13.309 220.854 o
-10 2 10 963.585 889.316 14.821 76.684 o
-10 4 1 828.078 797.759 13.216 94.289 o
-10 4 2 19646.500 19330.400 163.323 0.488 o
-10 4 3 1228.740 1219.670 13.861 63.298 o
-10 4 4 1147.570 1161.020 16.657 58.734 o
-10 4 5 7.832 -2.145 11.421 299.464 o
-10 4 6 7088.060 7259.960 85.099 2.569 o
-10 4 7 1156.210 1174.280 18.490 53.218 o
-10 4 8 1120.610 1122.800 14.314 67.564 o
-10 4 9 42.960 71.885 13.330 209.379 o
-10 6 1 97.764 97.670 11.878 244.758 o
-10 6 2 5364.720 5262.350 57.456 4.886 o
-10 6 3 140.893 139.464 11.063 259.784 o
-10 6 4 1109.320 1120.830 17.949 56.561 o
-10 6 5 53.621 71.283 11.332 280.923 o
-10 6 6 3738.430 3877.350 35.143 10.253 o
-10 6 7 426.375 444.576 24.682 55.009 o
-10 6 8 1490.090 1430.380 33.947 22.949 o
-10 6 9 64.878 62.698 29.369 44.974 o
-10 8 1 14.413 18.567 12.271 256.256 o
-10 8 2 1910.880 1929.940 19.311 32.267 o
-10 8 3 1564.390 1535.260 20.414 38.244 o
-10 8 4 128.300 146.025 11.119 260.046 o
-10 8 5 830.712 860.635 12.624 95.672 o
-10 8 6 1253.410 1269.480 27.510 32.703 o
-10 8 7 575.531 554.305 19.378 74.900 o
-10 10 1 6.966 -7.207 12.526 249.484 o
-10 10 2 7230.170 7404.680 60.708 3.262 o
-10 10 3 1120.580 1148.380 21.510 46.608 o
-10 10 4 55.591 69.590 12.933 219.738 o
-10 10 5 21.794 35.008 12.562 241.726 o
-9 1 1 10418.300 10606.400 59.369 1.969 o
-9 1 2 1973.230 1976.450 17.156 33.318 o
-9 1 3 23146.600 23189.900 97.556 0.465 o
-9 1 4 50.625 48.908 10.341 337.227 o
-9 1 5 8401.500 8391.190 37.425 3.203 o
-9 1 6 0.059 10.037 10.654 344.835 o
-9 1 7 2149.760 2191.800 15.151 31.344 o
-9 1 8 41.433 62.721 12.115 251.897 o
-9 1 9 5360.710 5453.550 19.435 7.527 o
-9 1 10 1.167 19.312 13.333 219.729 o
-9 3 1 3117.210 3151.560 26.043 15.375 o
-9 3 2 5826.130 5643.560 36.451 5.788 o
-9 3 3 10822.100 10759.700 121.172 1.226 o
-9 3 4 584.583 599.717 12.919 121.429 o
-9 3 5 1138.970 1158.170 13.007 70.464 o
-9 3 6 34.274 42.434 10.545 332.530 o
-9 3 7 3184.110 3235.660 17.649 17.357 o
-9 3 8 653.500 646.295 13.509 108.905 o
-9 3 9 3563.330 3536.710 32.131 11.680 o
-9 3 10 11.091 38.030 13.439 213.386 o
-9 5 1 6985.340 6905.210 58.369 3.544 o
-9 5 2 136.668 144.646 11.160 256.524 o
-9 5 3 7453.750 7431.690 73.577 2.785 o
-9 5 4 111.321 131.121 11.101 267.113 o
-9 5 5 8673.860 8769.200 86.508 2.058 o
-9 5 6 80.172 96.200 11.388 268.129 o
-9 5 7 2820.790 2853.590 35.107 13.934 o
-9 5 8 1236.880 1229.320 17.103 54.168 o
-9 5 9 2089.280 1993.420 25.578 24.584 o
-9 7 1 272.159 276.053 11.829 195.370 o
-9 7 2 192.736 198.370 11.656 221.584 o
-9 7 3 1768.520 1768.160 17.688 37.154 o
-9 7 4 1516.520 1525.450 13.156 51.476 o
-9 7 5 8846.500 8996.690 70.905 2.296 o
-9 7 6 5.803 2.703 11.438 298.829 o
-9 7 7 1058.590 1074.950 20.383 51.398 o
-9 7 8 720.416 673.088 24.641 48.847 o
-9 9 1 531.706 547.846 15.651 102.374 o
-9 9 2 6.362 17.228 13.481 214.355 o
-9 9 3 1852.070 1876.430 21.013 31.506 o
-9 9 4 5551.660 5619.180 79.457 3.434 o
-9 9 5 979.857 1008.220 14.604 74.367 o
-9 9 6 8.429 11.938 12.069 266.864 o
-9 9 7 655.245 661.325 52.076 13.606 o
-9 11 1 303.598 312.825 15.030 132.872 o
-9 11 2 183.071 194.103 14.045 165.972 o
-9 11 3 2806.480 2707.090 56.638 8.293 o
-9 11 4 1096.860 1010.980 34.836 25.138 o
-8 0 2 15608.900 15875.900 185.275 0.564 o
-8 0 4 5634.020 5651.300 25.921 6.636 o
-8 0 6 5599.400 5593.170 45.883 5.396 o
-8 0 8 76.020 87.676 17.498 122.191 o
-8 0 10 4180.500 3901.370 87.603 3.696 o
-8 2 1 249.687 262.441 14.155 153.240 o
-8 2 2 23.188 26.660 13.783 202.225 o
-8 2 3 1274.100 1242.780 16.748 53.931 o
-8 2 4 6025.810 6004.590 30.921 5.729 o
-8 2 5 904.477 905.232 11.884 93.689 o
-8 2 6 1691.150 1716.240 14.496 43.153 o
-8 2 7 26.802 27.809 12.008 263.434 o
-8 2 8 234.084 235.372 12.676 185.446 o
-8 2 9 278.032 268.699 12.929 171.829 o
-8 2 10 3076.260 2873.190 42.742 10.968 o
-8 4 1 1969.480 1935.580 16.037 34.746 o
-8 4 2 5785.590 5742.670 56.347 4.547 o
-8 4 3 1341.640 1348.040 13.828 57.609 o
-8 4 4 3437.840 3424.590 32.435 12.092 o
-8 4 5 337.555 343.730 11.196 192.255 o
-8 4 6 1737.100 1768.700 13.678 42.782 o
-8 4 7 213.553 226.116 11.238 226.618 o
-8 4 8 123.788 114.861 12.232 225.743 o
-8 4 9 33.152 10.117 13.886 199.087 o
-8 6 1 3752.340 3723.010 49.545 7.858 o
-8 6 2 3752.880 3731.650 29.951 11.393 o
-8 6 3 179.237 185.020 11.321 236.085 o
-8 6 4 3758.830 3821.780 51.194 7.542 o
-8 6 5 346.872 358.473 11.436 184.558 o
-8 6 6 9088.130 9199.860 116.587 1.497 o
-8 6 7 155.145 165.915 11.196 248.087 o
-8 6 8 724.900 706.659 13.838 99.536 o
-8 6 9 22.101 40.166 13.415 212.329 o
-8 8 1 2543.200 2560.910 27.628 18.727 o
-8 8 2 585.983 606.417 12.376 126.354 o
-8 8 3 2896.780 2885.220 36.829 13.092 o
-8 8 4 1103.500 1117.780 12.565 74.371 o
-8 8 5 1136.640 1177.110 18.040 54.882 o
-8 8 6 4023.490 4130.870 91.747 3.466 o
-8 8 7 2.628 25.897 11.963 271.281 o
-8 10 1 2560.840 2581.300 19.502 22.689 o
-8 10 2 4688.620 4798.320 34.227 7.859 o
-8 10 3 1060.650 1115.530 22.745 44.999 o
-8 10 4 791.318 776.569 16.381 78.960 o
-8 10 5 858.300 850.226 18.975 63.664 o
-8 12 1 808.734 750.279 23.617 49.886 o
-7 1 1 57315.000 57973.500 171.607 0.083 o
-7 1 2 53.188 64.918 15.210 162.273 o
-7 1 3 15397.300 15365.000 70.936 1.005 o
-7 1 4 944.810 943.856 13.142 83.960 o
-7 1 5 340.719 331.386 10.861 200.028 o
-7 1 6 1427.520 1454.950 13.813 53.594 o
-7 1 7 8640.140 8695.410 32.360 3.132 o
-7 1 8 257.820 252.473 12.218 190.787 o
-7 1 9 23.004 19.812 11.860 271.700 o
-7 1 10 30.420 26.793 12.991 225.709 o
-7 3 1 2054.140 2084.380 17.549 31.242 o
-7 3 2 236.546 240.320 12.963 178.572 o
-7 3 3 2276.920 2261.630 16.044 28.789 o
-7 3 4 48.033 51.658 11.281 287.562 o
-7 3 5 443.276 434.673 11.837 158.138 o
-7 3 6 1447.360 1442.220 12.617 55.599 o
-7 3 7 4007.910 4124.510 20.565 11.760 o
-7 3 8 102.391 102.291 12.314 228.378 o
-7 3 9 1524.440 1525.870 28.189 28.330 o
-7 3 10 38.604 37.063 13.243 215.381 o
-7 5 1 21271.200 20868.800 223.379 0.349 o
-7 5 2 1975.280 1944.430 16.909 33.747 o
-7 5 3 11922.600 11755.300 108.064 1.212 o
-7 5 4 285.159 268.085 10.743 220.482 o
-7 5 5 140.230 151.103 11.149 255.239 o
-7 5 6 1628.210 1656.210 21.199 35.384 o
-7 5 7 1926.850 1959.800 18.836 32.366 o
-7 5 8 532.756 522.368 13.934 118.876 o
-7 5 9 1.050 14.864 14.076 197.587 o
-7 7 1 1057.180 1076.240 13.029 75.715 o
-7 7 2 1646.600 1646.200 17.096 40.965 o
-7 7 3 2627.660 2627.170 18.993 22.269 o
-7 7 4 404.112 430.690 12.235 157.311 o
-7 7 5 242.822 247.559 11.152 220.607 o
-7 7 6 105.394 111.357 11.670 249.139 o
-7 7 7 3322.570 3357.210 50.797 8.418 o
-7 7 8 71.573 94.334 12.951 214.493 o
-7 9 1 181.748 193.523 14.099 165.099 o
-7 9 2 1005.560 1021.500 12.855 80.163 o
-7 9 3 3286.270 3373.480 46.049 9.380 o
-7 9 4 1148.130 1162.760 19.496 50.903 o
-7 9 5 86.919 111.916 12.050 239.418 o
-7 9 6 443.977 437.609 12.697 145.534 o
-7 9 7 420.398 373.707 14.348 129.496 o
-7 11 1 2279.890 2321.770 17.394 27.529 o
-7 11 2 1119.590 1139.770 16.333 60.849 o
-7 11 3 3617.050 3478.390 77.710 4.689 o
-7 11 4 260.327 234.335 17.349 110.284 o
-6 0 2 1320.170 1370.210 25.027 35.314 o
-6 0 4 59388.200 58637.300 234.128 0.075 o
-6 0 6 390.249 410.903 17.787 95.492 o
-6 0 8 6353.880 6343.780 28.638 5.364 o
-6 0 10 2141.310 1974.010 23.789 25.668 o
-6 2 1 10164.500 10162.200 75.153 1.858 o
-6 2 2 5580.440 5551.910 31.412 6.419 o
-6 2 3 114.610 117.958 12.716 212.396 o
-6 2 4 28268.500 28134.500 230.183 0.241 o
-6 2 5 1419.540 1454.040 13.385 54.699 o
-6 2 6 172.525 190.602 11.928 218.405 o
-6 2 7 88.715 105.055 12.530 223.678 o
-6 2 8 7451.690 7536.700 26.801 4.139 o
-6 2 9 571.590 568.824 13.290 120.224 o
-6 2 10 307.685 302.208 13.124 162.408 o
-6 4 1 3427.540 3384.880 30.119 12.745 o
-6 4 2 170.853 174.673 11.887 221.465 o
-6 4 3 3933.140 3812.360 27.248 11.323 o
-6 4 4 18976.600 18824.400 184.661 0.464 o
-6 4 5 136.650 141.000 11.300 251.844 o
-6 4 6 17.460 24.916 10.178 366.468 o
-6 4 7 7971.260 7970.770 21.377 3.806 o
-6 4 8 3272.320 3298.500 25.097 14.746 o
-6 4 9 52.586 39.738 12.478 238.347 o
-6 6 1 5880.090 5711.610 44.705 5.199 o
-6 6 2 4316.780 4338.450 39.131 8.177 o
-6 6 3 1172.000 1161.280 12.431 70.880 o
-6 6 4 10858.400 10919.800 109.257 1.330 o
-6 6 5 3265.700 3271.160 29.223 13.671 o
-6 6 6 141.286 153.266 11.622 238.110 o
-6 6 7 1142.980 1160.510 17.076 57.654 o
-6 6 8 2468.790 2444.010 26.004 20.295 o
-6 6 9 5.162 12.241 12.833 236.951 o
-6 8 1 3333.630 3319.860 36.131 11.591 o
-6 8 2 83.666 110.119 11.839 247.915 o
-6 8 3 1626.270 1605.880 21.263 35.654 o
-6 8 4 2905.320 2927.500 31.269 14.871 o
-6 8 5 1805.550 1836.960 20.824 32.486 o
-6 8 6 206.858 214.339 12.008 207.684 o
-6 8 7 806.128 775.146 18.418 68.680 o
-6 10 1 396.587 420.232 13.423 141.503 o
-6 10 2 940.994 970.551 13.068 83.808 o
-6 10 3 1197.690 1220.650 26.198 35.599 o
-6 10 4 2158.860 2200.390 27.973 21.680 o
-6 10 5 779.118 737.978 18.516 69.699 o
-6 10 6 22.489 41.149 12.532 242.110 o
-6 12 1 186.955 191.882 14.588 155.490 o
-6 12 2 1665.060 1575.240 40.141 17.319 o
-5 1 2 15651.700 15979.900 68.931 0.972 o
-5 1 3 2203.930 2277.510 17.447 28.516 o
-5 1 4 2132.780 2138.150 14.816 32.167 o
-5 1 5 20836.900 20785.900 94.122 0.563 o
-5 1 6 213.325 230.007 12.035 204.444 o
-5 1 7 569.031 581.582 12.130 131.745 o
-5 1 8 854.766 855.476 13.872 87.396 o
-5 1 9 1559.760 1556.030 14.593 47.552 o
-5 1 10 12.643 27.564 13.211 221.264 o
-5 3 1 25885.300 25649.100 128.006 0.361 o
-5 3 2 2435.250 2461.170 17.666 25.209 o
-5 3 3 5420.780 5395.730 30.955 6.736 o
-5 3 4 2612.190 2578.390 21.029 21.560 o
-5 3 5 18609.700 18704.300 116.006 0.627 o
-5 3 6 284.099 303.250 11.666 194.759 o
-5 3 7 2593.140 2622.420 15.548 24.193 o
-5 3 8 0.021 7.138 12.132 266.615 o
-5 3 9 1845.810 1866.980 18.876 33.958 o
-5 3 10 38.126 40.147 12.495 240.525 o
-5 5 1 27809.600 26957.700 142.487 0.314 o
-5 5 2 2276.290 2231.400 25.401 22.534 o
-5 5 3 237.360 226.482 11.460 215.455 o
-5 5 4 3824.660 3795.210 30.287 11.066 o
-5 5 5 6452.410 6587.570 80.010 2.983 o
-5 5 6 87.944 117.994 11.132 273.911 o
-5 5 7 309.984 320.284 12.259 176.938 o
-5 5 8 476.526 494.980 12.762 138.205 o
-5 5 9 1962.300 1846.760 39.964 16.075 o
-5 7 1 6336.850 6232.320 43.605 4.726 o
-5 7 2 11537.700 11525.900 74.678 1.556 o
-5 7 3 76.687 89.888 12.035 244.432 o
-5 7 4 419.682 433.379 12.185 155.957 o
-5 7 5 4204.170 4218.880 48.995 7.115 o
-5 7 6 1257.310 1266.080 15.853 56.321 o
-5 7 7 1104.230 1098.300 13.870 70.179 o
-5 7 8 81.855 95.485 12.751 218.798 o
-5 9 1 3520.200 3545.100 55.503 7.304 o
-5 9 2 1032.530 1041.570 13.466 75.925 o
-5 9 3 282.287 287.426 14.015 150.975 o
-5 9 4 1514.830 1512.130 24.929 32.537 o
-5 9 5 2305.610 2356.660 25.499 21.862 o
-5 9 6 698.964 679.920 15.860 88.320 o
-5 9 7 258.047 232.433 13.662 162.640 o
-5 11 1 2612.980 2643.300 29.835 17.165 o
-5 11 2 40.703 36.446 11.541 279.510 o
-5 11 3 0.785 14.134 12.022 270.496 o
-5 11 4 34.890 60.976 13.063 219.732 o
-4 0 2 28099.300 28880.500 152.147 0.293 o
-4 0 4 4795.880 4830.310 38.755 7.212 o
-4 0 6 22.427 21.492 15.590 159.171 o
-4 0 8 3608.480 3724.020 38.606 10.007 o
-4 0 10 1552.110 1445.960 30.083 26.330 o
-4 2 1 3094.960 3149.940 23.905 16.146 o
-4 2 2 9245.860 9368.000 32.385 2.777 o
-4 2 3 1974.470 2015.120 16.881 33.307 o
-4 2 4 5208.060 5169.240 18.731 8.047 o
-4 2 5 4366.460 4353.300 18.343 10.726 o
-4 2 6 4613.540 4643.480 25.648 9.048 o
-4 2 7 498.855 509.443 12.821 134.529 o
-4 2 8 12733.200 12941.500 35.765 1.555 o
-4 2 9 329.116 317.232 12.420 171.412 o
-4 2 10 361.616 354.935 13.538 146.749 o
-4 4 1 2879.490 2783.720 18.237 20.291 o
-4 4 2 11603.900 11363.500 85.360 1.459 o
-4 4 3 10210.300 10068.200 88.523 1.684 o
-4 4 4 8071.000 7939.920 34.853 3.506 o
-4 4 5 334.004 357.789 10.781 200.564 o
-4 4 6 3314.170 3349.030 18.540 16.194 o
-4 4 7 866.093 866.661 14.923 81.102 o
-4 4 8 5342.420 5390.310 43.226 5.904 o
-4 4 9 181.095 186.684 12.277 207.485 o
-4 6 1 1822.170 1775.480 16.660 37.512 o
-4 6 2 11844.100 11556.000 98.617 1.306 o
-4 6 3 308.059 313.038 12.105 180.804 o
-4 6 4 3835.350 3838.990 36.227 9.894 o
-4 6 5 701.445 700.345 11.440 119.944 o
-4 6 6 761.105 772.511 12.059 107.219 o
-4 6 7 217.361 226.603 12.213 199.593 o
-4 6 8 1725.440 1697.180 32.416 22.322 o
-4 6 9 535.277 501.163 24.004 55.330 o
-4 8 1 147.627 132.175 11.461 244.566 o
-4 8 2 4546.800 4558.890 54.544 5.995 o
-4 8 3 4752.130 4794.390 45.442 6.603 o
-4 8 4 2746.280 2797.010 31.197 15.731 o
-4 8 5 1.119 13.909 11.045 319.999 o
-4 8 6 2075.450 2103.580 31.866 19.854 o
-4 8 7 1235.650 1188.750 32.105 27.005 o
-4 10 1 120.630 152.382 13.806 180.829 o
-4 10 2 3424.260 3464.180 44.273 9.444 o
-4 10 3 412.800 430.827 14.045 131.411 o
-4 10 4 2133.790 2175.180 38.032 15.998 o
-4 10 5 156.613 165.498 12.122 218.135 o
-4 10 6 1249.150 1136.040 23.203 40.966 o
-4 12 1 13.331 20.462 12.352 252.998 o
-4 12 2 843.525 800.986 20.036 60.662 o
-3 1 1 27948.100 28371.500 186.810 0.273 o
-3 1 2 5.998 24.824 16.055 151.325 o
-3 1 3 5080.420 5191.160 31.006 7.314 o
-3 1 4 4370.040 4318.510 19.790 10.602 o
-3 1 5 12717.900 12657.200 59.574 1.447 o
-3 1 6 2057.500 2086.350 14.663 33.669 o
-3 1 7 145.798 164.282 11.391 243.704 o
-3 1 8 157.996 154.866 11.790 228.961 o
-3 1 9 4674.080 4726.670 51.718 6.090 o
-3 1 10 56.895 64.752 12.964 218.941 o
-3 3 1 3234.020 3243.230 23.293 15.521 o
-3 3 2 542.933 550.441 15.275 104.791 o
-3 3 3 584.961 581.236 14.140 110.828 o
-3 3 4 59.608 71.067 11.854 257.219 o
-3 3 5 15634.300 15616.700 63.116 1.006 o
-3 3 6 1592.320 1633.240 14.320 46.384 o
-3 3 7 2630.620 2698.710 15.845 23.419 o
-3 3 8 1290.810 1320.430 17.309 51.222 o
-3 3 9 8711.120 8618.100 47.080 2.854 o
-3 3 10 0.323 22.564 12.985 231.450 o
-3 5 1 2817.630 2750.090 21.674 19.408 o
-3 5 2 482.148 480.647 12.925 136.359 o
-3 5 3 290.742 267.736 11.659 196.818 o
-3 5 4 2349.120 2338.700 22.811 23.303 o
-3 5 5 8113.330 8228.100 54.496 2.966 o
-3 5 6 1256.220 1283.530 13.441 62.390 o
-3 5 7 330.044 335.402 12.480 168.946 o
-3 5 8 468.347 491.893 12.944 136.942 o
-3 5 9 822.882 816.506 22.564 52.268 o
-3 7 1 320.530 325.849 12.429 171.821 o
-3 7 2 1.980 14.684 10.757 336.735 o
-3 7 3 4260.730 4278.000 53.458 6.491 o
-3 7 4 1847.670 1854.080 22.979 29.623 o
-3 7 5 4516.460 4563.970 57.779 5.702 o
-3 7 6 805.695 834.666 12.949 96.142 o
-3 7 7 318.926 333.602 12.567 168.976 o
-3 7 8 664.726 625.478 17.446 81.408 o
-3 9 1 5936.880 5979.460 83.276 3.092 o
-3 9 2 34.760 39.739 12.140 254.882 o
-3 9 3 4363.040 4466.460 49.468 6.754 o
-3 9 4 2914.620 2976.340 49.679 9.465 o
-3 9 5 2245.110 2281.240 42.389 13.596 o
-3 9 6 19.448 15.941 13.335 217.086 o
-3 9 7 183.583 170.567 13.303 183.005 o
-3 11 1 2064.270 2128.490 17.366 31.011 o
-3 11 2 108.316 95.378 12.305 228.184 o
-3 11 3 953.511 914.820 18.909 60.373 o
-3 11 4 885.665 813.359 21.961 52.978 o
-2 0 2 20176.400 20803.400 161.521 0.465 o
-2 0 4 4297.730 4296.930 32.415 9.158 o
-2 0 6 3162.780 3192.650 21.744 16.403 o
-2 0 8 851.947 861.905 17.251 70.835 o
-2 0 10 1023.830 1010.870 20.139 53.533 o
-2 2 1 31093.000 31723.900 232.644 0.208 o
-2 2 2 2351.580 2450.250 21.439 23.713 o
-2 2 3 89.811 96.017 13.334 200.557 o
-2 2 4 5845.750 5810.920 19.342 6.599 o
-2 2 5 6678.950 6618.840 42.883 4.401 o
-2 2 6 11012.600 11109.100 59.919 1.809 o
-2 2 7 308.171 319.427 11.836 185.777 o
-2 2 8 22.050 27.793 12.349 250.542 o
-2 2 9 223.303 245.796 12.610 187.758 o
-2 2 10 2717.590 2570.280 44.292 11.560 o
-2 4 1 945.785 968.763 15.187 74.173 o
-2 4 2 17567.700 17228.800 160.858 0.568 o
-2 4 3 1083.140 1103.340 15.143 66.502 o
-2 4 4 386.119 407.069 12.419 158.149 o
-2 4 5 1566.960 1575.310 13.780 48.508 o
-2 4 6 8695.660 8758.790 22.225 3.237 o
-2 4 7 152.499 163.932 11.671 232.940 o
-2 4 8 30.825 56.110 12.100 255.536 o
-2 4 9 9.700 13.498 12.129 263.827 o
-2 6 1 2879.690 2778.250 17.354 20.642 o
-2 6 2 3046.280 2970.310 36.100 12.790 o
-2 6 3 2951.600 2906.410 38.598 12.371 o
-2 6 4 395.878 403.177 12.455 156.626 o
-2 6 5 3.858 17.092 11.356 301.552 o
-2 6 6 3120.600 3137.930 42.401 10.704 o
-2 6 7 682.031 693.765 13.004 109.109 o
-2 6 8 150.572 151.261 12.364 213.499 o
-2 6 9 17.091 19.766 12.967 229.403 o
-2 8 1 268.563 263.981 13.376 164.842 o
-2 8 2 542.202 554.069 12.737 129.157 o
-2 8 3 17.493 33.167 11.185 304.015 o
-2 8 4 1427.580 1455.980 26.154 32.056 o
-2 8 5 1442.750 1433.020 29.243 28.107 o
-2 8 6 1907.330 1907.400 31.380 21.570 o
-2 8 7 5.195 29.347 12.567 245.298 o
-2 10 1 204.480 218.210 12.926 185.357 o
-2 10 2 4981.450 5070.120 55.069 5.399 o
-2 10 3 111.651 120.583 11.634 247.975 o
-2 10 4 956.073 942.836 21.338 52.165 o
-2 10 5 195.084 199.791 13.779 169.577 o
-2 10 6 537.112 504.850 19.136 78.383 o
-2 12 1 271.673 282.509 13.628 158.890 o
-2 12 2 1264.860 1183.000 40.538 18.932 o
-1 1 1 1163.920 1262.530 25.685 36.624 o
-1 1 2 42607.900 43040.700 201.306 0.136 o
-1 1 3 11805.400 11870.900 42.938 1.748 o
-1 1 4 361.915 363.119 12.243 167.021 o
-1 1 5 3.093 13.778 11.643 287.670 o
-1 1 6 74.224 92.738 10.968 288.704 o
-1 1 7 621.491 636.060 12.193 123.483 o
-1 1 8 2125.860 2179.000 14.493 32.237 o
-1 1 9 1601.110 1652.630 14.261 46.064 o
-1 1 10 71.565 104.152 13.366 201.744 o
-1 3 1 18746.900 18773.900 176.450 0.486 o
-1 3 2 14287.700 14391.300 98.334 0.998 o
-1 3 3 23677.800 23601.400 112.052 0.434 o
-1 3 4 545.637 550.854 12.618 130.266 o
-1 3 5 1510.070 1501.190 14.972 48.687 o
-1 3 6 1148.030 1170.550 13.064 69.656 o
-1 3 7 7125.050 7304.010 32.084 4.281 o
-1 3 8 849.539 867.099 12.905 92.688 o
-1 3 9 1304.720 1321.000 15.847 54.289 o
-1 3 10 306.075 262.611 37.642 26.537 o
-1 5 1 2017.170 1939.650 22.432 28.068 o
-1 5 2 7504.980 7319.060 69.182 2.916 o
-1 5 3 27098.300 26780.900 261.873 0.232 o
-1 5 4 740.110 739.844 13.688 98.546 o
-1 5 5 202.724 195.615 13.069 183.970 o
-1 5 6 1.240 18.175 13.108 227.348 o
-1 5 7 3382.240 3419.760 25.062 14.112 o
-1 5 8 762.075 768.155 12.955 101.131 o
-1 5 9 789.176 778.698 17.164 75.051 o
-1 7 1 433.746 435.792 13.149 140.638 o
-1 7 2 3609.170 3552.890 17.567 14.649 o
-1 7 3 4878.790 4860.890 62.443 4.951 o
-1 7 4 137.878 157.823 12.142 221.755 o
-1 7 5 358.068 358.253 12.146 169.587 o
-1 7 6 22.096 28.894 12.713 236.675 o
-1 7 7 3179.810 3202.170 37.439 11.773 o
-1 7 8 939.910 910.625 18.966 60.597 o
-1 9 1 602.489 630.809 13.131 116.646 o
-1 9 2 2617.560 2596.040 26.749 18.679 o
-1 9 3 2382.570 2402.220 41.348 13.509 o
-1 9 4 188.430 189.042 12.465 201.118 o
-1 9 5 44.318 50.959 13.544 204.455 o
-1 9 6 114.788 122.853 14.204 174.351 o
-1 9 7 879.624 788.524 29.151 35.609 o
-1 11 1 150.890 165.549 12.938 196.770 o
-1 11 2 235.503 240.116 12.317 193.029 o
-1 11 3 2118.600 2093.770 26.506 23.311 o
-1 11 4 1222.020 1160.430 35.005 23.962 o
0 0 2 3173.120 3232.640 44.271 10.073 o
0 0 4 17941.400 17953.400 46.700 0.819 o
0 0 6 11350.900 11326.600 80.908 1.534 o
0 0 8 1466.390 1497.670 18.275 43.705 o
0 0 10 1150.160 1102.170 34.580 24.918 o
0 2 1 31842.900 32400.600 74.699 0.268 o
0 2 2 29305.200 29908.100 54.529 0.319 o
0 2 3 2886.070 2903.780 18.440 19.786 o
0 2 4 17706.000 17651.600 65.902 0.804 o
0 2 5 722.654 743.368 14.498 94.117 o
0 2 6 1605.030 1584.060 14.350 46.602 o
0 2 7 29.534 36.230 11.009 309.140 o
0 2 8 2873.510 2927.060 18.370 19.818 o
0 2 9 950.483 959.248 13.604 81.145 o
0 2 10 1310.970 1206.460 28.182 31.486 o
0 4 0 7135.150 6949.500 41.759 4.067 o
0 4 1 6188.870 6097.640 35.250 5.314 o
0 4 2 187.974 190.154 12.309 205.165 o
0 4 3 32182.900 31800.700 167.356 0.232 o
0 4 4 17972.800 17991.600 68.481 0.776 o
0 4 5 1023.050 1032.250 14.077 74.140 o
0 4 6 547.713 553.208 13.265 123.145 o
0 4 7 17.233 24.794 11.446 291.992 o
0 4 8 2100.680 2163.460 32.196 19.380 o
0 4 9 271.825 269.073 12.454 182.246 o
0 6 0 23621.000 22908.900 224.676 0.310 o
0 6 1 4168.860 4078.070 41.868 8.212 o
0 6 2 3756.190 3745.060 44.204 8.709 o
0 6 3 4534.370 4509.550 46.213 6.915 o
0 6 4 12190.400 12249.400 128.441 1.023 o
0 6 5 1695.260 1731.850 24.206 30.442 o
0 6 6 134.883 155.433 13.279 191.306 o
0 6 7 0.554 12.983 11.601 290.574 o
0 6 8 2125.200 2088.030 43.728 13.573 o
0 8 0 1326.990 1296.470 30.958 27.413 o
0 8 1 1309.730 1318.750 14.854 56.560 o
0 8 2 83.263 90.457 11.787 252.179 o
0 8 3 3067.180 3068.790 40.619 11.342 o
0 8 4 5217.740 5274.430 61.311 4.706 o
0 8 5 43.125 48.504 12.703 231.385 o
0 8 6 2616.240 2659.400 25.997 18.875 o
0 8 7 242.493 242.743 13.730 162.585 o
0 10 0 3469.070 3469.120 30.038 12.517 o
0 10 1 2494.730 2577.650 35.232 15.394 o
0 10 2 961.209 948.282 14.256 77.977 o
0 10 3 2418.200 2467.320 15.784 26.404 o
0 10 4 1581.410 1559.640 32.253 23.648 o
0 10 5 2454.650 2393.730 36.600 15.251 o
0 10 6 859.287 814.588 20.036 60.091 o
0 12 0 145.782 166.158 18.492 105.291 o
0 12 1 1213.350 1188.640 28.875 31.413 o
0 12 2 292.232 258.862 14.027 151.224 o
1 1 0 143.053 152.014 24.664 61.626 o
1 1 2 3718.800 3756.710 32.623 10.918 o
1 1 3 38.635 130.027 43.706 20.459 o
1 1 4 1152.480 1158.870 15.135 63.177 o
1 1 5 10798.000 10624.200 40.804 2.082 o
1 1 6 30.416 41.115 10.678 326.394 o
1 1 7 9359.840 9448.760 40.002 2.624 o
1 1 8 189.035 194.345 12.678 195.253 o
1 1 9 4968.520 4972.890 46.063 6.230 o
1 1 10 7.277 27.633 12.947 231.118 o
1 3 0 48.911 53.032 16.487 139.758 o
1 3 1 10860.100 10975.200 74.124 1.695 o
1 3 2 781.861 792.190 15.096 86.016 o
1 3 3 13410.400 13214.200 55.070 1.356 o
1 3 4 13156.400 12958.500 59.039 1.378 o
1 3 5 6343.530 6322.910 28.638 5.383 o
1 3 6 1953.780 1981.290 18.846 31.893 o
1 3 7 3004.490 3057.720 15.186 19.621 o
1 3 8 51.896 82.198 11.356 278.787 o
1 3 9 169.737 191.370 11.656 226.972 o
1 5 0 554.511 540.658 13.220 123.564 o
1 5 1 25690.300 25223.300 210.992 0.291 o
1 5 2 1172.050 1161.670 13.965 66.052 o
1 5 3 31730.200 31417.900 301.223 0.172 o
1 5 4 1614.040 1628.580 15.242 44.536 o
1 5 5 3838.050 3884.520 18.567 12.986 o
1 5 6 455.574 457.733 13.287 135.627 o
1 5 7 288.367 312.335 12.960 167.103 o
1 5 8 2.645 10.423 11.807 280.335 o
1 5 9 48.642 74.338 12.125 248.713 o
1 7 0 369.150 360.433 11.590 177.929 o
1 7 1 10376.100 10237.300 88.483 1.650 o
1 7 2 971.357 952.934 13.454 80.949 o
1 7 3 1260.700 1266.420 16.210 55.316 o
1 7 4 4760.150 4829.660 46.191 6.501 o
1 7 5 5167.740 5198.790 35.319 6.832 o
1 7 6 55.351 69.007 13.399 205.735 o
1 7 7 4581.380 4604.640 109.654 2.512 o
1 7 8 86.597 102.158 13.790 188.666 o
1 9 0 926.741 949.477 14.400 78.877 o
1 9 1 2968.590 3006.040 22.717 17.485 o
1 9 2 957.421 966.997 13.908 79.259 o
1 9 3 373.307 369.846 13.405 146.719 o
1 9 4 342.839 345.668 13.141 155.437 o
1 9 5 855.910 884.681 24.607 45.357 o
1 9 6 4375.410 4216.560 39.090 8.186 o
1 11 0 526.271 543.568 14.401 114.006 o
1 11 1 3611.850 3619.340 44.118 9.045 o
1 11 2 1990.940 2006.230 26.293 24.696 o
1 11 3 948.739 934.315 22.238 49.801 o
1 11 4 5.619 22.569 14.206 192.984 o
2 0 2 1244.060 1202.280 37.226 21.654 o
2 0 4 27386.800 26621.100 218.320 0.263 o
2 0 6 3427.630 3391.970 27.958 13.273 o
2 0 8 4250.900 4250.920 33.912 9.078 o
2 0 10 3625.540 3384.630 58.401 6.860 o
2 2 0 8345.060 8414.670 63.823 2.644 o
2 2 2 24005.300 24442.200 61.765 0.462 o
2 2 3 0.642 21.660 13.964 200.370 o
2 2 4 46790.400 46324.000 367.620 0.091 o
2 2 5 411.491 407.343 12.908 147.814 o
2 2 6 2196.540 2206.570 15.820 30.183 o
2 2 7 120.383 132.120 11.809 238.606 o
2 2 8 8173.600 8315.150 41.714 3.225 o
2 2 9 281.476 288.509 12.412 180.296 o
2 2 10 31.872 36.187 13.192 218.106 o
2 4 0 22849.800 22193.300 114.269 0.464 o
2 4 1 4228.970 4231.590 27.942 9.992 o
2 4 2 4259.050 4244.490 40.072 8.207 o
2 4 3 4662.890 4622.690 24.873 9.053 o
2 4 4 50339.700 50216.100 89.547 0.112 o
2 4 5 36.621 46.830 12.297 247.557 o
2 4 6 1400.290 1427.130 19.225 43.844 o
2 4 7 2130.810 2111.630 15.600 31.746 o
2 4 8 4916.370 5027.330 40.284 6.793 o
2 4 9 21.980 31.878 12.200 256.080 o
2 6 0 5075.310 4951.540 33.663 7.254 o
2 6 1 1660.690 1649.760 22.291 33.584 o
2 6 2 21149.300 20794.200 174.266 0.425 o
2 6 3 2226.250 2240.600 23.798 23.939 o
2 6 4 2883.730 2868.360 24.379 17.644 o
2 6 5 10294.900 10446.400 70.802 1.867 o
2 6 6 2006.130 2068.380 16.422 32.955 o
2 6 7 2413.080 2398.450 18.115 25.429 o
2 6 8 4567.390 4416.560 78.110 4.081 o
2 8 0 2586.870 2548.080 18.873 22.935 o
2 8 1 239.376 249.924 11.322 216.420 o
2 8 2 2148.340 2143.600 33.185 18.614 o
2 8 3 1654.360 1686.780 20.133 36.257 o
2 8 4 102.802 121.135 12.172 231.141 o
2 8 5 1996.190 2057.510 29.057 22.344 o
2 8 6 2.300 0.182 13.602 212.390 o
2 8 7 5806.110 5593.770 106.634 2.344 o
2 10 0 2514.810 2539.080 32.079 16.785 o
2 10 1 222.818 240.836 12.479 191.189 o
2 10 2 2056.530 2048.780 15.468 33.254 o
2 10 3 2371.430 2371.050 21.299 23.954 o
2 10 4 658.530 654.685 15.876 90.861 o
2 10 5 13.231 10.633 13.931 200.387 o
2 12 0 279.995 277.532 13.437 161.595 o
2 12 1 824.811 767.042 31.336 32.271 o
2 12 2 1894.350 1759.670 47.465 12.891 o
3 1 0 4164.510 4294.860 34.147 9.162 o
3 1 1 31586.000 32093.800 139.253 0.249 o
3 1 2 47327.600 47962.100 457.766 0.076 o
3 1 3 364.876 372.198 18.219 93.910 o
3 1 4 394.662 398.097 14.401 129.972 o
3 1 5 12682.100 12558.400 81.764 1.306 o
3 1 6 390.321 384.185 11.381 176.686 o
3 1 7 78.340 85.941 11.037 285.305 o
3 1 8 313.229 312.500 11.594 190.635 o
3 1 9 3283.440 3326.540 15.878 17.045 o
3 1 10 68.508 66.174 12.689 225.684 o
3 3 0 3150.070 3095.260 22.919 16.330 o
3 3 1 15741.900 16049.100 74.447 0.945 o
3 3 2 2269.050 2284.400 21.921 24.721 o
3 3 3 4916.600 4899.490 23.514 8.445 o
3 3 4 5528.320 5497.580 34.630 6.291 o
3 3 5 26960.800 26974.700 117.506 0.343 o
3 3 6 152.746 156.970 12.010 223.020 o
3 3 7 454.553 449.382 13.429 134.368 o
3 3 8 109.949 126.958 11.564 250.166 o
3 3 9 4861.520 4870.070 61.082 5.066 o
3 5 0 3985.190 3866.120 24.939 11.509 o
3 5 1 17942.600 17631.600 129.241 0.635 o
3 5 2 3576.860 3529.350 25.058 13.240 o
3 5 3 6841.660 6841.700 26.218 4.828 o
3 5 4 2987.120 3047.790 18.620 18.677 o
3 5 5 760.287 771.262 13.545 97.241 o
3 5 6 540.828 555.716 14.075 115.594 o
3 5 7 312.604 339.149 13.150 159.174 o
3 5 8 448.522 472.130 12.937 140.045 o
3 5 9 3034.420 2889.340 52.383 8.778 o
3 7 0 1121.680 1104.960 13.191 71.677 o
3 7 1 3266.500 3228.580 16.811 17.162 o
3 7 2 552.582 546.707 12.797 127.885 o
3 7 3 332.093 342.609 16.967 107.501 o
3 7 4 4.442 20.568 12.387 253.447 o
3 7 5 881.791 854.584 13.865 86.019 o
3 7 6 779.684 816.103 17.108 74.974 o
3 7 7 469.780 463.318 20.471 73.403 o
3 7 8 1826.860 1716.720 28.916 24.648 o
3 9 0 617.585 615.461 12.431 122.519 o
3 9 1 3904.060 3938.550 39.613 9.089 o
3 9 2 44.617 51.916 11.808 264.867 o
3 9 3 616.602 666.879 14.631 101.800 o
3 9 4 2032.780 2083.150 28.488 22.457 o
3 9 5 5400.980 5488.850 91.764 2.952 o
3 9 6 17.714 39.387 14.080 193.868 o
3 11 0 1642.940 1686.170 18.857 38.179 o
3 11 1 733.615 746.844 14.338 94.426 o
3 11 2 1875.990 1863.740 24.955 27.363 o
3 11 3 151.799 157.830 13.164 191.562 o
3 11 4 682.917 646.907 17.703 78.797 o
4 0 0 19400.900 19227.800 123.024 0.578 o
4 0 2 19409.800 19670.700 70.051 0.670 o
4 0 4 7.252 1.944 22.706 76.195 o
4 0 6 61.210 78.518 15.108 162.983 o
4 0 8 813.433 830.184 18.128 68.834 o
4 0 10 2012.990 1901.980 21.588 29.064 o
4 2 0 3119.990 3205.450 28.530 14.492 o
4 2 1 12230.900 12539.400 46.811 1.601 o
4 2 2 5730.350 5902.960 37.553 5.687 o
4 2 3 1966.140 1948.530 17.853 32.915 o
4 2 4 673.190 689.017 13.663 104.802 o
4 2 5 131.542 127.596 12.591 212.330 o
4 2 6 6546.340 6548.320 34.955 4.853 o
4 2 7 104.828 132.994 11.388 257.294 o
4 2 8 5259.190 5353.890 32.965 6.813 o
4 2 9 13.576 27.068 11.775 276.975 o
4 4 0 2007.120 1930.000 19.032 31.381 o
4 4 1 3322.660 3273.330 26.506 14.217 o
4 4 2 17677.300 17494.800 84.886 0.765 o
4 4 3 17222.700 16977.800 50.289 0.884 o
4 4 4 16.649 27.098 12.192 258.112 o
4 4 5 536.337 538.406 13.057 126.975 o
4 4 6 1091.650 1102.400 13.952 70.315 o
4 4 7 116.500 131.845 12.445 218.909 o
4 4 8 1913.350 1920.060 21.653 29.940 o
4 4 9 300.940 313.766 12.320 177.514 o
4 6 0 530.828 532.639 13.836 119.603 o
4 6 1 413.218 410.402 13.024 145.815 o
4 6 2 7106.750 7019.550 22.396 4.661 o
4 6 3 7.473 11.866 12.584 245.946 o
4 6 4 366.253 373.623 14.169 136.501 o
4 6 5 4197.260 4358.850 45.656 7.468 o
4 6 6 170.866 176.290 13.463 180.706 o
4 6 7 100.844 117.179 13.209 200.783 o
4 6 8 611.204 592.299 15.094 100.831 o
4 8 0 4670.590 4630.920 30.059 8.476 o
4 8 1 760.261 757.336 12.729 103.165 o
4 8 2 2758.810 2755.990 38.965 12.938 o
4 8 3 298.354 289.702 13.408 159.285 o
4 8 4 1272.320 1267.820 21.265 43.479 o
4 8 5 18.536 40.458 13.221 218.969 o
4 8 6 11385.900 11465.800 182.717 0.747 o
4 8 7 667.477 674.587 15.346 93.442 o
4 10 0 3682.120 3736.780 26.698 12.234 o
4 10 1 2569.200 2554.950 43.878 12.011 o
4 10 2 2154.440 2171.050 27.099 22.394 o
4 10 3 59.209 104.323 12.624 226.044 o
4 10 4 255.720 274.998 14.841 141.148 o
4 10 5 580.750 585.668 16.221 94.187 o
4 12 0 337.373 335.439 15.678 121.347 o
4 12 1 1074.190 967.636 21.225 49.887 o
4 12 2 853.287 845.240 25.844 42.597 o
5 1 0 3.533 6.068 19.191 106.637 o
5 1 1 456.344 477.431 26.423 48.355 o
5 1 2 37.825 52.364 17.969 118.852 o
5 1 3 13367.700 13244.600 101.252 1.088 o
5 1 4 1410.850 1384.160 16.935 48.541 o
5 1 5 5113.680 5050.450 32.639 7.226 o
5 1 6 224.423 234.373 12.361 194.230 o
5 1 7 3319.910 3345.720 16.385 16.691 o
5 1 8 8.564 26.985 11.297 301.768 o
5 1 9 576.243 597.055 12.627 125.157 o
5 3 0 182.890 191.226 15.622 138.753 o
5 3 1 452.908 461.470 16.436 102.596 o
5 3 2 647.322 630.731 15.588 94.036 o
5 3 3 19128.100 19014.100 78.398 0.681 o
5 3 4 25.082 31.957 13.175 220.096 o
5 3 5 3132.920 3132.180 19.169 17.467 o
5 3 6 133.200 137.821 11.938 231.036 o
5 3 7 7739.710 7825.820 28.852 3.837 o
5 3 8 225.835 236.616 12.399 192.927 o
5 3 9 4090.400 3995.500 44.639 7.981 o
5 5 0 916.052 881.122 15.229 77.075 o
5 5 1 511.436 516.977 14.679 113.365 o
5 5 2 412.023 414.348 13.947 133.436 o
5 5 3 15265.400 15301.000 56.222 1.069 o
5 5 4 1013.030 994.279 14.056 75.481 o
5 5 5 1255.450 1261.000 17.800 51.597 o
5 5 6 173.115 200.526 12.935 190.940 o
5 5 7 350.613 364.783 13.682 145.244 o
5 5 8 326.393 338.328 13.511 151.758 o
5 5 9 746.398 699.710 18.120 73.316 o
5 7 0 100.457 94.896 12.290 230.249 o
5 7 1 42.216 49.777 12.055 255.551 o
5 7 2 3.191 9.195 12.629 245.286 o
5 7 3 5090.050 5064.510 57.867 5.103 o
5 7 4 9020.740 9080.170 96.713 1.802 o
5 7 5 580.356 568.481 15.565 99.652 o
5 7 6 38.507 66.540 14.639 176.007 o
5 7 7 3547.410 3457.030 58.803 6.841 o
5 7 8 1122.380 1077.330 38.487 21.251 o
5 9 0 147.164 157.175 11.771 231.546 o
5 9 1 134.528 147.506 12.309 218.338 o
5 9 2 831.716 855.846 13.590 90.202 o
5 9 3 1555.320 1588.510 32.557 23.437 o
5 9 4 502.603 510.165 25.494 50.525 o
5 9 5 262.337 268.626 13.556 162.015 o
5 9 6 1094.190 1051.870 29.410 32.188 o
5 11 0 1929.270 1918.730 39.560 16.279 o
5 11 1 0.235 15.049 12.621 245.614 o
5 11 2 457.986 462.115 13.238 135.794 o
5 11 3 1470.360 1459.850 24.552 33.824 o
5 11 4 49.964 75.205 13.859 193.374 o
6 0 2 3918.430 4038.370 37.453 9.334 o
6 0 4 8429.870 8338.130 83.263 2.209 o
6 0 6 5469.220 5407.860 30.628 6.691 o
6 0 8 889.001 917.266 19.044 61.610 o
6 2 0 26266.800 26875.600 156.617 0.323 o
6 2 1 6353.780 6397.800 33.676 5.122 o
6 2 2 425.383 436.969 17.247 97.700 o
6 2 3 33.622 49.816 15.238 164.164 o
6 2 4 9303.980 9213.780 51.801 2.495 o
6 2 5 338.910 336.066 12.669 164.400 o
6 2 6 5955.100 5969.420 37.381 5.461 o
6 2 7 46.178 43.759 11.824 264.788 o
6 2 8 3710.700 3799.730 27.793 11.842 o
6 2 9 91.989 95.898 12.122 237.523 o
6 4 0 25354.200 25336.100 159.174 0.343 o
6 4 1 2.442 37.590 14.351 188.651 o
6 4 2 1326.490 1287.510 15.950 53.912 o
6 4 3 7.572 7.666 12.204 261.761 o
6 4 4 10047.300 9959.460 50.595 2.226 o
6 4 5 196.430 195.167 11.945 213.016 o
6 4 6 1762.990 1778.910 15.774 39.548 o
6 4 7 127.858 153.786 12.556 211.726 o
6 4 8 1508.750 1541.410 25.424 31.794 o
6 4 9 13.596 26.413 11.748 278.288 o
6 6 0 12367.800 12035.900 73.578 1.429 o
6 6 1 5.429 26.964 12.428 250.934 o
6 6 2 4639.250 4518.590 27.125 8.959 o
6 6 3 222.500 241.313 12.835 183.198 o
6 6 4 9678.310 9770.480 67.301 2.094 o
6 6 5 4314.930 4356.060 43.013 7.660 o
6 6 6 912.606 933.841 14.057 81.506 o
6 6 7 506.808 556.177 14.175 117.183 o
6 6 8 152.988 152.706 13.589 181.696 o
6 8 0 5801.720 5853.330 22.190 6.499 o
6 8 1 71.128 90.898 11.954 248.540 o
6 8 2 6649.970 6674.750 58.572 3.736 o
6 8 3 749.804 778.993 14.271 92.995 o
6 8 4 3996.880 4084.040 59.464 6.118 o
6 8 5 3120.850 3116.460 34.162 12.950 o
6 8 6 2247.330 2265.750 23.721 23.739 o
6 8 7 1054.480 1022.860 22.896 45.493 o
6 10 0 3183.030 3198.560 38.486 11.496 o
6 10 1 7011.940 7012.860 94.495 2.352 o
6 10 2 2417.010 2469.950 31.394 17.673 o
6 10 3 30.203 37.115 12.688 235.334 o
6 10 4 767.209 751.117 16.888 77.835 o
6 10 5 76.776 80.895 14.959 164.463 o
6 12 0 677.615 671.891 16.975 82.686 o
6 12 1 4651.430 4364.480 93.689 3.181 o
7 1 0 1832.750 1885.880 21.718 30.924 o
7 1 1 17669.700 17765.300 72.861 0.788 o
7 1 2 2864.550 2921.920 23.788 17.833 o
7 1 3 19059.700 18735.000 107.018 0.631 o
7 1 4 201.332 193.588 14.127 162.419 o
7 1 5 3370.910 3323.870 26.915 13.846 o
7 1 6 4.645 13.522 11.662 286.399 o
7 1 7 5298.190 5305.770 19.906 7.714 o
7 1 8 187.439 189.760 11.298 234.471 o
7 1 9 182.749 196.148 12.341 204.684 o
7 3 0 1166.490 1202.440 27.520 33.839 o
7 3 1 18518.100 18772.600 60.639 0.745 o
7 3 2 5466.780 5381.540 30.028 6.753 o
7 3 3 12591.600 12480.400 46.507 1.555 o
7 3 4 895.973 874.384 13.389 87.203 o
7 3 5 238.048 236.434 12.811 181.858 o
7 3 6 68.789 89.968 12.134 242.483 o
7 3 7 5708.390 5782.350 25.980 6.461 o
7 3 8 1039.500 1052.430 16.811 63.126 o
7 3 9 52.992 59.721 12.327 241.790 o
7 5 0 1574.610 1544.910 15.957 45.080 o
7 5 1 6338.730 6194.850 41.255 4.854 o
7 5 2 14243.800 14037.600 104.772 0.980 o
7 5 3 4918.210 4778.090 27.557 8.185 o
7 5 4 162.700 171.563 12.553 204.485 o
7 5 5 622.993 630.905 12.944 116.668 o
7 5 6 261.517 272.774 12.860 175.107 o
7 5 7 2010.610 1979.190 28.485 22.926 o
7 5 8 159.861 169.074 13.212 188.477 o
7 7 0 930.800 927.135 18.908 60.827 o
7 7 1 3850.390 3810.410 30.860 10.877 o
7 7 2 7.050 18.408 13.223 222.507 o
7 7 3 5632.270 5672.370 75.474 3.589 o
7 7 4 17.730 41.414 13.413 212.941 o
7 7 5 4094.560 4205.650 68.832 5.066 o
7 7 6 701.041 678.799 13.809 102.181 o
7 7 7 5172.380 5091.120 91.246 3.078 o
7 7 8 22.860 47.002 14.733 176.488 o
7 9 0 590.987 621.268 13.908 110.984 o
7 9 1 2559.040 2594.630 26.966 18.883 o
7 9 2 1297.070 1303.210 15.296 56.071 o
7 9 3 8487.900 8598.240 92.521 1.993 o
7 9 4 4.684 17.649 14.128 195.525 o
7 9 5 763.294 771.657 27.654 39.884 o
7 9 6 412.495 415.514 14.598 125.438 o
7 11 0 99.078 125.520 12.967 207.081 o
7 11 1 76.777 99.053 12.989 212.129 o
7 11 2 5168.690 5018.850 69.026 4.285 o
7 11 3 1199.690 1210.060 29.045 31.194 o
7 11 4 131.989 125.108 13.780 181.726 o
8 0 2 3407.180 3445.520 40.243 10.337 o
8 0 4 23363.700 22849.000 63.909 0.496 o
8 0 6 4661.550 4630.640 31.113 8.376 o
8 0 8 2516.350 2521.660 22.989 21.387 o
8 2 0 17447.200 17728.200 59.646 0.830 o
8 2 1 4923.350 5007.070 27.144 8.025 o
8 2 2 8298.070 8281.470 29.611 3.419 o
8 2 3 238.838 265.949 15.497 133.390 o
8 2 4 28779.200 27907.000 137.591 0.300 o
8 2 5 553.327 565.330 13.048 124.358 o
8 2 6 184.845 199.833 12.115 210.039 o
8 2 7 428.173 422.981 13.381 138.790 o
8 2 8 6883.970 7000.040 59.563 3.522 o
8 2 9 126.848 134.737 12.279 221.813 o
8 4 0 28267.900 27655.700 210.277 0.257 o
8 4 1 134.109 215.032 53.567 13.558 o
8 4 2 3188.370 3173.950 30.930 13.598 o
8 4 3 27341.900 27047.200 132.343 0.327 o
8 4 4 13778.900 13770.300 75.390 1.182 o
8 4 5 60.094 68.061 12.185 244.715 o
8 4 6 2092.390 2142.080 15.575 32.064 o
8 4 7 31.629 23.108 12.193 255.223 o
8 4 8 5405.050 5551.160 64.080 4.345 o
8 4 9 607.933 568.190 13.659 113.906 o
8 6 0 22148.700 21689.700 181.984 0.389 o
8 6 1 5063.360 5063.430 39.849 6.643 o
8 6 2 211.836 198.822 13.214 179.322 o
8 6 3 7707.230 7750.810 32.693 3.788 o
8 6 4 2579.580 2620.850 25.226 19.552 o
8 6 5 506.925 537.879 13.393 125.997 o
8 6 6 205.021 196.640 13.154 181.692 o
8 6 7 251.235 249.637 13.200 171.209 o
8 6 8 3814.640 3663.070 84.656 4.039 o
8 8 0 39.690 127.162 37.735 27.381 o
8 8 1 1307.330 1319.050 14.847 56.642 o
8 8 2 26.416 44.468 12.067 259.163 o
8 8 3 97.756 116.543 13.735 187.685 o
8 8 4 3645.540 3763.710 58.614 6.646 o
8 8 5 567.866 613.588 14.833 104.953 o
8 8 6 0.443 -3.751 13.174 226.715 o
8 8 7 872.911 822.918 27.831 38.102 o
8 10 0 151.543 168.962 12.622 204.684 o
8 10 1 1.804 21.627 11.990 270.806 o
8 10 2 49.864 44.482 16.267 143.657 o
8 10 3 732.784 727.902 19.984 64.736 o
8 10 4 2062.430 2064.680 73.327 6.220 o
8 10 5 1175.820 1110.730 28.032 33.371 o
8 12 0 330.010 330.224 14.419 138.287 o
8 12 1 22.231 30.537 13.943 197.586 o
9 1 0 97.840 105.476 14.662 167.307 o
9 1 1 12031.300 12233.800 38.433 1.707 o
9 1 2 1358.530 1355.050 18.799 46.154 o
9 1 3 2647.710 2564.510 19.438 22.138 o
9 1 4 6074.830 6014.600 23.168 6.042 o
9 1 5 9482.660 9426.760 38.254 2.613 o
9 1 6 262.495 286.357 14.828 140.273 o
9 1 7 16.945 27.605 14.832 175.798 o
9 1 8 118.911 126.761 11.247 259.965 o
9 1 9 217.307 214.674 11.859 209.694 o
9 3 0 1009.360 997.860 17.390 62.903 o
9 3 1 579.397 585.543 15.797 97.431 o
9 3 2 345.664 346.576 14.997 128.598 o
9 3 3 196.598 209.562 13.861 167.202 o
9 3 4 438.880 442.506 12.928 142.694 o
9 3 5 12393.900 12398.900 78.715 1.367 o
9 3 6 197.181 208.329 12.479 197.779 o
9 3 7 960.074 976.084 13.955 78.713 o
9 3 8 264.756 276.596 12.865 174.324 o
9 3 9 4035.240 3980.920 43.262 8.272 o
9 5 0 389.914 376.001 12.424 159.536 o
9 5 1 21654.300 21194.400 221.893 0.345 o
9 5 2 63.235 57.118 13.330 207.452 o
9 5 3 95.236 101.367 13.452 196.238 o
9 5 4 2262.550 2299.360 15.931 28.815 o
9 5 5 5178.550 5250.180 44.606 6.017 o
9 5 6 7.574 15.665 12.175 262.074 o
9 5 7 2145.290 2185.590 26.685 22.694 o
9 5 8 280.254 292.683 15.358 131.090 o
9 7 0 52.841 49.602 12.174 248.599 o
9 7 1 10006.700 9959.920 47.757 2.271 o
9 7 2 1199.720 1221.930 13.497 65.341 o
9 7 3 22.284 51.156 13.149 219.821 o
9 7 4 562.765 573.982 15.927 97.663 o
9 7 5 2817.690 2913.970 30.902 15.350 o
9 7 6 851.248 868.910 22.598 51.153 o
9 7 7 1366.980 1390.190 40.020 18.650 o
9 9 0 2207.270 2209.370 15.871 30.002 o
9 9 1 3267.050 3222.390 36.108 11.881 o
9 9 2 1143.560 1172.190 19.340 51.301 o
9 9 3 567.848 587.386 13.414 118.571 o
9 9 4 256.678 265.976 14.598 145.201 o
9 9 5 1284.810 1280.500 26.993 33.123 o
9 9 6 1789.300 1743.630 51.462 11.582 o
9 11 0 849.829 852.267 15.863 77.516 o
9 11 1 932.153 935.943 14.399 78.943 o
9 11 2 672.684 694.290 19.578 68.728 o
9 11 3 10.567 24.128 13.668 207.508 o
10 0 0 818.333 779.576 21.816 55.156 o
10 0 2 40840.800 40417.800 382.807 0.106 o
10 0 4 5169.650 5068.090 30.436 7.323 o
10 0 6 4326.800 4381.030 52.475 6.491 o
10 0 8 7066.910 7218.850 84.307 2.601 o
10 2 0 1101.250 1122.970 16.576 60.908 o
10 2 1 2327.180 2284.140 20.955 24.889 o
10 2 2 7307.600 7196.040 28.433 4.301 o
10 2 3 456.118 473.344 15.277 112.853 o
10 2 4 9798.250 9674.370 54.127 2.272 o
10 2 5 3655.800 3687.130 19.653 13.804 o
10 2 6 3895.990 3908.010 24.520 11.772 o
10 2 7 5857.970 5991.380 45.671 5.050 o
10 2 8 3397.180 3483.240 19.120 15.372 o
10 2 9 1.329 2.497 11.868 278.800 o
10 4 0 8.991 14.568 13.842 203.237 o
10 4 1 1631.820 1610.690 15.715 43.634 o
10 4 2 4568.860 4572.960 20.463 9.752 o
10 4 3 62.576 86.971 13.156 210.385 o
10 4 4 3466.050 3499.060 23.818 13.966 o
10 4 5 1325.580 1356.310 14.288 56.892 o
10 4 6 2529.730 2573.970 16.160 24.668 o
10 4 7 739.918 747.804 14.074 95.746 o
10 4 8 864.030 868.364 15.445 78.589 o
10 4 9 14.536 37.046 13.114 223.380 o
10 6 0 0.308 7.630 12.540 249.470 o
10 6 1 1675.750 1692.710 14.443 43.779 o
10 6 2 8087.820 8134.120 64.337 2.747 o
10 6 3 637.764 626.645 13.594 110.068 o
10 6 4 140.238 160.559 12.922 199.180 o
10 6 5 197.648 224.772 12.681 191.540 o
10 6 6 2979.570 3042.010 49.225 9.423 o
10 6 7 89.271 92.586 12.911 212.944 o
10 6 8 1221.940 1193.500 32.585 26.511 o
10 8 0 47.029 65.206 11.591 271.945 o
10 8 1 16.926 65.799 14.818 174.183 o
10 8 2 7494.210 7607.360 75.064 2.707 o
10 8 3 986.956 985.753 26.608 38.486 o
10 8 4 310.803 316.105 13.586 153.444 o
10 8 5 423.237 429.809 14.529 124.822 o
10 8 6 1283.630 1303.380 38.715 20.061 o
10 8 7 1137.820 1064.980 31.577 28.710 o
10 10 0 4.126 13.757 12.882 235.217 o
10 10 1 855.239 850.674 13.614 88.900 o
10 10 2 4167.470 4203.760 41.767 8.136 o
10 10 3 2576.930 2530.740 29.469 17.749 o
10 10 4 127.922 148.374 12.872 203.382 o
10 10 5 50.724 71.099 14.500 177.654 o
11 1 0 1186.110 1202.290 16.430 57.689 o
11 1 1 8563.640 8600.860 59.569 2.648 o
11 1 2 66.245 69.960 15.360 157.896 o
11 1 3 33005.300 32237.800 140.905 0.235 o
11 1 4 0.554 3.549 13.206 225.308 o
11 1 5 375.663 353.439 14.281 135.063 o
11 1 6 169.070 202.025 16.978 120.543 o
11 1 7 2285.840 2339.840 16.042 28.266 o
11 1 8 2093.250 2092.220 26.989 23.134 o
11 1 9 6201.450 6005.740 46.989 4.724 o
11 3 0 176.987 191.188 13.344 181.594 o
11 3 1 7556.260 7626.780 59.260 3.144 o
11 3 2 3247.240 3149.180 22.825 15.802 o
11 3 3 10651.400 10431.600 73.139 1.781 o
11 3 4 418.057 412.751 13.783 135.040 o
11 3 5 11338.500 11534.100 55.487 1.759 o
11 3 6 269.979 281.197 12.508 180.524 o
11 3 7 670.713 647.991 13.075 111.114 o
11 3 8 2242.210 2276.170 21.115 25.538 o
11 3 9 1126.350 1074.540 17.378 58.419 o
11 5 0 2946.480 2986.160 26.166 16.407 o
11 5 1 2713.160 2643.350 28.096 17.481 o
11 5 2 190.812 186.004 13.786 170.742 o
11 5 3 4449.580 4451.900 22.026 9.996 o
11 5 4 1827.400 1826.810 15.612 38.243 o
11 5 5 3450.800 3454.420 19.966 15.011 o
11 5 6 194.370 203.253 12.432 199.838 o
11 5 7 785.360 810.322 14.268 90.148 o
11 5 8 8.652 11.499 13.805 204.571 o
11 7 0 3758.250 3795.310 20.235 13.135 o
11 7 1 1284.150 1271.040 13.805 60.708 o
11 7 2 88.922 114.640 12.543 222.395 o
11 7 3 3077.270 3128.550 42.852 10.686 o
11 7 4 860.952 862.266 18.381 65.771 o
11 7 5 1050.020 1093.340 14.947 68.578 o
11 7 6 1.393 23.106 13.717 207.401 o
11 7 7 830.750 827.907 16.742 74.563 o
11 9 0 2571.650 2583.860 29.801 17.497 o
11 9 1 651.395 679.483 13.231 110.102 o
11 9 2 1666.280 1678.810 19.215 37.388 o
11 9 3 2636.320 2680.540 27.267 18.129 o
11 9 4 1236.230 1221.240 20.257 46.697 o
11 9 5 1643.350 1600.120 30.989 24.328 o
11 9 6 36.049 40.600 14.739 175.323 o
11 11 0 3329.140 3256.640 45.359 9.549 o
11 11 1 173.136 203.153 13.186 184.873 o
11 11 2 46.894 64.881 13.177 213.921 o
11 11 3 1171.750 1107.160 30.246 30.125 o
12 0 0 6944.160 7019.810 49.095 3.885 o
12 0 2 22646.700 22298.400 59.397 0.527 o
12 0 4 2327.170 2282.320 43.640 12.921 o
12 0 6 71.301 72.743 18.884 106.146 o
12 0 8 0.534 28.854 18.772 111.107 o
12 2 0 2917.220 3039.390 19.493 18.810 o
12 2 1 1757.120 1741.070 18.162 36.941 o
12 2 2 13483.700 13237.300 36.821 1.428 o
12 2 3 2275.710 2229.290 17.483 27.988 o
12 2 4 2231.940 2212.490 16.867 28.983 o
12 2 5 100.319 125.327 13.548 191.423 o
12 2 6 6242.280 6281.320 56.883 4.110 o
12 2 7 878.439 896.499 13.486 87.055 o
12 2 8 34.646 65.291 12.839 226.777 o
12 2 9 22.642 15.794 12.169 259.000 o
12 4 0 27071.800 26379.000 216.446 0.268 o
12 4 1 184.328 186.723 12.546 199.905 o
12 4 2 6170.640 6130.230 24.738 5.810 o
12 4 3 0.144 9.021 12.726 242.185 o
12 4 4 2557.760 2530.880 15.951 24.714 o
12 4 5 805.871 819.510 13.226 94.922 o
12 4 6 10611.200 10762.300 81.638 1.663 o
12 4 7 62.335 66.548 12.244 242.233 o
12 4 8 251.672 242.466 13.161 172.384 o
12 6 0 5629.800 5643.400 19.942 6.969 o
12 6 1 3238.550 3221.610 16.823 17.324 o
12 6 2 4007.890 3965.760 61.879 5.886 o
12 6 3 644.205 649.325 14.277 103.339 o
12 6 4 1727.490 1717.250 15.218 41.463 o
12 6 5 968.173 978.418 13.757 79.145 o
12 6 6 3715.270 3706.910 54.226 7.210 o
12 6 7 323.745 346.254 21.222 74.626 o
12 6 8 297.792 276.220 14.372 144.394 o
12 8 0 2360.290 2381.390 32.170 17.721 o
12 8 1 706.893 714.985 13.688 101.490 o
12 8 2 3472.070 3475.390 17.061 15.509 o
12 8 3 397.513 415.970 12.437 155.929 o
12 8 4 539.366 546.117 15.472 103.473 o
12 8 5 441.524 473.466 16.388 103.323 o
12 8 6 3016.270 2904.490 91.716 3.880 o
12 10 0 5154.890 5132.140 48.663 5.759 o
12 10 1 2233.980 2239.270 19.804 26.708 o
12 10 2 1223.830 1245.890 23.404 40.154 o
12 10 3 37.101 53.287 12.521 238.483 o
12 10 4 658.485 661.233 14.693 98.943 o
13 1 0 153.243 149.247 13.664 180.181 o
13 1 1 1555.920 1573.920 16.005 45.087 o
13 1 2 20.292 19.363 14.345 187.800 o
13 1 3 23077.400 22484.300 107.428 0.464 o
13 1 4 3241.420 3217.800 25.452 14.924 o
13 1 5 843.596 848.806 15.005 82.157 o
13 1 6 47.340 79.897 13.298 209.073 o
13 1 7 7445.540 7377.550 24.407 4.249 o
13 1 8 27.601 34.732 14.639 178.853 o
13 1 9 1239.150 1140.750 25.392 36.973 o
13 3 0 3.945 4.127 12.068 268.883 o
13 3 1 27.550 35.182 12.107 258.286 o
13 3 2 70.841 93.573 13.545 197.700 o
13 3 3 7948.240 7743.800 30.552 3.710 o
13 3 4 1312.080 1341.870 15.331 55.028 o
13 3 5 40.358 57.514 13.211 214.472 o
13 3 6 362.737 382.775 12.463 161.890 o
13 3 7 10173.000 10259.400 90.093 1.656 o
13 3 8 274.262 282.108 13.943 153.265 o
13 5 0 63.071 73.076 12.018 249.828 o
13 5 1 971.722 974.119 15.363 72.289 o
13 5 2 1230.840 1193.050 14.470 61.960 o
13 5 3 9861.880 9799.410 32.255 2.512 o
13 5 4 813.338 810.917 13.704 91.879 o
13 5 5 58.869 90.324 12.772 222.543 o
13 5 6 840.488 856.928 13.632 89.445 o
13 5 7 2966.310 2982.890 40.806 11.607 o
13 5 8 677.388 671.504 23.221 54.142 o
13 7 0 124.739 143.434 12.153 225.309 o
13 7 1 920.363 912.214 13.955 82.143 o
13 7 2 251.603 263.067 14.556 146.460 o
13 7 3 8734.990 8793.340 100.254 1.805 o
13 7 4 1828.870 1831.950 35.815 19.015 o
13 7 5 45.013 71.588 13.361 208.174 o
13 7 6 255.101 269.102 13.988 155.176 o
13 7 7 2482.380 2356.900 56.602 8.845 o
13 9 0 131.991 124.949 12.957 202.263 o
13 9 1 343.512 360.592 12.447 166.080 o
13 9 2 19.290 7.119 12.299 255.329 o
13 9 3 3678.330 3699.500 65.598 5.797 o
13 9 4 309.643 309.169 14.981 133.186 o
13 9 5 23.113 26.208 14.848 174.853 o
13 11 0 849.304 853.307 14.574 84.007 o
13 11 1 1035.510 1011.440 16.262 65.840 o
13 11 2 731.005 700.700 21.164 60.308 o
14 0 0 18114.500 18174.900 182.598 0.491 o
14 0 2 15986.700 15060.700 120.639 0.788 o
14 0 4 12280.200 12136.000 39.571 1.667 o
14 0 6 808.973 809.845 20.683 59.007 o
14 0 8 2630.030 2666.460 49.786 10.097 o
14 2 0 30457.700 30184.200 49.127 0.303 o
14 2 1 3.779 8.916 12.231 261.318 o
14 2 2 0.001 2.084 13.743 208.254 o
14 2 3 583.158 555.068 14.334 110.164 o
14 2 4 3822.610 3766.430 18.902 13.191 o
14 2 5 419.575 428.115 14.541 125.043 o
14 2 6 740.777 766.971 21.128 59.451 o
14 2 7 30.610 43.485 12.632 236.653 o
14 2 8 4193.050 4163.760 51.182 6.884 o
14 2 9 265.272 268.321 13.988 154.156 o
14 4 0 13069.400 13025.300 122.521 0.985 o
14 4 1 229.353 235.912 11.872 205.256 o
14 4 2 336.885 343.406 14.220 139.854 o
14 4 3 517.036 511.047 13.843 121.509 o
14 4 4 4832.930 4882.100 29.812 8.023 o
14 4 5 1941.670 1959.920 16.780 34.231 o
14 4 6 923.855 933.804 13.855 81.913 o
14 4 7 157.227 170.548 14.266 165.731 o
14 4 8 1006.190 1022.400 17.305 62.921 o
14 6 0 7398.810 7242.330 56.307 3.371 o
14 6 1 323.931 325.875 12.422 171.481 o
14 6 2 7.502 10.995 13.138 225.897 o
14 6 3 1610.960 1595.840 15.414 44.673 o
14 6 4 11537.100 11751.500 87.758 1.423 o
14 6 5 398.833 418.201 13.891 135.171 o
14 6 6 394.351 398.222 13.892 136.490 o
14 6 7 86.937 111.635 13.297 200.847 o
14 8 0 6486.560 6547.830 42.724 4.557 o
14 8 1 13.586 20.135 11.727 280.098 o
14 8 2 2079.020 2069.340 22.803 26.588 o
14 8 3 418.464 436.590 13.270 140.542 o
14 8 4 5997.840 6131.150 46.114 4.870 o
14 8 5 427.574 436.953 16.862 100.879 o
14 8 6 527.394 551.666 16.339 96.956 o
14 10 0 658.284 672.361 14.187 102.366 o
14 10 1 1477.600 1508.150 26.347 31.062 o
14 10 2 19.170 42.505 12.764 234.136 o
14 10 3 508.366 523.105 23.477 57.640 o
14 10 4 1297.120 1293.040 15.823 54.926 o
15 1 0 1009.670 1022.090 15.135 70.773 o
15 1 1 15131.100 14978.300 49.632 1.115 o
15 1 2 100.646 111.756 13.770 186.759 o
15 1 3 370.082 382.923 19.319 85.116 o
15 1 4 12.216 16.642 12.703 240.036 o
15 1 5 4695.620 4631.880 19.983 9.454 o
15 1 6 854.785 870.332 14.928 81.519 o
15 1 7 1607.770 1604.840 16.595 42.809 o
15 1 8 245.097 218.450 13.204 173.915 o
15 1 9 24.260 32.228 11.946 266.174 o
15 3 0 3577.210 3577.960 18.087 14.629 o
15 3 1 16189.400 15942.600 90.320 0.867 o
15 3 2 130.665 144.724 13.399 189.661 o
15 3 3 3395.280 3315.150 36.134 11.447 o
15 3 4 6.142 14.565 12.960 232.016 o
15 3 5 747.072 773.886 14.471 92.046 o
15 3 6 174.945 191.573 12.547 201.003 o
15 3 7 2657.900 2690.780 37.309 13.882 o
15 3 8 90.201 113.201 12.807 214.196 o
15 5 0 979.097 984.257 13.214 80.858 o
15 5 1 8631.170 8557.950 31.506 3.178 o
15 5 2 1067.930 1065.710 12.741 76.552 o
15 5 3 286.772 280.825 12.799 172.397 o
15 5 4 43.830 62.118 12.929 222.487 o
15 5 5 1941.050 2025.130 17.657 32.935 o
15 5 6 256.831 270.355 12.895 175.207 o
15 5 7 1897.130 1834.520 15.303 37.383 o
15 5 8 166.541 183.828 13.969 169.960 o
15 7 0 179.941 191.542 11.994 215.040 o
15 7 1 5166.880 5095.010 41.264 6.388 o
15 7 2 125.597 132.555 12.874 204.933 o
15 7 3 38.220 76.108 15.327 160.752 o
15 7 4 256.375 254.979 13.540 163.777 o
15 7 5 3121.010 3178.990 43.772 10.332 o
15 7 6 983.269 977.932 15.896 69.646 o
15 7 7 881.651 855.490 24.447 45.607 o
15 9 0 1917.690 1921.200 23.069 28.517 o
15 9 1 3573.340 3584.150 38.354 10.266 o
15 9 2 7.842 45.360 12.540 244.260 o
15 9 3 1229.310 1238.360 23.844 39.296 o
15 9 4 36.739 63.823 13.041 219.911 o
15 9 5 417.418 434.046 15.549 114.003 o
15 11 0 1083.330 1041.080 25.720 38.806 o
15 11 1 180.534 159.439 14.666 156.285 o
15 11 2 851.829 830.481 14.997 82.240 o
16 0 0 401.179 417.820 19.523 82.036 o
16 0 2 9133.650 9002.330 42.902 2.723 o
16 0 4 5977.500 5845.540 43.079 5.166 o
16 0 6 7555.650 7387.160 84.001 2.477 o
16 0 8 613.800 597.787 21.122 64.536 o
16 2 0 11232.800 11135.000 38.011 1.958 o
16 2 1 2342.610 2277.590 17.947 26.759 o
16 2 2 8212.640 8099.450 32.250 3.454 o
16 2 3 269.943 291.809 13.467 161.394 o
16 2 4 11536.100 11306.700 101.048 1.326 o
16 2 5 25.540 41.272 13.015 224.503 o
16 2 6 5685.130 5716.100 66.903 4.004 o
16 2 7 1910.090 1878.710 16.539 35.515 o
16 2 8 2591.160 2599.070 58.352 8.231 o
16 4 0 7545.790 7511.050 41.991 3.688 o
16 4 1 17.611 25.259 11.196 304.646 o
16 4 2 11064.400 10934.500 56.803 1.846 o
16 4 3 317.722 351.848 13.592 150.688 o
16 4 4 7014.240 7028.740 37.717 4.257 o
16 4 5 169.867 176.820 12.791 196.762 o
16 4 6 680.940 725.440 15.082 93.104 o
16 4 7 279.176 282.016 12.877 171.806 o
16 4 8 2504.690 2424.130 60.009 8.068 o
16 6 0 984.877 988.822 16.837 65.813 o
16 6 1 488.929 497.001 12.472 140.419 o
16 6 2 4067.820 4061.760 42.613 8.263 o
16 6 3 7072.010 7180.900 45.710 3.899 o
16 6 4 674.804 688.716 13.847 103.310 o
16 6 5 16.709 23.299 12.800 235.068 o
16 6 6 431.074 437.643 13.480 136.507 o
16 6 7 1571.720 1566.270 33.914 22.216 o
16 8 0 259.834 258.009 12.413 185.739 o
16 8 1 169.452 195.732 12.355 206.608 o
16 8 2 2197.790 2229.980 26.444 22.368 o
16 8 3 1335.110 1364.590 19.382 45.330 o
16 8 4 964.683 980.688 17.588 63.827 o
16 8 5 0.128 -15.428 16.587 143.063 o
16 8 6 149.750 153.831 17.913 111.681 o
16 10 0 4.805 10.226 12.845 236.782 o
16 10 1 73.186 77.693 12.562 227.987 o
16 10 2 1625.840 1583.200 24.539 31.510 o
16 10 3 1092.060 1094.670 26.767 36.429 o
17 1 0 1290.540 1258.180 14.533 58.837 o
17 1 1 27624.200 26775.600 59.391 0.367 o
17 1 2 105.886 113.259 13.382 195.728 o
17 1 3 4919.100 4862.360 24.437 8.394 o
17 1 4 271.744 273.732 14.079 151.690 o
17 1 5 4628.980 4643.410 20.174 9.568 o
17 1 6 613.401 631.273 14.372 105.198 o
17 1 7 588.005 584.299 14.659 106.047 o
17 1 8 147.226 152.594 13.138 193.250 o
17 3 0 2961.120 2861.270 16.214 20.222 o
17 3 1 15763.300 15713.800 62.567 0.994 o
17 3 2 151.470 173.571 12.376 211.049 o
17 3 3 6347.660 6214.000 48.055 4.504 o
17 3 4 147.759 174.770 13.890 174.324 o
17 3 5 7637.980 7616.870 23.085 4.078 o
17 3 6 19.945 35.241 13.524 209.699 o
17 3 7 2100.400 2073.480 26.546 23.476 o
17 3 8 250.220 274.128 14.059 154.219 o
17 5 0 898.281 882.998 14.043 83.538 o
17 5 1 1180.440 1179.310 13.576 66.611 o
17 5 2 1030.120 1036.950 13.313 76.749 o
17 5 3 5082.200 5130.390 28.781 7.542 o
17 5 4 1801.620 1796.780 15.308 39.295 o
17 5 5 6931.410 6979.780 45.919 4.022 o
17 5 6 101.194 116.666 12.738 214.100 o
17 5 7 19.995 17.034 12.613 241.892 o
17 7 0 461.294 460.091 12.803 141.074 o
17 7 1 1767.840 1756.120 24.390 29.408 o
17 7 2 7.799 23.611 11.714 281.731 o
17 7 3 491.710 526.096 15.720 104.804 o
17 7 4 6354.210 6285.770 38.867 4.925 o
17 7 5 2406.980 2448.050 46.529 11.594 o
17 7 6 50.059 82.774 13.367 206.417 o
17 9 0 1880.220 1868.710 16.322 36.270 o
17 9 1 2512.380 2499.120 20.157 23.024 o
17 9 2 149.325 160.345 12.914 198.037 o
17 9 3 788.845 794.461 14.455 89.293 o
17 9 4 569.102 587.509 17.044 88.890 o
17 9 5 1846.950 1791.440 38.834 17.155 o
17 11 0 868.366 838.629 19.550 61.348 o
17 11 1 590.151 572.023 14.492 107.729 o
18 0 0 975.097 979.165 21.143 51.978 o
18 0 2 36637.400 35059.800 83.883 0.212 o
18 0 4 104.854 153.989 18.841 103.633 o
18 0 6 4556.260 4500.450 27.807 9.058 o
18 0 8 6385.480 6192.430 161.295 1.212 o
18 2 0 1736.470 1754.140 14.623 41.724 o
18 2 1 5785.840 5620.750 19.419 6.798 o
18 2 2 15998.400 15748.300 96.278 0.862 o
18 2 3 66.847 74.778 13.608 197.840 o
18 2 4 161.726 147.101 13.513 182.656 o
18 2 5 143.935 154.824 13.525 184.201 o
18 2 6 4090.620 4153.660 60.925 5.859 o
18 2 7 1995.000 2014.770 16.978 32.945 o
18 2 8 270.341 265.214 13.187 168.090 o
18 4 0 5717.780 5717.770 49.595 5.014 o
18 4 1 467.436 473.932 11.847 152.467 o
18 4 2 2421.650 2369.780 19.535 24.628 o
18 4 3 415.435 422.412 14.602 124.885 o
18 4 4 62.313 55.749 14.065 187.734 o
18 4 5 306.457 296.533 17.111 108.682 o
18 4 6 4802.310 4922.270 57.624 5.372 o
18 4 7 96.103 93.301 13.061 207.433 o
18 4 8 94.488 106.188 14.265 176.218 o
18 6 0 84.971 109.203 12.042 240.406 o
18 6 1 115.145 133.106 11.672 244.403 o
18 6 2 3566.810 3609.460 16.802 14.854 o
18 6 3 83.842 96.731 12.723 219.208 o
18 6 4 129.405 131.800 13.398 190.766 o
18 6 5 706.903 723.137 16.252 84.534 o
18 6 6 3906.600 3838.170 52.268 7.216 o
18 6 7 887.492 871.612 16.716 71.729 o
18 8 0 9.594 25.184 12.545 245.720 o
18 8 1 848.037 853.293 13.643 89.064 o
18 8 2 8113.660 8159.410 58.486 2.879 o
18 8 3 10.157 7.371 12.854 235.729 o
18 8 4 15.082 33.624 12.443 247.695 o
18 8 5 9.194 19.600 23.084 73.535 o
18 10 0 1005.380 1004.730 14.020 75.735 o
18 10 1 1706.140 1690.460 31.931 22.852 o
18 10 2 3436.270 3418.130 58.621 6.984 o
18 10 3 1003.490 966.939 17.934 61.643 o
19 1 0 5166.250 5027.090 26.945 7.643 o
19 1 1 82.040 92.890 11.533 262.131 o
19 1 2 439.609 441.106 12.888 143.232 o
19 1 3 12955.400 12893.600 46.886 1.474 o
19 1 4 112.646 119.296 13.219 198.612 o
19 1 5 1510.220 1534.830 19.608 40.354 o
19 1 6 364.218 369.640 14.577 131.502 o
19 1 7 5387.580 5509.600 26.332 7.023 o
19 1 8 361.691 360.702 14.809 129.137 o
19 3 0 3545.240 3500.540 17.256 15.091 o
19 3 1 150.908 148.322 11.565 238.455 o
19 3 2 230.092 217.013 11.340 221.175 o
19 3 3 2576.980 2560.050 17.203 23.802 o
19 3 4 120.953 122.900 12.962 204.003 o
19 3 5 1476.470 1464.490 16.380 47.283 o
19 3 6 289.886 295.699 14.233 146.350 o
19 3 7 4009.560 3986.540 67.847 5.269 o
19 3 8 314.424 309.583 14.687 136.801 o
19 5 0 1454.220 1482.810 17.898 44.757 o
19 5 1 20.689 29.037 11.347 295.355 o
19 5 2 539.518 560.645 12.446 132.274 o
19 5 3 7492.290 7580.700 58.316 3.205 o
19 5 4 1602.520 1646.730 15.079 44.838 o
19 5 5 3296.510 3312.770 39.380 10.896 o
19 5 6 0.845 10.002 12.740 241.414 o
19 5 7 2486.930 2477.540 64.034 7.312 o
19 7 0 3368.980 3384.580 26.414 13.877 o
19 7 1 787.954 795.885 13.028 98.026 o
19 7 2 630.719 664.084 12.728 116.586 o
19 7 3 9025.410 9190.560 95.495 1.813 o
19 7 4 542.631 564.896 14.045 115.400 o
19 7 5 460.137 470.647 14.002 126.148 o
19 7 6 17.438 32.210 13.596 208.103 o
19 9 0 1315.350 1329.690 14.633 56.768 o
19 9 1 94.805 101.222 13.439 196.648 o
19 9 2 1919.020 1952.090 35.361 18.687 o
19 9 3 4218.810 4197.110 42.250 8.001 o
19 9 4 574.853 582.606 14.119 111.688 o
20 0 0 10146.300 10038.300 34.752 2.372 o
20 0 2 2084.480 2117.580 22.029 26.955 o
20 0 4 5107.170 5044.240 28.636 7.581 o
20 0 6 4227.640 4371.740 33.033 9.133 o
20 0 8 497.760 511.654 21.393 67.185 o
20 2 0 2929.840 2906.740 15.787 20.423 o
20 2 1 2125.590 2091.260 14.832 32.561 o
20 2 2 2272.120 2223.370 14.615 30.026 o
20 2 3 1201.270 1228.820 21.886 43.689 o
20 2 4 1533.210 1509.920 15.427 47.248 o
20 2 5 80.129 95.019 13.261 204.069 o
20 2 6 2101.500 2147.280 46.664 12.423 o
20 2 7 131.841 143.300 14.252 170.267 o
20 2 8 1344.320 1307.110 40.467 18.539 o
20 4 0 7823.650 7879.830 25.176 3.849 o
20 4 1 91.561 94.851 11.272 270.172 o
20 4 2 696.603 709.068 14.743 94.955 o
20 4 3 1179.260 1197.640 13.979 65.092 o
20 4 4 3071.620 3112.520 30.881 14.099 o
20 4 5 906.268 928.630 15.028 77.393 o
20 4 6 3109.280 3090.290 42.700 10.698 o
20 4 7 10.863 29.779 12.708 238.872 o
20 6 0 4249.860 4207.660 40.290 8.218 o
20 6 1 2489.740 2513.190 15.829 25.476 o
20 6 2 542.956 550.961 16.006 98.763 o
20 6 3 16.323 18.664 11.616 284.818 o
20 6 4 5815.780 5821.150 32.481 5.949 o
20 6 5 2041.700 2065.050 16.177 32.724 o
20 6 6 1039.660 1019.450 20.934 50.849 o
20 8 0 904.684 916.957 16.411 71.574 o
20 8 1 4.697 11.960 11.989 271.281 o
20 8 2 246.226 257.713 13.024 174.856 o
20 8 3 486.114 483.957 14.000 123.473 o
20 8 4 1400.970 1373.520 24.941 34.512 o
20 8 5 32.767 7.803 16.725 138.387 o
20 10 0 4120.320 4101.060 70.178 4.961 o
20 10 1 45.799 62.628 14.224 185.326 o
20 10 2 2.664 7.251 14.011 199.708 o
21 1 0 49.151 48.069 11.607 272.855 o
21 1 1 12680.400 12465.500 49.484 1.526 o
21 1 2 536.844 544.737 11.776 141.089 o
21 1 3 4335.550 4309.270 22.978 10.320 o
21 1 4 836.487 830.098 14.350 86.439 o
21 1 5 1401.960 1435.200 15.240 51.618 o
21 1 6 29.119 47.862 13.560 206.387 o
21 1 7 2831.990 2791.120 23.857 18.315 o
21 1 8 39.465 64.235 15.229 163.164 o
21 3 0 236.082 226.257 11.759 207.804 o
21 3 1 550.450 529.059 11.840 139.692 o
21 3 2 116.810 113.097 11.878 239.025 o
21 3 3 1670.370 1659.730 15.779 42.311 o
21 3 4 9.544 31.337 13.302 218.504 o
21 3 5 883.409 897.666 14.630 81.011 o
21 3 6 32.532 51.926 19.370 102.833 o
21 3 7 1863.610 1864.920 38.465 17.189 o
21 5 0 142.352 158.738 11.799 231.510 o
21 5 1 4969.210 4992.390 25.776 8.081 o
21 5 2 1595.140 1623.350 13.976 46.971 o
21 5 3 2895.410 2934.080 20.226 18.979 o
21 5 4 571.401 573.304 13.307 119.890 o
21 5 5 1254.910 1270.480 16.294 55.206 o
21 5 6 544.497 523.215 19.862 73.695 o
21 5 7 1613.860 1614.710 44.428 15.010 o
21 7 0 11.666 11.425 12.611 244.129 o
21 7 1 970.803 943.457 16.236 69.385 o
21 7 2 557.173 554.137 17.620 86.256 o
21 7 3 2049.450 2087.850 20.481 28.732 o
21 7 4 15.567 32.958 12.393 249.639 o
21 7 5 544.666 516.434 14.137 116.183 o
21 9 0 2.288 18.945 12.730 240.666 o
21 9 1 3717.160 3681.120 40.404 9.501 o
21 9 2 28.965 52.600 13.050 221.821 o
21 9 3 703.042 718.232 23.881 51.105 o
21 9 4 112.335 121.349 14.260 173.470 o
22 0 0 5547.940 5502.210 29.215 6.632 o
22 0 2 31819.300 31762.700 51.177 0.277 o
22 0 4 2882.350 2899.080 51.441 9.172 o
22 0 6 98.667 109.381 19.399 99.139 o
22 2 0 23461.100 23520.600 104.806 0.447 o
22 2 1 0.895 7.692 10.795 336.026 o
22 2 2 5660.020 5576.160 18.843 7.026 o
22 2 3 1394.990 1386.460 15.431 52.014 o
22 2 4 1323.870 1327.490 25.366 34.977 o
22 2 5 190.076 197.512 13.675 172.421 o
22 2 6 417.897 412.534 14.298 128.680 o
22 2 7 203.362 204.946 14.525 154.372 o
22 4 0 7677.300 7731.820 21.517 4.047 o
22 4 1 608.108 614.409 12.142 126.228 o
22 4 2 3293.230 3274.990 22.032 15.550 o
22 4 3 89.403 114.284 11.202 271.080 o
22 4 4 3723.280 3691.670 19.654 13.547 o
22 4 5 2205.180 2231.120 23.092 24.635 o
22 4 6 139.133 141.865 13.125 195.527 o
22 4 7 71.701 104.976 14.752 168.085 o
22 6 0 1002.070 1022.270 13.568 77.347 o
22 6 1 233.737 245.828 12.561 187.294 o
22 6 2 3077.260 3114.380 26.021 15.622 o
22 6 3 1844.740 1837.830 16.279 37.106 o
22 6 4 4873.020 4970.020 42.851 6.631 o
22 6 5 2.886 18.503 13.046 229.189 o
22 6 6 381.774 361.508 14.127 136.201 o
22 8 0 3842.490 3835.230 58.433 6.469 o
22 8 1 7.063 17.798 13.215 222.810 o
22 8 2 923.965 913.834 17.709 65.678 o
22 8 3 409.133 398.016 13.140 145.276 o
22 8 4 2055.080 2041.490 22.281 27.366 o
22 10 0 91.757 110.207 14.209 177.582 o
22 10 1 191.230 162.312 13.288 182.870 o
23 1 0 1307.870 1281.680 13.638 60.182 o
23 1 1 7820.370 7765.470 25.615 3.875 o
23 1 2 997.346 986.579 12.675 82.233 o
23 1 3 2013.660 1996.820 16.543 33.222 o
23 1 4 411.937 405.008 13.849 135.109 o
23 1 5 3570.570 3629.030 20.846 13.996 o
23 1 6 562.918 599.654 14.817 105.851 o
23 1 7 31.913 34.224 14.201 189.241 o
23 3 0 698.062 689.265 13.061 107.644 o
23 3 1 16174.400 16114.800 64.989 0.944 o
23 3 2 110.314 125.095 11.288 260.759 o
23 3 3 177.160 182.493 11.864 220.154 o
23 3 4 83.737 91.124 13.355 201.223 o
23 3 5 5323.070 5354.980 31.029 6.879 o
23 3 6 45.148 54.549 13.761 197.989 o
23 3 7 5.116 15.608 14.142 195.225 o
23 5 0 2579.830 2569.290 22.424 21.107 o
23 5 1 5830.450 5898.810 20.812 6.499 o
23 5 2 681.478 677.771 12.716 112.061 o
23 5 3 451.906 467.905 12.906 140.309 o
23 5 4 202.040 231.518 13.331 175.991 o
23 5 5 5223.440 5335.310 71.768 4.019 o
23 5 6 68.680 58.578 13.050 214.839 o
23 7 0 9087.970 9084.210 63.156 2.372 o
23 7 1 2835.700 2863.470 16.717 20.889 o
23 7 2 236.760 249.997 12.931 178.543 o
23 7 3 8.425 4.669 14.496 186.112 o
23 7 4 413.236 409.872 15.175 119.078 o
23 7 5 1927.600 1885.500 29.081 23.289 o
23 9 0 905.553 892.736 19.677 59.226 o
23 9 1 1952.730 1945.410 50.849 11.390 o
23 9 2 3.467 19.446 13.311 220.073 o
23 9 3 126.658 138.347 13.572 186.458 o
24 0 0 50.460 66.356 16.242 143.266 o
24 0 2 5934.140 5926.500 67.059 3.838 o
24 0 4 6273.460 6371.140 73.364 3.331 o
24 0 6 4334.440 4433.810 66.894 5.036 o
24 2 0 4885.920 4849.650 25.838 8.338 o
24 2 1 79.277 102.806 11.145 277.850 o
24 2 2 7691.020 7597.070 37.522 3.716 o
24 2 3 6736.650 6751.470 31.012 4.784 o
24 2 4 1807.100 1787.240 15.863 38.616 o
24 2 5 150.685 189.948 13.787 175.285 o
24 2 6 8684.300 8788.840 77.438 2.228 o
24 2 7 117.795 131.820 14.586 165.482 o
24 4 0 233.830 230.529 11.510 214.397 o
24 4 1 7227.300 7255.330 19.926 4.540 o
24 4 2 9436.130 9424.690 37.760 2.635 o
24 4 3 107.476 126.507 11.197 264.909 o
24 4 4 486.855 478.191 13.715 126.794 o
24 4 5 308.985 333.798 14.289 141.900 o
24 4 6 5851.160 5734.290 84.240 3.112 o
24 6 0 780.092 767.970 16.051 81.376 o
24 6 1 42.285 59.880 13.328 210.439 o
24 6 2 4350.790 4433.270 17.515 10.749 o
24 6 3 2744.170 2761.430 21.850 19.738 o
24 6 4 828.105 830.006 12.851 95.468 o
24 6 5 110.046 134.135 12.774 210.119 o
24 8 0 20.077 19.481 12.632 240.948 o
24 8 1 505.158 484.870 13.123 131.582 o
24 8 2 2923.160 2900.200 31.888 14.640 o
24 8 3 1419.440 1382.000 23.015 37.253 o
24 8 4 422.580 424.707 15.309 116.467 o
24 10 0 519.825 456.161 14.793 113.822 o
25 1 0 54.449 70.195 11.330 280.925 o
25 1 1 1184.180 1175.070 13.067 68.111 o
25 1 2 2458.120 2479.220 15.039 26.359 o
25 1 3 7005.380 7063.950 19.175 4.799 o
25 1 4 4148.810 4184.510 39.514 8.501 o
25 1 5 6161.290 6111.930 44.199 4.863 o
25 1 6 2.856 -16.575 14.721 181.331 o
25 1 7 1558.460 1551.910 16.651 44.191 o
25 3 0 445.483 446.135 12.043 154.087 o
25 3 1 7974.460 7913.210 20.566 3.833 o
25 3 2 213.316 237.564 11.845 208.710 o
25 3 3 7101.260 7032.990 45.943 3.915 o
25 3 4 1437.580 1414.940 24.642 34.313 o
25 3 5 348.914 382.788 25.105 55.018 o
25 3 6 436.991 464.663 14.756 119.894 o
25 5 0 806.070 822.081 14.081 89.779 o
25 5 1 782.847 779.704 12.558 101.965 o
25 5 2 2270.510 2261.310 29.885 19.686 o
25 5 3 3977.290 4027.130 39.231 8.952 o
25 5 4 939.867 920.876 15.831 72.632 o
25 5 5 1133.330 1102.580 30.999 29.386 o
25 5 6 0.224 5.894 14.340 191.035 o
25 7 0 1099.260 1097.610 14.346 68.740 o
25 7 1 139.513 139.574 12.783 204.643 o
25 7 2 386.588 377.942 13.760 139.943 o
25 7 3 957.632 962.147 16.247 69.480 o
25 7 4 1770.480 1742.810 15.444 40.150 o
25 9 0 730.692 717.022 19.018 69.248 o
25 9 1 288.990 269.193 13.716 156.199 o
25 9 2 82.442 97.041 13.633 193.564 o
26 0 0 6354.720 6235.020 36.121 5.075 o
26 0 2 426.105 425.384 17.417 96.536 o
26 0 4 10.863 1.851 19.205 106.293 o
26 0 6 4664.760 4776.430 149.270 1.509 o
26 2 0 12261.700 12225.400 53.220 1.579 o
26 2 1 124.038 134.789 11.491 248.653 o
26 2 2 471.667 486.991 12.008 148.956 o
26 2 3 4102.790 4113.550 16.434 12.039 o
26 2 4 1221.690 1213.090 14.163 62.798 o
26 2 5 3.405 24.027 13.855 202.988 o
26 2 6 1318.720 1363.360 18.330 47.856 o
26 4 0 7204.950 7221.110 20.449 4.558 o
26 4 1 77.870 78.325 11.506 266.079 o
26 4 2 3744.800 3679.230 36.597 10.170 o
26 4 3 9.838 9.340 11.574 289.852 o
26 4 4 2152.630 2143.240 29.797 20.681 o
26 4 5 429.512 423.168 18.195 90.299 o
26 4 6 1328.790 1358.530 16.624 51.411 o
26 6 0 684.578 681.537 13.680 104.155 o
26 6 1 1614.570 1615.410 21.175 35.868 o
26 6 2 3835.610 3821.290 32.554 10.585 o
26 6 3 4.926 20.878 11.542 291.198 o
26 6 4 120.945 124.819 11.633 245.414 o
26 6 5 789.340 777.753 19.512 64.475 o
26 8 0 691.221 683.592 16.978 81.848 o
26 8 1 500.167 498.357 14.366 117.960 o
26 8 2 567.196 576.073 13.656 116.767 o
26 8 3 20.922 28.616 12.965 228.055 o
27 1 0 1354.130 1360.500 13.050 58.823 o
27 1 1 557.691 567.078 11.880 136.393 o
27 1 2 573.588 591.255 12.395 128.041 o
27 1 3 3416.620 3395.890 23.150 14.507 o
27 1 4 111.941 131.874 11.836 239.500 o
27 1 5 1629.160 1671.670 16.289 42.235 o
27 1 6 585.530 538.510 15.060 104.325 o
27 3 0 2864.100 2844.630 24.326 17.823 o
27 3 1 3634.030 3620.550 16.707 14.567 o
27 3 2 6.319 18.514 11.221 307.793 o
27 3 3 1375.200 1389.860 21.151 41.032 o
27 3 4 2.581 8.943 11.418 299.878 o
27 3 5 1270.370 1268.760 15.830 55.977 o
27 3 6 1470.040 1408.400 21.494 38.859 o
27 5 0 416.411 422.971 13.893 133.334 o
27 5 1 3351.860 3291.220 16.267 16.694 o
27 5 2 3.004 23.058 12.165 262.712 o
27 5 3 4175.700 4223.150 54.870 6.432 o
27 5 4 604.162 599.456 12.446 124.304 o
27 5 5 285.327 287.306 12.832 171.511 o
27 7 0 1242.170 1272.520 22.403 41.639 o
27 7 1 506.550 507.868 16.755 95.904 o
27 7 2 100.740 109.105 12.961 208.315 o
27 7 3 3527.730 3471.810 46.374 8.871 o
27 7 4 297.535 307.009 13.395 158.609 o
27 9 0 3.990 43.672 18.940 108.730 o
27 9 1 783.359 739.544 29.953 35.132 o
28 0 0 4369.730 4356.430 23.827 10.079 o
28 0 2 6.505 15.277 15.493 162.775 o
28 0 4 19664.800 19711.200 213.561 0.392 o
28 0 6 807.652 868.302 65.830 8.594 o
28 2 0 2893.770 2868.000 16.355 20.605 o
28 2 1 664.008 682.075 12.434 115.628 o
28 2 2 118.395 130.533 11.583 247.135 o
28 2 3 2527.890 2530.480 16.700 24.602 o
28 2 4 5548.400 5520.540 66.546 4.134 o
28 2 5 146.325 156.722 13.911 175.116 o
28 2 6 325.159 339.787 22.569 67.160 o
28 4 0 3946.290 3984.380 29.422 10.695 o
28 4 1 2.520 23.354 11.913 273.892 o
28 4 2 640.895 639.427 12.278 120.799 o
28 4 3 162.073 179.165 11.544 233.363 o
28 4 4 746.829 778.726 17.520 74.867 o
28 4 5 521.216 506.720 15.596 104.694 o
28 6 0 7893.680 7979.610 104.146 1.909 o
28 6 1 127.360 155.008 14.579 163.463 o
28 6 2 489.261 469.921 12.650 139.582 o
28 6 3 1.721 20.562 12.030 269.157 o
28 6 4 1893.530 1855.150 18.629 33.675 o
28 8 0 2860.240 2786.960 43.831 11.191 o
28 8 1 68.061 53.146 13.319 207.352 o
28 8 2 653.141 640.259 13.862 106.305 o
29 1 0 60.356 80.357 11.534 269.052 o
29 1 1 2487.990 2497.270 15.064 25.966 o
29 1 2 9.554 15.788 11.421 296.741 o
29 1 3 3.363 15.634 12.263 259.305 o
29 1 4 434.501 452.536 11.980 155.981 o
29 1 5 5934.980 5878.480 69.423 3.730 o
29 1 6 71.230 91.988 22.819 73.400 o
29 3 0 41.337 66.903 12.533 235.932 o
29 3 1 7905.380 7845.740 21.817 3.872 o
29 3 2 658.264 657.460 12.012 120.845 o
29 3 3 93.101 107.770 11.667 252.483 o
29 3 4 424.263 437.297 12.578 149.430 o
29 3 5 702.065 685.596 17.275 79.676 o
29 5 0 488.395 500.774 14.215 120.331 o
29 5 1 13557.100 13825.200 99.213 1.064 o
29 5 2 46.590 80.424 12.166 246.958 o
29 5 3 223.045 224.006 12.138 200.707 o
29 5 4 7.417 13.675 12.428 251.899 o
29 5 5 603.550 585.399 13.297 116.870 o
29 7 0 277.856 288.532 13.460 160.804 o
29 7 1 3322.390 3265.040 41.361 10.431 o
29 7 2 1941.250 1872.630 32.733 20.509 o
29 7 3 1.118 9.742 16.914 137.230 o
30 0 0 2111.890 2110.620 20.866 27.675 o
30 0 2 4585.960 4664.950 43.915 7.022 o
30 0 4 1540.890 1562.030 19.293 40.137 o
30 0 6 919.621 925.500 51.264 13.508 o
30 2 0 7081.780 7251.990 42.940 3.971 o
30 2 1 6.295 21.780 12.112 264.389 o
30 2 2 8324.970 8296.020 35.668 3.291 o
30 2 3 17.049 30.497 11.483 289.468 o
30 2 4 1189.010 1203.820 16.680 56.897 o
30 2 5 184.258 199.033 12.404 202.549 o
30 4 0 893.964 912.546 13.460 85.921 o
30 4 1 799.746 811.897 13.136 96.092 o
30 4 2 10967.700 10855.900 108.916 1.326 o
30 4 3 43.389 71.166 11.656 269.291 o
30 4 4 1248.580 1203.080 21.891 43.118 o
30 4 5 56.129 78.091 12.280 241.013 o
30 6 0 162.231 155.797 13.083 192.203 o
30 6 1 926.928 944.726 14.917 76.646 o
30 6 2 1445.990 1464.280 16.521 47.688 o
30 6 3 2921.460 2843.280 43.927 10.989 o
30 6 4 699.602 679.879 14.318 98.577 o
30 8 0 284.993 276.951 14.588 142.268 o
30 8 1 3.186 9.053 13.944 201.445 o
31 1 0 2587.700 2594.670 14.756 24.729 o
31 1 1 2706.940 2710.680 14.708 23.220 o
31 1 2 121.393 125.005 11.282 258.213 o
31 1 3 1896.260 1925.830 23.164 28.610 o
31 1 4 113.526 119.794 12.294 225.233 o
31 1 5 3223.430 3189.840 60.127 7.051 o
31 3 0 571.558 586.947 12.964 122.661 o
31 3 1 1706.490 1718.010 26.546 27.845 o
31 3 2 132.489 158.463 11.826 232.686 o
31 3 3 3664.370 3578.870 18.786 14.143 o
31 3 4 175.411 179.997 11.805 222.484 o
31 3 5 2310.950 2224.790 59.100 8.537 o
31 5 0 191.812 202.363 14.107 163.358 o
31 5 1 119.811 105.560 12.321 224.532 o
31 5 2 473.042 473.516 12.825 138.873 o
31 5 3 109.569 121.507 12.211 228.505 o
31 5 4 826.860 815.302 13.583 91.681 o
31 7 0 975.663 925.127 19.156 58.805 o
31 7 1 1209.880 1183.290 26.243 35.594 o
31 7 2 585.434 560.263 14.329 109.864 o
32 0 0 1389.020 1404.330 18.840 45.002 o
32 0 2 2281.720 2285.720 36.147 16.230 o
32 0 4 441.250 433.740 17.062 98.550 o
32 2 0 132.549 162.084 12.527 211.060 o
32 2 1 361.983 377.471 12.086 168.773 o
32 2 2 2291.690 2343.940 25.728 21.851 o
32 2 3 503.671 505.791 12.431 138.901 o
32 2 4 70.965 86.937 11.598 262.950 o
32 2 5 69.443 86.604 12.656 224.753 o
32 4 0 819.860 819.989 12.920 95.889 o
32 4 1 3153.970 3124.530 16.834 18.047 o
32 4 2 1751.570 1748.700 16.065 39.639 o
32 4 3 43.770 68.555 11.838 261.839 o
32 4 4 2.121 10.606 12.143 265.237 o
32 6 0 1631.200 1600.220 21.151 35.781 o
32 6 1 2.879 17.625 14.207 193.600 o
32 6 2 1898.230 1866.410 26.820 25.462 o
32 6 3 2062.070 1980.800 24.436 25.765 o
33 1 0 14.898 -2.973 11.931 272.896 o
33 1 1 914.324 913.352 12.943 87.396 o
33 1 2 1191.370 1211.560 13.613 65.495 o
33 1 3 4565.430 4617.150 50.216 6.393 o
33 1 4 247.301 255.786 12.822 178.984 o
33 1 5 131.114 128.053 12.464 216.080 o
33 3 0 120.388 140.761 12.075 228.886 o
33 3 1 134.518 145.336 11.551 242.898 o
33 3 2 2.293 3.040 11.697 286.701 o
33 3 3 4257.130 4214.050 59.851 5.825 o
33 3 4 36.659 50.313 15.090 166.986 o
33 5 0 481.194 485.344 13.925 124.634 o
33 5 1 769.343 778.189 16.552 78.950 o
33 5 2 182.316 208.428 13.209 182.743 o
33 5 3 2427.450 2343.560 35.920 15.727 o
33 7 0 715.537 725.032 26.523 43.380 o
33 7 1 87.197 85.899 12.767 218.228 o
34 0 0 2769.830 2751.920 35.420 14.138 o
34 0 2 277.498 294.223 17.530 105.992 o
34 0 4 1938.270 1954.510 51.995 11.029 o
34 2 0 7419.170 7522.290 45.459 3.644 o
34 2 1 20.949 20.905 11.999 265.988 o
34 2 2 5.156 9.556 11.698 285.046 o
34 2 3 596.019 581.060 13.512 115.656 o
34 2 4 2589.830 2577.790 51.353 9.822 o
34 4 0 4338.380 4421.290 47.140 7.079 o
34 4 1 249.715 263.113 12.203 191.571 o
34 4 2 2.592 -7.797 12.261 261.243 o
34 4 3 5.750 17.049 12.143 263.688 o
34 6 0 3421.100 3425.400 53.762 7.746 o
34 6 1 363.494 339.640 13.650 145.690 o
34 6 2 16.624 21.660 12.571 243.678 o
35 1 0 342.821 361.325 11.822 177.497 o
35 1 1 1085.420 1085.540 12.796 75.088 o
35 1 2 30.836 30.923 11.822 270.118 o
35 1 3 2571.810 2539.460 40.407 13.202 o
35 1 4 79.679 82.857 12.865 216.728 o
35 3 0 148.847 151.627 12.307 215.421 o
35 3 1 3317.980 3337.870 33.666 12.228 o
35 3 2 93.218 90.634 13.176 204.810 o
35 3 3 2884.780 2858.580 48.344 9.911 o
35 5 0 624.040 627.901 13.632 110.707 o
35 5 1 887.074 916.236 27.977 37.196 o
35 5 2 362.587 364.555 13.349 148.963 o
36 0 0 629.557 600.281 18.446 77.478 o
36 0 2 1034.380 1005.440 18.878 57.170 o
36 2 0 813.823 826.652 13.877 90.397 o
36 2 1 0.738 9.270 11.846 279.134 o
36 2 2 2389.040 2360.970 19.543 24.939 o
36 2 3 33.681 39.523 12.281 249.562 o
36 4 0 1074.030 1075.070 14.219 70.615 o
36 4 1 1042.820 1071.580 18.151 58.367 o
36 4 2 1390.570 1381.530 26.737 31.977 o
36 6 0 2823.380 2743.680 43.473 11.410 o
37 1 0 81.264 91.978 12.369 231.587 o
37 1 1 1615.420 1576.120 20.840 36.594 o
37 1 2 10.960 15.838 11.851 275.558 o
37 1 3 406.578 394.396 12.531 154.693 o
37 3 0 248.752 255.572 12.308 189.941 o
37 3 1 2507.870 2530.820 26.898 19.359 o
37 3 2 1.707 13.265 11.906 275.612 o
37 5 0 183.484 183.469 13.488 178.081 o
37 5 1 956.273 919.616 16.795 68.103 o
38 0 0 1.804 15.493 16.494 144.050 o
38 0 2 2698.930 2742.500 77.587 5.246 o
38 2 0 103.653 117.627 12.607 217.525 o
38 2 1 19.175 12.002 12.615 242.451 o
38 2 2 5480.100 5513.710 65.863 4.209 o
38 4 0 266.177 253.941 14.757 142.427 o
38 4 1 258.627 252.232 13.161 170.879 o
39 1 0 20.166 39.891 12.475 244.814 o
39 1 1 89.424 111.699 15.763 146.861 o
39 1 2 5.868 15.422 12.424 252.192 o
39 3 0 25.505 43.406 12.773 232.596 o
39 3 1 7.141 -0.525 12.789 239.331 o
40 0 0 3260.070 3246.940 48.807 8.956 o
40 2 0 3068.600 3093.420 38.055 12.008 o
40 2 1 27.613 42.380 12.346 248.013 o
41 1 0 9.052 10.629 12.747 239.574 o

_iucr_refine_instructions_details
;
TITL mv190 in C2/c
CELL 0.71073 33.2053 9.7525 8.2212 90 98.38 90
ZERR 8 0.0066 0.002 0.0016 0 0.03 0
LATT 7
SYMM -X,+Y,0.5-Z
SFAC C H N Fe
UNIT 128 112 32 8
EQIV $1 -X,+Y,0.5-Z

L.S. 10
PLAN  5
SIZE 0.19 0.2 0.26
TEMP -140
HTAB N2 N3_$1
HTAB N1 N1_$1
HTAB N3 N2_$1
HTAB N4 N4_$1
CONF
FMAP 2
ACTA 
MORE -1
BOND $H
WGHT 0.011483 0.188974
FVAR 0.411368
REM <olex2.extras>
REM <HklSrc "%.\\b_a-H2HL.hkl">
REM </olex2.extras>

C1    1     0.16312  0.05809  0.08920  11.00000  0.02016  0.01457  0.02371 =
 -0.00076  0.00068  0.00188 
H1    2     0.16039 -0.01930  0.17992  11.00000  0.04621  0.02259  0.05130 =
 0.00893  0.00796  0.00767 
C2    1     0.19983  0.09661  0.02881  11.00000  0.01790  0.02128  0.02794 =
 -0.00580  0.00326  0.00394 
H2    2     0.22958  0.05238  0.06725  11.00000  0.02218  0.04433  0.05220 =
 -0.01242 -0.00056  0.01119 
C3    1     0.19041  0.20633 -0.08572  11.00000  0.01906  0.02597  0.01956 =
 -0.00500  0.00598 -0.00110 
H3    2     0.21188  0.26172 -0.15025  11.00000  0.02802  0.04790  0.04556 =
 -0.00085  0.01407 -0.00967 
C4    1     0.14785  0.23504 -0.09635  11.00000  0.01886  0.02066  0.01417 =
 -0.00069  0.00191 -0.00113 
H4    2     0.13204  0.31777 -0.16852  11.00000  0.03196  0.03862  0.02707 =
 0.01365 -0.00473  0.00119 
C5    1     0.13063  0.14244  0.01033  11.00000  0.01677  0.01561  0.01555 =
 -0.00166  0.00175  0.00001 
C6    1     0.08807  0.13737  0.03465  11.00000  0.01615  0.01750  0.01574 =
 -0.00179  0.00226 -0.00134 
C7    1     0.07102  0.06745  0.15661  11.00000  0.02215  0.02570  0.01877 =
 0.00081  0.00415 -0.00552 
H7    2     0.08568  0.00350  0.25642  11.00000  0.04839  0.04381  0.04043 =
 0.02250  0.00647 -0.00767 
C8    1     0.05488  0.20436 -0.05551  11.00000  0.01844  0.02425  0.02258 =
 0.00095  0.00285  0.00181 
H8    2     0.05406  0.27123 -0.15854  11.00000  0.03251  0.05292  0.04743 =
 0.02334  0.00034  0.00563 
C9    1     0.18411  0.28391  0.38988  11.00000  0.01499  0.02271  0.01501 =
 0.00122  0.00009  0.00121 
H9    2     0.18202  0.20153  0.47620  11.00000  0.04560  0.03682  0.02473 =
 0.01504  0.00181  0.00844 
C10   1     0.22008  0.32430  0.32553  11.00000  0.01353  0.02716  0.01825 =
 -0.00112  0.00038 -0.00103 
H10   2     0.24970  0.27898  0.35625  11.00000  0.01621  0.06209  0.03873 =
 0.00548  0.00264  0.00360 
C11   1     0.20947  0.43259  0.21037  11.00000  0.01941  0.02108  0.01979 =
 -0.00238  0.00490 -0.00501 
H11   2     0.22942  0.48462  0.13792  11.00000  0.03272  0.04146  0.03951 =
 0.00274  0.01449 -0.01272 
C12   1     0.16696  0.45885  0.20320  11.00000  0.02124  0.01487  0.01757 =
 -0.00027  0.00328 -0.00043 
H12   2     0.14959  0.53207  0.12300  11.00000  0.04529  0.02480  0.03223 =
 0.00588  0.00138  0.00559 
C13   1     0.15107  0.36801  0.31553  11.00000  0.01422  0.01670  0.01525 =
 -0.00131  0.00115 -0.00009 
C14   1     0.10909  0.36202  0.34633  11.00000  0.01350  0.01845  0.01676 =
 -0.00326  0.00089  0.00008 
C15   1     0.09269  0.28397  0.46358  11.00000  0.01662  0.02426  0.02376 =
 -0.00125  0.00375 -0.00230 
H15   2     0.10771  0.21146  0.55306  11.00000  0.03449  0.04669  0.04277 =
 0.01945  0.00828  0.00175 
C16   1     0.07540  0.43106  0.26279  11.00000  0.01669  0.02728  0.02616 =
 -0.00078 -0.00078  0.00414 
H16   2     0.07406  0.50134  0.16171  11.00000  0.03818  0.05253  0.05796 =
 0.02445  0.00230  0.01928 
Fe1   4     0.17646  0.26008  0.13959  11.00000  0.01335  0.01442  0.01387 =
 -0.00013  0.00122  0.00083 
N2    3     0.02116  0.17546  0.00898  11.00000  0.02143  0.03264  0.03265 =
 -0.00985  0.00863 -0.00561 
H2A   2    -0.00611  0.20260 -0.00957  10.50000  0.05488 
N1    3     0.03100  0.09211  0.13943  11.00000  0.02181  0.03512  0.02735 =
 -0.01018  0.00936 -0.00937 
H1A   2     0.00759  0.07382  0.19968  10.50000  0.04178  0.05917  0.05024 =
 0.01195  0.01291 -0.01637 
N3    3     0.05256  0.30676  0.45052  11.00000  0.01705  0.03336  0.03908 =
 -0.01436  0.00551 -0.00397 
H3A   2     0.02890  0.26538  0.48853  10.50000  0.04128  0.05910  0.03895 =
 0.00958  0.02394 -0.01954 
N4    3     0.04204  0.39701  0.32722  11.00000  0.01459  0.03837  0.03922 =
 -0.01473  0.00212 -0.00082 
H4A   2     0.01254  0.40779  0.29296  10.50000  0.02074  0.06276  0.06455 =
 -0.00066 -0.00628  0.00074 
HKLF 4

END
Q1 1 0.194444 0.15625 0.18 11 0.05 0.18
Q3 1 0.203704 0.3125 0.22 11 0.05 0.15
Q2 1 0.175926 0.21875 -0.02 11 0.05 0.16
Q4 1 0.157407 0.375 0.16 11 0.05 0.14
Q5 1 0.166667 0.375 0.04 11 0.05 0.14

  REM The information below was added by Olex2.
  REM
  REM R1 = 0.0125 for 2595 Fo > 4sig(Fo) and 0.0151 for all 2787 data
  REM 329 parameters refined using 0 restraints
  REM Highest difference peak 0.1799, deepest hole -0.1547
  REM Mean Shift 0.0001, Max Shift 0.0008.

  REM +++ Tabular Listing of Refinement Information +++
  REM R1_all = 0.0151
  REM R1_gt = 0.0125
  REM wR_ref = 0.0244
  REM GOOF = 1.1052
  REM Shift_max = 0.0008
  REM Shift_mean = 0.0001
  REM Reflections_all = 2787
  REM Reflections_gt = 2595
  REM Parameters = 329
  REM Hole = -0.1547
  REM Peak = 0.1799
  REM Flack = n/a

  
;
_olex2_submission_special_instructions  'No special instructions were received'

# start Validation Reply Form
_vrf_PLAT184_BECFAT_wrong_mm
;
PROBLEM: Missing _cell_measurement_reflns_min Value ....     Please Do ! 
RESPONSE: We did not collect the X-ray data, we used the following
data set to carry out Hirshfeld Atom Refinement:
 	 	Mattia Veronelli, Anne Schober, Sebastian Dechert, Serhiy Demeshko, 
		Franc Meyer CCDC 1482525: 
		Experimental Crystal Structure Determination, 2017, 
		DOI: 10.5517/ccdc.csd.cc1lrpdf
This field was not found in the corresponding CIF file.
;
_vrf_PLAT185_BECFAT_wrong_mm
;
PROBLEM: Missing _cell_measurement_reflns_max Value ....     Please Do ! 
RESPONSE: We did not collect the X-ray data, we used the following
data set to carry out Hirshfeld Atom Refinement:
 	 	Mattia Veronelli, Anne Schober, Sebastian Dechert, Serhiy Demeshko, 
		Franc Meyer CCDC 1482525: 
		Experimental Crystal Structure Determination, 2017, 
		DOI: 10.5517/ccdc.csd.cc1lrpdf
This field was not found in the corresponding CIF file.
;
# end Validation Reply Form
