# Supplementary material for: Fragmentation and transferability in Hirshfeld atom refinement
Source: IUCrJ. 2022 Feb 26;9(Pt 2):298–315. doi: 10.1107/S2052252522000690 (PMC8895009; doi:10.1107/S2052252522000690)
Supplement: Supplementary file 2 [file m-09-00298-sup2.zip › cif/disordered/BECFAT_no_mm.cif]

data_BECFAT_no_mm
_audit_creation_date               2021-06-30
_audit_creation_method
;
Olex2 1.3
(compiled 2020.07.31 svn.rc2a77460 for OlexSys, GUI svn.r6145)
;
_audit_contact_author_address      ?
_audit_contact_author_email        ?
_audit_contact_author_name         ''
_audit_contact_author_phone        ?
_publ_contact_author_id_orcid      ?
_publ_section_references
;
Bourhis, L.J., Dolomanov, O.V., Gildea, R.J., Howard, J.A.K., Puschmann, H.
 (2015). Acta Cryst. A71, 59-75.

Dolomanov, O.V., Bourhis, L.J., Gildea, R.J, Howard, J.A.K. & Puschmann, H.
 (2009), J. Appl. Cryst. 42, 339-341.
;
_chemical_formula_moiety           'C16 H14 Fe N4'
_chemical_formula_sum              'C16 H14 Fe N4'
_chemical_formula_weight           318.162
loop_
  _atom_type_symbol
  _atom_type_scat_dispersion_real
  _atom_type_scat_dispersion_imag
  _atom_type_scat_Cromer_Mann_a1
  _atom_type_scat_Cromer_Mann_a2
  _atom_type_scat_Cromer_Mann_a3
  _atom_type_scat_Cromer_Mann_a4
  _atom_type_scat_Cromer_Mann_b1
  _atom_type_scat_Cromer_Mann_b2
  _atom_type_scat_Cromer_Mann_b3
  _atom_type_scat_Cromer_Mann_b4
  _atom_type_scat_Cromer_Mann_c
  _atom_type_scat_source
  _atom_type_scat_dispersion_source
 H 0.00000 0.00000 0.49300 0.32291 0.14019 0.04081 10.51090 26.12570 3.14236
 57.79970 0.0030380000826
 'International Tables Volume C Table 6.1.1.4 (pp. 500-502)'
 'Henke, Gullikson and Davis, At. Data and Nucl. Data Tables, 1993, 54, 2'
 C 0.00347 0.00161 2.31000 1.02000 1.58860 0.86500 20.84390 10.20750 0.56870
 51.65120 0.215599998832
 'International Tables Volume C Table 6.1.1.4 (pp. 500-502)'
 'Henke, Gullikson and Davis, At. Data and Nucl. Data Tables, 1993, 54, 2'
 Fe 0.35822 0.84933 11.76950 7.35730 3.52220 2.30450 4.76110 0.30720 15.35350
 76.88050 1.03690004349
 'International Tables Volume C Table 6.1.1.4 (pp. 500-502)'
 'Henke, Gullikson and Davis, At. Data and Nucl. Data Tables, 1993, 54, 2'
 N 0.00653 0.00323 12.21260 3.13220 2.01250 1.16630 0.00570 9.89330 28.99750
 0.58260 -11.5290002823
 'International Tables Volume C Table 6.1.1.4 (pp. 500-502)'
 'Henke, Gullikson and Davis, At. Data and Nucl. Data Tables, 1993, 54, 2'

_space_group_crystal_system        'monoclinic'
_space_group_IT_number             15
_space_group_name_H-M_alt          'C 1 2/c 1'
_space_group_name_Hall             '-C 2yc'
loop_
  _space_group_symop_id
  _space_group_symop_operation_xyz
 1 x,y,z
 2 -x,y,-z+1/2
 3 -x,-y,-z
 4 x,-y,z-1/2
 5 x+1/2,y+1/2,z
 6 -x+1/2,y+1/2,-z+1/2
 7 -x+1/2,-y+1/2,-z
 8 x+1/2,-y+1/2,z-1/2

_symmetry_Int_Tables_number        15
_cell_length_a                     33.205(7)
_cell_length_b                     9.752(2)
_cell_length_c                     8.2212(16)
_cell_angle_alpha                  90
_cell_angle_beta                   98.38(3)
_cell_angle_gamma                  90
_cell_volume                       2633.9(9)
_cell_formula_units_Z              8
_cell_measurement_reflns_used    15198
_exptl_crystal_description       block
_exptl_crystal_colour            orange
_cell_measurement_temperature      133.15
_exptl_absorpt_coefficient_mu      1.142
_exptl_crystal_density_diffrn      1.605
_exptl_crystal_F_000               1315.268
_exptl_crystal_size_max            0.26
_exptl_crystal_size_mid            0.2
_exptl_crystal_size_min            0.19
_diffrn_measurement_device_type  'Stoe IPDS II'
_diffrn_reflns_av_R_equivalents    0.0213
_diffrn_reflns_av_unetI/netI       0.0110
_diffrn_reflns_Laue_measured_fraction_full  0.9971
_diffrn_reflns_Laue_measured_fraction_max  0.9971
_diffrn_reflns_limit_h_max         41
_diffrn_reflns_limit_h_min         -42
_diffrn_reflns_limit_k_max         12
_diffrn_reflns_limit_k_min         -12
_diffrn_reflns_limit_l_max         10
_diffrn_reflns_limit_l_min         -10
_diffrn_reflns_number              15198
_diffrn_reflns_point_group_measured_fraction_full  0.9971
_diffrn_reflns_point_group_measured_fraction_max  0.9971
_diffrn_reflns_theta_full          25.2417
_diffrn_reflns_theta_max           26.70
_diffrn_reflns_theta_min           2.18
_diffrn_ambient_temperature        133.15
_diffrn_measured_fraction_theta_full  0.9971
_diffrn_measured_fraction_theta_max  0.9971
_diffrn_radiation_type             'Mo K\a'
_diffrn_radiation_wavelength       0.71073
_reflns_Friedel_coverage           0.0
_reflns_limit_h_max                41
_reflns_limit_h_min                -41
_reflns_limit_k_max                12
_reflns_limit_k_min                0
_reflns_limit_l_max                10
_reflns_limit_l_min                0
_reflns_number_gt                  2595
_reflns_number_total               2787
_reflns_threshold_expression       I>=2u(I)
_computing_molecular_graphics      'Olex2 1.3 (Dolomanov et al., 2009)'
_computing_publication_material    'Olex2 1.3 (Dolomanov et al., 2009)'
_computing_structure_refinement    'olex2.refine 1.3 (Bourhis et al., 2015)'
_refine_diff_density_max           0.1709
_refine_diff_density_min           -0.1561
_refine_diff_density_rms           0.0341
_refine_ls_d_res_high              0.7909
_refine_ls_d_res_low               9.3492
_refine_ls_goodness_of_fit_ref     1.1137
_refine_ls_hydrogen_treatment      refall
_refine_ls_matrix_type             full
_refine_ls_number_constraints      0
_refine_ls_number_parameters       334
_refine_ls_number_reflns           2787
_refine_ls_number_restraints       0
_refine_ls_R_factor_all            0.0147
_refine_ls_R_factor_gt             0.0121
_refine_ls_restrained_S_all        1.1137
_refine_ls_shift/su_max            0.0003
_refine_ls_shift/su_mean           0.0000
_refine_ls_structure_factor_coef   Fsqd
_refine_ls_weighting_details      
 'w=1/[\s^2^(Fo^2^)+(0.0113P)^2^+0.1166P] where P=(Fo^2^+2Fc^2^)/3'
_refine_ls_weighting_scheme        calc
_refine_ls_wR_factor_gt            0.0229
_refine_ls_wR_factor_ref           0.0234
_olex2_refinement_description
;
1. Others
 Fixed Sof: H2A(0.5) H1A(0.5) H3A(0.5) H4A(0.5)
;
loop_
  _atom_site_label
  _atom_site_type_symbol
  _atom_site_fract_x
  _atom_site_fract_y
  _atom_site_fract_z
  _atom_site_U_iso_or_equiv
  _atom_site_adp_type
  _atom_site_occupancy
  _atom_site_refinement_flags_posn
 C1 C 0.163123(19) 0.05808(6) 0.08924(8) 0.01974(13) Uani 1.000000 .
 H1 H 0.1602(3) -0.0189(9) 0.1791(12) 0.041(2) Uani 1.000000 .
 C2 C 0.19983(2) 0.09661(7) 0.02883(8) 0.02240(13) Uani 1.000000 .
 H2 H 0.2296(3) 0.0527(9) 0.0673(12) 0.042(3) Uani 1.000000 .
 C3 C 0.19041(2) 0.20633(7) -0.08572(8) 0.02121(13) Uani 1.000000 .
 H3 H 0.2118(3) 0.2617(9) -0.1500(12) 0.041(3) Uani 1.000000 .
 C4 C 0.147850(19) 0.23504(6) -0.09635(7) 0.01792(12) Uani 1.000000 .
 H4 H 0.1320(3) 0.3170(9) -0.1682(10) 0.033(2) Uani 1.000000 .
 C5 C 0.130639(18) 0.14243(6) 0.01032(7) 0.01604(12) Uani 1.000000 .
 C6 C 0.088078(18) 0.13737(6) 0.03466(7) 0.01647(12) Uani 1.000000 .
 C7 C 0.07105(2) 0.06742(7) 0.15662(8) 0.02211(13) Uani 1.000000 .
 H7 H 0.0855(3) 0.0039(10) 0.2552(12) 0.047(3) Uani 1.000000 .
 C8 C 0.054904(19) 0.20438(7) -0.05555(8) 0.02181(13) Uani 1.000000 .
 H8 H 0.0539(3) 0.2711(10) -0.1588(13) 0.045(3) Uani 1.000000 .
 C9 C 0.184104(18) 0.28390(7) 0.38987(7) 0.01776(12) Uani 1.000000 .
 H9 H 0.1819(3) 0.2018(9) 0.4757(11) 0.037(2) Uani 1.000000 .
 C10 C 0.220077(19) 0.32430(7) 0.32554(8) 0.01987(13) Uani 1.000000 .
 H10 H 0.2497(3) 0.2790(10) 0.3562(11) 0.040(2) Uani 1.000000 .
 C11 C 0.209476(19) 0.43259(6) 0.21038(8) 0.01989(13) Uani 1.000000 .
 H11 H 0.2295(3) 0.4847(9) 0.1379(11) 0.038(2) Uani 1.000000 .
 C12 C 0.166957(19) 0.45885(6) 0.20318(8) 0.01784(12) Uani 1.000000 .
 H12 H 0.1496(3) 0.5315(9) 0.1240(11) 0.034(2) Uani 1.000000 .
 C13 C 0.151078(17) 0.36801(6) 0.31551(7) 0.01551(11) Uani 1.000000 .
 C14 C 0.109100(17) 0.36202(6) 0.34633(7) 0.01639(12) Uani 1.000000 .
 C15 C 0.092722(19) 0.28395(7) 0.46359(8) 0.02144(13) Uani 1.000000 .
 H15 H 0.1075(3) 0.2120(10) 0.5527(12) 0.044(3) Uani 1.000000 .
 C16 C 0.07543(2) 0.43110(7) 0.26273(9) 0.02378(14) Uani 1.000000 .
 H16 H 0.0739(3) 0.5011(11) 0.1624(13) 0.050(3) Uani 1.000000 .
 Fe1 Fe 0.176464(2) 0.260085(8) 0.139584(10) 0.01396(3) Uani 1.000000 .
 N2 N 0.02122(2) 0.17534(6) 0.00909(8) 0.02811(13) Uani 1.000000 .
 H2A H -0.0056(7) 0.203(2) -0.008(3) 0.056(7) Uani 0.500000 .
 N1 N 0.031070(19) 0.09223(7) 0.13914(8) 0.02740(13) Uani 1.000000 .
 H1A H 0.0077(6) 0.075(2) 0.200(2) 0.043(6) Uani 0.500000 .
 N3 N 0.052620(19) 0.30696(7) 0.45026(8) 0.02948(14) Uani 1.000000 .
 H3A H 0.0286(7) 0.264(2) 0.488(2) 0.033(5) Uani 0.500000 .
 N4 N 0.04215(2) 0.39690(7) 0.32740(8) 0.03080(14) Uani 1.000000 .
 H4A H 0.0130(6) 0.407(2) 0.291(3) 0.047(6) Uani 0.500000 .

loop_
  _atom_site_aniso_label
  _atom_site_aniso_U_11
  _atom_site_aniso_U_22
  _atom_site_aniso_U_33
  _atom_site_aniso_U_12
  _atom_site_aniso_U_13
  _atom_site_aniso_U_23
 C1 0.0201(3) 0.0145(3) 0.0238(3) 0.0019(2) 0.0006(3) -0.0009(2)
 H1 0.048(6) 0.023(5) 0.053(6) 0.008(5) 0.005(5) 0.009(5)
 C2 0.0179(3) 0.0213(3) 0.0280(3) 0.0039(2) 0.0033(3) -0.0059(3)
 H2 0.022(5) 0.047(6) 0.054(7) 0.012(5) -0.001(5) -0.013(5)
 C3 0.0190(3) 0.0260(3) 0.0196(3) -0.0011(3) 0.0060(3) -0.0050(3)
 H3 0.030(6) 0.050(7) 0.047(6) -0.010(5) 0.017(5) -0.000(5)
 C4 0.0188(3) 0.0206(3) 0.0142(3) -0.0011(2) 0.0019(2) -0.0007(2)
 H4 0.032(5) 0.040(6) 0.026(5) 0.001(5) -0.005(4) 0.014(5)
 C5 0.0167(3) 0.0157(3) 0.0156(3) 0.0000(2) 0.0018(2) -0.0016(2)
 C6 0.0162(3) 0.0175(3) 0.0157(3) -0.0013(2) 0.0022(2) -0.0019(2)
 C7 0.0218(3) 0.0258(3) 0.0190(3) -0.0053(3) 0.0039(3) 0.0008(3)
 H7 0.051(6) 0.046(6) 0.044(6) -0.006(5) 0.005(5) 0.023(5)
 C8 0.0184(3) 0.0245(3) 0.0227(3) 0.0016(3) 0.0032(3) 0.0011(3)
 H8 0.033(6) 0.054(7) 0.046(7) 0.005(5) 0.002(5) 0.024(5)
 C9 0.0150(3) 0.0227(3) 0.0150(3) 0.0012(2) 0.0001(2) 0.0011(3)
 H9 0.048(6) 0.037(5) 0.025(5) 0.009(5) 0.001(5) 0.015(5)
 C10 0.0136(3) 0.0271(3) 0.0183(3) -0.0010(2) 0.0004(2) -0.0011(2)
 H10 0.015(5) 0.064(7) 0.041(6) 0.004(5) 0.002(4) 0.006(5)
 C11 0.0194(3) 0.0211(3) 0.0198(3) -0.0050(2) 0.0049(3) -0.0023(2)
 H11 0.034(5) 0.042(6) 0.041(6) -0.012(5) 0.015(5) 0.003(5)
 C12 0.0213(3) 0.0149(3) 0.0175(3) -0.0005(2) 0.0033(3) -0.0003(2)
 H12 0.045(6) 0.025(5) 0.032(5) 0.005(5) 0.002(5) 0.006(4)
 C13 0.0143(3) 0.0167(3) 0.0152(3) -0.0000(2) 0.0012(2) -0.0013(2)
 C14 0.0136(3) 0.0184(3) 0.0167(3) 0.0001(2) 0.0009(2) -0.0033(2)
 C15 0.0161(3) 0.0244(3) 0.0240(3) -0.0020(2) 0.0037(3) -0.0012(3)
 H15 0.038(6) 0.049(6) 0.045(6) 0.003(5) 0.008(5) 0.019(5)
 C16 0.0167(3) 0.0274(3) 0.0262(3) 0.0039(3) -0.0004(3) -0.0006(3)
 H16 0.038(6) 0.054(7) 0.058(7) 0.019(5) 0.004(5) 0.025(6)
 Fe1 0.01334(5) 0.01444(5) 0.01388(5) 0.00081(3) 0.00122(3) -0.00014(3)
 N2 0.0202(3) 0.0329(3) 0.0327(3) -0.0052(3) 0.0086(3) -0.0094(3)
 H2A 0.020(11) 0.060(16) 0.088(19) 0.023(12) 0.006(12) 0.007(14)
 N1 0.0210(3) 0.0357(3) 0.0274(3) -0.0095(3) 0.0101(3) -0.0097(3)
 H1A 0.040(15) 0.050(14) 0.041(15) -0.011(11) 0.010(11) 0.005(11)
 N3 0.0162(3) 0.0337(3) 0.0392(4) -0.0042(3) 0.0061(3) -0.0137(3)
 H3A 0.040(14) 0.044(14) 0.016(11) -0.004(11) 0.010(10) -0.004(9)
 N4 0.0131(3) 0.0390(4) 0.0397(4) -0.0004(3) 0.0019(3) -0.0143(3)
 H4A 0.028(13) 0.050(14) 0.059(17) -0.003(10) -0.009(11) -0.007(12)

loop_
  _geom_bond_atom_site_label_1
  _geom_bond_atom_site_label_2
  _geom_bond_distance
  _geom_bond_site_symmetry_2
  _geom_bond_publ_flag
 C1 H1 1.067(9) . ?
 C1 C2 1.4316(10) . ?
 C1 C5 1.4343(9) . ?
 C1 Fe1 2.0482(7) . ?
 C2 H2 1.080(8) . ?
 C2 C3 1.4296(10) . ?
 C2 Fe1 2.0441(7) . ?
 C3 H3 1.090(9) . ?
 C3 C4 1.4307(9) . ?
 C3 Fe1 2.0421(8) . ?
 C4 H4 1.084(8) . ?
 C4 C5 1.4344(9) . ?
 C4 Fe1 2.0463(8) . ?
 C5 C6 1.4568(9) . ?
 C5 Fe1 2.0713(7) . ?
 C6 C7 1.3984(9) . ?
 C6 C8 1.3973(9) . ?
 C7 H7 1.076(9) . ?
 C7 N1 1.3365(10) . ?
 C8 H8 1.066(9) . ?
 C8 N2 1.3366(9) . ?
 C9 H9 1.077(8) . ?
 C9 C10 1.4304(9) . ?
 C9 C13 1.4331(9) . ?
 C9 Fe1 2.0494(7) . ?
 C10 H10 1.075(8) . ?
 C10 C11 1.4277(9) . ?
 C10 Fe1 2.0448(9) . ?
 C11 H11 1.081(8) . ?
 C11 C12 1.4276(9) . ?
 C11 Fe1 2.0457(7) . ?
 C12 H12 1.072(8) . ?
 C12 C13 1.4345(9) . ?
 C12 Fe1 2.0442(7) . ?
 C13 C14 1.4538(9) . ?
 C13 Fe1 2.0653(7) . ?
 C14 C15 1.3991(9) . ?
 C14 C16 1.3972(9) . ?
 C15 H15 1.080(9) . ?
 C15 N3 1.3390(9) . ?
 C16 H16 1.066(10) . ?
 C16 N4 1.3365(10) . ?
 N2 H2A 0.92(2) . ?
 N2 N1 1.3435(10) . ?
 H2A H3A 1.00(3) 2 ?
 N1 H1A 0.996(19) . ?
 H1A H1A 1.03(4) 2 ?
 N3 H3A 0.99(2) . ?
 N3 N4 1.3447(10) . ?
 N4 H4A 0.975(19) . ?
 H4A H4A 1.02(4) 2 ?

loop_
  _geom_angle_atom_site_label_1
  _geom_angle_atom_site_label_2
  _geom_angle_atom_site_label_3
  _geom_angle
  _geom_angle_site_symmetry_1
  _geom_angle_site_symmetry_3
  _geom_angle_publ_flag
 C2 C1 H1 126.3(5) . . ?
 C5 C1 H1 125.3(5) . . ?
 C5 C1 C2 108.34(6) . . ?
 Fe1 C1 H1 125.1(5) . . ?
 Fe1 C1 C2 69.37(4) . . ?
 Fe1 C1 C5 70.49(3) . . ?
 H2 C2 C1 125.6(5) . . ?
 C3 C2 C1 108.02(6) . . ?
 C3 C2 H2 126.3(5) . . ?
 Fe1 C2 C1 69.68(4) . . ?
 Fe1 C2 H2 124.7(5) . . ?
 Fe1 C2 C3 69.44(4) . . ?
 H3 C3 C2 126.5(5) . . ?
 C4 C3 C2 107.82(6) . . ?
 C4 C3 H3 125.6(5) . . ?
 Fe1 C3 C2 69.60(4) . . ?
 Fe1 C3 H3 124.3(5) . . ?
 Fe1 C3 C4 69.68(3) . . ?
 H4 C4 C3 125.1(5) . . ?
 C5 C4 C3 108.51(6) . . ?
 C5 C4 H4 126.3(5) . . ?
 Fe1 C4 C3 69.36(3) . . ?
 Fe1 C4 H4 123.4(5) . . ?
 Fe1 C4 C5 70.55(3) . . ?
 C4 C5 C1 107.30(5) . . ?
 C6 C5 C1 126.81(5) . . ?
 C6 C5 C4 125.89(5) . . ?
 Fe1 C5 C1 68.77(3) . . ?
 Fe1 C5 C4 68.68(3) . . ?
 Fe1 C5 C6 127.09(4) . . ?
 C7 C6 C5 128.07(6) . . ?
 C8 C6 C5 128.08(6) . . ?
 C8 C6 C7 103.82(6) . . ?
 H7 C7 C6 129.7(5) . . ?
 N1 C7 C6 109.49(6) . . ?
 N1 C7 H7 120.8(5) . . ?
 H8 C8 C6 129.7(5) . . ?
 N2 C8 C6 109.29(6) . . ?
 N2 C8 H8 121.0(5) . . ?
 C10 C9 H9 125.9(5) . . ?
 C13 C9 H9 125.8(5) . . ?
 C13 C9 C10 108.24(5) . . ?
 Fe1 C9 H9 124.3(5) . . ?
 Fe1 C9 C10 69.38(3) . . ?
 Fe1 C9 C13 70.21(3) . . ?
 H10 C10 C9 125.9(5) . . ?
 C11 C10 C9 108.09(6) . . ?
 C11 C10 H10 126.0(5) . . ?
 Fe1 C10 C9 69.72(3) . . ?
 Fe1 C10 H10 125.0(5) . . ?
 Fe1 C10 C11 69.60(3) . . ?
 H11 C11 C10 127.0(5) . . ?
 C12 C11 C10 107.88(6) . . ?
 C12 C11 H11 125.1(5) . . ?
 Fe1 C11 C10 69.54(4) . . ?
 Fe1 C11 H11 125.2(5) . . ?
 Fe1 C11 C12 69.52(3) . . ?
 H12 C12 C11 125.8(5) . . ?
 C13 C12 C11 108.46(6) . . ?
 C13 C12 H12 125.7(5) . . ?
 Fe1 C12 C11 69.62(3) . . ?
 Fe1 C12 H12 124.1(5) . . ?
 Fe1 C12 C13 70.36(3) . . ?
 C12 C13 C9 107.33(5) . . ?
 C14 C13 C9 126.60(5) . . ?
 C14 C13 C12 126.07(5) . . ?
 Fe1 C13 C9 69.02(3) . . ?
 Fe1 C13 C12 68.78(3) . . ?
 Fe1 C13 C14 126.95(4) . . ?
 C15 C14 C13 128.37(6) . . ?
 C16 C14 C13 127.85(6) . . ?
 C16 C14 C15 103.76(6) . . ?
 H15 C15 C14 129.6(5) . . ?
 N3 C15 C14 109.52(6) . . ?
 N3 C15 H15 120.9(5) . . ?
 H16 C16 C14 129.4(5) . . ?
 N4 C16 C14 109.43(6) . . ?
 N4 C16 H16 121.2(5) . . ?
 C2 Fe1 C1 40.95(3) . . ?
 C3 Fe1 C1 68.94(3) . . ?
 C3 Fe1 C2 40.96(3) . . ?
 C4 Fe1 C1 68.70(3) . . ?
 C4 Fe1 C2 68.81(3) . . ?
 C4 Fe1 C3 40.97(2) . . ?
 C5 Fe1 C1 40.75(2) . . ?
 C5 Fe1 C2 68.75(2) . . ?
 C5 Fe1 C3 68.84(2) . . ?
 C5 Fe1 C4 40.77(2) . . ?
 C9 Fe1 C1 107.66(3) . . ?
 C9 Fe1 C2 122.42(3) . . ?
 C9 Fe1 C3 158.21(3) . . ?
 C9 Fe1 C4 159.66(3) . . ?
 C9 Fe1 C5 123.51(2) . . ?
 C10 Fe1 C1 123.67(3) . . ?
 C10 Fe1 C2 107.37(3) . . ?
 C10 Fe1 C3 121.82(3) . . ?
 C10 Fe1 C4 157.76(3) . . ?
 C10 Fe1 C5 160.15(2) . . ?
 C10 Fe1 C9 40.90(2) . . ?
 C11 Fe1 C1 159.99(3) . . ?
 C11 Fe1 C2 123.07(3) . . ?
 C11 Fe1 C3 106.64(3) . . ?
 C11 Fe1 C4 121.56(3) . . ?
 C11 Fe1 C5 157.63(2) . . ?
 C11 Fe1 C9 68.80(3) . . ?
 C11 Fe1 C10 40.86(3) . . ?
 C12 Fe1 C1 157.95(3) . . ?
 C12 Fe1 C2 159.44(3) . . ?
 C12 Fe1 C3 122.64(3) . . ?
 C12 Fe1 C4 106.74(3) . . ?
 C12 Fe1 C5 121.82(2) . . ?
 C12 Fe1 C9 68.71(3) . . ?
 C12 Fe1 C10 68.73(3) . . ?
 C12 Fe1 C11 40.86(3) . . ?
 C13 Fe1 C1 122.23(3) . . ?
 C13 Fe1 C2 158.36(3) . . ?
 C13 Fe1 C3 159.33(3) . . ?
 C13 Fe1 C4 122.96(2) . . ?
 C13 Fe1 C5 107.30(2) . . ?
 C13 Fe1 C9 40.76(2) . . ?
 C13 Fe1 C10 68.73(2) . . ?
 C13 Fe1 C11 68.78(2) . . ?
 C13 Fe1 C12 40.85(2) . . ?
 H2A N2 C8 136.3(16) . . ?
 N1 N2 C8 108.88(6) . . ?
 N1 N2 H2A 114.6(16) . . ?
 H3A H2A N2 153(3) 2 . ?
 N2 N1 C7 108.51(6) . . ?
 H1A N1 C7 138.6(12) . . ?
 H1A N1 N2 112.5(12) . . ?
 H1A H1A N1 156(3) 2 . ?
 H3A N3 C15 137.6(12) . . ?
 N4 N3 C15 108.41(7) . . ?
 N4 N3 H3A 112.4(12) . . ?
 N3 H3A H2A 167(3) . 2 ?
 N3 N4 C16 108.87(6) . . ?
 H4A N4 C16 134.2(13) . . ?
 H4A N4 N3 115.4(13) . . ?
 H4A H4A N4 155(4) 2 . ?

loop_
  _geom_hbond_atom_site_label_D
  _geom_hbond_atom_site_label_H
  _geom_hbond_atom_site_label_A
  _geom_hbond_distance_DH
  _geom_hbond_distance_HA
  _geom_hbond_distance_DA
  _geom_hbond_angle_DHA
  _geom_hbond_site_symmetry_A
 N2 H2A N3 0.92(2) 1.98(2) 2.8304(11) 153(2) 2
 N3 H3A N2 0.99(2) 1.87(2) 2.8304(11) 162.8(17) 2

loop_
  _geom_torsion_atom_site_label_1
  _geom_torsion_atom_site_label_2
  _geom_torsion_atom_site_label_3
  _geom_torsion_atom_site_label_4
  _geom_torsion
  _geom_torsion_site_symmetry_1
  _geom_torsion_site_symmetry_2
  _geom_torsion_site_symmetry_3
  _geom_torsion_site_symmetry_4
  _geom_torsion_publ_flag
 C1 C2 C3 C4 -0.22(6) . . . . ?
 C1 C2 C3 Fe1 59.20(5) . . . . ?
 C1 C5 C4 C3 1.09(5) . . . . ?
 C1 C5 C4 Fe1 -58.08(4) . . . . ?
 C1 C5 C6 C7 11.51(8) . . . . ?
 C1 C5 C6 C8 -170.49(6) . . . . ?
 C2 C3 C4 C5 -0.54(6) . . . . ?
 C2 C3 C4 Fe1 59.37(5) . . . . ?
 C3 C4 C5 C6 -179.71(5) . . . . ?
 C3 C4 C5 Fe1 59.17(4) . . . . ?
 C4 C5 C6 C7 -167.54(6) . . . . ?
 C4 C5 C6 C8 10.47(8) . . . . ?
 C5 C6 C7 N1 178.16(7) . . . . ?
 C5 C6 C8 N2 -178.46(7) . . . . ?
 C6 C7 N1 N2 0.43(6) . . . . ?
 C6 C8 N2 N1 0.34(6) . . . . ?
 C7 N1 N2 C8 -0.48(6) . . . . ?
 C9 C10 C11 C12 -0.16(6) . . . . ?
 C9 C10 C11 Fe1 -59.31(5) . . . . ?
 C9 C13 C12 C11 -0.98(5) . . . . ?
 C9 C13 C12 Fe1 58.44(4) . . . . ?
 C9 C13 C14 C15 6.49(8) . . . . ?
 C9 C13 C14 C16 -171.95(6) . . . . ?
 C10 C11 C12 C13 0.71(5) . . . . ?
 C10 C11 C12 Fe1 -59.17(5) . . . . ?
 C11 C12 C13 C14 179.59(4) . . . . ?
 C11 C12 C13 Fe1 -59.41(5) . . . . ?
 C12 C13 C14 C15 -174.18(6) . . . . ?
 C12 C13 C14 C16 7.37(8) . . . . ?
 C13 C14 C15 N3 -179.32(7) . . . . ?
 C13 C14 C16 N4 179.32(7) . . . . ?
 C14 C15 N3 N4 0.39(6) . . . . ?
 C14 C16 N4 N3 -0.36(6) . . . . ?
 C15 N3 N4 C16 -0.02(6) . . . . ?

loop_
  _refln_index_h
  _refln_index_k
  _refln_index_l
  _refln_F_squared_calc
  _refln_F_squared_meas
  _refln_F_squared_sigma
  _refln_F_squared_weight
  _refln_observed_status
-41 1 1 1274.290 1287.080 15.505 61.670 o
-41 1 2 0.463 5.739 14.576 173.492 o
-41 1 3 619.486 604.354 14.496 111.828 o
-40 0 2 272.382 312.267 19.627 86.039 o
-40 0 4 1735.140 1719.840 57.014 9.624 o
-40 2 1 46.330 34.949 12.844 216.911 o
-40 2 2 202.029 220.034 14.037 162.706 o
-40 2 3 88.046 91.521 14.054 176.642 o
-40 2 4 2772.910 2637.110 58.815 7.805 o
-39 1 1 3462.730 3493.050 50.878 8.137 o
-39 1 2 5.853 3.234 14.066 185.990 o
-39 1 3 43.524 56.256 11.275 277.544 o
-39 1 4 174.023 170.671 11.522 235.471 o
-39 1 5 3006.600 2857.360 65.006 6.488 o
-39 3 1 3389.840 3367.870 57.185 7.198 o
-39 3 2 110.792 107.765 14.263 169.475 o
-39 3 3 293.445 292.790 15.473 129.686 o
-39 3 4 71.482 86.514 12.398 225.905 o
-38 0 2 1880.910 1914.640 37.323 17.818 o
-38 0 4 824.889 836.495 29.275 35.439 o
-38 2 1 117.074 132.131 12.154 225.225 o
-38 2 2 2663.990 2644.580 36.069 14.682 o
-38 2 3 23.885 24.971 11.980 252.050 o
-38 2 4 823.784 792.343 13.308 103.527 o
-38 2 5 54.995 51.133 12.387 230.588 o
-38 4 1 50.482 68.413 12.663 220.543 o
-38 4 2 2702.900 2708.350 73.460 5.552 o
-38 4 3 79.600 81.547 13.329 196.498 o
-38 4 4 825.395 786.950 14.920 91.864 o
-37 1 1 1808.940 1862.630 14.881 42.859 o
-37 1 2 24.349 38.884 13.717 192.565 o
-37 1 3 799.934 815.453 13.011 106.660 o
-37 1 4 0.900 1.417 10.818 315.041 o
-37 1 5 3020.170 2982.460 57.246 7.714 o
-37 1 6 17.020 31.327 12.312 239.380 o
-37 3 1 817.606 834.439 14.169 96.269 o
-37 3 2 20.541 9.758 12.386 237.476 o
-37 3 3 1528.060 1525.810 25.067 33.411 o
-37 3 4 69.312 83.776 11.818 247.694 o
-37 3 5 2009.810 1904.860 57.117 9.247 o
-37 5 1 1468.030 1400.160 17.037 50.843 o
-37 5 2 48.649 60.980 13.177 204.890 o
-37 5 3 1092.860 1053.970 32.602 27.587 o
-36 0 2 9168.160 9326.580 166.271 0.932 o
-36 0 4 213.787 215.168 15.121 142.226 o
-36 0 6 3619.590 3600.020 140.524 1.690 o
-36 2 1 715.566 766.925 12.733 116.728 o
-36 2 2 3724.510 3784.240 49.886 7.823 o
-36 2 3 74.831 89.434 11.633 253.802 o
-36 2 4 367.034 351.547 11.939 183.192 o
-36 2 5 15.451 24.407 11.226 287.866 o
-36 2 6 2569.060 2465.620 66.351 6.687 o
-36 4 1 279.934 304.282 13.204 168.891 o
-36 4 2 633.085 618.765 14.173 113.700 o
-36 4 3 79.443 89.782 12.195 231.738 o
-36 4 4 262.484 271.389 12.310 192.739 o
-36 4 5 256.157 262.627 15.710 129.294 o
-36 6 1 360.155 368.891 14.495 137.062 o
-36 6 2 2172.530 2103.660 47.705 11.840 o
-36 6 3 107.174 134.309 19.857 90.110 o
-35 1 1 340.578 364.253 11.851 187.743 o
-35 1 2 128.719 149.416 14.338 164.960 o
-35 1 3 7938.410 7948.620 94.573 2.058 o
-35 1 4 18.819 19.390 10.887 305.565 o
-35 1 5 35.175 53.959 11.217 282.012 o
-35 1 6 1.094 5.008 11.751 266.748 o
-35 3 1 8.502 11.580 14.128 183.881 o
-35 3 2 222.286 249.046 13.078 180.195 o
-35 3 3 1573.800 1590.820 23.991 34.216 o
-35 3 4 124.607 123.205 11.620 243.669 o
-35 3 5 66.383 76.671 12.872 211.574 o
-35 3 6 82.359 88.352 12.753 212.868 o
-35 5 1 298.368 299.945 13.099 169.408 o
-35 5 2 182.818 172.551 13.383 180.792 o
-35 5 3 1426.790 1388.400 31.205 26.471 o
-35 5 4 155.923 165.741 12.770 199.647 o
-35 5 5 353.375 328.519 13.629 153.022 o
-34 0 2 8.853 38.222 16.523 134.096 o
-34 0 4 3353.850 3381.000 48.555 8.797 o
-34 0 6 154.712 171.781 16.651 123.329 o
-34 2 1 619.551 646.591 12.745 128.943 o
-34 2 2 158.304 157.718 13.171 189.179 o
-34 2 3 343.035 358.180 12.552 172.773 o
-34 2 4 2905.420 2936.290 38.467 12.698 o
-34 2 5 6.042 23.832 11.184 291.741 o
-34 2 6 916.729 855.034 13.653 93.780 o
-34 2 7 12.376 13.913 16.095 141.633 o
-34 4 1 1.415 15.675 12.097 250.981 o
-34 4 2 330.660 316.259 13.363 160.372 o
-34 4 3 0.861 3.814 11.524 277.439 o
-34 4 4 2470.960 2449.700 36.562 15.377 o
-34 4 5 86.594 115.519 12.474 219.694 o
-34 4 6 1599.700 1512.810 41.741 16.470 o
-34 6 1 580.876 586.088 14.084 119.179 o
-34 6 2 74.503 80.202 13.271 198.679 o
-34 6 3 422.903 434.998 18.943 85.449 o
-34 6 4 4232.910 4065.010 97.114 3.038 o
-33 1 1 6047.460 6116.200 30.930 5.788 o
-33 1 2 0.356 6.443 10.184 354.878 o
-33 1 3 1241.510 1276.580 15.329 63.429 o
-33 1 4 478.576 506.660 11.560 167.031 o
-33 1 5 850.096 848.317 12.084 109.412 o
-33 1 6 28.823 30.628 12.111 245.677 o
-33 1 7 2129.780 2083.140 51.212 10.727 o
-33 3 1 7513.790 7641.720 56.762 3.236 o
-33 3 2 80.317 92.111 12.520 220.385 o
-33 3 3 1600.780 1583.120 20.113 40.305 o
-33 3 4 781.541 809.070 13.217 106.419 o
-33 3 5 1873.320 1884.980 39.200 16.730 o
-33 3 6 230.226 248.929 11.937 208.270 o
-33 3 7 2842.640 2718.390 66.283 6.449 o
-33 5 1 1385.920 1407.430 26.003 33.963 o
-33 5 2 220.194 211.380 13.075 182.429 o
-33 5 3 650.428 642.800 12.248 132.187 o
-33 5 4 220.041 218.913 13.066 182.267 o
-33 5 5 2155.070 2061.320 35.234 17.866 o
-33 7 1 3656.730 3617.080 67.694 5.505 o
-33 7 2 524.377 519.845 23.632 56.400 o
-33 7 3 699.896 687.950 33.046 29.883 o
-32 0 2 12.373 36.331 15.026 161.733 o
-32 0 4 3466.800 3468.520 50.325 8.249 o
-32 0 6 336.289 344.671 16.684 110.967 o
-32 2 1 281.355 281.390 12.088 195.227 o
-32 2 2 2120.740 2135.760 25.509 25.000 o
-32 2 3 476.753 500.726 11.635 166.306 o
-32 2 4 5924.980 5972.970 80.745 3.148 o
-32 2 5 205.876 217.360 11.675 221.848 o
-32 2 6 443.982 444.884 12.716 154.609 o
-32 2 7 324.863 339.315 12.780 171.138 o
-32 4 1 76.146 91.770 12.470 222.557 o
-32 4 2 183.611 178.254 12.605 200.252 o
-32 4 3 373.661 369.835 11.678 186.859 o
-32 4 4 3185.700 3203.640 66.020 6.117 o
-32 4 5 1.293 16.176 12.105 250.625 o
-32 4 6 292.049 307.979 12.827 175.329 o
-32 6 1 3.908 13.652 13.252 209.156 o
-32 6 2 245.301 231.726 13.365 172.388 o
-32 6 3 127.213 139.730 12.738 205.286 o
-32 6 4 1969.390 1944.370 49.493 11.643 o
-32 6 5 54.548 62.974 13.923 183.658 o
-31 1 1 5315.990 5346.470 19.208 7.994 o
-31 1 2 0.021 9.348 10.517 332.586 o
-31 1 3 18.927 10.503 11.556 272.464 o
-31 1 4 118.745 121.579 11.081 266.333 o
-31 1 5 3006.900 2997.930 34.083 13.846 o
-31 1 6 55.012 63.898 11.594 260.618 o
-31 1 7 7.750 3.412 12.482 235.779 o
-31 3 1 2663.270 2745.290 23.788 20.445 o
-31 3 2 186.482 196.515 10.790 257.785 o
-31 3 3 1572.970 1580.810 13.034 55.006 o
-31 3 4 379.324 411.304 11.435 188.619 o
-31 3 5 4905.870 4963.160 82.408 3.526 o
-31 3 6 18.607 18.590 11.964 253.908 o
-31 3 7 22.616 27.232 11.889 255.859 o
-31 5 1 3910.200 3943.980 41.045 8.984 o
-31 5 2 320.227 335.750 12.946 168.465 o
-31 5 3 12.380 32.475 10.969 301.064 o
-31 5 4 80.162 94.110 12.116 234.191 o
-31 5 5 1827.730 1800.810 28.086 25.922 o
-31 5 6 245.861 248.308 16.867 114.967 o
-31 7 1 1786.310 1757.100 24.720 30.209 o
-31 7 2 57.511 67.443 14.254 175.132 o
-31 7 3 1041.870 1026.760 30.199 31.536 o
-31 7 4 603.651 600.848 16.183 97.486 o
-30 0 2 5745.000 5841.870 47.643 5.118 o
-30 0 4 134.868 138.292 14.799 155.574 o
-30 0 6 645.649 633.653 16.940 89.060 o
-30 0 8 804.254 800.460 32.137 30.531 o
-30 2 1 6155.280 6214.990 33.079 5.517 o
-30 2 2 6961.670 6944.830 69.344 3.126 o
-30 2 3 2511.460 2508.150 22.803 22.805 o
-30 2 4 1335.170 1331.590 12.636 68.007 o
-30 2 5 98.688 106.168 11.483 254.596 o
-30 2 6 1746.290 1763.800 41.073 16.161 o
-30 2 7 23.236 16.839 12.117 247.133 o
-30 2 8 779.123 733.019 23.245 52.430 o
-30 4 1 3408.830 3431.120 40.891 10.360 o
-30 4 2 4907.990 4903.790 46.285 6.372 o
-30 4 3 11.419 31.660 10.549 325.327 o
-30 4 4 102.008 123.416 12.648 211.842 o
-30 4 5 60.443 63.057 12.002 243.349 o
-30 4 6 1079.550 1078.660 24.558 42.043 o
-30 4 7 268.537 259.555 14.261 151.660 o
-30 6 1 1970.430 1996.260 21.230 31.219 o
-30 6 2 3507.190 3606.670 57.986 6.863 o
-30 6 3 88.451 101.171 11.391 260.534 o
-30 6 4 21.671 44.110 12.886 217.686 o
-30 6 5 40.641 52.828 13.199 205.398 o
-30 6 6 530.855 477.813 22.495 61.561 o
-30 8 1 1977.380 1929.890 54.353 10.043 o
-30 8 2 1198.380 1192.470 44.688 15.912 o
-30 8 3 3.068 1.015 15.340 156.662 o
-29 1 1 3058.810 3136.300 21.014 18.291 o
-29 1 2 48.384 66.670 10.682 305.417 o
-29 1 3 3759.300 3788.930 36.645 10.255 o
-29 1 4 3468.920 3428.500 29.745 13.114 o
-29 1 5 493.220 493.581 11.521 166.728 o
-29 1 6 296.141 303.630 11.563 205.142 o
-29 1 7 2143.500 2141.780 35.352 17.687 o
-29 1 8 2.434 -8.769 12.687 229.012 o
-29 3 1 3160.760 3185.170 21.225 17.542 o
-29 3 2 147.099 158.864 10.779 269.988 o
-29 3 3 7315.230 7321.930 72.934 2.835 o
-29 3 4 14.105 27.575 11.028 298.028 o
-29 3 5 854.835 845.995 12.496 105.980 o
-29 3 6 101.544 115.793 12.334 222.369 o
-29 3 7 2320.670 2284.700 44.071 12.758 o
-29 3 8 450.339 419.242 19.347 81.956 o
-29 5 1 222.425 249.232 12.285 199.786 o
-29 5 2 194.368 204.097 12.200 208.681 o
-29 5 3 2791.420 2788.460 24.883 19.023 o
-29 5 4 1558.290 1566.330 25.545 32.203 o
-29 5 5 1818.130 1823.030 23.902 30.581 o
-29 5 6 0.343 -7.056 13.644 198.218 o
-29 5 7 1748.220 1661.310 63.374 8.033 o
-29 7 1 57.930 65.356 14.117 178.471 o
-29 7 2 173.606 186.498 14.781 151.724 o
-29 7 3 2944.990 2920.300 50.874 9.151 o
-29 7 4 214.238 240.037 14.377 154.410 o
-29 7 5 503.649 477.665 14.450 123.920 o
-28 0 2 44978.200 44998.600 366.593 0.093 o
-28 0 4 7269.680 7183.450 142.322 1.327 o
-28 0 6 3211.150 3208.030 50.758 8.647 o
-28 0 8 2509.080 2499.510 83.431 4.581 o
-28 2 1 824.944 826.750 13.409 101.620 o
-28 2 2 4803.280 4800.120 54.368 5.709 o
-28 2 3 3287.310 3298.520 29.272 14.058 o
-28 2 4 9698.550 9798.590 100.753 1.578 o
-28 2 5 68.594 69.537 11.331 269.329 o
-28 2 6 4202.510 4279.850 77.221 4.222 o
-28 2 7 206.802 221.919 12.503 197.631 o
-28 2 8 1185.170 1145.220 24.834 39.731 o
-28 4 1 587.521 580.462 12.542 137.046 o
-28 4 2 19.189 20.604 10.019 359.296 o
-28 4 3 427.056 441.961 10.882 191.593 o
-28 4 4 3020.740 3048.880 36.812 12.805 o
-28 4 5 10185.300 10186.400 119.974 1.279 o
-28 4 6 2766.270 2796.370 34.511 14.762 o
-28 4 7 98.625 89.508 15.272 150.310 o
-28 6 1 527.628 546.965 13.356 133.190 o
-28 6 2 2191.380 2175.700 22.809 26.625 o
-28 6 3 199.310 192.531 12.266 206.890 o
-28 6 4 1317.200 1308.170 17.620 53.918 o
-28 6 5 1778.430 1760.860 40.485 16.422 o
-28 6 6 2049.560 2056.640 60.499 8.317 o
-28 8 1 626.349 631.066 14.530 110.258 o
-28 8 2 35.977 74.078 14.158 178.787 o
-28 8 3 25.246 36.601 14.939 162.826 o
-28 8 4 1913.200 1855.570 42.507 14.844 o
-27 1 1 7651.830 7656.260 40.585 3.680 o
-27 1 2 40.697 42.617 10.918 297.043 o
-27 1 3 12321.800 12259.600 123.803 1.022 o
-27 1 4 215.913 209.482 10.791 250.717 o
-27 1 5 4442.510 4471.330 31.159 9.171 o
-27 1 6 205.096 224.635 11.413 229.729 o
-27 1 7 4154.880 4275.870 69.983 4.833 o
-27 1 8 189.441 186.923 12.785 194.250 o
-27 3 1 1000.410 1010.060 13.574 85.824 o
-27 3 2 158.126 164.817 10.409 283.175 o
-27 3 3 709.503 721.181 11.588 130.643 o
-27 3 4 162.483 157.658 10.714 269.675 o
-27 3 5 275.814 302.069 12.599 182.467 o
-27 3 6 2320.630 2355.730 38.353 15.136 o
-27 3 7 2980.960 2974.860 64.230 6.582 o
-27 3 8 274.296 267.889 14.974 139.048 o
-27 5 1 655.219 683.390 13.093 120.861 o
-27 5 2 499.849 504.972 12.721 146.191 o
-27 5 3 4554.070 4564.140 56.867 5.748 o
-27 5 4 133.942 148.828 11.437 246.932 o
-27 5 5 4.470 39.644 14.935 164.047 o
-27 5 6 1359.060 1331.110 35.275 22.578 o
-27 5 7 2082.060 2038.780 39.596 15.669 o
-27 7 1 2629.130 2613.460 27.385 19.062 o
-27 7 2 912.800 948.026 19.282 62.675 o
-27 7 3 5498.910 5522.820 93.796 2.771 o
-27 7 4 54.207 71.433 13.455 195.801 o
-27 7 5 890.681 900.613 20.376 59.375 o
-27 7 6 553.145 516.105 13.844 126.349 o
-27 9 1 333.856 340.788 14.341 142.336 o
-27 9 2 1351.240 1269.470 28.438 31.088 o
-27 9 3 773.381 797.812 26.469 42.431 o
-26 0 2 3315.580 3310.630 20.424 16.718 o
-26 0 4 881.148 900.807 16.576 77.053 o
-26 0 6 7.379 25.719 15.456 153.480 o
-26 0 8 5537.200 5544.460 205.737 0.787 o
-26 2 1 604.127 609.842 11.418 148.826 o
-26 2 2 1522.810 1524.310 13.573 56.046 o
-26 2 3 2454.940 2430.650 28.217 19.983 o
-26 2 4 2193.690 2225.980 22.029 27.065 o
-26 2 5 1.144 22.965 11.233 290.229 o
-26 2 6 2723.430 2770.340 47.727 10.377 o
-26 2 7 41.493 28.157 11.819 255.974 o
-26 2 8 3180.310 3141.030 71.764 5.426 o
-26 4 1 18.630 36.577 11.886 255.893 o
-26 4 2 4.763 21.431 10.697 319.157 o
-26 4 3 65.451 74.054 10.976 286.005 o
-26 4 4 5021.870 5051.910 46.353 6.179 o
-26 4 5 96.977 109.263 11.556 251.714 o
-26 4 6 1984.460 1987.860 35.053 18.789 o
-26 4 7 20.791 46.325 12.317 237.754 o
-26 4 8 3759.900 3586.030 128.790 1.966 o
-26 6 1 1569.680 1589.640 25.144 32.555 o
-26 6 2 343.784 346.434 13.018 164.154 o
-26 6 3 532.991 561.204 12.729 140.398 o
-26 6 4 9702.390 9705.990 136.820 1.157 o
-26 6 5 1.862 8.948 13.675 196.839 o
-26 6 6 163.737 172.272 13.150 188.409 o
-26 6 7 764.652 748.522 26.667 42.260 o
-26 8 1 35.179 77.084 15.923 142.174 o
-26 8 2 155.990 165.952 14.268 163.754 o
-26 8 3 927.035 930.469 19.125 63.183 o
-26 8 4 3133.690 3035.270 67.734 5.973 o
-26 8 5 975.886 920.927 29.090 34.329 o
-25 1 1 7109.360 7073.890 33.392 4.402 o
-25 1 2 60.799 73.570 10.717 300.121 o
-25 1 3 95.535 102.908 10.150 319.041 o
-25 1 4 1108.850 1102.350 14.085 76.257 o
-25 1 5 2959.720 3013.200 34.019 13.991 o
-25 1 6 1.161 -5.543 11.278 289.950 o
-25 1 7 1012.450 1046.300 29.750 32.421 o
-25 1 8 2.762 16.568 12.236 245.086 o
-25 1 9 2066.510 1956.340 82.946 4.829 o
-25 3 1 10438.500 10523.500 46.761 2.119 o
-25 3 2 500.243 516.953 10.627 180.381 o
-25 3 3 155.949 166.498 10.312 287.941 o
-25 3 4 102.307 94.078 11.062 272.898 o
-25 3 5 7377.330 7423.010 88.447 2.355 o
-25 3 6 1426.650 1454.170 20.300 43.777 o
-25 3 7 4111.660 4111.250 88.153 3.545 o
-25 3 8 20.209 22.854 13.141 210.649 o
-25 5 1 501.446 511.838 12.928 142.732 o
-25 5 2 166.915 168.002 10.695 268.510 o
-25 5 3 36.245 48.469 10.825 302.283 o
-25 5 4 1242.290 1268.940 14.008 68.066 o
-25 5 5 4891.570 4979.170 57.023 5.332 o
-25 5 6 348.536 351.818 13.295 158.307 o
-25 5 7 111.688 119.527 12.648 210.943 o
-25 5 8 5.816 23.667 13.414 203.546 o
-25 7 1 2548.110 2592.490 37.945 14.314 o
-25 7 2 1.893 2.947 12.906 221.235 o
-25 7 3 36.860 54.274 12.162 241.039 o
-25 7 4 381.032 434.576 22.186 66.015 o
-25 7 5 1744.140 1716.200 32.866 22.137 o
-25 7 6 176.487 181.848 12.928 192.241 o
-25 9 1 5758.860 5635.750 94.022 2.697 o
-25 9 2 4.809 33.032 13.604 197.629 o
-25 9 3 56.484 56.032 15.517 148.979 o
-25 9 4 7.995 27.462 21.896 76.710 o
-24 0 2 90.928 115.935 17.487 115.831 o
-24 0 4 632.747 635.109 15.549 100.584 o
-24 0 6 3041.550 3088.320 37.722 12.408 o
-24 0 8 44.892 88.336 16.497 132.029 o
-24 2 1 7.824 13.566 10.234 348.594 o
-24 2 2 8314.180 8227.320 95.256 1.961 o
-24 2 3 261.711 256.425 10.894 234.151 o
-24 2 4 2259.630 2269.360 16.686 30.834 o
-24 2 5 3.432 4.184 10.826 313.755 o
-24 2 6 4009.160 4043.730 49.707 7.372 o
-24 2 7 407.074 447.537 15.101 123.154 o
-24 2 8 1785.280 1743.850 51.836 11.202 o
-24 2 9 16.782 16.386 13.790 192.092 o
-24 4 1 1.795 15.813 11.809 263.224 o
-24 4 2 1976.760 1967.070 18.093 34.969 o
-24 4 3 557.495 555.083 11.698 152.916 o
-24 4 4 1242.400 1248.930 16.116 61.221 o
-24 4 5 326.779 336.459 11.463 200.810 o
-24 4 6 3039.560 3063.460 42.633 10.983 o
-24 4 7 268.974 276.580 13.144 172.600 o
-24 4 8 336.908 316.808 13.651 154.558 o
-24 6 1 81.391 94.390 12.787 211.582 o
-24 6 2 1736.270 1732.590 15.557 44.509 o
-24 6 3 156.329 152.725 12.088 220.619 o
-24 6 4 497.627 500.756 13.130 140.694 o
-24 6 5 191.446 203.983 12.668 196.118 o
-24 6 6 614.066 607.967 13.272 124.948 o
-24 6 7 107.401 105.744 13.123 198.301 o
-24 8 1 601.017 621.531 14.194 115.495 o
-24 8 2 12820.400 12932.800 249.022 0.436 o
-24 8 3 254.747 238.702 15.500 133.112 o
-24 8 4 71.038 81.370 12.998 206.934 o
-24 8 5 99.806 96.194 13.774 182.307 o
-24 8 6 159.335 165.457 18.070 105.858 o
-24 10 1 500.756 487.382 24.634 53.015 o
-24 10 2 3833.390 3696.160 114.412 2.402 o
-23 1 1 9140.490 9033.020 49.730 2.611 o
-23 1 2 298.137 297.959 10.212 245.408 o
-23 1 3 8980.650 8878.990 63.847 2.404 o
-23 1 4 21.234 28.596 10.173 347.103 o
-23 1 5 872.400 893.828 11.993 106.890 o
-23 1 6 383.276 375.303 11.335 192.863 o
-23 1 7 401.351 416.507 11.797 177.734 o
-23 1 8 68.323 71.817 12.237 232.911 o
-23 1 9 1670.680 1621.440 27.886 27.953 o
-23 3 1 1090.140 1094.700 13.627 79.314 o
-23 3 2 96.275 96.228 10.000 328.315 o
-23 3 3 16689.500 16679.800 126.081 0.691 o
-23 3 4 723.248 726.096 13.793 108.002 o
-23 3 5 3341.520 3385.780 31.646 13.027 o
-23 3 6 29.791 46.416 11.887 253.538 o
-23 3 7 632.889 643.673 15.981 96.770 o
-23 3 8 0.673 22.124 12.727 226.569 o
-23 3 9 2315.880 2197.990 50.676 10.556 o
-23 5 1 5538.450 5571.960 54.765 4.866 o
-23 5 2 1.379 22.309 10.737 317.435 o
-23 5 3 1838.020 1838.920 15.868 41.090 o
-23 5 4 203.381 206.716 12.399 201.762 o
-23 5 5 2634.830 2629.900 35.982 14.833 o
-23 5 6 24.420 34.060 12.524 230.435 o
-23 5 7 1316.480 1285.690 37.745 20.560 o
-23 5 8 40.850 47.653 14.248 177.201 o
-23 7 1 293.064 309.611 13.418 163.124 o
-23 7 2 1307.590 1306.940 15.438 60.576 o
-23 7 3 4087.440 4056.960 53.839 6.711 o
-23 7 4 272.350 269.697 13.034 174.953 o
-23 7 5 1884.170 1886.160 58.623 8.978 o
-23 7 6 245.805 255.018 13.208 174.593 o
-23 7 7 346.804 333.212 26.025 50.408 o
-23 9 1 4.264 17.206 13.438 203.241 o
-23 9 2 408.516 395.906 19.412 82.963 o
-23 9 3 2014.730 1999.740 41.248 15.051 o
-23 9 4 1781.320 1727.390 53.507 10.648 o
-23 9 5 138.086 163.460 13.755 176.563 o
-22 0 2 17873.800 17597.100 221.304 0.403 o
-22 0 4 5182.340 5131.460 58.272 4.981 o
-22 0 6 2843.030 2889.720 40.403 12.260 o
-22 0 8 51.644 71.392 16.817 127.251 o
-22 2 1 1343.320 1333.940 12.272 68.794 o
-22 2 2 9512.380 9298.860 98.839 1.657 o
-22 2 3 1871.520 1877.430 18.224 36.933 o
-22 2 4 10548.900 10666.200 75.280 1.738 o
-22 2 5 288.915 303.040 11.597 205.343 o
-22 2 6 3339.030 3421.650 48.901 8.719 o
-22 2 7 400.044 420.977 13.767 142.962 o
-22 2 8 11.836 34.943 14.079 184.032 o
-22 2 9 0.418 -7.859 14.819 168.044 o
-22 4 1 5598.850 5562.710 49.973 5.169 o
-22 4 2 6051.910 6018.820 50.963 4.632 o
-22 4 3 84.546 90.846 10.780 290.015 o
-22 4 4 4518.250 4482.880 51.105 6.437 o
-22 4 5 700.318 696.341 11.714 131.261 o
-22 4 6 3397.030 3452.620 50.555 8.302 o
-22 4 7 3.222 18.822 13.731 194.731 o
-22 4 8 817.019 811.464 19.103 67.730 o
-22 6 1 6216.230 6263.220 40.400 5.039 o
-22 6 2 5185.660 5225.660 36.673 6.826 o
-22 6 3 3073.640 3107.910 33.979 13.514 o
-22 6 4 514.570 508.644 20.793 70.208 o
-22 6 5 431.870 472.016 13.459 142.830 o
-22 6 6 6002.280 6139.200 124.398 1.770 o
-22 6 7 22.698 32.388 18.666 104.986 o
-22 8 1 6208.730 6151.310 56.338 4.197 o
-22 8 2 1602.770 1613.790 32.314 23.637 o
-22 8 3 1841.390 1840.040 18.782 36.881 o
-22 8 4 54.625 64.146 12.798 215.886 o
-22 8 5 1018.210 1025.690 38.414 21.360 o
-22 8 6 2447.030 2387.440 70.816 6.099 o
-22 10 1 1407.930 1350.170 20.339 44.893 o
-22 10 2 573.622 549.922 14.937 111.848 o
-22 10 3 1286.720 1216.030 39.672 19.172 o
-21 1 1 105.447 124.039 10.210 310.535 o
-21 1 2 1111.160 1090.730 12.423 84.068 o
-21 1 3 10716.800 10572.700 49.369 2.024 o
-21 1 4 1922.490 1950.210 14.699 40.188 o
-21 1 5 410.546 405.998 10.982 194.581 o
-21 1 6 582.739 578.567 11.614 150.107 o
-21 1 7 11573.100 11743.500 134.958 1.001 o
-21 1 8 4.296 25.557 13.641 196.916 o
-21 1 9 39.471 42.513 16.299 136.389 o
-21 3 1 2786.910 2738.800 15.041 24.107 o
-21 3 2 64.575 75.749 9.858 349.040 o
-21 3 3 9846.480 9809.570 82.513 1.816 o
-21 3 4 3099.160 3100.890 27.559 15.709 o
-21 3 5 162.359 178.760 11.806 227.051 o
-21 3 6 651.450 658.893 14.480 108.366 o
-21 3 7 2137.800 2226.770 36.088 17.121 o
-21 3 8 0.556 6.719 12.282 244.167 o
-21 3 9 2.565 -2.856 14.304 180.216 o
-21 5 1 2423.210 2458.380 19.362 26.049 o
-21 5 2 48.709 61.136 10.575 311.879 o
-21 5 3 6153.170 6124.510 38.639 5.246 o
-21 5 4 4266.460 4254.180 42.062 8.042 o
-21 5 5 355.958 342.567 12.726 168.750 o
-21 5 6 293.635 307.314 13.905 154.117 o
-21 5 7 4357.450 4417.490 86.621 3.527 o
-21 5 8 7.526 -11.360 13.535 200.806 o
-21 7 1 2393.860 2406.060 20.895 25.430 o
-21 7 2 313.118 301.167 13.111 167.650 o
-21 7 3 6786.590 6708.000 91.567 2.458 o
-21 7 4 482.647 489.946 20.276 74.148 o
-21 7 5 6.681 28.548 11.999 253.431 o
-21 7 6 688.373 710.410 15.636 95.249 o
-21 7 7 4488.940 4369.880 148.998 1.462 o
-21 9 1 3461.370 3458.710 63.895 6.134 o
-21 9 2 1979.550 1995.600 32.607 20.522 o
-21 9 3 2117.310 2089.150 45.210 12.915 o
-21 9 4 1826.540 1774.900 44.307 14.236 o
-21 9 5 591.968 573.397 14.451 114.984 o
-20 0 2 6069.900 6087.880 25.843 6.054 o
-20 0 4 8030.290 8136.750 70.053 2.605 o
-20 0 6 2425.200 2478.440 48.862 10.743 o
-20 0 8 20006.700 20092.300 414.365 0.164 o
-20 2 1 21.576 25.064 9.810 372.949 o
-20 2 2 4.904 10.061 10.201 352.058 o
-20 2 3 447.472 440.528 10.753 191.379 o
-20 2 4 14030.700 14162.100 177.865 0.630 o
-20 2 5 456.293 455.076 11.656 171.194 o
-20 2 6 5815.670 5987.450 47.655 5.011 o
-20 2 7 958.449 952.104 15.630 78.074 o
-20 2 8 3980.760 3994.930 69.368 5.051 o
-20 2 9 489.691 459.016 18.612 85.493 o
-20 4 1 395.108 395.841 11.590 184.177 o
-20 4 2 4796.760 4841.040 36.455 7.610 o
-20 4 3 525.160 519.061 11.386 163.592 o
-20 4 4 9936.380 9940.400 70.270 1.971 o
-20 4 5 14693.200 14855.600 165.335 0.649 o
-20 4 6 1401.020 1439.730 34.924 22.503 o
-20 4 7 106.734 112.748 12.162 227.691 o
-20 4 8 605.833 616.641 17.012 90.474 o
-20 4 9 141.823 117.504 13.689 179.802 o
-20 6 1 858.954 849.881 14.018 94.641 o
-20 6 2 2939.350 2941.460 23.930 18.265 o
-20 6 3 1546.690 1570.370 16.513 48.376 o
-20 6 4 6611.050 6551.930 65.112 3.494 o
-20 6 5 3213.220 3263.320 30.822 13.873 o
-20 6 6 42.919 56.383 14.167 178.716 o
-20 6 7 498.270 525.083 21.453 66.829 o
-20 6 8 1577.230 1478.870 48.231 13.128 o
-20 8 1 589.541 602.744 13.353 126.113 o
-20 8 2 2131.740 2127.830 38.475 15.984 o
-20 8 3 90.166 109.741 13.860 180.415 o
-20 8 4 1926.600 1966.180 18.186 35.557 o
-20 8 5 1397.020 1372.120 27.105 32.286 o
-20 8 6 101.113 118.233 14.885 156.734 o
-20 10 1 927.619 926.568 25.124 43.458 o
-20 10 2 394.987 378.498 15.289 123.619 o
-20 10 3 906.181 926.166 20.823 57.083 o
-20 10 4 202.974 219.456 15.642 134.441 o
-19 1 1 11445.400 11258.700 83.042 1.489 o
-19 1 2 161.417 157.205 11.556 237.380 o
-19 1 3 353.622 340.355 10.860 211.821 o
-19 1 4 59.292 58.145 10.380 320.755 o
-19 1 5 1856.940 1860.470 15.701 40.800 o
-19 1 6 4349.790 4402.510 29.448 9.674 o
-19 1 7 1661.250 1660.710 18.710 41.169 o
-19 1 8 27.433 38.086 12.221 241.103 o
-19 1 9 2172.750 1984.810 55.383 9.506 o
-19 3 1 16779.600 16545.600 132.599 0.669 o
-19 3 2 2779.890 2715.970 20.332 21.609 o
-19 3 3 578.083 577.797 11.494 152.383 o
-19 3 4 1545.440 1564.480 13.129 55.821 o
-19 3 5 3578.200 3617.810 55.728 7.134 o
-19 3 6 452.191 446.145 12.742 153.299 o
-19 3 7 4122.480 4172.160 84.037 3.791 o
-19 3 8 397.506 395.126 22.994 62.022 o
-19 3 9 11.946 27.283 14.114 183.414 o
-19 5 1 17314.900 17234.300 143.194 0.608 o
-19 5 2 396.832 402.412 10.841 200.214 o
-19 5 3 1753.560 1749.440 14.177 46.261 o
-19 5 4 1832.380 1836.500 27.845 26.008 o
-19 5 5 5779.210 5915.900 88.751 2.862 o
-19 5 6 1064.410 1076.850 13.631 80.872 o
-19 5 7 1469.750 1508.140 33.541 23.376 o
-19 5 8 16.670 36.173 12.465 233.373 o
-19 7 1 3757.280 3775.770 58.093 6.562 o
-19 7 2 4.414 16.518 11.958 256.338 o
-19 7 3 1063.660 1057.490 17.175 65.575 o
-19 7 4 23.480 41.058 12.712 223.505 o
-19 7 5 1920.380 1972.070 43.473 14.218 o
-19 7 6 398.872 406.643 12.865 158.451 o
-19 7 7 770.614 760.258 18.157 74.655 o
-19 9 1 1086.110 1113.240 25.824 38.936 o
-19 9 2 1581.960 1575.070 23.383 35.150 o
-19 9 3 539.801 572.628 14.300 120.035 o
-19 9 4 1.039 11.658 12.599 231.714 o
-19 9 5 57.472 64.716 13.617 191.357 o
-18 0 2 6858.790 6783.730 42.330 4.312 o
-18 0 4 18587.500 18480.600 155.192 0.525 o
-18 0 6 1665.840 1666.190 27.731 28.000 o
-18 0 8 2710.750 2644.010 36.297 14.444 o
-18 2 1 706.842 705.788 11.522 132.316 o
-18 2 2 8739.020 8647.210 63.423 2.505 o
-18 2 3 4450.780 4400.160 27.608 9.731 o
-18 2 4 3067.860 3062.650 36.258 12.841 o
-18 2 5 55.879 70.017 11.867 248.757 o
-18 2 6 61.882 77.123 10.834 293.466 o
-18 2 7 1787.610 1771.820 33.436 21.310 o
-18 2 8 2567.470 2628.400 58.141 8.132 o
-18 2 9 3424.970 3224.200 63.393 6.307 o
-18 4 1 34.629 47.617 10.306 332.643 o
-18 4 2 9039.730 8964.570 72.860 2.203 o
-18 4 3 3195.070 3156.290 43.190 10.452 o
-18 4 4 17.137 20.838 10.811 310.001 o
-18 4 5 8.048 21.556 12.072 250.718 o
-18 4 6 395.686 399.909 13.218 153.034 o
-18 4 7 118.411 139.185 12.174 223.927 o
-18 4 8 2755.080 2787.340 82.211 4.580 o
-18 4 9 535.544 515.029 16.032 104.145 o
-18 6 1 58.025 74.677 12.535 223.616 o
-18 6 2 6979.560 7028.020 32.756 4.531 o
-18 6 3 1344.680 1365.960 14.654 60.907 o
-18 6 4 1099.130 1114.790 16.320 66.982 o
-18 6 5 77.178 87.970 12.261 229.851 o
-18 6 6 2421.140 2395.120 45.204 12.027 o
-18 6 7 15.776 38.482 13.065 212.753 o
-18 6 8 2835.120 2761.430 85.677 4.253 o
-18 8 1 1580.490 1590.490 18.438 43.659 o
-18 8 2 2311.790 2291.750 31.715 18.889 o
-18 8 3 183.033 198.423 12.059 214.732 o
-18 8 4 3352.610 3358.000 45.659 9.428 o
-18 8 5 240.521 259.602 14.947 141.966 o
-18 8 6 223.678 247.340 14.184 157.035 o
-18 8 7 1053.350 957.607 37.352 22.401 o
-18 10 1 521.617 536.611 13.725 129.400 o
-18 10 2 953.685 937.017 31.045 31.034 o
-18 10 3 1002.370 994.832 23.595 46.069 o
-18 10 4 2043.760 1966.400 59.733 8.536 o
-17 1 1 36.309 55.907 10.604 313.649 o
-17 1 2 4375.290 4264.380 37.347 8.569 o
-17 1 3 3420.230 3423.900 22.042 15.497 o
-17 1 4 44.255 50.322 10.207 335.962 o
-17 1 5 26500.200 26870.200 168.316 0.302 o
-17 1 6 33.716 45.477 10.714 309.215 o
-17 1 7 5603.520 5650.110 58.449 4.552 o
-17 1 8 344.091 352.946 12.300 178.182 o
-17 1 9 3442.050 3312.720 55.898 7.384 o
-17 3 1 22193.400 21808.300 165.857 0.400 o
-17 3 2 5096.870 4975.410 38.395 6.921 o
-17 3 3 2061.650 2045.860 17.533 33.927 o
-17 3 4 3115.600 3148.830 26.207 16.038 o
-17 3 5 6357.480 6349.290 54.608 4.153 o
-17 3 6 397.624 403.600 12.300 169.074 o
-17 3 7 307.988 323.557 13.028 168.691 o
-17 3 8 1137.260 1176.690 16.626 63.662 o
-17 3 9 1406.830 1389.390 35.972 21.605 o
-17 5 1 18896.100 18777.400 148.385 0.530 o
-17 5 2 1073.190 1060.420 12.512 86.382 o
-17 5 3 2353.460 2338.670 19.939 26.811 o
-17 5 4 71.518 82.352 13.916 181.676 o
-17 5 5 2665.670 2722.590 47.037 10.707 o
-17 5 6 483.486 486.099 12.950 145.207 o
-17 5 7 106.790 113.875 12.574 214.152 o
-17 5 8 273.000 269.093 15.232 135.127 o
-17 5 9 2595.940 2367.070 101.208 3.252 o
-17 7 1 2333.050 2379.720 19.709 26.988 o
-17 7 2 762.312 759.852 13.338 108.292 o
-17 7 3 2057.150 2065.250 23.395 27.750 o
-17 7 4 274.519 276.181 15.033 137.847 o
-17 7 5 3846.690 3890.340 58.754 6.354 o
-17 7 6 330.514 332.106 16.733 110.964 o
-17 7 7 158.367 157.316 13.132 190.176 o
-17 9 1 3409.770 3474.720 39.242 10.712 o
-17 9 2 133.479 175.596 14.730 155.764 o
-17 9 3 761.188 758.954 14.245 100.972 o
-17 9 4 3551.490 3615.400 48.699 8.350 o
-17 9 5 2274.830 2252.070 54.707 9.429 o
-17 9 6 273.639 272.913 14.589 145.149 o
-17 11 1 1073.270 1031.000 37.509 22.049 o
-17 11 2 135.364 126.315 15.073 150.735 o
-16 0 2 618.664 636.877 17.246 87.842 o
-16 0 4 0.445 -1.046 14.685 171.116 o
-16 0 6 6197.330 6331.890 81.207 3.000 o
-16 0 8 3180.410 3179.830 34.016 13.083 o
-16 0 10 1402.090 1261.260 60.610 9.076 o
-16 2 1 230.752 225.663 10.826 245.057 o
-16 2 2 14070.300 13818.200 98.266 1.017 o
-16 2 3 11489.300 11222.800 74.208 1.574 o
-16 2 4 417.953 420.477 12.642 159.724 o
-16 2 5 2298.780 2319.290 29.724 20.146 o
-16 2 6 5652.660 5791.490 67.728 3.925 o
-16 2 7 174.814 201.025 12.281 209.087 o
-16 2 8 378.083 403.733 13.089 156.719 o
-16 2 9 985.053 949.085 22.907 48.611 o
-16 4 1 926.226 900.913 12.029 102.694 o
-16 4 2 28317.200 28081.000 202.776 0.252 o
-16 4 3 140.503 144.799 11.084 259.972 o
-16 4 4 1044.520 1044.880 22.817 47.201 o
-16 4 5 14.137 21.341 11.999 252.875 o
-16 4 6 5949.790 6086.600 75.718 3.347 o
-16 4 7 306.709 324.799 12.391 182.253 o
-16 4 8 1637.060 1649.950 26.642 29.630 o
-16 4 9 271.681 224.944 16.098 124.101 o
-16 6 1 743.540 756.723 14.136 102.939 o
-16 6 2 9525.620 9481.320 75.940 2.001 o
-16 6 3 1128.340 1147.920 13.454 77.216 o
-16 6 4 544.012 567.161 12.801 138.175 o
-16 6 5 260.395 272.079 12.556 186.978 o
-16 6 6 7287.430 7491.350 125.402 1.570 o
-16 6 7 196.181 214.935 12.335 203.917 o
-16 6 8 120.091 120.949 12.656 209.616 o
-16 8 1 2035.150 2035.260 24.373 27.119 o
-16 8 2 4743.420 4691.540 47.369 6.531 o
-16 8 3 188.566 188.887 11.695 225.991 o
-16 8 4 11.508 17.895 13.211 209.529 o
-16 8 5 3279.910 3305.550 59.441 6.965 o
-16 8 6 2620.560 2574.150 55.789 8.615 o
-16 8 7 194.627 197.959 13.444 177.060 o
-16 10 1 1371.490 1371.580 29.617 28.888 o
-16 10 2 4274.450 4291.050 91.269 3.304 o
-16 10 3 368.324 375.257 13.683 148.820 o
-16 10 4 48.536 71.606 14.120 178.876 o
-16 10 5 731.007 688.746 32.173 31.162 o
-15 1 1 12135.100 12043.100 89.887 1.308 o
-15 1 2 527.385 537.025 12.116 150.860 o
-15 1 3 33656.900 33683.800 257.263 0.172 o
-15 1 4 272.597 268.466 11.637 209.164 o
-15 1 5 3659.950 3719.230 29.991 12.062 o
-15 1 6 2563.060 2632.680 20.030 23.690 o
-15 1 7 1821.840 1816.820 14.337 43.867 o
-15 1 8 2.070 28.257 11.861 260.009 o
-15 1 9 2731.410 2666.430 41.294 12.469 o
-15 1 10 5.581 20.896 13.920 189.255 o
-15 3 1 704.201 701.109 11.879 128.908 o
-15 3 2 1974.440 1963.560 15.706 37.929 o
-15 3 3 14429.400 14310.500 86.863 1.034 o
-15 3 4 454.342 461.942 11.623 171.626 o
-15 3 5 132.498 142.007 11.661 239.430 o
-15 3 6 786.031 816.428 13.128 106.607 o
-15 3 7 3063.160 3092.340 49.502 9.190 o
-15 3 8 537.953 539.589 15.412 109.390 o
-15 3 9 4598.210 4310.450 68.373 4.737 o
-15 5 1 306.315 310.873 12.950 171.091 o
-15 5 2 270.910 275.184 11.140 223.231 o
-15 5 3 4935.660 4924.030 47.184 6.244 o
-15 5 4 1920.540 1906.140 25.718 27.257 o
-15 5 5 353.968 352.909 13.456 154.899 o
-15 5 6 410.973 422.183 13.146 151.793 o
-15 5 7 5768.840 5861.450 94.574 2.651 o
-15 5 8 529.312 511.180 13.475 132.965 o
-15 5 9 520.782 466.480 19.110 80.920 o
-15 7 1 0.282 0.060 11.700 269.585 o
-15 7 2 1310.110 1314.230 13.924 65.128 o
-15 7 3 2029.840 2023.250 19.745 32.039 o
-15 7 4 346.865 347.687 12.200 180.276 o
-15 7 5 2619.260 2676.470 67.074 6.479 o
-15 7 6 450.011 463.131 17.700 93.997 o
-15 7 7 2816.150 2770.010 105.972 2.939 o
-15 7 8 175.693 170.909 13.089 188.802 o
-15 9 1 363.313 365.207 12.940 162.731 o
-15 9 2 778.717 809.980 15.284 91.082 o
-15 9 3 2238.530 2269.270 28.422 21.501 o
-15 9 4 113.190 120.210 13.152 196.160 o
-15 9 5 896.155 897.706 25.086 44.114 o
-15 9 6 71.022 74.945 14.113 177.205 o
-15 11 1 29.270 40.994 12.914 216.114 o
-15 11 2 192.156 182.852 17.293 113.337 o
-15 11 3 2122.170 2044.610 51.785 10.581 o
-14 0 2 10966.300 11016.600 56.326 1.857 o
-14 0 4 41766.200 42032.400 437.237 0.088 o
-14 0 6 4444.210 4457.540 56.423 5.922 o
-14 0 8 3990.110 3991.500 76.166 4.445 o
-14 0 10 1952.170 1753.990 48.897 12.039 o
-14 2 1 69.606 75.427 11.994 241.476 o
-14 2 2 2227.370 2242.870 15.169 32.729 o
-14 2 3 3770.080 3687.930 25.222 12.889 o
-14 2 4 15054.400 14925.300 138.033 0.744 o
-14 2 5 1281.570 1277.900 14.162 65.975 o
-14 2 6 2037.240 2067.500 21.916 29.410 o
-14 2 7 75.767 89.257 11.229 270.838 o
-14 2 8 2357.640 2346.480 19.810 26.835 o
-14 2 9 267.849 257.918 13.994 156.644 o
-14 2 10 2780.130 2481.860 71.198 5.858 o
-14 4 1 3578.030 3506.740 24.006 14.163 o
-14 4 2 1772.770 1750.820 14.354 45.544 o
-14 4 3 143.741 149.857 12.648 205.417 o
-14 4 4 1192.150 1171.800 22.452 44.904 o
-14 4 5 2916.280 2930.120 50.703 9.222 o
-14 4 6 1922.270 1956.430 35.217 18.988 o
-14 4 7 3180.920 3286.660 61.898 6.675 o
-14 4 8 1678.810 1664.650 31.156 24.214 o
-14 4 9 465.006 437.478 15.852 111.501 o
-14 6 1 1580.910 1566.370 15.225 50.341 o
-14 6 2 689.584 687.720 12.117 128.222 o
-14 6 3 107.206 100.360 11.159 267.128 o
-14 6 4 3249.830 3239.550 44.662 9.919 o
-14 6 5 1668.010 1675.570 42.282 15.777 o
-14 6 6 7405.240 7590.730 111.579 1.805 o
-14 6 7 816.542 853.785 13.283 102.252 o
-14 6 8 1028.260 993.959 28.465 34.786 o
-14 8 1 2659.620 2678.390 19.010 23.346 o
-14 8 2 1230.820 1233.140 13.954 69.344 o
-14 8 3 804.706 833.423 16.718 80.373 o
-14 8 4 934.560 943.757 13.289 92.662 o
-14 8 5 1402.150 1395.210 28.605 29.958 o
-14 8 6 2827.260 2916.920 82.846 4.479 o
-14 8 7 24.293 32.600 13.165 209.015 o
-14 10 1 2934.990 2943.230 41.910 11.525 o
-14 10 2 112.213 126.895 14.561 162.278 o
-14 10 3 2.532 18.255 12.898 220.632 o
-14 10 4 884.243 883.945 30.669 32.273 o
-14 10 5 572.543 548.478 21.482 64.973 o
-13 1 1 10049.500 10229.400 78.526 1.808 o
-13 1 2 618.435 611.642 12.548 132.840 o
-13 1 3 4437.910 4428.540 24.623 10.145 o
-13 1 4 185.814 187.565 11.206 243.216 o
-13 1 5 4573.820 4525.060 31.374 8.847 o
-13 1 6 1.025 19.776 10.929 306.812 o
-13 1 7 3668.470 3675.630 29.098 12.312 o
-13 1 8 228.524 236.610 13.101 179.655 o
-13 1 9 422.223 443.955 13.974 137.240 o
-13 1 10 1.841 3.348 13.820 192.967 o
-13 3 1 8574.240 8372.880 75.760 2.309 o
-13 3 2 679.161 672.599 12.372 127.011 o
-13 3 3 5996.440 5878.530 54.429 4.504 o
-13 3 4 110.366 120.813 11.976 233.073 o
-13 3 5 52.607 67.835 12.570 223.459 o
-13 3 6 275.118 278.838 12.375 189.141 o
-13 3 7 3013.990 3048.300 24.780 17.270 o
-13 3 8 167.504 185.287 12.025 218.808 o
-13 3 9 6.227 20.931 13.969 187.886 o
-13 5 1 2103.630 2052.030 15.964 34.993 o
-13 5 2 900.892 882.446 12.502 101.686 o
-13 5 3 4461.590 4364.610 46.830 7.073 o
-13 5 4 1333.380 1345.280 18.378 51.095 o
-13 5 5 2881.550 2886.920 32.902 14.872 o
-13 5 6 318.092 313.358 12.076 188.755 o
-13 5 7 4883.200 4921.700 93.332 2.989 o
-13 5 8 448.645 463.047 16.310 106.927 o
-13 5 9 67.689 77.443 15.041 156.948 o
-13 7 1 5300.960 5298.330 29.060 7.302 o
-13 7 2 613.372 605.465 11.736 143.815 o
-13 7 3 2251.900 2250.590 28.879 21.155 o
-13 7 4 36.334 33.640 11.389 275.422 o
-13 7 5 3877.360 3978.140 69.341 5.112 o
-13 7 6 1532.280 1576.390 40.627 17.272 o
-13 7 7 2818.370 2851.270 75.749 5.205 o
-13 7 8 944.788 877.156 37.191 23.076 o
-13 9 1 2101.160 2159.310 33.387 19.055 o
-13 9 2 1484.440 1475.860 18.918 45.493 o
-13 9 3 1481.330 1544.220 17.054 48.913 o
-13 9 4 27.443 42.881 11.450 273.323 o
-13 9 5 609.713 615.267 13.384 123.752 o
-13 9 6 726.117 682.414 33.730 28.712 o
-13 11 1 969.951 953.937 14.686 82.550 o
-13 11 2 37.696 37.834 13.092 209.709 o
-13 11 3 127.682 134.564 13.720 179.559 o
-12 0 2 4788.870 4847.920 63.418 4.896 o
-12 0 4 11141.200 11104.300 106.053 1.300 o
-12 0 6 240.751 244.726 14.565 148.917 o
-12 0 8 6570.930 6557.820 48.046 4.298 o
-12 0 10 32.435 35.074 19.699 94.132 o
-12 2 1 3.274 5.083 11.565 274.994 o
-12 2 2 15373.200 15169.700 124.489 0.781 o
-12 2 3 235.579 234.913 11.888 209.882 o
-12 2 4 12780.400 12672.600 105.568 1.105 o
-12 2 5 202.407 204.857 11.231 237.943 o
-12 2 6 19.488 30.656 10.870 305.192 o
-12 2 7 0.347 8.467 10.942 307.352 o
-12 2 8 7395.990 7474.910 45.950 3.683 o
-12 2 9 1025.210 1041.330 20.049 56.099 o
-12 2 10 453.296 402.127 15.265 119.750 o
-12 4 1 108.777 117.601 11.404 255.129 o
-12 4 2 1345.200 1342.110 15.416 59.016 o
-12 4 3 1045.470 1050.220 17.887 63.393 o
-12 4 4 9237.340 9198.780 93.526 1.783 o
-12 4 5 1430.540 1445.540 23.157 38.164 o
-12 4 6 16.130 29.283 11.515 273.286 o
-12 4 7 218.376 237.967 12.820 187.316 o
-12 4 8 4432.390 4526.140 83.231 3.692 o
-12 4 9 292.121 286.902 14.488 145.008 o
-12 6 1 2.628 24.798 11.669 268.733 o
-12 6 2 4003.660 3975.800 54.287 6.769 o
-12 6 3 261.702 271.729 11.371 218.149 o
-12 6 4 5533.970 5629.690 38.794 6.036 o
-12 6 5 298.032 318.298 12.344 184.732 o
-12 6 6 1428.580 1475.410 19.014 46.334 o
-12 6 7 333.263 366.276 12.726 169.891 o
-12 6 8 2176.760 2190.230 63.141 7.611 o
-12 8 1 153.037 168.676 12.555 205.857 o
-12 8 2 2413.280 2455.480 24.169 22.776 o
-12 8 3 2184.580 2183.810 22.877 26.589 o
-12 8 4 2592.000 2650.950 28.432 18.594 o
-12 8 5 225.118 243.949 12.396 196.851 o
-12 8 6 321.174 334.514 13.532 157.293 o
-12 8 7 486.146 483.517 18.723 84.410 o
-12 10 1 526.818 526.404 23.284 57.758 o
-12 10 2 539.562 582.164 13.943 123.775 o
-12 10 3 387.322 417.214 16.282 111.305 o
-12 10 4 2021.890 1963.520 45.145 13.256 o
-12 10 5 586.635 568.242 18.311 82.744 o
-11 1 1 15066.200 15141.900 69.652 1.033 o
-11 1 2 41.290 50.111 12.589 225.211 o
-11 1 3 214.568 221.187 12.019 210.009 o
-11 1 4 0.414 3.299 10.408 340.228 o
-11 1 5 14255.700 14276.600 68.222 1.142 o
-11 1 6 3.485 5.685 10.919 308.281 o
-11 1 7 4.784 7.180 11.330 286.043 o
-11 1 8 0.704 6.874 12.129 250.339 o
-11 1 9 3055.870 2993.440 21.322 18.581 o
-11 1 10 123.997 111.545 13.729 180.646 o
-11 3 1 37465.400 36416.100 361.400 0.119 o
-11 3 2 576.565 575.930 12.240 142.234 o
-11 3 3 3312.700 3233.290 20.664 16.845 o
-11 3 4 718.044 717.229 12.747 118.276 o
-11 3 5 12480.500 12513.900 95.950 1.206 o
-11 3 6 168.218 174.941 11.494 237.039 o
-11 3 7 137.762 148.576 11.427 246.703 o
-11 3 8 258.692 279.607 12.923 178.308 o
-11 3 9 4235.220 4078.360 55.216 6.392 o
-11 3 10 116.786 104.039 45.964 17.348 o
-11 5 1 36460.000 35507.100 269.083 0.151 o
-11 5 2 241.001 228.857 11.435 222.938 o
-11 5 3 1379.950 1353.710 13.019 64.779 o
-11 5 4 37.346 51.765 11.473 269.835 o
-11 5 5 7838.140 7976.880 92.157 2.126 o
-11 5 6 43.281 53.317 12.107 242.340 o
-11 5 7 111.559 130.662 11.933 233.710 o
-11 5 8 294.379 306.676 12.568 180.798 o
-11 5 9 1742.620 1602.310 54.874 10.319 o
-11 7 1 5028.830 5015.260 38.171 7.003 o
-11 7 2 11.223 20.290 11.745 264.306 o
-11 7 3 2614.120 2635.520 32.227 16.605 o
-11 7 4 1798.310 1805.220 25.717 28.703 o
-11 7 5 3873.580 3989.930 44.028 8.481 o
-11 7 6 124.540 129.178 12.873 202.293 o
-11 7 7 241.161 251.437 13.034 179.134 o
-11 7 8 19.412 33.031 13.152 209.891 o
-11 9 1 7955.150 8024.450 95.187 2.036 o
-11 9 2 798.975 823.217 14.013 98.757 o
-11 9 3 150.281 177.349 12.133 218.372 o
-11 9 4 2347.650 2352.060 36.441 15.995 o
-11 9 5 2520.740 2545.710 45.904 11.463 o
-11 9 6 422.823 427.606 15.806 114.504 o
-11 11 1 2681.530 2605.270 40.432 12.966 o
-11 11 2 95.561 90.400 14.231 171.984 o
-11 11 3 2.281 20.946 12.916 219.905 o
-11 11 4 352.784 302.586 15.098 131.076 o
-10 0 2 19429.100 19700.900 133.582 0.536 o
-10 0 4 25792.500 25691.000 131.919 0.351 o
-10 0 6 8490.910 8476.220 34.021 3.250 o
-10 0 8 1385.310 1360.200 19.520 47.078 o
-10 0 10 198.380 173.326 18.025 104.944 o
-10 2 1 1666.900 1657.010 16.003 45.911 o
-10 2 2 12573.300 12597.700 129.865 0.957 o
-10 2 3 1044.330 1052.750 14.219 79.466 o
-10 2 4 2062.430 2043.210 18.527 32.852 o
-10 2 5 3.041 13.934 10.704 319.903 o
-10 2 6 11155.900 11320.600 66.481 1.693 o
-10 2 7 121.487 134.504 12.143 224.858 o
-10 2 8 1688.230 1706.590 15.093 46.577 o
-10 2 9 4.014 10.475 13.306 207.598 o
-10 2 10 966.103 889.110 14.818 83.447 o
-10 4 1 825.976 797.574 13.213 103.962 o
-10 4 2 19634.800 19325.900 163.285 0.475 o
-10 4 3 1231.980 1219.390 13.857 69.913 o
-10 4 4 1145.850 1160.750 16.653 63.543 o
-10 4 5 7.869 -2.145 11.419 281.723 o
-10 4 6 7067.480 7258.280 85.079 2.533 o
-10 4 7 1157.500 1174.010 18.486 56.758 o
-10 4 8 1119.870 1122.530 14.311 74.402 o
-10 4 9 43.210 71.869 13.327 200.460 o
-10 6 1 96.948 97.648 11.875 240.342 o
-10 6 2 5362.910 5261.130 57.443 4.887 o
-10 6 3 141.179 139.431 11.060 261.302 o
-10 6 4 1110.530 1120.570 17.945 60.453 o
-10 6 5 53.025 71.267 11.329 272.015 o
-10 6 6 3737.450 3876.450 35.135 10.526 o
-10 6 7 427.714 444.473 24.676 54.004 o
-10 6 8 1493.080 1430.040 33.939 23.059 o
-10 6 9 65.148 62.684 29.363 42.413 o
-10 8 1 14.529 18.563 12.268 242.177 o
-10 8 2 1895.590 1929.490 19.306 34.819 o
-10 8 3 1559.290 1534.910 20.409 40.781 o
-10 8 4 129.558 145.991 11.116 260.564 o
-10 8 5 833.434 860.435 12.621 105.982 o
-10 8 6 1254.120 1269.190 27.504 33.371 o
-10 8 7 571.326 554.176 19.373 76.546 o
-10 10 1 7.010 -7.206 12.523 234.529 o
-10 10 2 7233.630 7402.960 60.694 3.258 o
-10 10 3 1121.170 1148.110 21.505 48.720 o
-10 10 4 55.474 69.574 12.930 211.303 o
-10 10 5 22.242 35.000 12.559 229.380 o
-9 1 1 10416.000 10603.900 59.355 1.965 o
-9 1 2 1985.490 1975.990 17.152 35.911 o
-9 1 3 23168.000 23184.500 97.533 0.456 o
-9 1 4 47.886 48.897 10.338 327.185 o
-9 1 5 8403.210 8389.240 37.416 3.238 o
-9 1 6 0.078 10.035 10.652 324.173 o
-9 1 7 2160.070 2191.290 15.147 34.021 o
-9 1 8 42.800 62.706 12.113 241.559 o
-9 1 9 5354.600 5452.280 19.430 7.825 o
-9 1 10 1.318 19.307 13.330 206.711 o
-9 3 1 3124.730 3150.830 26.037 16.056 o
-9 3 2 5818.280 5642.250 36.443 5.914 o
-9 3 3 10819.600 10757.200 121.144 1.197 o
-9 3 4 591.698 599.578 12.916 131.222 o
-9 3 5 1141.490 1157.900 13.004 78.357 o
-9 3 6 36.254 42.425 10.543 318.711 o
-9 3 7 3189.390 3234.910 17.645 18.472 o
-9 3 8 650.855 646.145 13.506 118.291 o
-9 3 9 3542.190 3535.890 32.124 12.113 o
-9 3 10 10.860 38.021 13.436 201.783 o
-9 5 1 6972.330 6903.600 58.356 3.552 o
-9 5 2 138.661 144.612 11.158 257.334 o
-9 5 3 7456.420 7429.960 73.560 2.760 o
-9 5 4 116.326 131.090 11.099 265.139 o
-9 5 5 8679.520 8767.170 86.488 2.029 o
-9 5 6 79.006 96.178 11.385 262.849 o
-9 5 7 2828.790 2852.920 35.099 14.241 o
-9 5 8 1239.060 1229.030 17.099 58.429 o
-9 5 9 2084.980 1992.960 25.572 25.755 o
-9 7 1 274.365 275.988 11.827 203.254 o
-9 7 2 197.138 198.324 11.653 225.291 o
-9 7 3 1759.600 1767.750 17.684 40.323 o
-9 7 4 1515.740 1525.100 13.153 57.218 o
-9 7 5 8856.040 8994.600 70.888 2.279 o
-9 7 6 5.703 2.702 11.435 281.077 o
-9 7 7 1065.430 1074.700 20.378 53.815 o
-9 7 8 718.866 672.932 24.636 49.064 o
-9 9 1 531.947 547.718 15.648 107.173 o
-9 9 2 6.071 17.224 13.478 201.901 o
-9 9 3 1849.920 1875.990 21.008 33.561 o
-9 9 4 5558.710 5617.880 79.438 3.374 o
-9 9 5 978.671 1007.980 14.601 81.413 o
-9 9 6 8.615 11.936 12.067 251.498 o
-9 9 7 653.686 661.172 52.063 12.986 o
-9 11 1 301.225 312.753 15.026 135.072 o
-9 11 2 184.121 194.057 14.042 165.118 o
-9 11 3 2816.900 2706.460 56.625 8.168 o
-9 11 4 1101.640 1010.750 34.828 24.860 o
-8 0 2 15653.900 15872.300 185.232 0.545 o
-8 0 4 5633.910 5649.990 25.915 6.841 o
-8 0 6 5601.220 5591.870 45.872 5.456 o
-8 0 8 74.906 87.656 17.494 116.766 o
-8 0 10 4195.120 3900.460 87.583 3.585 o
-8 2 1 250.353 262.380 14.152 154.939 o
-8 2 2 21.864 26.653 13.780 191.544 o
-8 2 3 1270.030 1242.490 16.744 58.525 o
-8 2 4 6029.490 6003.190 30.914 5.865 o
-8 2 5 906.165 905.022 11.881 104.951 o
-8 2 6 1692.550 1715.840 14.493 47.444 o
-8 2 7 26.424 27.803 12.005 250.470 o
-8 2 8 232.482 235.317 12.673 189.471 o
-8 2 9 281.225 268.636 12.926 176.433 o
-8 2 10 3071.290 2872.520 42.732 11.080 o
-8 4 1 1974.290 1935.130 16.034 37.756 o
-8 4 2 5791.890 5741.330 56.334 4.550 o
-8 4 3 1347.410 1347.720 13.825 63.591 o
-8 4 4 3450.130 3423.800 32.427 12.439 o
-8 4 5 336.716 343.650 11.194 205.599 o
-8 4 6 1744.470 1768.290 13.674 47.080 o
-8 4 7 213.443 226.064 11.236 234.088 o
-8 4 8 123.694 114.834 12.229 223.031 o
-8 4 9 33.180 10.115 13.883 188.516 o
-8 6 1 3768.310 3722.150 49.534 7.866 o
-8 6 2 3770.620 3730.780 29.944 11.755 o
-8 6 3 178.530 184.977 11.318 240.687 o
-8 6 4 3776.210 3820.890 51.182 7.533 o
-8 6 5 346.251 358.389 11.433 197.112 o
-8 6 6 9080.620 9197.720 116.560 1.460 o
-8 6 7 154.920 165.876 11.193 251.096 o
-8 6 8 731.681 706.495 13.835 107.727 o
-8 6 9 22.409 40.157 13.412 201.366 o
-8 8 1 2552.020 2560.320 27.622 19.473 o
-8 8 2 592.628 606.276 12.373 137.557 o
-8 8 3 2896.670 2884.550 36.820 13.359 o
-8 8 4 1105.010 1117.520 12.562 83.047 o
-8 8 5 1132.130 1176.840 18.036 58.841 o
-8 8 6 4027.870 4129.910 91.726 3.356 o
-8 8 7 2.663 25.891 11.960 255.803 o
-8 10 1 2561.710 2580.700 19.497 24.237 o
-8 10 2 4683.860 4797.200 34.219 8.072 o
-8 10 3 1063.790 1115.270 22.740 46.570 o
-8 10 4 789.431 776.389 16.378 84.157 o
-8 10 5 859.581 850.028 18.971 66.679 o
-8 12 1 804.728 750.105 23.611 50.678 o
-7 1 1 57186.100 57960.000 171.567 0.081 o
-7 1 2 55.968 64.903 15.207 154.712 o
-7 1 3 15357.200 15361.500 70.919 0.998 o
-7 1 4 937.844 943.637 13.139 93.411 o
-7 1 5 339.631 331.309 10.858 214.982 o
-7 1 6 1437.230 1454.610 13.810 59.035 o
-7 1 7 8619.970 8693.390 32.353 3.179 o
-7 1 8 257.693 252.415 12.215 196.917 o
-7 1 9 22.633 19.807 11.857 257.756 o
-7 1 10 31.184 26.787 12.988 214.255 o
-7 3 1 2059.140 2083.900 17.545 33.695 o
-7 3 2 238.882 240.265 12.960 181.650 o
-7 3 3 2278.610 2261.100 16.040 31.206 o
-7 3 4 51.317 51.646 11.278 276.396 o
-7 3 5 442.212 434.572 11.834 170.857 o
-7 3 6 1438.770 1441.890 12.615 62.339 o
-7 3 7 4010.270 4123.550 20.560 12.344 o
-7 3 8 102.933 102.267 12.311 223.841 o
-7 3 9 1537.730 1525.520 28.182 28.975 o
-7 3 10 38.834 37.055 13.239 205.121 o
-7 5 1 21290.800 20864.000 223.327 0.337 o
-7 5 2 1980.890 1943.980 16.905 36.514 o
-7 5 3 11932.600 11752.600 108.039 1.187 o
-7 5 4 278.122 268.022 10.741 235.012 o
-7 5 5 143.220 151.068 11.146 256.363 o
-7 5 6 1619.730 1655.820 21.194 37.666 o
-7 5 7 1919.370 1959.350 18.831 34.899 o
-7 5 8 531.425 522.247 13.931 126.676 o
-7 5 9 1.039 14.861 14.073 185.733 o
-7 7 1 1061.930 1075.990 13.025 83.981 o
-7 7 2 1660.360 1645.820 17.092 44.170 o
-7 7 3 2632.910 2626.560 18.988 23.777 o
-7 7 4 402.292 430.590 12.232 168.304 o
-7 7 5 244.863 247.502 11.149 229.702 o
-7 7 6 107.660 111.331 11.667 245.518 o
-7 7 7 3317.310 3356.430 50.785 8.416 o
-7 7 8 72.154 94.312 12.948 207.660 o
-7 9 1 181.514 193.478 14.096 164.242 o
-7 9 2 1008.810 1021.260 12.852 89.050 o
-7 9 3 3288.730 3372.690 46.039 9.432 o
-7 9 4 1153.360 1162.490 19.491 53.824 o
-7 9 5 86.282 111.890 12.047 234.562 o
-7 9 6 440.416 437.507 12.694 155.682 o
-7 9 7 424.328 373.621 14.344 134.466 o
-7 11 1 2276.940 2321.230 17.390 29.737 o
-7 11 2 1118.220 1139.510 16.329 65.937 o
-7 11 3 3606.940 3477.590 77.692 4.570 o
-7 11 4 255.972 234.280 17.346 109.266 o
-6 0 2 1326.740 1369.890 25.021 36.456 o
-6 0 4 59357.600 58623.600 234.074 0.073 o
-6 0 6 392.527 410.808 17.782 96.365 o
-6 0 8 6342.480 6342.310 28.631 5.506 o
-6 0 10 2155.080 1973.550 23.783 26.924 o
-6 2 1 10187.300 10159.800 75.135 1.838 o
-6 2 2 5542.120 5550.620 31.405 6.633 o
-6 2 3 113.480 117.930 12.713 208.864 o
-6 2 4 28293.900 28128.000 230.129 0.233 o
-6 2 5 1432.560 1453.700 13.382 60.318 o
-6 2 6 171.256 190.558 11.925 221.049 o
-6 2 7 88.121 105.031 12.528 218.395 o
-6 2 8 7460.250 7534.950 26.795 4.216 o
-6 2 9 569.263 568.692 13.287 129.824 o
-6 2 10 308.564 302.138 13.121 167.855 o
-6 4 1 3418.460 3384.100 30.112 13.237 o
-6 4 2 170.420 174.632 11.884 223.627 o
-6 4 3 3921.440 3811.480 27.242 11.812 o
-6 4 4 18975.000 18820.000 184.618 0.450 o
-6 4 5 137.246 140.968 11.297 252.410 o
-6 4 6 17.155 24.911 10.175 348.543 o
-6 4 7 7976.670 7968.920 21.372 3.878 o
-6 4 8 3278.320 3297.730 25.091 15.429 o
-6 4 9 52.279 39.729 12.476 228.472 o
-6 6 1 5859.300 5710.280 44.695 5.280 o
-6 6 2 4341.800 4337.440 39.122 8.303 o
-6 6 3 1168.710 1161.010 12.428 79.496 o
-6 6 4 10838.400 10917.300 109.231 1.305 o
-6 6 5 3271.250 3270.400 29.216 14.179 o
-6 6 6 141.172 153.230 11.619 238.680 o
-6 6 7 1144.980 1160.240 17.073 62.065 o
-6 6 8 2457.140 2443.440 25.998 21.322 o
-6 6 9 5.146 12.238 12.830 223.010 o
-6 8 1 3324.900 3319.090 36.122 11.890 o
-6 8 2 86.506 110.094 11.836 242.426 o
-6 8 3 1622.100 1605.510 21.258 37.873 o
-6 8 4 2898.810 2926.820 31.262 15.393 o
-6 8 5 1815.410 1836.540 20.819 34.475 o
-6 8 6 206.923 214.290 12.005 211.948 o
-6 8 7 807.600 774.966 18.414 71.928 o
-6 10 1 394.369 420.134 13.419 148.929 o
-6 10 2 943.501 970.325 13.065 92.799 o
-6 10 3 1191.860 1220.360 26.192 36.520 o
-6 10 4 2156.250 2199.880 27.967 22.535 o
-6 10 5 772.736 737.806 18.512 73.014 o
-6 10 6 21.649 41.139 12.529 230.161 o
-6 12 1 185.910 191.837 14.585 154.337 o
-6 12 2 1659.990 1574.870 40.132 17.237 o
-5 1 2 15722.600 15976.200 68.915 0.958 o
-5 1 3 2219.630 2276.980 17.443 30.601 o
-5 1 4 2142.980 2137.660 14.812 34.975 o
-5 1 5 20858.800 20781.100 94.100 0.553 o
-5 1 6 219.485 229.954 12.033 208.360 o
-5 1 7 571.482 581.447 12.127 143.995 o
-5 1 8 854.091 855.277 13.868 95.788 o
-5 1 9 1561.380 1555.670 14.590 52.305 o
-5 1 10 12.102 27.558 13.208 209.113 o
-5 3 1 25867.600 25643.100 127.976 0.353 o
-5 3 2 2428.210 2460.600 17.662 27.200 o
-5 3 3 5395.600 5394.470 30.948 6.952 o
-5 3 4 2603.290 2577.790 21.024 22.990 o
-5 3 5 18629.000 18699.900 115.979 0.614 o
-5 3 6 288.232 303.179 11.663 203.686 o
-5 3 7 2594.670 2621.810 15.545 26.138 o
-5 3 8 0.012 7.137 12.129 250.399 o
-5 3 9 1861.440 1866.540 18.872 36.284 o
-5 3 10 38.370 40.137 12.492 229.548 o
-5 5 1 27820.200 26951.500 142.454 0.306 o
-5 5 2 2268.510 2230.880 25.395 23.679 o
-5 5 3 236.002 226.429 11.457 223.238 o
-5 5 4 3808.180 3794.330 30.280 11.497 o
-5 5 5 6437.370 6586.040 79.991 2.944 o
-5 5 6 88.331 117.967 11.130 270.284 o
-5 5 7 309.550 320.210 12.256 185.235 o
-5 5 8 477.960 494.865 12.759 148.177 o
-5 5 9 1961.140 1846.330 39.955 16.094 o
-5 7 1 6333.460 6230.870 43.595 4.788 o
-5 7 2 11500.500 11523.200 74.661 1.548 o
-5 7 3 77.039 89.868 12.032 237.956 o
-5 7 4 418.633 433.278 12.183 167.213 o
-5 7 5 4197.850 4217.900 48.984 7.167 o
-5 7 6 1266.680 1265.790 15.849 61.117 o
-5 7 7 1106.900 1098.040 13.867 77.405 o
-5 7 8 79.161 95.463 12.748 212.980 o
-5 9 1 3525.880 3544.280 55.490 7.257 o
-5 9 2 1030.480 1041.330 13.463 84.160 o
-5 9 3 282.525 287.359 14.012 153.929 o
-5 9 4 1510.760 1511.780 24.923 33.882 o
-5 9 5 2307.610 2356.110 25.493 22.906 o
-5 9 6 702.542 679.762 15.856 93.630 o
-5 9 7 255.473 232.379 13.659 165.276 o
-5 11 1 2615.520 2642.690 29.829 17.774 o
-5 11 2 40.745 36.438 11.539 267.608 o
-5 11 3 0.826 14.131 12.019 254.402 o
-5 11 4 33.431 60.961 13.060 209.976 o
-4 0 2 28026.000 28873.800 152.112 0.286 o
-4 0 4 4784.850 4829.190 38.746 7.372 o
-4 0 6 21.258 21.487 15.586 150.346 o
-4 0 8 3611.260 3723.150 38.597 10.203 o
-4 0 10 1536.970 1445.630 30.076 26.932 o
-4 2 1 3115.860 3149.200 23.900 16.884 o
-4 2 2 9165.060 9365.820 32.378 2.834 o
-4 2 3 1975.880 2014.650 16.877 36.098 o
-4 2 4 5208.740 5168.030 18.727 8.374 o
-4 2 5 4349.840 4352.290 18.339 11.308 o
-4 2 6 4603.610 4642.400 25.642 9.413 o
-4 2 7 498.150 509.325 12.818 144.730 o
-4 2 8 12724.600 12938.500 35.757 1.557 o
-4 2 9 327.082 317.159 12.417 179.753 o
-4 2 10 360.672 354.853 13.535 152.845 o
-4 4 1 2883.130 2783.070 18.233 21.671 o
-4 4 2 11577.100 11360.800 85.341 1.445 o
-4 4 3 10215.600 10065.900 88.502 1.660 o
-4 4 4 8055.830 7938.070 34.845 3.560 o
-4 4 5 334.494 357.705 10.778 215.782 o
-4 4 6 3317.540 3348.260 18.536 17.186 o
-4 4 7 857.158 866.460 14.919 88.403 o
-4 4 8 5335.530 5389.060 43.216 5.995 o
-4 4 9 185.402 186.641 12.274 208.837 o
-4 6 1 1817.320 1775.060 16.656 40.853 o
-4 6 2 11810.900 11553.300 98.594 1.287 o
-4 6 3 308.469 312.965 12.102 189.386 o
-4 6 4 3858.730 3838.090 36.219 10.090 o
-4 6 5 700.190 700.182 11.437 134.149 o
-4 6 6 760.554 772.331 12.056 119.364 o
-4 6 7 215.064 226.551 12.210 204.224 o
-4 6 8 1726.850 1696.790 32.409 22.680 o
-4 6 9 535.262 501.047 23.999 54.913 o
-4 8 1 145.108 132.144 11.458 245.671 o
-4 8 2 4533.370 4557.830 54.531 6.011 o
-4 8 3 4768.880 4793.270 45.431 6.664 o
-4 8 4 2752.860 2796.360 31.190 16.226 o
-4 8 5 0.876 13.906 11.042 301.184 o
-4 8 6 2085.530 2103.100 31.859 20.300 o
-4 8 7 1235.260 1188.480 32.098 27.085 o
-4 10 1 122.949 152.347 13.803 177.227 o
-4 10 2 3416.340 3463.370 44.263 9.548 o
-4 10 3 419.232 430.727 14.042 137.012 o
-4 10 4 2142.670 2174.670 38.023 16.119 o
-4 10 5 158.809 165.459 12.119 218.448 o
-4 10 6 1251.480 1135.770 23.198 42.538 o
-4 12 1 13.395 20.457 12.350 239.071 o
-4 12 2 841.301 800.800 20.032 63.048 o
-3 1 1 27682.300 28364.900 186.767 0.268 o
-3 1 2 8.447 24.818 16.052 142.333 o
-3 1 3 5104.420 5189.950 30.999 7.489 o
-3 1 4 4382.620 4317.500 19.785 11.078 o
-3 1 5 12714.500 12654.300 59.560 1.440 o
-3 1 6 2049.290 2085.870 14.660 36.959 o
-3 1 7 146.890 164.244 11.388 245.277 o
-3 1 8 157.001 154.830 11.787 230.264 o
-3 1 9 4666.660 4725.570 51.706 6.123 o
-3 1 10 59.343 64.737 12.961 210.182 o
-3 3 1 3259.410 3242.480 23.288 16.221 o
-3 3 2 547.156 550.313 15.271 109.991 o
-3 3 3 572.568 581.101 14.136 119.346 o
-3 3 4 59.446 71.050 11.851 248.802 o
-3 3 5 15628.500 15613.100 63.102 0.997 o
-3 3 6 1585.560 1632.860 14.316 51.295 o
-3 3 7 2642.760 2698.080 15.842 25.163 o
-3 3 8 1290.440 1320.130 17.305 55.313 o
-3 3 9 8692.970 8616.090 47.069 2.876 o
-3 3 10 0.303 22.559 12.982 217.837 o
-3 5 1 2814.430 2749.450 21.669 20.591 o
-3 5 2 490.232 480.536 12.922 145.262 o
-3 5 3 287.533 267.674 11.656 206.526 o
-3 5 4 2334.620 2338.150 22.806 24.770 o
-3 5 5 8129.770 8226.190 54.483 2.967 o
-3 5 6 1260.100 1283.240 13.438 69.127 o
-3 5 7 330.000 335.324 12.477 177.067 o
-3 5 8 467.050 491.779 12.941 146.597 o
-3 5 9 821.797 816.317 22.559 53.452 o
-3 7 1 319.188 325.773 12.426 179.963 o
-3 7 2 2.250 14.681 10.755 317.045 o
-3 7 3 4260.610 4277.000 53.446 6.497 o
-3 7 4 1850.750 1853.650 22.973 31.223 o
-3 7 5 4514.410 4562.910 57.766 5.687 o
-3 7 6 798.124 834.472 12.946 106.672 o
-3 7 7 319.270 333.524 12.564 176.550 o
-3 7 8 660.585 625.333 17.442 85.098 o
-3 9 1 5928.130 5978.070 83.256 3.039 o
-3 9 2 34.331 39.730 12.137 243.315 o
-3 9 3 4365.120 4465.430 49.457 6.794 o
-3 9 4 2931.220 2975.650 49.667 9.415 o
-3 9 5 2239.970 2280.710 42.380 13.629 o
-3 9 6 19.770 15.937 13.332 205.111 o
-3 9 7 183.876 170.528 13.300 182.774 o
-3 11 1 2062.750 2128.000 17.361 33.552 o
-3 11 2 107.412 95.356 12.303 223.992 o
-3 11 3 953.034 914.607 18.905 63.629 o
-3 11 4 888.456 813.170 21.956 54.434 o
-2 0 2 20204.800 20798.600 161.483 0.452 o
-2 0 4 4296.370 4295.930 32.407 9.436 o
-2 0 6 3186.780 3191.900 21.739 17.213 o
-2 0 8 852.084 861.705 17.247 75.212 o
-2 0 10 1032.980 1010.640 20.134 55.971 o
-2 2 1 31053.700 31716.500 232.590 0.202 o
-2 2 2 2398.040 2449.680 21.434 24.823 o
-2 2 3 88.377 95.995 13.331 194.905 o
-2 2 4 5843.250 5809.580 19.338 6.831 o
-2 2 5 6671.550 6617.300 42.873 4.461 o
-2 2 6 11030.600 11106.500 59.906 1.800 o
-2 2 7 308.845 319.353 11.834 195.356 o
-2 2 8 21.510 27.787 12.346 237.721 o
-2 2 9 222.462 245.739 12.607 191.684 o
-2 2 10 2718.970 2569.680 44.282 11.595 o
-2 4 1 947.785 968.538 15.183 80.520 o
-2 4 2 17586.700 17224.800 160.821 0.552 o
-2 4 3 1093.220 1103.080 15.139 72.259 o
-2 4 4 387.858 406.974 12.416 167.771 o
-2 4 5 1568.500 1574.950 13.777 53.618 o
-2 4 6 8681.910 8756.760 22.220 3.295 o
-2 4 7 156.518 163.894 11.669 233.710 o
-2 4 8 31.035 56.097 12.097 244.196 o
-2 4 9 8.708 13.494 12.126 248.946 o
-2 6 1 2881.530 2777.610 17.350 22.111 o
-2 6 2 3052.610 2969.620 36.091 13.064 o
-2 6 3 2946.350 2905.740 38.589 12.593 o
-2 6 4 391.552 403.083 12.452 166.901 o
-2 6 5 4.064 17.088 11.353 284.146 o
-2 6 6 3121.640 3137.200 42.391 10.818 o
-2 6 7 684.927 693.604 13.001 119.177 o
-2 6 8 152.265 151.225 12.361 212.772 o
-2 6 9 16.599 19.762 12.964 216.894 o
-2 8 1 269.647 263.920 13.373 168.362 o
-2 8 2 545.143 553.940 12.734 139.566 o
-2 8 3 18.518 33.159 11.183 288.672 o
-2 8 4 1433.110 1455.640 26.148 33.041 o
-2 8 5 1430.450 1432.690 29.237 28.755 o
-2 8 6 1896.400 1906.960 31.372 22.137 o
-2 8 7 5.425 29.340 12.565 231.465 o
-2 10 1 206.270 218.160 12.923 187.186 o
-2 10 2 4999.150 5068.950 55.056 5.394 o
-2 10 3 108.631 120.555 11.631 246.008 o
-2 10 4 962.852 942.617 21.333 54.002 o
-2 10 5 195.815 199.745 13.776 169.520 o
-2 10 6 534.318 504.733 19.131 79.832 o
-2 12 1 271.317 282.443 13.625 162.328 o
-2 12 2 1276.090 1182.730 40.528 18.585 o
-1 1 1 1214.160 1262.240 25.679 37.043 o
-1 1 2 42615.100 43030.700 201.259 0.132 o
-1 1 3 11793.300 11868.100 42.928 1.751 o
-1 1 4 360.308 363.034 12.240 176.916 o
-1 1 5 2.539 13.775 11.641 270.896 o
-1 1 6 72.621 92.716 10.965 283.270 o
-1 1 7 623.076 635.912 12.190 135.659 o
-1 1 8 2129.040 2178.490 14.490 35.194 o
-1 1 9 1602.660 1652.250 14.258 50.748 o
-1 1 10 68.882 104.128 13.362 195.501 o
-1 3 1 18870.500 18769.600 176.409 0.469 o
-1 3 2 14361.400 14387.900 98.311 0.978 o
-1 3 3 23723.600 23595.900 112.026 0.424 o
-1 3 4 546.528 550.726 12.615 141.188 o
-1 3 5 1516.260 1500.840 14.968 53.320 o
-1 3 6 1145.320 1170.280 13.060 77.662 o
-1 3 7 7103.660 7302.320 32.077 4.374 o
-1 3 8 849.995 866.898 12.902 102.571 o
-1 3 9 1304.450 1320.690 15.843 59.233 o
-1 3 10 305.451 262.550 37.634 25.260 o
-1 5 1 2017.860 1939.200 22.427 29.708 o
-1 5 2 7539.020 7317.360 69.166 2.888 o
-1 5 3 27152.800 26774.700 261.812 0.224 o
-1 5 4 736.530 739.672 13.685 107.655 o
-1 5 5 201.029 195.570 13.066 185.444 o
-1 5 6 1.276 18.171 13.105 213.882 o
-1 5 7 3392.810 3418.960 25.057 14.741 o
-1 5 8 762.190 767.977 12.952 111.338 o
-1 5 9 787.323 778.517 17.160 79.444 o
-1 7 1 435.117 435.691 13.146 148.943 o
-1 7 2 3614.490 3552.070 17.563 15.516 o
-1 7 3 4877.570 4859.760 62.429 4.921 o
-1 7 4 140.182 157.787 12.139 220.843 o
-1 7 5 360.634 358.170 12.143 179.210 o
-1 7 6 20.741 28.887 12.710 224.552 o
-1 7 7 3189.250 3201.430 37.430 11.994 o
-1 7 8 942.267 910.414 18.962 63.729 o
-1 9 1 601.542 630.663 13.128 126.664 o
-1 9 2 2616.590 2595.440 26.743 19.527 o
-1 9 3 2373.610 2401.660 41.339 13.605 o
-1 9 4 187.060 188.999 12.462 203.132 o
-1 9 5 45.575 50.947 13.541 195.105 o
-1 9 6 116.245 122.824 14.200 169.884 o
-1 9 7 877.500 788.341 29.144 35.484 o
-1 11 1 151.821 165.511 12.935 195.606 o
-1 11 2 233.318 240.060 12.314 198.214 o
-1 11 3 2120.510 2093.280 26.500 24.306 o
-1 11 4 1219.930 1160.160 34.996 23.830 o
0 0 2 3167.370 3231.890 44.261 10.164 o
0 0 4 17981.000 17949.300 46.690 0.810 o
0 0 6 11300.000 11324.000 80.889 1.524 o
0 0 8 1471.820 1497.320 18.271 46.922 o
0 0 10 1144.100 1101.910 34.572 24.767 o
0 2 1 31781.600 32393.100 74.682 0.263 o
0 2 2 29622.200 29901.100 54.517 0.309 o
0 2 3 2890.410 2903.100 18.436 21.106 o
0 2 4 17709.400 17647.500 65.886 0.795 o
0 2 5 722.659 743.195 14.494 101.627 o
0 2 6 1594.540 1583.690 14.347 51.625 o
0 2 7 29.937 36.221 11.006 295.258 o
0 2 8 2863.480 2926.380 18.366 21.243 o
0 2 9 951.701 959.025 13.600 89.450 o
0 2 10 1310.140 1206.180 28.176 32.077 o
0 4 0 7168.840 6947.890 41.750 4.098 o
0 4 1 6195.330 6096.230 35.242 5.415 o
0 4 2 183.050 190.110 12.306 208.001 o
0 4 3 32235.800 31793.300 167.317 0.226 o
0 4 4 17997.400 17987.500 68.466 0.766 o
0 4 5 1024.120 1032.010 14.074 81.551 o
0 4 6 548.118 553.080 13.262 132.464 o
0 4 7 15.982 24.788 11.444 277.059 o
0 4 8 2095.820 2162.960 32.189 19.878 o
0 4 9 266.731 269.011 12.451 188.910 o
0 6 0 23623.400 22903.500 224.624 0.300 o
0 6 1 4171.830 4077.120 41.858 8.338 o
0 6 2 3766.460 3744.190 44.194 8.791 o
0 6 3 4536.560 4508.500 46.202 6.986 o
0 6 4 12202.800 12246.500 128.411 0.998 o
0 6 5 1692.260 1731.440 24.201 31.918 o
0 6 6 133.622 155.397 13.275 189.075 o
0 6 7 0.689 12.980 11.598 273.244 o
0 6 8 2134.630 2087.540 43.718 13.508 o
0 8 0 1335.050 1296.170 30.951 27.634 o
0 8 1 1307.420 1318.450 14.850 62.221 o
0 8 2 82.871 90.436 11.784 246.453 o
0 8 3 3053.600 3068.070 40.609 11.527 o
0 8 4 5203.610 5273.200 61.297 4.696 o
0 8 5 41.707 48.493 12.700 221.456 o
0 8 6 2632.210 2658.780 25.991 19.681 o
0 8 7 246.291 242.687 13.726 164.277 o
0 10 0 3480.980 3468.310 30.031 12.937 o
0 10 1 2490.870 2577.050 35.224 15.731 o
0 10 2 952.614 948.062 14.252 85.898 o
0 10 3 2413.240 2466.750 15.781 28.652 o
0 10 4 1568.320 1559.280 32.246 24.035 o
0 10 5 2450.250 2393.170 36.591 15.520 o
0 10 6 865.699 814.398 20.032 62.315 o
0 12 0 147.391 166.120 18.487 101.755 o
0 12 1 1215.000 1188.360 28.869 31.816 o
0 12 2 283.792 258.802 14.023 154.768 o
1 1 0 150.801 151.979 24.658 58.715 o
1 1 2 3699.490 3755.840 32.615 11.304 o
1 1 3 38.613 129.997 43.696 19.243 o
1 1 4 1153.610 1158.610 15.132 69.077 o
1 1 5 10762.000 10621.700 40.794 2.098 o
1 1 6 29.952 41.106 10.676 312.669 o
1 1 7 9371.530 9446.570 39.992 2.639 o
1 1 8 187.262 194.300 12.675 196.984 o
1 1 9 4981.230 4971.730 46.052 6.288 o
1 1 10 7.845 27.626 12.944 218.052 o
1 3 0 48.760 53.019 16.483 132.831 o
1 3 1 10985.400 10972.600 74.107 1.663 o
1 3 2 786.500 792.006 15.093 92.465 o
1 3 3 13370.900 13211.100 55.057 1.354 o
1 3 4 13160.000 12955.500 59.026 1.371 o
1 3 5 6306.910 6321.440 28.632 5.550 o
1 3 6 1956.500 1980.830 18.842 34.251 o
1 3 7 3024.050 3057.010 15.183 20.945 o
1 3 8 51.988 82.178 11.354 270.119 o
1 3 9 167.312 191.326 11.653 230.441 o
1 5 0 553.130 540.532 13.217 133.141 o
1 5 1 25735.600 25217.400 210.943 0.282 o
1 5 2 1168.260 1161.400 13.962 73.130 o
1 5 3 31707.500 31410.600 301.153 0.166 o
1 5 4 1607.870 1628.200 15.239 48.962 o
1 5 5 3842.350 3883.620 18.563 13.693 o
1 5 6 456.190 457.626 13.284 143.967 o
1 5 7 283.288 312.262 12.957 173.262 o
1 5 8 2.598 10.421 11.805 263.694 o
1 5 9 48.840 74.321 12.122 239.571 o
1 7 0 371.293 360.349 11.587 189.849 o
1 7 1 10399.800 10234.900 88.463 1.625 o
1 7 2 968.352 952.712 13.451 89.621 o
1 7 3 1260.400 1266.120 16.207 60.154 o
1 7 4 4776.550 4828.540 46.180 6.556 o
1 7 5 5181.170 5197.580 35.311 6.975 o
1 7 6 56.137 68.991 13.396 197.411 o
1 7 7 4564.900 4603.570 109.628 2.423 o
1 7 8 86.641 102.134 13.787 182.828 o
1 9 0 923.924 949.257 14.397 86.412 o
1 9 1 2973.400 3005.340 22.712 18.433 o
1 9 2 959.593 966.772 13.904 87.087 o
1 9 3 375.758 369.760 13.402 153.117 o
1 9 4 343.987 345.588 13.138 161.915 o
1 9 5 862.226 884.475 24.601 45.945 o
1 9 6 4365.590 4215.580 39.081 8.366 o
1 11 0 522.461 543.442 14.398 121.062 o
1 11 1 3599.950 3618.500 44.108 9.161 o
1 11 2 1999.680 2005.770 26.287 25.689 o
1 11 3 948.292 934.098 22.233 51.395 o
1 11 4 5.949 22.563 14.203 181.737 o
2 0 2 1218.500 1202.000 37.218 21.524 o
2 0 4 27410.700 26614.900 218.270 0.254 o
2 0 6 3409.350 3391.190 27.952 13.880 o
2 0 8 4235.580 4249.930 33.904 9.360 o
2 0 10 3631.810 3383.850 58.387 6.793 o
2 2 0 8292.510 8412.720 63.808 2.651 o
2 2 2 24273.100 24436.500 61.751 0.448 o
2 2 3 0.693 21.655 13.961 188.489 o
2 2 4 46818.900 46313.300 367.535 0.088 o
2 2 5 411.861 407.248 12.905 156.453 o
2 2 6 2187.990 2206.060 15.816 32.911 o
2 2 7 120.375 132.089 11.806 236.830 o
2 2 8 8196.260 8313.220 41.704 3.246 o
2 2 9 279.732 288.442 12.409 187.202 o
2 2 10 31.987 36.178 13.189 207.362 o
2 4 0 22859.800 22188.100 114.243 0.454 o
2 4 1 4224.680 4230.600 27.936 10.375 o
2 4 2 4229.620 4243.510 40.062 8.405 o
2 4 3 4663.800 4621.610 24.867 9.403 o
2 4 4 50356.000 50204.400 89.527 0.109 o
2 4 5 36.190 46.819 12.295 236.600 o
2 4 6 1398.330 1426.790 19.221 46.898 o
2 4 7 2124.820 2111.140 15.596 34.648 o
2 4 8 4927.670 5026.170 40.275 6.903 o
2 4 9 23.492 31.870 12.197 242.920 o
2 6 0 5069.910 4950.390 33.655 7.450 o
2 6 1 1662.860 1649.380 22.285 35.433 o
2 6 2 21166.700 20789.400 174.226 0.413 o
2 6 3 2233.880 2240.080 23.792 25.176 o
2 6 4 2864.400 2867.700 24.373 18.659 o
2 6 5 10297.100 10443.900 70.786 1.854 o
2 6 6 2006.090 2067.900 16.419 35.797 o
2 6 7 2411.430 2397.900 18.110 27.352 o
2 6 8 4539.850 4415.540 78.092 4.007 o
2 8 0 2575.360 2547.490 18.869 24.652 o
2 8 1 239.620 249.866 11.320 225.014 o
2 8 2 2151.640 2143.100 33.178 19.008 o
2 8 3 1653.880 1686.390 20.129 38.705 o
2 8 4 103.419 121.107 12.169 227.331 o
2 8 5 1998.430 2057.030 29.050 23.070 o
2 8 6 2.366 0.182 13.599 199.356 o
2 8 7 5795.470 5592.470 106.610 2.274 o
2 10 0 2496.780 2538.490 32.072 17.350 o
2 10 1 222.020 240.780 12.476 195.344 o
2 10 2 2042.750 2048.300 15.465 36.469 o
2 10 3 2368.400 2370.490 21.294 25.502 o
2 10 4 665.591 654.533 15.872 95.836 o
2 10 5 13.178 10.631 13.928 188.842 o
2 12 0 278.113 277.468 13.434 165.700 o
2 12 1 821.820 766.864 31.329 31.880 o
2 12 2 1874.830 1759.260 47.453 12.740 o
3 1 0 4193.750 4293.860 34.139 9.360 o
3 1 1 31675.200 32086.400 139.220 0.242 o
3 1 2 47432.100 47951.000 457.660 0.073 o
3 1 3 368.141 372.111 18.215 94.077 o
3 1 4 392.911 398.004 14.398 135.087 o
3 1 5 12722.000 12555.400 81.745 1.287 o
3 1 6 389.942 384.095 11.378 190.299 o
3 1 7 76.232 85.921 11.035 279.955 o
3 1 8 312.817 312.428 11.591 201.344 o
3 1 9 3265.430 3325.760 15.875 18.314 o
3 1 10 67.789 66.159 12.686 217.935 o
3 3 0 3160.850 3094.540 22.914 17.161 o
3 3 1 15858.000 16045.400 74.430 0.927 o
3 3 2 2276.070 2283.870 21.916 26.178 o
3 3 3 4893.080 4898.360 23.509 8.815 o
3 3 4 5542.510 5496.300 34.622 6.420 o
3 3 5 27020.300 26968.500 117.479 0.335 o
3 3 6 151.263 156.934 12.007 223.658 o
3 3 7 447.631 449.277 13.426 142.955 o
3 3 8 111.025 126.929 11.562 247.766 o
3 3 9 4876.920 4868.940 61.068 5.031 o
3 5 0 3991.630 3865.220 24.933 11.996 o
3 5 1 17903.300 17627.500 129.211 0.622 o
3 5 2 3576.890 3528.530 25.052 13.855 o
3 5 3 6837.220 6840.110 26.212 4.945 o
3 5 4 3003.330 3047.090 18.616 19.812 o
3 5 5 757.012 771.083 13.542 106.557 o
3 5 6 536.538 555.587 14.072 123.444 o
3 5 7 310.728 339.070 13.147 165.304 o
3 5 8 448.546 472.020 12.934 149.357 o
3 5 9 3028.420 2888.670 52.371 8.731 o
3 7 0 1118.140 1104.710 13.188 79.832 o
3 7 1 3257.920 3227.830 16.808 18.363 o
3 7 2 554.370 546.580 12.794 138.263 o
3 7 3 330.021 342.529 16.963 108.237 o
3 7 4 4.347 20.564 12.384 238.857 o
3 7 5 880.743 854.386 13.862 94.388 o
3 7 6 779.385 815.914 17.105 79.379 o
3 7 7 475.341 463.210 20.466 73.493 o
3 7 8 1826.970 1716.320 28.909 25.381 o
3 9 0 618.321 615.318 12.428 134.141 o
3 9 1 3894.570 3937.640 39.604 9.278 o
3 9 2 45.151 51.904 11.805 254.226 o
3 9 3 615.373 666.724 14.628 108.917 o
3 9 4 2029.410 2082.660 28.481 23.275 o
3 9 5 5385.910 5487.570 91.742 2.882 o
3 9 6 18.217 39.378 14.076 183.458 o
3 11 0 1644.740 1685.780 18.853 40.989 o
3 11 1 738.162 746.671 14.334 101.937 o
3 11 2 1872.220 1863.310 24.949 28.674 o
3 11 3 151.879 157.793 13.161 190.073 o
3 11 4 676.402 646.757 17.699 82.427 o
4 0 0 18911.500 19223.300 122.995 0.580 o
4 0 2 19446.800 19666.100 70.035 0.660 o
4 0 4 6.866 1.943 22.701 71.536 o
4 0 6 63.313 78.500 15.105 155.909 o
4 0 8 816.770 829.991 18.124 72.308 o
4 0 10 2003.660 1901.540 21.583 30.976 o
4 2 0 3107.840 3204.710 28.523 15.123 o
4 2 1 12245.500 12536.500 46.800 1.597 o
4 2 2 5770.270 5901.590 37.544 5.758 o
4 2 3 1981.910 1948.080 17.849 35.323 o
4 2 4 677.842 688.857 13.660 113.414 o
4 2 5 132.369 127.566 12.588 209.829 o
4 2 6 6553.840 6546.800 34.946 4.939 o
4 2 7 105.401 132.963 11.385 255.137 o
4 2 8 5236.050 5352.650 32.957 7.018 o
4 2 9 13.285 27.062 11.773 262.283 o
4 4 0 2006.840 1929.560 19.027 33.711 o
4 4 1 3320.540 3272.570 26.500 14.859 o
4 4 2 17718.600 17490.800 84.866 0.752 o
4 4 3 17268.000 16973.900 50.277 0.874 o
4 4 4 16.848 27.092 12.189 244.440 o
4 4 5 529.776 538.281 13.054 137.322 o
4 4 6 1094.290 1102.140 13.948 77.491 o
4 4 7 116.756 131.814 12.442 215.962 o
4 4 8 1906.200 1919.620 21.648 31.868 o
4 4 9 300.207 313.693 12.317 185.372 o
4 6 0 531.505 532.515 13.833 127.480 o
4 6 1 413.085 410.306 13.021 154.223 o
4 6 2 7116.430 7017.920 22.391 4.767 o
4 6 3 7.073 11.863 12.581 231.698 o
4 6 4 368.715 373.536 14.166 141.206 o
4 6 5 4199.250 4357.840 45.646 7.546 o
4 6 6 172.347 176.249 13.460 179.794 o
4 6 7 99.708 117.152 13.206 196.200 o
4 6 8 619.244 592.162 15.090 106.528 o
4 8 0 4646.170 4629.850 30.052 8.792 o
4 8 1 757.062 757.160 12.726 114.084 o
4 8 2 2768.550 2755.350 38.956 13.103 o
4 8 3 300.398 289.634 13.405 163.633 o
4 8 4 1267.610 1267.530 21.260 45.836 o
4 8 5 18.049 40.449 13.218 207.618 o
4 8 6 11364.800 11463.100 182.674 0.719 o
4 8 7 667.038 674.430 15.342 99.549 o
4 10 0 3664.700 3735.910 26.692 12.806 o
4 10 1 2561.970 2554.360 43.867 12.060 o
4 10 2 2166.440 2170.540 27.092 23.247 o
4 10 3 60.832 104.299 12.621 218.634 o
4 10 4 252.439 274.934 14.838 142.440 o
4 10 5 582.241 585.532 16.218 98.546 o
4 12 0 338.854 335.361 15.674 123.179 o
4 12 1 1071.530 967.411 21.220 52.085 o
4 12 2 862.604 845.043 25.838 42.850 o
5 1 0 4.510 6.067 19.186 100.098 o
5 1 1 444.615 477.320 26.416 47.472 o
5 1 2 39.718 52.352 17.965 112.488 o
5 1 3 13307.300 13241.500 101.229 1.074 o
5 1 4 1407.370 1383.840 16.931 52.705 o
5 1 5 5091.760 5049.270 32.632 7.451 o
5 1 6 225.411 234.318 12.358 198.425 o
5 1 7 3308.230 3344.950 16.381 17.871 o
5 1 8 8.681 26.979 11.295 285.390 o
5 1 9 584.335 596.916 12.624 135.554 o
5 3 0 187.301 191.181 15.619 136.455 o
5 3 1 466.560 461.363 16.432 104.900 o
5 3 2 646.771 630.585 15.585 99.685 o
5 3 3 19173.500 19009.600 78.380 0.670 o
5 3 4 27.221 31.950 13.171 208.574 o
5 3 5 3121.060 3131.450 19.165 18.642 o
5 3 6 129.239 137.789 11.935 230.558 o
5 3 7 7707.160 7824.000 28.846 3.923 o
5 3 8 228.263 236.561 12.396 196.930 o
5 3 9 4088.550 3994.570 44.629 8.077 o
5 5 0 918.903 880.918 15.226 83.410 o
5 5 1 513.302 516.857 14.676 119.364 o
5 5 2 414.747 414.252 13.944 139.417 o
5 5 3 15289.400 15297.400 56.209 1.059 o
5 5 4 1006.300 994.048 14.053 83.361 o
5 5 5 1257.140 1260.710 17.796 55.430 o
5 5 6 177.332 200.479 12.932 191.032 o
5 5 7 352.139 364.698 13.679 150.708 o
5 5 8 328.305 338.250 13.508 156.929 o
5 5 9 748.052 699.547 18.116 76.571 o
5 7 0 101.988 94.874 12.287 225.251 o
5 7 1 43.293 49.766 12.052 244.736 o
5 7 2 3.182 9.193 12.626 230.638 o
5 7 3 5099.560 5063.330 57.854 5.091 o
5 7 4 9001.270 9078.060 96.691 1.773 o
5 7 5 581.925 568.349 15.561 104.824 o
5 7 6 38.933 66.525 14.635 167.683 o
5 7 7 3562.380 3456.220 58.789 6.762 o
5 7 8 1121.100 1077.080 38.478 20.898 o
5 9 0 147.598 157.138 11.769 232.139 o
5 9 1 133.924 147.472 12.306 217.081 o
5 9 2 836.212 855.648 13.587 98.776 o
5 9 3 1553.170 1588.140 32.549 23.735 o
5 9 4 500.806 510.046 25.488 49.817 o
5 9 5 265.395 268.564 13.553 164.901 o
5 9 6 1098.180 1051.620 29.403 32.357 o
5 11 0 1928.320 1918.280 39.551 16.313 o
5 11 1 0.228 15.046 12.618 230.945 o
5 11 2 458.956 462.008 13.235 144.268 o
5 11 3 1469.660 1459.510 24.547 35.205 o
5 11 4 51.033 75.187 13.856 185.168 o
6 0 2 3920.680 4037.430 37.444 9.541 o
6 0 4 8434.890 8336.190 83.243 2.179 o
6 0 6 5447.520 5406.600 30.621 6.903 o
6 0 8 893.742 917.053 19.040 64.578 o
6 2 0 26261.300 26869.400 156.581 0.315 o
6 2 1 6351.840 6396.320 33.668 5.229 o
6 2 2 410.922 436.867 17.243 100.086 o
6 2 3 36.476 49.805 15.235 155.678 o
6 2 4 9303.250 9211.640 51.789 2.501 o
6 2 5 337.932 335.988 12.666 172.230 o
6 2 6 5940.120 5968.030 37.373 5.578 o
6 2 7 44.879 43.748 11.821 254.208 o
6 2 8 3692.990 3798.850 27.786 12.368 o
6 2 9 90.379 95.876 12.119 232.547 o
6 4 0 25410.500 25330.300 159.137 0.333 o
6 4 1 2.502 37.581 14.348 177.838 o
6 4 2 1319.270 1287.220 15.946 58.978 o
6 4 3 6.988 7.665 12.201 246.529 o
6 4 4 10046.500 9957.150 50.583 2.229 o
6 4 5 200.610 195.122 11.942 216.040 o
6 4 6 1765.010 1778.500 15.771 43.148 o
6 4 7 129.006 153.751 12.553 209.708 o
6 4 8 1504.640 1541.050 25.418 33.040 o
6 4 9 13.761 26.407 11.746 263.441 o
6 6 0 12378.300 12033.100 73.561 1.416 o
6 6 1 5.222 26.958 12.425 236.798 o
6 6 2 4628.000 4517.540 27.118 9.306 o
6 6 3 222.530 241.257 12.832 186.389 o
6 6 4 9661.100 9768.220 67.285 2.087 o
6 6 5 4323.260 4355.040 43.003 7.760 o
6 6 6 910.841 933.624 14.054 89.486 o
6 6 7 508.163 556.047 14.171 124.248 o
6 6 8 156.968 152.671 13.586 179.336 o
6 8 0 5834.710 5851.970 22.185 6.668 o
6 8 1 69.192 90.877 11.951 242.050 o
6 8 2 6637.700 6673.200 58.558 3.744 o
6 8 3 756.184 778.812 14.268 100.514 o
6 8 4 3985.530 4083.090 59.450 6.083 o
6 8 5 3107.010 3115.740 34.154 13.345 o
6 8 6 2260.160 2265.230 23.715 24.934 o
6 8 7 1052.000 1022.620 22.891 47.053 o
6 10 0 3192.690 3197.820 38.477 11.688 o
6 10 1 7018.850 7011.230 94.472 2.301 o
6 10 2 2405.600 2469.380 31.386 18.261 o
6 10 3 32.458 37.106 12.685 223.660 o
6 10 4 762.174 750.942 16.884 82.559 o
6 10 5 76.732 80.876 14.955 158.031 o
6 12 0 675.781 671.735 16.971 86.883 o
6 12 1 4649.180 4363.470 93.668 3.087 o
7 1 0 1843.410 1885.440 21.712 32.688 o
7 1 1 17587.100 17761.200 72.844 0.782 o
7 1 2 2878.230 2921.240 23.782 18.710 o
7 1 3 19133.500 18730.600 106.993 0.617 o
7 1 4 202.039 193.543 14.124 162.028 o
7 1 5 3351.420 3323.090 26.909 14.520 o
7 1 6 4.597 13.519 11.659 269.751 o
7 1 7 5304.880 5304.540 19.902 8.001 o
7 1 8 187.009 189.715 11.295 239.661 o
7 1 9 178.573 196.103 12.338 207.250 o
7 3 0 1178.810 1202.160 27.514 34.320 o
7 3 1 18486.300 18768.300 60.625 0.738 o
7 3 2 5485.720 5380.290 30.021 6.917 o
7 3 3 12557.700 12477.500 46.496 1.557 o
7 3 4 885.244 874.181 13.386 96.788 o
7 3 5 235.547 236.379 12.808 185.794 o
7 3 6 66.390 89.947 12.131 235.788 o
7 3 7 5729.200 5781.010 25.974 6.630 o
7 3 8 1033.890 1052.190 16.808 68.092 o
7 3 9 53.022 59.707 12.324 232.539 o
7 5 0 1574.980 1544.550 15.954 49.207 o
7 5 1 6359.180 6193.410 41.246 4.910 o
7 5 2 14245.400 14034.300 104.747 0.963 o
7 5 3 4893.090 4776.980 27.550 8.508 o
7 5 4 164.839 171.523 12.550 204.426 o
7 5 5 618.814 630.759 12.941 127.415 o
7 5 6 253.669 272.711 12.857 180.689 o
7 5 7 2002.320 1978.730 28.479 23.778 o
7 5 8 155.860 169.035 13.209 187.886 o
7 7 0 923.297 926.919 18.904 64.254 o
7 7 1 3848.890 3809.530 30.853 11.251 o
7 7 2 6.993 18.404 13.220 209.663 o
7 7 3 5631.370 5671.050 75.456 3.540 o
7 7 4 16.433 41.404 13.410 201.899 o
7 7 5 4097.750 4204.670 68.816 4.986 o
7 7 6 703.091 678.642 13.806 110.709 o
7 7 7 5160.520 5089.940 91.224 3.002 o
7 7 8 22.733 46.991 14.730 167.247 o
7 9 0 596.173 621.123 13.905 118.851 o
7 9 1 2560.480 2594.020 26.960 19.713 o
7 9 2 1289.620 1302.910 15.292 61.633 o
7 9 3 8486.180 8596.250 92.500 1.959 o
7 9 4 4.598 17.645 14.125 184.020 o
7 9 5 768.485 771.477 27.648 39.694 o
7 9 6 413.968 415.418 14.595 130.283 o
7 11 0 99.004 125.491 12.964 202.637 o
7 11 1 77.007 99.030 12.986 205.757 o
7 11 2 5155.680 5017.680 69.010 4.244 o
7 11 3 1200.340 1209.780 29.038 31.580 o
7 11 4 131.033 125.079 13.776 178.332 o
8 0 2 3417.960 3444.720 40.233 10.486 o
8 0 4 23341.200 22843.700 63.895 0.489 o
8 0 6 4642.970 4629.570 31.105 8.665 o
8 0 8 2513.990 2521.070 22.984 22.625 o
8 2 0 17442.400 17724.100 59.632 0.822 o
8 2 1 4897.090 5005.910 27.137 8.343 o
8 2 2 8281.550 8279.550 29.604 3.479 o
8 2 3 244.313 265.887 15.493 133.028 o
8 2 4 28748.000 27900.500 137.559 0.293 o
8 2 5 549.671 565.199 13.045 134.597 o
8 2 6 183.333 199.786 12.112 212.996 o
8 2 7 423.771 422.883 13.378 146.893 o
8 2 8 6892.250 6998.420 59.550 3.518 o
8 2 9 129.832 134.706 12.276 219.372 o
8 4 0 28195.700 27649.300 210.228 0.250 o
8 4 1 129.877 214.982 53.554 12.772 o
8 4 2 3179.670 3173.220 30.923 14.100 o
8 4 3 27301.400 27040.900 132.312 0.320 o
8 4 4 13762.700 13767.100 75.372 1.171 o
8 4 5 60.936 68.046 12.182 236.140 o
8 4 6 2087.330 2141.580 15.572 34.993 o
8 4 7 31.786 23.103 12.191 242.680 o
8 4 8 5408.860 5549.870 64.065 4.318 o
8 4 9 603.588 568.058 13.655 122.933 o
8 6 0 22125.500 21684.700 181.942 0.379 o
8 6 1 5053.420 5062.250 39.839 6.777 o
8 6 2 206.906 198.776 13.211 181.212 o
8 6 3 7704.090 7749.010 32.685 3.850 o
8 6 4 2595.880 2620.240 25.221 20.428 o
8 6 5 508.342 537.754 13.390 134.684 o
8 6 6 205.105 196.594 13.151 182.925 o
8 6 7 250.471 249.580 13.197 174.645 o
8 6 8 3795.380 3662.220 84.636 3.926 o
8 8 0 38.285 127.132 37.726 25.777 o
8 8 1 1299.810 1318.750 14.843 62.479 o
8 8 2 25.181 44.458 12.064 247.107 o
8 8 3 97.426 116.516 13.731 182.684 o
8 8 4 3654.430 3762.830 58.601 6.584 o
8 8 5 576.227 613.445 14.830 110.886 o
8 8 6 0.250 -3.750 13.171 212.720 o
8 8 7 877.288 822.727 27.825 38.098 o
8 10 0 150.282 168.923 12.619 204.351 o
8 10 1 1.703 21.622 11.987 255.119 o
8 10 2 50.508 44.472 16.263 136.470 o
8 10 3 723.710 727.733 19.980 66.991 o
8 10 4 2063.370 2064.200 73.310 5.992 o
8 10 5 1175.160 1110.470 28.026 33.858 o
8 12 0 330.085 330.147 14.415 141.834 o
8 12 1 22.698 30.530 13.940 187.015 o
9 1 0 105.116 105.452 14.658 161.484 o
9 1 1 12091.800 12230.900 38.424 1.698 o
9 1 2 1367.110 1354.730 18.794 49.232 o
9 1 3 2629.700 2563.910 19.433 23.793 o
9 1 4 6061.080 6013.200 23.163 6.241 o
9 1 5 9494.280 9424.570 38.245 2.629 o
9 1 6 263.615 286.290 14.824 141.532 o
9 1 7 17.244 27.599 14.828 165.995 o
9 1 8 117.682 126.732 11.245 259.228 o
9 1 9 215.057 214.624 11.856 215.166 o
9 3 0 1017.900 997.628 17.386 66.998 o
9 3 1 580.409 585.407 15.793 102.350 o
9 3 2 350.548 346.496 14.994 131.288 o
9 3 3 198.741 209.513 13.858 167.110 o
9 3 4 434.177 442.403 12.925 152.252 o
9 3 5 12382.600 12396.100 78.697 1.354 o
9 3 6 193.053 208.280 12.476 200.826 o
9 3 7 954.106 975.857 13.951 86.864 o
9 3 8 260.482 276.531 12.862 179.644 o
9 3 9 4037.440 3980.000 43.252 8.381 o
9 5 0 388.392 375.914 12.421 169.343 o
9 5 1 21617.900 21189.500 221.842 0.333 o
9 5 2 60.567 57.105 13.327 199.525 o
9 5 3 94.207 101.344 13.449 190.913 o
9 5 4 2262.800 2298.830 15.927 31.264 o
9 5 5 5187.690 5248.960 44.596 6.086 o
9 5 6 6.471 15.662 12.172 247.213 o
9 5 7 2149.320 2185.080 26.678 23.645 o
9 5 8 272.280 292.615 15.354 132.648 o
9 7 0 49.801 49.591 12.171 239.277 o
9 7 1 10010.800 9957.610 47.746 2.276 o
9 7 2 1200.200 1221.640 13.493 72.481 o
9 7 3 22.619 51.144 13.146 208.874 o
9 7 4 570.267 573.849 15.923 101.976 o
9 7 5 2818.220 2913.300 30.895 15.873 o
9 7 6 846.980 868.708 22.592 52.478 o
9 7 7 1366.410 1389.860 40.010 18.431 o
9 9 0 2200.450 2208.860 15.868 32.681 o
9 9 1 3271.820 3221.640 36.100 12.151 o
9 9 2 1146.890 1171.910 19.336 54.341 o
9 9 3 568.355 587.249 13.411 127.680 o
9 9 4 258.168 265.914 14.595 146.406 o
9 9 5 1278.900 1280.200 26.987 33.962 o
9 9 6 1777.570 1743.220 51.450 11.350 o
9 11 0 848.241 852.069 15.859 83.345 o
9 11 1 928.959 935.726 14.396 86.500 o
9 11 2 677.297 694.129 19.573 70.656 o
9 11 3 10.272 24.123 13.665 195.810 o
10 0 0 787.093 779.395 21.811 57.145 o
10 0 2 40804.800 40408.400 382.718 0.102 o
10 0 4 5187.960 5066.920 30.429 7.510 o
10 0 6 4358.820 4380.010 52.463 6.477 o
10 0 8 7059.240 7217.170 84.287 2.563 o
10 2 0 1113.100 1122.710 16.572 65.427 o
10 2 1 2299.180 2283.610 20.950 26.760 o
10 2 2 7316.550 7194.370 28.426 4.381 o
10 2 3 463.450 473.235 15.273 116.968 o
10 2 4 9811.220 9672.120 54.115 2.270 o
10 2 5 3642.030 3686.280 19.648 14.633 o
10 2 6 3899.440 3907.110 24.514 12.292 o
10 2 7 5871.500 5989.990 45.660 5.097 o
10 2 8 3391.360 3482.430 19.116 16.321 o
10 2 9 1.085 2.496 11.866 261.801 o
10 4 0 8.677 14.564 13.839 191.453 o
10 4 1 1620.690 1610.320 15.711 47.945 o
10 4 2 4574.960 4571.900 20.458 10.176 o
10 4 3 64.956 86.951 13.153 202.690 o
10 4 4 3460.360 3498.250 23.812 14.680 o
10 4 5 1333.610 1355.990 14.285 62.519 o
10 4 6 2526.210 2573.370 16.156 26.676 o
10 4 7 739.221 747.630 14.071 103.995 o
10 4 8 864.059 868.163 15.441 84.829 o
10 4 9 15.454 37.037 13.111 211.372 o
10 6 0 0.393 7.628 12.537 234.307 o
10 6 1 1681.050 1692.310 14.439 48.066 o
10 6 2 8108.360 8132.230 64.322 2.733 o
10 6 3 637.818 626.499 13.590 119.051 o
10 6 4 143.374 160.522 12.919 197.225 o
10 6 5 198.598 224.720 12.678 193.844 o
10 6 6 2975.160 3041.310 49.214 9.415 o
10 6 7 88.567 92.564 12.908 207.197 o
10 6 8 1224.100 1193.220 32.578 26.529 o
10 8 0 46.600 65.191 11.588 262.149 o
10 8 1 17.342 65.784 14.814 165.131 o
10 8 2 7510.140 7605.590 75.047 2.677 o
10 8 3 978.998 985.524 26.602 39.050 o
10 8 4 307.260 316.032 13.583 158.436 o
10 8 5 428.252 429.709 14.525 129.741 o
10 8 6 1275.400 1303.070 38.706 19.854 o
10 8 7 1128.000 1064.740 31.570 28.781 o
10 10 0 3.992 13.753 12.879 221.368 o
10 10 1 858.766 850.476 13.611 97.451 o
10 10 2 4172.760 4202.790 41.757 8.260 o
10 10 3 2582.050 2530.150 29.462 18.379 o
10 10 4 128.374 148.339 12.869 200.937 o
10 10 5 49.332 71.082 14.497 169.948 o
11 1 0 1200.930 1202.010 16.426 62.094 o
11 1 1 8554.910 8598.860 59.555 2.648 o
11 1 2 67.682 69.944 15.357 151.009 o
11 1 3 32985.000 32230.300 140.873 0.230 o
11 1 4 0.805 3.548 13.203 211.467 o
11 1 5 373.201 353.356 14.278 139.915 o
11 1 6 170.196 201.978 16.974 117.780 o
11 1 7 2287.730 2339.300 16.038 30.623 o
11 1 8 2095.530 2091.730 26.983 24.075 o
11 1 9 6196.090 6004.340 46.978 4.775 o
11 3 0 181.759 191.144 13.341 181.003 o
11 3 1 7586.240 7625.010 59.247 3.133 o
11 3 2 3241.700 3148.450 22.819 16.677 o
11 3 3 10667.400 10429.100 73.123 1.765 o
11 3 4 410.525 412.656 13.780 142.258 o
11 3 5 11336.600 11531.400 55.474 1.755 o
11 3 6 265.701 281.132 12.505 187.045 o
11 3 7 672.408 647.841 13.072 121.124 o
11 3 8 2253.350 2275.640 21.110 27.083 o
11 3 9 1126.000 1074.290 17.374 62.734 o
11 5 0 2940.820 2985.460 26.160 17.199 o
11 5 1 2729.310 2642.740 28.089 18.125 o
11 5 2 194.695 185.961 13.783 170.056 o
11 5 3 4462.840 4450.860 22.021 10.406 o
11 5 4 1824.960 1826.390 15.608 41.822 o
11 5 5 3448.670 3453.620 19.962 15.889 o
11 5 6 199.157 203.206 12.429 201.694 o
11 5 7 788.564 810.134 14.265 97.839 o
11 5 8 7.516 11.496 13.802 192.689 o
11 7 0 3768.730 3794.430 20.230 13.802 o
11 7 1 1284.290 1270.750 13.802 67.215 o
11 7 2 88.691 114.614 12.540 217.360 o
11 7 3 3072.530 3127.830 42.842 10.800 o
11 7 4 854.139 862.066 18.377 69.448 o
11 7 5 1049.540 1093.090 14.944 74.997 o
11 7 6 1.239 23.100 13.713 195.213 o
11 7 7 829.202 827.715 16.738 79.442 o
11 9 0 2579.930 2583.260 29.794 18.088 o
11 9 1 648.725 679.325 13.228 120.095 o
11 9 2 1671.070 1678.420 19.210 40.020 o
11 9 3 2638.880 2679.920 27.260 18.907 o
11 9 4 1233.080 1220.960 20.253 49.435 o
11 9 5 1637.950 1599.750 30.982 24.819 o
11 9 6 35.068 40.591 14.735 166.547 o
11 11 0 3323.370 3255.890 45.348 9.625 o
11 11 1 173.644 203.106 13.183 185.007 o
11 11 2 48.042 64.866 13.174 204.836 o
11 11 3 1174.260 1106.900 30.239 30.295 o
12 0 0 7019.950 7018.180 49.084 3.874 o
12 0 2 22535.100 22293.200 59.383 0.523 o
12 0 4 2332.360 2281.790 43.630 12.909 o
12 0 6 70.138 72.726 18.879 101.022 o
12 0 8 0.402 28.847 18.767 104.442 o
12 2 0 2941.780 3038.680 19.488 19.870 o
12 2 1 1740.320 1740.660 18.158 40.121 o
12 2 2 13455.600 13234.300 36.813 1.430 o
12 2 3 2257.970 2228.770 17.479 30.404 o
12 2 4 2234.170 2211.970 16.863 31.332 o
12 2 5 103.247 125.298 13.544 186.485 o
12 2 6 6231.530 6279.860 56.869 4.122 o
12 2 7 880.616 896.291 13.482 95.769 o
12 2 8 34.325 65.275 12.836 216.833 o
12 2 9 21.251 15.791 12.166 245.526 o
12 4 0 27093.600 26372.800 216.396 0.260 o
12 4 1 188.411 186.680 12.543 200.873 o
12 4 2 6158.160 6128.810 24.732 5.989 o
12 4 3 0.174 9.019 12.723 227.499 o
12 4 4 2555.180 2530.290 15.947 26.733 o
12 4 5 810.375 819.320 13.223 104.185 o
12 4 6 10611.500 10759.800 81.619 1.645 o
12 4 7 63.156 66.533 12.241 233.786 o
12 4 8 254.392 242.409 13.158 175.468 o
12 6 0 5641.130 5642.090 19.937 7.202 o
12 6 1 3236.110 3220.860 16.820 18.506 o
12 6 2 4001.240 3964.840 61.865 5.833 o
12 6 3 644.623 649.174 14.274 111.019 o
12 6 4 1721.160 1716.850 15.214 45.559 o
12 6 5 969.846 978.190 13.754 87.145 o
12 6 6 3726.240 3706.040 54.213 7.178 o
12 6 7 325.100 346.174 21.218 73.374 o
12 6 8 297.866 276.155 14.368 146.964 o
12 8 0 2356.210 2380.840 32.162 18.227 o
12 8 1 708.560 714.819 13.685 110.275 o
12 8 2 3466.300 3474.580 17.058 16.520 o
12 8 3 394.654 415.874 12.434 166.204 o
12 8 4 536.053 545.990 15.468 108.762 o
12 8 5 439.888 473.356 16.384 106.355 o
12 8 6 3014.810 2903.820 91.695 3.732 o
12 10 0 5156.260 5130.950 48.651 5.807 o
12 10 1 2226.790 2238.750 19.799 28.647 o
12 10 2 1222.870 1245.600 23.398 41.726 o
12 10 3 36.783 53.275 12.518 228.010 o
12 10 4 660.875 661.080 14.690 105.847 o
13 1 0 146.306 149.212 13.661 178.674 o
13 1 1 1546.500 1573.560 16.002 49.423 o
13 1 2 19.405 19.358 14.341 177.457 o
13 1 3 23091.800 22479.000 107.403 0.455 o
13 1 4 3249.770 3217.050 25.446 15.597 o
13 1 5 837.893 848.609 15.001 89.221 o
13 1 6 47.003 79.879 13.294 200.660 o
13 1 7 7445.190 7375.840 24.402 4.340 o
13 1 8 28.049 34.724 14.636 169.422 o
13 1 9 1246.830 1140.490 25.386 37.919 o
13 3 0 3.183 4.126 12.065 252.836 o
13 3 1 25.535 35.174 12.105 246.083 o
13 3 2 72.411 93.551 13.542 190.781 o
13 3 3 7941.420 7742.000 30.545 3.774 o
13 3 4 1320.600 1341.560 15.327 60.008 o
13 3 5 40.412 57.500 13.208 204.918 o
13 3 6 367.650 382.686 12.460 170.502 o
13 3 7 10145.000 10257.000 90.072 1.636 o
13 3 8 270.776 282.043 13.939 156.426 o
13 5 0 64.807 73.059 12.015 241.512 o
13 5 1 981.520 973.892 15.359 78.099 o
13 5 2 1222.970 1192.770 14.466 68.503 o
13 5 3 9826.670 9797.130 32.248 2.544 o
13 5 4 813.463 810.729 13.701 100.602 o
13 5 5 58.763 90.303 12.769 214.894 o
13 5 6 845.884 856.729 13.629 97.884 o
13 5 7 2965.370 2982.200 40.797 11.757 o
13 5 8 669.203 671.348 23.216 54.723 o
13 7 0 125.275 143.401 12.150 223.498 o
13 7 1 918.569 912.002 13.952 90.271 o
13 7 2 252.472 263.006 14.553 147.626 o
13 7 3 8744.920 8791.300 100.231 1.768 o
13 7 4 1836.270 1831.520 35.807 19.159 o
13 7 5 45.186 71.572 13.358 199.389 o
13 7 6 255.429 269.040 13.985 157.368 o
13 7 7 2488.350 2356.350 56.589 8.682 o
13 9 0 131.850 124.920 12.954 199.433 o
13 9 1 342.457 360.508 12.444 174.904 o
13 9 2 19.428 7.118 12.296 241.226 o
13 9 3 3675.060 3698.640 65.582 5.709 o
13 9 4 310.735 309.097 14.977 135.299 o
13 9 5 23.987 26.202 14.845 165.257 o
13 11 0 852.693 853.109 14.570 91.194 o
13 11 1 1038.440 1011.210 16.259 71.000 o
13 11 2 727.092 700.537 21.159 61.780 o
14 0 0 18030.700 18170.700 182.555 0.478 o
14 0 2 15872.200 15057.200 120.611 0.777 o
14 0 4 12269.100 12133.200 39.561 1.670 o
14 0 6 811.559 809.657 20.678 60.882 o
14 0 8 2655.020 2665.840 49.775 9.999 o
14 2 0 30350.400 30177.200 49.116 0.299 o
14 2 1 4.515 8.914 12.228 245.689 o
14 2 2 0.034 2.084 13.740 195.407 o
14 2 3 575.472 554.939 14.331 117.917 o
14 2 4 3820.470 3765.560 18.898 13.934 o
14 2 5 422.133 428.016 14.537 130.061 o
14 2 6 744.923 766.792 21.123 60.882 o
14 2 7 30.378 43.475 12.629 225.454 o
14 2 8 4193.360 4162.800 51.170 6.907 o
14 2 9 268.412 268.258 13.985 156.342 o
14 4 0 13052.000 13022.300 122.492 0.964 o
14 4 1 227.020 235.857 11.869 211.564 o
14 4 2 332.824 343.326 14.217 144.285 o
14 4 3 510.521 510.929 13.840 129.764 o
14 4 4 4843.280 4880.960 29.805 8.258 o
14 4 5 1943.920 1959.470 16.776 37.115 o
14 4 6 926.923 933.587 13.852 89.891 o
14 4 7 156.943 170.509 14.262 163.619 o
14 4 8 1000.170 1022.170 17.301 67.525 o
14 6 0 7389.010 7240.650 56.294 3.382 o
14 6 1 324.762 325.800 12.419 179.463 o
14 6 2 7.010 10.993 13.135 212.722 o
14 6 3 1611.770 1595.470 15.410 48.906 o
14 6 4 11552.100 11748.700 87.738 1.403 o
14 6 5 398.581 418.104 13.888 141.370 o
14 6 6 389.649 398.129 13.889 142.864 o
14 6 7 88.379 111.609 13.294 195.168 o
14 8 0 6486.430 6546.310 42.714 4.616 o
14 8 1 13.584 20.130 11.724 264.906 o
14 8 2 2079.340 2068.860 22.798 28.115 o
14 8 3 421.484 436.488 13.267 148.233 o
14 8 4 6005.240 6129.730 46.104 4.917 o
14 8 5 425.704 436.851 16.858 103.139 o
14 8 6 529.726 551.538 16.336 100.751 o
14 10 0 659.590 672.205 14.184 110.202 o
14 10 1 1480.180 1507.800 26.341 32.062 o
14 10 2 19.366 42.495 12.761 222.197 o
14 10 3 510.795 522.983 23.471 57.237 o
14 10 4 1294.870 1292.740 15.820 59.985 o
15 1 0 1018.540 1021.860 15.131 76.769 o
15 1 1 15143.600 14974.900 49.620 1.107 o
15 1 2 100.982 111.730 13.767 181.713 o
15 1 3 365.700 382.834 19.315 85.043 o
15 1 4 11.981 16.638 12.700 226.567 o
15 1 5 4673.320 4630.800 19.978 9.927 o
15 1 6 850.302 870.130 14.924 88.611 o
15 1 7 1608.320 1604.470 16.591 46.551 o
15 1 8 244.527 218.399 13.200 176.715 o
15 1 9 25.588 32.221 11.943 252.838 o
15 3 0 3597.080 3577.130 18.083 15.417 o
15 3 1 16143.900 15938.900 90.299 0.857 o
15 3 2 128.377 144.691 13.396 187.014 o
15 3 3 3388.220 3314.380 36.126 11.740 o
15 3 4 6.328 14.561 12.957 218.463 o
15 3 5 750.046 773.706 14.467 99.450 o
15 3 6 177.432 191.528 12.544 201.873 o
15 3 7 2674.360 2690.150 37.301 14.077 o
15 3 8 90.634 113.174 12.804 208.981 o
15 5 0 988.640 984.028 13.211 89.109 o
15 5 1 8610.110 8555.960 31.499 3.228 o
15 5 2 1070.460 1065.470 12.738 85.252 o
15 5 3 281.951 280.759 12.796 178.563 o
15 5 4 44.237 62.104 12.926 213.028 o
15 5 5 1940.720 2024.660 17.653 35.601 o
15 5 6 258.600 270.292 12.892 179.510 o
15 5 7 1897.210 1834.090 15.300 40.877 o
15 5 8 169.623 183.785 13.965 168.343 o
15 7 0 181.589 191.497 11.991 217.469 o
15 7 1 5164.560 5093.830 41.254 6.497 o
15 7 2 124.396 132.525 12.871 202.179 o
15 7 3 37.652 76.091 15.323 153.136 o
15 7 4 257.970 254.919 13.537 166.509 o
15 7 5 3115.780 3178.250 43.761 10.430 o
15 7 6 982.098 977.705 15.892 75.347 o
15 7 7 882.747 855.292 24.441 46.321 o
15 9 0 1918.650 1920.750 23.063 30.087 o
15 9 1 3575.830 3583.320 38.345 10.471 o
15 9 2 7.494 45.350 12.537 231.291 o
15 9 3 1229.660 1238.070 23.839 40.728 o
15 9 4 36.398 63.809 13.038 210.227 o
15 9 5 418.582 433.945 15.545 117.543 o
15 11 0 1086.890 1040.840 25.714 39.560 o
15 11 1 179.775 159.402 14.663 154.428 o
15 11 2 851.052 830.288 14.993 89.081 o
16 0 0 388.527 417.723 19.518 82.443 o
16 0 2 9221.940 9000.240 42.892 2.712 o
16 0 4 5990.090 5844.180 43.069 5.227 o
16 0 6 7560.980 7385.450 83.982 2.440 o
16 0 8 603.950 597.648 21.117 65.626 o
16 2 0 11315.800 11132.400 38.002 1.947 o
16 2 1 2334.910 2277.060 17.943 28.890 o
16 2 2 8215.810 8097.570 32.242 3.501 o
16 2 3 274.817 291.741 13.464 164.742 o
16 2 4 11533.700 11304.100 101.024 1.303 o
16 2 5 25.902 41.262 13.012 213.278 o
16 2 6 5690.530 5714.780 66.887 3.973 o
16 2 7 1903.430 1878.270 16.535 38.707 o
16 2 8 2589.260 2598.470 58.338 8.085 o
16 4 0 7557.110 7509.300 41.981 3.723 o
16 4 1 18.901 25.253 11.193 288.811 o
16 4 2 11071.100 10931.900 56.790 1.841 o
16 4 3 319.926 351.766 13.589 155.623 o
16 4 4 7000.230 7027.110 37.708 4.331 o
16 4 5 169.287 176.778 12.788 197.025 o
16 4 6 684.726 725.272 15.078 99.458 o
16 4 7 280.066 281.950 12.874 176.978 o
16 4 8 2509.030 2423.570 59.995 7.894 o
16 6 0 986.817 988.592 16.833 70.552 o
16 6 1 485.189 496.886 12.469 151.836 o
16 6 2 4077.250 4060.820 42.603 8.370 o
16 6 3 7055.000 7179.230 45.700 3.945 o
16 6 4 673.387 688.556 13.844 111.978 o
16 6 5 16.759 23.294 12.797 222.324 o
16 6 6 425.833 437.542 13.477 144.538 o
16 6 7 1577.700 1565.900 33.906 22.371 o
16 8 0 260.835 257.949 12.410 191.298 o
16 8 1 168.963 195.686 12.352 208.093 o
16 8 2 2194.210 2229.460 26.437 23.384 o
16 8 3 1327.450 1364.270 19.378 48.488 o
16 8 4 960.687 980.460 17.584 68.149 o
16 8 5 0.117 -15.424 16.583 134.208 o
16 8 6 149.587 153.795 17.909 108.153 o
16 10 0 5.003 10.224 12.842 222.739 o
16 10 1 73.951 77.675 12.559 220.717 o
16 10 2 1622.120 1582.830 24.533 32.939 o
16 10 3 1084.760 1094.420 26.761 37.119 o
17 1 0 1274.960 1257.890 14.530 65.315 o
17 1 1 27551.700 26769.400 59.377 0.362 o
17 1 2 106.292 113.233 13.379 191.063 o
17 1 3 4922.210 4861.240 24.431 8.703 o
17 1 4 273.329 273.668 14.076 154.055 o
17 1 5 4635.780 4642.330 20.169 9.981 o
17 1 6 616.714 631.127 14.368 112.421 o
17 1 7 586.112 584.163 14.656 112.912 o
17 1 8 146.325 152.559 13.135 191.595 o
17 3 0 2932.070 2860.600 16.210 21.926 o
17 3 1 15833.800 15710.200 62.552 0.980 o
17 3 2 153.177 173.530 12.373 210.886 o
17 3 3 6334.520 6212.560 48.043 4.553 o
17 3 4 145.426 174.729 13.887 172.452 o
17 3 5 7623.140 7615.100 23.080 4.172 o
17 3 6 19.463 35.233 13.521 198.676 o
17 3 7 2111.510 2073.000 26.540 24.406 o
17 3 8 251.314 274.064 14.056 156.181 o
17 5 0 894.457 882.793 14.040 91.732 o
17 5 1 1187.110 1179.030 13.573 73.570 o
17 5 2 1031.580 1036.710 13.310 85.016 o
17 5 3 5088.520 5129.200 28.774 7.768 o
17 5 4 1797.230 1796.360 15.304 43.088 o
17 5 5 6923.630 6978.160 45.908 4.065 o
17 5 6 102.002 116.639 12.735 209.577 o
17 5 7 19.798 17.030 12.610 228.871 o
17 7 0 461.428 459.984 12.800 150.805 o
17 7 1 1772.000 1755.710 24.384 30.767 o
17 7 2 7.847 23.606 11.711 266.079 o
17 7 3 489.955 525.974 15.716 109.282 o
17 7 4 6356.310 6284.310 38.858 5.004 o
17 7 5 2409.300 2447.480 46.518 11.547 o
17 7 6 49.622 82.755 13.364 198.276 o
17 9 0 1879.050 1868.280 16.318 39.487 o
17 9 1 2507.640 2498.540 20.152 24.602 o
17 9 2 151.984 160.308 12.911 196.539 o
17 9 3 785.816 794.276 14.452 97.045 o
17 9 4 572.326 587.373 17.040 92.207 o
17 9 5 1844.910 1791.020 38.825 17.189 o
17 11 0 863.710 838.434 19.546 64.156 o
17 11 1 588.743 571.890 14.488 114.844 o
18 0 0 986.763 978.938 21.138 53.848 o
18 0 2 36392.300 35051.600 83.864 0.209 o
18 0 4 106.764 153.953 18.836 99.479 o
18 0 6 4545.370 4499.410 27.800 9.403 o
18 0 8 6397.150 6190.990 161.258 1.158 o
18 2 0 1760.920 1753.730 14.619 45.334 o
18 2 1 5784.690 5619.440 19.414 7.040 o
18 2 2 15963.900 15744.700 96.255 0.850 o
18 2 3 64.218 74.760 13.605 190.651 o
18 2 4 159.520 147.066 13.510 181.162 o
18 2 5 144.857 154.788 13.522 181.874 o
18 2 6 4079.570 4152.690 60.911 5.819 o
18 2 7 2000.260 2014.300 16.974 35.631 o
18 2 8 269.585 265.152 13.184 172.257 o
18 4 0 5718.210 5716.440 49.584 5.052 o
18 4 1 470.481 473.822 11.844 164.991 o
18 4 2 2408.690 2369.230 19.530 26.467 o
18 4 3 413.207 422.314 14.599 130.045 o
18 4 4 61.454 55.736 14.062 179.919 o
18 4 5 305.644 296.464 17.107 108.674 o
18 4 6 4792.350 4921.130 57.611 5.371 o
18 4 7 95.090 93.279 13.058 202.059 o
18 4 8 94.134 106.163 14.262 170.804 o
18 6 0 86.418 109.178 12.039 235.038 o
18 6 1 113.191 133.075 11.669 242.863 o
18 6 2 3563.240 3608.620 16.799 15.795 o
18 6 3 85.851 96.709 12.720 213.014 o
18 6 4 129.979 131.770 13.395 187.524 o
18 6 5 707.063 722.969 16.248 89.596 o
18 6 6 3914.830 3837.280 52.256 7.211 o
18 6 7 884.467 871.409 16.712 76.740 o
18 8 0 9.513 25.178 12.542 232.064 o
18 8 1 851.027 853.094 13.640 97.612 o
18 8 2 8113.670 8157.520 58.473 2.880 o
18 8 3 9.224 7.369 12.851 222.118 o
18 8 4 14.553 33.617 12.440 234.694 o
18 8 5 10.014 19.595 23.079 69.091 o
18 10 0 999.426 1004.500 14.017 83.630 o
18 10 1 1701.230 1690.070 31.923 23.279 o
18 10 2 3439.840 3417.330 58.608 6.910 o
18 10 3 1006.830 966.714 17.930 65.497 o
19 1 0 5093.710 5025.920 26.938 8.015 o
19 1 1 77.822 92.869 11.530 257.231 o
19 1 2 440.023 441.004 12.885 152.413 o
19 1 3 12951.800 12890.600 46.875 1.471 o
19 1 4 113.443 119.268 13.216 194.442 o
19 1 5 1509.640 1534.470 19.603 43.124 o
19 1 6 365.328 369.554 14.574 135.518 o
19 1 7 5389.610 5508.320 26.326 7.244 o
19 1 8 362.137 360.618 14.805 132.724 o
19 3 0 3503.640 3499.720 17.252 16.228 o
19 3 1 146.446 148.288 11.562 240.291 o
19 3 2 227.555 216.962 11.337 229.147 o
19 3 3 2578.480 2559.460 17.200 25.602 o
19 3 4 120.233 122.872 12.959 200.654 o
19 3 5 1475.870 1464.150 16.377 51.488 o
19 3 6 290.898 295.631 14.230 149.108 o
19 3 7 4005.940 3985.610 67.831 5.189 o
19 3 8 315.188 309.511 14.684 139.437 o
19 5 0 1458.460 1482.470 17.894 48.175 o
19 5 1 19.442 29.030 11.345 280.864 o
19 5 2 542.424 560.515 12.443 143.481 o
19 5 3 7479.880 7578.940 58.303 3.212 o
19 5 4 1607.300 1646.340 15.076 49.088 o
19 5 5 3300.670 3312.000 39.371 11.078 o
19 5 6 1.001 9.999 12.737 226.840 o
19 5 7 2490.440 2476.960 64.019 7.127 o
19 7 0 3360.480 3383.790 26.408 14.527 o
19 7 1 784.753 795.700 13.025 108.223 o
19 7 2 635.391 663.930 12.725 127.138 o
19 7 3 9015.890 9188.430 95.473 1.783 o
19 7 4 546.116 564.765 14.041 122.798 o
19 7 5 455.037 470.538 13.999 133.382 o
19 7 6 17.751 32.203 13.593 196.875 o
19 9 0 1314.400 1329.390 14.630 62.511 o
19 9 1 93.588 101.198 13.436 191.321 o
19 9 2 1923.810 1951.640 35.353 18.898 o
19 9 3 4222.970 4196.130 42.240 8.118 o
19 9 4 570.449 582.471 14.116 119.670 o
20 0 0 10090.200 10035.900 34.744 2.404 o
20 0 2 2115.120 2117.090 22.024 28.302 o
20 0 4 5109.150 5043.070 28.629 7.817 o
20 0 6 4230.040 4370.730 33.026 9.396 o
20 0 8 500.962 511.535 21.388 67.251 o
20 2 0 2896.920 2906.070 15.783 22.200 o
20 2 1 2125.300 2090.780 14.829 35.569 o
20 2 2 2270.950 2222.850 14.611 32.763 o
20 2 3 1205.500 1228.540 21.881 45.654 o
20 2 4 1540.190 1509.570 15.423 51.579 o
20 2 5 80.690 94.996 13.258 197.720 o
20 2 6 2104.860 2146.790 46.653 12.312 o
20 2 7 133.432 143.266 14.248 166.740 o
20 2 8 1346.680 1306.800 40.457 18.275 o
20 4 0 7806.430 7878.000 25.171 3.932 o
20 4 1 88.510 94.829 11.269 266.277 o
20 4 2 694.701 708.903 14.740 102.139 o
20 4 3 1186.480 1197.370 13.976 71.642 o
20 4 4 3073.580 3111.800 30.874 14.582 o
20 4 5 903.835 928.414 15.025 84.184 o
20 4 6 3112.140 3089.570 42.690 10.802 o
20 4 7 10.647 29.772 12.705 225.808 o
20 6 0 4234.840 4206.680 40.281 8.392 o
20 6 1 2499.860 2512.610 15.825 27.458 o
20 6 2 544.266 550.833 16.002 103.107 o
20 6 3 17.432 18.660 11.613 269.420 o
20 6 4 5807.750 5819.790 32.473 6.100 o
20 6 5 2037.140 2064.570 16.173 35.642 o
20 6 6 1040.820 1019.210 20.929 53.095 o
20 8 0 904.151 916.744 16.407 76.798 o
20 8 1 4.668 11.957 11.987 255.393 o
20 8 2 247.029 257.653 13.021 178.494 o
20 8 3 491.226 483.845 13.997 130.218 o
20 8 4 1395.470 1373.210 24.936 35.834 o
20 8 5 31.006 7.801 16.721 130.697 o
20 10 0 4129.920 4100.110 70.162 4.873 o
20 10 1 45.552 62.613 14.221 176.975 o
20 10 2 2.722 7.250 14.008 187.625 o
21 1 0 40.743 48.058 11.604 263.745 o
21 1 1 12687.800 12462.600 49.472 1.521 o
21 1 2 534.719 544.610 11.773 154.858 o
21 1 3 4334.930 4308.270 22.973 10.776 o
21 1 4 829.246 829.905 14.346 94.519 o
21 1 5 1399.970 1434.870 15.237 56.651 o
21 1 6 29.986 47.850 13.557 196.169 o
21 1 7 2828.310 2790.470 23.851 19.315 o
21 1 8 39.299 64.220 15.226 155.298 o
21 3 0 227.015 226.204 11.756 215.556 o
21 3 1 544.519 528.937 11.837 153.667 o
21 3 2 114.203 113.071 11.875 236.683 o
21 3 3 1666.250 1659.340 15.775 46.316 o
21 3 4 9.450 31.329 13.298 206.376 o
21 3 5 885.240 897.458 14.627 88.142 o
21 3 6 31.350 51.914 19.366 97.209 o
21 3 7 1862.860 1864.480 38.456 17.246 o
21 5 0 141.901 158.701 11.796 231.946 o
21 5 1 4951.990 4991.230 25.770 8.398 o
21 5 2 1593.050 1622.980 13.972 51.933 o
21 5 3 2906.220 2933.400 20.221 20.108 o
21 5 4 574.493 573.171 13.304 129.027 o
21 5 5 1255.660 1270.190 16.291 59.965 o
21 5 6 541.882 523.094 19.857 74.799 o
21 5 7 1617.230 1614.330 44.418 14.790 o
21 7 0 11.853 11.422 12.608 230.187 o
21 7 1 964.238 943.238 16.232 74.978 o
21 7 2 554.818 554.008 17.616 89.089 o
21 7 3 2063.800 2087.360 20.476 30.514 o
21 7 4 16.558 32.951 12.390 236.379 o
21 7 5 541.157 516.314 14.134 123.767 o
21 9 0 2.452 18.940 12.727 226.531 o
21 9 1 3710.010 3680.270 40.395 9.678 o
21 9 2 30.255 52.588 13.047 211.134 o
21 9 3 703.532 718.065 23.875 51.492 o
21 9 4 114.422 121.321 14.257 168.825 o
22 0 0 5572.200 5500.930 29.208 6.789 o
22 0 2 31886.100 31755.300 51.165 0.271 o
22 0 4 2889.010 2898.410 51.429 9.109 o
22 0 6 98.885 109.356 19.395 94.770 o
22 2 0 23579.800 23515.100 104.782 0.436 o
22 2 1 0.682 7.690 10.793 315.879 o
22 2 2 5675.980 5574.870 18.838 7.261 o
22 2 3 1394.470 1386.140 15.428 56.964 o
22 2 4 1325.920 1327.180 25.360 36.088 o
22 2 5 189.789 197.466 13.672 172.400 o
22 2 6 419.805 412.439 14.294 134.085 o
22 2 7 204.418 204.899 14.521 153.734 o
22 4 0 7682.250 7730.030 21.512 4.129 o
22 4 1 601.141 614.266 12.139 139.368 o
22 4 2 3283.190 3274.230 22.027 16.452 o
22 4 3 91.456 114.257 11.199 267.005 o
22 4 4 3717.150 3690.810 19.650 14.323 o
22 4 5 2197.000 2230.600 23.086 26.104 o
22 4 6 141.540 141.833 13.122 192.971 o
22 4 7 73.274 104.951 14.749 161.732 o
22 6 0 1012.920 1022.030 13.564 84.961 o
22 6 1 238.508 245.771 12.558 191.023 o
22 6 2 3077.350 3113.650 26.015 16.350 o
22 6 3 1836.590 1837.410 16.275 40.538 o
22 6 4 4888.480 4968.870 42.841 6.713 o
22 6 5 2.919 18.499 13.043 215.728 o
22 6 6 380.135 361.424 14.124 141.432 o
22 8 0 3844.300 3834.340 58.420 6.422 o
22 8 1 6.531 17.794 13.212 209.979 o
22 8 2 927.536 913.622 17.705 69.643 o
22 8 3 407.374 397.924 13.137 153.402 o
22 8 4 2052.950 2041.020 22.275 29.018 o
22 10 0 91.311 110.182 14.206 172.150 o
22 10 1 192.253 162.275 13.285 182.715 o
23 1 0 1286.800 1281.390 13.635 67.492 o
23 1 1 7837.210 7763.660 25.609 3.938 o
23 1 2 1000.000 986.350 12.672 91.508 o
23 1 3 2013.090 1996.350 16.539 36.083 o
23 1 4 405.231 404.914 13.846 141.993 o
23 1 5 3581.780 3628.190 20.841 14.714 o
23 1 6 565.721 599.515 14.814 112.086 o
23 1 7 32.152 34.216 14.198 179.550 o
23 3 0 688.121 689.105 13.058 118.532 o
23 3 1 16182.900 16111.100 64.974 0.935 o
23 3 2 108.342 125.066 11.286 259.359 o
23 3 3 177.204 182.450 11.861 222.807 o
23 3 4 85.578 91.103 13.351 194.834 o
23 3 5 5308.660 5353.740 31.021 7.088 o
23 3 6 43.483 54.537 13.758 189.198 o
23 3 7 4.923 15.604 14.138 183.718 o
23 5 0 2579.540 2568.700 22.418 22.351 o
23 5 1 5851.900 5897.440 20.807 6.688 o
23 5 2 677.410 677.613 12.713 123.320 o
23 5 3 452.120 467.797 12.903 149.697 o
23 5 4 202.149 231.465 13.327 177.382 o
23 5 5 5221.140 5334.070 71.751 3.970 o
23 5 6 69.319 58.564 13.047 206.824 o
23 7 0 9072.860 9082.100 63.141 2.369 o
23 7 1 2851.810 2862.810 16.713 22.304 o
23 7 2 238.806 249.939 12.928 181.872 o
23 7 3 9.647 4.668 14.493 174.936 o
23 7 4 413.390 409.777 15.171 123.046 o
23 7 5 1927.830 1885.060 29.074 24.019 o
23 9 0 901.330 892.529 19.672 62.037 o
23 9 1 1959.950 1944.960 50.838 11.181 o
23 9 2 3.635 19.442 13.308 207.167 o
23 9 3 128.775 138.315 13.568 182.974 o
24 0 0 53.404 66.340 16.238 136.273 o
24 0 2 5929.970 5925.130 67.044 3.813 o
24 0 4 6250.070 6369.660 73.347 3.304 o
24 0 6 4333.430 4432.780 66.878 4.974 o
24 2 0 4835.590 4848.520 25.832 8.732 o
24 2 1 79.608 102.782 11.142 272.781 o
24 2 2 7669.180 7595.310 37.514 3.777 o
24 2 3 6741.230 6749.900 31.005 4.880 o
24 2 4 1803.350 1786.830 15.859 42.210 o
24 2 5 150.135 189.904 13.784 173.726 o
24 2 6 8660.310 8786.800 77.420 2.211 o
24 2 7 118.326 131.790 14.582 161.246 o
24 4 0 235.861 230.475 11.507 221.397 o
24 4 1 7217.770 7253.640 19.922 4.658 o
24 4 2 9444.280 9422.500 37.752 2.653 o
24 4 3 105.751 126.477 11.194 263.497 o
24 4 4 488.865 478.080 13.712 134.360 o
24 4 5 312.180 333.720 14.285 145.109 o
24 4 6 5836.130 5732.950 84.220 3.057 o
24 6 0 788.260 767.792 16.047 86.496 o
24 6 1 41.899 59.867 13.325 201.201 o
24 6 2 4355.560 4432.240 17.511 11.281 o
24 6 3 2756.030 2760.790 21.845 20.840 o
24 6 4 824.332 829.814 12.848 105.861 o
24 6 5 110.238 134.104 12.771 206.569 o
24 8 0 20.285 19.476 12.629 228.014 o
24 8 1 499.781 484.757 13.120 141.351 o
24 8 2 2906.320 2899.520 31.881 15.168 o
24 8 3 1417.690 1381.680 23.010 39.015 o
24 8 4 425.968 424.608 15.305 120.220 o
24 10 0 519.204 456.055 14.789 119.628 o
25 1 0 55.891 70.178 11.327 271.686 o
25 1 1 1179.300 1174.800 13.064 76.044 o
25 1 2 2466.150 2478.640 15.035 28.515 o
25 1 3 7000.120 7062.310 19.170 4.928 o
25 1 4 4159.820 4183.540 39.505 8.649 o
25 1 5 6139.550 6110.510 44.189 4.940 o
25 1 6 2.956 -16.571 14.718 170.204 o
25 1 7 1555.620 1551.550 16.648 48.106 o
25 3 0 447.282 446.031 12.040 165.807 o
25 3 1 7985.910 7911.380 20.561 3.904 o
25 3 2 212.644 237.509 11.842 214.297 o
25 3 3 7086.260 7031.350 45.932 3.959 o
25 3 4 1433.410 1414.610 24.637 35.702 o
25 3 5 354.963 382.699 25.099 53.536 o
25 3 6 439.879 464.556 14.752 124.881 o
25 5 0 800.901 821.890 14.078 98.203 o
25 5 1 775.459 779.523 12.555 113.442 o
25 5 2 2260.570 2260.780 29.878 20.394 o
25 5 3 3971.770 4026.200 39.222 9.138 o
25 5 4 938.267 920.662 15.827 78.468 o
25 5 5 1133.920 1102.320 30.992 29.459 o
25 5 6 0.184 5.892 14.337 179.341 o
25 7 0 1110.750 1097.350 14.343 75.141 o
25 7 1 137.426 139.542 12.780 202.927 o
25 7 2 388.345 377.855 13.757 145.844 o
25 7 3 943.505 961.924 16.243 75.343 o
25 7 4 1765.880 1742.410 15.441 44.013 o
25 9 0 733.932 716.855 19.014 71.774 o
25 9 1 289.638 269.131 13.713 159.617 o
25 9 2 83.859 97.018 13.630 187.303 o
26 0 0 6311.310 6233.570 36.113 5.207 o
26 0 2 433.390 425.285 17.413 97.862 o
26 0 4 11.410 1.851 19.200 99.853 o
26 0 6 4661.080 4775.320 149.235 1.439 o
26 2 0 12267.200 12222.500 53.208 1.574 o
26 2 1 124.275 134.758 11.488 247.773 o
26 2 2 475.306 486.877 12.005 160.936 o
26 2 3 4099.830 4112.600 16.430 12.718 o
26 2 4 1211.630 1212.810 14.160 69.686 o
26 2 5 3.235 24.022 13.852 191.165 o
26 2 6 1334.860 1363.040 18.325 51.007 o
26 4 0 7212.350 7219.430 20.445 4.663 o
26 4 1 76.203 78.306 11.503 259.825 o
26 4 2 3729.390 3678.380 36.589 10.444 o
26 4 3 9.572 9.338 11.571 273.355 o
26 4 4 2152.100 2142.740 29.790 21.353 o
26 4 5 429.939 423.069 18.191 91.324 o
26 4 6 1334.620 1358.220 16.620 55.653 o
26 6 0 681.133 681.379 13.676 113.287 o
26 6 1 1607.350 1615.040 21.170 38.157 o
26 6 2 3833.280 3820.400 32.547 10.918 o
26 6 3 5.038 20.874 11.540 274.654 o
26 6 4 118.881 124.790 11.630 244.075 o
26 6 5 791.040 777.572 19.507 66.942 o
26 8 0 688.424 683.433 16.974 86.138 o
26 8 1 505.646 498.242 14.363 124.137 o
26 8 2 576.013 575.940 13.653 124.700 o
26 8 3 20.041 28.609 12.962 216.153 o
27 1 0 1359.700 1360.190 13.047 65.299 o
27 1 1 546.484 566.946 11.877 150.815 o
27 1 2 572.410 591.118 12.392 139.892 o
27 1 3 3415.420 3395.100 23.145 15.259 o
27 1 4 112.062 131.843 11.833 237.111 o
27 1 5 1637.120 1671.280 16.285 45.855 o
27 1 6 583.124 538.385 15.056 110.432 o
27 3 0 2866.200 2843.970 24.321 18.737 o
27 3 1 3647.010 3619.710 16.703 15.408 o
27 3 2 6.354 18.509 11.218 290.434 o
27 3 3 1381.310 1389.540 21.146 43.246 o
27 3 4 2.580 8.941 11.415 282.039 o
27 3 5 1282.610 1268.460 15.827 60.677 o
27 3 6 1467.510 1408.070 21.489 41.075 o
27 5 0 415.873 422.873 13.889 139.785 o
27 5 1 3320.390 3290.460 16.263 17.989 o
27 5 2 2.781 23.052 12.162 247.632 o
27 5 3 4177.610 4222.170 54.858 6.424 o
27 5 4 603.176 599.317 12.443 136.030 o
27 5 5 283.801 287.239 12.829 177.272 o
27 7 0 1254.540 1272.220 22.397 43.333 o
27 7 1 501.684 507.750 16.751 99.278 o
27 7 2 101.138 109.080 12.958 203.487 o
27 7 3 3549.460 3471.000 46.364 8.899 o
27 7 4 302.094 306.938 13.392 162.918 o
27 9 0 3.389 43.662 18.936 102.363 o
27 9 1 781.134 739.373 29.947 34.769 o
28 0 0 4396.380 4355.420 23.822 10.442 o
28 0 2 4.861 15.273 15.489 153.210 o
28 0 4 19687.600 19706.600 213.512 0.379 o
28 0 6 803.037 868.101 65.815 8.175 o
28 2 0 2868.230 2867.340 16.351 22.323 o
28 2 1 666.914 681.917 12.431 127.009 o
28 2 2 121.420 130.502 11.580 245.096 o
28 2 3 2534.650 2529.890 16.696 26.467 o
28 2 4 5565.650 5519.260 66.531 4.095 o
28 2 5 143.146 156.685 13.908 172.931 o
28 2 6 331.855 339.708 22.564 65.623 o
28 4 0 3940.880 3983.450 29.416 11.095 o
28 4 1 2.483 23.349 11.910 258.167 o
28 4 2 636.807 639.279 12.275 133.242 o
28 4 3 163.144 179.123 11.541 235.885 o
28 4 4 746.748 778.545 17.516 78.786 o
28 4 5 513.471 506.602 15.592 109.805 o
28 6 0 7892.320 7977.760 104.122 1.865 o
28 6 1 124.101 154.972 14.575 160.182 o
28 6 2 487.599 469.812 12.647 150.174 o
28 6 3 1.783 20.558 12.027 253.485 o
28 6 4 1896.470 1854.710 18.625 36.201 o
28 8 0 2856.160 2786.320 43.821 11.264 o
28 8 1 65.052 53.133 13.316 199.608 o
28 8 2 658.658 640.110 13.858 114.423 o
29 1 0 65.151 80.338 11.532 260.288 o
29 1 1 2514.260 2496.690 15.061 27.880 o
29 1 2 9.287 15.785 11.418 280.189 o
29 1 3 3.289 15.631 12.260 244.124 o
29 1 4 436.629 452.431 11.977 167.811 o
29 1 5 5935.530 5877.120 69.407 3.697 o
29 1 6 72.981 91.966 22.813 69.571 o
29 3 0 42.273 66.888 12.530 226.115 o
29 3 1 7890.050 7843.920 21.812 3.959 o
29 3 2 657.534 657.307 12.009 133.657 o
29 3 3 88.266 107.745 11.664 248.959 o
29 3 4 424.108 437.195 12.575 159.396 o
29 3 5 698.218 685.437 17.271 83.738 o
29 5 0 490.111 500.657 14.211 126.978 o
29 5 1 13610.800 13822.000 99.190 1.044 o
29 5 2 48.406 80.406 12.163 237.692 o
29 5 3 220.517 223.954 12.135 205.748 o
29 5 4 7.491 13.672 12.425 237.336 o
29 5 5 601.614 585.263 13.294 126.537 o
29 7 0 274.904 288.465 13.457 165.036 o
29 7 1 3328.120 3264.280 41.351 10.564 o
29 7 2 1931.270 1872.190 32.726 20.957 o
29 7 3 0.963 9.740 16.910 128.867 o
30 0 0 2099.210 2110.130 20.862 29.627 o
30 0 2 4612.830 4663.870 43.905 7.086 o
30 0 4 1547.460 1561.670 19.288 42.863 o
30 0 6 918.849 925.285 51.252 12.984 o
30 2 0 7124.020 7250.310 42.930 3.992 o
30 2 1 5.755 21.775 12.109 249.478 o
30 2 2 8305.510 8294.090 35.660 3.340 o
30 2 3 18.040 30.490 11.480 274.529 o
30 2 4 1188.510 1203.540 16.676 61.577 o
30 2 5 187.911 198.987 12.401 204.109 o
30 4 0 898.951 912.334 13.457 94.452 o
30 4 1 803.326 811.709 13.132 105.594 o
30 4 2 10957.400 10853.400 108.891 1.300 o
30 4 3 43.320 71.150 11.653 259.406 o
30 4 4 1247.080 1202.800 21.886 45.185 o
30 4 5 59.228 78.073 12.277 232.248 o
30 6 0 161.394 155.761 13.080 191.297 o
30 6 1 932.692 944.506 14.914 83.166 o
30 6 2 1446.840 1463.940 16.518 51.841 o
30 6 3 2901.350 2842.620 43.916 11.095 o
30 6 4 703.598 679.721 14.315 106.092 o
30 8 0 286.127 276.887 14.585 144.193 o
30 8 1 3.637 9.051 13.940 189.296 o
31 1 0 2569.120 2594.070 14.753 26.988 o
31 1 1 2691.890 2710.050 14.704 25.254 o
31 1 2 121.316 124.976 11.280 257.310 o
31 1 3 1897.230 1925.380 23.158 30.169 o
31 1 4 111.291 119.766 12.291 222.269 o
31 1 5 3231.470 3189.100 60.113 6.948 o
31 3 0 568.743 586.811 12.961 133.127 o
31 3 1 1711.030 1717.610 26.540 28.848 o
31 3 2 132.649 158.426 11.824 232.394 o
31 3 3 3647.040 3578.040 18.782 15.036 o
31 3 4 175.824 179.956 11.802 225.097 o
31 3 5 2309.800 2224.270 59.087 8.345 o
31 5 0 192.674 202.316 14.104 162.831 o
31 5 1 116.239 105.536 12.319 221.660 o
31 5 2 475.798 473.407 12.822 148.439 o
31 5 3 108.805 121.479 12.208 225.262 o
31 5 4 829.964 815.113 13.580 100.397 o
31 7 0 975.291 924.913 19.151 61.927 o
31 7 1 1204.090 1183.010 26.237 36.501 o
31 7 2 590.704 560.133 14.326 116.798 o
32 0 0 1378.910 1404.010 18.835 48.399 o
32 0 2 2272.100 2285.190 36.139 16.521 o
32 0 4 435.330 433.639 17.058 100.885 o
32 2 0 137.022 162.046 12.524 209.120 o
32 2 1 359.533 377.383 12.083 179.434 o
32 2 2 2299.090 2343.400 25.722 22.840 o
32 2 3 507.594 505.673 12.428 149.780 o
32 2 4 71.102 86.917 11.595 256.130 o
32 2 5 71.007 86.584 12.653 217.440 o
32 4 0 815.527 819.799 12.917 106.236 o
32 4 1 3165.390 3123.800 16.830 19.216 o
32 4 2 1757.060 1748.300 16.062 43.121 o
32 4 3 43.488 68.539 11.835 251.995 o
32 4 4 2.142 10.604 12.141 249.411 o
32 6 0 1624.970 1599.850 21.146 38.059 o
32 6 1 2.765 17.620 14.204 182.124 o
32 6 2 1901.770 1865.980 26.814 26.438 o
32 6 3 2072.720 1980.340 24.430 26.980 o
33 1 0 14.167 -2.972 11.928 257.383 o
33 1 1 908.853 913.140 12.940 97.253 o
33 1 2 1193.900 1211.280 13.610 72.495 o
33 1 3 4558.310 4616.080 50.205 6.437 o
33 1 4 247.734 255.726 12.819 183.134 o
33 1 5 129.571 128.023 12.461 214.018 o
33 3 0 120.912 140.728 12.072 226.867 o
33 3 1 135.372 145.303 11.549 242.815 o
33 3 2 2.470 3.040 11.694 269.280 o
33 3 3 4265.920 4213.070 59.837 5.782 o
33 3 4 35.601 50.302 15.086 158.718 o
33 5 0 483.787 485.231 13.922 131.686 o
33 5 1 761.927 778.008 16.549 84.153 o
33 5 2 181.839 208.379 13.206 183.360 o
33 5 3 2426.210 2343.010 35.911 16.013 o
33 7 0 714.042 724.863 26.517 43.286 o
33 7 1 85.568 85.879 12.764 212.316 o
34 0 0 2772.800 2751.280 35.412 14.448 o
34 0 2 274.526 294.154 17.526 105.440 o
34 0 4 1918.630 1954.060 51.983 10.843 o
34 2 0 7410.460 7520.550 45.449 3.681 o
34 2 1 21.568 20.901 11.996 252.013 o
34 2 2 4.935 9.554 11.695 268.359 o
34 2 3 598.813 580.925 13.509 124.455 o
34 2 4 2588.950 2577.190 51.341 9.734 o
34 4 0 4351.020 4420.260 47.129 7.128 o
34 4 1 255.175 263.051 12.200 196.946 o
34 4 2 2.962 -7.795 12.259 245.222 o
34 4 3 5.278 17.046 12.141 248.569 o
34 6 0 3426.570 3424.600 53.749 7.707 o
34 6 1 368.858 339.561 13.647 150.900 o
34 6 2 17.093 21.654 12.568 230.425 o
35 1 0 343.374 361.241 11.819 188.290 o
35 1 1 1079.430 1085.290 12.793 84.027 o
35 1 2 30.035 30.916 11.819 257.461 o
35 1 3 2582.390 2538.870 40.398 13.302 o
35 1 4 78.880 82.838 12.862 210.182 o
35 3 0 147.052 151.592 12.304 215.165 o
35 3 1 3310.770 3337.100 33.658 12.601 o
35 3 2 92.356 90.613 13.173 199.171 o
35 3 3 2883.810 2857.910 48.333 9.899 o
35 5 0 627.199 627.755 13.628 119.365 o
35 5 1 886.168 916.023 27.970 37.300 o
35 5 2 363.790 364.470 13.346 155.404 o
36 0 0 630.737 600.141 18.442 79.942 o
36 0 2 1031.710 1005.200 18.874 60.578 o
36 2 0 810.121 826.460 13.874 99.050 o
36 2 1 0.833 9.268 11.844 262.317 o
36 2 2 2389.070 2360.420 19.538 26.684 o
36 2 3 32.851 39.514 12.278 238.112 o
36 4 0 1071.210 1074.820 14.216 77.838 o
36 4 1 1056.250 1071.340 18.147 61.817 o
36 4 2 1380.870 1381.210 26.731 32.972 o
36 6 0 2819.570 2743.040 43.463 11.487 o
37 1 0 82.460 91.957 12.366 225.273 o
37 1 1 1624.570 1575.760 20.835 38.755 o
37 1 2 10.516 15.834 11.848 260.219 o
37 1 3 410.805 394.305 12.528 163.885 o
37 3 0 247.873 255.513 12.305 195.663 o
37 3 1 2514.550 2530.230 26.892 20.182 o
37 3 2 1.725 13.262 11.904 259.272 o
37 5 0 180.517 183.426 13.485 178.119 o
37 5 1 955.681 919.403 16.791 72.973 o
38 0 0 1.800 15.489 16.490 135.358 o
38 0 2 2692.230 2741.860 77.569 5.076 o
38 2 0 102.408 117.600 12.604 213.497 o
38 2 1 18.990 12.000 12.612 229.174 o
38 2 2 5483.260 5512.430 65.848 4.178 o
38 4 0 262.749 253.882 14.754 143.836 o
38 4 1 252.123 252.174 13.158 175.211 o
39 1 0 19.577 39.882 12.473 232.527 o
39 1 1 87.806 111.673 15.760 141.568 o
39 1 2 5.508 15.419 12.421 237.616 o
39 3 0 26.354 43.396 12.770 221.080 o
39 3 1 7.660 -0.525 12.786 224.925 o
40 0 0 3272.660 3246.180 48.795 8.950 o
40 2 0 3087.310 3092.710 38.047 12.190 o
40 2 1 28.454 42.370 12.343 236.058 o
41 1 0 9.159 10.627 12.744 225.679 o

_iucr_refine_instructions_details
;
TITL mv190 in C2/c
CELL 0.71073 33.2053 9.7525 8.2212 90 98.38 90
ZERR 8 0.0066 0.002 0.0016 0 0.03 0
LATT 7
SYMM -X,+Y,0.5-Z
SFAC C H N Fe
UNIT 128 112 32 8
EQIV $1 -X,+Y,0.5-Z

L.S. 10
PLAN  5
SIZE 0.19 0.2 0.26
TEMP -140
HTAB N2 N3_$1
HTAB N1 N1_$1
HTAB N3 N2_$1
HTAB N4 N4_$1
CONF
FMAP 2
ACTA 
MORE -1
BOND $H
WGHT 0.011308 0.116571
FVAR 0.411416
REM <olex2.extras>
REM <HklSrc "%.\\b_a-H2HL.hkl">
REM </olex2.extras>

C1    1     0.16312  0.05808  0.08924  11.00000  0.02015  0.01455  0.02375 =
 -0.00086  0.00061  0.00187 
H1    2     0.16022 -0.01886  0.17911  11.00000  0.04751  0.02273  0.05294 =
 0.00897  0.00481  0.00758 
C2    1     0.19983  0.09661  0.02883  11.00000  0.01795  0.02125  0.02799 =
 -0.00589  0.00327  0.00388 
H2    2     0.22956  0.05272  0.06730  11.00000  0.02192  0.04730  0.05365 =
 -0.01289 -0.00060  0.01219 
C3    1     0.19041  0.20633 -0.08572  11.00000  0.01903  0.02600  0.01955 =
 -0.00499  0.00599 -0.00114 
H3    2     0.21183  0.26174 -0.15002  11.00000  0.02976  0.04991  0.04712 =
 -0.00050  0.01666 -0.00993 
C4    1     0.14785  0.23504 -0.09635  11.00000  0.01882  0.02059  0.01419 =
 -0.00066  0.00189 -0.00112 
H4    2     0.13197  0.31698 -0.16824  11.00000  0.03155  0.03979  0.02618 =
 0.01382 -0.00457  0.00094 
C5    1     0.13064  0.14243  0.01032  11.00000  0.01669  0.01572  0.01556 =
 -0.00160  0.00178  0.00000 
C6    1     0.08808  0.13737  0.03466  11.00000  0.01616  0.01746  0.01574 =
 -0.00188  0.00216 -0.00133 
C7    1     0.07105  0.06742  0.15662  11.00000  0.02183  0.02583  0.01897 =
 0.00084  0.00395 -0.00534 
H7    2     0.08550  0.00394  0.25520  11.00000  0.05145  0.04596  0.04350 =
 0.02297  0.00526 -0.00612 
C8    1     0.05490  0.20438 -0.05555  11.00000  0.01835  0.02447  0.02267 =
 0.00113  0.00322  0.00160 
H8    2     0.05392  0.27107 -0.15878  11.00000  0.03268  0.05398  0.04640 =
 0.02361  0.00248  0.00494 
C9    1     0.18410  0.28390  0.38987  11.00000  0.01496  0.02268  0.01501 =
 0.00113  0.00008  0.00124 
H9    2     0.18194  0.20181  0.47574  11.00000  0.04790  0.03717  0.02470 =
 0.01514  0.00069  0.00902 
C10   1     0.22008  0.32430  0.32554  11.00000  0.01358  0.02714  0.01831 =
 -0.00112  0.00039 -0.00095 
H10   2     0.24972  0.27900  0.35615  11.00000  0.01461  0.06388  0.04066 =
 0.00574  0.00191  0.00408 
C11   1     0.20948  0.43259  0.21038  11.00000  0.01942  0.02110  0.01976 =
 -0.00235  0.00486 -0.00501 
H11   2     0.22947  0.48471  0.13792  11.00000  0.03414  0.04212  0.04089 =
 0.00313  0.01529 -0.01199 
C12   1     0.16696  0.45885  0.20318  11.00000  0.02130  0.01486  0.01752 =
 -0.00033  0.00334 -0.00046 
H12   2     0.14957  0.53151  0.12395  11.00000  0.04546  0.02475  0.03208 =
 0.00625  0.00176  0.00525 
C13   1     0.15108  0.36801  0.31551  11.00000  0.01426  0.01674  0.01524 =
 -0.00127  0.00118 -0.00004 
C14   1     0.10910  0.36202  0.34633  11.00000  0.01361  0.01843  0.01673 =
 -0.00334  0.00089  0.00008 
C15   1     0.09272  0.28395  0.46359  11.00000  0.01611  0.02444  0.02400 =
 -0.00125  0.00370 -0.00205 
H15   2     0.10753  0.21196  0.55274  11.00000  0.03772  0.04929  0.04461 =
 0.01928  0.00839  0.00252 
C16   1     0.07543  0.43110  0.26273  11.00000  0.01668  0.02743  0.02616 =
 -0.00060 -0.00044  0.00393 
H16   2     0.07385  0.50107  0.16237  11.00000  0.03775  0.05389  0.05794 =
 0.02533  0.00374  0.01901 
Fe1   4     0.17646  0.26008  0.13958  11.00000  0.01334  0.01444  0.01388 =
 -0.00014  0.00122  0.00081 
N2    3     0.02122  0.17534  0.00909  11.00000  0.02017  0.03290  0.03268 =
 -0.00937  0.00863 -0.00517 
H2A   2    -0.00562  0.20302 -0.00806  10.50000  0.02019  0.05993  0.08828 =
 0.00671  0.00645  0.02321 
N1    3     0.03107  0.09223  0.13914  11.00000  0.02101  0.03571  0.02744 =
 -0.00966  0.01008 -0.00954 
H1A   2     0.00770  0.07534  0.19988  10.50000  0.04004  0.05021  0.04129 =
 0.00470  0.00983 -0.01082 
N3    3     0.05262  0.30696  0.45026  11.00000  0.01624  0.03366  0.03916 =
 -0.01366  0.00612 -0.00423 
H3A   2     0.02856  0.26353  0.48787  10.50000  0.04015  0.04374  0.01602 =
 -0.00402  0.00983 -0.00359 
N4    3     0.04215  0.39690  0.32740  11.00000  0.01309  0.03901  0.03971 =
 -0.01428  0.00189 -0.00040 
H4A   2     0.01298  0.40677  0.29147  10.50000  0.02773  0.04998  0.05864 =
 -0.00696 -0.00893 -0.00315 
HKLF 4

END
Q1 1 0.194444 0.15625 0.18 11 0.05 0.17
Q2 1 0.203704 0.3125 0.22 11 0.05 0.16
Q3 1 0.175926 0.21875 -0.02 11 0.05 0.16
Q4 1 0.157407 0.375 0.16 11 0.05 0.14
Q5 1 0.027778 0.15625 -0.14 11 0.05 0.13

  REM The information below was added by Olex2.
  REM
  REM R1 = 0.0121 for 2595 Fo > 4sig(Fo) and 0.0147 for all 2787 data
  REM 334 parameters refined using 0 restraints
  REM Highest difference peak 0.1709, deepest hole -0.1561
  REM Mean Shift 0.0000, Max Shift 0.0003.

  REM +++ Tabular Listing of Refinement Information +++
  REM R1_all = 0.0147
  REM R1_gt = 0.0121
  REM wR_ref = 0.0234
  REM GOOF = 1.1137
  REM Shift_max = 0.0003
  REM Shift_mean = 0.0000
  REM Reflections_all = 2787
  REM Reflections_gt = 2595
  REM Parameters = 334
  REM Hole = -0.1561
  REM Peak = 0.1709
  REM Flack = n/a

  
;
_olex2_submission_special_instructions  'No special instructions were received'

# start Validation Reply Form
_vrf_PLAT184_BECFAT_no_mm
;
PROBLEM: Missing _cell_measurement_reflns_min Value ....     Please Do ! 
RESPONSE: We did not collect the X-ray data, we used the following
data set to carry out Hirshfeld Atom Refinement:
 	 	Mattia Veronelli, Anne Schober, Sebastian Dechert, Serhiy Demeshko, 
		Franc Meyer CCDC 1482525: 
		Experimental Crystal Structure Determination, 2017, 
		DOI: 10.5517/ccdc.csd.cc1lrpdf
This field was not found in the corresponding CIF file.
;
_vrf_PLAT185_BECFAT_no_mm
;
PROBLEM: Missing _cell_measurement_reflns_max Value ....     Please Do ! 
RESPONSE: We did not collect the X-ray data, we used the following
data set to carry out Hirshfeld Atom Refinement:
 	 	Mattia Veronelli, Anne Schober, Sebastian Dechert, Serhiy Demeshko, 
		Franc Meyer CCDC 1482525: 
		Experimental Crystal Structure Determination, 2017, 
		DOI: 10.5517/ccdc.csd.cc1lrpdf
This field was not found in the corresponding CIF file.
;
# end Validation Reply Form
