# Supplementary material for: Fragmentation and transferability in Hirshfeld atom refinement
Source: IUCrJ. 2022 Feb 26;9(Pt 2):298–315. doi: 10.1107/S2052252522000690 (PMC8895009; doi:10.1107/S2052252522000690)
Supplement: Supplementary file 2 [file m-09-00298-sup2.zip › cif/disordered/LOSLEL.cif]

data_LOSLEL
_audit_creation_date               2021-08-02
_audit_creation_method
;
Olex2 1.3
(compiled 2020.07.31 svn.rc2a77460 for OlexSys, GUI svn.r6145)
;
_audit_contact_author_address      ?
_audit_contact_author_email        ?
_audit_contact_author_name         ''
_audit_contact_author_phone        ?
_publ_contact_author_id_orcid      ?
_publ_section_references
;
Bourhis, L.J., Dolomanov, O.V., Gildea, R.J., Howard, J.A.K., Puschmann, H.
 (2015). Acta Cryst. A71, 59-75.

Dolomanov, O.V., Bourhis, L.J., Gildea, R.J, Howard, J.A.K. & Puschmann, H.
 (2009), J. Appl. Cryst. 42, 339-341.
;
_chemical_formula_moiety           'C62 H111 N11 O12, 0.754(H2 O)'
_chemical_formula_sum              'C62 H112.507 N11 O12.753'
_chemical_formula_weight           1216.151
_chemical_absolute_configuration   unk
loop_
  _atom_type_symbol
  _atom_type_scat_dispersion_real
  _atom_type_scat_dispersion_imag
  _atom_type_scat_Cromer_Mann_a1
  _atom_type_scat_Cromer_Mann_a2
  _atom_type_scat_Cromer_Mann_a3
  _atom_type_scat_Cromer_Mann_a4
  _atom_type_scat_Cromer_Mann_b1
  _atom_type_scat_Cromer_Mann_b2
  _atom_type_scat_Cromer_Mann_b3
  _atom_type_scat_Cromer_Mann_b4
  _atom_type_scat_Cromer_Mann_c
  _atom_type_scat_source
  _atom_type_scat_dispersion_source
 H -0.00000 0.00000 0.49300 0.32291 0.14019 0.04081 10.51090 26.12570 3.14236
 57.79970 0.0030380000826
 'International Tables Volume C Table 6.1.1.4 (pp. 500-502)' custom
 C 0.00230 0.00120 2.31000 1.02000 1.58860 0.86500 20.84390 10.20750 0.56870
 51.65120 0.215599998832
 'International Tables Volume C Table 6.1.1.4 (pp. 500-502)' custom
 O 0.00850 0.00460 3.04850 2.28680 1.54630 0.86700 13.27710 5.70110 0.32390
 32.90890 0.250800013542
 'International Tables Volume C Table 6.1.1.4 (pp. 500-502)' custom
 N 0.00460 0.00240 12.21260 3.13220 2.01250 1.16630 0.00570 9.89330 28.99750
 0.58260 -11.5290002823
 'International Tables Volume C Table 6.1.1.4 (pp. 500-502)' custom

_space_group_crystal_system        'orthorhombic'
_space_group_IT_number             19
_space_group_name_H-M_alt          'P 21 21 21'
_space_group_name_Hall             ' P 2ac 2ab'
loop_
  _space_group_symop_id
  _space_group_symop_operation_xyz
 1 x,y,z
 2 x+1/2,-y+1/2,-z
 3 -x,y+1/2,-z+1/2
 4 -x+1/2,-y,z+1/2

_symmetry_Int_Tables_number        19
_cell_length_a                     12.4960(15)
_cell_length_b                     15.6450(14)
_cell_length_c                     35.653(3)
_cell_angle_alpha                  90
_cell_angle_beta                   90
_cell_angle_gamma                  90
_cell_volume                       6970.2(12)
_cell_formula_units_Z              4
_cell_measurement_reflns_used    19564
_cell_measurement_theta_min      10
_cell_measurement_theta_max      34.73
_cell_measurement_temperature    5
_exptl_crystal_description       rectangle
_exptl_crystal_colour            colorless
_exptl_absorpt_coefficient_mu      0.062
_exptl_crystal_density_diffrn      1.159
_exptl_crystal_F_000               2654.719
_exptl_crystal_size_max            0.5
_exptl_crystal_size_mid            0.3
_exptl_crystal_size_min            0.3
_diffrn_measurement_device_type  
;
Diffractometer X10SA beamline at the SLS
;
_diffrn_reflns_av_R_equivalents    0.0000
_diffrn_reflns_av_unetI/netI       0.0128
_diffrn_reflns_Laue_measured_fraction_full  0.9991
_diffrn_reflns_Laue_measured_fraction_max  0.9454
_diffrn_reflns_limit_h_max         22
_diffrn_reflns_limit_h_min         -22
_diffrn_reflns_limit_k_max         26
_diffrn_reflns_limit_k_min         0
_diffrn_reflns_limit_l_max         63
_diffrn_reflns_limit_l_min         0
_diffrn_reflns_number              40848
_diffrn_reflns_point_group_measured_fraction_full  0.9989
_diffrn_reflns_point_group_measured_fraction_max  0.9246
_diffrn_reflns_theta_full          22.0651
_diffrn_reflns_theta_max           34.77
_diffrn_reflns_theta_min           1.01
_diffrn_ambient_temperature        5.0
_diffrn_measured_fraction_theta_full  0.9991
_diffrn_measured_fraction_theta_max  0.9454
_diffrn_radiation_type             synchrotron
_diffrn_radiation_wavelength       0.6261
_reflns_Friedel_coverage           0.901
_reflns_limit_h_max                22
_reflns_limit_h_min                -22
_reflns_limit_k_max                25
_reflns_limit_k_min                -26
_reflns_limit_l_max                63
_reflns_limit_l_min                -63
_reflns_number_gt                  40543
_reflns_number_total               40848
_reflns_threshold_expression       I>=2u(I)
_computing_molecular_graphics      'Olex2 1.3 (Dolomanov et al., 2009)'
_computing_publication_material    'Olex2 1.3 (Dolomanov et al., 2009)'
_computing_structure_refinement    'olex2.refine 1.3 (Bourhis et al., 2015)'
_refine_diff_density_max           0.2392
_refine_diff_density_min           -0.2982
_refine_diff_density_rms           0.0358
_refine_ls_abs_structure_details  
 'Flack, H. D. (1983). Acta Cryst. A39, 876-881.'
_refine_ls_abs_structure_Flack     0.0(2)
_refine_ls_d_res_high              0.5489
_refine_ls_d_res_low               17.8265
_refine_ls_goodness_of_fit_ref     1.0433
_refine_ls_hydrogen_treatment      mixed
_refine_ls_matrix_type             full
_refine_ls_number_constraints      18
_refine_ls_number_parameters       1739
_refine_ls_number_reflns           40848
_refine_ls_number_restraints       12
_refine_ls_R_factor_all            0.0248
_refine_ls_R_factor_gt             0.0246
_refine_ls_restrained_S_all        1.0432
_refine_ls_shift/su_max            0.0004
_refine_ls_shift/su_mean           0.0000
_refine_ls_structure_factor_coef   Fsqd
_refine_ls_weighting_details      
 'w=1/[\s^2^(Fo^2^)+(0.0374P)^2^+0.4305P] where P=(Fo^2^+2Fc^2^)/3'
_refine_ls_weighting_scheme        calc
_refine_ls_wR_factor_gt            0.0641
_refine_ls_wR_factor_ref           0.0643
_olex2_refinement_description
;
1. Restrained distances
C5-H2h \\sim C5-H30a \\sim C5-H31a \\sim C_99-H2g \\sim C_99-H30 \\sim C_99-H31
 with sigma of 0.02
2. Uiso/Uaniso restraints and constraints
C5 \\sim C_99 \\sim O2 \\sim O_11: within 0.9A with sigma of 0.04 and sigma for
terminal atoms of 0.08 within 0.9A
Uanis(C5) = Uanis(C_99)
Uiso(H30) = Uiso(H30a)
Uiso(H31) = Uiso(H31a)
Uiso(H2g) = Uiso(H2h)
Uanis(O2) = Uanis(O_11)
Uanis(C3) = Uanis(C3a)
3. Others
 Sof(H2d)=Sof(H2e)=Sof(H2f)=1-FVAR(1)
 Sof(H_79)=Sof(H2b)=Sof(H2c)=FVAR(1)
 Sof(C3a)=Sof(O2)=1-FVAR(2)
 Sof(O_11)=Sof(C3)=FVAR(2)
 Sof(H2h)=Sof(H30a)=Sof(H31a)=Sof(C5)=1-FVAR(3)
 Sof(C_99)=Sof(H2g)=Sof(H30)=Sof(H31)=FVAR(3)
 Fixed Sof: O_83(0.7535) H_83(0.7535) H1(0.7535)
 Fixed Uiso: H_79(0.08) H2b(0.08) H2c(0.08) H2d(0.08) H2e(0.08) H2f(0.08)
;
loop_
  _atom_site_label
  _atom_site_type_symbol
  _atom_site_fract_x
  _atom_site_fract_y
  _atom_site_fract_z
  _atom_site_U_iso_or_equiv
  _atom_site_adp_type
  _atom_site_occupancy
  _atom_site_refinement_flags_posn
  _atom_site_refinement_flags_adp
  _atom_site_disorder_group
 O_10 O 0.71581(3) 0.45774(2) 0.159153(9) 0.01495(5) Uani 1.000000 . . .
 O_20 O 0.46839(3) 0.33555(2) 0.210119(9) 0.01533(5) Uani 1.000000 . . .
 O_30 O 0.47108(3) 0.31124(2) 0.082551(9) 0.01483(5) Uani 1.000000 . . .
 O_40 O 0.57976(3) 0.04795(2) 0.083755(9) 0.01416(5) Uani 1.000000 . . .
 O_50 O 0.50844(3) -0.00424(2) -0.039853(9) 0.01716(5) Uani 1.000000 . . .
 O_60 O 0.72502(3) -0.21221(3) 0.022301(10) 0.01801(6) Uani 1.000000 . . .
 O_70 O 0.51289(3) -0.18023(2) 0.081488(9) 0.01441(5) Uani 1.000000 . . .
 O_80 O 0.85144(3) -0.14224(2) 0.136426(11) 0.01780(5) Uani 1.000000 . . .
 O_83 O 0.13195(4) 0.12888(3) 0.159296(12) 0.01601(7) Uani 0.753500 . . .
 O_90 O 0.70454(2) 0.12044(2) 0.158569(9) 0.01370(5) Uani 1.000000 . . .
 O1 O 0.98457(2) 0.21657(2) 0.214173(10) 0.01418(5) Uani 1.000000 . . .
 O_11 O 0.79129(4) 0.47941(3) 0.294525(11) 0.01539(8) Uani 0.8201(14) . U .
 O_82 O 0.98499(3) 0.09158(2) 0.098722(9) 0.01648(5) Uani 1.000000 . . .
 N_1_ N 0.66637(3) 0.49921(2) 0.217852(9) 0.01270(5) Uani 1.000000 . . .
 N_2_ N 0.49590(3) 0.39591(2) 0.153116(10) 0.01315(5) Uani 1.000000 . . .
 N_3_ N 0.52330(2) 0.22103(2) 0.128784(9) 0.01041(4) Uani 1.000000 . . .
 N_4_ N 0.55824(3) 0.15643(2) 0.042311(9) 0.01243(5) Uani 1.000000 . . .
 N_5_ N 0.50360(3) -0.05470(2) 0.019883(9) 0.01231(5) Uani 1.000000 . . .
 N_6_ N 0.56020(3) -0.21462(2) -0.004575(9) 0.01253(5) Uani 1.000000 . . .
 N_7_ N 0.63837(3) -0.28288(2) 0.086140(10) 0.01407(5) Uani 1.000000 . . .
 N_8_ N 0.68463(3) -0.09030(2) 0.124306(10) 0.01295(5) Uani 1.000000 . . .
 N_9_ N 0.85692(3) 0.04111(2) 0.160342(9) 0.01252(5) Uani 1.000000 . . .
 N_10 N 0.80289(2) 0.21965(2) 0.216349(9) 0.01041(4) Uani 1.000000 . . .
 N_11 N 0.86542(3) 0.38342(2) 0.254316(9) 0.01084(4) Uani 1.000000 . . .
 C_10 C 0.64525(3) 0.47643(3) 0.181708(10) 0.01163(5) Uani 1.000000 . . .
 C_11 C 0.52778(3) 0.47825(3) 0.168260(12) 0.01402(6) Uani 1.000000 . . .
 C_12 C 0.51841(4) 0.54580(3) 0.137470(16) 0.02160(8) Uani 1.000000 . . .
 C_20 C 0.46902(3) 0.33001(3) 0.175748(10) 0.01133(5) Uani 1.000000 . . .
 C_21 C 0.43859(3) 0.24733(3) 0.154597(10) 0.01118(5) Uani 1.000000 . . .
 C_22 C 0.41281(3) 0.17494(3) 0.181477(12) 0.01594(6) Uani 1.000000 . . .
 C_30 C 0.53031(3) 0.25364(2) 0.093977(10) 0.01084(5) Uani 1.000000 . . .
 C_31 C 0.61552(3) 0.21389(3) 0.068448(10) 0.01144(5) Uani 1.000000 . . .
 C_32 C 0.68024(3) 0.28501(3) 0.049919(11) 0.01385(6) Uani 1.000000 . . .
 C_33 C 0.74091(3) 0.33788(3) 0.079498(11) 0.01401(6) Uani 1.000000 . . .
 C_34 C 0.83746(4) 0.28953(4) 0.095321(17) 0.02398(9) Uani 1.000000 . . .
 C_35 C 0.77469(4) 0.42385(3) 0.063098(14) 0.02036(7) Uani 1.000000 . . .
 C_40 C 0.53676(3) 0.07665(3) 0.055127(10) 0.01111(5) Uani 1.000000 . . .
 C_41 C 0.45293(3) 0.02150(3) 0.034969(11) 0.01214(5) Uani 1.000000 . . .
 C_42 C 0.36347(3) -0.00014(3) 0.063275(12) 0.01586(6) Uani 1.000000 . . .
 C_43 C 0.28188(4) -0.06081(4) 0.045848(17) 0.02220(8) Uani 1.000000 . . .
 C_44 C 0.30899(4) 0.08229(4) 0.076543(16) 0.02198(8) Uani 1.000000 . . .
 C_50 C 0.52756(3) -0.06097(3) -0.017059(10) 0.01218(5) Uani 1.000000 . . .
 C_51 C 0.58817(3) -0.14226(3) -0.028748(10) 0.01206(5) Uani 1.000000 . . .
 C_52 C 0.57665(3) -0.16327(3) -0.070457(11) 0.01478(6) Uani 1.000000 . . .
 C_53 C 0.66075(4) -0.22804(3) -0.083643(12) 0.01706(7) Uani 1.000000 . . .
 C_54 C 0.62994(5) -0.26587(4) -0.121665(14) 0.02413(9) Uani 1.000000 . . .
 C_55 C 0.77247(4) -0.18782(5) -0.085716(15) 0.02468(10) Uani 1.000000 . . .
 C_60 C 0.63405(3) -0.24189(3) 0.020604(11) 0.01307(5) Uani 1.000000 . . .
 C_61 C 0.60259(4) -0.31119(3) 0.048997(12) 0.01509(6) Uani 1.000000 . . .
 C_70 C 0.58860(3) -0.21187(3) 0.099028(10) 0.01280(5) Uani 1.000000 . . .
 C_71 C 0.62659(3) -0.16765(3) 0.135095(11) 0.01403(6) Uani 1.000000 . . .
 C_72 C 0.53098(4) -0.14231(3) 0.159737(12) 0.01841(7) Uani 1.000000 . . .
 C_73 C 0.46813(5) -0.21854(4) 0.174791(14) 0.02462(9) Uani 1.000000 . . .
 C_80 C 0.79191(3) -0.08304(3) 0.127417(10) 0.01188(5) Uani 1.000000 . . .
 C_81 C 0.83493(3) 0.00822(2) 0.122339(10) 0.01070(5) Uani 1.000000 . . .
 C_82 C 0.93363(3) 0.01103(3) 0.096511(11) 0.01217(5) Uani 1.000000 . . .
 C_83 C 0.90051(3) -0.00588(3) 0.055522(11) 0.01345(5) Uani 1.000000 . . .
 C_84 C 0.99946(4) -0.02498(4) 0.031746(14) 0.01998(7) Uani 1.000000 . . .
 C_85 C 0.83844(3) 0.07071(3) 0.039022(11) 0.01477(6) Uani 1.000000 . . .
 C_86 C 0.78510(3) 0.05140(3) 0.002338(12) 0.01714(7) Uani 1.000000 . . .
 C_87 C 0.80819(4) 0.09004(4) -0.029832(12) 0.02087(8) Uani 1.000000 . . .
 C_88 C 0.75420(5) 0.07405(5) -0.066683(14) 0.02701(11) Uani 1.000000 . . .
 C_90 C 0.78432(3) 0.09501(2) 0.175704(10) 0.01058(5) Uani 1.000000 . . .
 C_91 C 0.80055(3) 0.12547(2) 0.216283(10) 0.01038(5) Uani 1.000000 . . .
 C_92 C 0.71359(3) 0.08655(3) 0.241839(11) 0.01219(5) Uani 1.000000 . . .
 C_93 C 0.72556(4) 0.11893(3) 0.282134(12) 0.01680(6) Uani 1.000000 . . .
 C_94 C 0.72082(3) -0.01129(3) 0.240453(12) 0.01504(6) Uani 1.000000 . . .
 C1 C 0.90049(3) 0.25786(2) 0.215158(10) 0.01033(5) Uani 1.000000 . . .
 C2 C 0.90242(3) 0.35681(2) 0.216717(10) 0.00982(5) Uani 1.000000 . . .
 C_1E C 1.01514(3) 0.39137(3) 0.208970(10) 0.01110(5) Uani 1.000000 . . .
 C_1F C 1.05525(3) 0.37928(3) 0.168457(10) 0.01202(5) Uani 1.000000 . . .
 C_1G C 1.17765(3) 0.37485(4) 0.167823(13) 0.01913(7) Uani 1.000000 . . .
 C_1H C 1.01470(3) 0.45120(3) 0.142922(11) 0.01457(6) Uani 1.000000 . . .
 C3 C 0.81288(5) 0.45723(4) 0.262162(17) 0.01060(8) Uani 0.8201(14) . . .
 C3a C 0.7943(3) 0.4485(3) 0.25855(10) 0.01060(8) Uani 0.1799(14) . . .
 C4 C 0.77847(3) 0.51479(2) 0.228924(10) 0.01140(5) Uani 1.000000 . . .
 C_1I C 0.79522(3) 0.60774(3) 0.240847(10) 0.01234(5) Uani 1.000000 . . .
 C_1J C 0.79175(3) 0.67198(3) 0.208431(10) 0.01191(5) Uani 1.000000 . . .
 C_1K C 0.77915(4) 0.76234(3) 0.224422(12) 0.01608(6) Uani 1.000000 . . .
 C_1L C 0.89306(3) 0.66507(3) 0.184305(12) 0.01603(6) Uani 1.000000 . . .
 C_19 C 0.58263(4) 0.51422(4) 0.245950(13) 0.01972(8) Uani 1.000000 . . .
 C_49 C 0.51254(5) 0.19110(3) 0.007692(13) 0.02127(8) Uani 1.000000 . . .
 C_69 C 0.44905(3) -0.24476(3) -0.005398(13) 0.01708(7) Uani 1.000000 . . .
 C_79 C 0.73963(4) -0.31737(3) 0.100162(13) 0.01727(6) Uani 1.000000 . . .
 C_99 C 0.94153(5) -0.00102(4) 0.182496(15) 0.01310(10) Uani 0.795(2) D U 3
 C_98 C 0.70294(3) 0.26809(3) 0.212440(12) 0.01334(5) Uani 1.000000 . . .
 C_97 C 0.90129(3) 0.33208(3) 0.286264(11) 0.01375(5) Uani 1.000000 . . .
 H_83 H 0.1606(14) 0.0844(11) 0.1730(5) 0.028(4) Uiso 0.753500 . . .
 H1 H 0.0933(14) 0.1649(12) 0.1762(5) 0.030(4) Uani 0.753500 . . .
 H_82 H 1.0344(15) 0.0969(11) 0.1204(4) 0.050(5) Uani 1.000000 . . .
 H_2_ H 0.4879(12) 0.3861(8) 0.1249(3) 0.028(3) Uani 1.000000 . . .
 H_3_ H 0.5780(11) 0.1756(8) 0.1372(3) 0.027(3) Uiso 1.000000 . . .
 H_5_ H 0.5187(11) -0.1034(6) 0.0378(3) 0.022(3) Uani 1.000000 . . .
 H_8_ H 0.6421(10) -0.0386(7) 0.1134(3) 0.021(2) Uani 1.000000 . . .
 H_11 H 0.4715(10) 0.4926(9) 0.1916(4) 0.038(3) Uani 1.000000 . . .
 H_12 H 0.5403(13) 0.6076(7) 0.1479(4) 0.048(4) Uani 1.000000 . . .
 H2 H 0.4347(12) 0.5504(8) 0.1268(4) 0.044(4) Uani 1.000000 . . .
 H3 H 0.5692(14) 0.5283(8) 0.1145(4) 0.047(4) Uani 1.000000 . . .
 H_21 H 0.3652(7) 0.2633(8) 0.1375(3) 0.022(2) Uani 1.000000 . . .
 H_22 H 0.3848(11) 0.1200(8) 0.1665(3) 0.036(3) Uani 1.000000 . . .
 H4 H 0.3557(11) 0.1935(10) 0.2030(4) 0.048(4) Uani 1.000000 . . .
 H5 H 0.4806(11) 0.1543(9) 0.1972(4) 0.045(4) Uani 1.000000 . . .
 H_31 H 0.6687(8) 0.1739(6) 0.0859(3) 0.021(2) Uani 1.000000 . . .
 H_32 H 0.6264(9) 0.3299(7) 0.0346(3) 0.021(2) Uani 1.000000 . . .
 H6 H 0.7382(11) 0.2561(8) 0.0300(3) 0.036(3) Uani 1.000000 . . .
 H_33 H 0.6869(8) 0.3517(8) 0.1026(3) 0.028(3) Uani 1.000000 . . .
 H_34 H 0.8770(11) 0.3277(8) 0.1158(3) 0.036(3) Uani 1.000000 . . .
 H7 H 0.8989(11) 0.2796(10) 0.0748(4) 0.056(4) Uani 1.000000 . . .
 H8 H 0.8160(9) 0.2285(9) 0.1075(4) 0.048(4) Uani 1.000000 . . .
 H_35 H 0.8280(12) 0.4162(9) 0.0412(3) 0.052(4) Uani 1.000000 . . .
 H9 H 0.8173(10) 0.4630(8) 0.0830(3) 0.037(3) Uani 1.000000 . . .
 H10 H 0.7052(10) 0.4605(8) 0.0536(4) 0.037(3) Uani 1.000000 . . .
 H_41 H 0.4206(9) 0.0552(7) 0.0109(3) 0.023(2) Uani 1.000000 . . .
 H_42 H 0.4025(9) -0.0327(8) 0.0870(3) 0.030(3) Uani 1.000000 . . .
 H_43 H 0.3187(12) -0.1239(9) 0.0386(5) 0.062(5) Uani 1.000000 . . .
 H11 H 0.2476(10) -0.0337(10) 0.0207(4) 0.046(4) Uani 1.000000 . . .
 H12 H 0.2166(11) -0.0738(10) 0.0653(4) 0.049(4) Uani 1.000000 . . .
 H_44 H 0.2479(10) 0.0670(8) 0.0968(3) 0.035(3) Uiso 1.000000 . . .
 H13 H 0.2746(12) 0.1146(7) 0.0529(4) 0.048(4) Uani 1.000000 . . .
 H14 H 0.3625(11) 0.1264(9) 0.0902(4) 0.044(4) Uani 1.000000 . . .
 H_51 H 0.6740(8) -0.1276(7) -0.0221(3) 0.020(2) Uiso 1.000000 . . .
 H_52 H 0.4967(9) -0.1879(9) -0.0772(3) 0.035(3) Uani 1.000000 . . .
 H15 H 0.5838(8) -0.1033(7) -0.0870(3) 0.026(2) Uani 1.000000 . . .
 H_53 H 0.6630(10) -0.2824(7) -0.0627(3) 0.029(3) Uani 1.000000 . . .
 H_54 H 0.6288(10) -0.2154(9) -0.1416(3) 0.038(3) Uani 1.000000 . . .
 H16 H 0.5499(12) -0.2978(9) -0.1214(4) 0.042(3) Uani 1.000000 . . .
 H17 H 0.6892(13) -0.3123(10) -0.1325(4) 0.052(4) Uani 1.000000 . . .
 H_55 H 0.8326(13) -0.2371(13) -0.0924(5) 0.073(6) Uani 1.000000 . . .
 H18 H 0.7967(12) -0.1604(9) -0.0597(4) 0.052(4) Uani 1.000000 . . .
 H19 H 0.7724(10) -0.1375(10) -0.1066(4) 0.046(4) Uani 1.000000 . . .
 H_61 H 0.5203(9) -0.3262(7) 0.0501(3) 0.028(2) Uani 1.000000 . . .
 H1a H 0.6465(8) -0.3704(7) 0.0415(3) 0.026(2) Uani 1.000000 . . .
 H_71 H 0.6819(7) -0.2084(6) 0.1515(3) 0.017(2) Uani 1.000000 . . .
 H_72 H 0.5597(11) -0.1030(8) 0.1826(3) 0.038(3) Uani 1.000000 . . .
 H1b H 0.4776(10) -0.1030(8) 0.1432(3) 0.036(3) Uani 1.000000 . . .
 H_73 H 0.4367(10) -0.2573(9) 0.1532(3) 0.038(3) Uani 1.000000 . . .
 H1c H 0.4038(13) -0.1968(12) 0.1923(4) 0.061(5) Uani 1.000000 . . .
 H1d H 0.5171(12) -0.2608(7) 0.1920(3) 0.038(3) Uani 1.000000 . . .
 H_81 H 0.7707(9) 0.0498(7) 0.1109(3) 0.021(2) Uani 1.000000 . . .
 H1e H 0.9896(8) -0.0403(6) 0.1053(3) 0.021(2) Uani 1.000000 . . .
 H1f H 0.8459(10) -0.0623(7) 0.0551(3) 0.029(3) Uani 1.000000 . . .
 H_84 H 1.0406(10) -0.0818(8) 0.0420(4) 0.039(3) Uani 1.000000 . . .
 H1g H 1.0571(9) 0.0298(8) 0.0332(3) 0.031(3) Uani 1.000000 . . .
 H1h H 0.9751(11) -0.0362(9) 0.0033(4) 0.041(3) Uiso 1.000000 . . .
 H_85 H 0.7769(10) 0.0941(8) 0.0584(3) 0.035(3) Uani 1.000000 . . .
 H1i H 0.8934(9) 0.1247(8) 0.0351(3) 0.030(3) Uani 1.000000 . . .
 H_86 H 0.7256(13) 0.0018(10) 0.0027(4) 0.056(5) Uani 1.000000 . . .
 H_87 H 0.8720(11) 0.1378(9) -0.0308(4) 0.046(4) Uani 1.000000 . . .
 H_88 H 0.8173(14) 0.0537(14) -0.0881(4) 0.072(6) Uani 1.000000 . . .
 H1j H 0.7155(14) 0.1331(11) -0.0767(4) 0.059(4) Uani 1.000000 . . .
 H1k H 0.6861(15) 0.0266(11) -0.0634(4) 0.060(5) Uani 1.000000 . . .
 H_91 H 0.8779(8) 0.1053(6) 0.2274(3) 0.0169(19) Uiso 1.000000 . . .
 H_92 H 0.6341(8) 0.1052(7) 0.2308(3) 0.025(2) Uani 1.000000 . . .
 H_93 H 0.7158(10) 0.1870(7) 0.2846(3) 0.030(3) Uani 1.000000 . . .
 H1l H 0.8080(11) 0.1052(8) 0.2932(3) 0.036(3) Uani 1.000000 . . .
 H1m H 0.6676(10) 0.0885(8) 0.3014(3) 0.034(3) Uani 1.000000 . . .
 H_94 H 0.6613(9) -0.0412(8) 0.2582(3) 0.031(3) Uani 1.000000 . . .
 H1n H 0.7985(10) -0.0348(8) 0.2509(3) 0.030(3) Uiso 1.000000 . . .
 H1o H 0.7119(12) -0.0382(7) 0.2123(3) 0.037(3) Uani 1.000000 . . .
 H_10 H 0.8462(8) 0.3808(6) 0.1949(2) 0.0156(19) Uani 1.000000 . . .
 H1p H 1.0693(9) 0.3604(7) 0.2293(3) 0.023(2) Uani 1.000000 . . .
 H1q H 1.0161(8) 0.4599(6) 0.2156(3) 0.020(2) Uani 1.000000 . . .
 H_1F H 1.0246(9) 0.3196(7) 0.1577(3) 0.029(2) Uani 1.000000 . . .
 H1r H 1.2052(12) 0.3644(10) 0.1389(3) 0.046(4) Uani 1.000000 . . .
 H1s H 1.2085(10) 0.3235(10) 0.1861(4) 0.043(3) Uani 1.000000 . . .
 H_13 H 1.2140(10) 0.4342(8) 0.1771(4) 0.042(3) Uani 1.000000 . . .
 H1t H 1.0525(11) 0.5116(6) 0.1514(3) 0.030(3) Uani 1.000000 . . .
 H1u H 0.9261(10) 0.4572(8) 0.1447(3) 0.033(3) Uiso 1.000000 . . .
 H1v H 1.0347(10) 0.4391(9) 0.1133(3) 0.032(3) Uani 1.000000 . . .
 H1w H 0.8260(8) 0.5006(6) 0.2036(3) 0.0154(19) Uani 1.000000 . . .
 H1x H 0.8729(9) 0.6125(7) 0.2538(3) 0.027(2) Uiso 1.000000 . . .
 H1y H 0.7358(9) 0.6248(7) 0.2621(3) 0.024(2) Uani 1.000000 . . .
 H_1J H 0.7196(8) 0.6583(6) 0.1905(3) 0.018(2) Uani 1.000000 . . .
 H1z H 0.7015(11) 0.7673(8) 0.2402(4) 0.042(4) Uani 1.000000 . . .
 H20 H 0.7860(10) 0.8088(8) 0.2019(3) 0.032(3) Uani 1.000000 . . .
 H21 H 0.8418(11) 0.7747(8) 0.2452(3) 0.038(3) Uani 1.000000 . . .
 H22 H 0.8975(9) 0.7176(7) 0.1640(3) 0.027(2) Uani 1.000000 . . .
 H23 H 0.8985(12) 0.6051(8) 0.1699(3) 0.041(3) Uani 1.000000 . . .
 H24 H 0.9630(7) 0.6689(8) 0.2032(3) 0.024(2) Uani 1.000000 . . .
 H_19 H 0.5424(10) 0.5759(8) 0.2406(3) 0.032(3) Uiso 1.000000 . . .
 H25 H 0.6202(11) 0.5161(10) 0.2741(3) 0.042(4) Uani 1.000000 . . .
 H26 H 0.5263(9) 0.4609(9) 0.2459(4) 0.037(3) Uani 1.000000 . . .
 H_49 H 0.5047(11) 0.1419(9) -0.0134(3) 0.039(3) Uani 1.000000 . . .
 H27 H 0.5619(17) 0.2386(12) -0.0044(4) 0.080(6) Uani 1.000000 . . .
 H28 H 0.4339(14) 0.2175(10) 0.0133(4) 0.062(5) Uani 1.000000 . . .
 H_69 H 0.4411(9) -0.3081(10) -0.0157(5) 0.057(5) Uani 1.000000 . . .
 H29 H 0.4024(9) -0.2026(8) -0.0237(3) 0.032(3) Uani 1.000000 . . .
 H2a H 0.4130(9) -0.2404(10) 0.0215(3) 0.040(3) Uani 1.000000 . . .
 H_79 H 0.793(3) -0.322(2) 0.0785(8) 0.080000 Uiso 0.72(3) . . 1
 H2b H 0.730(3) -0.379(2) 0.1125(10) 0.080000 Uiso 0.72(3) . . 1
 H2c H 0.776(3) -0.274(2) 0.1214(10) 0.080000 Uiso 0.72(3) . . 1
 H2d H 0.726(7) -0.346(6) 0.126(2) 0.080000 Uiso 0.28(3) . . 2
 H2e H 0.795(7) -0.262(6) 0.100(3) 0.080000 Uiso 0.28(3) . . 2
 H2f H 0.749(7) -0.377(6) 0.086(2) 0.080000 Uiso 0.28(3) . . 2
 H2g H 0.9997(10) -0.0298(8) 0.1627(3) 0.017(3) Uiso 0.795(2) D . 3
 H2h H 1.021(3) -0.003(3) 0.1564(12) 0.017(3) Uiso 0.205(2) D . 4
 H_98 H 0.6936(12) 0.3118(9) 0.2348(4) 0.052(4) Uani 1.000000 . . .
 H2i H 0.6369(8) 0.2241(8) 0.2131(4) 0.042(3) Uani 1.000000 . . .
 H2j H 0.6962(10) 0.3032(9) 0.1851(4) 0.043(4) Uani 1.000000 . . .
 H_97 H 0.8889(12) 0.3693(8) 0.3116(3) 0.037(3) Uani 1.000000 . . .
 H2k H 0.9856(11) 0.3159(10) 0.2831(4) 0.056(4) Uani 1.000000 . . .
 H2l H 0.8582(12) 0.2714(10) 0.2883(4) 0.051(4) Uani 1.000000 . . .
 O2 O 0.7568(2) 0.45968(15) 0.29062(5) 0.01539(8) Uani 0.1799(14) . U .
 H30 H 0.9118(15) -0.0551(11) 0.1999(5) 0.037(4) Uiso 0.795(2) D . 3
 H30a H 0.936(6) -0.033(3) 0.1939(19) 0.037(4) Uiso 0.205(2) D . 4
 H31 H 0.9878(12) 0.0467(9) 0.1995(4) 0.025(3) Uiso 0.795(2) D . 3
 H31a H 1.015(4) 0.075(3) 0.1855(16) 0.025(3) Uiso 0.205(2) D . 4
 C5 C 0.96227(19) 0.02143(19) 0.17675(7) 0.01310(10) Uani 0.205(2) D U 4

loop_
  _atom_site_aniso_label
  _atom_site_aniso_U_11
  _atom_site_aniso_U_22
  _atom_site_aniso_U_33
  _atom_site_aniso_U_12
  _atom_site_aniso_U_13
  _atom_site_aniso_U_23
 O_10 0.01255(10) 0.02097(14) 0.01132(10) 0.00192(9) 0.00121(8) -0.00150(9)
 O_20 0.01643(11) 0.01661(14) 0.01294(10) 0.00013(10) 0.00164(8) -0.00145(9)
 O_30 0.01501(11) 0.01658(13) 0.01291(10) 0.00463(9) -0.00150(8) 0.00282(9)
 O_40 0.01483(11) 0.01366(13) 0.01398(10) -0.00035(9) -0.00353(8) 0.00146(8)
 O_50 0.01884(12) 0.01858(14) 0.01404(11) 0.00591(10) 0.00055(9) 0.00228(9)
 O_60 0.01017(10) 0.02632(17) 0.01754(12) -0.00038(10) -0.00164(8) 0.00656(11)
 O_70 0.01383(10) 0.01495(13) 0.01444(11) 0.00033(9) -0.00096(8) -0.00097(9)
 O_80 0.01483(11) 0.01314(13) 0.02544(14) 0.00202(9) -0.00180(10) 0.00424(10)
 O_83 0.01451(15) 0.01944(19) 0.01408(14) -0.00086(13) -0.00095(11) 0.00056(13)
 O_90 0.01136(10) 0.01558(13) 0.01416(10) 0.00443(9) -0.00328(8) -0.00151(8)
 O1 0.00881(9) 0.01219(12) 0.02153(12) 0.00130(8) 0.00048(8) 0.00224(9)
 O_11 0.02012(18) 0.01633(18) 0.00971(12) 0.00270(14) 0.00176(11) -0.00023(11)
 O_82 0.01664(12) 0.01761(14) 0.01518(11) -0.00617(10) -0.00230(9) 0.00183(9)
 N_1_ 0.01274(11) 0.01242(13) 0.01295(11) -0.00093(9) 0.00313(8) -0.00333(9)
 N_2_ 0.01371(11) 0.01148(13) 0.01425(12) -0.00122(9) 0.00116(9) -0.00030(9)
 N_3_ 0.01034(10) 0.01043(12) 0.01048(10) 0.00102(8) -0.00002(8) 0.00112(8)
 N_4_ 0.01421(11) 0.01250(13) 0.01057(10) -0.00050(9) -0.00197(8) 0.00000(8)
 N_5_ 0.01220(11) 0.01268(13) 0.01206(11) 0.00088(9) -0.00051(8) -0.00148(9)
 N_6_ 0.01058(10) 0.01408(13) 0.01293(11) 0.00004(9) -0.00128(8) -0.00170(9)
 N_7_ 0.01610(12) 0.01240(14) 0.01372(12) -0.00012(10) -0.00083(9) 0.00097(9)
 N_8_ 0.01163(11) 0.01231(13) 0.01491(12) -0.00147(9) -0.00089(9) 0.00154(9)
 N_9_ 0.01090(10) 0.01348(13) 0.01319(11) 0.00367(9) -0.00297(8) -0.00290(9)
 N_10 0.00849(9) 0.00919(12) 0.01356(11) 0.00034(8) -0.00084(8) -0.00022(8)
 N_11 0.01146(10) 0.01048(12) 0.01060(10) -0.00008(9) 0.00006(8) 0.00093(8)
 C_10 0.01161(12) 0.01077(14) 0.01252(12) 0.00064(9) 0.00128(9) -0.00078(9)
 C_11 0.01193(12) 0.01120(15) 0.01894(14) 0.00066(10) 0.00035(10) -0.00173(11)
 C_12 0.02009(17) 0.01390(18) 0.0308(2) -0.00005(13) -0.00690(15) 0.00483(15)
 C_20 0.00946(10) 0.01200(14) 0.01251(12) 0.00021(9) 0.00138(9) -0.00035(9)
 C_21 0.00906(10) 0.01196(14) 0.01252(12) -0.00077(9) 0.00100(9) 0.00057(9)
 C_22 0.01592(14) 0.01547(17) 0.01644(14) -0.00354(12) 0.00236(11) 0.00296(11)
 C_30 0.01066(11) 0.01180(14) 0.01005(11) 0.00079(9) -0.00084(9) 0.00087(9)
 C_31 0.01185(11) 0.01245(14) 0.01001(11) -0.00031(10) -0.00038(9) -0.00048(9)
 C_32 0.01486(13) 0.01550(16) 0.01118(12) -0.00253(11) 0.00094(10) -0.00052(10)
 C_33 0.01409(13) 0.01442(16) 0.01352(13) -0.00251(11) 0.00099(10) -0.00109(10)
 C_34 0.02018(18) 0.0203(2) 0.0314(2) -0.00024(15) -0.00997(16) -0.00310(17)
 C_35 0.02184(18) 0.0185(2) 0.02076(17) -0.00713(14) 0.00205(14) 0.00174(13)
 C_40 0.01045(11) 0.01167(14) 0.01120(11) 0.00064(9) -0.00090(9) -0.00089(9)
 C_41 0.00989(11) 0.01302(15) 0.01351(12) 0.00064(10) -0.00076(9) -0.00195(10)
 C_42 0.01065(12) 0.01801(17) 0.01892(15) -0.00023(11) 0.00230(10) -0.00265(12)
 C_43 0.01369(15) 0.0214(2) 0.0315(2) -0.00394(13) 0.00313(14) -0.00590(16)
 C_44 0.01417(15) 0.0233(2) 0.0285(2) 0.00108(14) 0.00463(14) -0.00841(16)
 C_50 0.01048(11) 0.01433(15) 0.01174(12) 0.00170(10) -0.00077(9) -0.00053(10)
 C_51 0.00987(11) 0.01508(15) 0.01125(12) 0.00138(10) -0.00103(9) -0.00157(10)
 C_52 0.01310(12) 0.01943(17) 0.01182(12) 0.00266(11) -0.00168(10) -0.00257(11)
 C_53 0.01785(15) 0.02111(19) 0.01223(13) 0.00512(13) -0.00024(11) -0.00325(12)
 C_54 0.0280(2) 0.0286(3) 0.01582(16) 0.00378(18) -0.00097(14) -0.00824(15)
 C_55 0.01454(15) 0.0404(3) 0.01909(17) 0.00447(17) 0.00117(13) -0.00607(18)
 C_60 0.01139(12) 0.01537(16) 0.01246(12) 0.00140(10) -0.00037(9) 0.00002(10)
C_61 0.01737(14) 0.01254(15) 0.01535(14) -0.00030(11) -0.00077(11) -0.00093(11)
 C_70 0.01327(12) 0.01264(15) 0.01248(12) -0.00177(10) -0.00005(9) 0.00031(10)
 C_71 0.01499(13) 0.01391(15) 0.01320(13) -0.00348(11) -0.00065(10) 0.00148(10)
 C_72 0.01986(16) 0.02084(19) 0.01452(14) -0.00708(14) 0.00382(12) -0.00256(12)
 C_73 0.0270(2) 0.0286(2) 0.01823(17) -0.01332(19) 0.00479(15) 0.00026(15)
 C_80 0.01135(12) 0.01065(14) 0.01365(12) 0.00015(10) -0.00079(9) 0.00105(9)
 C_81 0.00963(11) 0.01039(13) 0.01208(11) 0.00075(9) -0.00092(9) -0.00035(9)
 C_82 0.00933(11) 0.01278(15) 0.01441(12) 0.00041(10) -0.00005(9) 0.00019(10)
 C_83 0.01196(12) 0.01416(15) 0.01422(13) -0.00025(10) 0.00130(10) -0.00152(10)
 C_84 0.01665(15) 0.0229(2) 0.02037(17) 0.00338(14) 0.00522(12) -0.00309(14)
 C_85 0.01400(13) 0.01798(17) 0.01232(13) 0.00101(11) -0.00001(10) -0.00004(11)
 C_86 0.01449(13) 0.0244(2) 0.01252(13) -0.00489(13) 0.00021(10) 0.00125(12)
 C_87 0.02095(17) 0.0294(2) 0.01221(14) -0.00867(16) -0.00003(12) 0.00227(13)
 C_88 0.0256(2) 0.0424(3) 0.01303(15) -0.0114(2) -0.00169(14) 0.00175(17)
 C_90 0.00965(11) 0.01009(13) 0.01199(12) 0.00158(9) -0.00169(9) -0.00074(9)
 C_91 0.00961(11) 0.00925(13) 0.01229(11) 0.00075(9) -0.00127(9) 0.00001(9)
 C_92 0.01145(11) 0.01080(14) 0.01431(13) -0.00064(10) -0.00039(9) 0.00078(10)
 C_93 0.01954(16) 0.01601(17) 0.01485(14) -0.00290(12) 0.00264(11) -0.00135(11)
 C_94 0.01720(14) 0.01073(15) 0.01720(14) -0.00158(11) -0.00197(11) 0.00114(11)
 C1 0.00856(10) 0.00975(13) 0.01266(11) 0.00028(9) -0.00029(8) 0.00053(9)
 C2 0.00913(10) 0.00981(13) 0.01053(11) -0.00026(9) -0.00054(8) 0.00042(9)
 C_1E 0.00966(11) 0.01254(14) 0.01108(11) -0.00149(9) -0.00030(9) 0.00113(9)
 C_1F 0.01078(11) 0.01386(15) 0.01142(11) 0.00037(10) 0.00040(9) 0.00075(10)
 C_1G 0.01160(13) 0.0302(2) 0.01565(14) 0.00333(13) 0.00164(11) 0.00260(14)
 C_1H 0.01504(13) 0.01589(16) 0.01278(12) 0.00028(11) -0.00015(10) 0.00248(10)
 C3 0.0115(2) 0.0115(2) 0.00874(18) 0.00006(16) -0.00004(14) 0.00007(13)
 C3a 0.0115(2) 0.0115(2) 0.00874(18) 0.00006(16) -0.00004(14) 0.00007(13)
 C4 0.01315(12) 0.01042(14) 0.01063(11) 0.00151(10) 0.00148(9) 0.00037(9)
 C_1I 0.01359(12) 0.01246(14) 0.01098(12) 0.00044(10) -0.00125(9) -0.00141(9)
 C_1J 0.01271(12) 0.01039(14) 0.01262(12) -0.00031(10) -0.00150(9) -0.00101(9)
 C_1K 0.01864(15) 0.01149(16) 0.01811(15) 0.00030(12) -0.00132(12) -0.00277(11)
 C_1L 0.01647(14) 0.01393(16) 0.01769(15) -0.00042(12) 0.00304(11) 0.00075(11)
 C_19 0.01526(14) 0.0250(2) 0.01891(16) -0.00258(14) 0.00597(12) -0.00905(14)
 C_49 0.0320(2) 0.01656(18) 0.01529(15) -0.00398(16) -0.01029(15) 0.00271(12)
C_69 0.01243(13) 0.01781(18) 0.02101(16) -0.00280(12) -0.00183(11) -0.00292(13)
 C_79 0.01825(15) 0.01625(18) 0.01731(15) 0.00209(12) -0.00198(12) 0.00075(12)
 C_99 0.01091(18) 0.0156(3) 0.01277(17) 0.00354(16) -0.00115(14) 0.00085(15)
 C_98 0.00921(11) 0.01042(15) 0.02038(15) 0.00090(9) -0.00125(10) -0.00010(10)
 C_97 0.01684(14) 0.01295(15) 0.01148(12) -0.00070(11) -0.00168(10) 0.00191(10)
 H1 0.027(9) 0.033(10) 0.031(9) 0.017(8) 0.001(7) -0.015(8)
 H_82 0.062(11) 0.061(11) 0.027(7) -0.028(10) -0.028(8) -0.006(7)
 H_2_ 0.048(9) 0.021(6) 0.016(5) -0.011(6) 0.003(5) -0.009(4)
 H_5_ 0.042(8) 0.006(5) 0.018(5) -0.004(5) -0.003(5) -0.001(4)
 H_8_ 0.029(6) 0.004(5) 0.030(7) -0.005(4) -0.001(5) -0.006(4)
 H_11 0.020(6) 0.052(8) 0.042(7) 0.005(6) -0.003(5) -0.010(6)
 H_12 0.061(10) 0.011(5) 0.073(10) -0.012(6) -0.009(8) -0.001(6)
 H2 0.053(9) 0.021(7) 0.059(9) 0.016(6) -0.019(8) -0.000(6)
 H3 0.090(12) 0.017(6) 0.034(7) 0.007(7) -0.014(7) 0.005(5)
 H_21 0.004(4) 0.041(7) 0.020(5) 0.008(4) 0.001(4) 0.009(5)
 H_22 0.053(8) 0.036(7) 0.020(5) -0.013(6) 0.010(5) 0.012(5)
 H4 0.037(7) 0.071(10) 0.036(7) -0.001(7) 0.035(6) -0.001(7)
 H5 0.039(8) 0.047(8) 0.050(8) 0.012(7) -0.018(6) 0.016(7)
 H_31 0.022(5) 0.018(5) 0.023(5) 0.009(4) -0.014(4) -0.007(4)
 H_32 0.025(5) 0.026(6) 0.014(5) -0.015(4) -0.008(4) 0.001(4)
 H6 0.045(8) 0.040(7) 0.023(6) -0.019(6) 0.012(5) -0.007(5)
 H_33 0.017(5) 0.048(7) 0.020(5) 0.006(5) 0.004(4) 0.006(5)
 H_34 0.047(8) 0.032(7) 0.028(6) 0.015(6) -0.014(6) -0.004(5)
 H7 0.040(8) 0.070(10) 0.060(9) 0.016(8) 0.031(7) -0.025(8)
 H8 0.010(5) 0.054(9) 0.080(11) -0.003(6) -0.017(6) -0.002(8)
 H_35 0.069(10) 0.054(9) 0.033(7) -0.026(8) 0.040(7) -0.008(6)
 H9 0.035(7) 0.040(7) 0.036(7) -0.023(6) 0.004(6) -0.015(6)
 H10 0.036(7) 0.030(7) 0.045(8) -0.009(6) -0.010(6) 0.012(6)
 H_41 0.027(6) 0.023(5) 0.019(5) 0.015(5) -0.006(4) 0.001(4)
 H_42 0.027(6) 0.047(7) 0.018(5) 0.011(5) 0.020(4) 0.009(5)
 H_43 0.041(9) 0.039(8) 0.106(13) -0.017(7) 0.028(9) -0.043(9)
 H11 0.027(7) 0.071(10) 0.040(7) -0.007(7) -0.014(6) -0.025(7)
 H12 0.032(7) 0.058(9) 0.059(9) -0.012(7) 0.012(7) 0.001(8)
 H13 0.055(9) 0.011(6) 0.078(10) 0.013(6) 0.023(8) -0.004(6)
 H14 0.036(7) 0.044(8) 0.052(8) -0.010(6) 0.001(6) -0.036(7)
 H_52 0.024(6) 0.057(8) 0.024(6) -0.014(6) -0.001(5) -0.011(6)
 H15 0.014(5) 0.032(6) 0.034(6) 0.009(5) 0.005(5) 0.008(5)
 H_53 0.034(7) 0.035(6) 0.018(5) 0.014(5) 0.001(5) 0.000(5)
 H_54 0.034(7) 0.053(8) 0.027(6) 0.003(7) -0.004(5) -0.003(6)
 H16 0.049(8) 0.044(8) 0.032(7) -0.007(7) -0.003(6) -0.023(6)
 H17 0.068(11) 0.047(9) 0.040(8) 0.010(8) -0.003(8) -0.025(7)
 H_55 0.046(9) 0.116(15) 0.056(10) 0.045(10) 0.022(8) -0.018(10)
 H18 0.043(8) 0.054(9) 0.060(9) 0.017(7) -0.038(7) -0.014(7)
 H19 0.015(6) 0.061(9) 0.061(9) -0.005(6) -0.009(6) 0.011(8)
 H_61 0.025(5) 0.031(6) 0.029(6) -0.010(5) 0.001(5) 0.003(5)
 H1a 0.016(5) 0.032(6) 0.030(6) -0.002(5) -0.012(5) -0.014(5)
 H_71 0.011(4) 0.011(4) 0.030(5) -0.003(3) -0.006(4) 0.014(4)
 H_72 0.058(9) 0.032(7) 0.024(6) -0.008(6) 0.005(6) -0.016(5)
 H1b 0.033(7) 0.048(8) 0.027(6) 0.012(6) 0.014(5) -0.001(6)
 H_73 0.032(7) 0.048(8) 0.034(6) -0.020(6) 0.011(5) 0.008(6)
 H1c 0.063(11) 0.093(13) 0.029(7) -0.001(10) 0.029(7) -0.010(8)
 H1d 0.054(9) 0.020(6) 0.040(7) -0.010(6) -0.004(7) 0.003(5)
 H_81 0.022(5) 0.017(5) 0.023(5) -0.006(4) -0.004(4) -0.001(4)
 H1e 0.013(5) 0.021(5) 0.029(5) 0.000(4) 0.005(4) 0.005(4)
 H1f 0.030(6) 0.021(5) 0.035(6) -0.008(5) 0.019(5) 0.001(5)
 H_84 0.025(6) 0.024(6) 0.069(9) 0.010(5) 0.010(6) -0.010(6)
 H1g 0.025(6) 0.031(6) 0.035(7) -0.008(5) 0.011(5) -0.006(5)
 H_85 0.028(6) 0.053(8) 0.024(6) 0.018(6) 0.003(5) 0.011(6)
 H1i 0.016(5) 0.034(6) 0.042(7) -0.009(5) 0.003(5) 0.017(5)
 H_86 0.072(10) 0.054(9) 0.043(8) -0.040(8) -0.036(8) 0.014(7)
 H_87 0.049(8) 0.046(8) 0.043(8) -0.038(7) -0.015(6) 0.008(6)
 H_88 0.060(11) 0.133(17) 0.022(7) -0.018(12) -0.023(7) 0.004(9)
 H1j 0.063(11) 0.065(11) 0.047(9) -0.005(10) -0.011(8) 0.002(8)
 H1k 0.088(13) 0.072(11) 0.021(7) -0.047(10) -0.026(8) 0.008(7)
 H_92 0.009(4) 0.017(5) 0.047(7) 0.004(4) -0.009(4) 0.015(5)
 H_93 0.028(6) 0.016(5) 0.045(7) 0.003(5) -0.003(5) -0.008(5)
 H1l 0.056(9) 0.026(6) 0.024(6) 0.014(6) -0.017(6) -0.003(5)
 H1m 0.037(7) 0.033(7) 0.033(6) -0.009(6) 0.002(6) 0.003(5)
 H_94 0.014(5) 0.036(7) 0.043(7) -0.011(5) 0.008(5) 0.005(6)
 H1o 0.061(9) 0.017(6) 0.033(6) -0.007(6) -0.016(6) -0.016(5)
 H_10 0.016(5) 0.020(5) 0.010(4) 0.004(4) -0.004(3) -0.001(4)
 H1p 0.021(5) 0.028(6) 0.020(5) 0.008(4) -0.009(4) 0.001(4)
 H1q 0.021(5) 0.022(5) 0.016(5) -0.001(4) 0.004(4) -0.010(4)
 H_1F 0.031(6) 0.027(6) 0.029(6) 0.003(5) -0.000(5) -0.001(5)
 H1r 0.054(9) 0.060(9) 0.025(6) 0.023(8) -0.003(6) -0.002(6)
 H1s 0.024(7) 0.066(10) 0.037(7) 0.023(7) 0.009(6) 0.003(7)
 H_13 0.024(6) 0.039(7) 0.062(9) -0.001(6) -0.015(6) -0.016(7)
 H1t 0.051(8) 0.004(4) 0.034(6) -0.008(5) -0.013(6) 0.004(4)
 H1v 0.022(6) 0.057(8) 0.015(5) 0.012(6) 0.001(4) 0.013(5)
 H1w 0.019(5) 0.011(4) 0.016(4) 0.011(4) -0.003(4) 0.002(3)
 H1y 0.025(6) 0.018(5) 0.030(6) 0.007(4) 0.012(5) 0.003(4)
 H_1J 0.018(5) 0.018(5) 0.019(5) 0.001(4) -0.003(4) -0.005(4)
 H1z 0.043(8) 0.021(6) 0.062(9) 0.001(6) 0.020(7) -0.012(6)
 H20 0.035(7) 0.030(6) 0.029(6) -0.005(6) 0.006(5) -0.004(5)
 H21 0.044(8) 0.036(7) 0.033(7) 0.013(6) -0.024(6) -0.009(6)
 H22 0.021(6) 0.030(6) 0.031(6) -0.006(5) -0.001(5) -0.004(5)
 H23 0.064(10) 0.025(6) 0.033(7) -0.009(6) 0.023(7) -0.001(5)
 H24 0.001(4) 0.048(7) 0.022(5) 0.001(4) -0.001(4) 0.007(5)
 H25 0.038(8) 0.072(10) 0.015(5) -0.013(7) 0.000(5) -0.015(6)
 H26 0.022(6) 0.047(8) 0.042(7) -0.017(6) 0.007(5) -0.007(6)
 H_49 0.048(8) 0.048(8) 0.020(6) -0.017(7) -0.004(6) -0.008(5)
 H27 0.123(17) 0.084(13) 0.032(8) -0.063(13) -0.010(10) 0.010(8)
 H28 0.080(12) 0.062(10) 0.043(8) 0.048(10) -0.021(8) 0.003(7)
 H_69 0.010(5) 0.065(10) 0.097(12) -0.003(6) -0.012(7) -0.045(9)
 H29 0.017(5) 0.047(8) 0.030(6) -0.011(5) -0.005(5) 0.005(6)
 H2a 0.018(6) 0.074(10) 0.028(6) -0.008(6) 0.009(5) -0.013(6)
 H_98 0.046(9) 0.055(9) 0.055(8) 0.034(7) -0.019(7) -0.022(7)
 H2i 0.005(4) 0.032(7) 0.089(11) -0.005(4) -0.013(6) 0.009(7)
 H2j 0.026(7) 0.046(8) 0.059(9) 0.004(6) 0.005(6) 0.032(7)
 H_97 0.070(10) 0.032(7) 0.011(5) 0.025(7) 0.001(6) 0.001(4)
 H2k 0.032(7) 0.071(11) 0.064(10) 0.039(7) 0.009(7) 0.022(8)
 H2l 0.046(9) 0.062(10) 0.046(8) -0.010(8) -0.021(7) 0.012(8)
 O2 0.02012(18) 0.01633(18) 0.00971(12) 0.00270(14) 0.00176(11) -0.00023(11)
 C5 0.01091(18) 0.0156(3) 0.01277(17) 0.00354(16) -0.00115(14) 0.00085(15)

loop_
  _geom_bond_atom_site_label_1
  _geom_bond_atom_site_label_2
  _geom_bond_distance
  _geom_bond_site_symmetry_2
  _geom_bond_publ_flag
 O_10 C_10 1.2287(5) . ?
 O_20 C_20 1.2285(5) . ?
 O_30 C_30 1.2353(5) . ?
 O_40 C_40 1.2378(5) . ?
 O_50 C_50 1.2269(5) . ?
 O_60 C_60 1.2295(5) . ?
 O_70 C_70 1.2374(5) . ?
 O_80 C_80 1.2307(5) . ?
 O_83 H_83 0.923(17) . ?
 O_83 H1 0.955(15) . ?
 O_90 C_90 1.2350(5) . ?
 O1 C1 1.2338(5) . ?
 O_11 C3 1.2347(7) . ?
 O_11 C3a 1.371(4) . ?
 O_11 O2 0.548(2) . ?
 O_82 C_82 1.4164(5) . ?
 O_82 H_82 0.994(13) . ?
 N_1_ C_10 1.3628(5) . ?
 N_1_ C4 1.4756(5) . ?
 N_1_ C_19 1.4676(5) . ?
 N_2_ C_11 1.4526(6) . ?
 N_2_ C_20 1.3516(5) . ?
 N_2_ H_2_ 1.024(11) . ?
 N_3_ C_21 1.4618(5) . ?
 N_3_ C_30 1.3446(5) . ?
 N_3_ H_3_ 1.030(13) . ?
 N_4_ C_31 1.4795(5) . ?
 N_4_ C_40 1.3559(5) . ?
 N_4_ C_49 1.4641(5) . ?
 N_5_ C_41 1.4531(5) . ?
 N_5_ C_50 1.3543(5) . ?
 N_5_ H_5_ 1.012(10) . ?
 N_6_ C_51 1.4651(6) . ?
 N_6_ C_60 1.3563(5) . ?
 N_6_ C_69 1.4671(5) . ?
 N_7_ C_61 1.4662(6) . ?
 N_7_ C_70 1.3535(6) . ?
 N_7_ C_79 1.4636(6) . ?
 N_8_ C_71 1.4623(5) . ?
 N_8_ C_80 1.3500(5) . ?
 N_8_ H_8_ 1.042(12) . ?
 N_9_ C_81 1.4751(5) . ?
 N_9_ C_90 1.3543(5) . ?
 N_9_ C_99 1.4752(6) . ?
 N_9_ C5 1.473(2) . ?
 N_10 C_91 1.4738(5) . ?
 N_10 C1 1.3589(5) . ?
 N_10 C_98 1.4675(5) . ?
 N_11 C2 1.4778(5) . ?
 N_11 C3 1.3575(8) . ?
 N_11 C3a 1.360(4) . ?
 N_11 C_97 1.4640(5) . ?
 C_10 C_11 1.5445(6) . ?
 C_11 C_12 1.5283(7) . ?
 C_11 H_11 1.113(12) . ?
 C_12 H_12 1.071(12) . ?
 C_12 H2 1.115(14) . ?
 C_12 H3 1.071(15) . ?
 C_20 C_21 1.5448(6) . ?
 C_21 C_22 1.5182(6) . ?
 C_21 H_21 1.129(9) . ?
 C_22 H_22 1.072(12) . ?
 C_22 H4 1.089(11) . ?
 C_22 H5 1.066(12) . ?
 C_30 C_31 1.5326(5) . ?
 C_31 C_32 1.5260(6) . ?
 C_31 H_31 1.105(9) . ?
 C_32 C_33 1.5398(6) . ?
 C_32 H_32 1.116(11) . ?
 C_32 H6 1.110(12) . ?
 C_33 C_34 1.5316(7) . ?
 C_33 C_35 1.5262(7) . ?
 C_33 H_33 1.088(10) . ?
 C_34 H_34 1.064(12) . ?
 C_34 H7 1.072(12) . ?
 C_34 H8 1.083(15) . ?
 C_35 H_35 1.033(11) . ?
 C_35 H9 1.078(11) . ?
 C_35 H10 1.095(13) . ?
 C_40 C_41 1.5357(5) . ?
 C_41 C_42 1.5436(6) . ?
 C_41 H_41 1.086(9) . ?
 C_42 C_43 1.5252(7) . ?
 C_42 C_44 1.5332(7) . ?
 C_42 H_42 1.101(11) . ?
 C_43 H_43 1.119(14) . ?
 C_43 H11 1.080(14) . ?
 C_43 H12 1.089(13) . ?
 C_44 H_44 1.078(12) . ?
 C_44 H13 1.072(15) . ?
 C_44 H14 1.077(11) . ?
 C_50 C_51 1.5377(6) . ?
 C_51 C_52 1.5297(5) . ?
 C_51 H_51 1.121(10) . ?
 C_52 C_53 1.5337(6) . ?
 C_52 H_52 1.097(11) . ?
 C_52 H15 1.111(11) . ?
 C_53 C_54 1.5284(6) . ?
 C_53 C_55 1.5331(8) . ?
 C_53 H_53 1.131(11) . ?
 C_54 H_54 1.062(13) . ?
 C_54 H16 1.118(14) . ?
 C_54 H17 1.106(14) . ?
 C_55 H_55 1.103(15) . ?
 C_55 H18 1.064(13) . ?
 C_55 H19 1.084(14) . ?
 C_60 C_61 1.5345(6) . ?
 C_61 H_61 1.055(11) . ?
 C_61 H1a 1.109(11) . ?
 C_70 C_71 1.5355(6) . ?
 C_71 C_72 1.5350(6) . ?
 C_71 H_71 1.108(9) . ?
 C_72 C_73 1.5255(7) . ?
 C_72 H_72 1.081(11) . ?
 C_72 H1b 1.082(12) . ?
 C_73 H_73 1.055(13) . ?
 C_73 H1c 1.073(14) . ?
 C_73 H1d 1.090(13) . ?
 C_80 C_81 1.5363(6) . ?
 C_81 C_82 1.5398(5) . ?
 C_81 H_81 1.111(11) . ?
 C_82 C_83 1.5417(6) . ?
 C_82 H1e 1.110(10) . ?
 C_83 C_84 1.5287(6) . ?
 C_83 C_85 1.5439(6) . ?
 C_83 H1f 1.115(11) . ?
 C_84 H_84 1.089(12) . ?
 C_84 H1g 1.121(11) . ?
 C_84 H1h 1.074(13) . ?
 C_85 C_86 1.4987(6) . ?
 C_85 H_85 1.097(11) . ?
 C_85 H1i 1.098(10) . ?
 C_86 C_87 1.3282(6) . ?
 C_86 H_86 1.075(13) . ?
 C_87 C_88 1.4980(7) . ?
 C_87 H_87 1.094(11) . ?
 C_88 H_88 1.144(19) . ?
 C_88 H1j 1.103(17) . ?
 C_88 H1k 1.135(15) . ?
 C_90 C_91 1.5367(5) . ?
 C_91 C_92 1.5433(5) . ?
 C_91 H_91 1.092(10) . ?
 C_92 C_93 1.5307(6) . ?
 C_92 C_94 1.5342(6) . ?
 C_92 H_92 1.108(9) . ?
 C_93 H_93 1.075(10) . ?
 C_93 H1l 1.124(13) . ?
 C_93 H1m 1.105(12) . ?
 C_94 H_94 1.083(10) . ?
 C_94 H1n 1.104(12) . ?
 C_94 H1o 1.094(11) . ?
 C1 C2 1.5493(5) . ?
 C2 C_1E 1.5339(5) . ?
 C2 H_10 1.114(9) . ?
 C_1E C_1F 1.5406(5) . ?
 C_1E H1p 1.105(9) . ?
 C_1E H1q 1.098(10) . ?
 C_1F C_1G 1.5312(6) . ?
 C_1F C_1H 1.5336(6) . ?
 C_1F H_1F 1.079(11) . ?
 C_1G H1r 1.101(12) . ?
 C_1G H1s 1.103(13) . ?
 C_1G H_13 1.085(12) . ?
 C_1H H1t 1.099(10) . ?
 C_1H H1u 1.112(12) . ?
 C_1H H1v 1.102(11) . ?
 C3 C3a 0.299(3) . ?
 C3 C4 1.5492(8) . ?
 C3 O2 1.234(2) . ?
 C3a C4 1.493(4) . ?
 C3a O2 1.248(4) . ?
 C4 C_1I 1.5295(6) . ?
 C4 H1w 1.103(9) . ?
 C_1I C_1J 1.5322(6) . ?
 C_1I H1x 1.077(11) . ?
 C_1I H1y 1.094(10) . ?
 C_1J C_1K 1.5324(6) . ?
 C_1J C_1L 1.5344(6) . ?
 C_1J H_1J 1.125(10) . ?
 C_1K H1z 1.124(13) . ?
 C_1K H20 1.088(12) . ?
 C_1K H21 1.095(11) . ?
 C_1L H22 1.096(11) . ?
 C_1L H23 1.071(12) . ?
 C_1L H24 1.105(9) . ?
 C_19 H_19 1.105(12) . ?
 C_19 H25 1.108(11) . ?
 C_19 H26 1.092(12) . ?
 C_49 H_49 1.082(12) . ?
 C_49 H27 1.058(16) . ?
 C_49 H28 1.085(16) . ?
 C_69 H_69 1.061(14) . ?
 C_69 H29 1.096(12) . ?
 C_69 H2a 1.063(11) . ?
 C_79 H_79 1.02(3) . ?
 C_79 H2b 1.06(3) . ?
 C_79 H2c 1.11(3) . ?
 C_79 H2d 1.05(8) . ?
 C_79 H2e 1.11(9) . ?
 C_79 H2f 1.07(8) . ?
 C_99 H2g 1.109(11) . ?
 C_99 H30 1.112(14) . ?
 C_99 H31 1.123(12) . ?
 C_98 H_98 1.057(13) . ?
 C_98 H2i 1.074(11) . ?
 C_98 H2j 1.120(12) . ?
 C_97 H_97 1.085(11) . ?
 C_97 H2k 1.089(12) . ?
 C_97 H2l 1.094(15) . ?
 H2h C5 1.10(2) . ?
 H30a C5 1.10(2) . ?
 H31a C5 1.11(2) . ?

loop_
  _geom_angle_atom_site_label_1
  _geom_angle_atom_site_label_2
  _geom_angle_atom_site_label_3
  _geom_angle
  _geom_angle_site_symmetry_1
  _geom_angle_site_symmetry_3
  _geom_angle_publ_flag
 H1 O_83 H_83 107.8(15) . . ?
 C3a O_11 C3 11.73(14) . . ?
 O2 O_11 C3 77.1(2) . . ?
 O2 O_11 C3a 65.5(2) . . ?
 H_82 O_82 C_82 113.6(10) . . ?
 C4 N_1_ C_10 118.69(3) . . ?
 C_19 N_1_ C_10 123.31(3) . . ?
 C_19 N_1_ C4 117.89(3) . . ?
 C_20 N_2_ C_11 121.52(3) . . ?
 H_2_ N_2_ C_11 121.7(7) . . ?
 H_2_ N_2_ C_20 116.6(7) . . ?
 C_30 N_3_ C_21 121.43(3) . . ?
 H_3_ N_3_ C_21 119.5(7) . . ?
 H_3_ N_3_ C_30 119.1(7) . . ?
 C_40 N_4_ C_31 116.28(3) . . ?
 C_49 N_4_ C_31 119.64(3) . . ?
 C_49 N_4_ C_40 123.23(3) . . ?
 C_50 N_5_ C_41 121.05(3) . . ?
 H_5_ N_5_ C_41 117.8(6) . . ?
 H_5_ N_5_ C_50 121.2(6) . . ?
 C_60 N_6_ C_51 118.04(3) . . ?
 C_69 N_6_ C_51 117.54(3) . . ?
 C_69 N_6_ C_60 123.80(4) . . ?
 C_70 N_7_ C_61 114.48(3) . . ?
 C_79 N_7_ C_61 117.44(4) . . ?
 C_79 N_7_ C_70 125.72(4) . . ?
 C_80 N_8_ C_71 122.72(4) . . ?
 H_8_ N_8_ C_71 119.2(6) . . ?
 H_8_ N_8_ C_80 118.1(6) . . ?
 C_90 N_9_ C_81 117.64(3) . . ?
 C_99 N_9_ C_81 118.00(3) . . ?
 C_99 N_9_ C_90 122.81(3) . . ?
 C5 N_9_ C_81 117.28(9) . . ?
 C5 N_9_ C_90 124.62(9) . . ?
 C5 N_9_ C_99 18.83(11) . . ?
 C1 N_10 C_91 117.23(3) . . ?
 C_98 N_10 C_91 119.95(3) . . ?
 C_98 N_10 C1 122.26(3) . . ?
 C3 N_11 C2 125.30(4) . . ?
 C3a N_11 C2 121.06(16) . . ?
 C3a N_11 C3 12.64(13) . . ?
 C_97 N_11 C2 117.10(3) . . ?
 C_97 N_11 C3 117.03(4) . . ?
 C_97 N_11 C3a 121.64(16) . . ?
 N_1_ C_10 O_10 122.83(4) . . ?
 C_11 C_10 O_10 118.90(3) . . ?
 C_11 C_10 N_1_ 118.22(3) . . ?
 C_10 C_11 N_2_ 111.08(3) . . ?
 C_12 C_11 N_2_ 108.98(4) . . ?
 C_12 C_11 C_10 107.97(3) . . ?
 H_11 C_11 N_2_ 106.5(7) . . ?
 H_11 C_11 C_10 111.8(6) . . ?
 H_11 C_11 C_12 110.5(7) . . ?
 H_12 C_12 C_11 110.9(8) . . ?
 H2 C_12 C_11 111.2(7) . . ?
 H2 C_12 H_12 107.4(11) . . ?
 H3 C_12 C_11 109.1(6) . . ?
 H3 C_12 H_12 110.1(11) . . ?
 H3 C_12 H2 108.1(11) . . ?
 N_2_ C_20 O_20 122.90(4) . . ?
 C_21 C_20 O_20 122.99(4) . . ?
 C_21 C_20 N_2_ 114.11(3) . . ?
 C_20 C_21 N_3_ 111.39(3) . . ?
 C_22 C_21 N_3_ 109.94(3) . . ?
 C_22 C_21 C_20 111.64(3) . . ?
 H_21 C_21 N_3_ 108.0(5) . . ?
 H_21 C_21 C_20 106.2(6) . . ?
 H_21 C_21 C_22 109.5(6) . . ?
 H_22 C_22 C_21 110.7(6) . . ?
 H4 C_22 C_21 112.7(8) . . ?
 H4 C_22 H_22 110.6(11) . . ?
 H5 C_22 C_21 113.0(8) . . ?
 H5 C_22 H_22 106.2(10) . . ?
 H5 C_22 H4 103.2(11) . . ?
 N_3_ C_30 O_30 122.83(3) . . ?
 C_31 C_30 O_30 121.09(3) . . ?
 C_31 C_30 N_3_ 116.07(3) . . ?
 C_30 C_31 N_4_ 106.53(3) . . ?
 C_32 C_31 N_4_ 115.27(3) . . ?
 C_32 C_31 C_30 109.23(3) . . ?
 H_31 C_31 N_4_ 107.5(5) . . ?
 H_31 C_31 C_30 108.2(5) . . ?
 H_31 C_31 C_32 109.8(6) . . ?
 C_33 C_32 C_31 110.86(3) . . ?
 H_32 C_32 C_31 110.6(5) . . ?
 H_32 C_32 C_33 107.1(5) . . ?
 H6 C_32 C_31 109.0(6) . . ?
 H6 C_32 C_33 109.6(6) . . ?
 H6 C_32 H_32 109.7(9) . . ?
 C_34 C_33 C_32 112.01(4) . . ?
 C_35 C_33 C_32 110.31(3) . . ?
 C_35 C_33 C_34 111.01(4) . . ?
 H_33 C_33 C_32 108.7(6) . . ?
 H_33 C_33 C_34 107.9(6) . . ?
 H_33 C_33 C_35 106.7(6) . . ?
 H_34 C_34 C_33 109.9(6) . . ?
 H7 C_34 C_33 112.6(9) . . ?
 H7 C_34 H_34 102.5(11) . . ?
 H8 C_34 C_33 112.8(6) . . ?
 H8 C_34 H_34 109.5(10) . . ?
 H8 C_34 H7 109.0(12) . . ?
 H_35 C_35 C_33 111.5(8) . . ?
 H9 C_35 C_33 112.6(7) . . ?
 H9 C_35 H_35 104.1(10) . . ?
 H10 C_35 C_33 111.1(6) . . ?
 H10 C_35 H_35 109.8(11) . . ?
 H10 C_35 H9 107.4(10) . . ?
 N_4_ C_40 O_40 121.73(3) . . ?
 C_41 C_40 O_40 118.56(4) . . ?
 C_41 C_40 N_4_ 119.63(3) . . ?
 C_40 C_41 N_5_ 109.69(3) . . ?
 C_42 C_41 N_5_ 112.18(3) . . ?
 C_42 C_41 C_40 108.14(3) . . ?
 H_41 C_41 N_5_ 105.5(5) . . ?
 H_41 C_41 C_40 110.6(6) . . ?
 H_41 C_41 C_42 110.7(6) . . ?
 C_43 C_42 C_41 110.75(4) . . ?
 C_44 C_42 C_41 109.80(4) . . ?
 C_44 C_42 C_43 110.62(4) . . ?
 H_42 C_42 C_41 106.4(5) . . ?
 H_42 C_42 C_43 108.7(7) . . ?
 H_42 C_42 C_44 110.4(6) . . ?
 H_43 C_43 C_42 111.6(8) . . ?
 H11 C_43 C_42 111.0(7) . . ?
 H11 C_43 H_43 108.4(12) . . ?
 H12 C_43 C_42 111.0(8) . . ?
 H12 C_43 H_43 106.9(11) . . ?
 H12 C_43 H11 107.7(11) . . ?
 H_44 C_44 C_42 109.6(7) . . ?
 H13 C_44 C_42 109.4(7) . . ?
 H13 C_44 H_44 110.3(10) . . ?
 H14 C_44 C_42 113.7(7) . . ?
 H14 C_44 H_44 106.2(10) . . ?
 H14 C_44 H13 107.6(11) . . ?
 N_5_ C_50 O_50 123.28(4) . . ?
 C_51 C_50 O_50 120.98(3) . . ?
 C_51 C_50 N_5_ 115.62(3) . . ?
 C_50 C_51 N_6_ 111.23(3) . . ?
 C_52 C_51 N_6_ 112.54(3) . . ?
 C_52 C_51 C_50 113.25(3) . . ?
 H_51 C_51 N_6_ 105.2(5) . . ?
 H_51 C_51 C_50 104.2(5) . . ?
 H_51 C_51 C_52 109.8(5) . . ?
 C_53 C_52 C_51 112.05(3) . . ?
 H_52 C_52 C_51 112.0(6) . . ?
 H_52 C_52 C_53 108.9(7) . . ?
 H15 C_52 C_51 109.0(6) . . ?
 H15 C_52 C_53 109.9(5) . . ?
 H15 C_52 H_52 104.7(9) . . ?
 C_54 C_53 C_52 110.80(4) . . ?
 C_55 C_53 C_52 111.56(4) . . ?
 C_55 C_53 C_54 110.21(4) . . ?
 H_53 C_53 C_52 108.2(6) . . ?
 H_53 C_53 C_54 107.4(6) . . ?
 H_53 C_53 C_55 108.5(6) . . ?
 H_54 C_54 C_53 108.0(7) . . ?
 H16 C_54 C_53 113.1(6) . . ?
 H16 C_54 H_54 108.9(10) . . ?
 H17 C_54 C_53 113.3(7) . . ?
 H17 C_54 H_54 105.3(10) . . ?
 H17 C_54 H16 107.9(11) . . ?
 H_55 C_55 C_53 110.1(11) . . ?
 H18 C_55 C_53 112.4(9) . . ?
 H18 C_55 H_55 106.0(12) . . ?
 H19 C_55 C_53 109.3(7) . . ?
 H19 C_55 H_55 111.1(12) . . ?
 H19 C_55 H18 107.8(11) . . ?
 N_6_ C_60 O_60 122.87(4) . . ?
 C_61 C_60 O_60 118.12(4) . . ?
 C_61 C_60 N_6_ 118.99(3) . . ?
 C_60 C_61 N_7_ 107.71(3) . . ?
 H_61 C_61 N_7_ 109.3(6) . . ?
 H_61 C_61 C_60 115.6(6) . . ?
 H1a C_61 N_7_ 108.5(5) . . ?
 H1a C_61 C_60 107.8(6) . . ?
 H1a C_61 H_61 107.8(9) . . ?
 N_7_ C_70 O_70 120.54(4) . . ?
 C_71 C_70 O_70 118.64(4) . . ?
 C_71 C_70 N_7_ 120.80(4) . . ?
 C_70 C_71 N_8_ 107.82(3) . . ?
 C_72 C_71 N_8_ 108.84(4) . . ?
 C_72 C_71 C_70 110.80(3) . . ?
 H_71 C_71 N_8_ 107.8(5) . . ?
 H_71 C_71 C_70 112.0(5) . . ?
 H_71 C_71 C_72 109.4(5) . . ?
 C_73 C_72 C_71 113.59(4) . . ?
 H_72 C_72 C_71 108.6(7) . . ?
 H_72 C_72 C_73 110.5(7) . . ?
 H1b C_72 C_71 108.4(6) . . ?
 H1b C_72 C_73 108.5(7) . . ?
 H1b C_72 H_72 107.0(10) . . ?
 H_73 C_73 C_72 112.6(6) . . ?
 H1c C_73 C_72 110.0(10) . . ?
 H1c C_73 H_73 109.1(11) . . ?
 H1d C_73 C_72 112.5(7) . . ?
 H1d C_73 H_73 105.7(10) . . ?
 H1d C_73 H1c 106.7(11) . . ?
 N_8_ C_80 O_80 123.94(4) . . ?
 C_81 C_80 O_80 121.24(3) . . ?
 C_81 C_80 N_8_ 114.59(3) . . ?
 C_80 C_81 N_9_ 106.33(3) . . ?
 C_82 C_81 N_9_ 112.97(3) . . ?
 C_82 C_81 C_80 112.17(3) . . ?
 H_81 C_81 N_9_ 105.5(5) . . ?
 H_81 C_81 C_80 109.6(5) . . ?
 H_81 C_81 C_82 110.1(5) . . ?
 C_81 C_82 O_82 110.79(3) . . ?
 C_83 C_82 O_82 109.09(3) . . ?
 C_83 C_82 C_81 110.30(3) . . ?
 H1e C_82 O_82 110.0(5) . . ?
 H1e C_82 C_81 108.3(5) . . ?
 H1e C_82 C_83 108.3(5) . . ?
 C_84 C_83 C_82 110.00(3) . . ?
 C_85 C_83 C_82 111.28(3) . . ?
 C_85 C_83 C_84 110.29(4) . . ?
 H1f C_83 C_82 108.3(6) . . ?
 H1f C_83 C_84 109.4(6) . . ?
 H1f C_83 C_85 107.5(7) . . ?
 H_84 C_84 C_83 110.8(7) . . ?
 H1g C_84 C_83 110.2(6) . . ?
 H1g C_84 H_84 107.7(9) . . ?
 H1h C_84 C_83 109.1(7) . . ?
 H1h C_84 H_84 108.4(10) . . ?
 H1h C_84 H1g 110.6(10) . . ?
 C_86 C_85 C_83 113.55(4) . . ?
 H_85 C_85 C_83 111.8(6) . . ?
 H_85 C_85 C_86 107.8(6) . . ?
 H1i C_85 C_83 109.4(6) . . ?
 H1i C_85 C_86 108.8(6) . . ?
 H1i C_85 H_85 105.2(10) . . ?
 C_87 C_86 C_85 124.42(4) . . ?
 H_86 C_86 C_85 116.3(7) . . ?
 H_86 C_86 C_87 119.2(7) . . ?
 C_88 C_87 C_86 125.70(5) . . ?
 H_87 C_87 C_86 119.8(7) . . ?
 H_87 C_87 C_88 114.5(7) . . ?
 H_88 C_88 C_87 108.8(7) . . ?
 H1j C_88 C_87 110.0(8) . . ?
 H1j C_88 H_88 108.6(13) . . ?
 H1k C_88 C_87 110.8(6) . . ?
 H1k C_88 H_88 113.8(13) . . ?
 H1k C_88 H1j 104.6(13) . . ?
 N_9_ C_90 O_90 122.77(3) . . ?
 C_91 C_90 O_90 118.19(3) . . ?
 C_91 C_90 N_9_ 119.04(3) . . ?
 C_90 C_91 N_10 108.31(3) . . ?
 C_92 C_91 N_10 114.05(3) . . ?
 C_92 C_91 C_90 109.91(3) . . ?
 H_91 C_91 N_10 105.7(5) . . ?
 H_91 C_91 C_90 111.7(5) . . ?
 H_91 C_91 C_92 107.1(5) . . ?
 C_93 C_92 C_91 110.78(3) . . ?
 C_94 C_92 C_91 109.46(3) . . ?
 C_94 C_92 C_93 110.77(3) . . ?
 H_92 C_92 C_91 108.5(6) . . ?
 H_92 C_92 C_93 109.5(6) . . ?
 H_92 C_92 C_94 107.7(5) . . ?
 H_93 C_93 C_92 113.1(6) . . ?
 H1l C_93 C_92 110.9(6) . . ?
 H1l C_93 H_93 105.4(9) . . ?
 H1m C_93 C_92 112.1(6) . . ?
 H1m C_93 H_93 107.6(10) . . ?
 H1m C_93 H1l 107.4(9) . . ?
 H_94 C_94 C_92 111.8(7) . . ?
 H1n C_94 C_92 111.9(6) . . ?
 H1n C_94 H_94 105.2(9) . . ?
 H1o C_94 C_92 114.1(6) . . ?
 H1o C_94 H_94 107.5(10) . . ?
 H1o C_94 H1n 105.8(10) . . ?
 N_10 C1 O1 122.34(3) . . ?
 C2 C1 O1 120.73(3) . . ?
 C2 C1 N_10 116.89(3) . . ?
 C1 C2 N_11 108.00(3) . . ?
 C_1E C2 N_11 110.57(3) . . ?
 C_1E C2 C1 111.10(3) . . ?
 H_10 C2 N_11 110.0(5) . . ?
 H_10 C2 C1 107.5(5) . . ?
 H_10 C2 C_1E 109.5(5) . . ?
 C_1F C_1E C2 115.11(3) . . ?
 H1p C_1E C2 106.8(6) . . ?
 H1p C_1E C_1F 111.3(6) . . ?
 H1q C_1E C2 108.4(5) . . ?
 H1q C_1E C_1F 108.6(5) . . ?
 H1q C_1E H1p 106.2(8) . . ?
 C_1G C_1F C_1E 110.14(3) . . ?
 C_1H C_1F C_1E 111.04(3) . . ?
 C_1H C_1F C_1G 110.76(3) . . ?
 H_1F C_1F C_1E 109.0(6) . . ?
 H_1F C_1F C_1G 108.0(6) . . ?
 H_1F C_1F C_1H 107.8(6) . . ?
 H1r C_1G C_1F 109.4(8) . . ?
 H1s C_1G C_1F 111.9(7) . . ?
 H1s C_1G H1r 109.6(10) . . ?
 H_13 C_1G C_1F 112.0(7) . . ?
 H_13 C_1G H1r 106.4(11) . . ?
 H_13 C_1G H1s 107.4(10) . . ?
 H1t C_1H C_1F 108.9(6) . . ?
 H1u C_1H C_1F 111.0(6) . . ?
 H1u C_1H H1t 109.9(10) . . ?
 H1v C_1H C_1F 111.6(6) . . ?
 H1v C_1H H1t 108.3(10) . . ?
 H1v C_1H H1u 107.1(9) . . ?
 N_11 C3 O_11 122.50(6) . . ?
 C3a C3 O_11 111.2(8) . . ?
 C3a C3 N_11 84.2(9) . . ?
 C4 C3 O_11 119.39(6) . . ?
 C4 C3 N_11 118.10(5) . . ?
 C4 C3 C3a 73.7(9) . . ?
 O2 C3 O_11 25.66(11) . . ?
 O2 C3 N_11 118.08(11) . . ?
 O2 C3 C3a 85.8(8) . . ?
 O2 C3 C4 116.96(11) . . ?
 N_11 C3a O_11 112.7(3) . . ?
 C3 C3a O_11 57.1(7) . . ?
 C3 C3a N_11 83.2(9) . . ?
 C4 C3a O_11 114.4(3) . . ?
 C4 C3a N_11 121.9(3) . . ?
 C4 C3a C3 95.2(9) . . ?
 O2 C3a O_11 23.55(13) . . ?
 O2 C3a N_11 116.9(3) . . ?
 O2 C3a C3 80.4(8) . . ?
 O2 C3a C4 120.1(3) . . ?
 C3 C4 N_1_ 111.85(4) . . ?
 C3a C4 N_1_ 101.53(13) . . ?
 C3a C4 C3 11.09(12) . . ?
 C_1I C4 N_1_ 111.18(3) . . ?
 C_1I C4 C3 107.58(3) . . ?
 C_1I C4 C3a 116.47(14) . . ?
 H1w C4 N_1_ 105.1(5) . . ?
 H1w C4 C3 111.1(4) . . ?
 H1w C4 C3a 111.6(5) . . ?
 H1w C4 C_1I 110.2(5) . . ?
 C_1J C_1I C4 114.21(3) . . ?
 H1x C_1I C4 107.9(6) . . ?
 H1x C_1I C_1J 107.6(6) . . ?
 H1y C_1I C4 109.4(6) . . ?
 H1y C_1I C_1J 110.1(5) . . ?
 H1y C_1I H1x 107.4(8) . . ?
 C_1K C_1J C_1I 109.11(3) . . ?
 C_1L C_1J C_1I 110.69(3) . . ?
 C_1L C_1J C_1K 111.00(3) . . ?
 H_1J C_1J C_1I 109.0(5) . . ?
 H_1J C_1J C_1K 107.7(5) . . ?
 H_1J C_1J C_1L 109.3(5) . . ?
 H1z C_1K C_1J 109.8(6) . . ?
 H20 C_1K C_1J 109.5(6) . . ?
 H20 C_1K H1z 113.0(10) . . ?
 H21 C_1K C_1J 110.0(6) . . ?
 H21 C_1K H1z 105.5(10) . . ?
 H21 C_1K H20 109.0(10) . . ?
 H22 C_1L C_1J 111.0(6) . . ?
 H23 C_1L C_1J 112.5(7) . . ?
 H23 C_1L H22 109.7(9) . . ?
 H24 C_1L C_1J 107.9(5) . . ?
 H24 C_1L H22 108.7(8) . . ?
 H24 C_1L H23 106.8(10) . . ?
 H_19 C_19 N_1_ 110.3(6) . . ?
 H25 C_19 N_1_ 108.6(7) . . ?
 H25 C_19 H_19 109.0(10) . . ?
 H26 C_19 N_1_ 109.6(7) . . ?
 H26 C_19 H_19 112.0(10) . . ?
 H26 C_19 H25 107.2(10) . . ?
 H_49 C_49 N_4_ 111.0(7) . . ?
 H27 C_49 N_4_ 112.2(10) . . ?
 H27 C_49 H_49 105.5(11) . . ?
 H28 C_49 N_4_ 109.8(7) . . ?
 H28 C_49 H_49 108.5(12) . . ?
 H28 C_49 H27 109.6(16) . . ?
 H_69 C_69 N_6_ 113.3(7) . . ?
 H29 C_69 N_6_ 108.8(6) . . ?
 H29 C_69 H_69 107.8(11) . . ?
 H2a C_69 N_6_ 111.2(7) . . ?
 H2a C_69 H_69 109.4(12) . . ?
 H2a C_69 H29 105.9(10) . . ?
 H_79 C_79 N_7_ 109.2(16) . . ?
 H2b C_79 N_7_ 112.3(18) . . ?
 H2b C_79 H_79 109(2) . . ?
 H2c C_79 N_7_ 111.6(16) . . ?
 H2c C_79 H_79 107(2) . . ?
 H2c C_79 H2b 108(2) . . ?
 H2d C_79 N_7_ 108(5) . . ?
 H2d C_79 H_79 139(5) . . ?
 H2d C_79 H2b 39(4) . . ?
 H2d C_79 H2c 74(4) . . ?
 H2e C_79 N_7_ 105(4) . . ?
 H2e C_79 H_79 70(4) . . ?
 H2e C_79 H2b 140(5) . . ?
 H2e C_79 H2c 43(4) . . ?
 H2e C_79 H2d 116(6) . . ?
 H2f C_79 N_7_ 105(4) . . ?
 H2f C_79 H_79 60(4) . . ?
 H2f C_79 H2b 55(4) . . ?
 H2f C_79 H2c 144(4) . . ?
 H2f C_79 H2d 94(6) . . ?
 H2f C_79 H2e 128(6) . . ?
 H2g C_99 N_9_ 108.1(7) . . ?
 H30 C_99 N_9_ 113.5(10) . . ?
 H30 C_99 H2g 105.4(12) . . ?
 H31 C_99 N_9_ 111.2(7) . . ?
 H31 C_99 H2g 106.1(10) . . ?
 H31 C_99 H30 112.1(13) . . ?
 H_98 C_98 N_10 110.9(7) . . ?
 H2i C_98 N_10 108.7(6) . . ?
 H2i C_98 H_98 108.3(12) . . ?
 H2j C_98 N_10 113.5(7) . . ?
 H2j C_98 H_98 109.3(11) . . ?
 H2j C_98 H2i 106.0(10) . . ?
 H_97 C_97 N_11 108.0(6) . . ?
 H2k C_97 N_11 110.0(7) . . ?
 H2k C_97 H_97 110.5(12) . . ?
 H2l C_97 N_11 112.1(7) . . ?
 H2l C_97 H_97 109.9(11) . . ?
 H2l C_97 H2k 106.4(12) . . ?
 C3 O2 O_11 77.3(2) . . ?
 C3a O2 O_11 91.0(3) . . ?
 C3a O2 C3 13.83(14) . . ?
 H2h C5 N_9_ 114(3) . . ?
 H30a C5 N_9_ 97(4) . . ?
 H30a C5 H2h 107(5) . . ?
 H31a C5 N_9_ 119(3) . . ?
 H31a C5 H2h 93(4) . . ?
 H31a C5 H30a 127(5) . . ?

loop_
  _geom_torsion_atom_site_label_1
  _geom_torsion_atom_site_label_2
  _geom_torsion_atom_site_label_3
  _geom_torsion_atom_site_label_4
  _geom_torsion
  _geom_torsion_site_symmetry_1
  _geom_torsion_site_symmetry_2
  _geom_torsion_site_symmetry_3
  _geom_torsion_site_symmetry_4
  _geom_torsion_publ_flag
 O_10 C_10 N_1_ C4 9.50(5) . . . . ?
 O_10 C_10 N_1_ C_19 -174.35(4) . . . . ?
 O_10 C_10 C_11 N_2_ 58.13(4) . . . . ?
 O_10 C_10 C_11 C_12 -61.32(5) . . . . ?
 O_20 C_20 N_2_ C_11 0.98(5) . . . . ?
 O_20 C_20 C_21 N_3_ -125.54(4) . . . . ?
 O_20 C_20 C_21 C_22 -2.21(4) . . . . ?
 O_30 C_30 N_3_ C_21 4.98(5) . . . . ?
 O_30 C_30 C_31 N_4_ -75.81(4) . . . . ?
 O_30 C_30 C_31 C_32 49.29(4) . . . . ?
 O_40 C_40 N_4_ C_31 -13.41(4) . . . . ?
 O_40 C_40 N_4_ C_49 177.23(4) . . . . ?
 O_40 C_40 C_41 N_5_ -65.52(4) . . . . ?
 O_40 C_40 C_41 C_42 57.11(4) . . . . ?
 O_50 C_50 N_5_ C_41 -0.16(5) . . . . ?
 O_50 C_50 C_51 N_6_ -153.59(4) . . . . ?
 O_50 C_50 C_51 C_52 -25.67(4) . . . . ?
 O_60 C_60 N_6_ C_51 -4.75(5) . . . . ?
 O_60 C_60 N_6_ C_69 -175.52(4) . . . . ?
 O_60 C_60 C_61 N_7_ 45.97(4) . . . . ?
 O_70 C_70 N_7_ C_61 6.17(5) . . . . ?
 O_70 C_70 N_7_ C_79 168.19(4) . . . . ?
 O_70 C_70 C_71 N_8_ -73.92(4) . . . . ?
 O_70 C_70 C_71 C_72 45.09(4) . . . . ?
 O_80 C_80 N_8_ C_71 6.43(5) . . . . ?
 O_80 C_80 C_81 N_9_ -73.31(4) . . . . ?
 O_80 C_80 C_81 C_82 50.63(4) . . . . ?
 O_90 C_90 N_9_ C_81 -3.67(5) . . . . ?
 O_90 C_90 N_9_ C_99 -169.13(5) . . . . ?
 O_90 C_90 N_9_ C5 168.30(16) . . . . ?
 O_90 C_90 C_91 N_10 -57.16(4) . . . . ?
 O_90 C_90 C_91 C_92 68.03(4) . . . . ?
 O1 C1 N_10 C_91 -0.23(4) . . . . ?
 O1 C1 N_10 C_98 -171.61(4) . . . . ?
 O1 C1 C2 N_11 -110.16(4) . . . . ?
 O1 C1 C2 C_1E 11.27(4) . . . . ?
 O_11 C3 N_11 C2 -174.11(4) . . . . ?
 O_11 C3 N_11 C3a 111.4(6) . . . . ?
 O_11 C3 N_11 C_97 -3.16(6) . . . . ?
 O_11 C3 C3a N_11 -122.7(6) . . . . ?
 O_11 C3 C3a C4 115.8(4) . . . . ?
 O_11 C3 C3a O2 -3.85(11) . . . . ?
 O_11 C3 C4 N_1_ -83.34(5) . . . . ?
 O_11 C3 C4 C3a -105.5(7) . . . . ?
 O_11 C3 C4 C_1I 39.02(5) . . . . ?
 O_11 C3 O2 C3a 171.7(9) . . . . ?
 O_11 C3a N_11 C2 -163.37(15) . . . . ?
 O_11 C3a N_11 C3 -50.0(5) . . . . ?
 O_11 C3a N_11 C_97 22.1(3) . . . . ?
 O_11 C3a C3 N_11 122.7(3) . . . . ?
 O_11 C3a C3 C4 -115.8(3) . . . . ?
 O_11 C3a C3 O2 3.9(5) . . . . ?
 O_11 C3a C4 N_1_ -103.0(2) . . . . ?
 O_11 C3a C4 C3 56.1(6) . . . . ?
 O_11 C3a C4 C_1I 17.9(3) . . . . ?
 O_11 C3a O2 C3 -8.1(12) . . . . ?
 O_11 O2 C3 N_11 107.2(2) . . . . ?
 O_11 O2 C3 C3a -171.7(9) . . . . ?
 O_11 O2 C3 C4 -102.3(2) . . . . ?
 O_11 O2 C3a N_11 85.4(3) . . . . ?
 O_11 O2 C3a C3 8.1(10) . . . . ?
 O_11 O2 C3a C4 -82.3(3) . . . . ?
 O_82 C_82 C_81 N_9_ -47.25(3) . . . . ?
 O_82 C_82 C_81 C_80 -167.40(3) . . . . ?
 O_82 C_82 C_83 C_84 72.06(4) . . . . ?
 O_82 C_82 C_83 C_85 -50.47(3) . . . . ?
 N_1_ C_10 C_11 N_2_ -124.56(4) . . . . ?
 N_1_ C_10 C_11 C_12 115.99(4) . . . . ?
 N_1_ C4 C3 N_11 96.18(4) . . . . ?
 N_1_ C4 C3 C3a 22.2(9) . . . . ?
 N_1_ C4 C3 O2 -54.29(14) . . . . ?
 N_1_ C4 C3a N_11 115.77(10) . . . . ?
 N_1_ C4 C3a C3 -159.0(9) . . . . ?
 N_1_ C4 C3a O2 -77.19(17) . . . . ?
 N_1_ C4 C_1I C_1J -71.59(3) . . . . ?
 N_2_ C_20 C_21 N_3_ 54.79(3) . . . . ?
 N_2_ C_20 C_21 C_22 178.12(3) . . . . ?
 N_3_ C_30 C_31 N_4_ 103.04(3) . . . . ?
 N_3_ C_30 C_31 C_32 -131.86(3) . . . . ?
 N_4_ C_31 C_32 C_33 -177.10(3) . . . . ?
 N_4_ C_40 C_41 N_5_ 117.48(4) . . . . ?
 N_4_ C_40 C_41 C_42 -119.89(4) . . . . ?
 N_5_ C_41 C_42 C_43 -54.42(4) . . . . ?
 N_5_ C_41 C_42 C_44 -176.89(4) . . . . ?
 N_5_ C_50 C_51 N_6_ 30.33(4) . . . . ?
 N_5_ C_50 C_51 C_52 158.26(3) . . . . ?
 N_6_ C_51 C_52 C_53 -68.71(4) . . . . ?
 N_6_ C_60 C_61 N_7_ -132.49(4) . . . . ?
 N_7_ C_70 C_71 N_8_ 104.54(4) . . . . ?
 N_7_ C_70 C_71 C_72 -136.46(4) . . . . ?
 N_8_ C_71 C_72 C_73 -176.38(4) . . . . ?
 N_8_ C_80 C_81 N_9_ 101.42(3) . . . . ?
 N_8_ C_80 C_81 C_82 -134.64(3) . . . . ?
 N_9_ C_81 C_82 C_83 -168.14(3) . . . . ?
 N_9_ C_90 C_91 N_10 123.44(4) . . . . ?
 N_9_ C_90 C_91 C_92 -111.37(4) . . . . ?
 N_10 C_91 C_92 C_93 -55.89(3) . . . . ?
 N_10 C_91 C_92 C_94 -178.33(3) . . . . ?
 N_10 C1 C2 N_11 67.46(3) . . . . ?
 N_10 C1 C2 C_1E -171.11(3) . . . . ?
 N_11 C2 C_1E C_1F -171.18(3) . . . . ?
 N_11 C3 C3a C4 -121.53(8) . . . . ?
 N_11 C3 C3a O2 118.8(3) . . . . ?
 N_11 C3 C4 C3a 74.0(7) . . . . ?
 N_11 C3 C4 C_1I -141.45(4) . . . . ?
 N_11 C3 O2 C3a -81.1(11) . . . . ?
 N_11 C3a C3 C4 121.5(3) . . . . ?
 N_11 C3a C3 O2 -118.81(17) . . . . ?
 N_11 C3a C4 C3 -85.2(7) . . . . ?
 N_11 C3a C4 C_1I -123.3(2) . . . . ?
 N_11 C3a O2 C3 77.3(10) . . . . ?
 C_30 C_31 C_32 C_33 63.04(3) . . . . ?
 C_31 C_32 C_33 C_34 74.23(4) . . . . ?
 C_31 C_32 C_33 C_35 -161.58(4) . . . . ?
 C_40 C_41 C_42 C_43 -175.52(4) . . . . ?
 C_40 C_41 C_42 C_44 62.02(4) . . . . ?
 C_50 C_51 C_52 C_53 164.05(4) . . . . ?
 C_51 C_52 C_53 C_54 164.71(4) . . . . ?
 C_51 C_52 C_53 C_55 -72.10(4) . . . . ?
 C_70 C_71 C_72 C_73 65.23(4) . . . . ?
 C_80 C_81 C_82 C_83 71.71(3) . . . . ?
 C_81 C_82 C_83 C_84 -166.03(4) . . . . ?
 C_81 C_82 C_83 C_85 71.43(3) . . . . ?
 C_82 C_83 C_85 C_86 -168.21(3) . . . . ?
 C_83 C_85 C_86 C_87 -117.34(4) . . . . ?
 C_85 C_86 C_87 C_88 -178.08(6) . . . . ?
 C_90 C_91 C_92 C_93 -177.73(3) . . . . ?
 C_90 C_91 C_92 C_94 59.83(3) . . . . ?
 C1 C2 C_1E C_1F 68.91(3) . . . . ?
 C2 C_1E C_1F C_1G -153.06(4) . . . . ?
 C2 C_1E C_1F C_1H 83.87(3) . . . . ?
 C3 C3a C4 C_1I -38.1(9) . . . . ?
 C3 C4 C3a O2 81.9(9) . . . . ?
 C3 C4 C_1I C_1J 165.63(3) . . . . ?
 C3 O2 C3a C4 -90.4(9) . . . . ?
 C3a C4 C_1I C_1J 172.78(16) . . . . ?
 C4 C_1I C_1J C_1K 164.95(3) . . . . ?
 C4 C_1I C_1J C_1L -72.63(4) . . . . ?

loop_
  _refln_index_h
  _refln_index_k
  _refln_index_l
  _refln_F_squared_calc
  _refln_F_squared_meas
  _refln_F_squared_sigma
  _refln_F_squared_weight
  _refln_observed_status
-22 -7 -4 6.434 6.463 0.912 612.785 o
-22 -7 -3 21.362 20.148 1.217 202.022 o
-22 -7 -2 12.222 7.831 1.064 378.920 o
-22 -7 -1 6.436 5.246 0.912 644.674 o
-22 -6 -9 97.747 92.911 2.357 37.521 o
-22 -6 -8 12.514 10.112 1.064 352.676 o
-22 -6 -7 165.281 151.303 3.269 19.381 o
-22 -6 -6 27.776 27.371 1.597 144.725 o
-22 -6 -5 119.562 101.122 2.357 31.040 o
-22 -6 -4 23.197 20.224 1.217 191.463 o
-22 -6 -3 121.778 111.538 2.737 28.785 o
-22 -6 -2 43.029 28.056 1.825 103.359 o
-22 -6 -1 165.753 144.536 4.334 18.368 o
-22 -5 -12 34.114 27.219 1.293 133.816 o
-22 -5 -11 74.560 64.855 1.825 54.584 o
-22 -5 -10 144.746 126.289 2.813 23.787 o
-22 -5 -9 45.021 46.531 1.749 87.886 o
-22 -5 -8 248.551 221.480 4.562 11.005 o
-22 -5 -7 125.949 117.165 2.585 27.799 o
-22 -5 -6 84.859 81.810 2.205 44.228 o
-22 -5 -5 10.617 6.843 1.293 385.693 o
-22 -5 -4 96.508 81.126 2.053 40.670 o
-22 -5 -3 51.838 51.702 1.673 77.861 o
-22 -5 -2 58.525 56.796 1.825 68.117 o
-22 -5 -1 79.978 68.124 1.977 50.226 o
-22 -4 -13 287.378 254.098 5.094 8.929 o
-22 -4 -12 1.253 1.901 0.988 1392.710 o
-22 -4 -11 38.531 30.565 1.369 117.476 o
-22 -4 -10 192.367 166.966 3.497 16.198 o
-22 -4 -9 4.035 2.737 1.140 782.538 o
-22 -4 -8 49.791 47.292 1.521 83.990 o
-22 -4 -7 139.592 124.464 2.737 24.759 o
-22 -4 -6 17.957 18.476 1.445 216.944 o
-22 -4 -5 67.159 66.604 1.825 58.438 o
-22 -4 -4 386.362 339.025 6.691 5.670 o
-22 -4 -3 79.563 75.271 2.129 48.092 o
-22 -4 -2 120.858 110.398 2.509 29.523 o
-22 -4 -1 28.892 25.927 1.369 149.975 o
-22 -3 -15 115.245 107.813 2.509 30.931 o
-22 -3 -14 63.496 55.883 1.673 65.602 o
-22 -3 -13 94.627 84.091 2.053 40.804 o
-22 -3 -12 209.172 177.154 3.802 14.494 o
-22 -3 -11 39.078 33.986 1.445 111.548 o
-22 -3 -10 102.455 90.174 2.129 37.186 o
-22 -3 -9 35.083 30.565 1.293 126.866 o
-22 -3 -8 213.241 184.073 3.954 13.940 o
-22 -3 -7 94.652 90.250 2.205 39.324 o
-22 -3 -6 118.934 108.421 2.509 30.104 o
-22 -3 -5 50.903 47.976 1.749 80.105 o
-22 -3 -4 52.460 49.649 1.597 78.965 o
-22 -3 -3 49.455 42.274 1.597 86.693 o
-22 -3 -2 120.082 110.778 2.661 29.334 o
-22 -3 -1 192.142 170.691 3.573 16.017 o
-22 -2 -15 53.431 46.836 1.521 80.102 o
-22 -2 -14 69.428 61.206 1.825 58.709 o
-22 -2 -13 59.731 50.941 1.749 70.137 o
-22 -2 -12 3.433 5.550 1.064 764.107 o
-22 -2 -11 152.796 138.986 2.965 21.747 o
-22 -2 -10 194.359 169.323 3.573 15.907 o
-22 -2 -9 299.772 262.461 5.246 8.426 o
-22 -2 -8 380.148 327.468 6.463 5.887 o
-22 -2 -7 83.149 67.364 1.901 49.228 o
-22 -2 -6 148.793 133.436 2.889 22.677 o
-22 -2 -5 46.592 41.437 1.597 90.988 o
-22 -2 -4 24.246 26.307 1.369 166.647 o
-22 -2 -3 33.342 32.237 1.369 127.686 o
-22 -2 -2 111.647 95.420 2.357 33.490 o
-22 -2 -1 167.388 158.830 3.497 18.578 o
-22 -1 -16 356.146 316.444 6.235 6.403 o
-22 -1 -15 28.743 22.733 1.445 153.836 o
-22 -1 -14 172.386 154.648 3.269 18.550 o
-22 -1 -13 32.637 26.535 1.369 137.295 o
-22 -1 -12 38.062 37.179 1.445 110.413 o
-22 -1 -11 56.824 54.287 1.673 71.806 o
-22 -1 -10 7.054 3.878 1.293 522.015 o
-22 -1 -9 416.238 369.438 7.223 5.004 o
-22 -1 -8 53.091 49.725 1.673 77.588 o
-22 -1 -7 40.054 33.074 1.597 108.070 o
-22 -1 -6 245.760 226.194 4.562 11.022 o
-22 -1 -5 8.447 6.615 1.064 488.975 o
-22 -1 -4 55.254 49.421 1.673 75.566 o
-22 -1 -3 11.228 12.621 1.369 316.394 o
-22 -1 -2 77.251 69.341 1.901 51.611 o
-22 -1 -1 442.789 386.469 7.527 4.580 o
-21 -10 -10 347.529 310.285 8.668 5.969 o
-21 -10 -9 2.391 2.661 0.912 1176.310 o
-21 -10 -8 237.585 213.953 6.463 10.477 o
-21 -10 -7 14.040 11.253 1.064 319.998 o
-21 -10 -6 175.153 167.042 5.094 15.845 o
-21 -10 -5 229.747 213.497 6.387 10.815 o
-21 -10 -4 14.104 16.271 1.749 230.372 o
-21 -10 -3 85.688 81.658 3.117 40.126 o
-21 -10 -2 33.671 31.249 1.140 132.428 o
-21 -10 -1 419.359 366.549 7.147 4.997 o
-21 -9 -14 194.309 172.288 3.650 15.745 o
-21 -9 -13 144.981 132.827 2.965 23.103 o
-21 -9 -12 50.411 42.350 1.597 85.464 o
-21 -9 -11 21.275 18.248 1.064 215.276 o
-21 -9 -10 117.136 95.648 2.281 32.340 o
-21 -9 -9 48.331 46.227 2.585 73.977 o
-21 -9 -8 136.256 123.627 3.878 23.335 o
-21 -9 -7 65.454 64.171 2.737 54.253 o
-21 -9 -6 63.916 66.376 2.889 53.379 o
-21 -9 -5 138.731 131.763 4.182 21.973 o
-21 -9 -4 191.846 188.178 5.702 13.583 o
-21 -9 -3 61.990 62.422 3.041 54.255 o
-21 -9 -2 65.603 64.019 2.737 54.214 o
-21 -9 -1 49.329 50.941 2.281 74.497 o
-21 -8 -17 13.767 14.066 1.140 297.863 o
-21 -8 -16 7.232 7.907 1.064 507.936 o
-21 -8 -15 115.144 108.269 2.433 31.064 o
-21 -8 -14 121.578 110.170 2.433 29.550 o
-21 -8 -13 10.775 10.264 1.293 351.245 o
-21 -8 -12 397.474 373.772 7.299 5.187 o
-21 -8 -11 106.932 93.595 2.205 35.280 o
-21 -8 -10 53.051 54.895 1.749 74.398 o
-21 -8 -9 92.758 84.623 2.053 41.353 o
-21 -8 -8 212.685 196.998 4.030 13.556 o
-21 -8 -7 167.417 149.174 3.269 19.276 o
-21 -8 -6 11.865 14.674 1.140 318.949 o
-21 -8 -5 42.452 42.958 1.521 96.802 o
-21 -8 -4 31.436 33.606 1.673 124.155 o
-21 -8 -3 0.215 2.433 0.988 1616.470 o
-21 -8 -2 13.941 10.644 1.064 325.817 o
-21 -8 -1 45.957 50.257 3.117 67.525 o
-21 -7 -19 34.094 36.571 1.445 119.300 o
-21 -7 -18 27.283 24.026 1.217 163.714 o
-21 -7 -17 16.278 20.529 1.064 244.404 o
-21 -7 -16 7.479 8.668 1.140 470.011 o
-21 -7 -15 259.469 254.630 5.094 9.772 o
-21 -7 -14 205.072 184.681 3.878 14.460 o
-21 -7 -13 18.430 15.054 1.064 249.475 o
-21 -7 -12 22.407 22.733 1.217 189.003 o
-21 -7 -11 24.521 24.710 1.521 163.434 o
-21 -7 -10 374.507 354.003 6.919 5.686 o
-21 -7 -9 48.600 46.455 1.597 85.168 o
-21 -7 -8 49.549 45.239 1.673 83.968 o
-21 -7 -7 82.898 80.594 1.977 46.125 o
-21 -7 -6 6.311 7.299 1.064 554.016 o
-21 -7 -5 1.405 3.269 1.293 881.018 o
-21 -7 -4 25.603 26.307 1.293 163.597 o
-21 -7 -3 106.691 94.964 2.281 34.976 o
-21 -7 -2 11.696 19.312 1.445 264.246 o
-21 -7 -1 49.945 45.543 1.673 83.324 o
-21 -6 -20 13.782 9.884 0.988 341.874 o
-21 -6 -19 47.611 39.612 1.445 92.575 o
-21 -6 -18 19.061 19.084 0.988 231.649 o
-21 -6 -17 0.617 0.988 0.836 2203.550 o
-21 -6 -16 177.643 147.349 4.410 17.171 o
-21 -6 -15 103.084 89.945 2.129 37.037 o
-21 -6 -14 12.114 10.188 0.988 368.158 o
-21 -6 -13 97.956 85.612 2.129 39.239 o
-21 -6 -12 20.851 19.312 1.217 207.670 o
-21 -6 -11 65.461 58.392 1.749 62.750 o
-21 -6 -10 538.517 500.440 9.580 3.189 o
-21 -6 -9 62.850 59.153 1.825 63.870 o
-21 -6 -8 17.887 15.739 1.369 232.055 o
-21 -6 -7 130.792 128.417 2.813 25.669 o
-21 -6 -6 76.576 76.412 2.129 49.189 o
-21 -6 -5 9.338 10.796 1.293 372.108 o
-21 -6 -4 244.554 249.308 5.018 10.408 o
-21 -6 -3 17.382 22.429 1.521 203.641 o
-21 -6 -2 584.083 562.102 10.796 2.708 o
-21 -6 -1 40.670 37.027 1.445 105.690 o
-21 -5 -22 166.135 150.999 3.345 19.229 o
-21 -5 -21 23.985 18.628 1.293 188.451 o
-21 -5 -20 60.029 56.340 1.597 68.691 o
-21 -5 -19 103.329 89.869 2.129 36.978 o
-21 -5 -18 138.061 128.037 2.889 24.491 o
-21 -5 -17 138.173 123.856 2.661 25.129 o
-21 -5 -16 364.941 311.122 6.159 6.317 o
-21 -5 -15 57.228 50.637 1.521 74.277 o
-21 -5 -14 182.679 164.989 3.497 17.015 o
-21 -5 -13 4.594 8.363 1.217 554.956 o
-21 -5 -12 4.093 4.790 1.064 743.301 o
-21 -5 -11 311.204 284.511 5.702 7.736 o
-21 -5 -10 23.182 24.254 1.293 178.526 o
-21 -5 -9 48.630 49.725 1.521 83.925 o
-21 -5 -8 3.079 5.626 1.217 703.390 o
-21 -5 -7 146.185 135.717 2.965 22.761 o
-21 -5 -6 113.062 104.315 2.509 31.782 o
-21 -5 -5 385.643 368.754 7.223 5.380 o
-21 -5 -4 78.364 74.511 1.977 49.475 o
-21 -5 -3 160.974 161.111 3.421 19.155 o
-21 -5 -2 96.068 89.261 2.433 38.329 o
-21 -5 -1 32.457 35.051 1.445 124.876 o
-21 -4 -23 30.050 26.687 1.369 144.913 o
-21 -4 -22 19.269 19.008 1.140 222.944 o
-21 -4 -21 7.957 7.071 0.988 515.349 o
-21 -4 -20 192.490 178.446 3.878 15.471 o
-21 -4 -19 35.732 33.834 1.293 121.371 o
-21 -4 -18 76.479 70.405 1.901 51.732 o
-21 -4 -17 19.721 17.411 1.140 225.443 o
-21 -4 -16 36.159 35.051 1.369 117.758 o
-21 -4 -15 9.508 6.843 1.064 453.864 o
-21 -4 -14 750.129 667.330 12.773 1.866 o
-21 -4 -13 132.709 111.919 2.661 26.951 o
-21 -4 -12 18.658 20.909 1.293 212.808 o
-21 -4 -11 134.494 122.107 2.661 25.830 o
-21 -4 -10 52.974 47.672 1.673 78.780 o
-21 -4 -9 10.705 9.504 1.140 381.556 o
-21 -4 -8 86.707 87.740 2.129 42.699 o
-21 -4 -7 80.555 74.283 1.977 48.517 o
-21 -4 -6 14.268 15.739 1.293 269.626 o
-21 -4 -5 52.667 54.591 1.749 74.912 o
-21 -4 -4 51.969 50.561 1.597 79.002 o
-21 -4 -3 72.674 72.078 2.129 52.140 o
-21 -4 -2 272.776 259.800 5.322 9.183 o
-21 -4 -1 44.453 47.292 1.597 89.923 o
-21 -3 -24 99.733 86.904 2.053 38.694 o
-21 -3 -23 15.064 19.996 1.293 242.672 o
-21 -3 -22 57.297 51.397 1.521 73.849 o
-21 -3 -21 33.486 33.302 1.293 127.442 o
-21 -3 -20 247.705 225.130 4.562 10.967 o
-21 -3 -19 144.270 131.991 2.965 23.251 o
-21 -3 -18 73.756 67.668 1.825 54.250 o
-21 -3 -17 299.998 272.421 5.398 8.243 o
-21 -3 -16 10.748 5.550 1.140 424.056 o
-21 -3 -15 361.547 343.663 6.767 5.981 o
-21 -3 -14 88.525 82.266 2.053 43.300 o
-21 -3 -13 80.242 71.166 1.901 49.701 o
-21 -3 -12 16.169 14.826 1.064 272.308 o
-21 -3 -11 118.738 107.661 2.585 30.064 o
-21 -3 -10 5.098 4.790 1.293 582.345 o
-21 -3 -9 38.827 38.168 1.445 108.017 o
-21 -3 -8 68.249 65.996 1.901 57.529 o
-21 -3 -7 7.382 5.930 1.217 497.231 o
-21 -3 -6 71.638 71.394 1.977 53.640 o
-21 -3 -5 529.005 489.872 9.428 3.289 o
-21 -3 -4 138.089 131.763 2.965 24.106 o
-21 -3 -3 30.980 30.108 1.369 136.924 o
-21 -3 -2 240.596 241.020 5.018 10.706 o
-21 -3 -1 431.145 420.303 8.135 4.442 o
-21 -2 -24 56.695 44.327 1.597 77.323 o
-21 -2 -23 41.479 36.647 1.369 105.643 o
-21 -2 -22 584.535 540.585 10.416 2.781 o
-21 -2 -21 98.230 84.775 2.205 39.059 o
-21 -2 -20 10.584 14.142 1.140 342.260 o
-21 -2 -19 248.605 226.346 4.562 10.908 o
-21 -2 -18 73.678 71.090 1.901 53.006 o
-21 -2 -17 356.351 335.680 6.767 6.123 o
-21 -2 -16 7.505 8.820 1.140 467.015 o
-21 -2 -15 65.765 61.434 1.749 61.479 o
-21 -2 -14 53.688 51.321 1.673 76.175 o
-21 -2 -13 64.969 65.767 1.901 59.659 o
-21 -2 -12 265.892 251.361 5.094 9.617 o
-21 -2 -11 447.826 422.812 8.211 4.266 o
-21 -2 -10 16.436 25.623 1.521 199.831 o
-21 -2 -9 3.384 3.878 1.064 838.423 o
-21 -2 -8 415.059 382.743 7.451 4.905 o
-21 -2 -7 3.805 11.633 1.597 418.307 o
-21 -2 -6 187.254 173.124 3.573 16.285 o
-21 -2 -5 148.097 135.032 3.041 22.459 o
-21 -2 -4 235.516 231.516 4.790 11.209 o
-21 -2 -3 123.162 110.398 2.585 28.931 o
-21 -2 -2 34.980 35.431 1.445 118.600 o
-21 -2 -1 231.096 210.912 4.410 12.051 o
-21 -1 -24 27.557 25.699 0.988 165.273 o
-21 -1 -23 319.112 304.431 8.440 6.521 o
-21 -1 -22 57.886 56.492 1.749 69.344 o
-21 -1 -21 202.111 194.033 4.030 14.247 o
-21 -1 -20 162.408 152.900 3.345 19.501 o
-21 -1 -19 196.550 188.483 3.954 14.815 o
-21 -1 -18 39.027 34.214 1.445 111.425 o
-21 -1 -17 139.840 131.307 2.889 24.008 o
-21 -1 -16 29.454 24.178 1.521 146.708 o
-21 -1 -15 376.014 355.600 6.919 5.654 o
-21 -1 -14 46.319 44.631 1.673 88.339 o
-21 -1 -13 114.462 112.831 2.661 30.245 o
-21 -1 -12 20.970 24.178 1.369 186.517 o
-21 -1 -11 361.476 342.066 6.691 6.011 o
-21 -1 -10 149.331 141.571 3.117 21.810 o
-21 -1 -9 48.339 48.584 2.053 79.254 o
-21 -1 -8 301.054 284.815 5.626 7.992 o
-21 -1 -7 39.483 38.548 1.521 105.334 o
-21 -1 -6 0.323 1.521 1.369 1027.920 o
-21 -1 -5 1.948 3.650 0.988 1085.590 o
-21 -1 -4 2.080 5.322 1.293 737.367 o
-21 -1 -3 114.549 111.843 2.661 30.328 o
-21 -1 -2 142.419 131.383 3.041 23.426 o
-21 -1 -1 139.682 132.295 3.041 23.733 o
-20 -13 -8 83.554 71.698 2.965 43.259 o
-20 -13 -7 80.585 75.499 2.813 44.407 o
-20 -13 -6 44.532 40.981 2.585 80.290 o
-20 -13 -5 182.528 169.323 5.246 15.120 o
-20 -13 -4 465.264 428.591 11.861 3.608 o
-20 -13 -3 25.695 27.371 2.585 118.516 o
-20 -13 -2 78.645 73.751 2.737 45.895 o
-20 -13 -1 6.902 7.603 1.521 411.629 o
-20 -12 -14 19.711 17.715 0.988 231.914 o
-20 -12 -13 17.907 15.815 1.064 250.754 o
-20 -12 -12 45.191 42.426 2.585 78.854 o
-20 -12 -11 10.778 10.873 1.140 367.077 o
-20 -12 -10 13.256 16.347 1.597 249.935 o
-20 -12 -9 51.182 50.333 3.041 64.566 o
-20 -12 -8 271.207 243.758 7.071 8.680 o
-20 -12 -7 463.832 415.437 11.557 3.704 o
-20 -12 -6 15.499 17.791 2.889 142.866 o
-20 -12 -5 25.492 23.570 1.825 150.802 o
-20 -12 -4 24.232 18.856 1.673 170.614 o
-20 -12 -3 235.668 225.130 6.615 10.256 o
-20 -12 -2 102.689 97.168 3.421 32.392 o
-20 -12 -1 152.752 134.728 4.334 20.045 o
-20 -11 -18 71.444 59.533 1.597 59.164 o
-20 -11 -17 62.214 64.855 2.509 57.554 o
-20 -11 -16 21.719 19.388 1.217 202.159 o
-20 -11 -15 180.335 169.170 5.170 15.347 o
-20 -11 -14 1.863 2.661 0.912 1279.280 o
-20 -11 -13 19.465 23.418 2.433 145.162 o
-20 -11 -12 150.819 148.338 4.562 19.226 o
-20 -11 -11 357.294 336.972 9.352 5.478 o
-20 -11 -10 101.363 98.081 3.650 31.841 o
-20 -11 -9 25.943 23.570 1.901 146.535 o
-20 -11 -8 190.142 173.276 5.322 14.459 o
-20 -11 -7 93.151 86.448 3.193 36.885 o
-20 -11 -6 271.760 250.676 7.147 8.541 o
-20 -11 -5 174.869 167.498 5.094 15.849 o
-20 -11 -4 4.051 2.129 1.673 524.412 o
-20 -11 -3 197.179 187.798 5.474 13.520 o
-20 -11 -2 3.364 7.907 1.825 411.048 o
-20 -11 -1 22.182 22.733 1.064 195.943 o
-20 -10 -20 59.986 58.012 1.673 67.527 o
-20 -10 -19 57.105 50.105 1.445 75.214 o
-20 -10 -18 7.602 7.299 0.912 542.373 o
-20 -10 -17 36.160 37.103 1.673 110.303 o
-20 -10 -16 23.283 22.581 1.140 187.673 o
-20 -10 -15 98.845 102.187 2.357 35.905 o
-20 -10 -14 68.393 67.668 1.901 56.938 o
-20 -10 -13 372.221 362.215 7.071 5.630 o
-20 -10 -12 92.617 83.711 2.357 40.554 o
-20 -10 -11 22.188 21.745 1.369 186.513 o
-20 -10 -10 208.744 204.297 4.258 13.419 o
-20 -10 -9 59.605 63.182 1.749 65.291 o
-20 -10 -8 51.442 50.789 1.597 79.444 o
-20 -10 -7 141.358 133.664 3.041 23.416 o
-20 -10 -6 80.365 73.903 1.977 48.690 o
-20 -10 -5 177.264 164.304 4.942 15.966 o
-20 -10 -4 151.347 140.583 4.486 19.660 o
-20 -10 -3 486.692 440.071 8.440 3.845 o
-20 -10 -2 111.622 104.696 2.433 32.233 o
-20 -10 -1 52.653 48.052 1.293 82.174 o
-20 -9 -23 63.978 55.579 1.673 65.350 o
-20 -9 -22 2.121 3.802 0.760 1288.700 o
-20 -9 -21 70.380 68.885 1.749 56.192 o
-20 -9 -20 11.840 7.071 1.140 383.188 o
-20 -9 -19 51.638 52.462 1.521 79.001 o
-20 -9 -18 276.082 279.492 5.550 8.722 o
-20 -9 -17 55.564 50.637 1.673 74.674 o
-20 -9 -16 209.710 200.800 4.106 13.565 o
-20 -9 -15 48.924 51.093 1.521 82.778 o
-20 -9 -14 147.158 145.373 3.193 21.741 o
-20 -9 -13 102.794 99.069 2.357 35.266 o
-20 -9 -12 67.353 65.083 1.825 58.795 o
-20 -9 -11 796.624 763.738 14.598 1.589 o
-20 -9 -10 142.055 143.852 3.117 22.558 o
-20 -9 -9 128.470 122.335 2.737 26.657 o
-20 -9 -8 104.917 110.398 2.965 31.781 o
-20 -9 -7 279.415 265.807 5.246 8.933 o
-20 -9 -6 77.814 77.248 1.977 49.093 o
-20 -9 -5 153.366 150.239 3.421 20.473 o
-20 -9 -4 245.791 239.348 4.866 10.619 o
-20 -9 -3 103.727 96.408 2.281 35.569 o
-20 -9 -2 90.977 90.478 2.205 40.481 o
-20 -9 -1 57.403 58.468 1.673 69.476 o
-20 -8 -25 19.599 20.224 0.988 223.394 o
-20 -8 -24 68.269 58.316 1.597 61.687 o
-20 -8 -23 184.955 160.123 3.345 17.163 o
-20 -8 -22 59.428 51.778 1.445 72.226 o
-20 -8 -21 0.721 -0.456 0.836 2476.300 o
-20 -8 -20 12.451 12.241 1.217 319.695 o
-20 -8 -19 307.474 282.534 5.626 7.868 o
-20 -8 -18 92.997 88.501 2.205 40.140 o
-20 -8 -17 94.714 97.092 2.357 37.798 o
-20 -8 -16 143.211 140.659 3.041 22.720 o
-20 -8 -15 133.741 125.300 2.737 25.578 o
-20 -8 -14 168.651 162.556 3.421 18.376 o
-20 -8 -13 133.513 124.616 2.737 25.666 o
-20 -8 -12 10.119 12.317 1.293 345.109 o
-20 -8 -11 193.477 193.044 4.030 14.806 o
-20 -8 -10 84.569 82.342 2.053 44.808 o
-20 -8 -9 34.767 32.770 1.673 117.554 o
-20 -8 -8 132.670 125.072 2.737 25.762 o
-20 -8 -7 304.957 290.061 5.778 7.791 o
-20 -8 -6 149.788 150.239 3.345 20.960 o
-20 -8 -5 335.801 323.439 6.387 6.659 o
-20 -8 -4 65.476 70.633 1.901 57.807 o
-20 -8 -3 103.228 104.772 2.509 34.031 o
-20 -8 -2 148.671 136.705 3.041 22.285 o
-20 -8 -1 22.672 23.114 1.369 180.747 o
-20 -7 -26 7.445 10.188 1.064 464.976 o
-20 -7 -25 32.504 28.056 1.369 135.507 o
-20 -7 -24 185.244 163.544 3.421 16.936 o
-20 -7 -23 46.551 37.027 1.217 98.571 o
-20 -7 -22 140.734 125.224 2.737 24.537 o
-20 -7 -21 462.997 446.002 8.744 3.972 o
-20 -7 -20 109.036 108.193 2.509 32.249 o
-20 -7 -19 318.326 290.289 5.702 7.514 o
-20 -7 -18 150.842 147.577 3.117 21.284 o
-20 -7 -17 140.655 136.401 3.117 23.214 o
-20 -7 -16 189.892 182.780 3.726 15.625 o
-20 -7 -15 12.876 11.785 1.064 333.259 o
-20 -7 -14 57.196 57.860 1.597 70.457 o
-20 -7 -13 45.611 46.607 1.521 89.683 o
-20 -7 -12 64.785 62.422 1.901 60.882 o
-20 -7 -11 53.792 53.298 1.597 75.730 o
-20 -7 -10 91.480 90.097 2.281 40.131 o
-20 -7 -9 69.794 71.318 1.977 54.670 o
-20 -7 -8 153.105 150.999 3.193 20.746 o
-20 -7 -7 191.481 186.278 3.878 15.276 o
-20 -7 -6 327.924 315.303 6.235 6.919 o
-20 -7 -5 343.983 337.505 6.615 6.342 o
-20 -7 -4 117.113 116.709 2.737 29.178 o
-20 -7 -3 245.874 244.898 5.018 10.440 o
-20 -7 -2 133.094 136.325 3.117 24.246 o
-20 -7 -1 48.622 51.093 1.597 82.406 o
-20 -6 -27 11.298 10.340 1.217 352.269 o
-20 -6 -26 68.887 57.176 1.597 61.654 o
-20 -6 -25 16.570 12.621 1.140 274.099 o
-20 -6 -24 80.588 72.230 1.901 49.288 o
-20 -6 -23 169.121 165.293 3.573 18.056 o
-20 -6 -22 92.136 83.711 2.053 41.729 o
-20 -6 -21 22.835 19.996 1.064 200.041 o
-20 -6 -20 25.727 25.623 1.217 166.802 o
-20 -6 -19 93.147 84.015 2.053 41.323 o
-20 -6 -18 34.497 33.606 1.293 124.564 o
-20 -6 -17 197.022 185.821 3.878 14.929 o
-20 -6 -16 70.056 67.060 1.825 56.537 o
-20 -6 -15 14.544 16.879 1.217 267.199 o
-20 -6 -14 220.181 215.626 4.334 12.497 o
-20 -6 -13 18.677 19.768 1.140 224.466 o
-20 -6 -12 350.383 329.065 6.539 6.324 o
-20 -6 -11 122.346 121.955 2.661 27.877 o
-20 -6 -10 2.477 2.357 1.064 1025.110 o
-20 -6 -9 81.060 76.184 2.053 47.553 o
-20 -6 -8 78.087 79.377 2.053 48.162 o
-20 -6 -7 115.243 115.416 2.661 29.828 o
-20 -6 -6 40.535 35.887 1.521 105.832 o
-20 -6 -5 15.034 17.183 1.217 260.899 o
-20 -6 -4 4.926 5.550 1.064 664.338 o
-20 -6 -3 37.917 37.940 1.673 106.258 o
-20 -6 -2 151.784 156.397 3.345 20.410 o
-20 -6 -1 279.165 282.382 5.702 8.544 o
-20 -5 -28 172.927 154.724 3.269 18.497 o
-20 -5 -27 79.978 73.827 1.901 49.200 o
-20 -5 -26 62.274 53.830 1.673 67.369 o
-20 -5 -25 123.914 120.358 2.737 27.600 o
-20 -5 -24 83.108 76.564 1.901 47.178 o
-20 -5 -23 12.560 12.773 1.064 330.534 o
-20 -5 -22 82.025 78.161 2.053 46.710 o
-20 -5 -21 29.979 27.067 1.369 144.536 o
-20 -5 -20 135.824 126.441 2.813 25.054 o
-20 -5 -19 13.891 14.978 1.064 297.310 o
-20 -5 -18 72.212 70.557 1.749 54.664 o
-20 -5 -17 26.116 28.056 1.521 151.381 o
-20 -5 -16 196.900 177.990 3.650 15.370 o
-20 -5 -15 229.557 217.070 4.410 11.981 o
-20 -5 -14 124.920 117.925 2.661 27.777 o
-20 -5 -13 90.257 86.068 2.205 41.475 o
-20 -5 -12 40.618 39.308 1.521 102.699 o
-20 -5 -11 117.447 114.352 2.585 29.654 o
-20 -5 -10 231.310 220.112 4.562 11.750 o
-20 -5 -9 37.892 39.917 1.673 104.551 o
-20 -5 -8 83.132 82.646 2.053 45.323 o
-20 -5 -7 66.668 76.868 2.129 54.041 o
-20 -5 -6 116.050 106.292 2.509 30.921 o
-20 -5 -5 307.696 305.571 6.083 7.466 o
-20 -5 -4 32.499 33.834 1.673 121.407 o
-20 -5 -3 153.731 143.700 3.117 21.176 o
-20 -5 -2 5.070 9.200 1.293 498.587 o
-20 -5 -1 131.344 131.535 3.041 24.969 o
-20 -4 -29 96.697 91.162 1.749 39.776 o
-20 -4 -28 241.218 223.001 3.878 11.606 o
-20 -4 -27 17.276 15.358 1.064 258.647 o
-20 -4 -26 11.281 12.621 1.217 334.128 o
-20 -4 -25 43.436 36.951 1.369 101.975 o
-20 -4 -24 99.398 93.899 2.281 37.118 o
-20 -4 -23 201.591 197.074 4.106 14.132 o
-20 -4 -22 224.149 209.239 4.258 12.505 o
-20 -4 -21 39.832 37.636 1.369 107.749 o
-20 -4 -20 67.062 70.785 1.825 57.212 o
-20 -4 -19 3.429 3.650 1.445 621.747 o
-20 -4 -18 39.370 33.074 1.369 113.080 o
-20 -4 -17 72.835 72.382 1.901 53.110 o
-20 -4 -16 20.945 22.277 1.217 198.251 o
-20 -4 -15 67.577 69.949 1.977 56.325 o
-20 -4 -14 5.833 7.679 1.217 520.514 o
-20 -4 -13 170.912 156.017 3.345 18.545 o
-20 -4 -12 29.175 34.214 1.749 127.079 o
-20 -4 -11 249.321 234.862 4.714 10.645 o
-20 -4 -10 65.332 66.832 1.901 59.084 o
-20 -4 -9 151.791 151.455 3.345 20.674 o
-20 -4 -8 304.700 294.623 5.854 7.722 o
-20 -4 -7 106.462 100.514 2.357 34.139 o
-20 -4 -6 92.014 90.858 2.357 39.586 o
-20 -4 -5 23.594 23.114 1.293 179.272 o
-20 -4 -4 308.946 306.560 6.159 7.407 o
-20 -4 -3 51.080 49.725 1.749 78.977 o
-20 -4 -2 57.135 54.211 1.673 71.562 o
-20 -4 -1 34.315 36.495 1.673 114.580 o
-20 -3 -30 136.565 123.932 2.585 25.482 o
-20 -3 -29 44.514 41.285 1.064 99.945 o
-20 -3 -28 80.881 72.914 1.521 50.424 o
-20 -3 -27 116.236 120.510 2.661 29.138 o
-20 -3 -26 52.055 51.473 1.673 77.754 o
-20 -3 -25 177.385 171.908 3.573 17.091 o
-20 -3 -24 257.692 245.810 4.942 10.045 o
-20 -3 -23 31.396 32.922 1.369 131.863 o
-20 -3 -22 156.400 149.326 3.193 20.480 o
-20 -3 -21 382.638 386.849 7.603 5.233 o
-20 -3 -20 36.061 31.401 1.293 123.454 o
-20 -3 -19 123.544 113.515 2.509 28.709 o
-20 -3 -18 51.885 54.059 1.673 76.610 o
-20 -3 -17 18.049 22.962 1.369 206.216 o
-20 -3 -16 11.633 15.662 1.293 299.724 o
-20 -3 -15 8.839 14.294 1.217 360.651 o
-20 -3 -14 21.173 22.201 1.673 176.719 o
-20 -3 -13 7.912 9.656 1.140 443.966 o
-20 -3 -12 8.338 7.071 1.064 485.175 o
-20 -3 -11 21.621 24.634 1.445 179.041 o
-20 -3 -10 431.249 416.197 8.059 4.472 o
-20 -3 -9 60.694 64.095 1.977 62.615 o
-20 -3 -8 412.774 378.790 7.451 4.953 o
-20 -3 -7 44.441 46.075 1.521 91.638 o
-20 -3 -6 41.140 44.478 1.521 97.652 o
-20 -3 -5 56.151 55.959 1.901 69.842 o
-20 -3 -4 33.160 34.138 1.521 122.749 o
-20 -3 -3 461.955 467.367 9.048 3.859 o
-20 -3 -2 197.121 207.947 4.410 13.851 o
-20 -3 -1 48.215 53.222 1.977 77.814 o
-20 -2 -30 42.831 40.753 1.217 101.607 o
-20 -2 -29 3.611 3.878 0.608 1133.020 o
-20 -2 -28 223.804 204.373 3.345 13.155 o
-20 -2 -27 44.252 44.707 1.140 96.917 o
-20 -2 -26 127.392 123.551 2.129 27.712 o
-20 -2 -25 109.837 108.041 2.737 31.546 o
-20 -2 -24 141.521 143.092 3.117 22.672 o
-20 -2 -23 342.025 319.485 6.311 6.603 o
-20 -2 -22 79.687 71.926 1.901 49.784 o
-20 -2 -21 73.487 71.926 1.901 52.886 o
-20 -2 -20 174.301 177.762 5.246 15.376 o
-20 -2 -19 250.185 240.640 4.866 10.434 o
-20 -2 -18 433.782 417.566 8.135 4.430 o
-20 -2 -17 787.846 729.676 13.914 1.665 o
-20 -2 -16 51.005 56.644 1.977 73.431 o
-20 -2 -15 219.869 212.585 4.334 12.586 o
-20 -2 -14 332.871 320.169 6.311 6.761 o
-20 -2 -13 50.530 46.531 1.673 82.082 o
-20 -2 -12 124.682 127.581 2.813 26.716 o
-20 -2 -11 210.149 213.193 4.410 13.009 o
-20 -2 -10 98.240 98.689 2.433 36.339 o
-20 -2 -9 15.930 17.183 1.140 257.762 o
-20 -2 -8 100.443 93.899 2.205 37.027 o
-20 -2 -7 74.064 70.862 2.053 52.125 o
-20 -2 -6 285.846 272.954 5.474 8.575 o
-20 -2 -5 2.997 2.889 0.988 991.941 o
-20 -2 -4 145.129 140.354 3.193 22.286 o
-20 -2 -3 52.424 54.743 1.749 75.074 o
-20 -2 -2 415.502 428.743 8.287 4.530 o
-20 -2 -1 13.374 20.224 1.749 221.432 o
-20 -1 -30 27.595 27.447 0.912 163.304 o
-20 -1 -29 121.143 118.077 2.509 28.731 o
-20 -1 -28 64.476 63.639 1.521 62.893 o
-20 -1 -27 125.996 118.077 2.509 27.843 o
-20 -1 -26 120.159 109.562 1.977 30.715 o
-20 -1 -25 294.877 261.625 4.258 8.884 o
-20 -1 -24 14.328 15.511 1.369 263.767 o
-20 -1 -23 40.967 43.414 1.673 96.693 o
-20 -1 -22 261.773 257.671 5.246 9.583 o
-20 -1 -21 627.608 594.111 11.481 2.420 o
-20 -1 -20 324.486 309.373 6.083 7.083 o
-20 -1 -19 2.345 3.041 1.217 864.127 o
-20 -1 -18 34.583 33.150 1.445 122.084 o
-20 -1 -17 344.860 338.265 6.691 6.303 o
-20 -1 -16 32.267 30.108 1.445 131.641 o
-20 -1 -15 68.928 69.569 2.129 54.805 o
-20 -1 -14 101.562 99.830 2.357 35.492 o
-20 -1 -13 197.328 198.823 4.182 14.276 o
-20 -1 -12 156.786 160.047 3.573 19.436 o
-20 -1 -11 394.866 398.254 7.755 4.995 o
-20 -1 -10 59.001 61.053 1.749 66.580 o
-20 -1 -9 49.919 53.298 1.825 77.583 o
-20 -1 -8 78.019 78.313 2.205 47.765 o
-20 -1 -7 66.269 68.428 1.901 57.997 o
-20 -1 -6 188.924 188.787 4.030 15.238 o
-20 -1 -5 234.642 239.348 4.866 11.047 o
-20 -1 -4 77.663 76.792 2.053 48.941 o
-20 -1 -3 91.161 90.782 2.585 39.090 o
-20 -1 -2 201.917 194.793 4.030 14.236 o
-20 -1 -1 147.127 139.746 3.041 22.288 o
-19 -15 -10 34.898 39.841 2.053 102.949 o
-19 -15 -9 7.182 3.345 1.521 458.064 o
-19 -15 -8 110.234 105.304 3.573 29.553 o
-19 -15 -7 172.624 157.690 4.714 16.803 o
-19 -15 -6 220.069 196.846 5.626 12.072 o
-19 -15 -5 27.859 27.371 2.281 123.401 o
-19 -15 -4 94.678 77.476 2.737 39.514 o
-19 -15 -3 398.874 356.969 9.884 4.775 o
-19 -15 -2 41.202 33.074 1.977 99.591 o
-19 -15 -1 251.347 218.743 6.235 10.063 o
-19 -14 -15 262.064 253.033 7.223 8.724 o
-19 -14 -14 22.993 18.020 2.357 146.045 o
-19 -14 -13 75.442 67.972 2.661 48.902 o
-19 -14 -12 74.425 72.762 2.661 48.288 o
-19 -14 -11 217.444 213.649 6.387 11.278 o
-19 -14 -10 5.393 5.702 1.673 431.336 o
-19 -14 -9 132.576 126.441 4.030 23.337 o
-19 -14 -8 22.804 23.646 2.281 141.365 o
-19 -14 -7 80.492 74.435 2.813 44.647 o
-19 -14 -6 64.956 60.065 2.509 57.347 o
-19 -14 -5 20.819 27.143 2.433 135.900 o
-19 -14 -4 60.791 52.690 2.357 63.657 o
-19 -14 -3 169.227 159.514 4.714 16.992 o
-19 -14 -2 87.584 80.670 2.813 40.990 o
-19 -14 -1 66.368 58.925 2.357 57.937 o
-19 -13 -19 146.272 139.898 4.334 20.442 o
-19 -13 -18 0.004 3.878 0.912 1612.790 o
-19 -13 -17 75.179 67.668 2.661 49.090 o
-19 -13 -16 100.955 92.454 3.117 34.334 o
-19 -13 -15 33.392 30.869 1.673 122.770 o
-19 -13 -14 41.759 44.859 2.509 82.331 o
-19 -13 -13 130.937 126.745 4.030 23.529 o
-19 -13 -12 15.866 17.259 1.597 225.638 o
-19 -13 -11 135.036 142.787 4.790 20.670 o
-19 -13 -10 1012.800 945.834 25.395 0.920 o
-19 -13 -9 91.801 83.711 3.345 37.032 o
-19 -13 -8 16.355 17.867 2.281 174.649 o
-19 -13 -7 91.207 85.612 3.041 38.152 o
-19 -13 -6 114.945 108.421 3.497 28.592 o
-19 -13 -5 23.891 24.254 2.053 146.228 o
-19 -13 -4 167.603 160.275 4.790 16.994 o
-19 -13 -3 84.844 84.547 3.117 39.936 o
-19 -13 -2 6.796 11.405 1.521 374.498 o
-19 -13 -1 61.309 59.761 2.357 60.876 o
-19 -12 -22 190.343 181.944 3.802 15.561 o
-19 -12 -21 12.742 14.978 0.988 319.083 o
-19 -12 -20 13.542 11.861 1.064 322.771 o
-19 -12 -19 99.156 88.881 2.129 38.358 o
-19 -12 -18 2.876 6.843 1.064 757.356 o
-19 -12 -17 147.020 148.338 3.193 21.583 o
-19 -12 -16 60.251 51.397 1.597 70.610 o
-19 -12 -15 1.238 3.269 0.836 1468.480 o
-19 -12 -14 65.354 62.118 1.673 61.967 o
-19 -12 -13 10.798 13.914 1.140 340.648 o
-19 -12 -12 42.708 39.993 1.369 100.654 o
-19 -12 -11 114.283 115.036 3.878 27.166 o
-19 -12 -10 29.282 30.489 1.369 141.384 o
-19 -12 -9 6.056 4.942 0.988 647.236 o
-19 -12 -8 257.586 237.447 6.843 9.252 o
-19 -12 -7 141.614 135.488 4.258 21.302 o
-19 -12 -6 6.225 7.983 1.901 339.736 o
-19 -12 -5 20.867 21.441 1.825 172.539 o
-19 -12 -4 273.396 256.683 7.299 8.356 o
-19 -12 -3 1.494 -0.304 2.585 315.720 o
-19 -12 -2 502.782 457.635 12.621 3.201 o
-19 -12 -1 550.944 501.125 13.610 2.759 o
-19 -11 -25 17.503 12.545 0.912 280.456 o
-19 -11 -24 91.071 86.600 2.053 41.596 o
-19 -11 -23 89.639 90.478 2.433 40.156 o
-19 -11 -22 4.983 6.615 0.988 660.688 o
-19 -11 -21 15.324 14.370 0.988 289.691 o
-19 -11 -20 64.217 57.632 1.673 64.397 o
-19 -11 -19 97.540 96.104 2.357 37.119 o
-19 -11 -18 202.495 197.150 4.030 14.132 o
-19 -11 -17 193.418 182.248 3.802 15.342 o
-19 -11 -16 74.212 69.645 1.901 53.106 o
-19 -11 -15 205.344 203.841 4.182 13.670 o
-19 -11 -14 338.322 322.222 6.387 6.625 o
-19 -11 -13 27.956 27.523 1.217 154.511 o
-19 -11 -12 108.393 112.603 2.661 31.546 o
-19 -11 -11 125.729 132.903 2.889 25.983 o
-19 -11 -10 8.962 8.972 1.064 439.877 o
-19 -11 -9 53.246 57.936 1.749 72.793 o
-19 -11 -8 15.879 15.054 1.140 268.659 o
-19 -11 -7 283.093 282.382 5.702 8.442 o
-19 -11 -6 232.828 237.295 4.866 11.160 o
-19 -11 -5 62.117 60.673 1.749 64.347 o
-19 -11 -4 409.466 400.155 7.831 4.810 o
-19 -11 -3 223.764 214.029 3.497 12.826 o
-19 -11 -2 74.426 69.797 1.445 54.929 o
-19 -11 -1 71.951 63.410 1.369 58.645 o
-19 -10 -27 113.129 102.111 2.281 32.519 o
-19 -10 -26 55.395 53.907 1.597 73.886 o
-19 -10 -25 156.842 144.156 3.117 20.803 o
-19 -10 -24 216.397 196.770 4.030 13.360 o
-19 -10 -23 18.758 17.183 1.217 229.292 o
-19 -10 -22 16.903 14.598 1.064 265.978 o
-19 -10 -21 44.171 37.636 1.293 101.101 o
-19 -10 -20 90.329 90.022 2.205 40.774 o
-19 -10 -19 74.674 70.101 1.825 53.095 o
-19 -10 -18 174.813 163.848 3.421 17.780 o
-19 -10 -17 34.499 32.618 1.293 125.768 o
-19 -10 -16 562.513 560.810 10.796 2.809 o
-19 -10 -15 359.386 349.518 6.919 5.937 o
-19 -10 -14 179.559 176.774 3.726 16.592 o
-19 -10 -13 85.900 83.863 2.129 43.720 o
-19 -10 -12 24.939 24.558 1.217 172.453 o
-19 -10 -11 31.800 36.799 1.369 125.841 o
-19 -10 -10 11.196 10.873 1.140 359.527 o
-19 -10 -9 91.048 90.022 2.205 40.533 o
-19 -10 -8 646.784 629.770 12.013 2.259 o
-19 -10 -7 179.311 196.770 4.182 15.482 o
-19 -10 -6 299.830 291.734 5.778 7.891 o
-19 -10 -5 63.983 69.037 1.901 59.242 o
-19 -10 -4 8.857 9.352 1.217 409.949 o
-19 -10 -3 260.948 257.823 5.094 9.672 o
-19 -10 -2 280.654 269.000 5.398 8.797 o
-19 -10 -1 75.085 70.785 1.445 54.281 o
-19 -9 -29 22.853 20.909 0.988 200.052 o
-19 -9 -28 133.487 121.879 2.585 26.128 o
-19 -9 -27 72.520 63.943 1.597 57.117 o
-19 -9 -26 88.122 87.132 2.129 42.297 o
-19 -9 -25 334.823 299.717 5.930 7.016 o
-19 -9 -24 121.249 117.925 2.585 28.584 o
-19 -9 -23 6.787 5.550 1.140 547.444 o
-19 -9 -22 110.674 100.134 2.281 33.331 o
-19 -9 -21 212.481 206.578 4.258 13.160 o
-19 -9 -20 3.673 6.235 0.988 760.078 o
-19 -9 -19 63.609 67.820 1.825 60.332 o
-19 -9 -18 126.675 125.908 2.813 26.526 o
-19 -9 -17 56.103 56.340 1.749 70.944 o
-19 -9 -16 40.444 44.707 1.445 99.548 o
-19 -9 -15 142.054 141.343 3.117 22.716 o
-19 -9 -14 63.930 67.896 1.749 60.535 o
-19 -9 -13 412.888 399.698 7.755 4.788 o
-19 -9 -12 25.191 26.003 1.445 160.931 o
-19 -9 -11 34.955 35.583 1.369 119.839 o
-19 -9 -10 70.511 72.686 1.977 53.900 o
-19 -9 -9 96.638 95.952 2.433 37.176 o
-19 -9 -8 772.862 766.703 14.598 1.634 o
-19 -9 -7 40.151 39.004 1.521 103.761 o
-19 -9 -6 291.785 283.674 5.626 8.232 o
-19 -9 -5 66.337 72.078 2.053 55.997 o
-19 -9 -4 52.252 55.655 1.749 74.799 o
-19 -9 -3 212.729 215.170 4.410 12.828 o
-19 -9 -2 34.231 34.062 1.597 118.858 o
-19 -9 -1 776.842 760.241 14.446 1.637 o
-19 -8 -30 140.211 125.604 2.737 24.586 o
-19 -8 -29 159.951 145.753 3.117 20.380 o
-19 -8 -28 211.153 190.611 3.878 13.924 o
-19 -8 -27 91.055 85.156 2.053 41.855 o
-19 -8 -26 7.265 9.428 1.217 448.487 o
-19 -8 -25 50.527 40.069 1.293 89.779 o
-19 -8 -24 237.214 223.001 4.486 11.476 o
-19 -8 -23 200.386 175.785 3.650 15.210 o
-19 -8 -22 158.009 148.262 3.269 20.274 o
-19 -8 -21 209.202 210.836 4.258 13.220 o
-19 -8 -20 245.797 239.272 4.790 10.657 o
-19 -8 -19 417.101 405.933 7.907 4.687 o
-19 -8 -18 22.645 22.125 1.749 167.115 o
-19 -8 -17 21.015 21.593 1.217 199.821 o
-19 -8 -16 191.390 189.699 3.878 15.169 o
-19 -8 -15 44.571 44.935 1.673 90.447 o
-19 -8 -14 164.864 160.427 3.345 18.901 o
-19 -8 -13 14.948 16.347 1.064 277.201 o
-19 -8 -12 6.727 10.720 1.140 462.021 o
-19 -8 -11 56.769 58.925 1.673 69.822 o
-19 -8 -10 26.146 27.067 1.369 157.713 o
-19 -8 -9 123.089 116.024 2.585 28.420 o
-19 -8 -8 180.987 192.132 3.954 15.727 o
-19 -8 -7 132.689 141.115 3.193 23.846 o
-19 -8 -6 161.543 170.843 3.650 18.398 o
-19 -8 -5 199.603 201.560 4.182 14.061 o
-19 -8 -4 213.158 220.492 4.562 12.577 o
-19 -8 -3 277.026 289.072 5.778 8.484 o
-19 -8 -2 200.409 197.454 4.106 14.190 o
-19 -8 -1 134.054 132.827 3.117 24.357 o
-19 -7 -31 53.861 51.473 1.140 79.976 o
-19 -7 -30 1.017 0.684 0.760 2316.910 o
-19 -7 -29 11.434 12.849 1.140 338.992 o
-19 -7 -28 181.757 162.100 3.497 17.204 o
-19 -7 -27 8.274 8.744 0.988 477.215 o
-19 -7 -26 209.272 203.841 4.106 13.505 o
-19 -7 -25 213.303 206.274 4.182 13.174 o
-19 -7 -24 50.286 49.877 1.521 81.912 o
-19 -7 -23 157.393 148.414 3.269 20.331 o
-19 -7 -22 10.087 12.317 0.988 386.955 o
-19 -7 -21 141.586 137.313 2.889 23.362 o
-19 -7 -20 210.849 201.332 4.182 13.437 o
-19 -7 -19 16.148 17.259 1.140 255.386 o
-19 -7 -18 300.612 285.803 5.626 7.991 o
-19 -7 -17 521.431 497.399 9.580 3.298 o
-19 -7 -16 108.237 112.603 2.813 31.215 o
-19 -7 -15 105.231 99.602 2.357 34.565 o
-19 -7 -14 602.331 602.779 11.557 2.496 o
-19 -7 -13 93.555 93.595 2.433 38.434 o
-19 -7 -12 48.266 50.105 1.597 83.391 o
-19 -7 -11 32.304 34.594 1.369 127.330 o
-19 -7 -10 162.742 163.848 3.573 18.691 o
-19 -7 -9 43.791 42.198 1.445 96.278 o
-19 -7 -8 101.557 103.555 2.509 34.603 o
-19 -7 -7 196.954 208.403 4.334 13.904 o
-19 -7 -6 87.473 94.888 2.357 40.407 o
-19 -7 -5 42.094 42.502 1.597 96.708 o
-19 -7 -4 105.071 103.631 2.509 33.718 o
-19 -7 -3 88.490 91.618 2.205 41.128 o
-19 -7 -2 49.909 50.561 1.749 79.781 o
-19 -7 -1 40.484 44.022 1.369 101.000 o
-19 -6 -33 110.694 101.578 1.825 34.096 o
-19 -6 -32 244.382 217.070 3.573 11.735 o
-19 -6 -31 51.326 55.807 1.217 79.870 o
-19 -6 -30 31.299 32.922 1.445 130.481 o
-19 -6 -29 102.221 98.537 2.281 35.687 o
-19 -6 -28 132.250 122.867 2.661 26.126 o
-19 -6 -27 253.195 254.098 5.094 9.989 o
-19 -6 -26 230.602 228.627 4.638 11.555 o
-19 -6 -25 95.782 88.121 2.205 39.303 o
-19 -6 -24 166.613 165.673 3.421 18.419 o
-19 -6 -23 2.406 1.977 1.140 984.044 o
-19 -6 -22 35.324 36.039 1.369 118.506 o
-19 -6 -21 327.376 314.087 6.159 6.961 o
-19 -6 -20 12.135 11.861 1.064 344.392 o
-19 -6 -19 5.096 6.691 0.988 652.055 o
-19 -6 -18 80.941 80.974 2.053 46.573 o
-19 -6 -17 36.677 36.495 1.369 115.104 o
-19 -6 -16 2.986 6.387 1.749 462.508 o
-19 -6 -15 91.207 90.402 2.129 40.658 o
-19 -6 -14 164.155 160.199 3.421 18.896 o
-19 -6 -13 60.529 62.954 1.901 63.662 o
-19 -6 -12 47.191 45.011 1.521 88.651 o
-19 -6 -11 161.855 170.311 3.726 18.310 o
-19 -6 -10 166.564 167.042 3.650 18.123 o
-19 -6 -9 128.897 135.945 2.965 25.133 o
-19 -6 -8 196.223 220.568 4.562 13.440 o
-19 -6 -7 40.547 45.999 1.521 97.394 o
-19 -6 -6 69.417 67.364 1.825 56.826 o
-19 -6 -5 66.471 70.177 2.129 56.025 o
-19 -6 -4 290.925 294.243 5.930 8.020 o
-19 -6 -3 222.243 226.498 4.714 11.921 o
-19 -6 -2 174.488 186.506 4.030 16.323 o
-19 -6 -1 395.183 398.634 7.831 4.976 o
-19 -5 -33 115.805 106.140 1.901 32.180 o
-19 -5 -32 109.713 107.509 1.977 33.313 o
-19 -5 -31 34.174 33.758 0.912 131.299 o
-19 -5 -30 30.232 27.980 0.836 153.752 o
-19 -5 -29 11.747 13.990 1.140 325.557 o
-19 -5 -28 0.168 -0.836 0.912 2550.250 o
-19 -5 -27 29.957 29.120 1.369 141.412 o
-19 -5 -26 94.158 96.484 2.281 38.283 o
-19 -5 -25 104.153 111.006 2.585 32.866 o
-19 -5 -24 99.297 101.198 2.357 35.917 o
-19 -5 -23 544.605 557.236 10.644 2.916 o
-19 -5 -22 47.658 50.029 1.521 84.906 o
-19 -5 -21 4.337 4.410 1.064 739.374 o
-19 -5 -20 97.082 89.717 2.205 38.648 o
-19 -5 -19 9.655 9.276 1.140 406.096 o
-19 -5 -18 235.291 230.680 4.714 11.275 o
-19 -5 -17 79.716 75.880 1.901 48.846 o
-19 -5 -16 155.704 156.701 3.345 19.985 o
-19 -5 -15 15.800 15.206 1.217 263.047 o
-19 -5 -14 12.455 11.557 1.064 341.670 o
-19 -5 -13 26.398 26.155 1.445 156.120 o
-19 -5 -12 11.332 14.294 1.140 329.445 o
-19 -5 -11 206.800 205.818 4.106 13.587 o
-19 -5 -10 18.395 21.593 1.293 212.292 o
-19 -5 -9 43.645 41.437 1.445 97.082 o
-19 -5 -8 30.731 31.325 1.521 132.379 o
-19 -5 -7 18.645 20.148 1.293 215.403 o
-19 -5 -6 23.121 21.061 1.293 186.640 o
-19 -5 -5 208.567 209.847 4.410 13.177 o
-19 -5 -4 7.420 12.545 1.293 392.797 o
-19 -5 -3 174.498 176.393 3.802 16.925 o
-19 -5 -2 526.273 536.708 10.416 3.083 o
-19 -5 -1 227.601 235.166 4.866 11.416 o
-19 -4 -34 27.036 26.231 0.836 169.812 o
-19 -4 -33 18.933 20.529 0.760 236.703 o
-19 -4 -32 228.883 217.983 3.573 12.434 o
-19 -4 -31 197.775 187.266 3.117 15.375 o
-19 -4 -30 193.174 181.031 2.965 16.021 o
-19 -4 -29 61.159 52.006 1.217 71.948 o
-19 -4 -28 66.827 66.300 1.749 59.163 o
-19 -4 -27 68.634 68.124 1.825 57.067 o
-19 -4 -26 7.026 8.972 1.217 461.467 o
-19 -4 -25 35.040 38.624 1.369 116.316 o
-19 -4 -24 15.870 16.119 1.217 258.020 o
-19 -4 -23 376.621 360.162 7.071 5.584 o
-19 -4 -22 60.027 59.305 1.901 65.387 o
-19 -4 -21 245.031 242.997 4.866 10.580 o
-19 -4 -20 132.227 130.698 2.813 25.275 o
-19 -4 -19 107.081 106.368 2.433 33.093 o
-19 -4 -18 43.899 48.508 1.597 89.850 o
-19 -4 -17 147.968 144.840 3.117 21.777 o
-19 -4 -16 99.717 91.846 2.205 37.535 o
-19 -4 -15 0.429 2.737 0.988 1502.150 o
-19 -4 -14 60.377 61.130 1.825 64.970 o
-19 -4 -13 226.170 217.146 4.410 12.134 o
-19 -4 -12 373.459 368.982 7.223 5.538 o
-19 -4 -11 157.137 151.531 3.421 20.011 o
-19 -4 -10 447.155 426.842 8.211 4.254 o
-19 -4 -9 141.356 142.483 3.193 22.622 o
-19 -4 -8 412.294 418.326 8.211 4.625 o
-19 -4 -7 4.620 7.071 1.140 609.773 o
-19 -4 -6 73.169 79.073 2.053 50.525 o
-19 -4 -5 198.305 212.585 4.410 13.655 o
-19 -4 -4 197.311 209.847 4.410 13.787 o
-19 -4 -3 265.448 277.211 5.702 8.989 o
-19 -4 -2 83.494 91.010 2.281 42.729 o
-19 -4 -1 174.859 179.359 3.878 16.709 o
-19 -3 -35 10.935 11.633 0.684 412.028 o
-19 -3 -34 379.852 338.265 6.615 5.782 o
-19 -3 -33 287.943 265.883 5.246 8.695 o
-19 -3 -32 88.115 85.916 1.597 44.178 o
-19 -3 -31 90.273 83.787 1.597 43.754 o
-19 -3 -30 368.709 359.934 5.702 5.959 o
-19 -3 -29 103.541 102.034 1.901 35.759 o
-19 -3 -28 52.083 54.363 1.217 79.833 o
-19 -3 -27 24.203 26.535 1.293 168.888 o
-19 -3 -26 95.340 93.595 2.281 38.362 o
-19 -3 -25 97.452 96.104 2.205 37.575 o
-19 -3 -24 160.047 155.637 3.497 19.423 o
-19 -3 -23 108.389 111.995 2.509 31.967 o
-19 -3 -22 0.989 3.421 1.217 993.941 o
-19 -3 -21 66.555 66.072 1.749 59.412 o
-19 -3 -20 101.233 103.099 2.509 34.744 o
-19 -3 -19 148.824 146.741 3.117 21.565 o
-19 -3 -18 249.777 263.906 5.246 9.870 o
-19 -3 -17 51.423 52.842 1.825 76.296 o
-19 -3 -16 204.779 208.707 4.258 13.514 o
-19 -3 -15 22.389 23.190 1.445 178.827 o
-19 -3 -14 1009.750 997.079 19.008 1.018 o
-19 -3 -13 40.328 39.917 1.749 99.291 o
-19 -3 -12 361.844 351.646 6.843 5.901 o
-19 -3 -11 332.632 315.303 6.235 6.830 o
-19 -3 -10 69.176 70.025 2.205 54.108 o
-19 -3 -9 11.913 15.511 1.217 304.905 o
-19 -3 -8 77.720 77.552 2.053 48.740 o
-19 -3 -7 413.759 421.520 8.211 4.595 o
-19 -3 -6 725.866 741.841 14.218 1.777 o
-19 -3 -5 65.822 72.762 2.205 55.204 o
-19 -3 -4 208.321 205.286 4.258 13.415 o
-19 -3 -3 25.567 26.687 1.521 155.730 o
-19 -3 -2 61.477 70.405 2.053 59.465 o
-19 -3 -1 289.152 299.945 5.930 7.995 o
-19 -2 -35 54.677 50.713 1.293 78.472 o
-19 -2 -34 382.391 342.143 6.615 5.718 o
-19 -2 -33 27.886 32.618 0.988 150.980 o
-19 -2 -32 8.216 9.352 0.684 525.720 o
-19 -2 -31 42.272 43.034 1.064 102.228 o
-19 -2 -30 84.352 84.319 1.673 45.790 o
-19 -2 -29 182.664 177.914 2.965 16.943 o
-19 -2 -28 48.221 47.824 1.217 88.368 o
-19 -2 -27 63.866 63.410 1.293 64.586 o
-19 -2 -26 11.023 12.773 1.217 336.940 o
-19 -2 -25 129.854 120.206 2.661 26.735 o
-19 -2 -24 19.148 22.962 1.217 206.915 o
-19 -2 -23 292.183 281.393 5.626 8.250 o
-19 -2 -22 84.338 86.144 2.129 43.881 o
-19 -2 -21 42.984 42.882 1.673 94.098 o
-19 -2 -20 177.024 178.142 3.726 16.734 o
-19 -2 -19 44.180 45.543 1.901 87.682 o
-19 -2 -18 63.696 66.224 1.825 60.805 o
-19 -2 -17 2.086 3.573 1.140 927.365 o
-19 -2 -16 103.002 109.029 2.509 33.565 o
-19 -2 -15 687.823 688.163 13.229 1.984 o
-19 -2 -14 329.680 333.779 6.539 6.638 o
-19 -2 -13 537.770 540.965 10.416 3.011 o
-19 -2 -12 104.713 109.181 2.737 32.562 o
-19 -2 -11 148.906 148.034 3.193 21.382 o
-19 -2 -10 169.525 181.944 3.878 17.023 o
-19 -2 -9 9.230 10.416 1.369 365.371 o
-19 -2 -8 595.171 592.971 11.405 2.554 o
-19 -2 -7 173.651 172.896 3.650 17.280 o
-19 -2 -6 38.778 37.408 1.521 107.646 o
-19 -2 -5 3.582 5.094 1.064 770.210 o
-19 -2 -4 113.564 113.591 2.737 30.183 o
-19 -2 -3 42.562 46.227 1.673 92.319 o
-19 -2 -2 107.050 111.614 2.661 31.950 o
-19 -2 -1 82.399 85.992 2.205 44.370 o
-19 -1 -35 264.189 238.968 4.714 10.039 o
-19 -1 -34 170.597 147.121 3.041 19.305 o
-19 -1 -33 74.704 73.066 1.673 52.957 o
-19 -1 -32 42.207 41.057 1.140 103.251 o
-19 -1 -31 486.529 457.407 8.744 3.748 o
-19 -1 -30 17.734 19.540 0.760 251.143 o
-19 -1 -29 194.124 192.588 3.193 15.392 o
-19 -1 -28 336.646 341.534 5.398 6.712 o
-19 -1 -27 67.526 70.938 1.521 58.393 o
-19 -1 -26 27.286 29.728 0.988 158.397 o
-19 -1 -25 104.455 102.415 2.509 34.019 o
-19 -1 -24 163.307 166.509 3.497 18.601 o
-19 -1 -23 202.137 191.068 4.030 14.334 o
-19 -1 -22 206.891 203.005 4.258 13.555 o
-19 -1 -21 148.744 152.672 3.269 21.040 o
-19 -1 -20 71.781 66.224 1.825 55.772 o
-19 -1 -19 50.709 50.409 1.597 80.447 o
-19 -1 -18 383.645 380.386 10.416 4.702 o
-19 -1 -17 152.614 154.192 3.269 20.533 o
-19 -1 -16 96.046 102.263 2.585 36.006 o
-19 -1 -15 1091.080 1084.440 20.453 0.883 o
-19 -1 -14 254.828 267.403 5.474 9.549 o
-19 -1 -13 110.327 117.545 2.737 30.440 o
-19 -1 -12 108.650 108.345 2.661 31.958 o
-19 -1 -11 17.642 20.909 1.293 219.626 o
-19 -1 -10 308.836 319.789 6.387 7.205 o
-19 -1 -9 73.415 73.294 2.129 51.458 o
-19 -1 -8 95.477 99.373 2.357 37.242 o
-19 -1 -7 110.238 106.292 2.585 32.015 o
-19 -1 -6 126.050 124.008 2.965 26.508 o
-19 -1 -5 69.202 68.809 1.977 55.714 o
-19 -1 -4 246.546 239.044 4.790 10.634 o
-19 -1 -3 491.580 509.488 9.884 3.415 o
-19 -1 -2 26.390 25.242 1.445 157.830 o
-19 -1 -1 215.388 219.655 4.562 12.490 o
-18 -17 -8 87.510 81.962 2.813 40.800 o
-18 -17 -7 228.130 202.700 6.006 11.341 o
-18 -17 -6 150.911 137.161 4.258 20.226 o
-18 -17 -5 325.143 296.219 8.440 6.489 o
-18 -17 -4 121.802 113.515 3.573 26.795 o
-18 -17 -3 5.832 5.626 1.521 463.964 o
-18 -17 -2 134.720 123.780 3.878 23.525 o
-18 -17 -1 13.956 15.206 1.597 248.804 o
-18 -16 -15 62.872 58.773 2.205 61.316 o
-18 -16 -14 13.664 17.715 1.597 240.741 o
-18 -16 -13 0.320 -0.532 2.053 521.522 o
-18 -16 -12 138.772 128.265 4.030 22.450 o
-18 -16 -11 48.331 39.841 1.901 86.061 o
-18 -16 -10 8.651 4.866 1.977 313.398 o
-18 -16 -9 116.830 110.018 3.497 28.113 o
-18 -16 -8 35.504 29.652 1.749 117.721 o
-18 -16 -7 57.641 53.526 2.433 64.966 o
-18 -16 -6 12.585 10.112 1.597 287.690 o
-18 -16 -5 289.201 263.298 7.451 7.845 o
-18 -16 -4 22.404 21.669 1.673 172.431 o
-18 -16 -3 77.815 72.078 2.661 46.975 o
-18 -16 -2 180.646 165.977 5.170 15.430 o
-18 -16 -1 40.619 45.771 2.129 88.895 o
-18 -15 -20 43.798 43.490 2.509 80.855 o
-18 -15 -19 0.608 1.369 0.760 2363.650 o
-18 -15 -18 187.685 185.289 5.322 14.253 o
-18 -15 -17 106.082 110.854 3.650 29.601 o
-18 -15 -16 131.159 127.581 4.106 23.295 o
-18 -15 -15 25.760 20.985 1.749 157.271 o
-18 -15 -14 33.764 31.629 1.901 115.943 o
-18 -15 -13 113.437 111.843 4.030 27.171 o
-18 -15 -12 213.289 194.413 5.702 12.375 o
-18 -15 -11 116.305 112.527 3.726 27.422 o
-18 -15 -10 87.998 87.513 3.421 37.244 o
-18 -15 -9 35.928 34.062 1.977 107.711 o
-18 -15 -8 153.020 129.482 4.030 20.760 o
-18 -15 -7 153.386 142.864 4.714 19.012 o
-18 -15 -6 140.952 115.492 3.650 23.675 o
-18 -15 -5 493.517 458.851 12.469 3.267 o
-18 -15 -4 36.795 35.811 1.901 106.076 o
-18 -15 -3 26.376 21.517 1.749 154.105 o
-18 -15 -2 15.068 11.709 2.205 201.615 o
-18 -15 -1 82.008 74.207 2.737 44.482 o
-18 -14 -23 42.801 41.817 1.977 90.870 o
-18 -14 -22 69.747 62.042 2.509 54.087 o
-18 -14 -21 77.208 77.780 2.737 45.662 o
-18 -14 -20 4.959 5.094 0.912 743.186 o
-18 -14 -19 120.958 115.644 3.650 26.585 o
-18 -14 -18 49.366 54.515 2.205 73.633 o
-18 -14 -17 136.769 128.798 3.954 22.802 o
-18 -14 -16 83.113 85.231 3.193 40.033 o
-18 -14 -15 11.035 7.375 0.988 420.767 o
-18 -14 -14 204.739 194.261 5.550 12.906 o
-18 -14 -13 274.242 266.719 7.679 8.047 o
-18 -14 -12 37.741 40.601 2.053 97.791 o
-18 -14 -11 205.388 208.555 6.083 12.113 o
-18 -14 -10 56.486 57.480 2.889 60.178 o
-18 -14 -9 146.963 136.097 4.258 20.691 o
-18 -14 -8 139.491 130.090 4.030 22.254 o
-18 -14 -7 751.332 709.680 19.236 1.552 o
-18 -14 -6 312.694 287.856 8.287 6.823 o
-18 -14 -5 161.940 163.544 5.018 17.013 o
-18 -14 -4 182.853 164.152 4.866 15.673 o
-18 -14 -3 95.980 89.337 3.041 36.281 o
-18 -14 -2 11.286 5.018 2.053 270.827 o
-18 -14 -1 261.046 237.143 6.843 9.158 o
-18 -13 -26 120.449 118.457 2.585 28.684 o
-18 -13 -25 36.390 33.758 1.369 118.672 o
-18 -13 -24 125.780 120.814 2.661 27.374 o
-18 -13 -23 51.675 45.315 1.445 83.635 o
-18 -13 -22 45.931 50.637 1.597 85.876 o
-18 -13 -21 124.422 124.084 2.737 27.190 o
-18 -13 -20 55.168 51.093 1.521 76.066 o
-18 -13 -19 64.626 71.166 1.901 58.167 o
-18 -13 -18 169.797 155.333 3.269 18.757 o
-18 -13 -17 105.259 100.970 2.281 34.571 o
-18 -13 -16 160.857 165.901 3.497 18.855 o
-18 -13 -15 173.948 169.323 3.497 17.549 o
-18 -13 -14 169.226 173.960 3.650 17.600 o
-18 -13 -13 120.493 115.796 2.737 28.627 o
-18 -13 -12 71.402 70.785 1.977 53.932 o
-18 -13 -11 487.755 480.976 9.276 3.598 o
-18 -13 -10 6.095 4.486 0.988 657.904 o
-18 -13 -9 246.676 246.571 5.018 10.381 o
-18 -13 -8 118.264 113.059 2.585 29.620 o
-18 -13 -7 114.855 107.281 2.433 31.232 o
-18 -13 -6 218.280 210.912 4.334 12.706 o
-18 -13 -5 219.279 207.871 6.235 11.430 o
-18 -13 -4 258.358 255.162 7.223 8.793 o
-18 -13 -3 50.147 59.381 2.585 66.928 o
-18 -13 -2 167.570 161.643 4.866 16.851 o
-18 -13 -1 79.974 76.716 2.737 44.782 o
-18 -12 -28 0.837 3.193 0.912 1463.310 o
-18 -12 -27 43.796 45.391 1.369 94.748 o
-18 -12 -26 172.840 161.719 3.421 18.042 o
-18 -12 -25 62.411 55.275 1.673 66.684 o
-18 -12 -24 89.674 86.676 2.129 41.827 o
-18 -12 -23 79.246 83.787 2.129 46.389 o
-18 -12 -22 187.292 179.663 3.726 15.917 o
-18 -12 -21 545.101 520.893 10.036 3.057 o
-18 -12 -20 54.355 57.404 1.673 72.632 o
-18 -12 -19 165.233 163.240 3.421 18.655 o
-18 -12 -18 24.128 27.295 1.217 170.023 o
-18 -12 -17 21.650 27.067 1.369 176.271 o
-18 -12 -16 69.701 66.300 1.749 57.370 o
-18 -12 -15 87.254 90.934 2.129 41.929 o
-18 -12 -14 10.244 14.370 1.064 355.093 o
-18 -12 -13 210.303 208.935 4.334 13.162 o
-18 -12 -12 44.454 45.847 1.445 92.631 o
-18 -12 -11 131.167 133.360 2.889 25.111 o
-18 -12 -10 147.206 151.987 3.269 21.251 o
-18 -12 -9 1.471 4.638 0.912 1163.990 o
-18 -12 -8 160.205 168.182 3.650 18.640 o
-18 -12 -7 9.576 9.048 1.064 423.436 o
-18 -12 -6 88.781 92.226 2.129 41.172 o
-18 -12 -5 85.552 87.969 2.205 42.811 o
-18 -12 -4 130.394 130.090 2.813 25.602 o
-18 -12 -3 42.839 39.460 1.521 98.926 o
-18 -12 -2 713.318 681.700 13.001 1.934 o
-18 -12 -1 69.222 67.668 1.445 58.698 o
-18 -11 -30 108.717 94.127 2.129 34.922 o
-18 -11 -29 102.366 88.957 2.129 37.389 o
-18 -11 -28 102.112 93.975 2.129 36.739 o
-18 -11 -27 108.064 103.251 2.281 33.586 o
-18 -11 -26 387.602 369.286 7.147 5.365 o
-18 -11 -25 28.123 30.032 1.217 149.545 o
-18 -11 -24 4.291 7.907 0.988 663.291 o
-18 -11 -23 35.882 37.560 1.445 114.397 o
-18 -11 -22 124.901 133.892 2.889 26.035 o
-18 -11 -21 254.039 245.962 5.018 10.133 o
-18 -11 -20 2.128 4.106 1.064 958.060 o
-18 -11 -19 54.815 58.620 1.597 72.237 o
-18 -11 -18 6.390 5.930 1.064 579.908 o
-18 -11 -17 35.167 36.571 1.445 116.949 o
-18 -11 -16 134.818 132.371 2.889 24.646 o
-18 -11 -15 24.928 28.284 1.140 166.814 o
-18 -11 -14 227.329 228.703 4.714 11.651 o
-18 -11 -13 165.481 170.159 3.573 18.161 o
-18 -11 -12 118.884 119.294 2.661 28.752 o
-18 -11 -11 286.205 291.505 5.854 8.194 o
-18 -11 -10 74.705 77.704 1.901 50.796 o
-18 -11 -9 27.934 26.991 1.217 155.556 o
-18 -11 -8 30.948 33.226 1.521 129.304 o
-18 -11 -7 125.076 121.499 2.737 27.300 o
-18 -11 -6 137.210 134.804 2.965 24.017 o
-18 -11 -5 497.523 488.123 9.428 3.492 o
-18 -11 -4 463.904 450.868 7.527 4.087 o
-18 -11 -3 101.652 98.461 1.977 36.608 o
-18 -11 -2 374.109 361.759 5.702 5.864 o
-18 -11 -1 50.425 48.204 1.217 85.329 o
-18 -10 -32 14.530 13.001 0.988 308.146 o
-18 -10 -31 73.774 68.657 1.673 54.668 o
-18 -10 -30 14.335 14.902 0.912 304.291 o
-18 -10 -29 29.566 29.500 1.217 145.648 o
-18 -10 -28 40.219 43.566 1.293 102.766 o
-18 -10 -27 36.058 31.857 1.293 122.920 o
-18 -10 -26 173.855 170.539 3.573 17.433 o
-18 -10 -25 246.276 232.885 4.638 10.834 o
-18 -10 -24 23.488 24.406 1.140 182.049 o
-18 -10 -23 237.595 231.136 4.638 11.212 o
-18 -10 -22 2.086 1.217 0.836 1520.130 o
-18 -10 -21 181.017 188.863 3.878 15.906 o
-18 -10 -20 403.251 400.003 7.755 4.891 o
-18 -10 -19 45.615 46.911 1.445 90.287 o
-18 -10 -18 185.121 190.687 4.030 15.428 o
-18 -10 -17 277.326 276.755 5.474 8.754 o
-18 -10 -16 51.834 49.877 1.521 80.186 o
-18 -10 -15 78.345 82.266 2.205 46.771 o
-18 -10 -14 34.872 38.168 1.293 118.418 o
-18 -10 -13 104.726 106.444 2.433 33.649 o
-18 -10 -12 9.613 13.001 1.369 337.232 o
-18 -10 -11 0.976 3.497 0.988 1273.240 o
-18 -10 -10 12.559 14.370 1.140 311.484 o
-18 -10 -9 192.603 208.859 4.334 14.142 o
-18 -10 -8 5.216 4.866 0.988 699.858 o
-18 -10 -7 12.009 15.586 1.064 318.075 o
-18 -10 -6 120.126 127.885 2.965 27.170 o
-18 -10 -5 22.149 22.962 1.140 192.677 o
-18 -10 -4 58.063 61.966 1.825 66.422 o
-18 -10 -3 59.342 63.486 1.901 64.336 o
-18 -10 -2 48.814 52.614 1.521 82.031 o
-18 -10 -1 144.641 146.133 3.117 22.099 o
-18 -9 -34 12.344 10.340 0.684 394.969 o
-18 -9 -33 48.380 48.508 1.369 86.389 o
-18 -9 -32 244.254 230.148 3.726 11.391 o
-18 -9 -31 130.050 120.206 2.661 26.702 o
-18 -9 -30 100.882 90.022 2.129 37.669 o
-18 -9 -29 75.944 70.710 1.749 52.602 o
-18 -9 -28 26.592 26.611 1.293 159.155 o
-18 -9 -27 153.057 146.361 3.041 21.195 o
-18 -9 -26 16.594 19.312 1.217 237.840 o
-18 -9 -25 113.913 110.018 2.433 31.141 o
-18 -9 -24 439.355 425.017 8.287 4.323 o
-18 -9 -23 66.746 69.569 1.977 56.929 o
-18 -9 -22 216.170 212.128 4.334 12.780 o
-18 -9 -21 70.279 72.078 1.825 54.959 o
-18 -9 -20 476.291 463.869 8.972 3.774 o
-18 -9 -19 190.849 201.788 4.182 14.578 o
-18 -9 -18 139.205 139.442 3.041 23.318 o
-18 -9 -17 169.395 175.405 3.650 17.526 o
-18 -9 -16 99.329 98.081 2.433 36.123 o
-18 -9 -15 38.797 41.817 1.445 104.761 o
-18 -9 -14 37.593 42.121 1.445 106.647 o
-18 -9 -13 205.344 198.823 4.106 13.865 o
-18 -9 -12 151.711 154.116 3.269 20.634 o
-18 -9 -11 54.129 57.404 1.521 74.005 o
-18 -9 -10 379.632 376.357 7.375 5.379 o
-18 -9 -9 108.057 112.375 2.509 31.999 o
-18 -9 -8 0.699 2.889 0.836 1704.530 o
-18 -9 -7 59.148 65.691 1.977 63.144 o
-18 -9 -6 263.178 263.298 5.246 9.452 o
-18 -9 -5 58.175 66.452 1.825 64.626 o
-18 -9 -4 18.041 18.476 1.369 220.935 o
-18 -9 -3 132.405 138.682 2.965 24.420 o
-18 -9 -2 174.357 190.231 4.106 16.125 o
-18 -9 -1 35.426 41.285 1.673 107.748 o
-18 -8 -35 6.712 4.942 0.684 711.478 o
-18 -8 -34 106.356 102.263 1.825 35.130 o
-18 -8 -33 17.954 19.084 0.760 251.218 o
-18 -8 -32 99.873 100.590 1.825 37.163 o
-18 -8 -31 14.387 13.153 1.217 289.031 o
-18 -8 -30 73.596 67.212 1.901 54.093 o
-18 -8 -29 1.711 1.521 0.988 1328.780 o
-18 -8 -28 6.210 7.375 0.912 601.405 o
-18 -8 -27 48.932 45.543 1.445 86.846 o
-18 -8 -26 298.931 279.492 5.550 8.132 o
-18 -8 -25 36.803 36.115 1.293 116.448 o
-18 -8 -24 14.687 13.990 1.064 293.628 o
-18 -8 -23 84.169 89.337 2.129 43.341 o
-18 -8 -22 218.523 214.561 4.334 12.604 o
-18 -8 -21 209.452 213.497 4.334 13.087 o
-18 -8 -20 331.644 329.825 6.463 6.657 o
-18 -8 -19 79.539 87.284 2.053 45.842 o
-18 -8 -18 128.293 123.932 2.737 26.555 o
-18 -8 -17 278.967 282.534 5.626 8.575 o
-18 -8 -16 46.647 45.619 1.445 89.768 o
-18 -8 -15 14.528 17.944 1.064 273.170 o
-18 -8 -14 131.573 131.307 2.965 25.079 o
-18 -8 -13 200.041 199.279 4.106 14.158 o
-18 -8 -12 24.704 26.459 1.217 169.349 o
-18 -8 -11 398.470 416.349 8.059 4.804 o
-18 -8 -10 70.530 79.301 2.053 51.776 o
-18 -8 -9 28.993 30.793 1.293 143.638 o
-18 -8 -8 16.905 14.142 1.445 240.816 o
-18 -8 -7 120.658 129.938 2.813 27.194 o
-18 -8 -6 122.872 133.968 2.889 26.354 o
-18 -8 -5 145.963 154.116 3.345 21.171 o
-18 -8 -4 76.332 80.365 2.053 48.732 o
-18 -8 -3 83.275 91.010 2.357 42.523 o
-18 -8 -2 333.570 337.048 6.615 6.522 o
-18 -8 -1 130.753 141.723 3.269 23.945 o
-18 -7 -36 5.567 7.983 0.684 687.054 o
-18 -7 -35 149.204 146.665 2.433 22.339 o
-18 -7 -34 148.358 142.711 2.433 22.697 o
-18 -7 -33 91.745 93.291 1.749 41.080 o
-18 -7 -32 146.691 144.764 2.509 22.692 o
-18 -7 -31 605.219 589.017 11.329 2.526 o
-18 -7 -30 51.060 49.421 1.445 81.965 o
-18 -7 -29 54.225 50.865 1.977 73.126 o
-18 -7 -28 47.350 45.543 1.597 87.287 o
-18 -7 -27 76.389 73.827 1.901 50.921 o
-18 -7 -26 204.702 192.664 3.954 14.188 o
-18 -7 -25 15.834 16.803 1.064 265.647 o
-18 -7 -24 44.967 47.596 1.445 90.702 o
-18 -7 -23 385.678 368.678 7.223 5.380 o
-18 -7 -22 22.836 24.634 1.217 182.032 o
-18 -7 -21 84.466 81.354 2.053 45.046 o
-18 -7 -20 199.723 205.666 4.182 13.936 o
-18 -7 -19 522.085 523.098 10.036 3.177 o
-18 -7 -18 5.942 7.147 1.293 503.757 o
-18 -7 -17 39.447 46.531 1.445 99.684 o
-18 -7 -16 32.778 30.869 1.445 129.303 o
-18 -7 -15 230.620 233.493 4.790 11.368 o
-18 -7 -14 200.357 209.391 4.334 13.685 o
-18 -7 -13 7.737 12.089 1.140 417.861 o
-18 -7 -12 115.258 127.125 2.889 28.241 o
-18 -7 -11 198.053 204.753 4.258 14.002 o
-18 -7 -10 96.522 103.023 2.509 35.997 o
-18 -7 -9 759.064 785.939 14.978 1.629 o
-18 -7 -8 333.196 359.630 7.071 6.228 o
-18 -7 -7 23.875 30.641 1.369 159.535 o
-18 -7 -6 182.545 206.350 4.258 14.891 o
-18 -7 -5 108.122 121.423 2.737 30.494 o
-18 -7 -4 23.256 27.219 1.521 163.475 o
-18 -7 -3 346.284 368.525 7.223 5.923 o
-18 -7 -2 116.154 127.733 2.889 28.025 o
-18 -7 -1 163.601 174.113 3.650 18.073 o
-18 -6 -37 127.985 110.778 1.977 29.010 o
-18 -6 -36 29.747 30.032 0.912 150.473 o
-18 -6 -35 292.607 284.054 4.562 8.545 o
-18 -6 -34 302.762 291.277 4.638 8.166 o
-18 -6 -33 15.494 16.651 0.760 289.138 o
-18 -6 -32 341.955 329.141 5.246 6.761 o
-18 -6 -31 349.794 341.230 5.398 6.479 o
-18 -6 -30 48.145 45.163 1.521 87.323 o
-18 -6 -29 36.439 32.846 1.293 120.881 o
-18 -6 -28 305.655 289.985 5.778 7.776 o
-18 -6 -27 53.749 60.749 1.597 72.239 o
-18 -6 -26 14.591 15.358 1.064 286.699 o
-18 -6 -25 57.196 66.300 1.749 65.942 o
-18 -6 -24 27.195 30.261 1.369 148.395 o
-18 -6 -23 27.459 31.933 1.445 142.843 o
-18 -6 -22 118.760 119.142 2.585 28.937 o
-18 -6 -21 46.514 44.327 1.521 90.001 o
-18 -6 -20 116.958 114.048 2.585 29.781 o
-18 -6 -19 60.742 68.809 1.749 62.405 o
-18 -6 -18 72.171 72.002 1.825 53.931 o
-18 -6 -17 156.560 149.782 3.193 20.438 o
-18 -6 -16 86.530 89.337 2.281 41.942 o
-18 -6 -15 41.245 42.882 1.445 99.728 o
-18 -6 -14 78.815 79.985 1.977 48.016 o
-18 -6 -13 145.608 160.731 3.497 20.643 o
-18 -6 -12 628.333 645.661 12.393 2.273 o
-18 -6 -11 108.603 115.568 2.737 31.004 o
-18 -6 -10 55.751 57.556 1.749 70.720 o
-18 -6 -9 394.185 421.520 8.211 4.796 o
-18 -6 -8 129.486 139.138 3.193 24.430 o
-18 -6 -7 254.805 261.321 5.246 9.748 o
-18 -6 -6 288.378 306.712 6.159 7.857 o
-18 -6 -5 136.567 153.812 3.497 22.062 o
-18 -6 -4 166.823 180.347 3.802 17.380 o
-18 -6 -3 6.173 5.550 1.140 573.085 o
-18 -6 -2 143.537 157.614 3.345 21.247 o
-18 -6 -1 126.918 135.412 3.193 25.072 o
-18 -5 -38 25.603 24.558 0.836 180.185 o
-18 -5 -37 34.734 30.717 0.988 132.788 o
-18 -5 -36 76.146 74.663 1.445 52.654 o
-18 -5 -35 145.228 138.606 2.357 23.467 o
-18 -5 -34 2.615 2.357 0.608 1529.910 o
-18 -5 -33 278.021 260.713 4.182 9.427 o
-18 -5 -32 145.581 140.126 2.433 23.229 o
-18 -5 -31 131.685 127.049 2.205 26.563 o
-18 -5 -30 106.428 100.894 1.825 35.292 o
-18 -5 -29 15.980 15.586 1.140 264.975 o
-18 -5 -28 61.290 65.615 1.749 63.149 o
-18 -5 -27 58.693 60.825 1.749 66.913 o
-18 -5 -26 99.452 99.221 2.433 35.934 o
-18 -5 -25 19.601 21.213 1.293 205.893 o
-18 -5 -24 248.601 249.080 4.942 10.304 o
-18 -5 -23 38.981 37.027 1.521 107.622 o
-18 -5 -22 129.046 135.412 2.965 25.150 o
-18 -5 -21 7.758 10.720 1.064 448.681 o
-18 -5 -20 61.711 66.148 1.749 62.659 o
-18 -5 -19 9.275 12.089 1.064 395.663 o
-18 -5 -18 283.000 273.866 5.474 8.639 o
-18 -5 -17 49.373 50.105 1.521 82.829 o
-18 -5 -16 75.199 76.412 2.129 49.833 o
-18 -5 -15 30.936 37.027 1.445 126.179 o
-18 -5 -14 48.117 46.911 1.521 86.257 o
-18 -5 -13 61.156 66.300 1.749 63.000 o
-18 -5 -12 14.210 13.914 1.217 286.687 o
-18 -5 -11 326.499 319.029 6.311 6.890 o
-18 -5 -10 195.893 204.449 4.258 14.137 o
-18 -5 -9 16.195 16.879 1.673 219.193 o
-18 -5 -8 41.032 42.350 1.445 100.509 o
-18 -5 -7 15.771 16.879 1.293 249.979 o
-18 -5 -6 52.464 60.977 1.749 72.120 o
-18 -5 -5 30.343 35.355 1.369 131.424 o
-18 -5 -4 131.846 147.882 3.421 23.138 o
-18 -5 -3 115.244 125.300 2.737 28.720 o
-18 -5 -2 211.749 233.341 4.790 12.195 o
-18 -5 -1 116.702 128.037 2.889 27.901 o
-18 -4 -38 310.867 287.704 5.626 7.730 o
-18 -4 -37 42.597 38.928 0.988 106.027 o
-18 -4 -36 3.772 5.626 0.684 941.513 o
-18 -4 -35 251.111 242.769 3.954 10.762 o
-18 -4 -34 277.664 268.088 4.334 9.274 o
-18 -4 -33 63.217 56.872 1.217 68.051 o
-18 -4 -32 212.897 200.952 3.345 13.855 o
-18 -4 -31 91.294 94.888 1.749 40.961 o
-18 -4 -30 7.048 8.059 0.684 603.038 o
-18 -4 -29 203.210 198.747 4.106 13.989 o
-18 -4 -28 142.005 149.250 3.193 22.125 o
-18 -4 -27 315.060 299.185 5.930 7.423 o
-18 -4 -26 478.454 485.158 9.276 3.648 o
-18 -4 -25 122.992 119.370 2.661 27.992 o
-18 -4 -24 8.835 7.299 1.140 450.870 o
-18 -4 -23 97.540 104.848 2.357 35.898 o
-18 -4 -22 326.072 323.135 6.387 6.840 o
-18 -4 -21 202.294 207.947 4.182 13.726 o
-18 -4 -20 128.193 136.021 3.117 24.973 o
-18 -4 -19 7.269 8.135 1.064 502.767 o
-18 -4 -18 14.804 15.206 1.293 266.909 o
-18 -4 -17 69.570 75.880 1.901 53.925 o
-18 -4 -16 35.734 37.712 1.521 113.245 o
-18 -4 -15 236.520 231.745 4.714 11.204 o
-18 -4 -14 179.727 182.400 3.726 16.368 o
-18 -4 -13 28.988 28.892 1.293 146.699 o
-18 -4 -12 51.343 60.521 1.749 73.357 o
-18 -4 -11 325.763 324.807 6.387 6.830 o
-18 -4 -10 140.074 143.624 3.041 22.931 o
-18 -4 -9 127.714 127.505 2.965 25.961 o
-18 -4 -8 332.804 319.333 8.972 6.031 o
-18 -4 -7 333.688 351.038 6.919 6.327 o
-18 -4 -6 49.111 53.602 1.673 79.739 o
-18 -4 -5 6.641 8.363 1.217 482.001 o
-18 -4 -4 312.848 326.328 6.463 7.039 o
-18 -4 -3 1386.850 1412.900 26.839 0.556 o
-18 -4 -2 50.080 55.883 1.977 74.657 o
-18 -4 -1 69.969 76.184 2.129 52.474 o
-18 -3 -39 127.810 117.089 2.433 27.738 o
-18 -3 -38 89.111 87.284 1.901 42.650 o
-18 -3 -37 91.795 79.529 1.749 43.554 o
-18 -3 -36 127.890 110.474 1.977 29.058 o
-18 -3 -35 27.471 26.763 0.912 165.199 o
-18 -3 -34 307.699 302.150 4.866 7.852 o
-18 -3 -33 98.827 92.683 1.825 38.668 o
-18 -3 -32 33.150 36.191 1.064 128.534 o
-18 -3 -31 51.049 52.006 1.217 82.319 o
-18 -3 -30 4.160 4.410 0.760 924.115 o
-18 -3 -29 98.101 92.150 1.749 39.164 o
-18 -3 -28 403.895 398.406 7.755 4.893 o
-18 -3 -27 34.081 34.214 1.521 120.537 o
-18 -3 -26 52.256 48.508 1.521 80.474 o
-18 -3 -25 96.768 98.157 2.281 37.263 o
-18 -3 -24 236.277 247.027 4.942 10.795 o
-18 -3 -23 271.816 275.235 5.474 8.928 o
-18 -3 -22 69.898 70.938 2.053 54.313 o
-18 -3 -21 301.662 303.975 6.006 7.638 o
-18 -3 -20 62.714 67.516 1.901 60.565 o
-18 -3 -19 189.197 189.091 4.030 15.210 o
-18 -3 -18 92.797 100.818 2.509 37.349 o
-18 -3 -17 521.894 527.204 10.188 3.153 o
-18 -3 -16 583.558 576.472 11.101 2.657 o
-18 -3 -15 21.921 26.991 1.369 175.213 o
-18 -3 -14 117.615 121.727 2.661 28.761 o
-18 -3 -13 26.238 24.406 1.217 167.210 o
-18 -3 -12 271.942 292.266 5.778 8.576 o
-18 -3 -11 10.394 9.504 1.293 364.544 o
-18 -3 -10 481.965 493.978 9.580 3.560 o
-18 -3 -9 549.814 549.025 10.568 2.916 o
-18 -3 -8 276.645 284.587 5.778 8.553 o
-18 -3 -7 262.411 259.420 5.246 9.536 o
-18 -3 -6 824.047 831.026 15.891 1.438 o
-18 -3 -5 232.824 233.493 4.790 11.278 o
-18 -3 -4 605.144 611.219 11.785 2.454 o
-18 -3 -3 153.322 160.503 3.497 19.850 o
-18 -3 -2 142.575 153.508 3.497 21.379 o
-18 -3 -1 158.883 157.766 3.421 19.521 o
-18 -2 -39 71.049 57.480 1.369 61.198 o
-18 -2 -38 6.016 6.463 0.684 707.188 o
-18 -2 -37 31.934 27.067 0.988 146.677 o
-18 -2 -36 264.860 264.818 5.170 9.408 o
-18 -2 -35 247.109 222.089 3.650 11.473 o
-18 -2 -34 210.847 204.373 3.345 13.874 o
-18 -2 -33 4.577 3.269 0.760 941.630 o
-18 -2 -32 168.956 172.668 2.889 18.396 o
-18 -2 -31 85.019 88.425 1.749 44.455 o
-18 -2 -30 32.506 35.735 1.064 130.820 o
-18 -2 -29 265.255 266.947 4.258 9.711 o
-18 -2 -28 45.124 45.999 1.140 94.618 o
-18 -2 -27 17.425 16.651 1.140 246.691 o
-18 -2 -26 227.087 226.498 4.714 11.709 o
-18 -2 -25 176.625 176.698 3.726 16.820 o
-18 -2 -24 148.447 142.407 3.117 21.865 o
-18 -2 -23 30.137 33.606 1.445 132.668 o
-18 -2 -22 270.012 271.889 5.474 9.027 o
-18 -2 -21 223.612 228.931 4.638 11.851 o
-18 -2 -20 171.501 184.757 3.878 16.760 o
-18 -2 -19 107.170 115.644 2.585 31.658 o
-18 -2 -18 1.890 5.246 1.293 753.924 o
-18 -2 -17 80.785 84.851 2.205 45.232 o
-18 -2 -16 354.440 381.451 7.451 5.664 o
-18 -2 -15 457.522 479.076 9.200 3.830 o
-18 -2 -14 157.324 174.873 3.650 18.597 o
-18 -2 -13 23.031 24.102 1.521 170.834 o
-18 -2 -12 799.298 802.134 15.282 1.525 o
-18 -2 -11 391.845 390.042 7.603 5.104 o
-18 -2 -10 182.292 184.225 3.802 16.047 o
-18 -2 -9 47.386 46.455 1.901 83.249 o
-18 -2 -8 26.278 30.565 1.369 150.981 o
-18 -2 -7 117.812 124.844 2.813 28.139 o
-18 -2 -6 65.869 73.371 1.977 56.324 o
-18 -2 -5 25.871 28.816 1.293 157.719 o
-18 -2 -4 53.932 62.574 2.053 67.679 o
-18 -2 -3 59.981 66.072 1.825 63.442 o
-18 -2 -2 439.671 438.475 8.440 4.239 o
-18 -2 -1 45.665 47.748 1.597 88.032 o
-18 -1 -39 71.768 63.106 1.521 58.188 o
-18 -1 -38 189.979 168.790 3.421 16.370 o
-18 -1 -37 358.318 323.591 6.311 6.290 o
-18 -1 -36 134.066 119.674 2.585 26.212 o
-18 -1 -35 45.286 46.379 1.217 93.399 o
-18 -1 -34 1.643 2.357 0.684 1750.200 o
-18 -1 -33 92.644 89.793 1.673 41.574 o
-18 -1 -32 149.249 148.794 2.585 22.034 o
-18 -1 -31 165.604 156.853 2.661 19.684 o
-18 -1 -30 416.348 407.986 6.463 4.896 o
-18 -1 -29 148.140 150.315 2.585 22.077 o
-18 -1 -28 202.488 205.970 3.421 14.277 o
-18 -1 -27 274.663 268.012 4.334 9.367 o
-18 -1 -26 19.254 21.973 1.217 209.343 o
-18 -1 -25 51.287 53.374 1.673 77.566 o
-18 -1 -24 107.704 117.393 2.661 31.178 o
-18 -1 -23 879.714 857.561 16.271 1.319 o
-18 -1 -22 103.792 114.808 2.585 32.510 o
-18 -1 -21 320.395 322.374 6.387 6.953 o
-18 -1 -20 514.353 526.291 10.188 3.198 o
-18 -1 -19 140.276 144.536 3.193 22.629 o
-18 -1 -18 368.988 380.615 7.375 5.490 o
-18 -1 -17 119.773 134.500 3.117 26.387 o
-18 -1 -16 149.050 162.556 3.497 20.183 o
-18 -1 -15 295.304 312.110 6.235 7.616 o
-18 -1 -14 63.095 82.190 2.205 54.108 o
-18 -1 -13 37.665 36.571 2.205 98.220 o
-18 -1 -12 1217.640 1259.540 23.950 0.697 o
-18 -1 -11 49.770 53.830 2.053 75.171 o
-18 -1 -10 233.569 234.862 4.866 11.179 o
-18 -1 -9 713.731 701.240 13.458 1.888 o
-18 -1 -8 781.379 788.753 15.054 1.579 o
-18 -1 -7 507.276 506.143 9.884 3.328 o
-18 -1 -6 145.921 148.414 3.345 21.500 o
-18 -1 -5 340.861 354.003 6.919 6.187 o
-18 -1 -4 325.612 330.358 6.463 6.761 o
-18 -1 -3 157.847 167.422 3.573 18.980 o
-18 -1 -2 29.452 33.530 1.597 131.016 o
-18 -1 -1 98.054 98.157 2.509 36.243 o
-17 -18 -13 36.598 29.576 2.129 107.347 o
-17 -18 -12 153.158 139.214 4.258 19.897 o
-17 -18 -11 61.861 54.591 2.205 63.464 o
-17 -18 -10 54.788 53.526 2.661 64.874 o
-17 -18 -9 6.513 4.486 1.369 506.494 o
-17 -18 -8 55.592 54.287 2.205 68.347 o
-17 -18 -7 66.958 69.569 2.661 52.582 o
-17 -18 -6 24.800 28.132 1.749 148.219 o
-17 -18 -5 415.424 407.454 11.177 4.154 o
-17 -18 -4 11.317 8.744 1.597 311.678 o
-17 -18 -3 28.269 23.798 1.749 144.060 o
-17 -18 -2 35.715 42.578 1.977 100.766 o
-17 -18 -1 137.277 128.570 4.030 22.614 o
-17 -17 -18 67.404 58.544 2.129 58.971 o
-17 -17 -17 51.569 48.736 2.053 75.896 o
-17 -17 -16 60.781 60.293 2.585 59.234 o
-17 -17 -15 128.865 119.142 3.650 25.108 o
-17 -17 -14 59.539 60.293 2.205 63.089 o
-17 -17 -13 19.498 19.920 1.521 198.626 o
-17 -17 -12 20.057 21.745 1.597 186.820 o
-17 -17 -11 6.161 5.398 1.369 502.971 o
-17 -17 -10 366.744 347.693 9.732 5.207 o
-17 -17 -9 63.002 63.943 2.433 57.912 o
-17 -17 -8 50.227 55.959 2.433 69.822 o
-17 -17 -7 27.916 32.313 2.205 119.980 o
-17 -17 -6 65.577 61.510 2.433 57.100 o
-17 -17 -5 57.349 59.229 2.357 63.781 o
-17 -17 -4 133.321 119.902 3.802 24.119 o
-17 -17 -3 113.353 108.269 3.421 29.093 o
-17 -17 -2 335.336 321.006 9.048 5.960 o
-17 -17 -1 69.325 73.219 2.737 50.057 o
-17 -16 -23 53.885 53.830 2.737 64.651 o
-17 -16 -22 62.074 65.007 2.357 58.706 o
-17 -16 -21 44.448 48.736 2.205 81.505 o
-17 -16 -20 132.572 129.786 3.954 23.269 o
-17 -16 -19 4.371 6.995 2.053 344.897 o
-17 -16 -18 159.609 146.969 4.410 18.703 o
-17 -16 -17 25.972 25.851 1.825 145.509 o
-17 -16 -16 12.026 14.598 1.597 269.659 o
-17 -16 -15 96.324 88.273 3.269 35.505 o
-17 -16 -14 201.405 193.805 5.550 13.082 o
-17 -16 -13 94.716 90.478 3.041 36.470 o
-17 -16 -12 242.886 224.217 6.539 10.076 o
-17 -16 -11 312.582 293.558 8.135 6.826 o
-17 -16 -10 196.252 176.013 5.170 14.171 o
-17 -16 -9 12.484 13.077 1.749 256.866 o
-17 -16 -8 117.307 111.995 3.650 27.486 o
-17 -16 -7 45.907 45.619 2.205 81.615 o
-17 -16 -6 92.602 96.104 3.193 35.733 o
-17 -16 -5 7.515 8.744 1.597 371.268 o
-17 -16 -4 28.695 21.365 2.053 136.276 o
-17 -16 -3 495.956 467.823 12.697 3.202 o
-17 -16 -2 235.798 226.726 6.615 10.224 o
-17 -16 -1 23.675 22.809 1.749 161.669 o
-17 -15 -26 4.020 3.726 0.836 932.007 o
-17 -15 -25 101.062 101.198 3.345 32.547 o
-17 -15 -24 9.510 6.767 0.988 469.727 o
-17 -15 -23 115.174 112.147 3.726 27.645 o
-17 -15 -22 266.824 253.718 7.223 8.592 o
-17 -15 -21 17.180 14.522 0.912 273.259 o
-17 -15 -20 17.052 17.031 1.064 252.970 o
-17 -15 -19 114.266 120.586 3.802 26.905 o
-17 -15 -18 90.201 97.168 3.117 36.511 o
-17 -15 -17 124.536 113.135 3.650 26.217 o
-17 -15 -16 29.325 23.950 1.217 156.030 o
-17 -15 -15 496.813 478.771 13.077 3.125 o
-17 -15 -14 529.310 504.698 13.762 2.832 o
-17 -15 -13 129.746 123.095 4.030 23.927 o
-17 -15 -12 89.491 97.245 3.650 34.656 o
-17 -15 -11 301.779 313.859 8.668 6.656 o
-17 -15 -10 283.626 268.164 7.603 7.852 o
-17 -15 -9 31.105 30.032 2.129 117.635 o
-17 -15 -8 50.813 43.718 1.977 80.077 o
-17 -15 -7 28.773 26.535 1.977 131.547 o
-17 -15 -6 293.586 260.713 7.299 7.838 o
-17 -15 -5 111.660 98.613 3.345 30.564 o
-17 -15 -4 198.556 189.167 5.626 13.278 o
-17 -15 -3 92.669 86.448 2.813 38.467 o
-17 -15 -2 115.521 105.380 3.726 28.169 o
-17 -15 -1 130.712 134.348 4.182 22.778 o
-17 -14 -29 10.328 10.720 0.912 409.198 o
-17 -14 -28 128.023 127.961 2.813 26.142 o
-17 -14 -27 86.539 87.208 2.129 42.858 o
-17 -14 -26 26.293 27.980 1.140 161.911 o
-17 -14 -25 8.194 8.972 0.988 476.166 o
-17 -14 -24 48.558 51.854 1.445 83.454 o
-17 -14 -23 1.047 2.205 0.912 1546.450 o
-17 -14 -22 18.695 12.013 0.988 265.899 o
-17 -14 -21 399.246 372.707 7.299 5.172 o
-17 -14 -20 4.270 3.573 0.912 865.852 o
-17 -14 -19 248.676 254.250 5.018 10.175 o
-17 -14 -18 110.037 104.163 2.433 32.658 o
-17 -14 -17 103.541 112.527 2.509 33.019 o
-17 -14 -16 96.903 103.403 2.357 36.271 o
-17 -14 -15 133.532 132.827 2.889 24.801 o
-17 -14 -14 63.981 64.095 1.749 61.790 o
-17 -14 -13 70.868 71.774 1.825 54.714 o
-17 -14 -12 13.262 16.651 1.064 294.766 o
-17 -14 -11 100.562 110.322 2.433 34.199 o
-17 -14 -10 2.674 3.345 1.064 938.719 o
-17 -14 -9 5.664 6.767 0.912 645.289 o
-17 -14 -8 291.505 283.066 5.550 8.272 o
-17 -14 -7 143.656 133.207 2.889 23.360 o
-17 -14 -6 134.702 120.890 2.661 25.893 o
-17 -14 -5 98.793 95.496 2.205 37.273 o
-17 -14 -4 579.177 556.628 15.130 2.411 o
-17 -14 -3 271.265 251.513 7.299 8.472 o
-17 -14 -2 95.616 92.150 3.497 34.358 o
-17 -14 -1 30.735 31.173 1.901 123.117 o
-17 -13 -31 308.248 288.692 5.626 7.779 o
-17 -13 -30 164.548 155.865 3.193 19.311 o
-17 -13 -29 54.395 56.416 1.521 74.222 o
-17 -13 -28 336.379 321.918 6.311 6.682 o
-17 -13 -27 94.508 88.349 2.129 39.906 o
-17 -13 -26 158.314 152.672 3.193 20.101 o
-17 -13 -25 163.391 152.063 3.193 19.614 o
-17 -13 -24 519.206 516.103 9.884 3.228 o
-17 -13 -23 290.622 286.791 5.702 8.196 o
-17 -13 -22 17.050 17.259 1.293 237.621 o
-17 -13 -21 130.714 133.892 2.889 25.139 o
-17 -13 -20 38.782 38.548 1.293 109.943 o
-17 -13 -19 137.928 139.670 3.117 23.358 o
-17 -13 -18 10.779 9.960 0.988 397.165 o
-17 -13 -17 196.718 192.512 3.954 14.678 o
-17 -13 -16 79.436 87.056 2.053 45.932 o
-17 -13 -15 96.822 100.210 2.357 36.739 o
-17 -13 -14 117.721 118.609 2.661 29.036 o
-17 -13 -13 79.471 86.904 2.129 45.651 o
-17 -13 -12 37.885 40.373 1.597 105.380 o
-17 -13 -11 291.710 292.342 5.778 8.076 o
-17 -13 -10 227.039 231.745 4.714 11.598 o
-17 -13 -9 112.946 123.019 2.813 29.212 o
-17 -13 -8 1369.440 1324.930 25.014 0.595 o
-17 -13 -7 5.742 6.995 1.064 585.123 o
-17 -13 -6 38.712 41.437 1.293 107.342 o
-17 -13 -5 17.955 17.563 1.217 233.982 o
-17 -13 -4 216.383 214.713 4.410 12.658 o
-17 -13 -3 102.705 95.952 2.129 36.295 o
-17 -13 -2 394.300 373.392 7.299 5.228 o
-17 -13 -1 69.793 60.749 1.597 59.842 o
-17 -12 -33 21.884 16.727 0.912 222.743 o
-17 -12 -32 104.419 96.560 2.129 35.741 o
-17 -12 -31 165.109 157.005 3.269 19.121 o
-17 -12 -30 13.061 12.545 0.912 339.555 o
-17 -12 -29 240.173 236.687 4.638 10.998 o
-17 -12 -28 133.826 122.411 2.737 25.789 o
-17 -12 -27 329.728 315.303 6.159 6.905 o
-17 -12 -26 107.292 104.163 2.357 33.486 o
-17 -12 -25 90.343 96.484 2.205 39.705 o
-17 -12 -24 111.663 110.018 2.509 31.463 o
-17 -12 -23 575.945 556.400 10.720 2.763 o
-17 -12 -22 547.752 544.159 10.416 2.951 o
-17 -12 -21 293.744 295.763 5.854 7.961 o
-17 -12 -20 231.476 236.839 4.714 11.306 o
-17 -12 -19 87.844 91.010 2.205 41.454 o
-17 -12 -18 101.552 98.993 2.281 35.806 o
-17 -12 -17 46.781 50.789 1.521 85.512 o
-17 -12 -16 110.160 107.661 2.433 32.229 o
-17 -12 -15 158.879 157.538 3.345 19.621 o
-17 -12 -14 161.474 165.597 3.497 18.811 o
-17 -12 -13 52.868 60.673 1.749 71.893 o
-17 -12 -12 423.597 409.278 7.907 4.604 o
-17 -12 -11 55.784 59.381 1.673 70.474 o
-17 -12 -10 22.428 22.581 1.369 183.219 o
-17 -12 -9 71.564 75.195 1.825 53.396 o
-17 -12 -8 49.771 47.748 1.445 84.453 o
-17 -12 -7 116.393 129.862 3.041 27.487 o
-17 -12 -6 799.311 792.630 15.054 1.541 o
-17 -12 -5 554.826 560.049 10.873 2.841 o
-17 -12 -4 34.047 40.981 1.445 114.654 o
-17 -12 -3 723.089 726.407 13.838 1.817 o
-17 -12 -2 301.834 306.864 6.006 7.602 o
-17 -12 -1 18.748 20.757 0.760 237.275 o
-17 -11 -35 136.757 116.176 2.585 26.061 o
-17 -11 -34 57.187 54.971 1.597 71.743 o
-17 -11 -33 45.290 42.958 1.293 95.148 o
-17 -11 -32 27.835 27.904 1.064 158.031 o
-17 -11 -31 14.278 14.218 1.064 297.223 o
-17 -11 -30 103.621 104.544 2.281 34.533 o
-17 -11 -29 61.574 60.217 1.749 64.923 o
-17 -11 -28 98.614 98.157 2.281 36.735 o
-17 -11 -27 81.526 88.881 2.129 44.438 o
-17 -11 -26 265.192 271.281 5.322 9.238 o
-17 -11 -25 83.643 91.922 2.129 43.056 o
-17 -11 -24 223.764 225.054 4.486 12.020 o
-17 -11 -23 60.463 59.685 1.749 65.974 o
-17 -11 -22 101.401 103.479 2.357 35.053 o
-17 -11 -21 54.699 53.526 1.521 75.327 o
-17 -11 -20 10.326 16.347 1.293 312.214 o
-17 -11 -19 282.415 283.142 5.626 8.477 o
-17 -11 -18 28.740 31.325 1.217 145.369 o
-17 -11 -17 76.671 81.202 2.053 48.388 o
-17 -11 -16 168.341 172.516 3.650 17.735 o
-17 -11 -15 6.843 11.329 0.988 481.490 o
-17 -11 -14 43.595 44.859 1.521 93.694 o
-17 -11 -13 256.097 260.332 5.170 9.755 o
-17 -11 -12 16.321 21.973 1.140 233.889 o
-17 -11 -11 66.815 65.843 1.749 59.318 o
-17 -11 -10 272.459 269.684 5.398 9.018 o
-17 -11 -9 461.493 462.425 8.972 3.891 o
-17 -11 -8 104.472 113.591 2.661 32.307 o
-17 -11 -7 66.030 68.200 1.825 58.646 o
-17 -11 -6 79.058 78.693 1.901 48.504 o
-17 -11 -5 834.183 848.894 16.195 1.398 o
-17 -11 -4 163.110 162.404 3.421 18.891 o
-17 -11 -3 29.404 28.512 0.836 155.801 o
-17 -11 -2 83.975 87.208 1.749 45.114 o
-17 -11 -1 109.345 112.679 1.977 32.783 o
-17 -10 -36 19.102 21.441 1.064 219.200 o
-17 -10 -35 371.565 347.541 6.767 5.804 o
-17 -10 -34 160.011 148.566 3.117 20.225 o
-17 -10 -33 180.723 166.509 3.421 17.179 o
-17 -10 -32 311.681 300.781 5.930 7.478 o
-17 -10 -31 376.954 348.149 6.767 5.723 o
-17 -10 -30 35.180 35.811 1.293 120.370 o
-17 -10 -29 10.775 13.534 1.064 353.161 o
-17 -10 -28 161.677 153.736 3.193 19.702 o
-17 -10 -27 3.303 6.919 0.836 841.456 o
-17 -10 -26 24.545 24.862 1.293 171.006 o
-17 -10 -25 38.797 42.121 1.293 106.556 o
-17 -10 -24 65.152 68.048 1.749 59.680 o
-17 -10 -23 487.076 498.007 9.504 3.521 o
-17 -10 -22 8.773 9.580 0.988 450.567 o
-17 -10 -21 28.468 32.998 1.217 143.573 o
-17 -10 -20 572.732 578.069 11.101 2.701 o
-17 -10 -19 34.606 35.279 1.293 122.312 o
-17 -10 -18 147.665 159.819 3.421 20.571 o
-17 -10 -17 209.517 220.644 4.562 12.752 o
-17 -10 -16 9.427 10.720 0.912 430.830 o
-17 -10 -15 10.576 10.720 1.217 361.535 o
-17 -10 -14 237.972 234.406 4.714 11.092 o
-17 -10 -13 124.570 132.827 2.889 26.173 o
-17 -10 -12 16.572 21.061 1.293 226.708 o
-17 -10 -11 344.877 352.939 6.919 6.132 o
-17 -10 -10 63.070 70.862 1.901 59.242 o
-17 -10 -9 291.618 299.945 5.930 7.937 o
-17 -10 -8 274.682 299.489 5.930 8.355 o
-17 -10 -7 941.004 968.796 18.476 1.116 o
-17 -10 -6 298.929 303.747 6.006 7.701 o
-17 -10 -5 86.003 91.770 2.129 42.226 o
-17 -10 -4 259.122 272.421 5.398 9.372 o
-17 -10 -3 188.740 194.717 4.030 15.056 o
-17 -10 -2 186.276 204.677 4.182 14.772 o
-17 -10 -1 669.938 696.602 13.382 2.014 o
-17 -9 -37 111.651 109.029 2.357 31.905 o
-17 -9 -36 228.174 206.122 4.182 12.431 o
-17 -9 -35 314.001 304.203 5.930 7.392 o
-17 -9 -34 86.611 87.360 1.673 44.267 o
-17 -9 -33 34.913 34.214 0.912 128.745 o
-17 -9 -32 69.530 67.136 1.673 57.602 o
-17 -9 -31 151.570 153.584 3.345 20.583 o
-17 -9 -30 220.607 227.791 4.562 12.056 o
-17 -9 -29 83.019 79.605 1.901 46.564 o
-17 -9 -28 321.737 297.132 5.854 7.326 o
-17 -9 -27 40.277 40.221 1.217 106.553 o
-17 -9 -26 56.328 61.434 1.749 68.582 o
-17 -9 -25 30.459 31.173 1.140 141.839 o
-17 -9 -24 109.543 107.509 2.357 32.558 o
-17 -9 -23 29.316 31.553 1.293 141.458 o
-17 -9 -22 133.120 142.559 3.041 23.929 o
-17 -9 -21 404.347 409.811 7.907 4.801 o
-17 -9 -20 46.211 45.847 1.445 90.201 o
-17 -9 -19 7.367 9.048 0.988 501.513 o
-17 -9 -18 130.643 137.997 3.117 24.474 o
-17 -9 -17 59.351 66.452 1.749 64.256 o
-17 -9 -16 519.039 544.995 10.492 3.093 o
-17 -9 -15 212.990 220.188 4.486 12.642 o
-17 -9 -14 26.899 33.150 1.293 146.570 o
-17 -9 -13 82.984 89.945 2.281 43.111 o
-17 -9 -12 538.612 542.106 10.340 3.010 o
-17 -9 -11 433.594 456.646 8.896 4.151 o
-17 -9 -10 723.918 752.637 14.370 1.763 o
-17 -9 -9 68.271 73.219 1.977 54.990 o
-17 -9 -8 105.038 105.532 2.433 33.684 o
-17 -9 -7 278.738 281.317 5.626 8.598 o
-17 -9 -6 65.703 73.447 1.901 56.819 o
-17 -9 -5 418.238 446.306 8.668 4.364 o
-17 -9 -4 134.102 139.518 3.117 23.884 o
-17 -9 -3 359.945 376.433 7.375 5.639 o
-17 -9 -2 75.921 86.448 2.433 45.898 o
-17 -9 -1 123.929 136.857 3.041 25.687 o
-17 -8 -39 213.203 185.517 3.802 14.003 o
-17 -8 -38 162.861 150.467 3.117 19.831 o
-17 -8 -37 5.758 5.474 0.684 760.918 o
-17 -8 -36 12.916 15.054 0.684 340.498 o
-17 -8 -35 31.358 30.641 0.912 144.114 o
-17 -8 -34 70.105 72.990 1.445 56.515 o
-17 -8 -33 147.988 153.128 2.585 21.924 o
-17 -8 -32 134.751 129.558 2.281 25.759 o
-17 -8 -31 97.476 94.964 2.205 37.736 o
-17 -8 -30 22.147 23.570 1.140 191.047 o
-17 -8 -29 303.338 305.039 5.930 7.613 o
-17 -8 -28 312.863 303.290 5.930 7.426 o
-17 -8 -27 25.027 26.991 1.293 164.534 o
-17 -8 -26 301.254 302.606 5.930 7.686 o
-17 -8 -25 322.233 322.222 6.311 6.941 o
-17 -8 -24 299.809 282.154 5.626 8.054 o
-17 -8 -23 126.803 126.441 2.737 26.594 o
-17 -8 -22 94.004 90.630 2.129 39.700 o
-17 -8 -21 332.619 318.573 6.235 6.800 o
-17 -8 -20 34.499 33.302 1.217 126.270 o
-17 -8 -19 93.540 98.613 2.357 37.921 o
-17 -8 -18 74.048 77.856 1.901 51.083 o
-17 -8 -17 205.657 216.386 4.334 13.210 o
-17 -8 -16 1.280 4.714 1.140 954.513 o
-17 -8 -15 79.404 83.863 2.053 46.612 o
-17 -8 -14 88.146 92.835 2.129 41.286 o
-17 -8 -13 566.851 579.361 11.101 2.724 o
-17 -8 -12 152.722 164.837 3.497 19.692 o
-17 -8 -11 62.488 67.060 1.901 60.868 o
-17 -8 -10 256.664 278.732 5.626 9.254 o
-17 -8 -9 507.807 533.894 10.264 3.207 o
-17 -8 -8 251.322 259.724 5.170 9.923 o
-17 -8 -7 426.740 440.756 8.516 4.334 o
-17 -8 -6 764.786 801.906 15.282 1.591 o
-17 -8 -5 93.650 110.550 2.661 35.314 o
-17 -8 -4 72.370 84.471 2.129 49.270 o
-17 -8 -3 241.062 254.250 5.170 10.370 o
-17 -8 -2 326.528 354.003 6.919 6.421 o
-17 -8 -1 146.673 159.667 3.345 20.784 o
-17 -7 -40 174.982 155.561 3.269 18.274 o
-17 -7 -39 46.803 41.209 0.988 97.029 o
-17 -7 -38 202.495 192.132 3.117 14.898 o
-17 -7 -37 178.772 166.053 2.813 17.880 o
-17 -7 -36 26.547 21.593 0.760 184.650 o
-17 -7 -35 177.013 169.094 2.889 17.840 o
-17 -7 -34 24.029 24.026 0.836 189.498 o
-17 -7 -33 438.908 418.402 6.615 4.579 o
-17 -7 -32 397.806 398.710 6.311 5.192 o
-17 -7 -31 294.522 296.904 5.854 7.929 o
-17 -7 -30 45.213 42.274 1.369 94.958 o
-17 -7 -29 87.911 87.208 2.205 42.098 o
-17 -7 -28 186.467 181.716 3.802 15.839 o
-17 -7 -27 251.405 249.840 4.942 10.192 o
-17 -7 -26 359.027 362.975 7.071 5.811 o
-17 -7 -25 96.698 101.730 2.281 36.772 o
-17 -7 -24 205.991 209.467 4.334 13.376 o
-17 -7 -23 138.235 142.787 2.965 23.335 o
-17 -7 -22 247.581 262.233 5.246 9.971 o
-17 -7 -21 393.927 391.031 7.603 5.073 o
-17 -7 -20 189.704 189.319 3.878 15.293 o
-17 -7 -19 52.393 52.082 1.521 78.403 o
-17 -7 -18 106.099 100.134 2.281 34.463 o
-17 -7 -17 94.129 89.945 2.205 39.539 o
-17 -7 -16 493.973 496.335 9.580 3.473 o
-17 -7 -15 90.378 89.869 2.205 40.783 o
-17 -7 -14 20.219 21.593 1.445 193.829 o
-17 -7 -13 280.835 283.750 5.626 8.510 o
-17 -7 -12 124.508 130.394 2.813 26.514 o
-17 -7 -11 106.149 108.421 3.573 30.040 o
-17 -7 -10 236.595 240.032 4.790 10.996 o
-17 -7 -9 269.791 298.728 5.930 8.490 o
-17 -7 -8 95.343 112.147 2.585 34.886 o
-17 -7 -7 314.879 338.341 6.691 6.823 o
-17 -7 -6 77.236 84.243 2.281 46.491 o
-17 -7 -5 270.526 290.441 5.778 8.637 o
-17 -7 -4 276.352 292.570 5.854 8.428 o
-17 -7 -3 47.567 54.515 1.673 80.928 o
-17 -7 -2 129.042 141.799 3.041 24.557 o
-17 -7 -1 86.938 96.180 2.281 40.628 o
-17 -6 -40 177.935 161.491 2.737 18.218 o
-17 -6 -39 108.974 112.071 2.053 32.796 o
-17 -6 -38 100.643 97.853 1.749 37.508 o
-17 -6 -37 158.223 156.245 2.585 20.567 o
-17 -6 -36 273.875 262.233 4.182 9.535 o
-17 -6 -35 84.674 82.951 1.521 46.401 o
-17 -6 -34 44.621 42.198 1.064 99.030 o
-17 -6 -33 43.342 44.478 1.064 99.254 o
-17 -6 -32 73.227 71.242 1.445 55.201 o
-17 -6 -31 270.713 254.402 4.106 9.792 o
-17 -6 -30 324.862 320.245 6.311 6.910 o
-17 -6 -29 52.836 54.439 1.597 76.113 o
-17 -6 -28 76.653 76.336 1.977 49.852 o
-17 -6 -27 59.972 62.194 1.673 65.886 o
-17 -6 -26 36.530 43.794 1.445 107.062 o
-17 -6 -25 71.128 69.493 1.749 55.581 o
-17 -6 -24 101.238 106.977 2.357 34.643 o
-17 -6 -23 12.424 11.937 1.140 330.752 o
-17 -6 -22 67.822 70.785 1.825 56.757 o
-17 -6 -21 21.794 23.646 1.369 183.723 o
-17 -6 -20 61.024 60.369 1.673 65.778 o
-17 -6 -19 314.318 311.882 6.159 7.240 o
-17 -6 -18 27.625 31.553 1.369 144.889 o
-17 -6 -17 266.721 269.380 5.246 9.251 o
-17 -6 -16 257.717 259.116 5.246 9.689 o
-17 -6 -15 284.552 289.148 5.778 8.291 o
-17 -6 -14 193.539 199.127 4.106 14.554 o
-17 -6 -13 612.747 636.233 12.317 2.347 o
-17 -6 -12 79.554 82.646 2.129 46.499 o
-17 -6 -11 107.508 109.029 2.509 32.502 o
-17 -6 -10 50.896 58.925 1.673 75.181 o
-17 -6 -9 27.700 27.828 1.217 154.889 o
-17 -6 -8 36.773 41.817 1.369 109.578 o
-17 -6 -7 251.118 266.795 5.398 9.710 o
-17 -6 -6 7.349 8.135 1.140 482.055 o
-17 -6 -5 661.785 695.005 13.306 2.043 o
-17 -6 -4 276.412 283.674 5.702 8.600 o
-17 -6 -3 347.380 364.648 7.147 5.953 o
-17 -6 -2 85.332 101.578 2.433 39.754 o
-17 -6 -1 262.130 273.562 5.474 9.233 o
-17 -5 -41 152.533 137.693 2.889 21.951 o
-17 -5 -40 144.295 138.378 2.357 23.610 o
-17 -5 -39 145.015 135.640 2.357 23.699 o
-17 -5 -38 141.688 138.682 2.357 23.950 o
-17 -5 -37 108.290 103.935 1.901 34.259 o
-17 -5 -36 65.760 67.364 1.369 61.437 o
-17 -5 -35 13.623 13.914 0.760 332.800 o
-17 -5 -34 362.866 335.908 5.398 6.301 o
-17 -5 -33 61.359 58.088 1.217 69.097 o
-17 -5 -32 38.338 42.045 1.140 109.409 o
-17 -5 -31 166.412 166.966 2.813 18.967 o
-17 -5 -30 168.717 177.154 3.650 17.509 o
-17 -5 -29 19.205 19.768 1.140 220.703 o
-17 -5 -28 472.736 459.383 8.820 3.835 o
-17 -5 -27 83.696 88.273 2.129 43.720 o
-17 -5 -26 55.629 57.632 1.673 71.379 o
-17 -5 -25 312.016 310.133 6.006 7.350 o
-17 -5 -24 198.411 209.923 4.258 13.834 o
-17 -5 -23 212.561 227.031 4.638 12.401 o
-17 -5 -22 318.046 324.427 6.387 6.979 o
-17 -5 -21 79.507 83.407 2.053 46.666 o
-17 -5 -20 3.584 9.428 1.140 602.840 o
-17 -5 -19 135.100 139.062 3.041 23.897 o
-17 -5 -18 47.190 51.626 1.445 85.231 o
-17 -5 -17 263.300 262.005 5.246 9.468 o
-17 -5 -16 189.467 200.496 4.106 14.764 o
-17 -5 -15 77.496 87.132 2.129 46.421 o
-17 -5 -14 34.808 36.571 1.597 114.939 o
-17 -5 -13 652.670 637.982 12.241 2.213 o
-17 -5 -12 53.264 57.936 1.825 72.140 o
-17 -5 -11 234.141 228.323 4.790 11.330 o
-17 -5 -10 18.083 17.563 1.217 232.989 o
-17 -5 -9 64.744 72.458 2.357 54.954 o
-17 -5 -8 149.866 162.176 3.421 20.213 o
-17 -5 -7 296.246 305.039 6.006 7.747 o
-17 -5 -6 25.956 28.664 1.369 155.477 o
-17 -5 -5 442.363 472.157 9.124 3.984 o
-17 -5 -4 444.157 489.188 9.504 3.856 o
-17 -5 -3 431.464 451.704 8.744 4.211 o
-17 -5 -2 307.605 305.115 6.083 7.473 o
-17 -5 -1 23.398 31.401 1.293 162.243 o
-17 -4 -42 33.237 30.641 0.912 138.341 o
-17 -4 -41 127.165 116.937 2.433 27.866 o
-17 -4 -40 69.655 65.083 1.597 58.536 o
-17 -4 -39 0.315 1.673 0.532 3653.860 o
-17 -4 -38 33.771 33.454 0.988 131.682 o
-17 -4 -37 35.434 36.799 0.912 124.190 o
-17 -4 -36 284.335 270.977 4.334 9.031 o
-17 -4 -35 187.516 188.330 3.117 16.062 o
-17 -4 -34 8.094 10.112 0.684 516.259 o
-17 -4 -33 136.847 140.659 2.433 24.403 o
-17 -4 -32 124.222 117.621 2.129 28.843 o
-17 -4 -31 4.266 5.094 0.760 876.382 o
-17 -4 -30 125.154 125.680 2.129 27.922 o
-17 -4 -29 218.071 221.176 4.410 12.419 o
-17 -4 -28 95.972 101.122 2.281 37.065 o
-17 -4 -27 213.989 217.375 4.410 12.710 o
-17 -4 -26 127.225 129.862 2.965 25.853 o
-17 -4 -25 100.054 102.339 2.433 35.355 o
-17 -4 -24 84.710 89.945 2.129 43.027 o
-17 -4 -23 402.434 416.273 8.059 4.762 o
-17 -4 -22 187.877 200.952 4.182 14.788 o
-17 -4 -21 594.702 607.797 11.557 2.516 o
-17 -4 -20 96.810 98.993 2.205 37.340 o
-17 -4 -19 221.368 247.103 4.866 11.427 o
-17 -4 -18 96.129 101.502 2.281 36.965 o
-17 -4 -17 346.826 360.542 7.071 6.009 o
-17 -4 -16 307.208 302.986 6.006 7.528 o
-17 -4 -15 64.187 73.751 1.901 57.642 o
-17 -4 -14 30.859 31.325 1.369 135.536 o
-17 -4 -13 109.861 119.522 2.737 30.333 o
-17 -4 -12 279.900 302.682 6.006 8.158 o
-17 -4 -11 537.038 538.608 10.340 3.027 o
-17 -4 -10 317.617 326.860 6.463 6.943 o
-17 -4 -9 413.794 411.483 7.983 4.681 o
-17 -4 -8 103.750 116.252 3.726 29.315 o
-17 -4 -7 437.998 449.651 12.317 3.654 o
-17 -4 -6 790.139 777.956 15.130 1.570 o
-17 -4 -5 229.710 250.144 7.527 9.491 o
-17 -4 -4 69.259 71.850 1.901 55.217 o
-17 -4 -3 336.299 328.533 6.539 6.567 o
-17 -4 -2 13.317 17.259 1.293 271.583 o
-17 -4 -1 364.239 375.520 7.375 5.587 o
-17 -3 -42 199.143 172.820 3.421 15.565 o
-17 -3 -41 29.974 29.728 1.064 147.253 o
-17 -3 -40 32.155 30.261 0.988 140.914 o
-17 -3 -39 236.331 209.467 3.421 12.353 o
-17 -3 -38 142.531 132.523 2.205 24.450 o
-17 -3 -37 27.310 26.307 0.912 166.811 o
-17 -3 -36 89.972 85.156 1.673 43.397 o
-17 -3 -35 80.922 76.640 1.597 49.248 o
-17 -3 -34 17.975 18.020 0.836 252.422 o
-17 -3 -33 40.576 43.566 1.064 104.717 o
-17 -3 -32 22.970 29.348 0.912 179.415 o
-17 -3 -31 56.053 56.568 1.293 74.135 o
-17 -3 -30 16.318 19.768 0.760 263.426 o
-17 -3 -29 145.691 147.045 2.585 22.586 o
-17 -3 -28 174.163 188.026 3.878 16.434 o
-17 -3 -27 44.349 47.596 1.597 89.858 o
-17 -3 -26 407.538 416.578 8.059 4.707 o
-17 -3 -25 193.252 198.215 4.182 14.540 o
-17 -3 -24 9.940 11.937 1.217 362.033 o
-17 -3 -23 370.727 386.317 7.527 5.400 o
-17 -3 -22 78.756 87.969 2.129 45.726 o
-17 -3 -21 10.979 12.545 1.217 339.421 o
-17 -3 -20 159.858 163.620 3.421 19.142 o
-17 -3 -19 439.741 462.197 8.972 4.066 o
-17 -3 -18 532.601 533.362 10.264 3.071 o
-17 -3 -17 17.766 18.628 1.217 231.330 o
-17 -3 -16 975.501 963.929 18.400 1.082 o
-17 -3 -15 176.984 168.714 3.573 17.252 o
-17 -3 -14 377.505 377.801 7.527 5.368 o
-17 -3 -13 1050.340 1031.450 19.844 0.949 o
-17 -3 -12 198.910 210.076 4.410 13.691 o
-17 -3 -11 82.920 93.443 2.205 42.773 o
-17 -3 -10 22.952 25.319 1.293 177.120 o
-17 -3 -9 472.488 475.654 9.200 3.732 o
-17 -3 -8 205.281 203.993 4.258 13.616 o
-17 -3 -7 612.848 591.298 11.405 2.487 o
-17 -3 -6 56.159 60.673 1.673 69.596 o
-17 -3 -5 11.964 13.382 1.064 335.005 o
-17 -3 -4 21.000 19.616 1.140 209.245 o
-17 -3 -3 35.610 39.232 1.369 114.477 o
-17 -3 -2 357.294 382.895 10.720 4.889 o
-17 -3 -1 390.349 384.720 7.603 5.153 o
-17 -2 -42 133.539 117.621 2.433 26.705 o
-17 -2 -41 35.852 32.922 0.988 126.943 o
-17 -2 -40 73.765 64.855 1.521 56.437 o
-17 -2 -39 236.459 231.973 4.562 11.281 o
-17 -2 -38 261.433 240.564 3.878 10.444 o
-17 -2 -37 64.310 60.369 1.217 65.771 o
-17 -2 -36 6.892 9.428 0.684 578.314 o
-17 -2 -35 62.617 62.878 1.293 65.745 o
-17 -2 -34 25.071 24.558 0.836 182.791 o
-17 -2 -33 259.342 255.390 4.106 10.165 o
-17 -2 -32 290.918 289.529 4.638 8.494 o
-17 -2 -31 115.508 120.510 2.129 30.284 o
-17 -2 -30 158.813 168.486 2.813 19.640 o
-17 -2 -29 51.146 59.761 1.293 77.432 o
-17 -2 -28 205.027 224.522 3.650 13.458 o
-17 -2 -27 56.411 62.042 1.749 68.263 o
-17 -2 -26 146.277 149.858 3.193 21.581 o
-17 -2 -25 408.870 399.014 7.755 4.835 o
-17 -2 -24 76.303 84.851 2.205 47.090 o
-17 -2 -23 65.244 70.633 1.977 57.512 o
-17 -2 -22 175.686 181.564 3.726 16.705 o
-17 -2 -21 17.004 19.996 1.217 231.930 o
-17 -2 -20 51.815 55.047 1.977 73.421 o
-17 -2 -19 248.175 275.083 5.474 9.637 o
-17 -2 -18 406.966 426.994 8.287 4.624 o
-17 -2 -17 569.804 609.546 11.709 2.603 o
-17 -2 -16 629.292 656.001 12.621 2.239 o
-17 -2 -15 203.187 215.854 4.410 13.302 o
-17 -2 -14 267.368 277.896 5.626 8.956 o
-17 -2 -13 169.215 165.977 3.497 18.096 o
-17 -2 -12 742.254 770.049 20.757 1.455 o
-17 -2 -11 452.605 450.336 8.820 4.029 o
-17 -2 -10 111.909 123.095 4.106 26.322 o
-17 -2 -9 694.385 671.968 13.001 1.998 o
-17 -2 -8 605.842 619.354 11.861 2.431 o
-17 -2 -7 101.122 104.468 2.433 34.799 o
-17 -2 -6 242.397 234.178 4.790 10.884 o
-17 -2 -5 174.772 181.336 3.726 16.784 o
-17 -2 -4 212.146 210.152 4.334 13.034 o
-17 -2 -3 101.928 102.643 2.357 35.024 o
-17 -2 -2 342.791 331.422 6.615 6.413 o
-17 -2 -1 48.746 54.059 1.673 79.887 o
-17 -1 -43 103.572 91.466 1.977 37.059 o
-17 -1 -42 37.532 37.179 1.064 116.986 o
-17 -1 -41 14.564 14.066 0.760 317.799 o
-17 -1 -40 44.874 38.320 1.064 101.812 o
-17 -1 -39 51.178 47.900 1.217 84.595 o
-17 -1 -38 3.773 3.117 0.684 1113.790 o
-17 -1 -37 16.585 16.803 0.684 279.755 o
-17 -1 -36 103.949 96.028 1.749 36.810 o
-17 -1 -35 28.561 29.576 0.836 156.953 o
-17 -1 -34 214.890 213.421 3.497 13.309 o
-17 -1 -33 300.302 305.343 4.866 7.991 o
-17 -1 -32 290.605 298.576 4.790 8.339 o
-17 -1 -31 29.422 32.465 0.912 147.450 o
-17 -1 -30 10.351 12.165 0.836 402.163 o
-17 -1 -29 165.224 175.253 2.889 18.621 o
-17 -1 -28 1084.880 1083.600 16.803 0.939 o
-17 -1 -27 47.511 49.345 1.140 88.928 o
-17 -1 -26 66.276 76.716 1.977 55.129 o
-17 -1 -25 20.380 22.201 1.293 198.359 o
-17 -1 -24 33.916 39.993 1.521 114.632 o
-17 -1 -23 593.509 628.250 12.013 2.451 o
-17 -1 -22 223.698 238.815 4.790 11.547 o
-17 -1 -21 179.414 197.606 4.030 15.581 o
-17 -1 -20 123.871 132.143 2.965 26.203 o
-17 -1 -19 188.497 202.320 4.106 14.768 o
-17 -1 -18 98.621 114.276 2.661 33.595 o
-17 -1 -17 117.275 126.061 2.813 28.126 o
-17 -1 -16 1847.640 1913.110 36.191 0.321 o
-17 -1 -15 251.185 270.901 5.474 9.608 o
-17 -1 -14 258.528 284.206 5.626 9.119 o
-17 -1 -13 48.684 54.895 1.825 78.033 o
-17 -1 -12 630.532 640.263 12.317 2.279 o
-17 -1 -11 112.512 118.609 2.889 29.554 o
-17 -1 -10 339.296 354.232 9.732 5.498 o
-17 -1 -9 157.666 168.182 4.866 17.362 o
-17 -1 -8 122.430 116.404 2.661 28.363 o
-17 -1 -7 261.471 255.466 5.094 9.693 o
-17 -1 -6 71.891 72.534 1.977 53.200 o
-17 -1 -5 180.674 184.225 4.410 15.603 o
-17 -1 -4 120.308 112.223 2.509 29.452 o
-17 -1 -3 575.396 562.102 10.873 2.741 o
-17 -1 -2 344.903 343.815 6.767 6.240 o
-17 -1 -1 30.883 32.998 1.977 118.814 o
-16 -20 -6 95.743 87.588 2.965 36.858 o
-16 -20 -5 119.195 110.398 3.497 27.669 o
-16 -20 -4 11.435 11.101 1.445 314.474 o
-16 -20 -3 18.206 16.195 2.129 179.494 o
-16 -20 -2 43.920 36.723 1.825 95.101 o
-16 -20 -1 4.757 5.170 1.977 371.277 o
-16 -19 -15 203.420 186.734 5.398 13.289 o
-16 -19 -14 77.278 72.382 2.509 47.929 o
-16 -19 -13 186.154 176.926 5.246 14.663 o
-16 -19 -12 6.558 5.474 1.369 488.770 o
-16 -19 -11 8.398 8.668 1.369 399.016 o
-16 -19 -10 31.619 27.447 2.129 119.309 o
-16 -19 -9 195.890 187.114 5.474 13.607 o
-16 -19 -8 9.856 15.130 1.673 281.180 o
-16 -19 -7 665.809 619.278 16.803 1.948 o
-16 -19 -6 221.564 213.649 6.235 11.225 o
-16 -19 -5 30.931 32.465 2.205 113.538 o
-16 -19 -4 104.630 100.742 3.269 32.041 o
-16 -19 -3 94.799 91.846 3.117 35.989 o
-16 -19 -2 179.392 180.955 5.246 14.953 o
-16 -19 -1 4.170 6.843 1.445 522.055 o
-16 -18 -21 59.577 54.135 2.053 66.553 o
-16 -18 -20 41.510 41.285 1.901 94.159 o
-16 -18 -18 19.532 24.178 1.901 168.729 o
-16 -18 -17 11.814 12.773 1.369 307.522 o
-16 -18 -16 231.782 209.239 6.006 11.069 o
-16 -18 -15 56.452 54.439 2.509 64.799 o
-16 -18 -14 96.738 91.390 3.041 35.804 o
-16 -18 -13 74.386 67.820 2.433 50.713 o
-16 -18 -12 35.922 39.460 2.281 97.223 o
-16 -18 -11 40.534 39.004 1.901 97.292 o
-16 -18 -10 103.932 110.398 3.573 30.281 o
-16 -18 -9 36.620 37.712 2.053 101.859 o
-16 -18 -8 185.691 169.018 5.018 15.169 o
-16 -18 -7 162.344 155.485 4.790 17.595 o
-16 -18 -6 80.219 88.805 3.193 40.386 o
-16 -18 -5 469.603 450.716 12.317 3.450 o
-16 -18 -4 96.755 92.607 3.117 35.376 o
-16 -18 -3 64.913 61.510 2.433 57.495 o
-16 -18 -2 3.102 0.152 1.901 495.575 o
-16 -18 -1 18.406 15.662 1.825 198.951 o
-16 -17 -25 71.770 66.300 2.433 52.388 o
-16 -17 -24 76.297 70.862 2.585 48.296 o
-16 -17 -23 85.656 85.003 2.889 40.590 o
-16 -17 -22 77.803 80.746 3.041 43.323 o
-16 -17 -21 34.581 38.852 1.749 110.248 o
-16 -17 -20 26.793 28.968 1.673 143.011 o
-16 -17 -19 16.557 17.411 1.597 220.241 o
-16 -17 -18 67.730 69.797 2.813 51.145 o
-16 -17 -17 127.160 126.745 3.802 24.497 o
-16 -17 -16 167.573 156.625 4.638 17.326 o
-16 -17 -15 2.485 2.129 1.597 628.009 o
-16 -17 -14 129.350 110.930 3.497 25.968 o
-16 -17 -13 307.938 287.476 7.907 7.044 o
-16 -17 -12 58.834 52.766 3.345 55.921 o
-16 -17 -11 48.419 46.531 2.053 80.264 o
-16 -17 -10 69.678 62.498 2.281 55.458 o
-16 -17 -9 55.214 45.467 2.357 70.844 o
-16 -17 -8 98.965 89.945 3.193 34.887 o
-16 -17 -7 236.158 234.330 6.615 10.086 o
-16 -17 -6 26.396 28.132 1.749 143.149 o
-16 -17 -5 74.417 68.657 2.509 50.074 o
-16 -17 -4 121.995 127.809 4.258 24.164 o
-16 -17 -3 212.698 201.028 5.778 12.193 o
-16 -17 -2 45.084 44.403 2.509 79.024 o
-16 -17 -1 236.640 228.551 6.539 10.212 o
-16 -16 -28 55.214 49.801 2.053 71.994 o
-16 -16 -27 1.976 2.889 0.684 1541.040 o
-16 -16 -26 366.585 330.738 9.124 5.457 o
-16 -16 -25 170.473 160.731 4.942 16.577 o
-16 -16 -24 140.354 126.061 3.878 22.664 o
-16 -16 -23 12.348 9.124 0.836 391.896 o
-16 -16 -22 192.565 191.980 5.626 13.515 o
-16 -16 -21 30.325 27.980 1.217 145.651 o
-16 -16 -20 56.846 47.900 2.129 70.677 o
-16 -16 -19 49.361 51.550 2.129 75.864 o
-16 -16 -18 0.540 -0.304 0.912 2274.140 o
-16 -16 -17 240.295 243.758 6.919 9.628 o
-16 -16 -16 4.520 4.410 0.836 844.990 o
-16 -16 -15 81.111 78.997 2.737 43.914 o
-16 -16 -14 215.646 201.332 5.854 11.999 o
-16 -16 -13 175.262 175.025 5.094 15.570 o
-16 -16 -12 344.956 320.473 8.744 5.912 o
-16 -16 -11 47.054 45.543 2.129 81.366 o
-16 -16 -10 735.102 697.591 18.856 1.609 o
-16 -16 -9 22.951 25.699 1.901 152.934 o
-16 -16 -8 30.680 26.915 1.597 136.707 o
-16 -16 -7 82.610 73.979 2.661 44.657 o
-16 -16 -6 432.460 422.812 11.633 3.889 o
-16 -16 -5 76.024 79.301 2.889 45.046 o
-16 -16 -4 227.183 224.902 6.463 10.651 o
-16 -16 -3 199.749 184.149 5.398 13.548 o
-16 -16 -2 407.003 387.762 10.568 4.418 o
-16 -16 -1 395.614 373.239 10.264 4.651 o
-16 -15 -30 36.255 34.062 1.369 118.634 o
-16 -15 -29 89.818 85.916 1.977 42.404 o
-16 -15 -28 82.140 84.167 1.977 45.699 o
-16 -15 -27 13.467 13.686 1.064 311.103 o
-16 -15 -26 242.174 238.739 4.790 10.805 o
-16 -15 -25 106.386 103.099 2.433 33.652 o
-16 -15 -24 39.981 38.016 1.217 109.168 o
-16 -15 -23 95.768 96.484 2.205 38.019 o
-16 -15 -22 28.470 30.641 1.140 149.120 o
-16 -15 -21 57.405 62.270 1.749 67.364 o
-16 -15 -20 482.182 480.520 9.200 3.646 o
-16 -15 -19 234.050 241.477 4.790 11.068 o
-16 -15 -18 98.918 102.719 2.281 36.016 o
-16 -15 -17 367.908 367.537 7.147 5.638 o
-16 -15 -16 481.595 470.180 9.048 3.704 o
-16 -15 -15 101.714 96.560 2.205 36.293 o
-16 -15 -14 303.667 313.479 6.235 7.422 o
-16 -15 -13 52.243 51.626 1.445 79.431 o
-16 -15 -12 33.062 34.518 1.293 126.979 o
-16 -15 -11 95.096 95.420 2.205 38.383 o
-16 -15 -10 52.925 51.473 1.445 78.782 o
-16 -15 -9 173.997 165.293 3.421 17.788 o
-16 -15 -8 513.654 475.882 9.200 3.450 o
-16 -15 -7 313.039 289.148 5.702 7.643 o
-16 -15 -6 417.782 411.635 11.253 4.106 o
-16 -15 -5 372.492 358.185 9.960 5.031 o
-16 -15 -4 20.719 24.330 2.053 156.779 o
-16 -15 -3 197.682 205.438 5.778 12.787 o
-16 -15 -2 78.164 76.868 2.661 45.844 o
-16 -15 -1 270.908 268.848 7.451 8.201 o
-16 -14 -33 4.226 4.638 0.836 862.165 o
-16 -14 -32 10.734 9.200 0.912 417.452 o
-16 -14 -31 106.109 98.917 2.281 34.616 o
-16 -14 -30 9.302 11.177 1.064 405.022 o
-16 -14 -29 43.751 48.584 1.369 92.504 o
-16 -14 -28 211.870 201.560 4.030 13.476 o
-16 -14 -27 167.694 171.603 3.573 17.906 o
-16 -14 -26 14.175 14.750 0.988 301.409 o
-16 -14 -25 234.943 251.513 5.094 10.682 o
-16 -14 -24 252.233 244.518 4.866 10.291 o
-16 -14 -23 114.274 114.808 2.509 30.403 o
-16 -14 -22 193.817 195.173 3.954 14.777 o
-16 -14 -21 196.000 192.664 4.030 14.660 o
-16 -14 -20 199.133 203.613 4.106 14.085 o
-16 -14 -19 39.743 46.607 1.445 99.148 o
-16 -14 -18 343.727 351.722 6.919 6.160 o
-16 -14 -17 181.596 180.271 3.878 16.173 o
-16 -14 -16 11.888 14.826 1.064 325.263 o
-16 -14 -15 489.405 488.808 9.352 3.552 o
-16 -14 -14 62.476 64.627 1.901 61.701 o
-16 -14 -13 207.069 194.033 3.954 14.009 o
-16 -14 -12 148.297 144.916 3.041 21.833 o
-16 -14 -11 52.026 62.574 1.749 71.795 o
-16 -14 -10 594.340 596.697 11.405 2.549 o
-16 -14 -9 116.151 124.996 2.737 28.580 o
-16 -14 -8 543.205 523.706 10.036 3.059 o
-16 -14 -7 203.372 198.595 4.030 14.038 o
-16 -14 -6 32.488 37.636 1.369 123.167 o
-16 -14 -5 177.872 163.012 3.345 17.628 o
-16 -14 -4 84.032 77.933 1.901 46.489 o
-16 -14 -3 122.992 102.871 3.041 28.718 o
-16 -14 -2 35.131 32.770 1.977 110.401 o
-16 -14 -1 98.642 89.109 3.117 35.340 o
-16 -13 -35 2.836 4.030 0.684 1197.610 o
-16 -13 -34 19.357 21.289 0.988 221.320 o
-16 -13 -33 89.005 84.851 1.977 42.895 o
-16 -13 -32 23.924 26.459 1.064 177.471 o
-16 -13 -31 83.321 85.460 1.977 44.960 o
-16 -13 -30 13.104 17.563 1.064 291.191 o
-16 -13 -29 101.625 106.977 2.281 34.732 o
-16 -13 -28 75.698 75.195 1.901 50.925 o
-16 -13 -27 127.298 129.938 2.737 26.228 o
-16 -13 -26 525.332 509.944 9.808 3.217 o
-16 -13 -25 393.726 395.441 7.679 5.037 o
-16 -13 -24 170.334 171.451 3.497 17.764 o
-16 -13 -23 192.440 192.512 3.878 15.008 o
-16 -13 -22 124.454 124.692 2.737 27.133 o
-16 -13 -21 269.566 267.631 5.322 9.162 o
-16 -13 -20 113.617 116.557 2.585 30.200 o
-16 -13 -19 160.482 155.105 3.193 19.753 o
-16 -13 -18 313.039 321.386 6.235 7.149 o
-16 -13 -17 61.351 61.206 1.673 65.208 o
-16 -13 -16 158.439 168.182 3.497 18.975 o
-16 -13 -15 138.818 153.432 3.193 22.258 o
-16 -13 -14 7.875 9.960 1.064 455.934 o
-16 -13 -13 445.759 443.645 8.592 4.143 o
-16 -13 -12 547.511 553.663 10.644 2.910 o
-16 -13 -11 208.860 200.191 4.106 13.629 o
-16 -13 -10 51.859 57.860 1.597 75.387 o
-16 -13 -9 297.258 294.395 5.778 7.920 o
-16 -13 -8 84.418 80.974 1.977 45.421 o
-16 -13 -7 36.022 35.963 1.217 119.515 o
-16 -13 -6 5.581 6.843 0.912 647.821 o
-16 -13 -5 326.800 321.918 6.311 6.857 o
-16 -13 -4 305.768 295.687 5.854 7.686 o
-16 -13 -3 260.322 251.057 5.018 9.835 o
-16 -13 -2 301.092 281.165 5.626 8.035 o
-16 -13 -1 450.361 439.463 12.089 3.639 o
-16 -12 -37 8.062 5.854 0.836 571.648 o
-16 -12 -36 17.876 17.259 0.912 253.005 o
-16 -12 -35 13.586 14.066 0.912 320.149 o
-16 -12 -34 322.933 301.770 5.930 7.232 o
-16 -12 -33 157.649 154.496 3.193 20.075 o
-16 -12 -32 29.076 29.348 1.140 149.257 o
-16 -12 -31 25.634 30.641 1.369 153.093 o
-16 -12 -30 144.136 138.074 2.889 22.977 o
-16 -12 -29 152.364 160.655 3.269 20.216 o
-16 -12 -28 165.009 168.714 3.497 18.347 o
-16 -12 -27 86.546 86.676 2.053 43.216 o
-16 -12 -26 556.381 573.051 10.949 2.797 o
-16 -12 -25 4.555 7.679 1.293 544.552 o
-16 -12 -24 83.006 81.126 1.901 46.248 o
-16 -12 -23 1.516 5.094 0.912 1117.870 o
-16 -12 -22 68.585 74.815 1.977 54.371 o
-16 -12 -21 166.445 170.463 3.573 18.064 o
-16 -12 -20 258.894 272.726 5.398 9.374 o
-16 -12 -19 16.682 19.768 1.217 235.322 o
-16 -12 -18 472.391 479.836 9.276 3.709 o
-16 -12 -17 597.814 596.088 11.405 2.537 o
-16 -12 -16 116.109 125.832 2.737 28.510 o
-16 -12 -15 6.651 8.744 0.912 551.554 o
-16 -12 -14 16.470 19.312 1.064 247.996 o
-16 -12 -13 168.345 173.124 3.650 17.709 o
-16 -12 -12 158.753 163.240 3.421 19.266 o
-16 -12 -11 43.679 42.730 1.369 96.930 o
-16 -12 -10 200.861 214.485 4.334 13.518 o
-16 -12 -9 12.781 18.628 1.064 288.732 o
-16 -12 -8 43.924 42.502 1.369 96.729 o
-16 -12 -7 1.685 3.041 0.912 1276.720 o
-16 -12 -6 177.429 185.137 3.802 16.369 o
-16 -12 -5 645.038 639.198 12.241 2.236 o
-16 -12 -4 747.192 731.957 13.990 1.749 o
-16 -12 -3 431.689 407.606 6.463 4.730 o
-16 -12 -2 880.047 821.598 14.674 1.386 o
-16 -12 -1 381.511 363.279 5.702 5.744 o
-16 -11 -38 169.804 158.754 3.269 18.598 o
-16 -11 -37 5.620 4.790 0.836 738.782 o
-16 -11 -36 166.699 159.134 3.345 18.790 o
-16 -11 -35 25.773 24.710 1.064 173.026 o
-16 -11 -34 209.471 205.970 4.106 13.437 o
-16 -11 -33 34.589 32.313 0.836 133.173 o
-16 -11 -32 326.988 323.591 6.387 6.818 o
-16 -11 -31 36.941 37.027 1.445 112.779 o
-16 -11 -30 11.517 12.165 0.988 360.997 o
-16 -11 -29 486.771 483.713 9.276 3.595 o
-16 -11 -28 119.258 132.827 2.889 27.045 o
-16 -11 -27 368.601 368.373 7.147 5.623 o
-16 -11 -26 425.089 444.253 8.668 4.311 o
-16 -11 -25 529.859 527.356 10.112 3.115 o
-16 -11 -24 405.910 417.338 8.059 4.720 o
-16 -11 -23 2.711 2.737 0.760 1276.350 o
-16 -11 -22 18.071 18.856 1.217 228.173 o
-16 -11 -21 1.637 2.889 0.836 1412.570 o
-16 -11 -20 103.668 118.457 2.585 32.124 o
-16 -11 -19 116.845 123.019 2.661 28.785 o
-16 -11 -18 147.802 152.215 3.269 21.171 o
-16 -11 -17 83.490 86.448 2.205 43.863 o
-16 -11 -16 229.038 233.721 4.638 11.513 o
-16 -11 -15 716.703 725.798 13.762 1.837 o
-16 -11 -14 250.759 251.285 5.018 10.155 o
-16 -11 -13 459.711 479.228 9.276 3.804 o
-16 -11 -12 122.162 126.517 2.813 27.230 o
-16 -11 -11 192.369 204.069 4.182 14.416 o
-16 -11 -10 273.325 287.552 5.702 8.630 o
-16 -11 -9 123.425 125.832 2.737 27.211 o
-16 -11 -8 36.601 33.986 1.445 116.645 o
-16 -11 -7 180.686 187.950 3.954 15.895 o
-16 -11 -6 666.409 689.379 13.153 2.046 o
-16 -11 -5 73.665 73.675 2.053 51.614 o
-16 -11 -4 6.880 8.592 0.684 598.317 o
-16 -11 -3 236.598 228.931 3.726 11.749 o
-16 -11 -2 559.378 544.235 8.440 3.039 o
-16 -11 -1 293.207 288.920 4.562 8.464 o
-16 -10 -40 152.190 140.887 2.889 21.800 o
-16 -10 -39 50.111 49.953 1.369 83.408 o
-16 -10 -38 5.458 5.094 0.836 739.479 o
-16 -10 -37 8.013 9.504 0.912 488.466 o
-16 -10 -36 78.334 78.161 1.977 48.645 o
-16 -10 -35 24.512 21.897 0.760 194.662 o
-16 -10 -34 444.469 438.475 6.919 4.388 o
-16 -10 -33 66.038 67.516 1.369 61.194 o
-16 -10 -32 472.409 475.958 9.124 3.741 o
-16 -10 -31 4.120 2.813 1.064 820.072 o
-16 -10 -30 150.982 149.858 3.117 21.139 o
-16 -10 -29 0.678 2.509 0.684 2190.340 o
-16 -10 -28 175.979 173.428 3.573 17.143 o
-16 -10 -27 44.411 48.432 1.521 90.069 o
-16 -10 -26 113.566 120.890 2.661 29.619 o
-16 -10 -25 604.399 619.658 11.861 2.436 o
-16 -10 -24 104.661 110.854 2.433 33.135 o
-16 -10 -23 292.749 300.477 5.930 7.904 o
-16 -10 -22 43.617 46.151 1.521 92.738 o
-16 -10 -21 150.104 157.386 3.345 20.536 o
-16 -10 -20 155.100 159.058 3.345 19.926 o
-16 -10 -19 4.928 8.744 1.064 582.408 o
-16 -10 -18 82.915 91.314 2.129 43.441 o
-16 -10 -17 12.557 17.107 1.064 300.669 o
-16 -10 -16 290.955 299.109 5.930 7.962 o
-16 -10 -15 81.401 92.454 2.205 43.518 o
-16 -10 -14 209.023 215.626 4.258 13.104 o
-16 -10 -13 118.592 122.031 2.661 28.551 o
-16 -10 -12 33.579 38.776 1.445 118.001 o
-16 -10 -11 53.570 57.252 1.597 74.031 o
-16 -10 -10 234.054 257.823 5.170 10.559 o
-16 -10 -9 49.553 58.240 1.673 76.853 o
-16 -10 -8 738.438 758.188 14.370 1.724 o
-16 -10 -7 90.645 91.770 2.205 40.377 o
-16 -10 -6 374.843 391.031 10.796 4.657 o
-16 -10 -5 24.931 26.307 1.217 168.707 o
-16 -10 -4 277.662 294.471 5.854 8.371 o
-16 -10 -3 24.255 32.237 1.293 157.366 o
-16 -10 -2 34.427 38.396 1.293 119.154 o
-16 -10 -1 387.032 390.195 7.603 5.160 o
-16 -9 -41 104.246 90.174 2.053 36.865 o
-16 -9 -40 130.170 131.155 2.737 25.677 o
-16 -9 -39 26.872 24.938 1.064 167.770 o
-16 -9 -38 143.666 133.284 2.813 23.459 o
-16 -9 -37 0.500 0.684 0.532 4275.220 o
-16 -9 -36 0.155 2.129 0.608 3115.070 o
-16 -9 -35 112.370 111.691 1.977 32.195 o
-16 -9 -34 188.352 186.734 3.117 16.059 o
-16 -9 -33 58.981 59.609 1.293 70.076 o
-16 -9 -32 22.458 23.114 1.064 193.359 o
-16 -9 -31 3.033 3.878 0.988 928.260 o
-16 -9 -30 142.225 132.827 2.813 23.685 o
-16 -9 -29 231.661 249.232 5.018 10.890 o
-16 -9 -28 215.780 216.006 4.410 12.656 o
-16 -9 -27 171.830 177.078 3.573 17.331 o
-16 -9 -26 301.024 306.103 6.006 7.629 o
-16 -9 -25 164.683 164.533 3.345 18.726 o
-16 -9 -24 32.666 34.214 1.140 131.140 o
-16 -9 -23 22.806 29.348 1.369 166.315 o
-16 -9 -22 103.023 111.234 2.433 33.481 o
-16 -9 -21 216.305 215.018 4.258 12.749 o
-16 -9 -20 55.802 59.153 1.597 71.113 o
-16 -9 -19 17.504 18.020 1.064 244.643 o
-16 -9 -18 127.029 131.307 2.889 25.904 o
-16 -9 -17 155.255 158.678 3.269 20.019 o
-16 -9 -16 203.777 215.930 4.334 13.322 o
-16 -9 -15 765.345 797.040 15.206 1.597 o
-16 -9 -14 43.452 45.847 1.445 94.069 o
-16 -9 -13 131.585 131.991 2.889 25.151 o
-16 -9 -12 101.080 105.608 2.813 33.628 o
-16 -9 -11 611.116 644.673 12.393 2.334 o
-16 -9 -10 95.030 96.484 2.357 37.795 o
-16 -9 -9 1213.710 1247.150 23.722 0.705 o
-16 -9 -8 1249.580 1277.940 24.254 0.672 o
-16 -9 -7 215.243 216.614 4.334 12.715 o
-16 -9 -6 26.237 25.851 1.293 161.991 o
-16 -9 -5 941.359 983.774 18.704 1.103 o
-16 -9 -4 359.896 379.398 7.375 5.620 o
-16 -9 -3 120.828 125.756 2.813 27.525 o
-16 -9 -2 135.977 142.864 3.041 23.520 o
-16 -9 -1 17.908 17.639 0.988 247.001 o
-16 -8 -42 75.391 67.060 1.673 54.212 o
-16 -8 -41 15.268 14.598 0.608 313.500 o
-16 -8 -40 104.777 94.888 2.205 35.683 o
-16 -8 -39 551.345 541.878 10.340 2.945 o
-16 -8 -38 110.352 106.064 1.901 33.480 o
-16 -8 -37 60.156 62.042 1.293 68.051 o
-16 -8 -36 100.758 104.239 1.901 36.222 o
-16 -8 -35 274.730 272.421 4.334 9.297 o
-16 -8 -34 115.669 110.930 1.977 31.539 o
-16 -8 -33 165.790 173.276 2.889 18.660 o
-16 -8 -32 6.265 8.592 0.988 550.783 o
-16 -8 -31 42.742 47.900 1.445 93.610 o
-16 -8 -30 249.498 241.020 4.790 10.488 o
-16 -8 -29 52.661 55.199 1.673 75.276 o
-16 -8 -28 104.619 110.246 2.509 33.033 o
-16 -8 -27 14.521 15.434 0.912 298.537 o
-16 -8 -26 423.555 427.526 8.211 4.469 o
-16 -8 -25 489.792 478.163 9.200 3.601 o
-16 -8 -24 153.781 160.351 3.345 19.995 o
-16 -8 -23 182.475 181.031 3.726 16.216 o
-16 -8 -22 56.758 57.176 1.521 71.680 o
-16 -8 -21 54.521 60.749 1.749 70.402 o
-16 -8 -20 223.355 211.444 4.258 12.490 o
-16 -8 -19 445.849 432.620 8.363 4.220 o
-16 -8 -18 12.958 13.762 0.988 324.730 o
-16 -8 -17 335.214 342.066 6.691 6.432 o
-16 -8 -16 38.324 41.665 1.445 105.739 o
-16 -8 -15 453.939 464.630 8.896 3.951 o
-16 -8 -14 244.169 247.711 4.942 10.488 o
-16 -8 -13 476.556 478.543 9.200 3.693 o
-16 -8 -12 169.432 171.451 3.573 17.765 o
-16 -8 -11 268.181 271.737 5.398 9.113 o
-16 -8 -10 62.312 65.767 1.673 62.824 o
-16 -8 -9 96.732 98.233 2.433 36.824 o
-16 -8 -8 1169.870 1212.930 22.962 0.750 o
-16 -8 -7 184.068 194.565 4.182 15.238 o
-16 -8 -6 930.395 943.781 17.867 1.156 o
-16 -8 -5 581.382 601.867 11.481 2.587 o
-16 -8 -4 76.394 78.617 1.977 49.437 o
-16 -8 -3 17.241 20.681 1.217 227.558 o
-16 -8 -2 271.737 297.360 5.854 8.486 o
-16 -8 -1 288.030 307.320 6.083 7.884 o
-16 -7 -43 67.995 60.825 1.597 61.016 o
-16 -7 -42 178.671 158.602 3.345 17.747 o
-16 -7 -41 110.876 108.801 2.433 31.939 o
-16 -7 -40 167.331 165.521 2.737 19.016 o
-16 -7 -39 61.129 58.925 1.293 68.537 o
-16 -7 -38 242.766 230.148 3.726 11.454 o
-16 -7 -37 116.149 116.785 2.053 30.671 o
-16 -7 -36 56.394 56.948 1.217 74.093 o
-16 -7 -35 37.353 40.145 1.217 112.234 o
-16 -7 -34 156.520 156.929 2.661 20.641 o
-16 -7 -33 3.906 4.562 0.608 1035.100 o
-16 -7 -32 49.191 53.070 1.140 84.440 o
-16 -7 -31 166.939 169.170 3.573 18.077 o
-16 -7 -30 33.312 40.145 1.369 118.418 o
-16 -7 -29 11.453 13.001 0.988 354.758 o
-16 -7 -28 131.401 136.097 2.965 24.752 o
-16 -7 -27 183.360 175.937 3.573 16.471 o
-16 -7 -26 370.189 366.169 7.147 5.616 o
-16 -7 -25 138.508 147.730 3.117 22.760 o
-16 -7 -24 386.573 384.416 7.451 5.228 o
-16 -7 -23 147.489 147.121 3.117 21.699 o
-16 -7 -22 50.435 50.941 1.597 80.455 o
-16 -7 -21 345.807 351.494 6.843 6.147 o
-16 -7 -20 98.736 105.684 2.433 35.262 o
-16 -7 -19 205.880 205.818 4.182 13.586 o
-16 -7 -18 207.824 213.725 4.258 13.217 o
-16 -7 -17 95.382 94.203 2.509 37.558 o
-16 -7 -16 505.958 492.077 9.504 3.417 o
-16 -7 -15 623.957 602.855 12.013 2.385 o
-16 -7 -14 165.775 173.960 3.650 17.892 o
-16 -7 -13 518.951 521.425 10.188 3.186 o
-16 -7 -12 97.727 98.005 2.205 37.218 o
-16 -7 -11 93.948 92.531 2.129 39.413 o
-16 -7 -10 227.519 235.470 4.790 11.456 o
-16 -7 -9 652.081 657.902 12.621 2.163 o
-16 -7 -8 71.832 76.716 2.129 51.395 o
-16 -7 -7 213.259 232.277 4.714 12.198 o
-16 -7 -6 735.341 720.628 13.762 1.798 o
-16 -7 -5 246.069 239.272 4.790 10.647 o
-16 -7 -4 91.187 96.712 2.205 39.398 o
-16 -7 -3 557.480 551.686 10.568 2.872 o
-16 -7 -2 174.152 174.417 5.246 15.494 o
-16 -7 -1 400.361 407.910 7.831 4.867 o
-16 -6 -44 251.075 233.721 6.615 9.622 o
-16 -6 -43 175.274 160.807 3.345 17.944 o
-16 -6 -42 71.077 60.977 1.293 60.328 o
-16 -6 -41 70.893 63.486 1.369 59.300 o
-16 -6 -40 44.945 49.040 1.140 92.668 o
-16 -6 -39 164.565 165.977 2.813 19.193 o
-16 -6 -38 268.616 270.217 4.334 9.523 o
-16 -6 -37 102.087 97.092 1.749 37.195 o
-16 -6 -36 68.167 71.546 1.445 58.140 o
-16 -6 -35 77.536 80.974 1.521 50.090 o
-16 -6 -34 198.837 199.887 3.269 14.789 o
-16 -6 -33 76.737 83.787 1.597 49.537 o
-16 -6 -32 207.831 213.877 3.497 13.687 o
-16 -6 -31 53.140 56.263 1.597 74.917 o
-16 -6 -30 300.795 309.525 6.083 7.572 o
-16 -6 -29 5.934 7.527 1.217 519.630 o
-16 -6 -28 26.297 30.413 1.369 151.180 o
-16 -6 -27 238.009 242.997 4.866 10.844 o
-16 -6 -26 186.940 198.899 3.954 15.098 o
-16 -6 -25 109.690 111.691 2.509 31.712 o
-16 -6 -24 47.166 47.900 1.521 86.830 o
-16 -6 -23 5.234 4.030 0.760 834.455 o
-16 -6 -22 800.122 811.486 15.511 1.508 o
-16 -6 -21 64.960 68.504 1.825 59.229 o
-16 -6 -20 1086.430 1105.120 20.985 0.871 o
-16 -6 -19 406.229 391.867 7.603 4.928 o
-16 -6 -18 258.774 266.719 5.246 9.535 o
-16 -6 -17 345.330 345.564 6.767 6.219 o
-16 -6 -16 22.056 22.429 1.140 194.649 o
-16 -6 -15 68.069 75.043 1.825 55.371 o
-16 -6 -14 371.100 370.350 8.211 5.358 o
-16 -6 -13 675.221 711.885 19.312 1.690 o
-16 -6 -12 91.439 100.514 2.509 37.789 o
-16 -6 -11 105.998 102.643 2.281 34.172 o
-16 -6 -10 306.271 299.185 5.930 7.613 o
-16 -6 -9 484.020 468.811 9.124 3.683 o
-16 -6 -8 157.560 156.625 3.345 19.799 o
-16 -6 -7 42.868 41.133 1.293 100.364 o
-16 -6 -6 276.972 274.094 5.398 8.829 o
-16 -6 -5 141.010 140.430 3.041 23.017 o
-16 -6 -4 542.302 561.418 10.720 2.911 o
-16 -6 -3 9.219 14.750 1.597 300.105 o
-16 -6 -2 1143.200 1131.120 21.365 0.814 o
-16 -6 -1 204.142 209.543 4.258 13.527 o
-16 -5 -44 148.450 132.219 3.954 21.228 o
-16 -5 -43 326.509 299.185 4.790 7.479 o
-16 -5 -42 113.517 112.299 1.977 31.866 o
-16 -5 -41 569.933 565.904 8.820 2.901 o
-16 -5 -40 17.681 18.400 0.760 256.886 o
-16 -5 -39 72.347 69.797 1.445 56.132 o
-16 -5 -38 36.429 35.887 0.988 121.928 o
-16 -5 -37 206.566 202.700 3.345 14.176 o
-16 -5 -36 83.645 85.308 1.597 46.112 o
-16 -5 -35 0.523 0.380 0.456 5434.440 o
-16 -5 -34 42.763 44.098 1.140 99.763 o
-16 -5 -33 142.175 147.730 2.509 23.087 o
-16 -5 -32 14.506 13.914 0.836 314.272 o
-16 -5 -31 250.951 252.197 4.030 10.558 o
-16 -5 -30 79.426 80.213 1.977 47.695 o
-16 -5 -29 16.659 18.704 1.140 244.464 o
-16 -5 -28 221.770 238.663 4.790 11.632 o
-16 -5 -27 107.772 106.444 2.433 32.920 o
-16 -5 -26 115.824 122.487 2.737 28.875 o
-16 -5 -25 595.864 592.895 11.329 2.556 o
-16 -5 -24 56.285 58.620 1.597 70.922 o
-16 -5 -23 138.311 144.308 3.041 23.116 o
-16 -5 -22 207.155 221.480 4.486 12.900 o
-16 -5 -21 114.018 122.031 2.737 29.262 o
-16 -5 -20 703.963 685.882 13.077 1.950 o
-16 -5 -19 51.906 51.702 1.673 77.790 o
-16 -5 -18 397.986 400.915 7.755 4.944 o
-16 -5 -17 3.731 3.193 0.760 1056.800 o
-16 -5 -16 58.221 62.118 1.673 67.296 o
-16 -5 -15 121.673 124.160 2.661 27.800 o
-16 -5 -14 355.907 359.174 7.071 5.884 o
-16 -5 -13 803.938 792.326 15.206 1.528 o
-16 -5 -12 38.653 38.320 1.445 108.199 o
-16 -5 -11 1085.640 1108.850 29.880 0.740 o
-16 -5 -10 497.408 463.793 9.048 3.614 o
-16 -5 -9 71.520 64.399 1.597 57.587 o
-16 -5 -8 437.213 428.591 8.363 4.315 o
-16 -5 -7 430.967 399.090 7.755 4.603 o
-16 -5 -6 221.891 221.936 4.562 12.131 o
-16 -5 -5 133.134 129.786 3.878 23.341 o
-16 -5 -4 223.479 246.647 6.919 10.113 o
-16 -5 -3 518.160 451.096 12.393 3.161 o
-16 -5 -2 407.859 410.951 7.907 4.757 o
-16 -5 -1 527.790 528.344 10.188 3.117 o
-16 -4 -45 327.372 282.382 5.550 7.447 o
-16 -4 -44 38.814 33.378 0.988 119.326 o
-16 -4 -43 128.557 118.229 2.509 27.379 o
-16 -4 -42 19.066 17.944 0.836 243.177 o
-16 -4 -41 24.198 24.102 0.836 188.407 o
-16 -4 -40 61.839 62.270 1.369 66.198 o
-16 -4 -39 57.518 61.282 1.217 71.049 o
-16 -4 -38 72.102 78.617 1.521 53.477 o
-16 -4 -37 93.204 92.987 1.673 40.826 o
-16 -4 -36 89.900 94.888 1.749 41.444 o
-16 -4 -35 264.987 266.263 4.258 9.731 o
-16 -4 -34 117.940 124.160 2.205 29.300 o
-16 -4 -33 14.098 16.651 0.836 301.525 o
-16 -4 -32 32.519 35.811 0.912 133.011 o
-16 -4 -31 55.551 58.620 1.217 74.099 o
-16 -4 -30 51.360 52.310 1.140 82.325 o
-16 -4 -29 81.764 92.302 2.281 43.126 o
-16 -4 -28 369.664 375.140 7.299 5.532 o
-16 -4 -27 422.416 435.281 8.363 4.421 o
-16 -4 -26 4.626 6.235 1.064 661.894 o
-16 -4 -25 34.045 39.308 1.445 116.420 o
-16 -4 -24 230.177 244.518 4.942 11.080 o
-16 -4 -23 521.774 536.099 10.264 3.122 o
-16 -4 -22 268.078 282.077 5.550 8.907 o
-16 -4 -21 160.628 164.152 3.650 18.786 o
-16 -4 -20 58.014 57.860 1.673 69.216 o
-16 -4 -19 516.128 517.015 9.884 3.243 o
-16 -4 -18 188.661 187.038 3.802 15.502 o
-16 -4 -17 22.379 27.752 1.293 174.185 o
-16 -4 -16 13.876 14.218 0.988 308.755 o
-16 -4 -15 310.215 307.700 6.006 7.413 o
-16 -4 -14 41.957 48.204 1.445 94.533 o
-16 -4 -13 600.737 604.376 11.557 2.499 o
-16 -4 -12 187.520 175.177 3.650 16.126 o
-16 -4 -11 283.610 293.862 5.778 8.256 o
-16 -4 -10 458.681 432.620 8.363 4.109 o
-16 -4 -9 228.718 222.773 4.562 11.806 o
-16 -4 -8 268.280 274.246 5.398 9.073 o
-16 -4 -7 207.583 190.155 3.878 14.145 o
-16 -4 -6 243.635 239.044 4.790 10.743 o
-16 -4 -5 354.748 343.891 6.767 6.084 o
-16 -4 -4 198.358 192.284 3.954 14.583 o
-16 -4 -3 139.822 149.326 3.193 22.387 o
-16 -4 -2 175.779 180.347 3.726 16.745 o
-16 -4 -1 1017.660 1024.530 19.464 0.989 o
-16 -3 -45 80.597 74.739 1.749 49.297 o
-16 -3 -44 62.055 57.556 1.369 67.918 o
-16 -3 -43 115.130 104.011 2.281 31.848 o
-16 -3 -42 20.648 19.464 0.760 227.508 o
-16 -3 -41 130.011 128.341 2.281 26.627 o
-16 -3 -40 173.352 158.070 2.661 18.862 o
-16 -3 -39 8.686 9.428 0.836 482.210 o
-16 -3 -38 124.197 122.487 2.129 28.390 o
-16 -3 -37 5.496 7.451 0.684 708.913 o
-16 -3 -36 34.316 38.700 0.988 123.609 o
-16 -3 -35 84.781 87.513 1.673 44.963 o
-16 -3 -34 85.583 88.121 1.673 44.522 o
-16 -3 -33 40.381 40.221 1.064 108.139 o
-16 -3 -32 260.068 269.304 4.334 9.816 o
-16 -3 -31 448.448 450.412 7.071 4.277 o
-16 -3 -30 225.507 234.786 3.802 12.083 o
-16 -3 -29 177.074 179.359 2.965 17.338 o
-16 -3 -28 96.622 103.859 2.357 36.285 o
-16 -3 -27 325.438 347.921 6.843 6.510 o
-16 -3 -26 393.221 415.133 7.983 4.880 o
-16 -3 -25 17.306 21.517 1.217 224.032 o
-16 -3 -24 47.410 48.888 1.445 86.655 o
-16 -3 -23 89.507 101.426 2.433 38.474 o
-16 -3 -22 283.509 295.383 5.778 8.239 o
-16 -3 -21 441.815 453.453 8.820 4.105 o
-16 -3 -20 69.919 73.903 1.901 54.275 o
-16 -3 -19 87.398 97.397 2.281 40.273 o
-16 -3 -18 273.764 274.550 5.398 8.912 o
-16 -3 -17 324.083 353.775 9.656 5.717 o
-16 -3 -16 122.583 124.236 2.661 27.633 o
-16 -3 -15 237.592 245.734 5.018 10.730 o
-16 -3 -14 742.706 763.206 20.757 1.460 o
-16 -3 -13 579.271 572.747 11.177 2.678 o
-16 -3 -12 167.610 163.012 3.421 18.449 o
-16 -3 -11 1591.700 1604.950 30.793 0.432 o
-16 -3 -10 114.462 118.229 2.661 29.704 o
-16 -3 -9 461.184 466.302 8.972 3.879 o
-16 -3 -8 207.837 208.479 4.258 13.355 o
-16 -3 -7 60.789 63.486 1.673 64.772 o
-16 -3 -6 252.595 248.471 4.866 10.209 o
-16 -3 -5 299.030 299.641 5.930 7.769 o
-16 -3 -4 264.226 251.057 5.018 9.708 o
-16 -3 -3 122.420 128.189 2.737 27.182 o
-16 -3 -2 7.659 7.831 1.140 477.208 o
-16 -3 -1 12.772 14.522 1.064 314.867 o
-16 -2 -45 16.399 16.271 0.760 280.938 o
-16 -2 -44 25.893 25.395 1.064 170.988 o
-16 -2 -43 12.553 9.580 0.684 398.679 o
-16 -2 -42 16.239 20.985 0.988 246.967 o
-16 -2 -41 185.098 182.932 3.650 16.021 o
-16 -2 -40 69.253 64.779 1.293 60.276 o
-16 -2 -39 23.276 21.897 0.760 201.799 o
-16 -2 -38 35.737 34.594 0.912 126.161 o
-16 -2 -37 50.517 49.801 1.140 84.815 o
-16 -2 -36 113.712 122.335 2.129 30.467 o
-16 -2 -35 1.273 0.684 0.760 2152.440 o
-16 -2 -34 194.497 197.150 3.269 15.162 o
-16 -2 -33 245.273 245.810 3.954 10.931 o
-16 -2 -32 204.207 209.239 3.421 14.076 o
-16 -2 -31 562.376 559.593 8.744 2.961 o
-16 -2 -30 294.529 306.484 4.866 8.118 o
-16 -2 -29 163.368 170.691 2.889 19.011 o
-16 -2 -28 156.494 157.233 2.661 20.627 o
-16 -2 -27 76.308 87.969 2.053 47.058 o
-16 -2 -26 391.664 407.378 7.907 4.953 o
-16 -2 -25 31.663 34.442 1.369 129.158 o
-16 -2 -24 259.219 280.709 5.474 9.213 o
-16 -2 -23 3.787 5.854 1.064 727.178 o
-16 -2 -22 350.243 380.919 7.375 5.743 o
-16 -2 -21 43.898 44.250 1.445 94.585 o
-16 -2 -20 443.388 465.542 8.972 4.022 o
-16 -2 -19 60.570 62.878 1.825 64.176 o
-16 -2 -18 1145.210 1128.080 21.593 0.811 o
-16 -2 -17 467.961 517.472 14.142 3.050 o
-16 -2 -16 812.785 763.814 14.674 1.555 o
-16 -2 -15 311.176 318.040 6.235 7.220 o
-16 -2 -14 234.925 205.666 4.182 12.123 o
-16 -2 -13 559.189 546.972 10.568 2.875 o
-16 -2 -12 27.688 25.699 1.064 162.873 o
-16 -2 -11 405.988 392.780 7.679 4.913 o
-16 -2 -10 845.372 810.574 15.586 1.428 o
-16 -2 -9 866.437 850.566 16.423 1.340 o
-16 -2 -8 1278.580 1241.450 23.646 0.672 o
-16 -2 -7 81.977 83.483 3.117 41.034 o
-16 -2 -6 746.145 772.938 20.757 1.447 o
-16 -2 -5 219.172 225.966 4.562 12.164 o
-16 -2 -4 187.057 194.489 3.954 15.236 o
-16 -2 -3 6.334 6.995 0.836 627.072 o
-16 -2 -2 50.254 47.064 1.521 83.577 o
-16 -2 -1 41.590 41.513 1.293 102.179 o
-16 -1 -46 10.658 10.873 0.684 427.881 o
-16 -1 -45 71.197 67.364 1.673 56.527 o
-16 -1 -44 4.587 4.638 0.684 905.540 o
-16 -1 -43 13.292 14.598 0.988 314.074 o
-16 -1 -42 196.818 180.803 3.573 15.338 o
-16 -1 -41 156.805 142.940 2.889 21.144 o
-16 -1 -40 57.822 59.153 1.445 70.369 o
-16 -1 -39 15.038 17.031 0.684 296.538 o
-16 -1 -38 91.998 88.349 1.521 42.447 o
-16 -1 -37 58.477 59.001 1.217 71.211 o
-16 -1 -36 318.549 314.087 5.018 7.434 o
-16 -1 -35 25.185 22.505 0.836 187.422 o
-16 -1 -34 26.881 30.337 1.369 149.321 o
-16 -1 -33 500.050 503.406 7.831 3.577 o
-16 -1 -32 2.999 3.041 0.684 1262.830 o
-16 -1 -31 0.320 1.293 0.608 3466.560 o
-16 -1 -30 300.675 306.256 4.866 7.971 o
-16 -1 -29 163.686 167.878 2.813 19.186 o
-16 -1 -28 68.135 72.762 1.521 57.448 o
-16 -1 -27 676.937 694.473 10.796 2.115 o
-16 -1 -26 178.035 191.752 3.954 15.948 o
-16 -1 -25 6.407 6.767 1.293 494.605 o
-16 -1 -24 19.451 21.213 1.369 203.027 o
-16 -1 -23 683.178 712.873 13.610 1.945 o
-16 -1 -22 133.023 147.882 3.269 23.229 o
-16 -1 -21 144.912 161.035 3.421 20.803 o
-16 -1 -20 327.550 343.587 6.691 6.550 o
-16 -1 -19 166.622 176.850 3.650 17.697 o
-16 -1 -18 50.893 60.217 1.825 73.266 o
-16 -1 -17 345.436 346.400 6.691 6.228 o
-16 -1 -16 248.531 245.506 4.866 10.406 o
-16 -1 -15 269.270 260.180 5.170 9.344 o
-16 -1 -14 532.866 527.280 10.188 3.092 o
-16 -1 -13 383.502 380.919 7.451 5.287 o
-16 -1 -12 653.747 619.886 11.937 2.256 o
-16 -1 -11 382.185 361.911 7.147 5.483 o
-16 -1 -10 122.060 114.352 2.585 28.766 o
-16 -1 -9 572.202 542.562 10.568 2.823 o
-16 -1 -8 768.139 737.355 19.996 1.469 o
-16 -1 -7 59.801 64.095 1.825 64.294 o
-16 -1 -6 213.762 216.158 4.410 12.752 o
-16 -1 -5 44.514 48.280 1.521 90.033 o
-16 -1 -4 104.532 107.129 2.357 33.797 o
-16 -1 -3 42.199 41.969 1.445 98.930 o
-16 -1 -2 225.754 228.247 4.562 11.816 o
-16 -1 -1 165.957 172.820 3.650 17.925 o
-15 -21 -9 49.564 56.872 2.281 71.595 o
-15 -21 -8 13.448 18.248 1.901 215.766 o
-15 -21 -7 118.524 113.895 3.573 27.305 o
-15 -21 -6 6.520 10.416 1.901 317.883 o
-15 -21 -5 209.518 193.729 5.626 12.627 o
-15 -21 -4 83.334 76.564 2.737 43.539 o
-15 -21 -3 255.159 251.589 7.071 9.004 o
-15 -21 -2 30.280 27.143 1.597 137.524 o
-15 -21 -1 221.851 210.304 6.083 11.387 o
-15 -20 -17 108.638 107.433 3.345 30.285 o
-15 -20 -16 30.882 27.980 1.977 124.506 o
-15 -20 -15 40.871 42.426 1.901 94.258 o
-15 -20 -14 85.279 88.805 2.965 39.781 o
-15 -20 -13 51.288 52.006 2.281 72.221 o
-15 -20 -12 4.986 7.223 1.445 488.134 o
-15 -20 -11 411.070 385.328 10.568 4.393 o
-15 -20 -10 32.984 31.173 2.281 108.972 o
-15 -20 -9 207.962 207.795 5.854 12.195 o
-15 -20 -8 151.318 148.566 4.410 19.395 o
-15 -20 -7 122.195 115.340 3.726 26.239 o
-15 -20 -6 75.439 78.921 2.813 45.749 o
-15 -20 -5 80.228 77.704 3.117 42.615 o
-15 -20 -4 68.193 68.581 2.509 53.179 o
-15 -20 -3 0.644 1.064 1.977 528.868 o
-15 -20 -2 75.232 78.465 2.813 45.924 o
-15 -20 -1 147.211 135.869 4.334 20.553 o
-15 -19 -22 115.744 107.889 3.573 28.303 o
-15 -19 -21 224.562 206.046 5.778 11.575 o
-15 -19 -20 18.609 16.271 1.445 220.010 o
-15 -19 -19 74.754 63.562 2.281 52.438 o
-15 -19 -18 42.479 46.607 2.281 83.889 o
-15 -19 -17 36.390 35.735 1.749 109.768 o
-15 -19 -16 16.524 16.575 1.521 228.782 o
-15 -19 -15 285.704 264.666 7.527 7.877 o
-15 -19 -14 11.755 15.434 1.597 268.180 o
-15 -19 -13 322.733 320.702 8.820 6.216 o
-15 -19 -12 110.483 100.590 3.573 29.958 o
-15 -19 -11 588.763 558.681 15.054 2.380 o
-15 -19 -10 59.219 56.340 2.357 63.477 o
-15 -19 -9 104.090 97.397 3.421 32.059 o
-15 -19 -8 122.702 122.335 3.878 25.291 o
-15 -19 -7 154.435 155.485 4.714 18.359 o
-15 -19 -6 100.724 97.549 3.269 33.284 o
-15 -19 -5 229.995 227.031 6.387 10.562 o
-15 -19 -4 56.907 57.480 2.281 65.399 o
-15 -19 -3 2.174 4.790 1.369 702.350 o
-15 -19 -2 214.536 205.742 6.083 11.780 o
-15 -19 -1 84.129 77.780 2.737 43.026 o
-15 -18 -26 387.517 375.216 10.188 4.736 o
-15 -18 -25 30.767 33.454 2.205 112.886 o
-15 -18 -24 33.425 37.331 1.749 114.033 o
-15 -18 -23 288.590 294.014 8.135 7.268 o
-15 -18 -22 51.312 54.895 2.205 71.707 o
-15 -18 -21 7.878 7.223 1.825 334.705 o
-15 -18 -20 101.604 99.221 3.117 33.363 o
-15 -18 -19 91.842 84.547 2.737 39.295 o
-15 -18 -18 20.655 20.833 1.597 186.106 o
-15 -18 -16 127.987 120.054 3.726 25.012 o
-15 -18 -15 25.772 25.090 1.521 157.909 o
-15 -18 -14 25.192 24.786 2.053 141.428 o
-15 -18 -13 88.348 85.003 2.889 39.725 o
-15 -18 -12 221.947 216.386 6.235 11.157 o
-15 -18 -11 191.750 186.734 5.474 13.840 o
-15 -18 -10 155.227 147.654 4.410 19.071 o
-15 -18 -9 2.590 7.679 1.597 508.012 o
-15 -18 -8 311.006 295.839 8.135 6.834 o
-15 -18 -7 4.217 1.369 1.140 824.857 o
-15 -18 -6 264.498 268.392 7.755 8.219 o
-15 -18 -5 49.696 45.011 2.129 78.821 o
-15 -18 -4 50.521 63.410 2.965 61.375 o
-15 -18 -3 1169.240 1115.460 29.728 0.695 o
-15 -18 -2 325.294 310.361 8.744 6.279 o
-15 -18 -1 216.878 230.680 6.691 10.764 o
-15 -17 -29 64.585 64.779 2.661 55.106 o
-15 -17 -28 128.116 126.897 3.802 24.354 o
-15 -17 -27 68.879 69.493 2.357 53.516 o
-15 -17 -26 317.794 315.683 8.668 6.379 o
-15 -17 -25 111.389 109.942 3.345 29.503 o
-15 -17 -24 24.672 18.856 1.140 190.154 o
-15 -17 -23 2.181 3.345 0.912 1153.030 o
-15 -17 -22 468.379 453.909 12.393 3.438 o
-15 -17 -21 182.729 171.451 5.018 15.281 o
-15 -17 -20 16.262 15.434 0.988 273.319 o
-15 -17 -19 47.486 43.794 1.521 89.062 o
-15 -17 -18 2.425 2.281 0.760 1395.420 o
-15 -17 -17 114.893 101.274 3.269 29.861 o
-15 -17 -16 78.650 71.166 2.509 47.597 o
-15 -17 -15 71.666 65.235 1.673 56.882 o
-15 -17 -14 608.437 574.723 15.511 2.255 o
-15 -17 -13 2.523 2.889 0.760 1300.640 o
-15 -17 -12 36.180 32.313 1.064 125.773 o
-15 -17 -11 108.978 105.684 3.497 29.970 o
-15 -17 -10 106.377 101.882 3.269 31.539 o
-15 -17 -9 11.996 12.697 1.521 288.405 o
-15 -17 -8 2.046 1.673 1.749 577.239 o
-15 -17 -7 267.260 259.876 7.223 8.503 o
-15 -17 -6 30.337 32.009 2.357 111.231 o
-15 -17 -5 134.609 137.921 4.106 22.233 o
-15 -17 -4 212.616 224.598 6.463 11.198 o
-15 -17 -3 101.955 99.830 3.345 32.501 o
-15 -17 -2 184.816 190.459 5.550 14.048 o
-15 -17 -1 542.371 525.379 14.294 2.681 o
-15 -16 -32 19.065 19.996 1.064 224.587 o
-15 -16 -31 33.143 30.032 1.064 136.971 o
-15 -16 -30 17.390 20.300 0.988 240.119 o
-15 -16 -29 296.510 301.237 5.930 7.809 o
-15 -16 -28 60.174 56.568 1.673 67.961 o
-15 -16 -27 54.988 61.206 1.597 70.926 o
-15 -16 -26 27.099 27.523 1.064 161.591 o
-15 -16 -25 134.668 141.495 3.041 23.790 o
-15 -16 -24 191.139 189.243 3.802 15.261 o
-15 -16 -23 66.495 71.546 1.825 57.326 o
-15 -16 -22 183.513 193.805 3.954 15.496 o
-15 -16 -21 240.061 251.589 5.018 10.530 o
-15 -16 -20 320.036 320.245 6.235 7.023 o
-15 -16 -19 648.261 647.942 12.317 2.207 o
-15 -16 -18 19.802 17.944 0.988 230.342 o
-15 -16 -17 209.198 209.543 4.258 13.255 o
-15 -16 -16 104.121 108.801 2.509 33.323 o
-15 -16 -15 220.133 217.907 4.334 12.445 o
-15 -16 -14 181.093 180.575 3.650 16.401 o
-15 -16 -13 24.969 23.874 1.064 178.638 o
-15 -16 -12 355.716 356.893 6.919 5.937 o
-15 -16 -11 38.079 34.062 1.140 118.173 o
-15 -16 -10 100.191 93.519 2.129 37.358 o
-15 -16 -9 351.327 323.895 6.311 6.404 o
-15 -16 -8 194.934 184.985 5.550 13.645 o
-15 -16 -7 365.090 334.235 9.200 5.435 o
-15 -16 -6 148.040 147.654 4.562 19.520 o
-15 -16 -5 69.093 67.592 2.585 52.488 o
-15 -16 -4 47.732 48.584 2.053 79.899 o
-15 -16 -3 83.531 93.519 3.117 38.954 o
-15 -16 -2 105.006 110.398 3.573 30.070 o
-15 -16 -1 113.122 119.750 3.802 27.161 o
-15 -15 -34 12.868 16.119 0.988 309.520 o
-15 -15 -33 159.173 154.648 3.193 19.910 o
-15 -15 -32 26.354 28.968 1.140 159.752 o
-15 -15 -31 28.026 31.173 1.140 149.722 o
-15 -15 -30 18.204 19.768 0.988 235.680 o
-15 -15 -29 160.712 156.625 3.269 19.570 o
-15 -15 -28 5.365 7.451 0.988 617.396 o
-15 -15 -27 648.107 658.282 12.545 2.179 o
-15 -15 -26 55.764 57.100 1.597 72.066 o
-15 -15 -25 191.468 199.051 4.030 14.744 o
-15 -15 -24 1.922 3.041 0.760 1427.030 o
-15 -15 -23 136.213 145.677 3.117 23.189 o
-15 -15 -22 79.862 84.015 2.053 46.387 o
-15 -15 -21 249.900 262.994 5.170 9.915 o
-15 -15 -20 22.416 22.353 0.988 198.394 o
-15 -15 -19 22.238 22.277 1.217 191.101 o
-15 -15 -18 303.414 306.636 6.083 7.547 o
-15 -15 -17 170.089 180.119 3.650 17.276 o
-15 -15 -16 102.847 109.258 2.509 33.575 o
-15 -15 -15 24.506 23.570 1.140 179.163 o
-15 -15 -14 21.069 24.178 1.217 192.278 o
-15 -15 -13 179.327 180.727 3.726 16.460 o
-15 -15 -12 781.208 769.364 14.674 1.611 o
-15 -15 -11 314.922 314.239 6.083 7.226 o
-15 -15 -10 37.715 42.578 1.369 107.094 o
-15 -15 -9 68.643 63.030 1.597 59.848 o
-15 -15 -8 355.637 337.733 6.539 6.169 o
-15 -15 -7 0.945 1.064 0.608 2823.730 o
-15 -15 -6 140.606 133.512 2.813 23.860 o
-15 -15 -5 18.114 17.411 1.369 224.179 o
-15 -15 -4 5.898 5.474 1.445 486.963 o
-15 -15 -3 110.083 111.843 3.573 28.969 o
-15 -15 -2 5.306 3.573 1.369 569.981 o
-15 -15 -1 35.218 36.647 1.901 108.174 o
-15 -14 -36 6.987 10.873 0.988 484.150 o
-15 -14 -35 104.451 94.659 2.129 35.991 o
-15 -14 -34 79.700 81.810 1.977 47.226 o
-15 -14 -33 155.013 152.520 3.193 20.457 o
-15 -14 -32 35.613 37.788 1.217 118.389 o
-15 -14 -31 64.196 68.657 1.673 60.528 o
-15 -14 -30 11.031 15.206 0.988 343.321 o
-15 -14 -29 79.657 79.073 1.901 48.147 o
-15 -14 -28 80.262 78.845 1.901 47.928 o
-15 -14 -27 301.179 306.103 6.006 7.625 o
-15 -14 -26 137.068 143.928 3.041 23.304 o
-15 -14 -25 48.001 49.345 1.445 85.636 o
-15 -14 -24 241.453 242.009 4.790 10.770 o
-15 -14 -23 49.916 60.141 1.825 74.216 o
-15 -14 -22 11.995 12.089 0.912 361.507 o
-15 -14 -21 176.347 183.845 3.726 16.568 o
-15 -14 -20 107.756 108.877 2.433 32.640 o
-15 -14 -19 88.215 92.379 2.281 40.837 o
-15 -14 -18 16.252 18.552 0.988 257.873 o
-15 -14 -17 33.444 40.221 1.293 119.312 o
-15 -14 -16 305.984 317.736 6.311 7.306 o
-15 -14 -15 517.041 521.881 9.960 3.217 o
-15 -14 -14 109.384 127.125 2.737 29.667 o
-15 -14 -13 98.567 98.157 2.281 36.748 o
-15 -14 -12 25.953 25.623 1.064 170.233 o
-15 -14 -11 50.232 56.492 1.445 78.978 o
-15 -14 -10 212.959 201.560 4.030 13.417 o
-15 -14 -9 155.043 152.443 3.193 20.458 o
-15 -14 -8 365.272 346.096 6.691 5.923 o
-15 -14 -7 111.456 103.783 2.281 32.713 o
-15 -14 -6 168.223 153.964 3.117 19.126 o
-15 -14 -5 475.648 446.914 8.592 3.886 o
-15 -14 -4 117.187 105.228 2.281 31.262 o
-15 -14 -3 248.626 231.212 4.562 10.812 o
-15 -14 -2 27.313 24.330 1.597 151.247 o
-15 -14 -1 1.769 -0.304 1.673 678.935 o
-15 -13 -38 18.924 21.213 0.988 224.700 o
-15 -13 -37 119.251 115.264 2.433 29.507 o
-15 -13 -36 76.196 73.294 1.825 51.481 o
-15 -13 -35 93.996 90.097 1.977 40.234 o
-15 -13 -34 194.662 204.145 4.182 14.276 o
-15 -13 -33 41.952 41.969 1.445 99.324 o
-15 -13 -32 107.946 102.263 2.281 33.736 o
-15 -13 -31 142.605 140.963 2.965 22.884 o
-15 -13 -30 61.770 58.088 1.597 66.571 o
-15 -13 -29 184.996 200.191 4.030 15.121 o
-15 -13 -28 86.573 94.051 2.129 41.621 o
-15 -13 -27 438.504 436.194 8.440 4.259 o
-15 -13 -26 3.604 1.977 0.684 1247.890 o
-15 -13 -25 123.322 125.984 2.661 27.352 o
-15 -13 -24 463.742 485.386 9.352 3.743 o
-15 -13 -23 421.912 441.288 8.516 4.376 o
-15 -13 -22 4.778 2.737 0.912 857.069 o
-15 -13 -21 20.102 24.862 1.140 198.814 o
-15 -13 -20 169.058 179.131 3.726 17.325 o
-15 -13 -19 7.426 10.036 0.988 483.470 o
-15 -13 -18 36.509 35.279 1.217 119.189 o
-15 -13 -17 85.302 91.770 2.129 42.478 o
-15 -13 -16 145.300 149.858 3.269 21.593 o
-15 -13 -15 88.314 94.203 2.129 40.994 o
-15 -13 -14 192.673 203.917 4.182 14.402 o
-15 -13 -13 31.598 32.009 1.293 134.151 o
-15 -13 -12 132.937 140.507 2.965 24.215 o
-15 -13 -11 152.457 150.315 3.193 20.855 o
-15 -13 -10 324.929 335.148 6.539 6.710 o
-15 -13 -9 112.676 115.948 2.509 30.616 o
-15 -13 -8 124.798 124.692 2.737 27.075 o
-15 -13 -7 76.600 70.557 1.749 52.300 o
-15 -13 -6 60.865 57.708 1.521 67.928 o
-15 -13 -5 166.432 160.731 3.269 18.819 o
-15 -13 -4 33.625 32.922 1.140 130.309 o
-15 -13 -3 755.981 696.222 13.306 1.796 o
-15 -13 -2 42.771 42.578 1.140 101.001 o
-15 -13 -1 14.233 13.229 0.608 339.055 o
-15 -12 -40 114.998 106.368 2.281 31.616 o
-15 -12 -39 81.351 84.167 1.977 46.025 o
-15 -12 -38 77.000 77.400 1.825 50.075 o
-15 -12 -37 118.868 116.100 2.433 29.500 o
-15 -12 -36 158.904 147.730 3.041 20.474 o
-15 -12 -35 135.887 139.898 2.889 23.961 o
-15 -12 -34 16.017 17.411 1.064 260.869 o
-15 -12 -33 123.184 121.879 2.661 27.735 o
-15 -12 -32 85.267 88.653 1.977 43.582 o
-15 -12 -31 69.726 79.301 1.901 52.925 o
-15 -12 -30 22.731 23.874 1.217 184.431 o
-15 -12 -29 152.748 169.475 3.421 19.549 o
-15 -12 -28 101.042 110.854 2.509 33.820 o
-15 -12 -27 22.644 22.581 1.217 188.165 o
-15 -12 -26 397.408 412.472 7.983 4.849 o
-15 -12 -25 45.369 46.607 1.369 91.621 o
-15 -12 -24 99.708 108.573 2.433 34.635 o
-15 -12 -23 249.239 277.668 5.474 9.563 o
-15 -12 -22 274.501 290.593 5.702 8.559 o
-15 -12 -21 241.397 257.975 5.094 10.330 o
-15 -12 -20 226.426 220.036 4.410 12.056 o
-15 -12 -19 160.302 170.919 3.497 18.674 o
-15 -12 -18 265.760 273.562 5.398 9.157 o
-15 -12 -17 66.346 69.569 1.673 58.830 o
-15 -12 -16 14.030 15.967 0.988 295.634 o
-15 -12 -15 3.929 2.281 0.760 1095.970 o
-15 -12 -14 504.846 530.549 10.188 3.241 o
-15 -12 -13 279.850 277.516 5.550 8.647 o
-15 -12 -12 263.497 264.742 5.246 9.419 o
-15 -12 -11 204.441 199.659 4.030 13.946 o
-15 -12 -10 150.971 153.888 3.269 20.727 o
-15 -12 -9 1039.530 1034.330 19.692 0.960 o
-15 -12 -8 414.281 417.946 8.059 4.631 o
-15 -12 -7 86.245 87.284 1.977 43.471 o
-15 -12 -6 87.648 80.594 2.053 43.949 o
-15 -12 -5 213.277 206.046 4.106 13.230 o
-15 -12 -4 413.618 388.674 6.159 5.083 o
-15 -12 -3 120.417 112.299 1.977 30.373 o
-15 -12 -2 1015.140 963.093 14.902 1.100 o
-15 -12 -1 270.079 251.589 4.030 9.887 o
-15 -11 -41 7.400 7.451 0.988 528.773 o
-15 -11 -40 14.716 12.925 0.912 312.355 o
-15 -11 -39 229.095 229.616 4.562 11.640 o
-15 -11 -38 162.569 148.566 3.041 20.042 o
-15 -11 -37 406.714 383.808 7.451 4.993 o
-15 -11 -36 69.941 71.166 1.749 55.784 o
-15 -11 -35 241.545 237.979 4.790 10.843 o
-15 -11 -34 43.582 48.736 1.064 95.553 o
-15 -11 -33 105.344 107.281 2.357 33.580 o
-15 -11 -32 470.161 492.913 9.428 3.662 o
-15 -11 -31 164.738 166.281 3.421 18.561 o
-15 -11 -30 12.065 13.990 1.064 328.845 o
-15 -11 -29 3.208 1.597 0.836 1207.860 o
-15 -11 -28 221.517 223.761 4.486 12.152 o
-15 -11 -27 16.101 18.400 1.064 255.413 o
-15 -11 -26 18.203 21.137 0.988 230.356 o
-15 -11 -25 128.698 127.505 2.737 26.199 o
-15 -11 -24 181.709 194.109 3.954 15.609 o
-15 -11 -23 764.804 775.751 14.750 1.636 o
-15 -11 -22 463.036 483.790 9.352 3.754 o
-15 -11 -21 1088.500 1086.490 20.605 0.882 o
-15 -11 -20 101.937 106.824 2.433 34.292 o
-15 -11 -19 188.344 201.484 4.106 14.803 o
-15 -11 -18 292.851 303.062 5.930 7.872 o
-15 -11 -17 347.059 352.939 6.843 6.116 o
-15 -11 -16 52.297 57.480 1.673 74.525 o
-15 -11 -15 18.174 21.061 1.064 227.222 o
-15 -11 -14 283.109 288.844 5.702 8.358 o
-15 -11 -13 164.345 182.780 3.802 17.484 o
-15 -11 -12 962.927 957.999 18.096 1.105 o
-15 -11 -11 343.013 356.589 6.995 6.115 o
-15 -11 -10 47.599 50.561 1.521 84.657 o
-15 -11 -9 154.168 166.890 3.421 19.536 o
-15 -11 -8 350.866 360.542 7.071 5.948 o
-15 -11 -7 1294.470 1307.440 24.710 0.637 o
-15 -11 -6 130.592 154.648 3.345 22.986 o
-15 -11 -5 813.378 778.944 14.826 1.535 o
-15 -11 -4 62.653 62.650 1.293 65.806 o
-15 -11 -3 521.786 503.710 7.831 3.429 o
-15 -11 -2 65.140 72.990 1.445 59.615 o
-15 -11 -1 846.266 806.240 12.469 1.514 o
-15 -10 -43 8.163 11.025 1.217 406.737 o
-15 -10 -42 388.528 375.444 7.223 5.301 o
-15 -10 -41 313.586 302.302 5.930 7.421 o
-15 -10 -40 126.392 112.831 2.509 28.245 o
-15 -10 -39 87.375 83.635 1.977 43.735 o
-15 -10 -38 6.734 9.352 0.988 518.321 o
-15 -10 -37 80.834 82.266 1.901 46.929 o
-15 -10 -36 215.609 207.262 3.421 13.480 o
-15 -10 -35 287.706 294.471 4.714 8.491 o
-15 -10 -34 239.592 246.038 3.954 11.155 o
-15 -10 -33 37.493 37.864 0.912 118.171 o
-15 -10 -32 104.005 115.112 2.433 32.788 o
-15 -10 -31 103.057 103.555 2.281 34.804 o
-15 -10 -30 370.431 374.152 7.299 5.528 o
-15 -10 -29 611.426 613.728 11.709 2.430 o
-15 -10 -28 546.054 554.879 10.568 2.920 o
-15 -10 -27 218.299 219.123 4.334 12.504 o
-15 -10 -26 47.148 51.169 1.445 85.563 o
-15 -10 -25 193.699 196.770 4.030 14.675 o
-15 -10 -24 54.172 58.468 1.673 72.314 o
-15 -10 -23 55.096 57.100 1.521 73.237 o
-15 -10 -22 111.846 117.469 2.585 30.470 o
-15 -10 -21 146.999 147.882 3.117 21.712 o
-15 -10 -20 195.615 203.765 4.106 14.288 o
-15 -10 -19 1.848 1.521 0.836 1546.300 o
-15 -10 -18 321.034 322.070 6.311 6.965 o
-15 -10 -17 42.146 40.297 1.521 99.364 o
-15 -10 -16 96.881 100.438 2.205 37.111 o
-15 -10 -15 420.183 432.316 8.363 4.456 o
-15 -10 -14 448.238 453.909 8.744 4.059 o
-15 -10 -13 112.991 133.588 2.813 28.220 o
-15 -10 -12 520.958 519.981 9.960 3.200 o
-15 -10 -11 935.037 923.100 17.563 1.170 o
-15 -10 -10 278.400 303.518 5.930 8.211 o
-15 -10 -9 51.532 53.298 1.749 76.667 o
-15 -10 -8 2.145 2.889 0.912 1200.350 o
-15 -10 -7 137.001 147.045 3.117 22.997 o
-15 -10 -6 130.292 124.388 2.661 26.319 o
-15 -10 -5 523.366 512.758 9.808 3.220 o
-15 -10 -4 377.402 354.764 6.919 5.641 o
-15 -10 -3 367.791 356.284 6.919 5.765 o
-15 -10 -2 136.493 137.693 2.965 23.916 o
-15 -10 -1 265.779 267.784 5.322 9.273 o
-15 -9 -44 61.992 54.895 1.521 68.158 o
-15 -9 -43 1.393 3.878 0.836 1350.750 o
-15 -9 -42 8.687 8.972 0.988 461.544 o
-15 -9 -41 50.490 52.842 1.445 80.683 o
-15 -9 -40 43.238 45.087 1.445 94.941 o
-15 -9 -39 235.714 236.306 4.714 11.144 o
-15 -9 -38 107.728 114.580 2.053 32.794 o
-15 -9 -37 1.085 0.380 0.684 2688.660 o
-15 -9 -36 290.969 286.411 4.562 8.557 o
-15 -9 -35 73.508 75.423 1.521 53.581 o
-15 -9 -34 176.830 185.137 3.041 17.062 o
-15 -9 -33 34.591 35.811 0.912 127.519 o
-15 -9 -32 220.731 217.679 4.334 12.421 o
-15 -9 -31 492.106 482.117 9.200 3.572 o
-15 -9 -30 45.875 49.193 1.673 86.019 o
-15 -9 -29 198.058 209.695 4.182 13.916 o
-15 -9 -28 175.842 181.640 3.650 16.760 o
-15 -9 -27 76.231 82.799 1.977 48.547 o
-15 -9 -26 128.181 133.892 2.889 25.524 o
-15 -9 -25 72.325 74.359 2.129 51.738 o
-15 -9 -24 4.190 5.094 0.912 803.680 o
-15 -9 -23 929.397 918.082 17.487 1.181 o
-15 -9 -22 156.941 158.982 3.269 19.830 o
-15 -9 -21 123.744 123.171 3.573 25.729 o
-15 -9 -20 252.292 260.713 5.170 9.874 o
-15 -9 -19 157.475 156.625 3.269 19.896 o
-15 -9 -18 131.840 141.495 3.117 24.060 o
-15 -9 -17 1654.330 1615.060 30.793 0.415 o
-15 -9 -16 269.814 272.193 5.398 9.059 o
-15 -9 -15 205.418 213.725 4.334 13.293 o
-15 -9 -14 249.992 270.901 5.398 9.680 o
-15 -9 -13 122.696 125.224 2.737 27.389 o
-15 -9 -12 2190.330 2176.940 41.133 0.241 o
-15 -9 -11 60.623 59.533 1.597 66.907 o
-15 -9 -10 103.528 108.193 2.585 33.346 o
-15 -9 -9 567.047 553.435 10.568 2.822 o
-15 -9 -8 15.162 19.008 1.064 261.423 o
-15 -9 -7 1548.290 1498.430 28.208 0.475 o
-15 -9 -6 50.453 52.690 1.445 80.808 o
-15 -9 -5 255.971 248.167 4.866 10.097 o
-15 -9 -4 362.965 350.126 6.767 5.912 o
-15 -9 -3 521.971 505.991 9.808 3.248 o
-15 -9 -2 71.838 76.108 1.749 53.348 o
-15 -9 -1 358.781 356.589 9.732 5.248 o
-15 -8 -45 19.559 21.821 1.064 214.804 o
-15 -8 -44 95.679 93.747 2.129 38.678 o
-15 -8 -43 12.524 13.686 0.988 331.779 o
-15 -8 -42 8.355 10.873 1.140 417.625 o
-15 -8 -41 386.872 362.215 7.071 5.434 o
-15 -8 -40 235.053 215.626 3.497 12.231 o
-15 -8 -39 187.959 186.810 3.117 16.085 o
-15 -8 -38 81.779 86.220 1.597 46.711 o
-15 -8 -37 76.424 87.588 1.749 48.260 o
-15 -8 -36 33.010 34.594 0.912 133.335 o
-15 -8 -35 451.382 457.711 7.147 4.209 o
-15 -8 -34 232.257 241.553 3.878 11.592 o
-15 -8 -33 466.252 476.338 7.451 3.970 o
-15 -8 -32 22.572 21.669 1.293 187.897 o
-15 -8 -31 343.629 348.377 6.767 6.224 o
-15 -8 -30 29.166 33.606 1.369 137.109 o
-15 -8 -29 27.882 28.208 1.140 155.458 o
-15 -8 -28 57.830 61.510 1.597 68.371 o
-15 -8 -27 111.774 116.633 2.509 30.733 o
-15 -8 -26 16.503 19.540 1.064 246.710 o
-15 -8 -25 51.812 58.088 1.597 75.322 o
-15 -8 -24 40.663 38.016 1.217 107.879 o
-15 -8 -23 61.158 60.445 1.597 66.127 o
-15 -8 -22 32.139 40.829 1.293 121.594 o
-15 -8 -21 150.758 165.217 3.345 20.055 o
-15 -8 -20 43.511 46.607 1.293 95.081 o
-15 -8 -19 175.800 189.851 3.878 16.246 o
-15 -8 -18 145.445 138.454 2.889 22.784 o
-15 -8 -17 336.775 293.178 8.059 6.440 o
-15 -8 -16 554.719 495.270 13.686 2.748 o
-15 -8 -15 63.895 62.954 2.053 60.314 o
-15 -8 -14 4.532 3.878 0.760 912.346 o
-15 -8 -13 516.962 498.692 9.580 3.321 o
-15 -8 -12 188.458 185.061 3.726 15.646 o
-15 -8 -11 197.806 209.467 5.930 12.559 o
-15 -8 -10 28.500 34.366 1.597 132.438 o
-15 -8 -9 92.661 96.256 3.117 35.971 o
-15 -8 -8 117.043 132.143 3.878 25.402 o
-15 -8 -7 104.327 110.778 2.889 32.071 o
-15 -8 -6 195.259 189.395 3.878 14.927 o
-15 -8 -5 116.435 125.756 2.737 28.457 o
-15 -8 -4 509.515 494.890 9.504 3.386 o
-15 -8 -3 565.215 559.973 10.720 2.804 o
-15 -8 -2 169.681 182.096 3.726 17.155 o
-15 -8 -1 37.179 41.513 1.293 110.176 o
-15 -7 -46 5.246 6.387 1.064 623.867 o
-15 -7 -45 171.632 162.176 3.345 18.203 o
-15 -7 -44 93.591 84.319 1.977 41.350 o
-15 -7 -43 265.180 253.490 5.018 9.638 o
-15 -7 -42 34.032 33.606 0.836 132.926 o
-15 -7 -41 16.112 21.137 0.912 251.418 o
-15 -7 -40 147.496 159.134 2.661 21.541 o
-15 -7 -39 75.388 85.079 1.597 49.872 o
-15 -7 -38 123.421 126.745 2.205 28.025 o
-15 -7 -37 16.620 20.605 0.760 256.495 o
-15 -7 -36 275.977 275.539 4.410 9.187 o
-15 -7 -35 1.996 3.573 0.684 1436.860 o
-15 -7 -34 133.641 139.594 2.433 24.953 o
-15 -7 -33 259.977 279.036 4.486 9.603 o
-15 -7 -32 301.719 322.222 5.094 7.697 o
-15 -7 -31 30.209 35.127 1.140 136.692 o
-15 -7 -30 191.424 195.477 3.954 14.919 o
-15 -7 -29 41.975 46.303 1.369 96.803 o
-15 -7 -28 46.793 51.550 1.597 84.277 o
-15 -7 -27 393.807 416.197 8.059 4.855 o
-15 -7 -26 325.903 328.609 6.387 6.792 o
-15 -7 -25 210.065 223.685 4.410 12.748 o
-15 -7 -24 132.128 146.969 3.117 23.646 o
-15 -7 -23 204.794 211.976 4.258 13.425 o
-15 -7 -22 203.170 204.221 4.106 13.835 o
-15 -7 -21 600.554 595.936 11.405 2.526 o
-15 -7 -20 144.679 142.483 3.041 22.421 o
-15 -7 -19 104.831 112.071 2.433 32.951 o
-15 -7 -18 85.821 83.407 1.901 44.638 o
-15 -7 -17 164.870 153.508 3.193 19.395 o
-15 -7 -16 41.955 40.449 1.217 103.361 o
-15 -7 -15 204.192 186.886 3.726 14.555 o
-15 -7 -14 314.059 292.798 5.778 7.558 o
-15 -7 -13 159.142 153.888 3.193 19.952 o
-15 -7 -12 424.174 386.317 7.451 4.786 o
-15 -7 -11 351.734 355.676 6.919 6.006 o
-15 -7 -10 258.550 261.701 5.170 9.654 o
-15 -7 -9 4.631 5.702 0.836 779.229 o
-15 -7 -8 138.884 141.267 2.965 23.350 o
-15 -7 -7 424.660 428.895 8.287 4.441 o
-15 -7 -6 12.181 14.446 1.064 323.762 o
-15 -7 -5 109.817 114.504 2.661 31.036 o
-15 -7 -4 940.402 901.584 17.031 1.188 o
-15 -7 -3 140.152 161.719 3.497 21.189 o
-15 -7 -2 642.671 637.069 12.165 2.252 o
-15 -7 -1 644.197 633.800 12.089 2.256 o
-15 -6 -46 130.281 111.082 2.433 27.832 o
-15 -6 -45 45.497 50.181 1.521 87.500 o
-15 -6 -44 301.123 292.570 5.778 7.851 o
-15 -6 -43 124.431 118.229 2.053 28.863 o
-15 -6 -42 1.803 3.117 0.532 1789.270 o
-15 -6 -41 5.397 5.322 0.608 824.692 o
-15 -6 -40 20.271 24.330 0.760 213.042 o
-15 -6 -39 67.701 70.025 1.445 58.917 o
-15 -6 -38 198.716 203.613 3.345 14.630 o
-15 -6 -37 425.950 415.437 6.539 4.739 o
-15 -6 -36 23.498 22.125 0.912 195.390 o
-15 -6 -35 437.581 460.828 7.223 4.312 o
-15 -6 -34 280.371 287.020 4.638 8.817 o
-15 -6 -33 162.331 163.164 2.661 19.696 o
-15 -6 -32 185.695 193.881 3.193 15.938 o
-15 -6 -31 32.410 35.735 1.293 127.087 o
-15 -6 -30 60.009 61.282 1.673 66.212 o
-15 -6 -29 326.731 329.673 6.387 6.767 o
-15 -6 -28 75.537 77.704 1.825 50.712 o
-15 -6 -27 96.060 105.912 2.281 36.364 o
-15 -6 -26 397.488 395.213 7.603 5.008 o
-15 -6 -25 169.736 179.663 3.650 17.323 o
-15 -6 -24 2.214 7.983 0.988 807.201 o
-15 -6 -23 1686.580 1663.420 31.477 0.397 o
-15 -6 -22 73.682 77.324 1.901 51.398 o
-15 -6 -21 50.354 45.695 1.445 84.990 o
-15 -6 -20 518.457 515.495 9.884 3.234 o
-15 -6 -19 137.750 127.733 2.737 24.790 o
-15 -6 -18 84.406 79.225 1.901 46.060 o
-15 -6 -17 260.459 245.278 4.866 9.993 o
-15 -6 -16 105.414 105.760 2.357 33.749 o
-15 -6 -15 1847.080 1757.020 33.834 0.343 o
-15 -6 -14 34.847 37.560 1.217 120.368 o
-15 -6 -13 589.937 565.980 10.873 2.668 o
-15 -6 -12 89.832 88.349 2.053 41.724 o
-15 -6 -11 459.758 446.230 8.668 4.006 o
-15 -6 -10 290.586 278.276 5.398 8.408 o
-15 -6 -9 151.383 156.549 3.193 20.631 o
-15 -6 -8 20.419 24.862 1.293 190.808 o
-15 -6 -7 720.658 716.370 13.686 1.842 o
-15 -6 -6 109.801 117.925 2.661 30.680 o
-15 -6 -5 147.763 146.133 3.041 21.824 o
-15 -6 -4 108.975 121.499 2.737 30.312 o
-15 -6 -3 5.608 6.387 0.988 632.367 o
-15 -6 -2 585.050 576.852 11.025 2.655 o
-15 -6 -1 480.908 476.719 9.124 3.677 o
-15 -5 -47 75.100 67.364 2.281 51.306 o
-15 -5 -46 40.027 27.599 0.912 124.206 o
-15 -5 -45 31.375 26.535 0.912 150.890 o
-15 -5 -44 474.796 460.904 7.223 3.987 o
-15 -5 -43 407.521 406.009 6.387 5.020 o
-15 -5 -42 153.809 147.501 2.585 21.565 o
-15 -5 -41 38.975 38.092 0.988 113.881 o
-15 -5 -40 438.731 419.771 6.615 4.573 o
-15 -5 -39 302.721 311.882 4.942 7.835 o
-15 -5 -38 25.809 29.196 0.836 168.712 o
-15 -5 -37 157.132 157.538 2.661 20.541 o
-15 -5 -36 266.970 279.568 4.486 9.374 o
-15 -5 -35 205.255 210.912 3.421 13.965 o
-15 -5 -34 264.260 278.732 4.486 9.472 o
-15 -5 -33 60.914 63.791 1.369 66.327 o
-15 -5 -32 130.800 132.903 2.281 26.123 o
-15 -5 -31 13.388 14.370 0.684 338.420 o
-15 -5 -30 428.222 430.111 8.211 4.413 o
-15 -5 -29 364.520 371.187 7.147 5.659 o
-15 -5 -28 291.410 292.494 5.778 8.081 o
-15 -5 -27 406.129 403.880 7.755 4.838 o
-15 -5 -26 159.535 172.212 4.410 17.627 o
-15 -5 -25 309.479 306.636 6.006 7.440 o
-15 -5 -24 144.827 147.273 3.878 20.917 o
-15 -5 -23 416.775 404.717 7.831 4.708 o
-15 -5 -22 542.537 551.838 10.492 2.952 o
-15 -5 -21 51.062 55.427 1.597 77.408 o
-15 -5 -20 157.823 160.199 3.345 19.593 o
-15 -5 -19 532.463 510.477 9.808 3.175 o
-15 -5 -18 8.800 9.504 0.836 477.466 o
-15 -5 -17 141.558 155.789 3.345 21.579 o
-15 -5 -16 36.138 38.700 1.293 115.117 o
-15 -5 -15 521.847 503.482 9.656 3.270 o
-15 -5 -14 447.893 418.554 8.059 4.305 o
-15 -5 -13 54.933 55.123 1.445 74.885 o
-15 -5 -12 110.414 106.824 2.433 32.266 o
-15 -5 -11 262.714 276.147 5.474 9.177 o
-15 -5 -10 91.880 96.180 2.205 39.263 o
-15 -5 -9 514.546 522.186 10.036 3.223 o
-15 -5 -8 55.333 67.972 1.749 66.744 o
-15 -5 -7 224.727 215.626 4.334 12.281 o
-15 -5 -6 118.391 131.611 2.813 27.440 o
-15 -5 -5 23.706 27.904 1.217 170.534 o
-15 -5 -4 420.405 431.100 8.363 4.460 o
-15 -5 -3 377.655 400.991 7.755 5.180 o
-15 -5 -2 919.945 942.337 17.867 1.170 o
-15 -5 -1 555.400 577.308 10.949 2.792 o
-15 -4 -47 77.364 66.908 2.357 49.921 o
-15 -4 -46 15.846 15.739 0.684 294.555 o
-15 -4 -45 76.395 71.318 1.673 52.527 o
-15 -4 -44 24.483 26.611 0.836 180.639 o
-15 -4 -43 75.872 74.435 1.445 52.860 o
-15 -4 -42 124.566 121.423 2.129 28.420 o
-15 -4 -41 113.153 107.129 1.901 32.681 o
-15 -4 -40 87.185 90.097 1.673 43.517 o
-15 -4 -39 18.377 21.289 0.760 238.124 o
-15 -4 -38 20.600 19.768 0.836 223.989 o
-15 -4 -37 63.903 70.101 1.445 61.414 o
-15 -4 -36 133.747 140.811 2.433 24.846 o
-15 -4 -35 36.723 36.267 0.988 120.803 o
-15 -4 -34 346.359 341.382 5.322 6.554 o
-15 -4 -33 340.193 372.175 5.930 6.271 o
-15 -4 -32 115.006 118.305 2.053 30.752 o
-15 -4 -31 268.120 271.205 4.334 9.523 o
-15 -4 -30 332.319 341.610 5.398 6.792 o
-15 -4 -29 112.701 123.780 2.737 29.347 o
-15 -4 -28 259.789 277.440 5.398 9.276 o
-15 -4 -27 202.762 217.831 4.334 13.325 o
-15 -4 -26 14.078 14.218 1.217 286.449 o
-15 -4 -25 94.549 97.701 2.281 37.982 o
-15 -4 -24 234.836 250.524 4.942 10.783 o
-15 -4 -23 62.189 63.030 1.825 62.949 o
-15 -4 -22 99.186 106.901 3.345 32.330 o
-15 -4 -21 555.224 541.422 14.598 2.571 o
-15 -4 -20 27.211 23.418 1.064 169.563 o
-15 -4 -19 464.176 447.979 8.592 3.973 o
-15 -4 -18 23.554 23.266 0.988 189.594 o
-15 -4 -17 373.918 367.461 7.147 5.557 o
-15 -4 -16 13.852 15.815 1.064 292.703 o
-15 -4 -15 175.683 165.521 3.345 17.707 o
-15 -4 -14 407.559 396.809 7.679 4.873 o
-15 -4 -13 209.984 199.811 4.030 13.628 o
-15 -4 -12 318.754 312.338 6.083 7.168 o
-15 -4 -11 359.675 343.207 6.691 6.030 o
-15 -4 -10 899.932 889.190 16.879 1.253 o
-15 -4 -9 68.469 63.030 1.825 58.738 o
-15 -4 -8 469.200 453.985 8.744 3.891 o
-15 -4 -7 278.097 288.692 5.778 8.461 o
-15 -4 -6 246.451 251.513 5.018 10.301 o
-15 -4 -5 381.898 394.832 7.679 5.180 o
-15 -4 -4 111.372 125.604 2.737 29.427 o
-15 -4 -3 133.825 149.706 3.193 23.123 o
-15 -4 -2 191.819 220.796 4.410 13.787 o
-15 -4 -1 753.596 763.358 20.605 1.449 o
-15 -3 -48 16.036 13.001 0.684 309.663 o
-15 -3 -47 60.221 50.105 1.293 73.247 o
-15 -3 -46 164.062 159.514 3.193 19.181 o
-15 -3 -45 18.094 20.833 0.836 239.231 o
-15 -3 -44 410.373 379.094 7.375 4.991 o
-15 -3 -43 60.306 69.189 1.369 64.715 o
-15 -3 -42 136.628 144.004 2.509 24.097 o
-15 -3 -41 190.224 200.496 3.269 15.336 o
-15 -3 -40 248.140 248.624 4.030 10.733 o
-15 -3 -39 536.907 545.223 8.516 3.156 o
-15 -3 -38 410.447 419.543 6.539 4.887 o
-15 -3 -37 73.299 71.014 1.369 55.517 o
-15 -3 -36 11.959 14.370 0.684 362.760 o
-15 -3 -35 49.877 51.702 1.140 84.438 o
-15 -3 -34 110.551 115.112 2.053 32.079 o
-15 -3 -33 160.704 165.141 2.737 19.691 o
-15 -3 -32 10.775 11.785 0.760 405.762 o
-15 -3 -31 249.745 263.070 4.182 10.342 o
-15 -3 -30 164.661 165.445 2.737 19.280 o
-15 -3 -29 370.950 367.309 5.778 5.856 o
-15 -3 -28 8.494 10.492 1.140 418.848 o
-15 -3 -27 4.728 5.930 0.912 729.773 o
-15 -3 -26 140.582 137.009 2.889 23.517 o
-15 -3 -25 321.758 336.212 6.615 6.738 o
-15 -3 -24 433.103 447.446 8.668 4.226 o
-15 -3 -23 197.388 214.333 4.334 13.713 o
-15 -3 -22 169.959 169.627 3.497 17.873 o
-15 -3 -21 589.024 565.524 10.796 2.678 o
-15 -3 -20 1267.390 1187.540 22.581 0.703 o
-15 -3 -19 348.739 325.644 6.387 6.415 o
-15 -3 -18 62.928 64.247 1.673 62.927 o
-15 -3 -17 274.606 262.005 5.170 9.156 o
-15 -3 -16 5.367 8.668 0.912 611.045 o
-15 -3 -15 72.510 78.541 1.977 51.334 o
-15 -3 -14 103.958 103.783 2.281 34.543 o
-15 -3 -13 914.719 913.292 17.259 1.208 o
-15 -3 -12 197.050 195.782 3.954 14.556 o
-15 -3 -11 489.468 492.989 9.428 3.529 o
-15 -3 -10 68.877 62.802 1.597 59.769 o
-15 -3 -9 148.536 139.214 2.965 22.248 o
-15 -3 -8 163.580 163.924 3.421 18.776 o
-15 -3 -7 564.130 550.849 10.568 2.842 o
-15 -3 -6 101.054 102.034 2.281 35.531 o
-15 -3 -5 309.883 297.056 5.854 7.580 o
-15 -3 -4 228.273 235.850 4.714 11.459 o
-15 -3 -3 733.437 718.119 13.686 1.809 o
-15 -3 -2 110.816 111.767 2.509 31.457 o
-15 -3 -1 299.528 311.806 6.083 7.575 o
-15 -2 -48 235.839 213.117 4.182 11.912 o
-15 -2 -47 23.061 22.657 1.140 188.629 o
-15 -2 -46 213.169 195.553 3.878 13.669 o
-15 -2 -45 18.695 20.757 0.836 234.687 o
-15 -2 -44 56.555 51.093 1.293 76.333 o
-15 -2 -43 67.621 64.627 1.293 61.437 o
-15 -2 -42 218.601 207.719 3.421 13.304 o
-15 -2 -41 103.256 102.719 1.825 35.905 o
-15 -2 -40 38.131 39.232 1.140 112.593 o
-15 -2 -39 317.478 309.145 4.942 7.530 o
-15 -2 -38 231.295 233.113 3.802 11.857 o
-15 -2 -37 9.796 15.282 0.684 396.646 o
-15 -2 -36 36.629 39.080 0.988 117.840 o
-15 -2 -35 60.183 70.177 1.369 64.436 o
-15 -2 -34 12.323 13.914 0.760 354.069 o
-15 -2 -33 258.514 268.772 4.258 9.905 o
-15 -2 -32 339.807 351.038 5.550 6.537 o
-15 -2 -31 321.976 330.358 5.246 7.137 o
-15 -2 -30 110.070 117.013 2.053 31.973 o
-15 -2 -29 49.419 52.766 1.140 84.348 o
-15 -2 -28 39.576 41.589 1.064 108.367 o
-15 -2 -27 45.001 49.725 1.521 88.433 o
-15 -2 -26 264.454 280.861 5.550 9.027 o
-15 -2 -25 450.904 461.512 8.820 3.997 o
-15 -2 -24 615.172 621.711 11.785 2.397 o
-15 -2 -23 216.096 231.440 4.562 12.179 o
-15 -2 -22 17.307 19.768 1.064 238.993 o
-15 -2 -21 362.586 350.658 6.767 5.913 o
-15 -2 -20 314.377 299.109 5.854 7.460 o
-15 -2 -19 680.457 665.961 12.697 2.061 o
-15 -2 -18 1204.440 1194.910 22.733 0.736 o
-15 -2 -17 465.784 484.398 9.352 3.732 o
-15 -2 -16 569.408 558.453 10.720 2.788 o
-15 -2 -15 390.403 387.609 7.603 5.135 o
-15 -2 -14 1197.560 1207.610 22.962 0.734 o
-15 -2 -13 24.170 26.307 1.217 171.990 o
-15 -2 -12 511.978 519.144 9.884 3.261 o
-15 -2 -11 34.187 37.027 1.140 123.724 o
-15 -2 -10 658.692 689.227 13.153 2.068 o
-15 -2 -9 459.013 459.383 8.896 3.932 o
-15 -2 -8 88.348 92.379 2.205 41.046 o
-15 -2 -7 2.478 5.246 0.912 970.969 o
-15 -2 -6 140.214 136.477 2.889 23.602 o
-15 -2 -5 11.920 12.393 0.988 351.954 o
-15 -2 -4 87.585 92.226 2.281 41.076 o
-15 -2 -3 704.852 721.921 13.762 1.871 o
-15 -2 -2 270.458 270.521 5.398 9.064 o
-15 -2 -1 93.742 89.565 2.129 39.958 o
-15 -1 -48 37.736 34.670 1.064 119.312 o
-15 -1 -47 391.229 354.232 6.843 5.471 o
-15 -1 -46 147.482 141.191 2.889 22.355 o
-15 -1 -45 10.991 10.568 0.760 414.798 o
-15 -1 -44 306.903 302.758 5.854 7.583 o
-15 -1 -43 70.835 65.615 1.673 57.269 o
-15 -1 -42 76.639 73.827 1.369 52.879 o
-15 -1 -41 18.050 19.844 0.836 243.733 o
-15 -1 -40 33.667 32.618 0.912 134.257 o
-15 -1 -39 151.067 154.877 2.661 21.372 o
-15 -1 -38 165.925 165.673 2.737 19.145 o
-15 -1 -37 88.890 90.858 1.749 42.525 o
-15 -1 -36 4.671 6.615 0.608 831.904 o
-15 -1 -35 91.812 93.595 1.673 41.200 o
-15 -1 -34 659.037 674.249 10.492 2.219 o
-15 -1 -33 633.607 644.749 10.036 2.383 o
-15 -1 -32 199.755 213.953 3.497 14.154 o
-15 -1 -31 230.117 240.944 3.878 11.699 o
-15 -1 -30 64.688 68.961 1.369 61.627 o
-15 -1 -29 82.519 92.454 1.673 44.879 o
-15 -1 -28 38.990 44.631 1.064 106.623 o
-15 -1 -27 11.330 13.610 0.684 382.075 o
-15 -1 -26 145.996 156.625 3.269 21.126 o
-15 -1 -25 151.415 162.556 3.345 20.125 o
-15 -1 -24 407.824 425.093 8.211 4.636 o
-15 -1 -23 372.564 381.071 7.451 5.425 o
-15 -1 -22 323.537 310.057 6.006 7.116 o
-15 -1 -21 153.016 154.572 3.193 20.561 o
-15 -1 -20 191.327 196.922 3.954 14.879 o
-15 -1 -19 106.607 102.719 2.281 34.010 o
-15 -1 -18 747.031 745.034 14.142 1.728 o
-15 -1 -17 108.992 117.469 2.661 30.897 o
-15 -1 -16 775.540 752.561 14.294 1.653 o
-15 -1 -15 276.813 281.697 5.626 8.644 o
-15 -1 -14 66.730 70.481 1.749 57.909 o
-15 -1 -13 210.052 217.527 4.410 12.903 o
-15 -1 -12 135.658 143.092 3.117 23.432 o
-15 -1 -11 38.367 44.783 1.445 102.933 o
-15 -1 -10 334.293 323.287 6.311 6.707 o
-15 -1 -9 45.066 42.730 1.293 95.656 o
-15 -1 -8 501.525 494.662 9.428 3.445 o
-15 -1 -7 240.184 238.131 4.714 10.931 o
-15 -1 -6 116.406 124.996 2.737 28.532 o
-15 -1 -5 264.510 277.135 5.474 9.110 o
-15 -1 -4 33.191 36.191 1.445 121.786 o
-15 -1 -3 54.508 58.544 1.673 71.974 o
-15 -1 -2 378.661 406.389 7.831 5.122 o
-15 -1 -1 141.281 146.437 3.117 22.493 o
-14 -22 -9 63.380 58.544 2.357 59.922 o
-14 -22 -8 74.855 82.418 2.813 45.287 o
-14 -22 -7 74.326 72.686 2.509 49.181 o
-14 -22 -6 96.513 99.754 3.345 33.765 o
-14 -22 -5 8.068 10.720 1.445 371.008 o
-14 -22 -4 49.356 49.117 2.433 73.567 o
-14 -22 -3 52.597 54.059 2.129 71.697 o
-14 -22 -1 145.877 141.951 4.258 20.498 o
-14 -21 -17 68.357 71.242 2.433 52.872 o
-14 -21 -16 166.851 158.830 4.790 17.108 o
-14 -21 -15 219.067 201.560 5.778 11.902 o
-14 -21 -14 44.293 45.923 1.977 86.311 o
-14 -21 -13 14.732 14.142 1.901 220.902 o
-14 -21 -12 34.744 38.092 1.901 107.718 o
-14 -21 -11 332.935 329.673 9.048 5.933 o
-14 -21 -10 20.267 21.593 2.053 163.570 o
-14 -21 -9 221.378 211.140 6.083 11.389 o
-14 -21 -8 419.439 400.611 11.025 4.176 o
-14 -21 -7 108.322 104.239 3.269 30.883 o
-14 -21 -5 50.416 53.450 2.281 72.354 o
-14 -21 -4 151.868 137.465 4.106 20.345 o
-14 -21 -3 96.928 99.145 3.345 33.739 o
-14 -21 -2 75.894 77.552 2.661 46.634 o
-14 -21 -1 21.052 22.353 1.749 173.371 o
-14 -20 -23 115.954 108.041 3.269 29.011 o
-14 -20 -22 103.459 100.666 3.193 32.537 o
-14 -20 -21 40.028 38.928 1.901 98.127 o
-14 -20 -20 87.275 83.635 2.661 41.223 o
-14 -20 -19 5.755 7.831 1.369 477.110 o
-14 -20 -18 2.743 4.638 1.673 526.342 o
-14 -20 -17 117.949 115.948 3.573 27.230 o
-14 -20 -16 80.058 81.962 2.737 43.754 o
-14 -20 -15 6.116 2.661 1.597 475.660 o
-14 -20 -14 106.555 109.334 3.497 30.087 o
-14 -20 -13 284.406 274.018 7.603 7.771 o
-14 -20 -12 133.633 138.758 4.334 21.881 o
-14 -20 -11 36.847 34.062 1.901 107.557 o
-14 -20 -10 424.930 414.525 11.329 4.026 o
-14 -20 -9 223.936 235.470 6.767 10.382 o
-14 -20 -8 106.761 112.679 3.497 29.722 o
-14 -20 -7 57.559 51.930 2.509 64.907 o
-14 -20 -6 424.258 428.743 11.709 3.916 o
-14 -20 -5 128.801 124.160 4.030 23.982 o
-14 -20 -4 32.141 30.185 1.749 124.762 o
-14 -20 -3 65.299 70.557 2.661 53.180 o
-14 -20 -2 218.050 214.865 6.159 11.394 o
-14 -20 -1 54.740 53.146 2.205 69.517 o
-14 -19 -27 89.935 87.360 2.737 39.451 o
-14 -19 -26 106.964 100.742 3.117 31.971 o
-14 -19 -25 701.933 695.842 18.628 1.685 o
-14 -19 -24 98.804 96.864 3.117 34.321 o
-14 -19 -23 237.877 204.069 5.702 11.129 o
-14 -19 -22 180.869 163.088 4.714 16.009 o
-14 -19 -21 45.040 46.227 1.825 87.129 o
-14 -19 -20 5.950 9.048 1.673 382.423 o
-14 -19 -19 6.062 6.995 1.217 524.643 o
-14 -19 -18 79.050 83.027 2.737 43.932 o
-14 -19 -17 243.097 246.038 6.919 9.510 o
-14 -19 -16 9.106 6.235 1.369 410.236 o
-14 -19 -15 132.130 131.155 3.954 23.238 o
-14 -19 -14 128.648 123.171 4.030 24.069 o
-14 -19 -13 852.400 805.556 21.593 1.245 o
-14 -19 -12 351.187 343.207 9.428 5.496 o
-14 -19 -11 84.932 75.880 3.041 41.674 o
-14 -19 -10 69.495 74.131 2.585 50.675 o
-14 -19 -9 130.993 131.079 4.106 23.094 o
-14 -19 -8 38.734 37.027 1.901 101.713 o
-14 -19 -7 17.574 23.570 1.445 203.259 o
-14 -19 -6 141.804 145.297 4.486 20.375 o
-14 -19 -5 246.526 248.548 6.995 9.330 o
-14 -19 -4 41.653 45.391 2.357 84.441 o
-14 -19 -3 75.333 82.494 2.813 45.085 o
-14 -19 -2 101.112 98.157 3.497 32.386 o
-14 -19 -1 311.109 314.771 8.744 6.469 o
-14 -18 -30 105.856 105.304 3.193 31.502 o
-14 -18 -29 79.300 82.874 2.737 43.866 o
-14 -18 -28 73.605 80.213 2.965 45.408 o
-14 -18 -27 26.483 25.395 1.521 154.760 o
-14 -18 -26 76.858 75.880 2.585 46.970 o
-14 -18 -25 283.908 273.638 7.603 7.786 o
-14 -18 -24 233.854 224.445 6.311 10.519 o
-14 -18 -23 0.930 1.293 0.760 2175.760 o
-14 -18 -22 23.572 29.196 1.673 153.205 o
-14 -18 -21 70.927 66.452 2.281 53.687 o
-14 -18 -20 393.712 384.264 10.416 4.586 o
-14 -18 -19 32.171 29.424 1.217 137.766 o
-14 -18 -18 125.722 126.365 3.802 24.727 o
-14 -18 -17 300.709 291.049 8.059 7.093 o
-14 -18 -16 205.100 197.074 5.778 12.633 o
-14 -18 -15 281.174 268.392 7.375 8.000 o
-14 -18 -14 46.101 51.854 2.053 79.895 o
-14 -18 -13 19.631 20.681 1.977 171.849 o
-14 -18 -12 162.737 158.602 4.638 17.635 o
-14 -18 -11 43.690 45.695 1.977 87.200 o
-14 -18 -10 14.528 16.347 1.521 245.482 o
-14 -18 -9 257.039 262.918 7.223 8.726 o
-14 -18 -8 32.478 45.543 2.433 94.866 o
-14 -18 -7 344.221 347.085 9.504 5.541 o
-14 -18 -6 427.706 425.017 11.557 3.928 o
-14 -18 -5 195.118 193.805 5.474 13.470 o
-14 -18 -4 125.731 123.399 3.802 24.938 o
-14 -18 -3 25.993 26.991 1.749 146.204 o
-14 -18 -2 201.251 197.302 5.702 12.875 o
-14 -18 -1 49.203 50.409 2.205 75.728 o
-14 -17 -33 72.700 74.739 2.205 51.069 o
-14 -17 -32 19.118 20.909 0.988 224.393 o
-14 -17 -31 3.266 4.638 0.836 967.162 o
-14 -17 -30 107.820 109.866 2.433 32.511 o
-14 -17 -29 2.133 2.737 0.760 1411.860 o
-14 -17 -28 140.181 138.834 2.889 23.448 o
-14 -17 -27 78.195 75.576 1.901 49.626 o
-14 -17 -26 71.985 78.313 1.901 52.008 o
-14 -17 -25 62.257 65.767 1.597 63.303 o
-14 -17 -24 246.611 258.128 5.094 10.144 o
-14 -17 -23 163.919 167.574 3.497 18.496 o
-14 -17 -22 40.263 43.262 1.521 100.008 o
-14 -17 -21 87.228 93.367 2.129 41.512 o
-14 -17 -20 46.710 48.432 1.293 89.290 o
-14 -17 -19 60.257 62.346 2.053 63.002 o
-14 -17 -18 209.056 209.695 4.182 13.308 o
-14 -17 -17 18.355 19.084 0.988 237.213 o
-14 -17 -16 292.355 290.593 5.702 8.107 o
-14 -17 -15 171.530 169.323 3.421 17.826 o
-14 -17 -14 211.212 211.824 4.182 13.138 o
-14 -17 -13 36.988 30.793 0.988 126.764 o
-14 -17 -12 28.566 26.687 0.988 159.313 o
-14 -17 -11 85.315 89.033 3.041 39.415 o
-14 -17 -10 169.748 166.737 5.018 16.321 o
-14 -17 -9 200.199 207.490 5.930 12.494 o
-14 -17 -8 144.757 143.776 4.258 20.520 o
-14 -17 -7 43.514 46.531 1.901 87.900 o
-14 -17 -6 13.759 15.967 1.521 253.855 o
-14 -17 -5 152.130 161.415 4.866 18.088 o
-14 -17 -4 28.770 28.360 1.749 135.851 o
-14 -17 -3 356.361 351.494 9.656 5.325 o
-14 -17 -2 113.874 117.241 3.650 27.624 o
-14 -17 -1 53.651 53.298 2.281 69.628 o
-14 -16 -35 212.293 217.907 4.334 12.830 o
-14 -16 -34 42.408 41.133 1.293 101.124 o
-14 -16 -33 155.451 143.700 2.965 21.166 o
-14 -16 -32 10.614 9.808 0.988 402.414 o
-14 -16 -31 35.115 38.624 1.293 117.385 o
-14 -16 -30 4.446 4.714 0.912 798.085 o
-14 -16 -29 41.698 50.333 1.369 94.201 o
-14 -16 -28 8.681 8.896 0.912 477.030 o
-14 -16 -27 170.663 170.387 3.497 17.781 o
-14 -16 -26 270.774 280.785 5.550 8.850 o
-14 -16 -25 122.169 124.768 2.661 27.659 o
-14 -16 -24 1.490 3.193 0.760 1527.860 o
-14 -16 -23 81.834 81.582 1.977 46.363 o
-14 -16 -22 48.017 53.754 1.521 82.290 o
-14 -16 -21 418.381 439.083 8.440 4.430 o
-14 -16 -20 14.339 15.358 0.912 301.311 o
-14 -16 -19 294.521 292.570 5.702 8.031 o
-14 -16 -18 173.369 193.729 3.954 16.212 o
-14 -16 -17 100.224 107.433 2.357 34.845 o
-14 -16 -16 129.500 140.126 2.889 24.857 o
-14 -16 -15 44.367 50.029 1.521 89.065 o
-14 -16 -14 67.062 62.194 1.673 60.773 o
-14 -16 -13 185.313 181.336 3.650 16.063 o
-14 -16 -12 53.051 61.662 1.597 72.460 o
-14 -16 -11 34.399 33.378 0.988 130.108 o
-14 -16 -10 189.313 172.212 3.497 16.230 o
-14 -16 -9 341.748 320.854 6.235 6.614 o
-14 -16 -8 2.901 3.954 0.608 1258.250 o
-14 -16 -7 16.149 21.973 1.825 194.009 o
-14 -16 -6 54.967 56.111 2.053 69.479 o
-14 -16 -5 39.736 39.841 2.281 91.533 o
-14 -16 -4 56.957 60.749 2.357 63.518 o
-14 -16 -3 17.477 15.815 2.053 188.712 o
-14 -16 -2 139.908 143.092 4.258 21.072 o
-14 -16 -1 35.908 42.578 2.357 93.560 o
-14 -15 -38 78.947 80.670 1.901 48.108 o
-14 -15 -37 72.819 71.090 1.673 54.521 o
-14 -15 -36 294.367 282.306 5.474 8.235 o
-14 -15 -35 11.788 13.229 0.836 362.692 o
-14 -15 -34 107.349 112.831 2.433 32.280 o
-14 -15 -33 48.239 48.736 1.369 86.423 o
-14 -15 -32 108.111 119.750 2.585 31.012 o
-14 -15 -31 258.599 258.584 5.170 9.703 o
-14 -15 -30 102.455 114.732 2.509 33.015 o
-14 -15 -29 78.263 81.430 1.901 48.245 o
-14 -15 -28 25.419 28.664 1.217 161.907 o
-14 -15 -27 44.468 47.520 1.369 92.243 o
-14 -15 -26 124.658 129.710 2.737 26.678 o
-14 -15 -25 318.831 323.515 6.311 6.993 o
-14 -15 -24 73.067 78.921 1.901 51.307 o
-14 -15 -23 137.622 137.997 2.889 23.852 o
-14 -15 -22 189.008 201.560 4.030 14.820 o
-14 -15 -21 10.942 9.656 0.988 396.928 o
-14 -15 -20 197.889 212.737 4.258 13.784 o
-14 -15 -19 142.119 147.045 3.041 22.456 o
-14 -15 -18 51.367 52.310 1.521 79.374 o
-14 -15 -17 186.112 184.757 3.802 15.757 o
-14 -15 -16 260.422 260.789 5.170 9.609 o
-14 -15 -15 92.096 97.016 2.129 39.289 o
-14 -15 -14 34.331 35.355 1.140 125.407 o
-14 -15 -13 379.248 372.707 7.223 5.437 o
-14 -15 -12 231.936 231.745 4.638 11.433 o
-14 -15 -11 315.306 299.185 5.778 7.462 o
-14 -15 -10 108.503 107.737 2.281 32.942 o
-14 -15 -9 206.195 185.973 3.726 14.460 o
-14 -15 -8 34.043 29.652 1.064 134.941 o
-14 -15 -7 237.070 231.821 4.562 11.259 o
-14 -15 -6 444.430 412.700 7.983 4.374 o
-14 -15 -5 15.330 15.206 0.836 295.167 o
-14 -15 -4 94.743 102.263 3.269 34.147 o
-14 -15 -3 78.991 72.306 2.889 45.253 o
-14 -15 -2 44.373 53.602 2.129 79.904 o
-14 -15 -1 612.822 602.399 16.271 2.148 o
-14 -14 -40 89.726 81.278 1.977 43.292 o
-14 -14 -39 460.497 437.030 8.440 4.066 o
-14 -14 -38 83.711 88.805 3.117 39.623 o
-14 -14 -37 63.987 65.919 1.597 62.021 o
-14 -14 -36 9.660 10.644 0.912 425.976 o
-14 -14 -35 61.251 62.042 1.521 65.893 o
-14 -14 -34 47.244 44.783 1.293 91.039 o
-14 -14 -33 41.997 54.515 1.445 90.039 o
-14 -14 -32 40.905 39.612 1.217 105.963 o
-14 -14 -31 55.280 58.240 1.597 71.988 o
-14 -14 -30 151.394 164.609 3.497 19.837 o
-14 -14 -29 110.864 114.428 2.433 31.323 o
-14 -14 -28 73.346 79.529 1.901 51.016 o
-14 -14 -27 223.615 237.903 4.714 11.613 o
-14 -14 -26 88.705 87.360 1.977 42.545 o
-14 -14 -25 384.972 402.055 7.755 5.087 o
-14 -14 -24 6.533 9.732 0.836 554.234 o
-14 -14 -23 39.454 48.660 1.369 98.904 o
-14 -14 -22 616.090 603.691 11.557 2.441 o
-14 -14 -21 178.768 179.891 3.726 16.534 o
-14 -14 -20 127.164 136.021 2.889 25.516 o
-14 -14 -19 572.082 569.097 10.873 2.740 o
-14 -14 -18 185.244 190.992 3.878 15.538 o
-14 -14 -17 25.749 28.208 1.064 165.643 o
-14 -14 -16 341.107 345.640 6.691 6.304 o
-14 -14 -15 378.435 396.277 7.603 5.227 o
-14 -14 -14 120.100 123.856 2.585 28.250 o
-14 -14 -13 128.521 126.137 2.661 26.465 o
-14 -14 -12 86.269 85.079 1.977 43.881 o
-14 -14 -11 2.782 3.650 0.760 1173.610 o
-14 -14 -10 442.137 421.139 8.135 4.336 o
-14 -14 -9 18.537 17.183 0.836 251.118 o
-14 -14 -8 94.217 89.869 2.053 39.979 o
-14 -14 -7 46.267 46.379 1.445 89.767 o
-14 -14 -6 181.902 172.516 3.497 16.780 o
-14 -14 -5 271.470 254.478 5.018 9.424 o
-14 -14 -4 69.470 62.270 1.521 59.933 o
-14 -14 -3 51.332 46.683 1.445 83.232 o
-14 -14 -2 127.335 116.785 2.509 27.720 o
-14 -14 -1 93.969 92.454 3.345 35.293 o
-14 -13 -41 173.885 169.703 3.421 17.611 o
-14 -13 -40 114.123 119.142 2.509 29.993 o
-14 -13 -39 95.919 99.145 2.205 37.579 o
-14 -13 -38 66.963 63.410 1.673 60.432 o
-14 -13 -37 356.228 362.063 6.995 5.874 o
-14 -13 -36 15.921 16.651 0.912 275.322 o
-14 -13 -35 125.239 126.441 2.661 26.986 o
-14 -13 -34 257.522 259.952 5.094 9.748 o
-14 -13 -33 21.257 28.512 1.064 185.460 o
-14 -13 -32 40.829 45.391 1.369 99.320 o
-14 -13 -31 4.820 11.101 0.836 599.999 o
-14 -13 -30 328.237 355.220 6.919 6.382 o
-14 -13 -29 234.307 240.640 4.790 11.074 o
-14 -13 -28 310.410 318.649 6.235 7.229 o
-14 -13 -27 274.597 304.431 5.930 8.295 o
-14 -13 -26 380.407 394.148 7.603 5.216 o
-14 -13 -25 403.645 406.845 7.907 4.824 o
-14 -13 -24 353.743 367.461 7.147 5.838 o
-14 -13 -23 60.954 62.422 1.597 65.520 o
-14 -13 -22 407.538 411.559 7.907 4.758 o
-14 -13 -21 858.436 906.678 17.259 1.289 o
-14 -13 -20 166.834 180.119 3.650 17.543 o
-14 -13 -19 6.685 9.048 0.988 525.657 o
-14 -13 -18 53.865 58.240 1.597 73.287 o
-14 -13 -17 153.652 169.475 3.497 19.372 o
-14 -13 -16 592.273 594.720 11.329 2.567 o
-14 -13 -15 132.788 136.021 2.889 24.676 o
-14 -13 -14 78.342 89.565 2.053 45.865 o
-14 -13 -13 309.786 320.093 6.235 7.227 o
-14 -13 -12 26.821 31.021 1.140 154.204 o
-14 -13 -11 128.792 126.365 2.661 26.402 o
-14 -13 -10 342.972 342.447 6.615 6.318 o
-14 -13 -9 118.073 115.036 2.433 29.762 o
-14 -13 -8 190.047 187.266 3.726 15.461 o
-14 -13 -7 156.038 152.291 3.117 20.449 o
-14 -13 -6 153.485 163.848 3.345 19.846 o
-14 -13 -5 293.313 278.352 5.474 8.311 o
-14 -13 -4 400.452 379.246 7.299 5.118 o
-14 -13 -3 629.162 588.941 11.253 2.438 o
-14 -13 -2 348.215 318.649 5.018 6.790 o
-14 -13 -1 70.823 68.733 1.369 57.682 o
-14 -12 -43 21.620 18.096 1.064 213.483 o
-14 -12 -42 5.452 7.603 0.836 658.826 o
-14 -12 -41 52.143 53.678 1.369 79.033 o
-14 -12 -40 78.433 78.085 1.901 48.929 o
-14 -12 -39 163.843 162.023 3.345 18.922 o
-14 -12 -38 230.641 224.293 4.486 11.730 o
-14 -12 -37 48.474 49.877 1.445 84.733 o
-14 -12 -36 397.003 388.522 7.527 5.065 o
-14 -12 -35 158.163 156.397 3.117 20.009 o
-14 -12 -34 10.037 10.720 0.608 454.929 o
-14 -12 -33 134.976 153.204 3.193 22.751 o
-14 -12 -32 476.508 484.170 9.352 3.656 o
-14 -12 -31 58.206 69.645 1.673 64.400 o
-14 -12 -30 594.373 628.782 11.937 2.452 o
-14 -12 -29 196.221 202.168 4.106 14.299 o
-14 -12 -28 18.305 18.856 0.988 238.541 o
-14 -12 -27 101.628 110.398 2.433 33.924 o
-14 -12 -26 63.249 71.014 1.825 59.523 o
-14 -12 -25 696.443 680.559 12.925 1.984 o
-14 -12 -24 307.523 307.244 6.006 7.475 o
-14 -12 -23 168.106 169.627 3.497 18.034 o
-14 -12 -22 564.782 560.962 10.720 2.804 o
-14 -12 -21 23.028 25.699 1.217 178.564 o
-14 -12 -20 136.027 134.424 2.889 24.325 o
-14 -12 -19 373.489 362.823 6.995 5.624 o
-14 -12 -18 123.848 122.411 2.737 27.433 o
-14 -12 -17 199.014 222.317 4.410 13.352 o
-14 -12 -16 537.120 536.251 10.264 3.039 o
-14 -12 -15 29.781 35.811 1.293 133.918 o
-14 -12 -14 285.342 296.524 5.778 8.180 o
-14 -12 -13 744.352 766.551 14.522 1.696 o
-14 -12 -12 47.383 50.485 1.521 84.963 o
-14 -12 -11 434.569 424.257 8.135 4.391 o
-14 -12 -10 299.245 297.664 5.778 7.835 o
-14 -12 -9 226.651 232.961 4.638 11.631 o
-14 -12 -8 295.167 288.008 5.626 8.095 o
-14 -12 -7 191.605 207.034 4.106 14.430 o
-14 -12 -6 318.154 306.484 5.930 7.282 o
-14 -12 -5 32.306 33.226 0.912 137.279 o
-14 -12 -4 191.647 182.096 2.965 16.094 o
-14 -12 -3 13.636 14.750 0.608 336.453 o
-14 -12 -2 344.600 335.376 5.246 6.655 o
-14 -12 -1 1.548 1.901 0.456 2417.020 o
-14 -11 -44 33.606 34.594 1.140 128.183 o
-14 -11 -43 171.860 163.924 3.345 18.106 o
-14 -11 -42 58.378 58.849 1.521 69.529 o
-14 -11 -41 1.868 1.445 0.684 1846.820 o
-14 -11 -40 136.694 128.341 2.737 24.901 o
-14 -11 -39 197.530 204.753 4.106 14.145 o
-14 -11 -38 13.429 13.762 1.064 311.099 o
-14 -11 -37 155.754 151.987 3.193 20.407 o
-14 -11 -36 60.058 63.106 1.217 68.085 o
-14 -11 -35 29.015 33.530 0.836 148.327 o
-14 -11 -34 173.580 181.640 2.965 17.535 o
-14 -11 -33 368.202 362.823 5.702 5.945 o
-14 -11 -32 53.693 56.263 1.521 74.973 o
-14 -11 -31 179.069 196.162 3.954 15.720 o
-14 -11 -30 210.248 209.619 4.258 13.197 o
-14 -11 -29 141.501 147.197 3.117 22.418 o
-14 -11 -28 895.830 894.208 16.955 1.253 o
-14 -11 -27 269.074 271.053 5.322 9.127 o
-14 -11 -26 27.732 28.436 1.217 153.681 o
-14 -11 -25 865.027 872.235 16.651 1.320 o
-14 -11 -24 279.420 287.020 5.626 8.504 o
-14 -11 -23 65.499 69.265 2.129 56.860 o
-14 -11 -22 106.277 116.252 2.509 31.963 o
-14 -11 -21 180.408 183.769 3.726 16.267 o
-14 -11 -20 328.871 337.885 6.539 6.616 o
-14 -11 -19 223.472 224.445 4.410 12.090 o
-14 -11 -18 399.551 414.677 7.983 4.814 o
-14 -11 -17 741.340 765.031 14.598 1.702 o
-14 -11 -16 73.250 82.190 1.901 50.411 o
-14 -11 -15 145.616 147.045 3.117 21.926 o
-14 -11 -14 195.946 206.806 4.106 14.178 o
-14 -11 -13 156.302 168.866 3.497 19.145 o
-14 -11 -12 797.339 769.973 14.674 1.579 o
-14 -11 -11 956.739 956.250 18.172 1.112 o
-14 -11 -10 941.249 892.156 16.955 1.194 o
-14 -11 -9 63.598 62.042 1.521 64.114 o
-14 -11 -8 276.013 263.602 5.246 9.063 o
-14 -11 -7 91.183 87.969 2.053 41.319 o
-14 -11 -6 79.965 76.792 1.825 48.822 o
-14 -11 -5 88.552 84.091 1.977 43.204 o
-14 -11 -4 1433.590 1365.530 20.985 0.587 o
-14 -11 -3 300.124 293.254 4.638 8.208 o
-14 -11 -2 6.565 7.527 0.608 660.366 o
-14 -11 -1 97.942 102.034 1.749 37.689 o
-14 -10 -45 44.317 42.502 1.293 96.970 o
-14 -10 -44 224.237 211.900 4.258 12.437 o
-14 -10 -43 77.389 77.856 1.901 49.469 o
-14 -10 -42 242.972 245.506 4.866 10.610 o
-14 -10 -41 8.084 10.416 0.988 458.149 o
-14 -10 -40 178.675 181.412 3.726 16.484 o
-14 -10 -39 89.304 92.454 2.129 40.955 o
-14 -10 -38 207.262 203.841 3.269 14.145 o
-14 -10 -37 44.632 52.158 1.445 88.115 o
-14 -10 -36 288.067 298.120 4.714 8.433 o
-14 -10 -35 1020.520 1031.670 15.967 1.039 o
-14 -10 -34 177.397 181.868 2.965 17.209 o
-14 -10 -33 6.832 6.006 0.608 690.383 o
-14 -10 -32 260.409 269.456 5.322 9.410 o
-14 -10 -31 56.622 58.316 1.673 70.209 o
-14 -10 -30 24.305 25.775 0.988 179.501 o
-14 -10 -29 440.158 459.003 8.820 4.096 o
-14 -10 -28 263.948 273.866 5.322 9.237 o
-14 -10 -27 739.517 761.381 14.522 1.713 o
-14 -10 -26 265.889 280.253 5.474 9.025 o
-14 -10 -25 234.108 239.652 4.714 11.142 o
-14 -10 -24 58.813 70.710 1.749 63.098 o
-14 -10 -23 619.951 623.840 12.013 2.362 o
-14 -10 -22 503.506 471.168 12.849 3.135 o
-14 -10 -21 76.792 82.799 1.901 48.601 o
-14 -10 -20 668.380 637.906 12.241 2.163 o
-14 -10 -19 19.732 18.096 1.064 226.663 o
-14 -10 -18 86.842 91.694 2.053 42.191 o
-14 -10 -17 912.695 906.602 17.335 1.213 o
-14 -10 -16 35.451 35.355 1.217 121.515 o
-14 -10 -15 127.099 127.429 2.661 26.593 o
-14 -10 -14 138.508 143.092 2.965 23.279 o
-14 -10 -13 526.588 507.968 9.656 3.229 o
-14 -10 -12 214.355 214.942 4.258 12.848 o
-14 -10 -11 897.578 878.090 23.418 1.100 o
-14 -10 -10 483.478 492.305 9.504 3.564 o
-14 -10 -9 32.589 31.933 1.064 135.831 o
-14 -10 -8 73.312 74.739 1.749 52.928 o
-14 -10 -7 413.174 398.786 7.679 4.802 o
-14 -10 -6 341.874 339.253 6.615 6.363 o
-14 -10 -5 577.797 576.928 11.025 2.686 o
-14 -10 -4 352.649 359.478 6.919 5.963 o
-14 -10 -3 206.030 195.934 3.954 14.014 o
-14 -10 -2 949.242 912.228 17.259 1.165 o
-14 -10 -1 76.098 82.799 1.977 48.607 o
-14 -9 -46 99.034 98.841 2.281 36.521 o
-14 -9 -45 11.482 16.271 1.064 320.699 o
-14 -9 -44 142.986 130.166 2.889 23.654 o
-14 -9 -43 42.953 51.473 1.521 89.986 o
-14 -9 -42 40.233 49.117 1.521 95.502 o
-14 -9 -41 471.655 470.028 8.972 3.785 o
-14 -9 -40 207.290 206.958 3.345 14.007 o
-14 -9 -39 314.936 315.836 5.018 7.494 o
-14 -9 -38 71.765 70.101 1.369 56.691 o
-14 -9 -37 279.345 287.856 4.562 8.859 o
-14 -9 -36 182.337 196.770 3.269 16.021 o
-14 -9 -35 10.112 12.697 0.684 418.891 o
-14 -9 -34 8.485 9.960 0.760 492.984 o
-14 -9 -33 74.429 79.073 1.521 52.123 o
-14 -9 -32 31.429 36.951 1.445 125.063 o
-14 -9 -31 447.415 457.635 8.820 4.041 o
-14 -9 -30 62.718 60.749 1.521 65.261 o
-14 -9 -29 474.129 487.819 9.352 3.660 o
-14 -9 -28 428.979 434.141 8.363 4.365 o
-14 -9 -27 222.933 236.991 4.790 11.618 o
-14 -9 -26 260.413 264.210 5.170 9.555 o
-14 -9 -25 284.928 300.857 5.854 8.111 o
-14 -9 -24 550.536 532.526 10.188 2.985 o
-14 -9 -23 1064.740 1030.150 19.616 0.941 o
-14 -9 -22 161.806 142.407 4.182 19.021 o
-14 -9 -21 181.476 172.364 4.942 15.412 o
-14 -9 -20 324.402 342.903 9.352 5.873 o
-14 -9 -19 199.366 182.932 3.802 14.929 o
-14 -9 -18 196.365 184.909 3.726 15.117 o
-14 -9 -17 36.457 38.092 1.293 115.085 o
-14 -9 -16 212.702 218.591 4.334 12.792 o
-14 -9 -15 164.699 159.134 3.269 19.059 o
-14 -9 -14 147.363 142.483 3.041 22.091 o
-14 -9 -13 237.012 245.050 4.790 10.882 o
-14 -9 -12 184.049 195.249 3.954 15.411 o
-14 -9 -11 443.783 429.655 8.211 4.272 o
-14 -9 -10 2.262 3.041 0.836 1251.800 o
-14 -9 -9 971.821 958.911 18.172 1.093 o
-14 -9 -8 147.639 154.420 3.117 21.259 o
-14 -9 -7 165.375 167.574 3.421 18.445 o
-14 -9 -6 260.821 252.577 5.018 9.794 o
-14 -9 -5 377.820 375.901 7.375 5.405 o
-14 -9 -4 333.006 331.802 6.463 6.616 o
-14 -9 -3 86.210 87.132 2.053 43.256 o
-14 -9 -2 181.219 182.096 3.650 16.335 o
-14 -9 -1 40.229 42.350 1.369 102.837 o
-14 -8 -47 47.090 47.824 1.369 88.478 o
-14 -8 -46 117.801 107.053 2.357 30.785 o
-14 -8 -45 181.387 184.073 3.726 16.184 o
-14 -8 -44 105.243 106.292 2.357 33.726 o
-14 -8 -43 2.797 3.954 0.760 1144.350 o
-14 -8 -42 154.007 159.438 2.661 20.780 o
-14 -8 -41 213.163 210.076 3.421 13.538 o
-14 -8 -40 100.737 101.578 1.749 36.936 o
-14 -8 -39 62.372 63.410 1.217 66.097 o
-14 -8 -38 30.441 35.203 0.912 139.881 o
-14 -8 -37 84.558 90.402 1.673 44.476 o
-14 -8 -36 188.848 198.367 3.269 15.503 o
-14 -8 -35 119.361 123.171 2.129 29.245 o
-14 -8 -34 27.072 27.295 0.912 165.746 o
-14 -8 -33 562.550 573.963 8.972 2.908 o
-14 -8 -32 44.828 48.356 1.369 91.159 o
-14 -8 -31 58.159 69.569 1.673 64.464 o
-14 -8 -30 78.377 84.167 1.901 47.584 o
-14 -8 -29 387.462 399.242 7.679 5.088 o
-14 -8 -28 907.077 882.119 16.803 1.249 o
-14 -8 -27 244.754 257.291 5.094 10.223 o
-14 -8 -26 309.549 308.765 6.006 7.416 o
-14 -8 -25 34.088 32.313 1.140 129.891 o
-14 -8 -24 299.473 308.232 6.006 7.639 o
-14 -8 -23 298.467 289.909 5.702 7.968 o
-14 -8 -22 92.197 88.197 1.977 41.162 o
-14 -8 -21 659.026 604.756 11.633 2.280 o
-14 -8 -20 14.885 14.978 1.064 285.507 o
-14 -8 -19 230.256 207.871 4.106 12.332 o
-14 -8 -18 327.033 306.712 6.006 7.080 o
-14 -8 -17 150.525 145.220 3.041 21.552 o
-14 -8 -16 154.243 155.637 3.193 20.373 o
-14 -8 -15 677.709 645.737 12.317 2.118 o
-14 -8 -14 98.033 104.315 2.281 36.040 o
-14 -8 -13 561.329 564.155 10.720 2.812 o
-14 -8 -12 276.037 285.651 5.626 8.612 o
-14 -8 -11 111.785 118.077 2.509 30.580 o
-14 -8 -10 532.255 513.366 9.808 3.168 o
-14 -8 -9 176.359 190.155 3.802 16.262 o
-14 -8 -8 18.340 17.563 0.836 251.178 o
-14 -8 -7 286.612 288.540 5.702 8.274 o
-14 -8 -6 296.557 297.816 5.778 7.896 o
-14 -8 -5 122.377 139.442 2.965 25.862 o
-14 -8 -4 217.856 235.166 4.638 11.969 o
-14 -8 -3 162.994 167.650 3.421 18.658 o
-14 -8 -2 199.172 207.338 4.182 13.920 o
-14 -8 -1 51.096 54.515 1.749 76.495 o
-14 -7 -48 20.350 18.704 0.988 223.458 o
-14 -7 -47 88.636 81.202 1.977 43.718 o
-14 -7 -46 7.956 4.106 0.760 639.263 o
-14 -7 -45 26.195 26.611 1.217 162.896 o
-14 -7 -44 43.502 35.811 0.912 107.975 o
-14 -7 -43 171.371 170.539 2.813 18.339 o
-14 -7 -42 2.204 1.977 0.608 1737.380 o
-14 -7 -41 224.666 238.207 3.802 12.043 o
-14 -7 -40 202.691 199.583 3.193 14.601 o
-14 -7 -39 140.873 149.250 2.509 23.158 o
-14 -7 -38 285.105 290.669 4.638 8.636 o
-14 -7 -37 289.695 298.424 4.790 8.364 o
-14 -7 -36 298.904 299.641 4.790 8.116 o
-14 -7 -35 257.744 261.929 4.182 10.078 o
-14 -7 -34 129.130 137.921 2.357 25.882 o
-14 -7 -33 46.279 50.333 1.140 89.916 o
-14 -7 -32 33.691 36.799 0.912 128.563 o
-14 -7 -31 264.715 264.818 5.170 9.412 o
-14 -7 -30 498.214 508.956 9.732 3.390 o
-14 -7 -29 325.139 319.257 6.159 6.954 o
-14 -7 -28 239.146 242.921 4.790 10.841 o
-14 -7 -27 84.420 94.659 2.129 42.275 o
-14 -7 -26 219.456 220.492 4.334 12.415 o
-14 -7 -25 383.979 376.205 7.299 5.339 o
-14 -7 -24 9.825 11.177 0.912 415.562 o
-14 -7 -23 174.004 175.785 3.573 17.207 o
-14 -7 -22 195.804 200.267 4.030 14.438 o
-14 -7 -21 445.598 449.499 8.592 4.120 o
-14 -7 -20 204.618 206.578 4.182 13.634 o
-14 -7 -19 60.776 60.445 1.521 66.895 o
-14 -7 -18 55.737 63.182 1.597 69.423 o
-14 -7 -17 373.519 364.724 7.071 5.596 o
-14 -7 -16 67.534 69.189 1.749 57.812 o
-14 -7 -15 60.895 60.141 1.521 66.921 o
-14 -7 -14 31.185 32.694 1.217 135.898 o
-14 -7 -13 0.054 0.608 0.608 4749.240 o
-14 -7 -12 720.751 719.792 13.686 1.837 o
-14 -7 -11 28.197 34.214 1.217 142.521 o
-14 -7 -10 652.475 641.555 12.165 2.212 o
-14 -7 -9 151.902 164.000 3.345 20.000 o
-14 -7 -8 180.352 184.377 3.726 16.249 o
-14 -7 -7 58.922 56.416 1.369 71.081 o
-14 -7 -6 370.239 384.188 7.375 5.450 o
-14 -7 -5 25.317 27.980 1.064 167.916 o
-14 -7 -4 446.979 455.734 8.668 4.072 o
-14 -7 -3 600.187 634.484 12.089 2.410 o
-14 -7 -2 159.300 160.047 3.345 19.455 o
-14 -7 -1 84.055 95.800 2.281 41.676 o
-14 -6 -49 171.446 176.850 5.170 15.678 o
-14 -6 -48 31.923 28.588 1.064 142.818 o
-14 -6 -47 4.277 4.334 0.836 872.200 o
-14 -6 -46 240.394 240.944 4.790 10.831 o
-14 -6 -45 35.055 31.857 0.912 131.486 o
-14 -6 -44 137.876 131.991 2.281 25.087 o
-14 -6 -43 35.732 37.331 0.912 122.833 o
-14 -6 -42 64.952 64.019 1.369 63.191 o
-14 -6 -41 223.049 222.165 3.573 12.619 o
-14 -6 -40 404.880 410.647 6.463 5.013 o
-14 -6 -39 222.565 225.966 3.650 12.510 o
-14 -6 -38 164.526 169.931 2.813 19.006 o
-14 -6 -37 359.328 365.560 5.778 6.047 o
-14 -6 -36 110.130 115.796 1.977 32.238 o
-14 -6 -35 211.720 223.989 3.573 13.154 o
-14 -6 -34 52.905 59.837 1.217 76.100 o
-14 -6 -33 150.934 160.655 2.661 21.056 o
-14 -6 -32 20.831 24.102 0.836 207.774 o
-14 -6 -31 78.667 81.050 1.977 47.846 o
-14 -6 -30 656.355 644.825 12.241 2.190 o
-14 -6 -29 285.561 305.723 8.516 7.070 o
-14 -6 -28 61.753 61.130 1.521 65.857 o
-14 -6 -27 229.011 231.973 4.562 11.593 o
-14 -6 -26 285.459 277.440 5.398 8.553 o
-14 -6 -25 210.597 202.624 5.702 12.310 o
-14 -6 -24 133.090 121.879 2.585 26.192 o
-14 -6 -23 163.266 156.549 3.193 19.404 o
-14 -6 -22 3.783 3.573 0.684 1076.530 o
-14 -6 -21 132.599 134.272 2.737 25.069 o
-14 -6 -20 11.764 14.902 0.988 334.115 o
-14 -6 -19 501.263 458.927 8.820 3.628 o
-14 -6 -18 374.180 358.185 6.843 5.676 o
-14 -6 -17 43.530 44.022 1.293 97.011 o
-14 -6 -16 137.147 139.746 2.889 23.797 o
-14 -6 -15 349.682 341.230 6.539 6.236 o
-14 -6 -14 56.728 65.235 1.597 67.747 o
-14 -6 -13 15.773 13.610 0.836 299.577 o
-14 -6 -12 130.612 131.915 2.813 25.428 o
-14 -6 -11 234.617 247.331 4.866 10.892 o
-14 -6 -10 1.771 0.836 0.760 1856.770 o
-14 -6 -9 290.983 298.576 5.778 8.018 o
-14 -6 -8 38.949 52.538 2.357 83.438 o
-14 -6 -7 1548.310 1595.980 30.108 0.449 o
-14 -6 -6 481.760 488.047 9.352 3.606 o
-14 -6 -5 66.583 72.002 1.673 57.918 o
-14 -6 -4 19.102 20.072 1.064 224.049 o
-14 -6 -3 45.206 50.485 1.369 89.208 o
-14 -6 -2 628.958 650.679 12.393 2.262 o
-14 -6 -1 133.105 148.566 3.041 23.523 o
-14 -5 -49 1.015 0.608 0.608 2995.070 o
-14 -5 -48 35.566 31.097 1.064 128.872 o
-14 -5 -47 3.473 3.193 0.532 1280.040 o
-14 -5 -46 32.620 33.758 0.912 135.606 o
-14 -5 -45 35.342 31.401 0.836 132.357 o
-14 -5 -44 87.795 83.179 1.521 45.059 o
-14 -5 -43 15.676 18.324 0.760 277.583 o
-14 -5 -42 73.220 79.301 1.521 52.696 o
-14 -5 -41 122.862 120.434 2.053 28.952 o
-14 -5 -40 105.091 105.456 1.825 35.042 o
-14 -5 -39 227.948 238.892 3.802 11.878 o
-14 -5 -38 62.140 65.387 1.293 65.145 o
-14 -5 -37 144.130 146.969 2.433 22.969 o
-14 -5 -36 116.715 133.284 2.281 28.536 o
-14 -5 -35 186.882 206.122 3.421 15.266 o
-14 -5 -34 190.816 200.648 3.269 15.291 o
-14 -5 -33 31.527 35.127 0.912 136.779 o
-14 -5 -32 89.044 95.724 1.673 41.799 o
-14 -5 -31 154.691 162.176 2.661 20.554 o
-14 -5 -30 127.341 130.546 2.737 26.173 o
-14 -5 -29 477.248 471.016 9.048 3.732 o
-14 -5 -28 118.609 121.803 2.585 28.715 o
-14 -5 -27 11.552 12.621 0.912 364.712 o
-14 -5 -26 375.327 393.692 10.720 4.656 o
-14 -5 -25 130.170 116.024 2.509 27.291 o
-14 -5 -24 48.955 43.794 1.217 90.073 o
-14 -5 -23 86.010 84.319 1.901 44.384 o
-14 -5 -22 102.094 92.226 2.053 37.189 o
-14 -5 -21 30.153 32.085 1.064 142.884 o
-14 -5 -20 131.330 132.295 2.813 25.290 o
-14 -5 -19 549.937 526.063 10.036 3.017 o
-14 -5 -18 324.140 309.905 6.006 7.106 o
-14 -5 -17 3.461 5.702 1.064 756.228 o
-14 -5 -16 555.543 559.821 10.720 2.850 o
-14 -5 -15 431.866 419.771 8.059 4.449 o
-14 -5 -14 362.134 339.101 6.615 6.040 o
-14 -5 -13 2228.700 2190.240 41.285 0.236 o
-14 -5 -12 107.258 114.732 2.509 31.914 o
-14 -5 -11 520.934 532.070 10.188 3.145 o
-14 -5 -10 203.891 203.461 4.106 13.815 o
-14 -5 -9 20.107 25.014 1.217 195.257 o
-14 -5 -8 362.833 363.279 7.071 5.754 o
-14 -5 -7 105.199 115.036 2.585 32.164 o
-14 -5 -6 182.993 172.516 3.497 16.695 o
-14 -5 -5 175.192 184.681 3.802 16.553 o
-14 -5 -4 235.347 254.326 5.018 10.653 o
-14 -5 -3 799.455 879.230 16.651 1.416 o
-14 -5 -2 107.580 111.158 2.433 32.418 o
-14 -5 -1 71.422 74.359 1.977 52.965 o
-14 -4 -50 93.781 76.716 2.433 41.067 o
-14 -4 -49 78.942 83.635 2.889 43.137 o
-14 -4 -48 410.262 354.840 6.919 5.212 o
-14 -4 -47 46.301 48.660 1.369 88.966 o
-14 -4 -46 111.214 108.725 1.901 32.951 o
-14 -4 -45 257.582 258.356 4.106 10.175 o
-14 -4 -44 205.993 203.081 3.345 14.199 o
-14 -4 -43 178.566 173.352 2.813 17.584 o
-14 -4 -42 55.773 57.936 1.217 74.214 o
-14 -4 -41 38.899 41.361 1.064 109.884 o
-14 -4 -40 46.518 53.830 1.140 87.297 o
-14 -4 -39 317.595 316.824 5.018 7.425 o
-14 -4 -38 41.063 43.566 1.140 103.059 o
-14 -4 -37 66.267 73.066 1.369 59.193 o
-14 -4 -36 13.662 14.826 0.760 325.326 o
-14 -4 -35 344.042 341.610 5.398 6.577 o
-14 -4 -34 65.494 64.855 1.293 62.856 o
-14 -4 -33 172.527 179.739 2.965 17.705 o
-14 -4 -32 100.707 101.502 1.825 36.791 o
-14 -4 -31 232.458 240.944 3.878 11.597 o
-14 -4 -30 15.391 16.119 0.684 297.820 o
-14 -4 -29 381.077 394.528 7.603 5.206 o
-14 -4 -28 188.652 197.150 3.954 15.044 o
-14 -4 -27 7.301 9.276 0.988 499.923 o
-14 -4 -26 169.818 166.737 3.345 18.162 o
-14 -4 -25 261.581 260.408 5.094 9.611 o
-14 -4 -24 273.510 250.296 4.942 9.456 o
-14 -4 -23 217.412 219.884 4.334 12.528 o
-14 -4 -22 61.598 57.936 1.521 67.241 o
-14 -4 -21 637.685 618.442 11.785 2.322 o
-14 -4 -20 125.462 118.153 2.585 27.798 o
-14 -4 -19 45.372 51.550 1.445 87.553 o
-14 -4 -18 284.102 266.339 5.246 8.794 o
-14 -4 -17 40.614 41.133 1.293 104.188 o
-14 -4 -16 244.349 248.395 4.866 10.506 o
-14 -4 -15 955.019 956.554 18.096 1.115 o
-14 -4 -14 181.813 184.909 3.650 16.188 o
-14 -4 -13 214.867 214.942 4.334 12.775 o
-14 -4 -12 24.334 29.880 1.140 165.972 o
-14 -4 -11 176.012 190.916 3.802 16.260 o
-14 -4 -10 956.943 973.433 18.400 1.097 o
-14 -4 -9 761.846 745.186 14.218 1.693 o
-14 -4 -8 98.834 112.223 2.509 34.197 o
-14 -4 -7 1534.900 1593.470 30.108 0.454 o
-14 -4 -6 182.885 199.203 4.106 15.229 o
-14 -4 -5 109.332 123.627 2.585 30.353 o
-14 -4 -4 612.151 618.137 11.709 2.419 o
-14 -4 -3 517.497 539.065 10.264 3.138 o
-14 -4 -2 35.326 33.606 1.293 122.585 o
-14 -4 -1 583.850 611.219 11.709 2.542 o
-14 -3 -50 66.371 64.019 2.661 54.340 o
-14 -3 -49 37.758 32.009 1.064 122.328 o
-14 -3 -48 168.458 155.485 3.193 18.954 o
-14 -3 -47 10.264 8.896 0.836 444.119 o
-14 -3 -46 112.202 100.058 1.825 33.908 o
-14 -3 -45 629.255 602.247 9.352 2.518 o
-14 -3 -44 79.038 78.389 1.521 49.989 o
-14 -3 -43 536.078 519.524 8.135 3.265 o
-14 -3 -42 147.460 147.882 2.509 22.397 o
-14 -3 -41 51.354 51.778 1.140 82.640 o
-14 -3 -40 141.242 157.005 2.661 22.429 o
-14 -3 -39 52.037 52.842 1.140 81.246 o
-14 -3 -38 114.390 121.423 2.129 30.421 o
-14 -3 -37 233.559 238.892 3.802 11.629 o
-14 -3 -36 198.477 198.519 3.269 14.856 o
-14 -3 -35 130.639 140.354 2.357 25.455 o
-14 -3 -34 220.728 234.938 3.802 12.304 o
-14 -3 -33 141.170 144.460 2.433 23.531 o
-14 -3 -32 200.713 202.244 3.269 14.595 o
-14 -3 -31 342.386 351.799 5.550 6.485 o
-14 -3 -30 211.742 225.586 4.562 12.523 o
-14 -3 -29 546.592 537.696 10.264 2.986 o
-14 -3 -28 988.107 990.084 18.704 1.049 o
-14 -3 -27 22.257 21.213 0.988 202.680 o
-14 -3 -26 36.853 38.700 1.521 110.058 o
-14 -3 -25 1021.680 1008.180 19.084 0.999 o
-14 -3 -24 321.874 294.014 5.702 7.398 o
-14 -3 -23 10.120 14.370 0.836 383.739 o
-14 -3 -22 6.340 6.615 0.912 613.703 o
-14 -3 -21 1.264 1.901 0.608 2226.770 o
-14 -3 -20 544.180 557.084 10.644 2.918 o
-14 -3 -19 184.780 194.489 3.954 15.387 o
-14 -3 -18 120.686 123.932 2.585 28.137 o
-14 -3 -17 184.783 185.821 3.802 15.813 o
-14 -3 -16 627.602 641.099 12.165 2.296 o
-14 -3 -15 534.256 525.683 10.112 3.096 o
-14 -3 -14 375.510 393.084 7.603 5.283 o
-14 -3 -13 699.544 711.808 13.534 1.907 o
-14 -3 -12 68.775 65.996 1.749 58.032 o
-14 -3 -11 755.264 786.624 14.902 1.639 o
-14 -3 -10 557.460 572.366 10.949 2.794 o
-14 -3 -9 104.243 110.398 2.433 33.288 o
-14 -3 -8 484.164 506.295 9.732 3.488 o
-14 -3 -7 212.786 227.867 4.562 12.418 o
-14 -3 -6 742.478 759.708 14.370 1.714 o
-14 -3 -5 24.614 30.032 1.140 164.515 o
-14 -3 -4 359.138 394.300 7.603 5.483 o
-14 -3 -3 322.663 348.301 6.767 6.574 o
-14 -3 -2 267.498 303.442 5.930 8.488 o
-14 -3 -1 660.723 672.196 12.849 2.103 o
-14 -2 -51 97.911 86.676 3.041 36.120 o
-14 -2 -50 62.603 58.925 1.521 66.054 o
-14 -2 -49 2.346 4.866 0.684 1211.100 o
-14 -2 -48 97.332 88.121 1.977 39.468 o
-14 -2 -47 118.308 111.691 2.433 30.051 o
-14 -2 -46 16.713 21.821 0.912 243.178 o
-14 -2 -45 79.510 87.513 1.673 47.170 o
-14 -2 -44 224.501 230.452 3.726 12.270 o
-14 -2 -43 213.352 213.877 3.573 13.338 o
-14 -2 -42 224.768 222.012 3.573 12.537 o
-14 -2 -41 88.938 93.063 1.749 42.108 o
-14 -2 -40 93.644 102.643 1.825 38.731 o
-14 -2 -39 662.546 645.585 10.036 2.277 o
-14 -2 -38 203.121 209.163 3.421 14.143 o
-14 -2 -37 75.479 72.534 1.369 53.857 o
-14 -2 -36 316.990 317.888 5.018 7.427 o
-14 -2 -35 196.195 198.215 3.193 15.064 o
-14 -2 -34 16.260 18.628 0.760 269.772 o
-14 -2 -33 33.894 41.969 0.988 120.750 o
-14 -2 -32 92.915 90.478 1.977 40.530 o
-14 -2 -31 353.854 334.235 5.246 6.500 o
-14 -2 -30 128.640 120.814 2.509 27.142 o
-14 -2 -29 246.490 239.652 3.878 11.037 o
-14 -2 -28 385.607 389.814 6.311 5.403 o
-14 -2 -27 144.021 141.115 2.889 22.796 o
-14 -2 -26 16.699 22.657 1.217 224.296 o
-14 -2 -25 501.581 506.371 9.808 3.370 o
-14 -2 -24 111.420 109.562 2.357 31.898 o
-14 -2 -23 1063.010 1071.360 20.224 0.915 o
-14 -2 -22 200.946 198.062 4.030 14.196 o
-14 -2 -21 131.123 134.804 2.813 25.132 o
-14 -2 -20 363.040 376.661 7.223 5.627 o
-14 -2 -19 506.682 510.705 9.808 3.325 o
-14 -2 -18 588.492 608.177 11.557 2.540 o
-14 -2 -17 644.831 664.973 12.621 2.175 o
-14 -2 -16 32.326 33.454 1.293 130.236 o
-14 -2 -15 323.398 326.936 6.387 6.854 o
-14 -2 -14 481.726 479.684 9.124 3.660 o
-14 -2 -13 140.092 146.893 3.041 22.720 o
-14 -2 -12 511.637 536.784 10.264 3.177 o
-14 -2 -11 192.429 199.963 4.030 14.655 o
-14 -2 -10 194.571 203.917 4.182 14.288 o
-14 -2 -9 678.665 725.646 13.838 1.930 o
-14 -2 -8 313.351 318.421 6.235 7.172 o
-14 -2 -7 124.708 129.330 2.737 26.701 o
-14 -2 -6 25.127 33.606 1.217 153.750 o
-14 -2 -5 488.881 522.718 9.960 3.383 o
-14 -2 -4 31.819 41.209 1.369 120.570 o
-14 -2 -3 472.441 502.797 9.580 3.595 o
-14 -2 -2 135.443 158.146 3.345 22.164 o
-14 -2 -1 1051.500 1117.890 21.137 0.892 o
-14 -1 -51 127.746 118.229 2.509 27.521 o
-14 -1 -50 102.527 97.549 2.129 36.123 o
-14 -1 -49 69.057 61.434 1.521 60.485 o
-14 -1 -48 31.552 33.226 1.140 135.569 o
-14 -1 -47 141.676 131.611 2.737 23.951 o
-14 -1 -46 29.965 36.571 1.217 133.879 o
-14 -1 -45 186.649 183.008 3.650 15.907 o
-14 -1 -44 62.377 67.136 1.369 63.935 o
-14 -1 -43 3.508 2.661 0.608 1266.450 o
-14 -1 -42 119.624 120.966 2.129 29.409 o
-14 -1 -41 196.992 194.033 3.193 15.149 o
-14 -1 -40 208.747 221.860 3.573 13.371 o
-14 -1 -39 33.284 34.594 0.912 132.580 o
-14 -1 -38 86.155 94.507 1.673 43.074 o
-14 -1 -37 82.495 81.582 1.521 47.647 o
-14 -1 -36 348.261 341.686 5.398 6.502 o
-14 -1 -35 203.608 199.051 3.269 14.514 o
-14 -1 -34 34.468 39.080 0.912 123.767 o
-14 -1 -33 47.634 49.040 1.140 88.967 o
-14 -1 -32 9.744 11.177 0.684 447.811 o
-14 -1 -31 153.944 159.286 2.661 20.795 o
-14 -1 -30 47.779 55.123 1.140 84.910 o
-14 -1 -29 59.199 64.095 1.217 68.389 o
-14 -1 -28 468.382 465.922 7.299 4.011 o
-14 -1 -27 188.227 189.471 3.041 16.022 o
-14 -1 -26 157.358 166.585 3.421 19.240 o
-14 -1 -25 147.963 141.723 4.106 20.530 o
-14 -1 -24 190.574 203.005 4.182 14.557 o
-14 -1 -23 394.925 394.452 7.603 5.042 o
-14 -1 -22 182.005 190.079 3.802 15.858 o
-14 -1 -21 350.386 371.187 7.147 5.860 o
-14 -1 -20 64.067 64.931 1.673 61.884 o
-14 -1 -19 1206.860 1210.270 22.886 0.729 o
-14 -1 -18 112.047 122.259 2.585 29.942 o
-14 -1 -17 137.717 141.495 2.965 23.491 o
-14 -1 -16 641.844 678.811 12.849 2.150 o
-14 -1 -15 601.063 637.982 12.165 2.396 o
-14 -1 -14 736.591 734.086 13.914 1.773 o
-14 -1 -13 65.779 71.850 1.673 58.467 o
-14 -1 -12 577.757 580.578 11.101 2.673 o
-14 -1 -11 53.668 59.229 1.521 73.578 o
-14 -1 -10 90.771 90.022 2.129 40.870 o
-14 -1 -9 2083.100 2121.440 39.993 0.260 o
-14 -1 -8 985.726 1017.000 19.236 1.028 o
-14 -1 -7 1263.610 1306.380 24.634 0.653 o
-14 -1 -6 119.718 130.242 2.737 27.470 o
-14 -1 -5 244.738 255.847 5.094 10.249 o
-14 -1 -4 46.191 51.778 1.521 85.629 o
-14 -1 -3 308.341 317.508 6.235 7.283 o
-14 -1 -2 534.000 556.628 10.644 2.970 o
-14 -1 -1 1315.680 1332.610 25.166 0.617 o
-13 -23 -9 65.034 62.346 2.585 56.085 o
-13 -23 -8 103.952 107.129 3.345 31.276 o
-13 -23 -7 18.008 19.996 1.901 185.010 o
-13 -23 -6 112.277 96.484 3.041 31.490 o
-13 -23 -5 140.441 132.295 4.106 21.879 o
-13 -23 -4 233.562 231.897 6.539 10.259 o
-13 -23 -3 181.424 167.878 4.942 15.563 o
-13 -22 -17 130.582 134.044 3.954 23.251 o
-13 -22 -16 68.785 66.756 2.585 52.860 o
-13 -22 -15 72.112 73.523 2.509 50.014 o
-13 -22 -14 160.243 151.835 4.410 18.431 o
-13 -22 -13 10.251 11.937 1.749 285.110 o
-13 -22 -12 205.577 215.322 6.083 11.958 o
-13 -22 -11 35.059 36.115 1.749 111.976 o
-13 -22 -10 144.794 156.169 4.638 19.307 o
-13 -22 -9 59.345 63.334 2.281 61.582 o
-13 -22 -8 82.114 85.688 3.193 40.278 o
-13 -22 -7 21.816 25.090 1.521 173.981 o
-13 -22 -6 37.509 32.694 2.129 103.059 o
-13 -22 -5 265.267 258.051 7.299 8.541 o
-13 -22 -4 187.799 175.101 5.246 14.619 o
-13 -22 -3 11.071 10.949 1.293 340.795 o
-13 -22 -2 97.748 94.659 3.345 34.079 o
-13 -22 -1 36.475 33.378 1.749 111.884 o
-13 -21 -23 13.624 15.434 1.293 277.979 o
-13 -21 -22 24.461 26.535 1.673 154.765 o
-13 -21 -21 50.366 47.824 2.053 77.550 o
-13 -21 -20 19.265 25.699 1.521 184.529 o
-13 -21 -19 365.529 342.447 9.352 5.343 o
-13 -21 -18 22.437 21.821 1.977 158.486 o
-13 -21 -17 46.675 50.941 2.053 79.769 o
-13 -21 -16 12.928 9.808 1.369 312.403 o
-13 -21 -15 81.740 83.559 3.041 41.455 o
-13 -21 -14 26.424 29.272 1.597 146.005 o
-13 -21 -13 212.049 209.999 5.930 11.910 o
-13 -21 -12 200.890 199.811 5.854 12.704 o
-13 -21 -11 72.923 73.142 2.509 49.723 o
-13 -21 -10 162.517 156.701 4.562 17.829 o
-13 -21 -9 139.983 139.670 4.182 21.381 o
-13 -21 -8 16.928 19.540 1.521 215.564 o
-13 -21 -7 35.211 37.331 2.205 101.491 o
-13 -21 -6 105.417 105.912 3.269 31.315 o
-13 -21 -5 16.628 17.639 2.053 188.392 o
-13 -21 -4 194.301 196.086 5.550 13.386 o
-13 -21 -3 264.631 263.982 7.527 8.375 o
-13 -21 -2 459.245 456.798 12.469 3.475 o
-13 -21 -1 179.520 180.499 5.398 14.800 o
-13 -20 -27 194.074 196.466 5.474 13.456 o
-13 -20 -26 256.105 244.138 6.691 9.277 o
-13 -20 -25 13.040 10.264 1.140 334.101 o
-13 -20 -24 236.232 217.983 6.159 10.644 o
-13 -20 -22 14.283 11.557 1.217 299.918 o
-13 -20 -21 382.517 371.871 10.112 4.819 o
-13 -20 -20 140.888 130.014 4.030 22.093 o
-13 -20 -19 23.777 20.757 1.369 181.096 o
-13 -20 -18 24.156 27.599 1.597 156.628 o
-13 -20 -17 17.483 18.704 1.673 205.137 o
-13 -20 -16 72.536 72.306 2.509 50.101 o
-13 -20 -15 201.445 203.385 5.778 12.657 o
-13 -20 -14 60.331 57.632 2.357 62.250 o
-13 -20 -13 43.755 44.250 1.901 89.058 o
-13 -20 -12 79.906 83.559 2.737 43.514 o
-13 -20 -11 118.974 123.704 3.954 25.570 o
-13 -20 -10 0.749 1.369 1.064 1452.840 o
-13 -20 -9 183.218 191.448 5.550 14.110 o
-13 -20 -8 509.992 532.374 14.446 2.788 o
-13 -20 -7 115.846 114.808 3.573 27.681 o
-13 -20 -6 62.019 60.369 2.509 59.041 o
-13 -20 -5 486.356 484.626 13.153 3.155 o
-13 -20 -4 33.376 31.705 2.053 113.144 o
-13 -20 -3 149.530 150.619 4.486 19.354 o
-13 -20 -2 270.502 278.808 7.755 7.961 o
-13 -20 -1 204.692 207.034 6.006 12.238 o
-13 -19 -30 14.725 14.294 1.369 265.838 o
-13 -19 -29 73.739 76.640 2.509 48.553 o
-13 -19 -28 104.173 111.614 3.421 30.550 o
-13 -19 -27 212.797 224.293 6.387 11.252 o
-13 -19 -26 535.668 536.251 14.370 2.679 o
-13 -19 -25 46.107 47.824 1.901 83.942 o
-13 -19 -24 41.320 38.168 1.597 101.379 o
-13 -19 -23 97.208 97.016 3.117 34.698 o
-13 -19 -22 74.097 71.546 2.433 49.963 o
-13 -19 -21 235.821 224.598 6.235 10.494 o
-13 -19 -20 66.428 62.422 2.281 57.370 o
-13 -19 -19 29.140 30.108 2.053 123.994 o
-13 -19 -18 11.050 14.294 1.293 316.330 o
-13 -19 -17 66.007 66.224 2.357 55.999 o
-13 -19 -16 31.087 33.986 1.749 122.763 o
-13 -19 -15 140.280 141.647 4.182 21.238 o
-13 -19 -14 55.903 60.521 2.205 65.663 o
-13 -19 -12 101.986 100.666 3.193 32.872 o
-13 -19 -11 114.715 116.861 3.497 27.884 o
-13 -19 -10 184.678 182.780 5.398 14.425 o
-13 -19 -9 161.506 170.387 4.866 16.979 o
-13 -19 -8 130.830 134.728 4.258 22.593 o
-13 -19 -7 25.921 25.395 1.673 151.655 o
-13 -19 -6 201.959 199.963 5.626 12.839 o
-13 -19 -5 134.253 137.617 4.182 22.155 o
-13 -19 -4 12.139 12.165 1.445 298.511 o
-13 -19 -3 240.031 235.090 6.615 9.948 o
-13 -19 -2 272.959 276.223 7.831 7.902 o
-13 -19 -1 108.222 115.340 3.573 28.990 o
-13 -18 -33 34.871 32.389 1.597 119.294 o
-13 -18 -32 77.439 86.296 2.965 42.833 o
-13 -18 -31 206.403 202.092 5.854 12.394 o
-13 -18 -30 134.222 142.711 2.965 23.883 o
-13 -18 -29 38.387 38.320 1.140 113.000 o
-13 -18 -28 86.829 93.595 2.129 41.611 o
-13 -18 -27 12.707 13.153 0.988 333.050 o
-13 -18 -26 79.115 84.395 2.053 46.622 o
-13 -18 -25 31.846 31.249 1.064 138.992 o
-13 -18 -24 200.084 208.175 4.106 13.898 o
-13 -18 -23 6.006 5.474 0.836 689.652 o
-13 -18 -22 238.086 240.792 4.790 10.923 o
-13 -18 -21 21.487 25.090 1.064 193.263 o
-13 -18 -20 74.877 72.686 1.673 52.967 o
-13 -18 -19 107.723 114.124 2.433 32.049 o
-13 -18 -18 1122.130 1058.130 19.996 0.875 o
-13 -18 -17 57.151 63.943 1.521 68.419 o
-13 -18 -16 35.546 33.986 1.140 124.114 o
-13 -18 -15 275.393 265.351 5.170 9.084 o
-13 -18 -14 204.334 194.641 3.878 14.205 o
-13 -18 -13 198.600 170.387 4.790 14.546 o
-13 -18 -12 171.418 182.096 5.398 15.253 o
-13 -18 -11 17.860 17.563 1.521 215.941 o
-13 -18 -10 44.491 39.232 1.825 92.488 o
-13 -18 -9 136.369 136.173 4.106 22.128 o
-13 -18 -8 16.991 16.651 1.369 235.468 o
-13 -18 -7 29.728 26.687 1.673 137.672 o
-13 -18 -6 98.659 101.730 3.117 33.764 o
-13 -18 -5 270.016 277.059 7.831 7.958 o
-13 -18 -4 533.889 509.260 13.762 2.801 o
-13 -18 -3 211.707 223.077 6.463 11.262 o
-13 -18 -2 133.785 134.576 4.182 22.391 o
-13 -18 -1 118.618 119.598 3.802 26.290 o
-13 -17 -36 44.873 39.917 1.749 92.511 o
-13 -17 -35 154.729 167.726 3.421 19.440 o
-13 -17 -34 27.596 31.325 1.064 152.658 o
-13 -17 -33 229.493 227.411 4.486 11.713 o
-13 -17 -32 286.657 303.518 5.930 8.012 o
-13 -17 -31 168.211 172.592 3.497 17.896 o
-13 -17 -30 52.315 56.416 1.597 75.649 o
-13 -17 -29 13.449 14.522 0.912 318.862 o
-13 -17 -28 59.856 63.334 1.597 66.015 o
-13 -17 -27 29.213 32.922 1.064 144.536 o
-13 -17 -26 126.980 132.827 2.813 25.921 o
-13 -17 -25 102.395 103.251 2.281 35.016 o
-13 -17 -24 484.415 507.968 9.656 3.489 o
-13 -17 -23 68.969 73.294 1.825 55.357 o
-13 -17 -22 71.494 77.780 1.749 53.085 o
-13 -17 -21 32.470 34.594 1.140 131.156 o
-13 -17 -20 103.067 103.783 2.205 34.957 o
-13 -17 -19 172.056 173.124 3.497 17.548 o
-13 -17 -18 34.760 40.297 1.217 117.506 o
-13 -17 -17 110.661 95.724 2.129 34.218 o
-13 -17 -16 457.500 438.399 8.363 4.095 o
-13 -17 -15 98.222 99.449 2.129 37.069 o
-13 -17 -14 18.565 22.886 1.064 217.927 o
-13 -17 -13 42.969 37.560 1.217 104.113 o
-13 -17 -12 6.604 7.755 0.760 614.483 o
-13 -17 -11 34.617 35.431 1.064 125.784 o
-13 -17 -10 604.601 556.780 15.054 2.330 o
-13 -17 -9 949.887 963.169 25.699 0.958 o
-13 -17 -8 126.822 130.546 3.954 23.974 o
-13 -17 -7 467.358 444.329 12.089 3.514 o
-13 -17 -6 224.243 230.300 6.463 10.660 o
-13 -17 -5 405.252 398.786 10.949 4.316 o
-13 -17 -4 711.093 687.554 18.552 1.679 o
-13 -17 -3 130.208 130.774 4.182 23.063 o
-13 -17 -2 178.761 167.042 4.866 15.853 o
-13 -17 -1 187.441 195.782 5.702 13.615 o
-13 -16 -38 42.859 49.953 1.369 92.799 o
-13 -16 -37 3.742 4.486 0.836 920.523 o
-13 -16 -36 65.713 68.885 1.825 58.630 o
-13 -16 -35 17.565 20.681 0.988 237.146 o
-13 -16 -34 89.599 97.473 2.129 40.020 o
-13 -16 -33 91.543 96.864 2.129 39.489 o
-13 -16 -32 240.565 242.769 4.790 10.789 o
-13 -16 -31 19.961 21.137 0.988 217.646 o
-13 -16 -30 5.581 8.896 0.836 616.857 o
-13 -16 -29 6.203 9.048 1.064 524.301 o
-13 -16 -28 159.695 154.420 3.193 19.868 o
-13 -16 -27 207.685 217.222 4.334 13.082 o
-13 -16 -26 124.753 122.715 2.585 27.521 o
-13 -16 -25 707.358 701.088 13.306 1.911 o
-13 -16 -24 39.205 51.245 1.521 95.449 o
-13 -16 -23 88.598 95.420 2.129 40.692 o
-13 -16 -22 353.360 363.812 6.995 5.904 o
-13 -16 -21 7.965 9.656 0.988 472.737 o
-13 -16 -20 11.974 14.674 1.064 325.128 o
-13 -16 -19 409.146 407.150 7.755 4.788 o
-13 -16 -18 62.133 61.738 1.521 65.331 o
-13 -16 -17 407.390 410.647 7.907 4.764 o
-13 -16 -16 156.967 160.047 3.269 19.774 o
-13 -16 -15 146.495 150.010 3.041 21.744 o
-13 -16 -14 36.986 35.735 1.140 118.741 o
-13 -16 -13 29.594 27.143 0.912 156.185 o
-13 -16 -12 768.813 717.815 13.686 1.727 o
-13 -16 -11 155.849 143.396 3.041 21.047 o
-13 -16 -10 393.302 357.349 6.843 5.424 o
-13 -16 -9 34.448 34.062 1.064 127.933 o
-13 -16 -8 94.684 88.881 1.977 40.207 o
-13 -16 -7 193.590 183.084 3.650 15.422 o
-13 -16 -6 273.455 273.258 7.603 8.024 o
-13 -16 -5 52.909 50.561 1.977 74.497 o
-13 -16 -4 123.214 121.803 3.726 25.588 o
-13 -16 -3 398.913 384.948 10.568 4.505 o
-13 -16 -2 123.546 124.920 3.954 24.816 o
-13 -16 -1 184.886 194.489 5.550 13.932 o
-13 -15 -40 28.246 28.360 0.988 157.356 o
-13 -15 -39 71.251 78.693 1.825 52.635 o
-13 -15 -38 116.812 120.206 2.585 29.208 o
-13 -15 -37 11.776 14.978 0.912 340.653 o
-13 -15 -36 53.968 53.222 1.445 76.789 o
-13 -15 -35 367.796 356.360 6.919 5.764 o
-13 -15 -34 60.388 57.024 1.597 68.112 o
-13 -15 -33 4.735 8.592 0.988 620.407 o
-13 -15 -32 62.056 69.949 1.673 61.541 o
-13 -15 -31 188.786 182.324 3.726 15.718 o
-13 -15 -30 57.019 66.604 1.673 66.469 o
-13 -15 -29 79.282 83.483 1.977 47.045 o
-13 -15 -28 110.108 114.276 2.509 31.338 o
-13 -15 -27 34.465 39.156 1.293 118.225 o
-13 -15 -26 14.779 18.780 1.064 266.310 o
-13 -15 -25 55.195 57.556 1.445 73.471 o
-13 -15 -24 71.440 70.253 1.673 55.540 o
-13 -15 -23 166.419 189.395 3.878 16.974 o
-13 -15 -22 20.306 18.096 1.064 222.499 o
-13 -15 -21 678.636 694.625 13.229 2.000 o
-13 -15 -20 183.082 186.886 3.726 15.960 o
-13 -15 -19 55.014 55.731 1.521 73.959 o
-13 -15 -18 21.266 21.897 1.064 203.719 o
-13 -15 -17 9.251 8.287 0.760 495.306 o
-13 -15 -16 62.496 73.371 1.749 59.677 o
-13 -15 -15 117.368 114.960 2.433 29.911 o
-13 -15 -14 283.047 281.925 5.474 8.531 o
-13 -15 -13 102.097 100.286 2.129 35.866 o
-13 -15 -12 27.312 25.395 0.912 168.728 o
-13 -15 -11 57.416 58.164 1.445 71.161 o
-13 -15 -10 514.952 491.773 9.428 3.369 o
-13 -15 -9 68.845 70.177 1.673 57.093 o
-13 -15 -8 110.042 106.444 2.281 32.733 o
-13 -15 -7 161.746 151.683 3.041 19.966 o
-13 -15 -6 45.754 47.216 1.217 92.134 o
-13 -15 -5 29.858 33.606 1.140 139.964 o
-13 -15 -4 273.685 262.081 5.094 9.212 o
-13 -15 -3 229.116 238.663 6.767 10.154 o
-13 -15 -2 524.709 504.014 13.686 2.862 o
-13 -15 -1 458.810 456.342 12.393 3.489 o
-13 -14 -42 67.555 71.622 1.749 57.058 o
-13 -14 -41 41.361 37.560 1.140 107.928 o
-13 -14 -40 53.972 56.035 1.369 75.924 o
-13 -14 -39 82.217 87.284 2.053 44.761 o
-13 -14 -38 17.026 16.119 0.836 270.890 o
-13 -14 -37 21.883 23.798 1.064 194.641 o
-13 -14 -36 63.076 61.966 1.673 63.642 o
-13 -14 -35 467.976 474.590 9.124 3.778 o
-13 -14 -34 162.927 153.736 3.193 19.577 o
-13 -14 -33 164.042 178.142 3.650 17.861 o
-13 -14 -32 33.479 31.933 1.140 132.021 o
-13 -14 -31 149.115 157.766 3.193 20.812 o
-13 -14 -30 124.265 136.933 2.889 25.896 o
-13 -14 -29 12.847 17.107 0.912 309.356 o
-13 -14 -28 1.433 1.064 0.684 2170.540 o
-13 -14 -27 94.929 94.127 2.205 38.632 o
-13 -14 -26 224.554 243.681 4.790 11.409 o
-13 -14 -25 185.137 193.425 3.878 15.462 o
-13 -14 -24 166.785 168.638 3.421 18.270 o
-13 -14 -23 92.802 103.327 2.357 37.444 o
-13 -14 -22 133.102 135.793 2.813 24.765 o
-13 -14 -21 83.710 100.590 2.205 41.228 o
-13 -14 -20 1055.600 1043.990 19.768 0.940 o
-13 -14 -19 39.171 40.297 1.293 107.549 o
-13 -14 -18 140.656 146.589 2.965 22.773 o
-13 -14 -17 51.695 56.948 1.445 77.208 o
-13 -14 -16 39.382 42.274 1.369 104.371 o
-13 -14 -15 53.087 56.568 1.369 76.546 o
-13 -14 -14 452.141 448.435 8.592 4.069 o
-13 -14 -13 65.575 69.949 1.673 59.202 o
-13 -14 -12 357.470 355.296 6.843 5.939 o
-13 -14 -11 272.279 263.222 5.170 9.207 o
-13 -14 -10 239.149 232.125 4.562 11.168 o
-13 -14 -9 48.429 46.227 1.293 88.477 o
-13 -14 -8 45.746 43.034 1.217 95.180 o
-13 -14 -7 116.036 112.071 2.357 30.628 o
-13 -14 -6 1028.330 936.558 17.944 1.049 o
-13 -14 -5 121.169 130.774 3.726 25.225 o
-13 -14 -4 688.793 628.402 12.089 2.122 o
-13 -14 -3 312.533 292.494 5.702 7.617 o
-13 -14 -2 236.793 215.322 4.258 11.780 o
-13 -14 -1 197.997 191.752 3.878 14.679 o
-13 -13 -44 44.768 40.601 1.217 98.565 o
-13 -13 -43 150.678 155.333 3.193 20.774 o
-13 -13 -42 148.293 153.204 3.193 21.158 o
-13 -13 -41 66.710 67.136 1.673 59.377 o
-13 -13 -40 18.064 19.844 0.912 240.146 o
-13 -13 -39 10.856 13.382 1.064 353.069 o
-13 -13 -38 579.174 550.773 10.492 2.777 o
-13 -13 -37 69.829 67.364 1.673 57.349 o
-13 -13 -36 54.325 59.989 1.597 72.061 o
-13 -13 -35 15.130 16.195 0.912 286.651 o
-13 -13 -34 111.637 121.499 2.585 30.101 o
-13 -13 -33 611.292 620.799 11.785 2.413 o
-13 -13 -32 75.531 75.119 1.825 51.356 o
-13 -13 -31 326.094 324.883 6.311 6.843 o
-13 -13 -30 539.769 538.760 10.340 3.012 o
-13 -13 -29 102.531 118.077 2.509 32.607 o
-13 -13 -28 501.833 510.249 9.732 3.364 o
-13 -13 -27 53.847 62.194 1.749 70.359 o
-13 -13 -26 124.384 131.003 2.737 26.616 o
-13 -13 -25 75.775 86.524 1.977 47.914 o
-13 -13 -24 74.985 73.903 1.825 51.942 o
-13 -13 -23 159.662 170.159 3.497 18.768 o
-13 -13 -22 285.863 294.851 5.778 8.188 o
-13 -13 -21 396.971 409.963 7.907 4.880 o
-13 -13 -20 0.577 1.064 0.608 3258.730 o
-13 -13 -19 222.148 228.095 4.562 11.980 o
-13 -13 -18 623.397 628.402 11.937 2.346 o
-13 -13 -17 268.994 286.715 5.550 8.817 o
-13 -13 -16 31.925 37.864 1.293 125.647 o
-13 -13 -15 530.183 550.241 10.492 3.019 o
-13 -13 -14 59.597 60.217 1.521 67.939 o
-13 -13 -13 27.096 35.659 1.140 145.372 o
-13 -13 -12 298.961 304.583 5.930 7.715 o
-13 -13 -11 11.174 8.744 0.988 401.814 o
-13 -13 -10 143.867 133.892 2.737 23.495 o
-13 -13 -9 621.214 613.576 11.709 2.394 o
-13 -13 -8 438.086 436.802 8.363 4.270 o
-13 -13 -7 107.973 107.661 2.281 33.077 o
-13 -13 -6 40.210 42.806 1.140 105.228 o
-13 -13 -5 224.317 214.333 4.258 12.375 o
-13 -13 -4 573.831 539.597 10.340 2.840 o
-13 -13 -3 56.342 52.310 1.293 75.937 o
-13 -13 -2 733.553 683.297 12.393 1.904 o
-13 -13 -1 24.248 25.014 0.684 189.408 o
-13 -12 -45 112.129 122.411 2.585 29.910 o
-13 -12 -44 81.076 80.137 1.825 47.568 o
-13 -12 -43 32.374 38.016 1.217 125.694 o
-13 -12 -42 15.818 17.411 0.912 272.387 o
-13 -12 -41 64.618 67.668 1.673 60.576 o
-13 -12 -40 32.915 29.880 1.064 137.857 o
-13 -12 -39 91.166 86.144 1.977 41.880 o
-13 -12 -38 69.985 74.663 1.749 54.762 o
-13 -12 -37 14.256 18.704 0.988 277.281 o
-13 -12 -36 56.402 63.410 1.597 68.767 o
-13 -12 -35 73.326 73.219 1.673 53.657 o
-13 -12 -34 59.312 62.878 1.217 68.803 o
-13 -12 -33 45.550 47.140 1.064 93.815 o
-13 -12 -32 36.957 37.864 1.217 115.400 o
-13 -12 -31 19.149 18.932 0.912 235.053 o
-13 -12 -30 1005.170 959.976 18.248 1.055 o
-13 -12 -29 286.975 300.933 5.854 8.061 o
-13 -12 -28 330.528 347.085 6.767 6.450 o
-13 -12 -27 210.517 217.755 4.334 12.923 o
-13 -12 -26 19.339 22.809 0.988 216.188 o
-13 -12 -25 47.511 50.637 1.369 86.145 o
-13 -12 -24 446.323 474.514 9.048 3.953 o
-13 -12 -23 66.841 69.493 1.673 58.541 o
-13 -12 -22 101.480 111.158 2.433 33.867 o
-13 -12 -21 232.249 248.548 4.866 10.960 o
-13 -12 -20 279.591 293.862 5.778 8.357 o
-13 -12 -19 218.429 235.698 4.638 11.931 o
-13 -12 -18 425.142 425.625 8.211 4.463 o
-13 -12 -17 194.996 216.386 4.258 13.845 o
-13 -12 -16 153.273 162.023 3.345 19.961 o
-13 -12 -15 135.940 130.851 2.661 24.940 o
-13 -12 -14 198.795 200.496 3.954 14.307 o
-13 -12 -13 102.038 111.538 2.433 33.684 o
-13 -12 -12 174.225 176.850 3.573 17.146 o
-13 -12 -11 261.496 248.624 4.866 9.902 o
-13 -12 -10 450.555 439.387 8.440 4.140 o
-13 -12 -9 55.190 49.877 1.293 78.371 o
-13 -12 -8 1.682 0.532 0.532 2658.750 o
-13 -12 -7 44.235 42.654 1.217 97.785 o
-13 -12 -6 336.649 313.327 6.159 6.794 o
-13 -12 -5 452.788 428.743 6.691 4.382 o
-13 -12 -4 171.753 172.592 2.813 18.212 o
-13 -12 -3 812.930 784.647 12.089 1.611 o
-13 -12 -2 380.951 378.714 5.930 5.604 o
-13 -12 -1 511.944 498.464 7.755 3.519 o
-13 -11 -47 36.370 37.255 1.217 117.313 o
-13 -11 -46 73.522 73.142 1.749 53.240 o
-13 -11 -45 95.570 95.952 2.129 38.373 o
-13 -11 -44 2.122 1.217 0.836 1509.560 o
-13 -11 -43 28.223 31.857 1.140 147.907 o
-13 -11 -42 11.279 11.557 0.836 388.792 o
-13 -11 -41 416.658 406.085 7.755 4.714 o
-13 -11 -40 77.217 76.184 1.749 50.571 o
-13 -11 -39 48.726 52.158 1.369 83.742 o
-13 -11 -38 92.082 97.016 2.129 39.293 o
-13 -11 -37 80.707 81.962 1.445 48.603 o
-13 -11 -36 196.985 199.279 3.269 14.928 o
-13 -11 -35 68.450 78.693 1.445 55.809 o
-13 -11 -34 73.360 76.032 1.445 53.785 o
-13 -11 -33 320.801 342.827 5.398 7.001 o
-13 -11 -32 79.974 81.126 1.901 47.550 o
-13 -11 -31 351.054 358.109 6.919 5.997 o
-13 -11 -30 130.794 138.606 2.889 24.779 o
-13 -11 -29 234.324 248.015 4.866 10.890 o
-13 -11 -28 170.023 177.458 3.573 17.464 o
-13 -11 -27 177.011 171.756 3.497 17.198 o
-13 -11 -26 76.942 74.511 1.749 51.120 o
-13 -11 -25 133.963 160.427 4.638 20.149 o
-13 -11 -24 494.538 497.323 9.580 3.466 o
-13 -11 -23 3.847 4.942 0.836 884.907 o
-13 -11 -22 17.817 20.072 0.988 237.567 o
-13 -11 -21 527.862 526.367 10.112 3.129 o
-13 -11 -20 88.085 89.185 2.813 39.453 o
-13 -11 -19 1.764 1.597 0.532 2195.480 o
-13 -11 -18 459.378 444.481 8.592 4.026 o
-13 -11 -17 200.428 199.051 3.954 14.252 o
-13 -11 -16 76.863 81.278 1.901 48.917 o
-13 -11 -15 1172.950 1131.200 30.337 0.681 o
-13 -11 -14 804.089 782.974 14.826 1.549 o
-13 -11 -13 40.950 41.513 1.217 104.186 o
-13 -11 -12 321.397 339.253 6.539 6.737 o
-13 -11 -11 183.369 169.551 3.421 16.847 o
-13 -11 -10 47.934 45.619 1.217 90.220 o
-13 -11 -9 740.728 724.354 13.762 1.781 o
-13 -11 -8 213.342 216.842 4.258 12.852 o
-13 -11 -7 140.289 139.822 2.889 23.368 o
-13 -11 -6 394.440 390.499 7.527 5.084 o
-13 -11 -5 245.237 231.136 3.726 11.328 o
-13 -11 -4 299.170 290.061 4.562 8.294 o
-13 -11 -3 69.642 73.675 1.369 56.893 o
-13 -11 -2 376.617 358.261 5.626 5.866 o
-13 -11 -1 303.227 296.143 4.638 8.094 o
-13 -10 -48 111.304 107.281 2.281 32.344 o
-13 -10 -47 92.119 81.430 1.825 42.850 o
-13 -10 -46 19.639 23.874 1.064 207.645 o
-13 -10 -45 38.302 39.004 1.217 111.477 o
-13 -10 -44 429.154 415.361 7.983 4.507 o
-13 -10 -43 1.480 2.129 0.760 1711.150 o
-13 -10 -42 184.367 198.899 3.954 15.268 o
-13 -10 -41 62.350 63.639 1.597 64.013 o
-13 -10 -40 29.615 33.530 0.988 143.730 o
-13 -10 -39 139.945 134.348 2.281 24.603 o
-13 -10 -38 18.744 23.570 0.836 223.667 o
-13 -10 -37 36.690 48.052 0.988 108.530 o
-13 -10 -36 316.389 317.508 5.018 7.444 o
-13 -10 -35 64.198 72.610 1.369 60.713 o
-13 -10 -34 141.815 144.992 2.433 23.408 o
-13 -10 -33 45.418 52.082 1.217 89.258 o
-13 -10 -32 368.333 382.743 7.299 5.499 o
-13 -10 -31 298.489 291.505 5.702 7.949 o
-13 -10 -30 192.084 205.438 4.106 14.450 o
-13 -10 -29 15.096 17.031 0.912 282.277 o
-13 -10 -28 184.613 190.079 3.878 15.612 o
-13 -10 -27 441.699 433.913 8.287 4.261 o
-13 -10 -26 28.597 35.051 1.064 143.116 o
-13 -10 -25 76.651 83.407 1.901 48.527 o
-13 -10 -24 343.279 353.319 6.843 6.172 o
-13 -10 -23 15.967 13.990 1.064 278.937 o
-13 -10 -22 121.448 108.801 2.281 29.995 o
-13 -10 -21 206.892 188.026 3.802 14.302 o
-13 -10 -20 843.204 768.908 14.674 1.494 o
-13 -10 -19 369.085 354.079 6.843 5.778 o
-13 -10 -18 121.922 121.194 2.509 28.298 o
-13 -10 -17 57.054 53.298 1.445 73.726 o
-13 -10 -16 89.635 94.203 2.053 40.782 o
-13 -10 -15 242.712 225.358 4.410 11.237 o
-13 -10 -14 371.226 370.806 7.147 5.570 o
-13 -10 -13 92.288 103.783 2.281 37.751 o
-13 -10 -12 111.516 105.152 2.281 32.540 o
-13 -10 -11 39.877 43.034 1.217 104.740 o
-13 -10 -10 395.192 395.821 7.603 5.031 o
-13 -10 -9 53.211 54.439 1.369 77.509 o
-13 -10 -8 213.166 214.409 4.258 12.922 o
-13 -10 -7 349.845 348.453 6.767 6.124 o
-13 -10 -6 357.278 356.665 6.919 5.915 o
-13 -10 -5 558.558 541.726 10.340 2.909 o
-13 -10 -4 491.464 501.733 9.580 3.472 o
-13 -10 -3 360.601 367.613 7.071 5.755 o
-13 -10 -2 65.954 72.914 1.749 57.638 o
-13 -10 -1 150.359 144.232 2.965 21.725 o
-13 -9 -49 40.060 38.092 1.217 108.946 o
-13 -9 -48 152.469 164.837 3.421 19.809 o
-13 -9 -47 144.589 152.063 3.117 21.750 o
-13 -9 -46 11.621 14.294 0.912 348.823 o
-13 -9 -45 224.498 228.323 4.562 11.870 o
-13 -9 -44 41.242 46.607 1.293 98.571 o
-13 -9 -43 157.477 162.556 3.345 19.511 o
-13 -9 -42 58.996 64.247 1.521 66.798 o
-13 -9 -41 91.573 93.443 1.673 41.310 o
-13 -9 -40 413.944 410.343 6.463 4.910 o
-13 -9 -39 0.767 1.217 0.532 3306.440 o
-13 -9 -38 112.052 112.147 1.977 32.216 o
-13 -9 -37 203.358 201.940 3.269 14.440 o
-13 -9 -36 112.506 115.796 1.977 31.701 o
-13 -9 -35 16.534 19.160 0.836 260.577 o
-13 -9 -34 298.532 301.846 4.790 8.098 o
-13 -9 -33 221.770 236.382 3.802 12.221 o
-13 -9 -32 230.902 234.025 4.638 11.429 o
-13 -9 -31 56.588 62.118 1.597 69.154 o
-13 -9 -30 194.977 206.502 4.106 14.244 o
-13 -9 -29 60.288 56.111 1.521 69.070 o
-13 -9 -28 16.988 20.300 1.140 235.222 o
-13 -9 -27 15.093 20.985 0.912 261.669 o
-13 -9 -26 428.649 416.425 7.983 4.507 o
-13 -9 -25 99.326 104.696 2.281 35.638 o
-13 -9 -24 288.563 281.165 5.474 8.397 o
-13 -9 -23 12.054 13.077 0.836 359.281 o
-13 -9 -22 381.745 361.150 6.995 5.523 o
-13 -9 -21 520.290 476.795 12.925 3.026 o
-13 -9 -20 233.509 228.551 4.486 11.515 o
-13 -9 -19 395.034 383.960 7.451 5.129 o
-13 -9 -18 70.028 69.949 1.597 56.809 o
-13 -9 -17 138.389 128.494 2.585 24.861 o
-13 -9 -16 604.947 589.702 11.177 2.536 o
-13 -9 -15 92.569 99.677 2.281 38.281 o
-13 -9 -14 182.739 190.383 3.802 15.796 o
-13 -9 -13 290.366 305.191 5.930 7.905 o
-13 -9 -12 403.592 426.918 8.135 4.682 o
-13 -9 -11 93.481 88.121 1.901 40.956 o
-13 -9 -10 171.922 184.605 3.650 16.950 o
-13 -9 -9 99.791 94.279 2.129 37.364 o
-13 -9 -8 117.414 125.756 2.661 28.425 o
-13 -9 -7 7.238 10.188 0.912 502.786 o
-13 -9 -6 1045.650 1065.740 20.148 0.934 o
-13 -9 -5 403.707 420.911 8.135 4.712 o
-13 -9 -4 965.004 967.123 18.172 1.096 o
-13 -9 -3 293.701 325.872 6.311 7.478 o
-13 -9 -2 909.326 883.336 16.727 1.247 o
-13 -9 -1 180.298 200.876 3.954 15.474 o
-13 -8 -50 39.777 35.735 1.140 112.801 o
-13 -8 -49 24.014 26.991 1.140 173.547 o
-13 -8 -48 40.921 43.642 1.293 101.513 o
-13 -8 -47 504.849 488.656 9.352 3.450 o
-13 -8 -46 9.706 11.937 0.912 409.502 o
-13 -8 -45 67.941 63.030 1.597 60.312 o
-13 -8 -44 158.417 169.018 3.497 18.937 o
-13 -8 -43 237.642 228.095 3.650 11.756 o
-13 -8 -42 101.334 105.532 1.825 36.047 o
-13 -8 -41 39.463 46.455 0.988 104.890 o
-13 -8 -40 66.523 72.762 1.445 58.795 o
-13 -8 -39 340.375 342.066 5.398 6.639 o
-13 -8 -38 148.863 156.017 2.585 21.646 o
-13 -8 -37 90.316 96.180 1.749 41.075 o
-13 -8 -36 3.013 5.930 0.684 1017.830 o
-13 -8 -35 2.130 2.357 0.608 1693.090 o
-13 -8 -34 251.992 266.567 4.866 9.920 o
-13 -8 -33 97.650 105.152 1.825 37.147 o
-13 -8 -32 159.914 169.855 2.737 19.532 o
-13 -8 -31 401.583 403.272 7.755 4.891 o
-13 -8 -30 245.008 241.096 4.790 10.653 o
-13 -8 -29 347.718 347.161 6.767 6.168 o
-13 -8 -28 189.752 192.740 3.878 15.177 o
-13 -8 -27 246.866 253.718 5.018 10.248 o
-13 -8 -26 141.583 148.262 3.041 22.447 o
-13 -8 -25 28.497 30.945 1.140 148.516 o
-13 -8 -24 60.753 54.363 1.369 70.373 o
-13 -8 -23 33.673 31.781 1.064 133.011 o
-13 -8 -22 146.728 144.004 2.965 22.176 o
-13 -8 -21 843.449 781.986 14.902 1.475 o
-13 -8 -20 1187.980 1141.310 21.669 0.776 o
-13 -8 -19 812.481 770.809 14.674 1.549 o
-13 -8 -18 111.158 108.497 2.281 32.238 o
-13 -8 -17 182.593 183.616 3.650 16.178 o
-13 -8 -16 132.067 141.191 2.965 24.290 o
-13 -8 -15 423.336 430.263 8.287 4.447 o
-13 -8 -14 61.114 64.399 1.521 65.093 o
-13 -8 -13 950.187 940.968 17.791 1.136 o
-13 -8 -12 718.560 734.086 13.914 1.816 o
-13 -8 -11 502.700 493.369 9.428 3.442 o
-13 -8 -10 8.677 9.884 0.912 462.392 o
-13 -8 -9 171.207 188.787 3.802 16.700 o
-13 -8 -8 30.327 31.857 1.064 142.698 o
-13 -8 -7 61.299 70.938 1.749 61.283 o
-13 -8 -6 432.565 485.386 9.276 3.990 o
-13 -8 -5 471.742 491.849 9.352 3.663 o
-13 -8 -4 1015.990 1055.850 19.920 0.968 o
-13 -8 -3 826.448 861.287 16.347 1.396 o
-13 -8 -2 201.411 218.515 4.334 13.379 o
-13 -8 -1 142.352 143.928 2.965 22.726 o
-13 -7 -50 52.380 58.088 1.521 75.364 o
-13 -7 -49 81.362 74.587 1.749 48.976 o
-13 -7 -48 2.270 2.889 0.836 1265.690 o
-13 -7 -47 34.253 33.834 1.140 127.504 o
-13 -7 -46 424.636 418.174 8.059 4.527 o
-13 -7 -45 80.737 82.874 1.521 48.146 o
-13 -7 -44 239.219 238.283 3.802 11.399 o
-13 -7 -43 73.629 76.944 1.445 53.390 o
-13 -7 -42 37.035 41.513 0.988 114.357 o
-13 -7 -41 25.386 28.664 0.836 171.710 o
-13 -7 -40 386.972 402.131 6.311 5.306 o
-13 -7 -39 30.576 33.302 0.912 142.384 o
-13 -7 -38 46.251 48.964 1.064 91.510 o
-13 -7 -37 551.278 548.112 8.516 3.067 o
-13 -7 -36 81.663 82.190 1.521 47.883 o
-13 -7 -35 105.516 112.907 1.977 33.679 o
-13 -7 -34 653.906 670.143 10.416 2.247 o
-13 -7 -33 53.508 56.035 1.140 77.906 o
-13 -7 -32 199.805 203.765 3.269 14.604 o
-13 -7 -31 34.593 38.320 1.293 118.869 o
-13 -7 -30 357.136 344.880 6.615 6.072 o
-13 -7 -29 198.940 203.537 4.030 14.153 o
-13 -7 -28 123.051 131.079 2.737 26.831 o
-13 -7 -27 247.101 234.254 4.638 10.776 o
-13 -7 -26 206.434 210.608 4.182 13.425 o
-13 -7 -25 78.328 65.691 2.129 50.908 o
-13 -7 -24 56.738 60.141 1.521 70.385 o
-13 -7 -23 727.681 691.052 13.153 1.878 o
-13 -7 -22 132.084 132.523 2.737 25.278 o
-13 -7 -21 46.165 43.414 1.140 94.992 o
-13 -7 -20 73.752 73.219 1.673 53.426 o
-13 -7 -19 237.445 227.487 4.486 11.372 o
-13 -7 -18 207.048 208.099 4.106 13.511 o
-13 -7 -17 564.422 538.608 10.264 2.894 o
-13 -7 -16 535.858 542.942 10.264 3.028 o
-13 -7 -15 166.786 164.837 3.269 18.596 o
-13 -7 -14 476.542 483.409 9.200 3.676 o
-13 -7 -13 482.182 490.556 9.352 3.595 o
-13 -7 -12 17.488 22.809 0.988 229.434 o
-13 -7 -11 119.338 114.656 2.433 29.549 o
-13 -7 -10 345.763 366.169 7.071 5.983 o
-13 -7 -9 400.929 432.164 8.287 4.658 o
-13 -7 -8 16.335 17.791 0.988 260.710 o
-13 -7 -7 351.086 371.719 7.147 5.846 o
-13 -7 -6 404.567 408.822 7.907 4.804 o
-13 -7 -5 125.167 139.822 2.965 25.403 o
-13 -7 -4 563.884 581.262 11.101 2.733 o
-13 -7 -3 1334.530 1377.770 25.927 0.592 o
-13 -7 -2 247.443 273.562 5.322 9.754 o
-13 -7 -1 299.195 315.683 6.083 7.540 o
-13 -6 -51 55.765 48.736 1.901 73.392 o
-13 -6 -50 349.952 302.378 5.930 6.706 o
-13 -6 -49 43.416 39.004 1.293 101.219 o
-13 -6 -48 1.420 2.737 0.988 1260.110 o
-13 -6 -47 99.692 101.730 2.281 35.940 o
-13 -6 -46 18.932 17.715 0.836 245.291 o
-13 -6 -45 64.516 71.926 1.369 60.729 o
-13 -6 -44 215.722 222.089 3.573 12.993 o
-13 -6 -43 191.732 195.934 3.193 15.441 o
-13 -6 -42 384.663 385.024 6.006 5.497 o
-13 -6 -41 154.244 158.222 2.661 20.821 o
-13 -6 -40 32.549 41.209 0.988 124.851 o
-13 -6 -39 163.878 165.825 2.737 19.338 o
-13 -6 -38 381.514 398.102 6.235 5.415 o
-13 -6 -37 243.659 251.969 4.030 10.841 o
-13 -6 -36 244.134 252.501 4.030 10.813 o
-13 -6 -35 140.472 148.946 2.509 23.232 o
-13 -6 -34 440.650 454.137 7.071 4.332 o
-13 -6 -33 237.444 241.933 3.878 11.363 o
-13 -6 -32 107.333 114.732 1.901 33.161 o
-13 -6 -31 294.863 301.618 4.866 8.170 o
-13 -6 -30 201.603 213.573 6.083 12.169 o
-13 -6 -29 222.368 232.809 6.539 10.632 o
-13 -6 -28 4.031 5.626 0.988 756.034 o
-13 -6 -27 148.983 150.847 3.041 21.405 o
-13 -6 -26 47.041 43.034 1.217 93.280 o
-13 -6 -25 57.477 59.685 1.445 70.437 o
-13 -6 -24 167.924 167.574 3.421 18.217 o
-13 -6 -23 90.696 90.250 1.977 41.326 o
-13 -6 -22 105.450 110.626 2.357 33.152 o
-13 -6 -21 65.127 67.668 1.673 60.238 o
-13 -6 -20 754.259 737.507 13.990 1.726 o
-13 -6 -19 434.998 445.546 8.516 4.238 o
-13 -6 -18 1123.760 1086.190 20.453 0.857 o
-13 -6 -17 78.560 83.407 1.901 47.671 o
-13 -6 -16 413.687 409.050 7.831 4.718 o
-13 -6 -15 154.243 169.475 3.421 19.402 o
-13 -6 -14 101.513 111.386 2.433 33.831 o
-13 -6 -13 40.511 33.910 1.217 112.152 o
-13 -6 -12 782.742 820.838 15.511 1.531 o
-13 -6 -11 835.876 859.234 16.271 1.385 o
-13 -6 -10 259.186 278.732 5.474 9.243 o
-13 -6 -9 1153.230 1151.350 21.745 0.795 o
-13 -6 -8 246.118 263.678 5.170 10.031 o
-13 -6 -7 337.773 364.496 7.071 6.117 o
-13 -6 -6 134.826 131.459 2.737 24.946 o
-13 -6 -5 713.606 741.993 14.066 1.812 o
-13 -6 -4 451.973 452.388 8.668 4.045 o
-13 -6 -3 92.148 107.509 2.129 37.665 o
-13 -6 -2 8.868 13.610 0.912 409.548 o
-13 -6 -1 160.621 169.627 2.889 19.329 o
-13 -5 -52 16.078 16.423 1.217 254.675 o
-13 -5 -51 211.248 189.167 5.550 12.713 o
-13 -5 -50 103.373 96.104 2.965 33.777 o
-13 -5 -49 14.678 12.697 0.988 308.194 o
-13 -5 -48 107.475 97.016 1.673 35.834 o
-13 -5 -47 35.521 35.051 0.912 126.132 o
-13 -5 -46 59.337 55.579 1.140 72.396 o
-13 -5 -45 450.846 452.845 7.071 4.245 o
-13 -5 -44 342.822 342.979 5.398 6.587 o
-13 -5 -43 160.490 163.620 2.661 19.862 o
-13 -5 -42 621.044 609.850 9.504 2.528 o
-13 -5 -41 41.779 51.017 1.445 92.759 o
-13 -5 -40 429.311 449.271 6.995 4.473 o
-13 -5 -39 259.287 259.724 4.106 10.091 o
-13 -5 -38 1.713 1.825 0.608 1991.130 o
-13 -5 -37 67.490 77.096 1.445 56.851 o
-13 -5 -36 120.642 123.780 2.129 28.939 o
-13 -5 -35 2.932 3.878 0.532 1324.050 o
-13 -5 -34 445.885 459.687 7.147 4.250 o
-13 -5 -33 128.502 135.717 2.281 26.267 o
-13 -5 -32 247.328 254.098 4.030 10.659 o
-13 -5 -31 474.772 464.325 7.223 3.973 o
-13 -5 -30 0.159 1.749 1.140 1405.260 o
-13 -5 -29 259.711 237.599 4.714 10.218 o
-13 -5 -28 583.010 545.299 10.416 2.778 o
-13 -5 -27 395.509 369.818 7.071 5.276 o
-13 -5 -26 190.583 186.278 3.726 15.458 o
-13 -5 -25 117.743 120.966 2.509 29.102 o
-13 -5 -24 410.427 399.851 7.679 4.826 o
-13 -5 -23 74.384 80.289 1.825 50.643 o
-13 -5 -22 285.696 271.661 5.322 8.651 o
-13 -5 -21 322.446 314.695 6.083 7.071 o
-13 -5 -20 773.104 743.438 14.142 1.673 o
-13 -5 -19 125.850 130.014 2.737 26.457 o
-13 -5 -18 97.972 98.537 2.129 37.273 o
-13 -5 -17 120.710 134.424 2.813 26.808 o
-13 -5 -16 35.429 45.163 1.217 111.069 o
-13 -5 -15 74.850 89.869 1.977 47.584 o
-13 -5 -14 559.170 571.302 10.873 2.794 o
-13 -5 -13 1094.040 1097.210 20.757 0.871 o
-13 -5 -12 232.897 246.647 4.866 10.972 o
-13 -5 -11 30.209 34.594 1.140 137.462 o
-13 -5 -10 373.799 418.630 8.059 5.065 o
-13 -5 -9 156.375 178.598 3.650 18.514 o
-13 -5 -8 1112.240 1112.270 11.253 0.963 o
-13 -5 -7 43.997 45.391 1.445 93.610 o
-13 -5 -6 5.744 9.884 0.836 585.211 o
-13 -5 -5 418.552 481.052 6.083 4.530 o
-13 -5 -4 1116.940 1124.890 11.633 0.948 o
-13 -5 -3 45.665 53.374 1.369 86.744 o
-13 -5 -2 447.584 488.047 6.235 4.203 o
-13 -5 -1 583.420 637.450 8.287 2.697 o
-13 -4 -52 144.115 130.470 4.106 21.563 o
-13 -4 -51 77.543 77.780 2.585 46.288 o
-13 -4 -50 206.812 205.514 6.006 12.178 o
-13 -4 -49 78.466 76.944 1.597 50.351 o
-13 -4 -48 311.788 292.570 4.638 7.929 o
-13 -4 -47 59.195 52.082 1.140 74.178 o
-13 -4 -46 27.723 25.851 0.912 166.040 o
-13 -4 -45 175.399 184.149 3.041 17.218 o
-13 -4 -44 32.104 35.811 1.064 131.795 o
-13 -4 -43 12.799 20.453 0.760 298.794 o
-13 -4 -42 179.393 176.393 2.965 17.269 o
-13 -4 -41 134.038 146.133 2.433 24.414 o
-13 -4 -40 81.378 82.570 1.521 47.925 o
-13 -4 -39 165.806 166.813 2.737 19.101 o
-13 -4 -38 115.421 125.072 2.129 29.837 o
-13 -4 -37 195.720 196.770 3.193 15.143 o
-13 -4 -36 159.112 159.438 2.661 20.225 o
-13 -4 -35 55.101 66.908 1.293 70.276 o
-13 -4 -34 321.737 327.392 5.170 7.190 o
-13 -4 -33 120.113 123.171 2.129 29.099 o
-13 -4 -32 60.348 64.399 1.217 67.319 o
-13 -4 -31 63.622 63.943 1.217 64.925 o
-13 -4 -30 67.400 69.037 1.293 60.093 o
-13 -4 -29 7.572 8.135 0.760 561.013 o
-13 -4 -28 593.700 565.828 10.796 2.657 o
-13 -4 -27 322.861 320.854 6.159 6.983 o
-13 -4 -26 99.322 100.590 2.205 36.398 o
-13 -4 -25 4.266 7.147 0.836 751.659 o
-13 -4 -24 79.175 89.109 2.053 45.617 o
-13 -4 -23 40.254 34.594 1.064 113.952 o
-13 -4 -22 968.087 959.900 18.172 1.097 o
-13 -4 -21 394.973 399.318 7.679 5.000 o
-13 -4 -20 735.117 738.268 13.990 1.769 o
-13 -4 -19 58.919 59.913 1.445 69.101 o
-13 -4 -18 453.445 454.365 8.668 4.024 o
-13 -4 -17 1602.220 1615.370 30.489 0.430 o
-13 -4 -16 134.219 158.602 3.269 22.396 o
-13 -4 -15 42.834 44.022 1.369 97.237 o
-13 -4 -14 1648.780 1710.100 32.161 0.398 o
-13 -4 -13 43.370 50.333 1.521 90.190 o
-13 -4 -12 504.547 515.723 9.808 3.323 o
-13 -4 -11 78.519 83.483 1.901 47.672 o
-13 -4 -10 399.345 423.116 5.702 5.110 o
-13 -4 -9 495.925 554.347 6.995 3.499 o
-13 -4 -8 147.050 165.445 3.117 20.710 o
-13 -4 -7 380.553 416.730 5.550 5.410 o
-13 -4 -6 252.912 290.593 4.562 9.617 o
-13 -4 -5 1616.060 1673.380 15.891 0.479 o
-13 -4 -4 74.413 85.308 1.977 48.804 o
-13 -4 -3 100.216 110.474 2.129 35.007 o
-13 -4 -2 1256.120 1255.740 12.849 0.772 o
-13 -4 -1 12.340 17.107 1.140 296.715 o
-13 -3 -52 10.249 10.112 0.608 457.520 o
-13 -3 -51 15.090 13.838 1.825 225.754 o
-13 -3 -50 153.155 143.396 2.965 21.447 o
-13 -3 -49 74.272 67.288 1.673 54.772 o
-13 -3 -48 135.760 125.528 2.129 26.120 o
-13 -3 -47 422.868 416.958 6.539 4.764 o
-13 -3 -46 27.139 31.021 0.836 159.612 o
-13 -3 -45 148.695 160.123 2.661 21.343 o
-13 -3 -44 80.852 81.886 1.521 48.318 o
-13 -3 -43 298.678 298.424 4.790 8.136 o
-13 -3 -42 19.992 20.300 0.760 229.303 o
-13 -3 -41 107.000 102.643 1.825 34.910 o
-13 -3 -40 4.313 5.550 0.608 922.004 o
-13 -3 -39 20.784 26.231 0.836 201.538 o
-13 -3 -38 160.748 167.042 2.813 19.518 o
-13 -3 -37 37.365 38.548 1.064 115.872 o
-13 -3 -36 58.692 64.703 1.217 68.558 o
-13 -3 -35 74.409 73.827 1.445 53.814 o
-13 -3 -34 140.172 135.869 2.281 24.459 o
-13 -3 -33 592.725 581.642 9.048 2.739 o
-13 -3 -32 24.364 32.770 0.836 167.263 o
-13 -3 -31 429.478 419.695 6.539 4.679 o
-13 -3 -30 163.781 155.941 2.661 19.919 o
-13 -3 -29 75.623 69.721 1.445 54.278 o
-13 -3 -28 2.036 2.433 0.532 1835.560 o
-13 -3 -27 119.342 118.685 2.585 28.870 o
-13 -3 -26 48.053 53.754 1.521 82.248 o
-13 -3 -25 252.368 275.463 5.398 9.533 o
-13 -3 -24 543.458 564.687 10.796 2.891 o
-13 -3 -23 53.172 57.936 1.521 74.667 o
-13 -3 -22 477.753 488.656 9.352 3.632 o
-13 -3 -21 610.556 627.337 11.937 2.394 o
-13 -3 -20 49.043 48.584 1.369 85.518 o
-13 -3 -19 52.552 58.392 1.445 75.617 o
-13 -3 -18 331.728 330.358 6.387 6.670 o
-13 -3 -17 228.457 249.916 4.942 11.042 o
-13 -3 -16 281.427 298.500 5.778 8.252 o
-13 -3 -15 467.447 492.381 9.428 3.683 o
-13 -3 -14 1.261 1.673 0.608 2303.850 o
-13 -3 -13 409.403 433.228 8.287 4.568 o
-13 -3 -12 1717.730 1802.180 18.020 0.421 o
-13 -3 -11 448.543 485.006 6.387 4.193 o
-13 -3 -10 631.151 661.780 7.831 2.463 o
-13 -3 -9 193.512 216.386 3.650 14.358 o
-13 -3 -8 589.276 639.730 7.603 2.700 o
-13 -3 -7 456.030 483.409 6.463 4.127 o
-13 -3 -6 976.956 1015.330 10.644 1.177 o
-13 -3 -5 233.146 269.988 4.258 10.801 o
-13 -3 -4 37.349 46.227 1.217 106.416 o
-13 -3 -3 305.434 308.689 4.638 7.888 o
-13 -3 -2 818.016 880.143 9.732 1.561 o
-13 -3 -1 2070.620 2092.470 18.324 0.309 o
-13 -2 -53 53.851 51.550 1.977 73.156 o
-13 -2 -52 82.937 76.868 2.889 42.917 o
-13 -2 -51 0.470 1.293 0.836 2200.200 o
-13 -2 -50 44.851 42.882 1.293 95.866 o
-13 -2 -49 65.451 64.931 1.597 61.350 o
-13 -2 -48 0.031 0.532 0.760 3384.450 o
-13 -2 -47 515.841 489.796 7.679 3.528 o
-13 -2 -46 166.987 156.701 2.661 19.552 o
-13 -2 -45 125.972 129.482 2.205 27.328 o
-13 -2 -44 207.458 215.170 3.497 13.672 o
-13 -2 -43 261.852 275.083 4.410 9.635 o
-13 -2 -42 49.451 50.637 1.140 85.612 o
-13 -2 -41 376.234 369.590 5.854 5.748 o
-13 -2 -40 402.003 401.447 6.311 5.124 o
-13 -2 -39 60.211 64.855 1.293 66.863 o
-13 -2 -38 152.645 154.572 2.585 21.288 o
-13 -2 -37 217.185 216.158 3.497 13.113 o
-13 -2 -36 255.888 262.689 4.182 10.129 o
-13 -2 -35 44.644 48.280 1.064 94.308 o
-13 -2 -34 1154.800 1100.180 16.955 0.870 o
-13 -2 -33 257.426 246.571 3.878 10.481 o
-13 -2 -32 222.222 222.241 4.410 12.199 o
-13 -2 -31 352.863 345.412 5.474 6.375 o
-13 -2 -30 113.386 121.118 2.585 29.788 o
-13 -2 -29 98.498 97.092 2.053 37.529 o
-13 -2 -28 304.690 304.203 4.790 7.920 o
-13 -2 -27 39.079 34.594 1.521 109.727 o
-13 -2 -26 821.055 822.967 15.586 1.459 o
-13 -2 -25 915.973 924.393 17.487 1.194 o
-13 -2 -24 82.253 91.922 2.129 43.575 o
-13 -2 -23 98.805 98.461 2.205 36.843 o
-13 -2 -22 1189.930 1165.570 21.973 0.763 o
-13 -2 -21 52.357 57.480 1.445 76.266 o
-13 -2 -20 90.061 96.256 2.129 40.068 o
-13 -2 -19 120.367 126.593 2.585 27.954 o
-13 -2 -18 44.394 49.345 1.369 91.076 o
-13 -2 -17 523.353 535.111 10.188 3.123 o
-13 -2 -16 320.071 329.065 6.387 6.896 o
-13 -2 -15 962.155 1013.880 19.084 1.057 o
-13 -2 -14 399.256 438.018 8.363 4.634 o
-13 -2 -13 46.730 57.024 1.445 82.572 o
-13 -2 -12 321.338 340.546 4.942 7.117 o
-13 -2 -11 712.822 711.504 8.363 2.069 o
-13 -2 -10 693.178 724.810 8.516 2.105 o
-13 -2 -9 214.598 226.574 3.726 12.853 o
-13 -2 -8 104.413 114.732 2.205 33.250 o
-13 -2 -7 395.416 427.374 5.930 5.101 o
-13 -2 -6 736.634 780.921 8.820 1.888 o
-13 -2 -5 178.946 203.233 3.421 15.917 o
-13 -2 -4 173.748 197.682 3.345 16.567 o
-13 -2 -3 532.928 579.970 7.527 3.149 o
-13 -2 -2 1368.960 1386.970 13.382 0.658 o
-13 -2 -1 205.644 249.080 3.878 12.654 o
-13 -1 -53 30.443 22.505 0.836 163.367 o
-13 -1 -52 1.427 2.889 0.760 1595.540 o
-13 -1 -51 242.265 225.814 4.410 11.246 o
-13 -1 -50 17.981 15.967 0.836 262.031 o
-13 -1 -49 12.936 16.119 0.836 320.849 o
-13 -1 -48 413.848 415.361 7.983 4.660 o
-13 -1 -47 650.805 614.564 11.709 2.287 o
-13 -1 -46 420.178 405.249 6.387 4.879 o
-13 -1 -45 97.720 103.327 2.053 36.850 o
-13 -1 -44 47.278 52.310 1.217 86.694 o
-13 -1 -43 49.810 50.637 1.140 85.169 o
-13 -1 -42 328.642 322.222 5.094 7.120 o
-13 -1 -41 9.449 12.393 0.760 430.159 o
-13 -1 -40 27.484 31.781 0.912 155.415 o
-13 -1 -39 35.648 41.437 0.912 118.300 o
-13 -1 -38 163.192 167.954 2.813 19.231 o
-13 -1 -37 25.274 25.090 0.760 182.266 o
-13 -1 -36 229.001 233.873 3.802 11.944 o
-13 -1 -35 408.252 372.631 5.854 5.292 o
-13 -1 -34 375.394 364.116 5.778 5.814 o
-13 -1 -33 43.831 43.186 1.064 99.509 o
-13 -1 -32 244.658 233.645 3.802 11.268 o
-13 -1 -31 467.129 447.903 6.995 4.130 o
-13 -1 -30 14.664 16.575 0.608 308.280 o
-13 -1 -29 356.130 350.126 5.474 6.281 o
-13 -1 -28 607.985 598.065 9.276 2.620 o
-13 -1 -27 114.947 114.048 1.977 31.354 o
-13 -1 -26 154.070 157.310 3.193 20.303 o
-13 -1 -25 102.358 96.864 2.129 36.265 o
-13 -1 -24 76.139 80.137 1.825 49.831 o
-13 -1 -23 32.232 32.770 1.064 135.658 o
-13 -1 -22 1102.210 1117.890 21.061 0.853 o
-13 -1 -21 70.826 81.202 1.825 52.203 o
-13 -1 -20 77.297 84.243 1.901 48.046 o
-13 -1 -19 180.568 194.717 3.878 15.732 o
-13 -1 -18 176.809 189.015 3.802 16.271 o
-13 -1 -17 2.118 3.193 1.064 1017.100 o
-13 -1 -16 30.161 35.355 1.140 136.501 o
-13 -1 -15 1316.040 1349.940 25.395 0.611 o
-13 -1 -14 73.468 78.161 1.901 51.296 o
-13 -1 -13 76.082 90.554 1.977 46.901 o
-13 -1 -12 994.741 1000.500 10.568 1.165 o
-13 -1 -11 778.827 814.375 9.200 1.730 o
-13 -1 -10 171.585 193.957 3.269 16.944 o
-13 -1 -9 313.191 329.445 5.702 7.210 o
-13 -1 -8 697.057 739.180 8.592 2.068 o
-13 -1 -7 604.217 682.460 8.211 2.513 o
-13 -1 -6 496.230 510.933 6.539 3.686 o
-13 -1 -5 137.775 167.726 2.965 21.825 o
-13 -1 -4 650.364 694.397 8.287 2.309 o
-13 -1 -3 647.329 741.613 8.440 2.230 o
-13 -1 -2 1234.680 1263.270 13.458 0.780 o
-13 -1 -1 110.068 129.026 2.585 29.663 o
-12 -23 -16 22.292 23.646 1.521 175.081 o
-12 -23 -15 36.586 36.039 1.749 109.112 o
-12 -23 -14 6.704 9.732 1.445 408.988 o
-12 -23 -13 188.949 196.238 5.550 13.664 o
-12 -23 -12 88.518 93.215 3.041 37.828 o
-12 -23 -11 32.276 32.846 1.977 116.010 o
-12 -23 -10 134.105 132.599 3.954 22.897 o
-12 -23 -9 9.079 2.965 1.521 414.870 o
-12 -23 -8 15.990 12.773 1.293 267.213 o
-12 -23 -7 25.073 24.862 1.521 160.982 o
-12 -23 -6 2.307 0.912 1.217 985.926 o
-12 -23 -5 29.486 28.588 1.521 139.764 o
-12 -23 -4 8.279 9.580 1.217 420.766 o
-12 -23 -3 188.692 179.891 5.094 14.572 o
-12 -22 -22 75.682 78.085 2.737 46.218 o
-12 -22 -21 51.032 50.789 1.901 76.974 o
-12 -22 -20 41.753 37.179 1.673 100.355 o
-12 -22 -19 473.125 455.734 12.317 3.413 o
-12 -22 -18 47.225 47.444 2.205 79.215 o
-12 -22 -17 214.841 212.889 5.930 11.730 o
-12 -22 -16 46.520 45.999 1.901 84.532 o
-12 -22 -15 130.432 136.477 4.258 22.536 o
-12 -22 -14 96.294 92.074 2.965 36.093 o
-12 -22 -13 58.079 57.936 2.205 65.000 o
-12 -22 -12 12.972 16.119 1.521 260.419 o
-12 -22 -11 58.379 56.720 2.205 65.230 o
-12 -22 -10 30.982 28.132 1.977 124.091 o
-12 -22 -9 98.001 107.509 3.345 32.526 o
-12 -22 -8 297.122 295.383 8.135 7.092 o
-12 -22 -7 193.960 205.286 5.854 12.906 o
-12 -22 -6 255.019 250.372 6.995 9.063 o
-12 -22 -5 308.079 312.186 8.592 6.590 o
-12 -22 -4 51.539 49.497 2.129 74.755 o
-12 -22 -3 115.055 108.421 3.421 28.765 o
-12 -22 -2 46.654 47.520 2.129 80.722 o
-12 -22 -1 79.890 79.681 2.661 44.607 o
-12 -21 -27 12.827 11.709 1.140 326.447 o
-12 -21 -26 221.827 221.708 6.159 11.111 o
-12 -21 -25 85.797 86.296 2.661 41.273 o
-12 -21 -24 33.629 34.670 1.977 111.461 o
-12 -21 -23 115.927 113.971 3.421 28.109 o
-12 -21 -22 64.531 66.984 2.281 57.140 o
-12 -21 -21 8.098 8.972 1.217 432.701 o
-12 -21 -20 12.105 4.334 1.597 331.606 o
-12 -21 -19 254.286 263.298 7.223 8.793 o
-12 -21 -18 53.522 53.298 1.977 72.657 o
-12 -21 -17 98.953 99.677 3.269 33.450 o
-12 -21 -16 193.755 194.945 5.550 13.444 o
-12 -21 -15 196.064 194.337 5.474 13.407 o
-12 -21 -14 19.330 26.763 1.901 164.326 o
-12 -21 -13 337.893 345.640 9.504 5.631 o
-12 -21 -12 146.910 149.326 4.486 19.666 o
-12 -21 -11 69.405 73.523 2.737 49.949 o
-12 -21 -10 67.855 74.207 2.585 51.453 o
-12 -21 -9 65.306 66.832 2.661 54.158 o
-12 -21 -8 4.526 3.650 1.293 638.262 o
-12 -21 -7 52.378 50.865 2.205 72.552 o
-12 -21 -6 169.349 183.084 5.322 15.439 o
-12 -21 -5 38.243 35.203 1.673 108.162 o
-12 -21 -4 359.459 353.091 9.656 5.279 o
-12 -21 -3 404.514 385.785 10.568 4.450 o
-12 -21 -2 92.397 97.397 3.117 35.890 o
-12 -21 -1 221.915 228.551 6.539 10.725 o
-12 -20 -30 146.275 138.986 4.030 20.975 o
-12 -20 -29 165.502 170.615 4.790 16.762 o
-12 -20 -28 208.598 196.998 5.550 12.653 o
-12 -20 -27 77.256 75.576 2.661 46.479 o
-12 -20 -26 179.028 171.071 4.866 15.698 o
-12 -20 -25 94.000 100.286 3.041 35.355 o
-12 -20 -24 152.368 151.227 4.334 19.280 o
-12 -20 -23 105.658 105.988 3.193 31.471 o
-12 -20 -22 168.242 172.820 5.094 16.122 o
-12 -20 -21 86.985 89.337 2.889 39.472 o
-12 -20 -20 148.728 157.842 4.486 19.091 o
-12 -20 -19 61.201 61.206 2.357 60.472 o
-12 -20 -18 415.535 419.391 11.405 4.067 o
-12 -20 -17 70.683 62.346 2.205 55.400 o
-12 -20 -16 233.154 234.862 6.539 10.223 o
-12 -20 -15 498.947 489.872 13.306 3.060 o
-12 -20 -14 376.266 352.483 9.656 5.089 o
-12 -20 -13 49.420 50.333 2.205 75.555 o
-12 -20 -12 539.895 550.317 14.826 2.593 o
-12 -20 -11 274.596 277.211 7.679 7.920 o
-12 -20 -10 12.273 13.990 1.749 254.651 o
-12 -20 -9 51.034 54.363 2.129 72.962 o
-12 -20 -8 57.395 54.971 2.433 64.617 o
-12 -20 -7 117.852 120.738 3.650 26.675 o
-12 -20 -6 329.825 328.153 9.048 5.988 o
-12 -20 -5 106.539 110.474 3.421 30.191 o
-12 -20 -4 14.673 13.382 1.749 237.056 o
-12 -20 -3 573.407 570.998 15.434 2.382 o
-12 -20 -2 229.703 227.107 6.463 10.523 o
-12 -20 -1 94.174 97.625 3.117 35.395 o
-12 -19 -34 15.484 15.739 1.217 263.534 o
-12 -19 -33 47.664 51.017 1.901 80.379 o
-12 -19 -32 112.099 120.282 3.573 27.855 o
-12 -19 -30 451.024 462.120 12.469 3.509 o
-12 -19 -29 123.374 126.821 3.726 25.191 o
-12 -19 -28 138.250 142.027 4.182 21.443 o
-12 -19 -27 49.910 60.901 2.129 71.054 o
-12 -19 -26 158.824 147.654 4.258 18.951 o
-12 -19 -25 38.850 38.548 1.901 100.285 o
-12 -19 -24 67.180 66.224 2.205 56.296 o
-12 -19 -23 29.750 29.576 1.445 139.470 o
-12 -19 -22 42.371 36.799 1.597 100.776 o
-12 -19 -21 226.239 248.167 6.995 9.952 o
-12 -19 -20 53.569 59.685 1.445 74.002 o
-12 -19 -19 409.647 414.753 7.907 4.719 o
-12 -19 -18 203.172 203.005 4.030 13.922 o
-12 -19 -17 141.266 136.705 2.813 23.552 o
-12 -19 -16 403.587 381.755 7.375 5.054 o
-12 -19 -15 40.948 37.560 1.064 109.596 o
-12 -19 -14 35.018 39.993 1.673 109.724 o
-12 -19 -13 195.263 195.782 5.626 13.277 o
-12 -19 -12 59.620 65.539 2.661 57.734 o
-12 -19 -9 97.003 105.076 3.269 33.275 o
-12 -19 -8 172.213 172.440 4.866 16.120 o
-12 -19 -7 1.204 -0.152 1.217 1229.510 o
-12 -19 -6 303.213 320.473 8.820 6.526 o
-12 -19 -5 31.331 33.302 2.053 115.667 o
-12 -19 -4 67.621 75.347 2.661 50.825 o
-12 -19 -3 14.923 16.195 1.825 218.750 o
-12 -19 -2 137.584 142.635 4.258 21.352 o
-12 -19 -1 4.142 10.036 1.369 493.108 o
-12 -18 -36 11.050 12.621 1.825 264.202 o
-12 -18 -35 280.422 301.922 8.363 7.261 o
-12 -18 -34 73.455 84.927 2.661 46.119 o
-12 -18 -33 15.749 22.049 1.369 224.510 o
-12 -18 -32 38.709 35.811 1.597 108.027 o
-12 -18 -31 27.609 35.431 1.597 133.407 o
-12 -18 -30 181.107 192.588 5.398 14.347 o
-12 -18 -29 73.265 78.617 2.661 47.520 o
-12 -18 -28 197.537 212.128 4.258 13.822 o
-12 -18 -27 82.610 92.607 2.053 43.580 o
-12 -18 -26 298.517 302.682 5.930 7.747 o
-12 -18 -25 280.768 284.663 5.550 8.527 o
-12 -18 -24 202.020 202.320 4.030 14.009 o
-12 -18 -23 64.662 64.247 1.597 62.133 o
-12 -18 -22 197.925 205.133 4.030 14.166 o
-12 -18 -21 47.782 51.702 1.293 85.811 o
-12 -18 -20 192.257 210.684 4.182 14.225 o
-12 -18 -19 133.403 130.927 2.661 25.316 o
-12 -18 -18 13.998 11.481 0.912 333.203 o
-12 -18 -17 99.002 103.555 2.205 36.076 o
-12 -18 -16 124.089 123.323 2.585 27.584 o
-12 -18 -15 383.037 344.423 6.615 5.693 o
-12 -18 -14 22.253 21.213 0.836 207.917 o
-12 -18 -13 162.998 137.465 3.954 19.448 o
-12 -18 -12 27.639 31.173 1.521 141.428 o
-12 -18 -11 87.109 82.874 3.041 39.817 o
-12 -18 -10 337.695 339.405 9.276 5.737 o
-12 -18 -9 121.308 117.013 3.573 26.592 o
-12 -18 -8 90.318 101.502 3.193 35.624 o
-12 -18 -7 262.863 255.238 7.071 8.748 o
-12 -18 -6 92.173 92.150 2.965 37.220 o
-12 -18 -5 21.531 23.874 1.521 178.036 o
-12 -18 -4 208.356 227.791 6.311 11.413 o
-12 -18 -3 27.550 28.968 1.901 133.876 o
-12 -18 -2 172.701 179.131 5.170 15.520 o
-12 -18 -1 247.428 248.395 7.071 9.265 o
-12 -17 -39 13.874 17.411 1.293 265.201 o
-12 -17 -38 145.646 157.310 4.486 19.405 o
-12 -17 -37 316.622 319.789 8.820 6.317 o
-12 -17 -36 164.897 170.615 4.866 16.716 o
-12 -17 -35 114.227 120.510 3.573 27.472 o
-12 -17 -33 70.786 79.073 1.901 52.430 o
-12 -17 -32 367.449 385.328 7.451 5.464 o
-12 -17 -31 138.146 138.606 2.889 23.739 o
-12 -17 -30 169.033 181.792 3.650 17.293 o
-12 -17 -29 31.444 32.998 1.140 136.200 o
-12 -17 -28 71.566 81.354 1.901 51.449 o
-12 -17 -27 21.526 23.722 1.064 196.860 o
-12 -17 -26 159.975 172.972 3.497 18.610 o
-12 -17 -25 63.634 65.691 1.673 61.920 o
-12 -17 -24 33.205 34.898 1.064 130.077 o
-12 -17 -23 3.979 5.094 0.836 864.041 o
-12 -17 -22 190.228 189.471 3.802 15.314 o
-12 -17 -21 266.898 254.858 5.018 9.561 o
-12 -17 -20 228.650 228.475 4.562 11.684 o
-12 -17 -19 51.675 52.842 1.445 79.388 o
-12 -17 -18 209.263 202.168 4.030 13.602 o
-12 -17 -17 296.559 283.902 5.474 8.161 o
-12 -17 -16 184.260 193.881 3.802 15.569 o
-12 -17 -15 130.275 130.851 2.737 25.685 o
-12 -17 -14 116.830 108.801 2.281 30.955 o
-12 -17 -13 98.080 94.279 2.129 37.868 o
-12 -17 -12 205.137 191.828 3.802 14.294 o
-12 -17 -11 47.208 42.502 1.140 94.125 o
-12 -17 -10 15.810 15.282 0.760 293.530 o
-12 -17 -9 616.076 559.897 10.720 2.580 o
-12 -17 -8 27.084 30.565 1.749 137.502 o
-12 -17 -7 17.919 17.715 1.293 229.128 o
-12 -17 -6 295.467 289.148 8.059 7.211 o
-12 -17 -5 261.940 258.736 7.071 8.726 o
-12 -17 -4 10.895 11.329 1.749 281.370 o
-12 -17 -3 32.733 37.940 1.977 110.045 o
-12 -17 -2 21.072 26.687 1.445 176.825 o
-12 -17 -1 16.463 17.259 1.445 231.997 o
-12 -16 -41 28.817 29.196 1.749 134.560 o
-12 -16 -40 8.950 10.492 1.217 395.385 o
-12 -16 -39 1.850 2.813 1.140 1001.610 o
-12 -16 -38 107.420 113.515 3.421 29.721 o
-12 -16 -37 100.021 97.397 2.129 36.847 o
-12 -16 -36 54.025 54.743 1.369 76.520 o
-12 -16 -35 75.005 77.628 1.749 51.310 o
-12 -16 -34 28.193 26.839 1.140 156.831 o
-12 -16 -33 60.543 63.562 1.521 65.852 o
-12 -16 -32 200.819 208.631 4.182 13.789 o
-12 -16 -31 40.525 45.619 1.369 99.627 o
-12 -16 -30 3.916 5.930 0.912 791.576 o
-12 -16 -29 23.924 22.277 0.912 192.610 o
-12 -16 -28 120.950 131.383 2.661 27.296 o
-12 -16 -27 566.713 557.616 10.568 2.814 o
-12 -16 -26 240.035 274.322 5.398 9.949 o
-12 -16 -25 29.740 35.279 1.064 139.265 o
-12 -16 -24 65.171 67.972 1.597 60.511 o
-12 -16 -23 320.180 335.832 6.463 6.811 o
-12 -16 -22 55.893 60.825 1.673 69.758 o
-12 -16 -21 318.667 311.350 6.006 7.201 o
-12 -16 -20 544.840 545.831 10.340 2.968 o
-12 -16 -19 82.967 89.337 1.977 44.334 o
-12 -16 -18 2.716 6.311 0.988 836.844 o
-12 -16 -17 201.008 208.935 4.106 13.824 o
-12 -16 -16 114.461 118.990 2.509 29.940 o
-12 -16 -15 54.334 56.948 1.445 74.581 o
-12 -16 -14 76.102 75.043 1.673 51.716 o
-12 -16 -13 99.481 95.800 2.053 37.430 o
-12 -16 -12 322.888 292.950 5.702 7.388 o
-12 -16 -11 361.494 318.040 6.159 6.317 o
-12 -16 -10 160.844 152.748 3.117 19.921 o
-12 -16 -9 210.437 198.139 3.954 13.700 o
-12 -16 -8 652.944 601.867 11.405 2.319 o
-12 -16 -7 144.525 134.272 2.737 23.381 o
-12 -16 -6 680.299 636.157 12.089 2.136 o
-12 -16 -5 423.516 403.500 11.025 4.131 o
-12 -16 -4 151.990 145.601 4.410 19.472 o
-12 -16 -3 277.617 267.479 7.375 8.093 o
-12 -16 -2 109.454 111.386 3.650 28.921 o
-12 -16 -1 986.755 935.950 25.090 0.951 o
-12 -15 -43 172.029 179.739 5.094 15.628 o
-12 -15 -42 11.092 14.218 1.445 298.761 o
-12 -15 -41 18.734 19.996 1.597 198.584 o
-12 -15 -40 17.300 21.137 0.988 237.438 o
-12 -15 -39 194.144 200.952 4.030 14.519 o
-12 -15 -38 188.043 190.916 3.802 15.412 o
-12 -15 -37 110.943 117.393 2.509 30.828 o
-12 -15 -36 262.431 258.964 5.094 9.606 o
-12 -15 -35 4.306 3.573 0.684 1002.530 o
-12 -15 -34 363.807 381.907 7.375 5.550 o
-12 -15 -33 89.278 90.326 1.977 41.809 o
-12 -15 -32 246.435 234.786 4.638 10.792 o
-12 -15 -31 519.556 521.881 9.960 3.202 o
-12 -15 -30 31.071 35.659 1.217 132.104 o
-12 -15 -29 440.795 461.360 8.820 4.080 o
-12 -15 -28 401.683 416.121 7.983 4.783 o
-12 -15 -27 92.804 93.291 2.129 39.658 o
-12 -15 -26 62.239 68.961 1.673 61.755 o
-12 -15 -25 47.581 49.497 1.369 86.773 o
-12 -15 -24 79.167 84.395 1.901 47.189 o
-12 -15 -23 190.585 196.314 3.878 15.006 o
-12 -15 -22 211.784 221.860 4.410 12.708 o
-12 -15 -21 96.201 94.279 2.129 38.436 o
-12 -15 -20 307.927 309.981 6.006 7.437 o
-12 -15 -19 469.192 457.483 8.820 3.869 o
-12 -15 -18 318.105 327.849 6.311 6.966 o
-12 -15 -17 28.960 30.717 0.988 150.553 o
-12 -15 -16 365.307 356.132 6.843 5.817 o
-12 -15 -15 17.423 17.487 0.988 251.975 o
-12 -15 -14 0.173 -0.760 0.532 6746.640 o
-12 -15 -13 54.696 51.702 1.293 77.932 o
-12 -15 -12 200.470 195.325 3.878 14.416 o
-12 -15 -11 256.644 238.663 6.539 9.420 o
-12 -15 -10 14.975 15.434 0.912 292.971 o
-12 -15 -9 63.748 65.615 2.129 59.047 o
-12 -15 -8 222.300 208.327 4.714 12.334 o
-12 -15 -7 194.072 195.858 5.398 13.539 o
-12 -15 -6 800.018 704.814 13.382 1.683 o
-12 -15 -5 183.542 183.921 3.650 16.098 o
-12 -15 -4 291.975 274.626 5.322 8.445 o
-12 -15 -3 360.562 347.541 6.691 5.983 o
-12 -15 -2 605.209 615.324 16.499 2.136 o
-12 -15 -1 344.877 330.966 9.048 5.758 o
-12 -14 -44 3.600 4.106 1.064 809.167 o
-12 -14 -43 4.744 4.562 0.836 817.643 o
-12 -14 -42 53.430 60.293 1.521 73.302 o
-12 -14 -41 244.106 242.997 4.790 10.651 o
-12 -14 -40 125.831 126.593 2.661 26.873 o
-12 -14 -39 151.137 157.690 3.193 20.596 o
-12 -14 -38 111.794 116.709 2.509 30.721 o
-12 -14 -37 511.467 482.345 9.276 3.436 o
-12 -14 -36 99.427 93.519 2.129 37.582 o
-12 -14 -35 73.971 79.225 1.749 51.428 o
-12 -14 -34 5.865 7.983 0.912 603.377 o
-12 -14 -33 146.966 159.667 3.193 20.945 o
-12 -14 -32 203.241 211.368 4.258 13.526 o
-12 -14 -31 211.764 209.999 4.182 13.157 o
-12 -14 -30 96.344 96.788 2.129 38.013 o
-12 -14 -29 222.970 233.417 4.638 11.781 o
-12 -14 -28 115.564 116.785 2.509 29.940 o
-12 -14 -27 83.005 87.740 1.901 44.896 o
-12 -14 -26 223.909 238.131 4.638 11.638 o
-12 -14 -25 378.891 395.593 7.603 5.226 o
-12 -14 -24 166.561 171.375 3.497 18.092 o
-12 -14 -23 253.560 252.729 4.942 10.068 o
-12 -14 -22 64.591 67.364 1.597 61.107 o
-12 -14 -21 212.810 236.763 4.714 12.115 o
-12 -14 -20 84.817 91.466 1.977 43.222 o
-12 -14 -19 635.135 605.744 11.481 2.371 o
-12 -14 -18 8.770 11.025 0.760 467.460 o
-12 -14 -17 252.910 256.075 5.018 9.999 o
-12 -14 -16 244.020 241.553 4.714 10.718 o
-12 -14 -15 207.405 210.608 4.106 13.423 o
-12 -14 -14 267.216 271.357 5.322 9.177 o
-12 -14 -13 771.601 734.922 13.990 1.691 o
-12 -14 -12 72.407 67.972 1.673 55.640 o
-12 -14 -11 212.141 210.760 4.182 13.118 o
-12 -14 -10 60.925 61.053 1.521 66.535 o
-12 -14 -9 549.979 526.291 10.036 3.016 o
-12 -14 -8 302.991 310.361 8.440 6.743 o
-12 -14 -7 50.078 53.602 1.521 80.069 o
-12 -14 -6 2.154 2.281 0.608 1698.400 o
-12 -14 -5 801.756 744.502 14.142 1.613 o
-12 -14 -4 210.220 212.965 4.182 13.160 o
-12 -14 -3 0.638 1.521 0.608 2906.850 o
-12 -14 -2 37.405 35.735 1.064 118.860 o
-12 -14 -1 313.289 320.626 6.159 7.173 o
-12 -13 -46 0.149 0.000 0.760 3617.110 o
-12 -13 -45 27.601 31.401 1.293 147.133 o
-12 -13 -44 199.536 193.196 3.878 14.539 o
-12 -13 -43 176.228 173.276 3.497 17.199 o
-12 -13 -42 129.105 131.459 2.661 25.943 o
-12 -13 -41 39.673 43.718 1.293 103.576 o
-12 -13 -40 291.881 307.700 6.006 7.816 o
-12 -13 -39 347.967 368.982 7.071 5.929 o
-12 -13 -38 141.240 145.449 2.965 22.771 o
-12 -13 -37 32.474 33.454 1.217 131.295 o
-12 -13 -36 123.133 133.892 2.813 26.453 o
-12 -13 -35 131.760 136.933 2.889 24.760 o
-12 -13 -34 332.719 329.445 6.387 6.661 o
-12 -13 -33 7.941 11.633 0.760 483.526 o
-12 -13 -32 9.807 12.317 0.836 412.805 o
-12 -13 -31 411.021 405.325 7.831 4.766 o
-12 -13 -30 8.191 10.492 0.760 493.906 o
-12 -13 -29 171.496 181.640 3.650 17.101 o
-12 -13 -28 57.632 63.106 1.597 67.878 o
-12 -13 -27 494.931 500.897 9.656 3.444 o
-12 -13 -26 329.339 334.387 6.463 6.658 o
-12 -13 -25 123.267 138.986 2.889 25.891 o
-12 -13 -24 126.709 133.664 2.813 25.898 o
-12 -13 -23 358.343 381.299 7.299 5.644 o
-12 -13 -22 453.903 456.266 8.668 4.013 o
-12 -13 -21 305.029 319.941 6.235 7.326 o
-12 -13 -20 254.052 256.759 5.094 9.915 o
-12 -13 -19 99.962 112.907 2.433 34.026 o
-12 -13 -18 742.903 703.901 13.382 1.815 o
-12 -13 -17 68.952 74.967 1.749 55.260 o
-12 -13 -16 553.521 550.849 10.492 2.900 o
-12 -13 -15 588.104 589.474 11.177 2.605 o
-12 -13 -14 70.569 61.890 1.521 59.339 o
-12 -13 -13 885.314 842.811 15.967 1.329 o
-12 -13 -12 191.488 197.530 3.954 14.850 o
-12 -13 -11 346.626 340.926 6.539 6.288 o
-12 -13 -10 111.699 100.438 2.205 33.217 o
-12 -13 -9 812.038 803.351 15.206 1.503 o
-12 -13 -8 18.829 19.236 0.836 239.752 o
-12 -13 -7 282.284 268.544 5.170 8.842 o
-12 -13 -6 329.862 329.445 6.311 6.732 o
-12 -13 -5 181.186 176.774 3.573 16.604 o
-12 -13 -4 553.897 533.666 10.188 2.965 o
-12 -13 -3 189.269 187.342 3.041 16.024 o
-12 -13 -2 560.126 539.065 8.363 3.054 o
-12 -13 -1 226.801 220.720 3.497 12.507 o
-12 -12 -47 82.405 83.407 1.901 46.023 o
-12 -12 -46 286.747 287.324 5.626 8.312 o
-12 -12 -45 68.054 80.061 1.825 53.979 o
-12 -12 -44 3.246 3.878 0.760 1078.210 o
-12 -12 -43 51.851 51.093 1.521 79.506 o
-12 -12 -42 55.456 60.445 1.445 71.897 o
-12 -12 -41 62.660 60.825 1.521 65.276 o
-12 -12 -40 36.098 37.560 1.293 116.410 o
-12 -12 -39 168.325 182.552 3.650 17.320 o
-12 -12 -38 145.096 159.743 3.269 21.052 o
-12 -12 -37 56.872 63.030 1.673 68.018 o
-12 -12 -36 36.638 41.741 1.293 111.009 o
-12 -12 -35 147.975 156.473 3.193 21.010 o
-12 -12 -34 519.787 512.529 7.983 3.401 o
-12 -12 -33 400.569 394.072 6.159 5.209 o
-12 -12 -32 534.093 543.778 10.340 3.029 o
-12 -12 -31 152.831 152.063 3.117 20.810 o
-12 -12 -30 73.438 77.324 1.749 52.186 o
-12 -12 -29 246.398 255.923 5.018 10.226 o
-12 -12 -28 392.490 400.003 7.755 5.012 o
-12 -12 -27 76.887 86.372 1.901 47.755 o
-12 -12 -26 865.262 836.044 16.043 1.363 o
-12 -12 -25 281.771 251.665 7.071 8.314 o
-12 -12 -24 245.552 259.420 5.094 10.159 o
-12 -12 -23 444.348 430.567 8.287 4.253 o
-12 -12 -22 328.447 340.242 6.539 6.602 o
-12 -12 -21 443.674 448.131 8.592 4.142 o
-12 -12 -20 494.343 487.591 9.276 3.531 o
-12 -12 -19 272.495 278.428 5.398 8.893 o
-12 -12 -18 334.084 333.095 6.387 6.604 o
-12 -12 -17 276.313 273.334 5.322 8.886 o
-12 -12 -16 226.596 228.171 4.410 11.865 o
-12 -12 -15 65.970 74.511 1.673 57.523 o
-12 -12 -14 74.827 78.845 1.749 51.094 o
-12 -12 -13 39.930 39.232 1.064 109.949 o
-12 -12 -12 529.496 508.956 9.656 3.209 o
-12 -12 -11 143.239 155.865 4.410 19.823 o
-12 -12 -10 222.094 222.393 4.334 12.245 o
-12 -12 -9 227.127 218.971 4.258 12.134 o
-12 -12 -8 45.738 52.538 1.445 86.463 o
-12 -12 -7 175.520 179.359 3.573 16.944 o
-12 -12 -6 224.770 217.603 3.497 12.685 o
-12 -12 -5 94.238 94.127 1.597 40.464 o
-12 -12 -4 79.444 80.061 1.445 49.641 o
-12 -12 -3 25.151 25.166 0.684 184.334 o
-12 -12 -2 397.400 386.849 6.006 5.318 o
-12 -12 -1 50.303 55.883 1.140 81.488 o
-12 -11 -49 38.304 41.817 1.217 108.743 o
-12 -11 -48 15.365 13.762 0.912 298.441 o
-12 -11 -47 32.693 32.998 1.064 134.038 o
-12 -11 -46 13.321 13.686 0.836 333.229 o
-12 -11 -45 24.976 21.441 0.988 186.929 o
-12 -11 -44 270.166 275.539 5.322 9.030 o
-12 -11 -43 134.874 127.049 2.585 25.502 o
-12 -11 -42 64.801 65.843 1.673 61.068 o
-12 -11 -41 180.990 181.031 3.573 16.458 o
-12 -11 -40 16.463 18.552 0.912 260.182 o
-12 -11 -39 122.199 125.072 2.585 27.763 o
-12 -11 -38 13.729 18.324 0.912 290.591 o
-12 -11 -37 55.618 55.959 1.521 73.283 o
-12 -11 -36 57.486 56.796 1.140 73.559 o
-12 -11 -35 146.728 142.027 2.357 23.038 o
-12 -11 -34 11.977 12.013 0.532 397.764 o
-12 -11 -33 281.500 286.944 4.486 8.835 o
-12 -11 -32 244.027 254.250 5.018 10.339 o
-12 -11 -31 542.318 552.522 10.568 2.945 o
-12 -11 -30 96.023 103.707 2.205 36.888 o
-12 -11 -29 340.939 353.775 6.843 6.206 o
-12 -11 -28 92.203 105.000 2.281 37.596 o
-12 -11 -27 1025.350 984.078 18.856 1.012 o
-12 -11 -26 155.301 149.706 3.041 20.758 o
-12 -11 -25 2.378 3.878 0.760 1228.130 o
-12 -11 -24 931.219 918.995 24.482 1.021 o
-12 -11 -23 192.080 182.324 3.650 15.551 o
-12 -11 -22 204.723 199.735 3.954 13.980 o
-12 -11 -21 221.021 224.826 4.410 12.195 o
-12 -11 -20 25.804 25.699 0.912 174.706 o
-12 -11 -19 71.594 77.400 1.749 53.133 o
-12 -11 -18 16.375 23.038 0.988 237.238 o
-12 -11 -17 200.540 205.818 4.030 13.993 o
-12 -11 -16 3.080 9.124 0.836 766.659 o
-12 -11 -15 118.186 119.066 2.509 29.200 o
-12 -11 -14 13.583 16.271 0.760 316.087 o
-12 -11 -13 65.432 66.452 1.597 60.846 o
-12 -11 -12 24.208 24.558 0.912 185.112 o
-12 -11 -11 778.366 773.014 14.598 1.616 o
-12 -11 -10 0.952 1.597 0.836 1865.320 o
-12 -11 -9 386.677 395.973 7.603 5.130 o
-12 -11 -8 178.462 182.248 3.650 16.536 o
-12 -11 -7 364.706 374.000 7.147 5.638 o
-12 -11 -6 6.109 9.124 0.456 672.073 o
-12 -11 -5 34.761 40.069 0.836 122.777 o
-12 -11 -4 501.508 500.212 7.755 3.584 o
-12 -11 -3 16.103 18.248 0.532 283.585 o
-12 -11 -2 225.626 232.885 3.726 12.160 o
-12 -11 -1 274.491 276.831 4.410 9.212 o
-12 -10 -50 48.568 54.819 1.369 82.372 o
-12 -10 -49 79.964 84.319 1.901 46.861 o
-12 -10 -48 140.974 150.543 3.041 22.381 o
-12 -10 -47 323.275 319.865 6.235 6.964 o
-12 -10 -46 153.267 143.244 2.965 21.442 o
-12 -10 -45 15.246 14.674 0.836 299.507 o
-12 -10 -44 96.357 98.993 2.129 37.680 o
-12 -10 -43 4.187 3.573 0.684 1018.450 o
-12 -10 -42 28.901 26.611 1.064 156.461 o
-12 -10 -41 34.437 34.290 1.064 127.670 o
-12 -10 -40 57.938 59.533 1.140 71.867 o
-12 -10 -39 33.667 39.384 0.912 125.353 o
-12 -10 -38 317.014 315.531 4.942 7.471 o
-12 -10 -37 404.026 404.641 6.311 5.080 o
-12 -10 -36 439.303 439.387 6.843 4.442 o
-12 -10 -35 140.967 151.911 2.509 22.971 o
-12 -10 -34 589.572 587.725 9.124 2.735 o
-12 -10 -33 1136.220 1110.060 17.107 0.879 o
-12 -10 -32 543.855 554.347 10.568 2.933 o
-12 -10 -31 122.992 127.125 2.661 27.311 o
-12 -10 -30 154.123 165.825 3.345 19.682 o
-12 -10 -29 132.677 144.916 3.117 23.710 o
-12 -10 -28 269.622 279.112 5.474 8.935 o
-12 -10 -27 146.035 141.115 2.889 22.540 o
-12 -10 -26 315.952 314.163 6.159 7.184 o
-12 -10 -25 180.377 175.101 3.497 16.798 o
-12 -10 -24 385.826 356.665 6.843 5.527 o
-12 -10 -23 1168.250 1090.600 20.985 0.815 o
-12 -10 -22 114.259 111.234 2.357 31.093 o
-12 -10 -21 704.316 690.063 13.153 1.940 o
-12 -10 -20 1396.510 1304.020 24.786 0.590 o
-12 -10 -19 19.483 24.102 0.988 210.958 o
-12 -10 -18 1667.190 1750.250 33.150 0.385 o
-12 -10 -17 755.737 750.585 14.294 1.698 o
-12 -10 -16 355.656 364.268 6.919 5.883 o
-12 -10 -15 52.976 59.761 1.825 71.582 o
-12 -10 -14 65.737 72.610 1.673 58.255 o
-12 -10 -13 914.989 887.442 16.803 1.235 o
-12 -10 -12 236.898 249.156 4.866 10.769 o
-12 -10 -11 47.546 55.959 1.369 82.894 o
-12 -10 -10 218.075 234.025 4.562 12.030 o
-12 -10 -9 145.773 163.012 3.269 20.797 o
-12 -10 -8 298.141 324.199 6.235 7.425 o
-12 -10 -7 1484.400 1468.020 27.599 0.504 o
-12 -10 -6 416.969 411.559 7.831 4.671 o
-12 -10 -5 244.731 259.116 5.094 10.192 o
-12 -10 -4 137.429 159.819 3.193 22.039 o
-12 -10 -3 327.834 328.761 6.387 6.755 o
-12 -10 -2 203.835 203.309 4.030 13.876 o
-12 -10 -1 86.712 95.344 2.053 41.591 o
-12 -9 -51 65.224 68.048 1.749 59.634 o
-12 -9 -50 6.727 9.048 0.836 560.389 o
-12 -9 -49 257.859 271.965 5.322 9.450 o
-12 -9 -48 37.137 38.776 1.140 115.117 o
-12 -9 -47 11.973 10.416 0.836 386.249 o
-12 -9 -46 94.053 93.595 2.129 39.211 o
-12 -9 -45 9.556 9.048 0.988 436.794 o
-12 -9 -44 968.725 968.948 18.324 1.088 o
-12 -9 -43 336.370 338.493 5.322 6.762 o
-12 -9 -42 242.374 235.622 3.726 11.354 o
-12 -9 -41 188.017 184.909 2.965 16.259 o
-12 -9 -40 174.032 178.446 2.889 17.694 o
-12 -9 -39 182.463 192.208 3.117 16.293 o
-12 -9 -38 9.046 10.416 0.608 489.550 o
-12 -9 -37 361.819 368.830 5.778 5.983 o
-12 -9 -36 111.284 122.107 2.053 31.142 o
-12 -9 -35 370.504 370.578 5.778 5.838 o
-12 -9 -34 189.891 188.787 3.193 15.820 o
-12 -9 -33 151.105 166.129 3.345 19.973 o
-12 -9 -32 754.159 743.057 11.481 1.809 o
-12 -9 -31 483.439 501.201 9.504 3.534 o
-12 -9 -30 67.519 71.242 1.749 57.194 o
-12 -9 -29 398.957 409.811 7.831 4.872 o
-12 -9 -28 542.296 559.213 10.720 2.916 o
-12 -9 -27 151.933 160.275 3.193 20.372 o
-12 -9 -26 6.699 7.755 0.684 628.464 o
-12 -9 -25 289.165 285.879 5.550 8.295 o
-12 -9 -24 210.678 191.752 3.802 13.969 o
-12 -9 -23 337.021 347.161 6.691 6.359 o
-12 -9 -22 758.619 744.426 14.066 1.706 o
-12 -9 -21 101.000 105.456 2.205 35.280 o
-12 -9 -20 309.469 310.665 6.006 7.397 o
-12 -9 -19 93.273 94.811 2.053 39.484 o
-12 -9 -18 603.015 588.561 11.177 2.546 o
-12 -9 -17 1383.990 1375.180 26.079 0.570 o
-12 -9 -16 212.526 220.340 4.334 12.757 o
-12 -9 -15 375.890 409.659 7.831 5.135 o
-12 -9 -14 857.971 868.814 16.423 1.339 o
-12 -9 -13 268.340 270.521 5.246 9.186 o
-12 -9 -12 471.577 491.849 9.352 3.664 o
-12 -9 -11 189.432 191.068 3.878 15.253 o
-12 -9 -10 21.403 28.892 0.912 188.405 o
-12 -9 -9 446.324 476.643 9.124 3.935 o
-12 -9 -8 43.657 37.712 1.140 103.638 o
-12 -9 -7 505.258 524.238 9.960 3.279 o
-12 -9 -6 1798.380 1834.570 34.442 0.343 o
-12 -9 -5 1116.070 1168.070 22.049 0.811 o
-12 -9 -4 1527.360 1576.360 29.728 0.461 o
-12 -9 -3 1314.290 1349.180 25.395 0.612 o
-12 -9 -2 1009.540 1027.260 19.464 0.995 o
-12 -9 -1 1177.640 1180.390 22.201 0.764 o
-12 -8 -52 40.706 37.864 1.293 106.961 o
-12 -8 -51 18.450 17.715 1.064 238.049 o
-12 -8 -50 102.433 102.719 2.357 34.883 o
-12 -8 -49 41.633 36.115 1.140 108.779 o
-12 -8 -48 85.678 91.542 2.129 42.383 o
-12 -8 -47 464.721 465.998 8.896 3.862 o
-12 -8 -46 10.701 9.732 0.836 422.289 o
-12 -8 -45 95.456 102.034 2.205 37.292 o
-12 -8 -44 296.654 281.545 4.486 8.492 o
-12 -8 -43 21.672 21.897 0.760 211.832 o
-12 -8 -42 40.487 43.414 0.988 105.784 o
-12 -8 -41 180.035 178.903 2.965 17.114 o
-12 -8 -40 187.945 190.763 3.117 15.943 o
-12 -8 -39 266.584 278.200 4.410 9.434 o
-12 -8 -38 108.008 108.041 1.825 33.959 o
-12 -8 -37 447.651 443.797 6.919 4.333 o
-12 -8 -36 94.035 93.975 1.673 40.377 o
-12 -8 -35 54.556 56.111 1.064 77.224 o
-12 -8 -34 232.159 229.464 3.650 11.973 o
-12 -8 -33 23.171 26.839 0.760 188.530 o
-12 -8 -32 38.037 36.951 0.836 118.806 o
-12 -8 -31 894.136 857.789 16.271 1.297 o
-12 -8 -30 47.537 57.784 1.445 81.221 o
-12 -8 -29 106.028 104.391 2.205 34.122 o
-12 -8 -28 60.202 59.457 1.597 67.275 o
-12 -8 -27 311.704 314.163 6.083 7.293 o
-12 -8 -26 92.331 90.630 1.977 40.702 o
-12 -8 -25 32.719 29.728 0.988 140.008 o
-12 -8 -24 520.912 510.933 9.732 3.247 o
-12 -8 -23 21.459 22.733 0.836 208.127 o
-12 -8 -22 30.142 31.781 0.988 144.841 o
-12 -8 -21 555.801 538.608 10.264 2.937 o
-12 -8 -20 182.900 177.990 3.573 16.429 o
-12 -8 -19 14.728 19.996 0.912 270.273 o
-12 -8 -18 501.335 509.412 9.656 3.377 o
-12 -8 -17 176.097 181.107 3.573 16.830 o
-12 -8 -16 181.278 182.020 3.650 16.334 o
-12 -8 -15 360.293 374.988 7.223 5.676 o
-12 -8 -14 111.799 118.305 2.509 30.553 o
-12 -8 -13 71.085 70.785 1.673 55.592 o
-12 -8 -12 915.405 943.325 17.791 1.177 o
-12 -8 -11 1898.700 1910.300 35.963 0.313 o
-12 -8 -10 57.462 66.452 1.673 66.183 o
-12 -8 -9 63.615 72.078 1.749 59.371 o
-12 -8 -8 2423.120 2338.130 21.897 0.236 o
-12 -8 -7 60.465 68.733 1.445 64.370 o
-12 -8 -6 93.459 106.064 2.053 37.692 o
-12 -8 -5 80.433 93.747 1.901 44.724 o
-12 -8 -4 3.322 4.790 0.684 1054.560 o
-12 -8 -3 560.676 585.444 6.995 3.011 o
-12 -8 -2 181.798 176.774 3.421 16.689 o
-12 -8 -1 738.253 792.022 8.972 1.864 o
-12 -7 -52 219.592 205.286 4.106 12.922 o
-12 -7 -51 10.502 9.580 0.836 429.089 o
-12 -7 -50 7.151 5.246 0.836 630.065 o
-12 -7 -49 243.834 232.201 4.638 10.942 o
-12 -7 -48 153.134 154.344 3.193 20.561 o
-12 -7 -47 43.829 48.812 1.521 90.599 o
-12 -7 -46 160.318 158.298 2.661 20.158 o
-12 -7 -45 46.570 52.918 1.217 87.207 o
-12 -7 -44 310.032 306.864 4.866 7.743 o
-12 -7 -43 42.421 40.677 0.988 104.768 o
-12 -7 -42 595.537 588.257 9.124 2.706 o
-12 -7 -41 836.648 815.668 12.621 1.520 o
-12 -7 -40 55.346 56.644 1.217 75.260 o
-12 -7 -39 6.733 7.071 0.532 681.346 o
-12 -7 -38 560.557 564.079 8.744 2.959 o
-12 -7 -37 291.813 292.798 4.562 8.450 o
-12 -7 -36 364.269 378.790 5.930 5.843 o
-12 -7 -35 102.607 105.152 1.825 35.749 o
-12 -7 -34 355.418 367.385 6.615 5.927 o
-12 -7 -33 114.996 123.780 2.509 29.361 o
-12 -7 -32 939.715 909.415 14.066 1.244 o
-12 -7 -31 343.989 370.578 10.112 5.246 o
-12 -7 -30 954.211 907.286 17.183 1.164 o
-12 -7 -29 209.340 197.302 3.954 13.785 o
-12 -7 -28 267.843 268.088 5.246 9.237 o
-12 -7 -27 1488.400 1400.500 26.383 0.523 o
-12 -7 -26 33.138 34.290 1.064 131.062 o
-12 -7 -25 74.722 75.043 1.749 52.111 o
-12 -7 -24 616.252 595.708 11.329 2.470 o
-12 -7 -23 388.268 391.867 7.527 5.149 o
-12 -7 -22 153.352 160.199 3.193 20.226 o
-12 -7 -21 77.539 82.951 1.901 48.228 o
-12 -7 -20 30.363 39.765 1.140 129.890 o
-12 -7 -19 63.777 66.984 1.521 62.203 o
-12 -7 -18 1665.390 1666.390 31.325 0.403 o
-12 -7 -17 148.970 163.392 3.269 20.430 o
-12 -7 -16 257.794 276.223 5.398 9.355 o
-12 -7 -15 618.631 622.775 11.785 2.382 o
-12 -7 -14 1105.020 1096.220 20.757 0.863 o
-12 -7 -13 45.496 54.895 1.369 86.002 o
-12 -7 -12 202.003 221.860 3.726 13.653 o
-12 -7 -11 119.025 125.832 2.281 28.802 o
-12 -7 -10 109.974 110.550 2.129 32.588 o
-12 -7 -9 835.662 840.834 9.200 1.577 o
-12 -7 -8 536.613 569.705 6.919 3.197 o
-12 -7 -7 270.096 291.734 4.334 9.145 o
-12 -7 -6 612.493 659.119 7.603 2.555 o
-12 -7 -5 154.191 173.048 3.041 19.647 o
-12 -7 -4 0.775 1.217 0.532 3295.800 o
-12 -7 -3 399.294 422.660 5.854 5.093 o
-12 -7 -2 19.878 25.395 0.988 204.427 o
-12 -7 -1 585.802 630.227 7.603 2.738 o
-12 -6 -53 88.545 79.681 2.813 40.835 o
-12 -6 -52 78.308 55.959 1.369 57.009 o
-12 -6 -51 153.329 138.454 2.889 21.809 o
-12 -6 -50 59.608 59.761 1.445 68.587 o
-12 -6 -49 66.524 66.604 1.597 60.066 o
-12 -6 -48 341.421 336.060 6.463 6.433 o
-12 -6 -47 11.384 11.481 0.608 410.758 o
-12 -6 -46 42.473 43.262 0.988 102.418 o
-12 -6 -45 227.558 226.042 3.650 12.267 o
-12 -6 -44 299.967 301.998 4.790 8.060 o
-12 -6 -43 81.409 82.038 1.521 48.031 o
-12 -6 -42 728.829 717.359 11.101 1.920 o
-12 -6 -41 43.598 49.421 1.064 95.015 o
-12 -6 -40 685.284 689.911 10.720 2.100 o
-12 -6 -39 239.510 247.711 3.954 11.124 o
-12 -6 -38 364.116 368.602 5.778 5.949 o
-12 -6 -37 277.029 287.932 4.562 8.924 o
-12 -6 -36 166.220 173.960 2.813 18.655 o
-12 -6 -35 132.989 136.781 2.281 25.469 o
-12 -6 -34 100.071 105.988 1.825 36.335 o
-12 -6 -33 86.015 89.109 1.597 44.375 o
-12 -6 -32 688.098 686.338 10.873 2.090 o
-12 -6 -31 116.266 109.714 1.825 31.799 o
-12 -6 -30 465.596 455.050 8.744 3.915 o
-12 -6 -29 269.782 266.035 5.246 9.210 o
-12 -6 -28 54.579 57.936 1.445 73.874 o
-12 -6 -27 521.661 518.688 9.884 3.206 o
-12 -6 -26 101.138 102.643 2.205 35.619 o
-12 -6 -25 324.724 324.275 6.235 6.894 o
-12 -6 -24 123.692 130.242 2.661 26.926 o
-12 -6 -23 387.636 392.247 7.527 5.154 o
-12 -6 -22 27.261 30.945 1.064 154.535 o
-12 -6 -21 40.845 45.391 1.293 100.191 o
-12 -6 -20 228.250 239.196 4.714 11.390 o
-12 -6 -19 81.455 96.180 2.129 43.078 o
-12 -6 -18 234.473 244.670 4.790 10.988 o
-12 -6 -17 892.871 906.754 17.183 1.243 o
-12 -6 -16 492.742 511.693 9.732 3.416 o
-12 -6 -15 451.067 455.582 8.668 4.039 o
-12 -6 -14 169.004 192.360 3.193 17.280 o
-12 -6 -13 96.752 116.785 2.129 35.088 o
-12 -6 -12 155.912 178.218 3.041 19.221 o
-12 -6 -11 474.012 498.464 6.083 3.945 o
-12 -6 -10 22.352 27.752 1.064 181.900 o
-12 -6 -9 220.638 227.107 3.954 12.416 o
-12 -6 -8 1871.820 1895.930 18.324 0.369 o
-12 -6 -7 14.197 17.867 0.836 292.762 o
-12 -6 -6 529.644 585.900 7.603 3.146 o
-12 -6 -5 759.592 819.849 9.124 1.771 o
-12 -6 -4 246.832 274.474 4.182 10.241 o
-12 -6 -3 447.163 461.132 6.235 4.331 o
-12 -6 -2 567.670 630.911 7.375 2.836 o
-12 -6 -1 1193.530 1230.040 12.545 0.830 o
-12 -5 -53 162.990 152.443 4.486 18.067 o
-12 -5 -52 67.267 61.282 2.357 56.700 o
-12 -5 -51 166.143 151.379 3.117 19.456 o
-12 -5 -50 6.490 7.983 0.912 574.478 o
-12 -5 -49 2.116 1.140 0.532 2120.980 o
-12 -5 -48 8.157 8.668 0.608 554.208 o
-12 -5 -47 234.894 223.533 3.573 12.018 o
-12 -5 -46 166.234 168.258 2.737 18.990 o
-12 -5 -45 4.757 6.463 0.608 831.033 o
-12 -5 -44 90.785 99.677 1.749 40.322 o
-12 -5 -43 21.755 25.242 0.836 198.739 o
-12 -5 -42 25.663 26.763 0.760 176.395 o
-12 -5 -41 98.458 101.502 1.749 37.615 o
-12 -5 -40 739.366 752.714 11.633 1.828 o
-12 -5 -39 170.760 180.727 2.965 17.814 o
-12 -5 -38 11.310 10.644 0.608 422.487 o
-12 -5 -37 349.659 361.531 5.702 6.249 o
-12 -5 -36 59.802 55.503 1.064 72.393 o
-12 -5 -35 258.326 260.637 4.182 10.080 o
-12 -5 -34 76.502 81.278 1.445 50.778 o
-12 -5 -33 961.774 984.382 15.206 1.145 o
-12 -5 -32 366.897 361.683 5.626 5.987 o
-12 -5 -31 57.533 62.422 1.293 70.112 o
-12 -5 -30 127.156 122.107 2.053 27.994 o
-12 -5 -29 286.184 295.687 5.702 8.196 o
-12 -5 -28 81.141 77.400 1.673 48.704 o
-12 -5 -27 233.641 234.406 4.638 11.307 o
-12 -5 -26 394.521 396.049 7.603 5.037 o
-12 -5 -25 25.126 25.090 0.912 179.284 o
-12 -5 -24 691.922 699.491 13.229 1.957 o
-12 -5 -23 37.048 38.396 1.217 114.651 o
-12 -5 -22 25.032 30.261 0.988 166.276 o
-12 -5 -21 121.858 122.183 2.509 28.219 o
-12 -5 -20 361.143 382.059 7.299 5.600 o
-12 -5 -19 17.637 22.657 0.912 232.306 o
-12 -5 -18 7.331 10.264 0.760 528.204 o
-12 -5 -17 744.946 782.670 14.826 1.667 o
-12 -5 -16 614.226 646.497 7.679 2.571 o
-12 -5 -15 469.286 504.470 6.235 3.946 o
-12 -5 -14 400.855 435.966 5.626 5.024 o
-12 -5 -13 282.205 293.634 4.410 8.744 o
-12 -5 -12 34.241 43.262 1.217 115.437 o
-12 -5 -11 86.791 100.286 2.053 40.716 o
-12 -5 -10 535.482 616.845 7.375 3.040 o
-12 -5 -9 2655.980 2674.790 25.242 0.192 o
-12 -5 -8 255.705 288.008 4.410 9.624 o
-12 -5 -7 963.132 1023.460 10.873 1.187 o
-12 -5 -6 217.854 248.548 3.802 12.119 o
-12 -5 -5 65.402 67.212 1.521 61.001 o
-12 -5 -4 1469.800 1496.680 14.218 0.577 o
-12 -5 -3 193.011 213.953 3.573 14.514 o
-12 -5 -2 738.837 777.728 8.820 1.886 o
-12 -5 -1 366.271 406.617 5.398 5.700 o
-12 -4 -54 34.577 32.313 1.673 118.461 o
-12 -4 -53 164.460 156.853 4.638 17.566 o
-12 -4 -52 9.894 12.849 1.217 354.826 o
-12 -4 -51 119.575 108.497 3.573 27.584 o
-12 -4 -50 274.460 259.116 4.182 9.566 o
-12 -4 -49 62.639 69.113 1.369 63.022 o
-12 -4 -48 218.270 230.452 3.650 12.611 o
-12 -4 -47 164.321 169.170 2.889 18.992 o
-12 -4 -46 86.960 91.542 1.673 43.329 o
-12 -4 -45 11.457 14.826 0.684 367.822 o
-12 -4 -44 155.091 160.959 2.661 20.577 o
-12 -4 -43 0.684 2.205 0.532 2814.280 o
-12 -4 -42 148.339 163.772 2.661 21.174 o
-12 -4 -41 65.302 70.785 1.369 60.583 o
-12 -4 -40 127.191 127.885 2.129 27.364 o
-12 -4 -39 1.992 2.813 0.532 1774.020 o
-12 -4 -38 186.515 192.360 3.117 15.988 o
-12 -4 -37 607.178 593.959 9.200 2.637 o
-12 -4 -36 114.771 120.206 2.053 30.601 o
-12 -4 -35 264.457 281.241 4.410 9.453 o
-12 -4 -34 432.894 446.686 6.995 4.451 o
-12 -4 -33 371.082 364.496 5.702 5.889 o
-12 -4 -32 172.152 178.903 2.889 17.836 o
-12 -4 -31 736.120 733.478 11.329 1.872 o
-12 -4 -30 364.392 377.801 5.930 5.848 o
-12 -4 -29 101.824 102.339 1.825 36.356 o
-12 -4 -28 180.193 192.436 3.802 15.903 o
-12 -4 -27 634.010 623.080 11.861 2.322 o
-12 -4 -26 261.528 272.041 5.246 9.368 o
-12 -4 -25 271.649 281.469 5.474 8.845 o
-12 -4 -24 557.828 558.453 10.644 2.848 o
-12 -4 -23 225.803 225.586 4.410 11.959 o
-12 -4 -22 20.945 26.307 1.064 192.902 o
-12 -4 -21 808.986 815.744 15.434 1.491 o
-12 -4 -20 317.509 325.796 6.311 6.997 o
-12 -4 -19 823.133 853.151 16.119 1.414 o
-12 -4 -18 625.849 634.788 12.013 2.322 o
-12 -4 -17 502.678 532.374 6.767 3.546 o
-12 -4 -16 76.451 88.349 1.825 47.798 o
-12 -4 -15 772.160 813.159 8.972 1.753 o
-12 -4 -14 525.686 537.468 6.691 3.380 o
-12 -4 -13 255.593 265.883 4.182 10.084 o
-12 -4 -12 60.346 68.428 1.521 64.157 o
-12 -4 -11 12.539 13.306 0.988 334.484 o
-12 -4 -10 582.638 636.385 7.527 2.742 o
-12 -4 -9 630.903 692.420 8.059 2.394 o
-12 -4 -8 193.268 215.094 3.497 14.513 o
-12 -4 -7 717.588 780.541 8.972 1.936 o
-12 -4 -6 255.008 283.750 4.182 9.799 o
-12 -4 -5 275.479 314.619 5.474 8.304 o
-12 -4 -4 538.701 586.508 7.299 3.112 o
-12 -4 -3 172.598 216.310 3.573 15.784 o
-12 -4 -2 531.371 574.951 7.375 3.183 o
-12 -4 -1 420.201 468.279 6.159 4.569 o
-12 -3 -54 34.686 35.127 1.977 109.019 o
-12 -3 -53 42.060 46.379 1.749 91.928 o
-12 -3 -52 22.500 21.593 1.064 197.370 o
-12 -3 -51 133.172 126.897 2.661 25.662 o
-12 -3 -50 64.192 70.025 1.749 59.662 o
-12 -3 -49 71.615 71.926 1.369 56.236 o
-12 -3 -48 64.345 67.212 1.369 62.481 o
-12 -3 -47 238.621 228.019 3.650 11.714 o
-12 -3 -46 173.527 165.445 2.737 18.438 o
-12 -3 -45 102.873 108.117 1.825 35.277 o
-12 -3 -44 88.444 91.390 1.673 42.802 o
-12 -3 -43 90.156 93.595 1.673 41.782 o
-12 -3 -42 13.009 14.218 0.760 340.077 o
-12 -3 -41 237.138 240.032 3.878 11.416 o
-12 -3 -40 252.144 252.273 4.030 10.512 o
-12 -3 -39 226.034 229.464 3.650 12.258 o
-12 -3 -38 174.591 183.236 3.041 17.322 o
-12 -3 -37 394.755 380.310 6.006 5.394 o
-12 -3 -36 482.514 478.391 7.451 3.833 o
-12 -3 -35 399.715 400.763 7.679 4.939 o
-12 -3 -34 337.221 326.632 5.094 6.907 o
-12 -3 -33 86.204 92.607 1.597 43.623 o
-12 -3 -32 411.146 411.483 7.831 4.732 o
-12 -3 -31 490.833 474.514 7.375 3.791 o
-12 -3 -30 1738.090 1688.740 26.155 0.404 o
-12 -3 -29 83.582 90.402 1.597 45.088 o
-12 -3 -28 842.668 868.662 16.423 1.362 o
-12 -3 -27 4.354 7.375 1.064 645.049 o
-12 -3 -26 9.342 16.043 0.760 390.632 o
-12 -3 -25 58.505 68.885 1.673 64.461 o
-12 -3 -24 387.656 395.821 7.603 5.119 o
-12 -3 -23 33.940 37.788 1.064 124.552 o
-12 -3 -22 47.348 49.497 1.217 88.415 o
-12 -3 -21 418.708 419.999 7.983 4.588 o
-12 -3 -20 452.241 484.170 9.200 3.851 o
-12 -3 -19 261.700 300.021 5.854 8.716 o
-12 -3 -18 753.741 764.422 8.592 1.870 o
-12 -3 -17 1158.740 1150.510 11.937 0.896 o
-12 -3 -16 42.845 47.596 1.369 94.525 o
-12 -3 -15 686.949 705.954 8.440 2.157 o
-12 -3 -14 764.494 786.091 8.896 1.807 o
-12 -3 -13 145.412 158.678 2.813 21.640 o
-12 -3 -12 104.659 124.996 2.433 31.523 o
-12 -3 -11 239.533 262.461 4.182 10.733 o
-12 -3 -10 1.963 3.802 0.988 1071.820 o
-12 -3 -9 208.587 240.184 3.954 12.686 o
-12 -3 -8 1583.980 1659.010 15.511 0.494 o
-12 -3 -7 1613.050 1751.010 16.803 0.464 o
-12 -3 -6 1071.720 1100.180 12.013 1.002 o
-12 -3 -5 1809.130 1899.350 17.411 0.386 o
-12 -3 -4 792.866 870.791 9.732 1.623 o
-12 -3 -3 277.145 345.184 5.170 7.982 o
-12 -3 -2 1364.070 1380.430 14.142 0.659 o
-12 -3 -1 401.352 475.806 6.539 4.680 o
-12 -2 -55 33.038 27.447 1.445 133.150 o
-12 -2 -54 18.173 16.423 1.369 227.342 o
-12 -2 -53 23.229 28.284 1.825 150.486 o
-12 -2 -52 83.901 76.260 1.749 47.451 o
-12 -2 -51 440.687 411.331 7.907 4.426 o
-12 -2 -50 31.051 27.219 1.064 147.842 o
-12 -2 -49 515.928 479.076 7.451 3.584 o
-12 -2 -48 120.177 119.522 2.053 29.566 o
-12 -2 -47 525.890 514.278 7.983 3.357 o
-12 -2 -46 246.613 239.728 3.802 11.063 o
-12 -2 -45 130.116 131.687 2.205 26.439 o
-12 -2 -44 132.952 128.265 2.205 26.254 o
-12 -2 -43 142.026 136.705 2.281 24.133 o
-12 -2 -42 197.148 188.787 3.041 15.415 o
-12 -2 -41 74.900 75.347 1.369 53.406 o
-12 -2 -40 73.849 72.686 1.369 54.724 o
-12 -2 -39 440.598 450.107 6.995 4.361 o
-12 -2 -38 401.297 414.449 6.463 5.032 o
-12 -2 -37 133.483 135.945 2.281 25.457 o
-12 -2 -36 43.700 47.672 1.064 96.182 o
-12 -2 -35 1.502 2.053 0.456 2394.940 o
-12 -2 -34 212.757 215.018 3.650 13.296 o
-12 -2 -33 9.407 10.644 0.532 483.404 o
-12 -2 -32 218.866 208.023 3.345 13.322 o
-12 -2 -31 212.054 212.661 3.421 13.528 o
-12 -2 -30 438.986 432.316 6.767 4.489 o
-12 -2 -29 209.528 216.310 3.497 13.524 o
-12 -2 -28 61.634 64.551 1.140 66.582 o
-12 -2 -27 117.328 124.616 2.585 28.692 o
-12 -2 -26 95.351 91.542 1.977 39.555 o
-12 -2 -25 363.859 381.071 7.299 5.570 o
-12 -2 -24 157.335 158.146 3.193 19.919 o
-12 -2 -23 137.676 154.496 3.117 22.440 o
-12 -2 -22 124.644 128.341 2.661 26.926 o
-12 -2 -21 1256.540 1298.620 24.482 0.660 o
-12 -2 -20 522.838 565.295 10.796 2.992 o
-12 -2 -19 167.439 177.534 2.965 18.247 o
-12 -2 -18 238.948 265.579 4.030 10.760 o
-12 -2 -17 297.908 323.819 5.398 7.682 o
-12 -2 -16 162.481 184.301 3.041 18.321 o
-12 -2 -15 607.784 656.762 7.983 2.562 o
-12 -2 -14 489.519 504.774 6.539 3.760 o
-12 -2 -13 141.306 162.556 2.813 21.898 o
-12 -2 -12 829.442 872.996 9.656 1.547 o
-12 -2 -11 252.929 292.646 4.334 9.667 o
-12 -2 -10 127.900 157.614 2.889 23.840 o
-12 -2 -9 123.033 121.194 2.357 28.358 o
-12 -2 -8 774.512 831.254 9.124 1.722 o
-12 -2 -7 11.771 12.849 0.912 358.715 o
-12 -2 -6 98.310 114.352 2.205 34.820 o
-12 -2 -5 1246.100 1246.160 13.458 0.778 o
-12 -2 -4 36.583 42.578 1.140 112.341 o
-12 -2 -3 167.034 187.722 3.269 17.570 o
-12 -2 -2 339.411 384.340 5.246 6.317 o
-12 -2 -1 1039.930 1075.620 11.025 1.060 o
-12 -1 -55 12.469 14.902 1.369 286.558 o
-12 -1 -54 287.135 280.633 7.755 7.581 o
-12 -1 -53 84.599 83.787 1.901 45.049 o
-12 -1 -52 9.193 8.820 0.760 488.479 o
-12 -1 -51 219.386 214.029 4.258 12.621 o
-12 -1 -50 176.975 181.031 3.573 16.765 o
-12 -1 -49 187.517 182.476 3.650 15.864 o
-12 -1 -48 54.444 50.485 1.140 79.879 o
-12 -1 -47 47.293 45.315 0.988 93.216 o
-12 -1 -46 507.114 516.863 8.059 3.463 o
-12 -1 -45 72.165 79.757 1.521 53.136 o
-12 -1 -44 758.706 747.847 11.557 1.790 o
-12 -1 -43 2.836 3.117 0.608 1366.460 o
-12 -1 -42 155.035 154.572 2.585 21.015 o
-12 -1 -41 77.293 73.675 1.369 52.573 o
-12 -1 -40 241.690 236.611 3.802 11.330 o
-12 -1 -39 337.854 347.997 5.474 6.615 o
-12 -1 -38 183.247 182.172 2.889 16.784 o
-12 -1 -37 251.645 238.587 3.802 10.884 o
-12 -1 -36 335.472 324.959 5.094 6.958 o
-12 -1 -35 329.726 324.199 6.311 6.782 o
-12 -1 -34 701.135 676.834 12.317 2.004 o
-12 -1 -33 329.247 312.794 5.018 7.222 o
-12 -1 -32 76.085 74.587 1.293 53.226 o
-12 -1 -31 208.835 208.479 3.345 13.872 o
-12 -1 -30 928.864 886.757 13.686 1.283 o
-12 -1 -29 109.371 103.327 1.825 34.209 o
-12 -1 -28 657.161 667.862 10.340 2.243 o
-12 -1 -27 140.893 145.297 2.357 23.602 o
-12 -1 -26 40.848 41.133 0.912 107.961 o
-12 -1 -25 64.517 72.230 1.673 59.149 o
-12 -1 -24 684.834 709.604 13.458 1.952 o
-12 -1 -23 96.246 98.233 2.205 37.617 o
-12 -1 -22 264.268 275.463 5.322 9.203 o
-12 -1 -21 367.929 383.048 7.299 5.503 o
-12 -1 -20 421.557 451.476 8.592 4.322 o
-12 -1 -19 141.989 156.093 2.737 22.302 o
-12 -1 -18 203.042 237.067 3.802 13.138 o
-12 -1 -17 225.580 242.617 3.878 11.864 o
-12 -1 -16 1999.980 2027.380 18.248 0.329 o
-12 -1 -15 229.458 243.073 3.726 11.752 o
-12 -1 -14 1020.100 1128.460 11.785 1.044 o
-12 -1 -13 374.800 379.170 5.398 5.775 o
-12 -1 -12 2522.910 2616.100 23.874 0.208 o
-12 -1 -11 75.589 97.092 2.053 45.452 o
-12 -1 -10 99.653 116.328 2.281 34.047 o
-12 -1 -9 470.271 519.829 6.463 3.857 o
-12 -1 -8 350.685 395.441 5.550 5.991 o
-12 -1 -7 652.060 699.035 8.211 2.297 o
-12 -1 -6 1106.700 1166.330 12.165 0.934 o
-12 -1 -5 1088.020 1164.040 12.089 0.953 o
-12 -1 -4 241.246 282.990 4.334 10.228 o
-12 -1 -3 82.795 105.000 2.053 41.275 o
-12 -1 -2 1390.730 1432.590 13.686 0.633 o
-12 -1 -1 120.088 144.840 2.661 26.316 o
-11 -24 -15 18.573 17.944 1.293 223.506 o
-11 -24 -14 56.148 64.779 2.357 62.671 o
-11 -24 -13 64.131 62.954 2.205 59.133 o
-11 -24 -12 76.041 73.979 2.737 46.918 o
-11 -24 -11 77.507 78.008 2.585 46.256 o
-11 -24 -10 259.325 252.197 6.995 8.920 o
-11 -24 -9 61.260 62.954 2.129 61.547 o
-11 -24 -8 47.498 48.508 1.825 82.807 o
-11 -23 -21 78.031 75.576 2.433 47.290 o
-11 -23 -20 53.996 57.632 2.053 69.656 o
-11 -23 -19 56.539 54.363 2.205 67.556 o
-11 -23 -18 132.686 136.097 3.954 22.856 o
-11 -23 -17 133.430 121.727 3.650 24.274 o
-11 -23 -16 167.729 163.088 4.790 16.878 o
-11 -23 -15 239.584 224.369 6.311 10.321 o
-11 -23 -14 13.350 13.458 1.217 299.698 o
-11 -23 -13 24.539 27.371 1.901 144.965 o
-11 -23 -12 362.024 353.091 9.656 5.249 o
-11 -23 -11 368.313 361.759 9.884 5.075 o
-11 -23 -10 167.198 181.792 5.246 15.710 o
-11 -23 -9 345.278 320.473 8.744 5.907 o
-11 -23 -8 3.136 4.182 1.597 552.218 o
-11 -23 -7 391.782 372.935 10.112 4.720 o
-11 -23 -6 246.454 234.102 6.615 9.760 o
-11 -23 -5 97.875 108.041 3.269 32.733 o
-11 -23 -4 35.545 37.636 1.901 106.680 o
-11 -23 -3 57.179 29.044 1.293 88.269 o
-11 -22 -26 271.507 272.193 7.527 8.114 o
-11 -22 -25 185.092 188.102 5.246 14.395 o
-11 -22 -24 64.178 69.341 2.585 54.614 o
-11 -22 -23 118.478 116.557 3.497 27.268 o
-11 -22 -22 80.766 80.365 2.585 44.489 o
-11 -22 -21 552.546 536.327 14.370 2.611 o
-11 -22 -20 157.078 168.030 4.942 17.314 o
-11 -22 -19 222.778 224.141 6.235 10.978 o
-11 -22 -18 120.081 115.036 3.497 27.127 o
-11 -22 -17 8.289 11.101 1.673 325.983 o
-11 -22 -16 50.069 52.310 1.901 77.179 o
-11 -22 -15 19.223 20.833 1.293 209.425 o
-11 -22 -14 155.672 155.181 4.638 18.372 o
-11 -22 -13 15.410 13.686 1.217 274.724 o
-11 -22 -12 10.763 12.469 1.140 353.165 o
-11 -22 -11 90.169 106.520 3.269 34.750 o
-11 -22 -10 134.456 141.875 4.106 22.018 o
-11 -22 -9 352.904 340.926 9.428 5.489 o
-11 -22 -8 87.323 92.987 2.965 38.510 o
-11 -22 -7 738.258 713.557 19.160 1.575 o
-11 -22 -6 771.274 767.007 20.529 1.421 o
-11 -22 -5 250.766 253.490 7.147 9.059 o
-11 -22 -4 186.357 178.826 5.094 14.745 o
-11 -22 -3 157.987 159.362 4.714 17.895 o
-11 -22 -2 2.529 4.106 1.217 799.711 o
-11 -21 -30 172.490 169.931 4.790 16.276 o
-11 -21 -29 1.914 1.521 0.912 1399.730 o
-11 -21 -28 17.149 19.464 1.217 232.864 o
-11 -21 -27 157.365 164.761 4.790 17.623 o
-11 -21 -26 200.213 201.636 5.702 12.820 o
-11 -21 -25 2.578 3.345 0.836 1163.160 o
-11 -21 -24 1.917 2.129 0.912 1325.790 o
-11 -21 -23 324.075 325.340 8.820 6.160 o
-11 -21 -22 3.798 3.117 1.521 580.615 o
-11 -21 -21 157.336 164.913 4.790 17.619 o
-11 -21 -20 118.402 121.879 3.573 26.669 o
-11 -21 -19 7.477 11.253 1.521 363.383 o
-11 -21 -18 35.515 39.917 1.749 107.500 o
-11 -21 -17 152.097 163.696 4.714 18.208 o
-11 -21 -16 12.588 9.580 1.445 309.225 o
-11 -21 -15 52.208 53.146 1.977 73.939 o
-11 -21 -14 243.195 241.172 6.767 9.666 o
-11 -21 -13 68.769 71.698 2.661 51.152 o
-11 -21 -12 269.543 286.867 7.907 7.827 o
-11 -21 -11 339.954 337.885 9.276 5.717 o
-11 -21 -10 4.339 6.159 1.445 528.373 o
-11 -21 -9 58.204 58.392 2.205 64.739 o
-11 -21 -8 14.445 14.826 1.825 226.834 o
-11 -21 -7 95.878 96.940 3.117 35.044 o
-11 -21 -6 106.058 101.274 3.345 31.450 o
-11 -21 -5 232.323 237.523 6.615 10.160 o
-11 -21 -4 126.164 124.540 3.878 24.635 o
-11 -21 -3 99.621 105.152 3.269 32.665 o
-11 -21 -2 142.375 139.138 4.182 21.146 o
-11 -21 -1 454.467 437.334 11.861 3.651 o
-11 -20 -33 193.038 198.291 5.550 13.395 o
-11 -20 -32 4.613 5.930 1.140 639.556 o
-11 -20 -31 24.629 20.605 1.217 183.121 o
-11 -20 -30 180.519 181.259 5.170 14.953 o
-11 -20 -29 76.426 81.658 2.585 45.951 o
-11 -20 -28 16.456 18.020 1.217 244.318 o
-11 -20 -27 101.853 102.795 3.117 32.889 o
-11 -20 -26 33.301 30.641 1.521 126.623 o
-11 -20 -25 23.475 25.166 1.673 160.929 o
-11 -20 -24 66.521 68.428 2.357 55.086 o
-11 -20 -23 123.027 117.241 3.421 26.632 o
-11 -20 -22 401.727 420.531 11.405 4.173 o
-11 -20 -21 661.349 639.883 17.183 1.912 o
-11 -20 -20 104.992 107.813 3.345 30.988 o
-11 -20 -19 312.447 296.524 8.135 6.802 o
-11 -20 -18 40.438 44.935 1.825 94.194 o
-11 -20 -17 21.958 24.482 1.825 161.892 o
-11 -20 -16 294.132 301.998 8.287 7.030 o
-11 -20 -15 186.770 189.471 5.398 14.113 o
-11 -20 -14 32.315 39.232 1.825 112.798 o
-11 -20 -13 206.243 203.309 5.702 12.495 o
-11 -20 -12 263.055 262.537 7.299 8.540 o
-11 -20 -11 140.564 135.945 3.954 21.914 o
-11 -20 -10 107.825 109.562 3.345 30.235 o
-11 -20 -9 78.417 82.038 2.661 44.720 o
-11 -20 -8 253.539 258.736 7.223 8.874 o
-11 -20 -6 67.696 79.453 2.585 50.264 o
-11 -20 -5 434.040 434.673 11.785 3.812 o
-11 -20 -4 12.517 22.353 1.369 248.914 o
-11 -20 -3 456.387 448.967 12.165 3.558 o
-11 -20 -2 244.480 242.541 6.767 9.605 o
-11 -20 -1 57.631 61.282 2.205 64.100 o
-11 -19 -36 61.209 65.996 2.281 59.488 o
-11 -19 -35 344.859 358.033 9.732 5.406 o
-11 -19 -34 37.127 44.707 2.053 95.633 o
-11 -19 -33 13.520 13.306 1.064 312.961 o
-11 -19 -32 57.197 53.678 1.977 69.287 o
-11 -19 -31 43.334 47.900 1.749 89.186 o
-11 -19 -30 17.531 18.096 1.293 230.615 o
-11 -19 -29 96.965 100.590 3.041 34.562 o
-11 -19 -28 127.771 126.897 3.726 24.554 o
-11 -19 -27 17.846 16.575 1.293 234.041 o
-11 -19 -26 327.796 311.350 8.516 6.302 o
-11 -19 -25 21.411 26.763 1.293 180.985 o
-11 -19 -24 416.888 399.166 10.796 4.242 o
-11 -19 -23 329.977 347.617 9.504 5.722 o
-11 -19 -22 189.120 185.289 5.170 14.315 o
-11 -19 -21 32.228 33.454 1.445 127.411 o
-11 -19 -20 14.984 16.727 1.217 263.598 o
-11 -19 -19 183.459 179.511 5.094 14.902 o
-11 -19 -18 152.335 161.947 4.638 18.368 o
-11 -19 -17 97.166 106.824 3.193 33.275 o
-11 -19 -16 327.361 347.693 9.580 5.735 o
-11 -19 -15 54.345 57.328 1.977 70.156 o
-11 -19 -13 211.260 212.813 6.083 11.769 o
-11 -19 -12 447.266 439.159 11.861 3.693 o
-11 -19 -11 84.260 86.524 2.965 40.472 o
-11 -19 -10 20.363 22.429 1.293 197.805 o
-11 -19 -8 232.539 241.477 6.691 10.042 o
-11 -19 -7 212.158 222.469 6.235 11.422 o
-11 -19 -6 84.512 89.945 2.965 39.843 o
-11 -19 -5 24.014 24.710 1.445 168.260 o
-11 -19 -3 325.476 320.930 8.744 6.195 o
-11 -19 -2 150.243 154.648 4.410 19.209 o
-11 -19 -1 10.847 7.983 1.673 312.182 o
-11 -18 -39 76.306 82.951 2.585 45.738 o
-11 -18 -38 114.027 114.732 3.421 28.379 o
-11 -18 -37 27.910 32.085 1.521 139.252 o
-11 -18 -36 154.036 156.245 4.410 18.787 o
-11 -18 -35 81.716 82.342 2.585 43.753 o
-11 -18 -34 16.772 19.008 1.293 232.930 o
-11 -18 -33 20.300 21.593 1.293 200.574 o
-11 -18 -32 74.723 74.663 2.661 47.743 o
-11 -18 -31 319.630 318.345 8.668 6.329 o
-11 -18 -30 28.863 33.530 1.521 134.467 o
-11 -18 -29 667.127 680.635 18.248 1.794 o
-11 -18 -28 27.755 29.652 1.521 143.409 o
-11 -18 -27 42.372 44.478 1.673 93.829 o
-11 -18 -26 79.684 81.962 2.661 44.248 o
-11 -18 -25 297.179 301.770 8.211 7.004 o
-11 -18 -24 117.127 125.832 2.585 28.616 o
-11 -18 -23 7.499 11.177 0.760 505.687 o
-11 -18 -22 45.919 50.713 1.369 88.122 o
-11 -18 -21 75.741 73.371 1.749 52.017 o
-11 -18 -20 59.074 62.650 1.445 67.835 o
-11 -18 -19 150.391 150.923 3.041 21.239 o
-11 -18 -18 152.273 155.105 3.193 20.613 o
-11 -18 -17 67.047 64.703 1.521 60.737 o
-11 -18 -16 279.993 266.947 5.170 8.929 o
-11 -18 -15 16.708 16.575 0.836 271.823 o
-11 -18 -14 164.730 142.711 4.030 18.936 o
-11 -18 -13 1319.490 1196.280 22.657 0.671 o
-11 -18 -12 72.866 76.792 2.433 49.315 o
-11 -18 -11 36.388 35.051 0.988 123.015 o
-11 -18 -10 3.440 5.626 1.521 543.563 o
-11 -18 -9 407.726 383.200 10.340 4.475 o
-11 -18 -8 24.535 23.798 1.901 150.774 o
-11 -18 -7 17.678 18.932 1.369 221.876 o
-11 -18 -6 13.321 12.165 1.673 261.100 o
-11 -18 -5 52.816 60.445 2.205 68.102 o
-11 -18 -4 12.716 15.130 1.825 238.744 o
-11 -18 -3 57.054 60.445 2.205 64.830 o
-11 -18 -2 100.734 99.373 3.193 33.312 o
-11 -17 -41 45.587 56.796 2.129 77.000 o
-11 -17 -40 68.921 74.739 2.509 51.254 o
-11 -17 -39 85.856 94.659 3.041 38.397 o
-11 -17 -38 4.522 2.813 1.521 556.452 o
-11 -17 -37 44.026 51.321 2.053 82.472 o
-11 -17 -36 240.536 247.027 6.767 9.657 o
-11 -17 -35 9.882 11.253 1.217 369.333 o
-11 -17 -34 125.373 137.009 4.030 23.585 o
-11 -17 -33 93.216 95.496 2.965 36.465 o
-11 -17 -32 99.538 101.882 3.041 33.773 o
-11 -17 -31 85.332 97.473 2.965 38.434 o
-11 -17 -30 47.808 51.854 1.445 84.346 o
-11 -17 -29 80.694 75.271 1.749 49.127 o
-11 -17 -28 131.530 134.500 2.813 25.094 o
-11 -17 -27 124.191 132.827 2.737 26.498 o
-11 -17 -26 126.644 135.793 2.813 25.741 o
-11 -17 -25 71.497 72.078 1.673 54.987 o
-11 -17 -24 57.461 69.417 1.597 65.517 o
-11 -17 -23 12.771 13.077 0.760 353.553 o
-11 -17 -22 10.610 13.229 0.836 385.351 o
-11 -17 -21 292.404 296.904 5.702 8.029 o
-11 -17 -20 125.515 123.399 2.585 27.329 o
-11 -17 -19 185.618 173.884 3.421 16.507 o
-11 -17 -18 50.514 52.766 1.293 81.924 o
-11 -17 -17 40.056 39.004 1.749 100.460 o
-11 -17 -16 131.731 123.627 2.585 26.270 o
-11 -17 -15 602.058 569.781 10.796 2.613 o
-11 -17 -14 393.241 365.864 7.071 5.329 o
-11 -17 -13 3.479 3.573 0.608 1182.910 o
-11 -17 -12 152.942 150.087 3.041 20.998 o
-11 -17 -11 58.081 51.626 1.293 74.562 o
-11 -17 -10 69.843 63.867 1.445 59.523 o
-11 -17 -9 3.238 2.585 0.532 1406.870 o
-11 -17 -8 10.502 11.329 0.760 417.391 o
-11 -17 -7 149.803 152.672 4.334 19.455 o
-11 -17 -6 257.173 243.073 6.691 9.261 o
-11 -17 -5 124.063 131.003 3.802 24.633 o
-11 -17 -4 100.873 98.233 3.041 33.891 o
-11 -17 -3 89.375 90.402 2.813 38.866 o
-11 -17 -2 295.502 289.224 7.983 7.238 o
-11 -17 -1 146.406 147.045 4.258 20.182 o
-11 -16 -43 36.940 39.612 1.597 107.782 o
-11 -16 -42 35.563 45.923 1.749 102.162 o
-11 -16 -41 60.518 67.516 2.281 59.443 o
-11 -16 -40 303.668 331.878 8.972 6.377 o
-11 -16 -39 83.546 87.969 2.737 41.441 o
-11 -16 -38 144.172 158.754 4.486 19.476 o
-11 -16 -37 17.983 25.014 1.369 200.481 o
-11 -16 -36 36.221 36.951 1.901 106.083 o
-11 -16 -35 182.624 196.086 5.626 13.939 o
-11 -16 -34 295.969 296.524 5.778 7.925 o
-11 -16 -33 166.287 175.785 3.497 17.924 o
-11 -16 -32 47.993 51.473 1.369 85.034 o
-11 -16 -31 52.385 57.936 1.521 75.434 o
-11 -16 -30 189.784 196.238 3.878 15.060 o
-11 -16 -29 329.312 336.820 6.463 6.637 o
-11 -16 -28 44.477 44.707 1.293 95.057 o
-11 -16 -27 18.693 20.985 0.988 227.240 o
-11 -16 -26 178.670 183.616 3.650 16.469 o
-11 -16 -25 141.511 140.887 2.889 23.136 o
-11 -16 -24 221.889 231.364 4.562 11.918 o
-11 -16 -23 22.857 26.459 1.140 180.135 o
-11 -16 -22 135.518 140.050 2.889 24.001 o
-11 -16 -21 78.962 82.646 1.825 47.949 o
-11 -16 -20 67.526 67.592 1.597 59.093 o
-11 -16 -19 36.473 40.297 1.140 114.916 o
-11 -16 -18 472.629 453.757 8.668 3.875 o
-11 -16 -17 209.482 208.707 4.106 13.362 o
-11 -16 -16 23.473 23.646 0.836 193.536 o
-11 -16 -15 152.350 146.589 2.965 21.355 o
-11 -16 -14 89.731 93.443 2.053 40.879 o
-11 -16 -13 382.859 349.366 6.767 5.632 o
-11 -16 -12 417.943 392.628 7.603 4.795 o
-11 -16 -11 38.318 37.788 1.064 114.660 o
-11 -16 -10 232.929 217.907 6.006 10.862 o
-11 -16 -9 27.586 24.406 0.836 171.393 o
-11 -16 -8 198.918 189.775 3.726 14.795 o
-11 -16 -7 66.721 67.440 1.597 59.663 o
-11 -16 -6 83.056 84.927 1.901 45.442 o
-11 -16 -5 62.271 62.878 1.521 64.793 o
-11 -16 -4 134.295 147.121 4.258 21.469 o
-11 -16 -3 679.877 680.788 18.324 1.762 o
-11 -16 -2 407.594 409.202 11.101 4.225 o
-11 -16 -1 188.799 212.813 5.854 12.974 o
-11 -15 -45 169.665 172.972 4.866 16.282 o
-11 -15 -44 7.472 8.287 1.140 475.939 o
-11 -15 -43 20.231 22.505 1.369 194.859 o
-11 -15 -42 52.221 54.667 1.901 73.932 o
-11 -15 -41 49.719 53.146 1.901 77.110 o
-11 -15 -40 322.122 328.229 8.896 6.145 o
-11 -15 -39 70.925 79.377 2.585 48.793 o
-11 -15 -38 13.081 16.803 0.912 308.270 o
-11 -15 -37 72.397 76.564 1.749 52.929 o
-11 -15 -36 18.258 21.061 0.912 233.686 o
-11 -15 -35 112.997 128.646 2.661 28.980 o
-11 -15 -34 407.545 421.976 8.059 4.679 o
-11 -15 -33 832.675 846.461 15.967 1.409 o
-11 -15 -32 312.961 309.601 6.006 7.336 o
-11 -15 -31 66.061 75.728 1.673 57.099 o
-11 -15 -30 102.594 107.509 2.281 34.417 o
-11 -15 -29 242.730 233.721 4.562 10.993 o
-11 -15 -28 70.553 80.974 1.901 52.060 o
-11 -15 -27 774.924 783.582 14.826 1.605 o
-11 -15 -26 2.766 5.474 0.760 1031.800 o
-11 -15 -25 143.690 157.538 3.193 21.436 o
-11 -15 -24 137.440 150.163 3.041 22.850 o
-11 -15 -23 103.260 111.843 2.357 33.532 o
-11 -15 -22 324.206 342.143 6.615 6.641 o
-11 -15 -21 197.857 200.115 3.954 14.375 o
-11 -15 -20 46.196 51.550 1.293 87.919 o
-11 -15 -19 32.694 35.963 1.140 128.769 o
-11 -15 -18 72.200 75.119 1.673 53.752 o
-11 -15 -17 1322.310 1251.030 23.646 0.647 o
-11 -15 -16 316.019 312.414 6.083 7.222 o
-11 -15 -15 125.309 121.042 2.433 27.831 o
-11 -15 -14 316.663 305.343 5.854 7.346 o
-11 -15 -13 743.908 689.607 13.229 1.836 o
-11 -15 -12 6.547 6.995 0.684 657.809 o
-11 -15 -11 45.589 49.649 1.369 89.254 o
-11 -15 -10 149.807 143.016 4.106 20.272 o
-11 -15 -9 359.462 341.230 6.539 6.081 o
-11 -15 -8 396.928 375.444 7.147 5.210 o
-11 -15 -7 574.627 541.269 10.340 2.832 o
-11 -15 -6 195.569 190.992 3.802 14.914 o
-11 -15 -5 103.044 115.492 2.433 32.968 o
-11 -15 -4 675.432 639.654 12.089 2.146 o
-11 -15 -3 381.600 368.145 7.071 5.464 o
-11 -15 -2 91.143 93.899 1.977 40.551 o
-11 -15 -1 167.602 190.079 5.322 15.326 o
-11 -14 -47 0.763 0.608 1.064 1559.450 o
-11 -14 -46 51.898 55.047 2.129 71.878 o
-11 -14 -45 40.454 44.022 1.825 94.833 o
-11 -14 -44 9.572 9.048 1.369 371.665 o
-11 -14 -43 49.667 54.363 1.977 75.790 o
-11 -14 -42 73.945 75.651 2.433 49.082 o
-11 -14 -41 247.933 256.151 5.018 10.168 o
-11 -14 -40 131.396 139.518 2.889 24.624 o
-11 -14 -39 226.225 229.464 4.486 11.811 o
-11 -14 -38 121.172 128.341 2.661 27.521 o
-11 -14 -37 120.979 125.908 2.585 27.906 o
-11 -14 -36 36.364 39.460 1.140 116.031 o
-11 -14 -35 10.549 13.077 0.912 379.445 o
-11 -14 -34 3.008 3.421 0.684 1222.800 o
-11 -14 -33 42.555 47.368 1.369 95.123 o
-11 -14 -32 147.598 149.782 3.117 21.531 o
-11 -14 -31 285.173 286.639 5.550 8.387 o
-11 -14 -30 104.208 104.468 2.205 34.574 o
-11 -14 -29 25.972 31.781 0.988 159.493 o
-11 -14 -28 358.607 360.998 6.919 5.864 o
-11 -14 -27 129.392 115.948 2.433 27.559 o
-11 -14 -26 891.794 883.108 16.803 1.270 o
-11 -14 -25 54.116 59.001 1.445 73.808 o
-11 -14 -24 126.504 138.682 2.813 25.539 o
-11 -14 -23 268.066 268.164 5.246 9.229 o
-11 -14 -22 48.427 50.333 1.521 83.804 o
-11 -14 -21 286.468 295.687 5.702 8.189 o
-11 -14 -20 696.035 665.201 12.621 2.021 o
-11 -14 -19 272.153 272.878 5.246 9.040 o
-11 -14 -18 156.673 159.286 3.193 19.929 o
-11 -14 -17 6.761 8.896 0.760 579.773 o
-11 -14 -16 199.129 203.385 4.030 14.146 o
-11 -14 -15 123.905 130.774 2.661 26.846 o
-11 -14 -14 81.314 91.542 1.977 44.550 o
-11 -14 -13 29.626 31.857 1.064 144.918 o
-11 -14 -12 438.405 437.866 8.363 4.263 o
-11 -14 -11 920.112 885.617 16.727 1.231 o
-11 -14 -10 230.841 226.498 4.410 11.715 o
-11 -14 -9 117.877 112.375 2.281 30.360 o
-11 -14 -8 225.704 226.270 4.410 11.948 o
-11 -14 -7 424.074 396.581 7.527 4.721 o
-11 -14 -6 50.703 46.531 1.217 86.020 o
-11 -14 -5 376.849 381.603 7.299 5.396 o
-11 -14 -4 373.019 375.825 7.147 5.513 o
-11 -14 -3 138.115 131.459 2.737 24.465 o
-11 -14 -2 833.704 826.464 15.662 1.432 o
-11 -14 -1 39.729 45.315 0.912 106.157 o
-11 -13 -48 130.858 128.874 3.802 23.845 o
-11 -13 -47 10.479 11.861 1.521 312.363 o
-11 -13 -46 56.368 54.591 2.205 67.602 o
-11 -13 -45 93.309 105.532 3.345 33.840 o
-11 -13 -44 90.438 90.022 2.053 41.222 o
-11 -13 -43 11.150 14.446 0.988 347.631 o
-11 -13 -42 25.757 33.074 1.217 152.461 o
-11 -13 -41 79.362 75.576 1.825 49.386 o
-11 -13 -40 195.483 190.992 3.802 14.920 o
-11 -13 -39 107.915 119.826 2.509 31.213 o
-11 -13 -38 30.244 31.629 1.064 143.316 o
-11 -13 -37 606.966 604.072 11.405 2.485 o
-11 -13 -36 312.609 318.953 6.159 7.203 o
-11 -13 -35 41.882 43.566 1.293 99.988 o
-11 -13 -34 106.114 124.160 2.585 30.968 o
-11 -13 -33 29.221 33.074 0.988 145.728 o
-11 -13 -32 36.790 35.507 1.140 119.436 o
-11 -13 -31 67.971 67.744 1.673 58.380 o
-11 -13 -30 111.498 110.170 2.357 31.812 o
-11 -13 -29 157.803 171.603 3.497 18.874 o
-11 -13 -28 692.340 678.431 12.925 1.999 o
-11 -13 -27 467.113 456.722 8.744 3.897 o
-11 -13 -26 1325.310 1296.260 24.482 0.627 o
-11 -13 -25 20.171 20.377 0.912 221.942 o
-11 -13 -24 101.295 113.287 2.357 33.836 o
-11 -13 -23 252.461 271.433 5.246 9.661 o
-11 -13 -22 283.660 277.440 5.398 8.601 o
-11 -13 -21 337.070 338.645 6.539 6.467 o
-11 -13 -20 76.731 82.114 1.825 49.088 o
-11 -13 -19 1314.130 1273.610 24.026 0.642 o
-11 -13 -18 48.527 53.983 1.293 83.527 o
-11 -13 -17 308.287 304.583 5.854 7.532 o
-11 -13 -16 281.541 278.428 5.398 8.644 o
-11 -13 -15 19.818 26.155 1.064 199.679 o
-11 -13 -14 97.239 103.327 2.205 36.598 o
-11 -13 -13 1410.950 1486.880 27.980 0.524 o
-11 -13 -12 3.800 5.246 0.608 1002.980 o
-11 -13 -11 94.639 107.509 2.281 36.538 o
-11 -13 -10 949.948 925.077 17.487 1.152 o
-11 -13 -9 71.458 78.237 1.749 52.983 o
-11 -13 -8 322.575 315.607 6.083 7.060 o
-11 -13 -7 55.118 53.298 1.293 76.673 o
-11 -13 -6 47.340 51.550 1.293 86.459 o
-11 -13 -5 254.357 243.301 4.714 10.306 o
-11 -13 -4 99.865 105.912 2.205 35.522 o
-11 -13 -3 27.866 28.588 0.684 164.251 o
-11 -13 -2 309.333 321.690 5.018 7.553 o
-11 -13 -1 1141.500 1097.440 16.879 0.883 o
-11 -12 -49 70.166 64.247 2.281 54.698 o
-11 -12 -48 138.766 130.851 3.878 22.565 o
-11 -12 -47 27.989 33.682 1.825 128.733 o
-11 -12 -46 85.997 98.689 2.129 41.019 o
-11 -12 -45 72.785 81.886 1.901 50.712 o
-11 -12 -44 94.116 105.152 2.357 36.805 o
-11 -12 -43 23.239 22.733 1.064 190.167 o
-11 -12 -42 22.700 25.395 1.064 186.048 o
-11 -12 -41 454.587 446.306 8.592 4.058 o
-11 -12 -40 28.487 28.512 1.140 152.739 o
-11 -12 -39 6.164 6.083 0.836 661.634 o
-11 -12 -38 132.331 132.979 2.813 25.087 o
-11 -12 -37 172.505 171.603 3.421 17.647 o
-11 -12 -36 41.327 44.859 1.217 100.694 o
-11 -12 -35 183.208 195.401 3.954 15.463 o
-11 -12 -34 206.440 210.304 4.106 13.484 o
-11 -12 -33 50.592 50.713 1.293 83.020 o
-11 -12 -32 237.222 234.102 3.802 11.574 o
-11 -12 -31 299.753 303.442 5.930 7.710 o
-11 -12 -30 107.926 104.848 2.281 33.425 o
-11 -12 -29 43.210 43.794 1.217 98.503 o
-11 -12 -28 250.992 257.519 5.094 10.005 o
-11 -12 -27 13.194 13.001 0.760 346.996 o
-11 -12 -26 189.929 204.677 5.702 13.255 o
-11 -12 -25 326.811 317.356 6.083 6.960 o
-11 -12 -24 220.310 207.566 4.106 12.827 o
-11 -12 -23 123.227 127.277 2.585 27.390 o
-11 -12 -22 1350.610 1316.560 25.014 0.606 o
-11 -12 -21 1112.960 1097.590 20.833 0.856 o
-11 -12 -20 809.260 834.828 15.815 1.462 o
-11 -12 -19 522.859 535.491 10.188 3.125 o
-11 -12 -18 107.721 124.844 2.585 30.560 o
-11 -12 -17 261.500 262.461 5.094 9.581 o
-11 -12 -16 249.988 259.648 5.018 10.037 o
-11 -12 -15 301.798 309.449 6.006 7.575 o
-11 -12 -14 214.169 220.340 4.258 12.723 o
-11 -12 -13 8.849 9.124 0.760 494.758 o
-11 -12 -12 85.489 86.904 1.901 44.084 o
-11 -12 -11 235.382 249.004 4.866 10.830 o
-11 -12 -10 346.527 351.114 6.691 6.173 o
-11 -12 -9 55.349 58.773 1.445 72.760 o
-11 -12 -8 229.819 225.206 4.410 11.788 o
-11 -12 -7 300.627 306.256 5.854 7.683 o
-11 -12 -6 408.127 429.503 6.691 4.836 o
-11 -12 -5 1339.480 1280.530 19.616 0.663 o
-11 -12 -4 294.146 300.781 4.714 8.242 o
-11 -12 -3 513.735 510.096 7.831 3.461 o
-11 -12 -2 72.477 78.617 1.445 53.561 o
-11 -12 -1 15.917 20.377 0.608 271.029 o
-11 -11 -51 0.779 0.152 1.445 962.707 o
-11 -11 -50 184.590 189.091 5.398 14.248 o
-11 -11 -49 44.666 43.338 1.977 87.454 o
-11 -11 -48 109.332 107.357 2.357 32.624 o
-11 -11 -47 200.277 195.553 3.954 14.366 o
-11 -11 -46 19.003 18.248 1.064 231.585 o
-11 -11 -45 64.641 68.809 1.597 60.586 o
-11 -11 -44 353.978 340.546 6.539 6.173 o
-11 -11 -43 83.082 84.243 1.901 45.571 o
-11 -11 -42 263.938 263.298 5.094 9.491 o
-11 -11 -41 3.994 6.159 0.912 776.078 o
-11 -11 -40 17.901 20.072 0.988 236.886 o
-11 -11 -39 116.564 126.517 2.661 28.512 o
-11 -11 -38 94.842 98.081 2.205 38.057 o
-11 -11 -37 487.584 497.551 9.428 3.527 o
-11 -11 -36 366.596 386.545 7.451 5.467 o
-11 -11 -35 145.141 151.227 3.117 21.734 o
-11 -11 -34 139.727 146.361 2.965 22.907 o
-11 -11 -33 135.071 135.564 2.281 25.242 o
-11 -11 -32 248.792 250.752 3.954 10.698 o
-11 -11 -31 1097.220 1101.550 20.909 0.865 o
-11 -11 -30 82.639 87.969 1.977 44.732 o
-11 -11 -29 208.680 202.929 4.030 13.614 o
-11 -11 -28 144.177 144.384 2.889 22.568 o
-11 -11 -27 294.150 276.831 5.322 8.360 o
-11 -11 -26 224.713 216.766 4.258 12.299 o
-11 -11 -25 52.121 49.801 1.293 81.781 o
-11 -11 -24 644.896 629.238 12.089 2.262 o
-11 -11 -23 1403.790 1361.040 26.003 0.566 o
-11 -11 -22 301.833 301.922 5.854 7.704 o
-11 -11 -21 476.996 478.771 9.124 3.697 o
-11 -11 -20 73.468 71.698 1.597 54.319 o
-11 -11 -19 550.511 553.663 10.492 2.907 o
-11 -11 -18 226.921 227.335 4.410 11.869 o
-11 -11 -17 104.966 106.596 2.205 34.112 o
-11 -11 -16 86.503 94.507 2.053 41.812 o
-11 -11 -15 33.858 36.799 0.988 127.082 o
-11 -11 -14 414.853 422.052 8.059 4.604 o
-11 -11 -13 703.025 710.440 13.458 1.903 o
-11 -11 -12 535.543 549.785 10.416 2.999 o
-11 -11 -11 928.471 923.405 17.335 1.183 o
-11 -11 -10 50.630 56.263 1.369 79.270 o
-11 -11 -9 107.166 114.352 2.433 32.149 o
-11 -11 -8 138.748 141.267 2.281 24.275 o
-11 -11 -7 587.167 577.461 8.972 2.779 o
-11 -11 -6 113.456 122.791 2.053 30.605 o
-11 -11 -5 133.024 144.232 2.357 24.799 o
-11 -11 -4 161.901 165.977 2.661 19.597 o
-11 -11 -3 78.697 84.699 1.521 48.661 o
-11 -11 -2 95.551 103.327 1.749 38.216 o
-11 -11 -1 485.339 517.700 7.983 3.616 o
-11 -10 -52 9.923 10.188 1.140 390.489 o
-11 -10 -51 101.452 104.924 3.193 32.510 o
-11 -10 -50 188.236 181.031 3.650 15.864 o
-11 -10 -49 2.665 6.995 0.912 855.555 o
-11 -10 -48 88.985 96.788 2.205 40.097 o
-11 -10 -47 251.042 258.660 5.018 10.018 o
-11 -10 -46 104.403 113.211 2.433 32.917 o
-11 -10 -45 326.675 319.257 6.159 6.925 o
-11 -10 -44 78.570 79.377 1.825 48.870 o
-11 -10 -43 234.952 228.399 4.486 11.458 o
-11 -10 -42 66.956 70.633 1.673 58.111 o
-11 -10 -41 133.934 127.809 2.661 25.473 o
-11 -10 -40 26.429 30.337 1.293 152.936 o
-11 -10 -39 86.570 87.665 1.977 43.278 o
-11 -10 -38 93.095 95.344 2.129 39.237 o
-11 -10 -37 355.067 341.078 5.322 6.404 o
-11 -10 -36 11.866 12.849 0.532 391.181 o
-11 -10 -35 184.636 182.476 2.965 16.609 o
-11 -10 -34 250.892 254.478 4.030 10.518 o
-11 -10 -33 188.697 198.519 3.193 15.561 o
-11 -10 -32 32.783 34.822 0.836 134.712 o
-11 -10 -31 245.470 269.684 5.246 9.917 o
-11 -10 -30 1037.650 1004.150 19.008 0.987 o
-11 -10 -29 211.819 214.789 4.182 13.030 o
-11 -10 -28 676.615 677.518 12.849 2.048 o
-11 -10 -27 196.894 194.413 5.474 13.362 o
-11 -10 -26 480.004 467.975 8.972 3.731 o
-11 -10 -25 27.608 31.401 1.064 152.482 o
-11 -10 -24 452.538 449.803 8.592 4.060 o
-11 -10 -23 49.404 54.287 1.293 82.325 o
-11 -10 -22 428.763 430.947 8.211 4.404 o
-11 -10 -21 2.123 3.497 0.532 1599.570 o
-11 -10 -20 69.648 74.967 1.673 55.217 o
-11 -10 -19 382.616 398.330 7.679 5.150 o
-11 -10 -18 748.832 742.905 14.066 1.730 o
-11 -10 -17 379.818 379.094 7.223 5.388 o
-11 -10 -16 228.968 246.419 4.866 11.132 o
-11 -10 -15 538.799 565.219 10.720 2.919 o
-11 -10 -14 388.969 379.778 7.223 5.268 o
-11 -10 -13 5.165 11.633 0.760 590.196 o
-11 -10 -12 1124.620 1112.650 20.909 0.840 o
-11 -10 -11 339.400 339.329 6.463 6.440 o
-11 -10 -10 169.800 183.160 3.650 17.176 o
-11 -10 -9 466.879 482.345 9.124 3.758 o
-11 -10 -8 195.482 206.958 3.269 14.777 o
-11 -10 -7 163.947 178.598 2.889 18.584 o
-11 -10 -6 125.459 136.705 2.433 26.463 o
-11 -10 -5 216.180 241.401 3.573 12.483 o
-11 -10 -4 190.828 209.163 3.269 15.007 o
-11 -10 -3 182.224 208.099 3.421 15.516 o
-11 -10 -2 227.151 237.447 3.726 11.983 o
-11 -10 -1 665.931 659.423 6.995 2.364 o
-11 -9 -53 0.342 0.608 0.988 1931.450 o
-11 -9 -52 43.532 51.321 1.825 85.840 o
-11 -9 -51 71.850 77.400 1.749 52.997 o
-11 -9 -50 59.669 58.240 1.521 68.697 o
-11 -9 -49 17.401 16.195 0.988 258.150 o
-11 -9 -48 176.676 176.698 3.573 16.957 o
-11 -9 -47 65.614 68.353 1.825 58.861 o
-11 -9 -46 231.966 221.860 4.410 11.767 o
-11 -9 -45 64.523 65.159 1.597 61.912 o
-11 -9 -44 120.546 126.745 2.737 27.631 o
-11 -9 -43 16.129 21.213 1.064 242.770 o
-11 -9 -42 30.825 37.484 1.293 128.897 o
-11 -9 -41 19.768 20.605 0.684 232.465 o
-11 -9 -40 205.349 202.700 3.269 14.295 o
-11 -9 -39 351.847 340.850 5.322 6.462 o
-11 -9 -38 32.565 27.904 0.684 148.105 o
-11 -9 -37 159.672 160.655 2.585 20.174 o
-11 -9 -36 438.748 444.861 6.919 4.412 o
-11 -9 -35 145.559 154.800 2.585 22.118 o
-11 -9 -34 811.682 794.835 12.241 1.599 o
-11 -9 -33 69.237 78.389 1.369 55.735 o
-11 -9 -32 713.492 720.932 11.101 1.957 o
-11 -9 -31 14.680 15.282 0.836 302.842 o
-11 -9 -30 149.564 150.391 3.041 21.364 o
-11 -9 -29 170.916 171.984 3.421 17.765 o
-11 -9 -28 387.838 387.838 7.451 5.192 o
-11 -9 -27 123.277 124.160 2.509 27.786 o
-11 -9 -26 288.853 296.371 5.702 8.122 o
-11 -9 -25 410.876 396.809 7.603 4.849 o
-11 -9 -24 445.211 436.270 8.363 4.210 o
-11 -9 -23 1130.220 1158.340 21.821 0.808 o
-11 -9 -22 217.851 223.913 4.334 12.410 o
-11 -9 -21 401.267 398.102 7.603 4.949 o
-11 -9 -20 29.994 35.051 0.988 140.203 o
-11 -9 -19 92.306 88.577 1.901 41.282 o
-11 -9 -18 135.973 140.050 2.813 24.049 o
-11 -9 -17 73.159 84.775 1.825 50.148 o
-11 -9 -16 635.003 661.019 12.469 2.221 o
-11 -9 -15 429.672 459.535 8.744 4.193 o
-11 -9 -14 162.295 191.448 3.802 17.297 o
-11 -9 -13 997.193 1024.150 19.312 1.012 o
-11 -9 -12 1931.990 1926.640 17.944 0.353 o
-11 -9 -11 266.025 295.763 4.182 9.256 o
-11 -9 -10 858.889 878.014 9.428 1.490 o
-11 -9 -9 77.244 82.951 1.673 49.225 o
-11 -9 -8 450.704 465.466 6.006 4.301 o
-11 -9 -7 47.254 54.287 1.293 84.873 o
-11 -9 -6 277.981 299.413 4.562 8.735 o
-11 -9 -5 374.143 403.424 5.398 5.611 o
-11 -9 -4 475.247 482.041 6.083 4.003 o
-11 -9 -3 98.717 111.767 2.205 35.051 o
-11 -9 -2 328.915 333.855 4.790 7.065 o
-11 -9 -1 1187.340 1201.150 12.393 0.847 o
-11 -8 -53 58.615 60.141 1.521 68.783 o
-11 -8 -52 136.198 136.249 2.813 24.285 o
-11 -8 -51 74.428 73.827 1.825 52.248 o
-11 -8 -50 315.960 318.193 6.159 7.144 o
-11 -8 -49 48.342 45.847 1.369 88.136 o
-11 -8 -48 77.623 72.230 1.673 51.658 o
-11 -8 -47 1.904 1.749 0.760 1626.770 o
-11 -8 -46 255.826 256.759 5.018 9.890 o
-11 -8 -45 264.993 261.321 4.106 9.868 o
-11 -8 -44 306.558 305.799 4.790 7.856 o
-11 -8 -43 252.068 262.537 4.182 10.268 o
-11 -8 -42 5.191 7.451 0.532 776.544 o
-11 -8 -41 342.112 327.696 5.170 6.788 o
-11 -8 -40 162.021 161.795 3.193 19.269 o
-11 -8 -39 168.310 157.842 2.661 19.363 o
-11 -8 -38 359.770 333.399 5.246 6.404 o
-11 -8 -37 199.502 186.506 3.650 14.918 o
-11 -8 -36 98.769 102.947 1.749 37.309 o
-11 -8 -35 200.421 201.940 3.269 14.623 o
-11 -8 -34 159.887 155.333 2.509 20.508 o
-11 -8 -33 58.631 62.726 1.217 69.447 o
-11 -8 -32 700.789 682.764 10.568 2.070 o
-11 -8 -31 306.828 288.312 4.562 8.122 o
-11 -8 -30 264.755 272.421 5.246 9.265 o
-11 -8 -29 62.149 62.878 1.445 65.310 o
-11 -8 -28 151.782 153.888 3.117 20.825 o
-11 -8 -27 614.058 588.561 11.253 2.497 o
-11 -8 -26 108.397 118.457 2.433 31.421 o
-11 -8 -25 201.622 200.648 3.954 14.134 o
-11 -8 -24 215.450 218.591 4.258 12.702 o
-11 -8 -23 55.864 57.860 1.445 72.706 o
-11 -8 -22 65.085 72.534 1.597 59.073 o
-11 -8 -21 33.017 42.958 1.217 118.415 o
-11 -8 -20 120.668 140.811 2.889 26.158 o
-11 -8 -19 624.660 632.507 11.937 2.334 o
-11 -8 -18 1010.730 1023.390 19.236 1.000 o
-11 -8 -17 16.917 19.616 0.988 247.026 o
-11 -8 -16 318.529 336.668 6.463 6.834 o
-11 -8 -15 1886.110 1918.580 17.715 0.365 o
-11 -8 -14 2719.190 2648.870 23.494 0.189 o
-11 -8 -13 334.953 410.267 6.539 5.928 o
-11 -8 -12 113.267 128.417 2.357 29.531 o
-11 -8 -11 584.471 597.837 6.767 2.866 o
-11 -8 -10 470.700 473.373 6.006 4.085 o
-11 -8 -9 9.038 11.481 0.684 463.454 o
-11 -8 -8 11.001 12.697 0.760 390.920 o
-11 -8 -7 1064.410 1079.190 11.101 1.030 o
-11 -8 -6 638.102 674.173 7.831 2.411 o
-11 -8 -5 736.467 775.371 8.744 1.898 o
-11 -8 -4 241.411 259.724 3.802 10.871 o
-11 -8 -3 612.168 666.646 8.059 2.520 o
-11 -8 -2 2226.370 2204.540 21.745 0.270 o
-11 -8 -1 745.012 824.868 10.036 1.776 o
-11 -7 -54 137.657 130.166 3.802 22.879 o
-11 -7 -53 209.181 203.765 4.030 13.563 o
-11 -7 -52 23.447 21.213 0.912 198.270 o
-11 -7 -51 4.805 2.129 0.760 983.163 o
-11 -7 -50 125.696 129.786 2.737 26.501 o
-11 -7 -49 232.423 235.166 4.562 11.382 o
-11 -7 -48 59.825 55.351 1.521 69.787 o
-11 -7 -47 30.142 30.337 0.836 149.924 o
-11 -7 -46 89.075 92.531 1.673 42.362 o
-11 -7 -45 50.686 47.824 0.988 86.900 o
-11 -7 -44 93.318 91.086 1.673 41.113 o
-11 -7 -43 159.383 174.873 2.889 19.194 o
-11 -7 -42 272.518 277.744 4.410 9.258 o
-11 -7 -41 103.731 106.292 1.825 35.292 o
-11 -7 -40 215.975 231.592 3.726 12.657 o
-11 -7 -39 35.013 37.712 0.912 124.105 o
-11 -7 -38 379.017 369.666 5.778 5.721 o
-11 -7 -37 198.401 190.231 3.041 15.280 o
-11 -7 -36 231.848 238.435 3.802 11.714 o
-11 -7 -35 72.605 72.154 1.293 55.869 o
-11 -7 -34 964.496 980.048 18.400 1.085 o
-11 -7 -33 11.986 13.610 0.684 369.317 o
-11 -7 -32 85.403 83.863 1.521 45.902 o
-11 -7 -31 376.662 379.170 5.930 5.661 o
-11 -7 -30 201.628 198.747 3.954 14.190 o
-11 -7 -29 428.770 416.121 7.983 4.507 o
-11 -7 -28 138.497 153.584 3.193 22.288 o
-11 -7 -27 123.925 122.411 2.509 27.826 o
-11 -7 -26 877.622 855.888 16.195 1.325 o
-11 -7 -25 697.966 706.030 13.382 1.926 o
-11 -7 -24 296.390 310.437 6.006 7.683 o
-11 -7 -23 27.769 28.284 0.912 160.957 o
-11 -7 -22 80.347 78.161 1.749 48.620 o
-11 -7 -21 575.296 589.550 11.177 2.659 o
-11 -7 -20 297.558 311.274 6.006 7.648 o
-11 -7 -19 107.905 114.732 2.357 32.107 o
-11 -7 -18 94.647 98.993 1.901 38.798 o
-11 -7 -17 70.036 67.212 1.445 58.327 o
-11 -7 -16 223.044 237.523 3.573 12.245 o
-11 -7 -15 389.398 411.711 5.398 5.348 o
-11 -7 -14 57.622 64.627 1.445 68.215 o
-11 -7 -13 508.496 537.012 6.691 3.495 o
-11 -7 -12 169.296 201.180 3.193 16.902 o
-11 -7 -11 295.833 326.328 4.486 7.946 o
-11 -7 -10 752.738 775.219 8.440 1.863 o
-11 -7 -9 1205.280 1261.590 12.773 0.807 o
-11 -7 -8 1569.960 1601.610 15.815 0.508 o
-11 -7 -7 28.949 33.910 0.988 145.255 o
-11 -7 -6 135.739 160.275 2.813 22.730 o
-11 -7 -5 1831.310 1873.650 18.704 0.381 o
-11 -7 -4 302.240 320.778 4.942 7.743 o
-11 -7 -3 964.325 988.792 10.873 1.209 o
-11 -7 -2 41.239 46.607 1.217 99.408 o
-11 -7 -1 2226.220 2145.920 20.605 0.276 o
-11 -6 -55 56.169 52.082 1.977 70.845 o
-11 -6 -54 21.863 19.008 1.064 208.966 o
-11 -6 -53 39.382 39.004 1.217 109.369 o
-11 -6 -52 267.645 267.251 5.246 9.255 o
-11 -6 -51 126.513 123.095 2.585 27.184 o
-11 -6 -50 28.125 28.056 1.064 156.663 o
-11 -6 -49 29.310 30.108 0.836 153.240 o
-11 -6 -48 43.757 40.905 0.912 102.914 o
-11 -6 -47 60.411 58.392 1.217 69.780 o
-11 -6 -46 26.015 25.242 0.760 178.311 o
-11 -6 -45 121.173 129.026 2.129 28.345 o
-11 -6 -44 247.172 257.139 4.106 10.576 o
-11 -6 -43 62.527 62.802 1.217 66.215 o
-11 -6 -42 175.587 189.167 3.041 17.000 o
-11 -6 -41 167.657 176.393 2.889 18.345 o
-11 -6 -40 129.627 131.155 2.205 26.564 o
-11 -6 -39 55.074 56.492 1.140 76.063 o
-11 -6 -38 125.383 121.118 2.053 28.411 o
-11 -6 -37 126.184 129.178 2.129 27.428 o
-11 -6 -36 142.097 146.893 2.433 23.242 o
-11 -6 -35 512.430 499.300 7.755 3.513 o
-11 -6 -34 1248.310 1157.730 17.867 0.770 o
-11 -6 -33 164.149 174.569 2.813 18.821 o
-11 -6 -32 150.131 149.098 2.433 22.073 o
-11 -6 -31 56.864 59.837 1.140 72.715 o
-11 -6 -30 34.352 38.016 0.912 125.350 o
-11 -6 -29 95.487 102.187 2.129 37.466 o
-11 -6 -28 292.801 277.972 5.398 8.355 o
-11 -6 -27 259.283 255.390 4.942 9.831 o
-11 -6 -26 61.364 65.843 1.521 64.361 o
-11 -6 -25 86.350 89.413 1.977 43.033 o
-11 -6 -24 491.256 507.511 9.656 3.447 o
-11 -6 -23 1643.690 1706.000 32.009 0.400 o
-11 -6 -22 170.775 176.698 3.573 17.433 o
-11 -6 -21 479.436 496.487 9.428 3.585 o
-11 -6 -20 0.757 2.053 0.760 2056.840 o
-11 -6 -19 222.723 244.138 3.726 12.033 o
-11 -6 -18 364.857 364.876 5.094 6.087 o
-11 -6 -17 524.703 543.322 7.071 3.341 o
-11 -6 -16 230.766 250.905 4.030 11.386 o
-11 -6 -15 936.154 963.473 10.644 1.270 o
-11 -6 -14 156.392 180.499 3.041 19.064 o
-11 -6 -13 70.964 79.149 1.597 53.648 o
-11 -6 -12 506.911 506.751 6.463 3.629 o
-11 -6 -11 10.876 13.534 0.836 377.018 o
-11 -6 -10 974.672 1018.290 11.785 1.163 o
-11 -6 -9 223.937 243.986 3.954 11.870 o
-11 -6 -8 2468.370 2602.410 24.558 0.214 o
-11 -6 -7 448.262 448.815 6.767 4.321 o
-11 -6 -6 715.151 753.702 8.744 1.987 o
-11 -6 -5 130.252 141.343 2.509 25.227 o
-11 -6 -4 553.391 592.363 7.451 3.005 o
-11 -6 -3 1491.270 1541.690 15.739 0.551 o
-11 -6 -2 2229.170 2191.540 20.681 0.272 o
-11 -6 -1 642.013 711.504 8.440 2.302 o
-11 -5 -55 37.492 38.016 2.053 100.199 o
-11 -5 -54 75.818 71.090 2.433 49.269 o
-11 -5 -53 24.055 23.342 0.912 189.050 o
-11 -5 -52 36.889 37.179 1.217 116.273 o
-11 -5 -51 114.456 116.481 2.509 30.195 o
-11 -5 -50 38.768 34.138 0.912 119.489 o
-11 -5 -49 90.524 88.957 1.597 42.686 o
-11 -5 -48 115.337 115.568 1.977 31.104 o
-11 -5 -47 126.842 135.412 2.281 26.566 o
-11 -5 -46 493.791 481.356 7.527 3.729 o
-11 -5 -45 23.474 27.143 0.836 184.310 o
-11 -5 -44 303.138 296.371 4.714 8.073 o
-11 -5 -43 22.014 22.201 0.760 208.643 o
-11 -5 -42 4.833 8.211 0.760 703.222 o
-11 -5 -41 543.182 547.960 8.516 3.112 o
-11 -5 -40 167.524 164.456 2.737 19.049 o
-11 -5 -39 28.520 31.401 0.912 152.368 o
-11 -5 -38 73.908 77.552 1.445 53.076 o
-11 -5 -37 1125.110 1079.800 16.727 0.906 o
-11 -5 -36 304.095 303.214 4.790 7.946 o
-11 -5 -35 320.483 320.930 5.018 7.320 o
-11 -5 -34 883.836 850.034 13.077 1.395 o
-11 -5 -33 10.367 13.229 0.532 420.823 o
-11 -5 -32 250.527 265.046 4.182 10.278 o
-11 -5 -31 0.573 1.673 0.456 3658.620 o
-11 -5 -30 514.290 520.209 8.059 3.406 o
-11 -5 -29 185.354 194.413 3.802 15.476 o
-11 -5 -28 417.600 425.777 8.135 4.547 o
-11 -5 -27 174.140 181.031 3.573 16.986 o
-11 -5 -26 605.612 617.529 11.709 2.445 o
-11 -5 -25 233.744 228.855 4.486 11.499 o
-11 -5 -24 101.242 105.076 2.281 35.079 o
-11 -5 -23 556.015 606.733 11.557 2.678 o
-11 -5 -22 146.956 162.328 3.269 20.705 o
-11 -5 -21 1230.360 1244.870 12.089 0.800 o
-11 -5 -20 658.786 716.142 7.907 2.254 o
-11 -5 -19 148.585 160.503 2.661 21.334 o
-11 -5 -18 231.236 241.172 3.802 11.681 o
-11 -5 -17 600.347 656.077 7.527 2.617 o
-11 -5 -16 39.914 55.807 1.293 93.608 o
-11 -5 -15 245.200 260.332 3.878 10.682 o
-11 -5 -14 240.206 251.133 3.726 11.123 o
-11 -5 -13 7.740 6.995 0.760 578.488 o
-11 -5 -12 87.665 98.157 1.901 41.230 o
-11 -5 -11 3827.030 3887.650 34.214 0.096 o
-11 -5 -10 579.729 644.749 8.211 2.701 o
-11 -5 -9 776.446 788.068 8.896 1.775 o
-11 -5 -8 87.716 99.221 1.977 40.810 o
-11 -5 -7 571.209 646.497 7.907 2.753 o
-11 -5 -6 1462.770 1461.020 15.511 0.582 o
-11 -5 -5 1710.630 1748.420 17.487 0.432 o
-11 -5 -4 1051.570 1128.990 11.937 1.008 o
-11 -5 -3 217.364 248.700 3.878 12.100 o
-11 -5 -2 477.829 507.511 6.539 3.839 o
-11 -5 -1 1090.250 1142.450 11.785 0.964 o
-11 -4 -56 16.038 19.236 1.597 217.569 o
-11 -4 -55 9.718 11.329 1.369 348.988 o
-11 -4 -54 239.624 233.265 6.615 9.990 o
-11 -4 -53 22.498 24.558 1.521 172.151 o
-11 -4 -52 225.434 203.309 4.030 12.722 o
-11 -4 -51 56.943 55.731 1.217 74.150 o
-11 -4 -50 88.382 92.987 1.673 42.531 o
-11 -4 -49 115.313 118.685 2.053 30.646 o
-11 -4 -48 521.252 501.201 7.755 3.447 o
-11 -4 -47 238.458 243.301 3.878 11.292 o
-11 -4 -46 74.680 80.974 1.445 51.774 o
-11 -4 -45 438.364 439.083 6.843 4.453 o
-11 -4 -44 54.339 52.158 1.064 79.554 o
-11 -4 -43 239.900 233.417 3.726 11.507 o
-11 -4 -42 48.263 49.269 0.988 89.121 o
-11 -4 -41 112.978 117.773 1.977 31.378 o
-11 -4 -40 207.769 203.689 3.269 14.119 o
-11 -4 -39 14.999 17.411 0.608 298.527 o
-11 -4 -38 33.095 36.647 0.836 131.335 o
-11 -4 -37 74.756 78.465 1.445 52.385 o
-11 -4 -36 70.333 70.938 1.293 57.603 o
-11 -4 -35 641.180 639.274 9.884 2.373 o
-11 -4 -34 233.570 226.878 3.650 11.967 o
-11 -4 -33 77.293 79.377 1.369 51.105 o
-11 -4 -32 92.310 96.788 1.673 40.484 o
-11 -4 -31 130.211 137.389 2.205 25.959 o
-11 -4 -30 28.931 33.302 0.836 148.998 o
-11 -4 -29 451.778 457.939 7.071 4.213 o
-11 -4 -28 54.898 55.655 1.369 75.195 o
-11 -4 -27 29.743 32.389 0.988 145.145 o
-11 -4 -26 996.116 1011.530 19.008 1.024 o
-11 -4 -25 187.049 195.249 3.878 15.273 o
-11 -4 -24 175.980 187.266 3.650 16.534 o
-11 -4 -23 967.672 1007.500 19.008 1.056 o
-11 -4 -22 475.075 496.335 6.235 3.932 o
-11 -4 -21 2193.310 2180.440 19.616 0.280 o
-11 -4 -20 214.535 237.067 3.650 12.633 o
-11 -4 -19 225.181 237.599 3.802 12.033 o
-11 -4 -18 302.022 332.639 4.714 7.670 o
-11 -4 -17 347.843 372.859 5.246 6.272 o
-11 -4 -16 1302.550 1341.350 13.077 0.712 o
-11 -4 -15 528.585 546.288 6.995 3.312 o
-11 -4 -14 17.800 21.821 0.912 234.302 o
-11 -4 -13 512.925 566.664 7.071 3.342 o
-11 -4 -12 1432.230 1469.080 14.294 0.600 o
-11 -4 -11 1031.910 1109.070 11.633 1.043 o
-11 -4 -10 287.796 314.695 4.486 8.291 o
-11 -4 -9 831.562 892.460 9.580 1.526 o
-11 -4 -8 196.778 220.948 3.497 14.123 o
-11 -4 -7 882.981 957.923 10.264 1.363 o
-11 -4 -6 973.093 1028.780 10.873 1.171 o
-11 -4 -5 87.304 100.058 2.053 40.582 o
-11 -4 -4 586.604 649.767 7.603 2.689 o
-11 -4 -3 1023.590 1058.210 11.025 1.088 o
-11 -4 -2 104.578 105.836 2.053 34.648 o
-11 -4 -1 1754.320 1830.840 17.487 0.409 o
-11 -3 -56 31.904 30.261 1.521 130.676 o
-11 -3 -55 85.354 75.271 2.509 44.046 o
-11 -3 -54 285.921 276.679 7.679 7.679 o
-11 -3 -53 31.881 33.074 1.673 123.731 o
-11 -3 -52 297.612 296.828 5.778 7.883 o
-11 -3 -51 160.131 155.713 2.585 20.389 o
-11 -3 -50 139.392 138.986 2.357 24.254 o
-11 -3 -49 34.920 36.495 0.988 124.819 o
-11 -3 -48 157.990 164.609 2.661 20.071 o
-11 -3 -47 138.448 137.997 2.281 24.555 o
-11 -3 -46 185.869 184.909 2.965 16.421 o
-11 -3 -45 265.019 261.169 4.182 9.842 o
-11 -3 -44 81.016 82.799 1.521 48.037 o
-11 -3 -43 833.514 836.957 13.001 1.496 o
-11 -3 -42 403.166 399.622 6.235 5.132 o
-11 -3 -41 26.070 31.173 0.912 161.959 o
-11 -3 -40 293.489 296.980 4.714 8.307 o
-11 -3 -39 128.119 130.851 2.205 26.842 o
-11 -3 -38 304.253 307.624 4.866 7.869 o
-11 -3 -37 263.687 264.058 4.182 9.838 o
-11 -3 -36 188.361 184.225 2.965 16.259 o
-11 -3 -35 526.084 516.483 7.983 3.348 o
-11 -3 -34 544.178 561.722 8.668 3.058 o
-11 -3 -33 713.786 723.061 11.177 1.951 o
-11 -3 -32 514.864 515.799 7.983 3.422 o
-11 -3 -31 145.263 147.425 2.357 22.876 o
-11 -3 -30 56.450 62.954 1.140 71.664 o
-11 -3 -29 186.912 202.548 3.193 15.545 o
-11 -3 -28 956.900 958.683 14.750 1.176 o
-11 -3 -27 173.043 186.734 3.650 16.779 o
-11 -3 -26 170.791 183.084 3.650 17.100 o
-11 -3 -25 7.354 6.767 0.608 637.377 o
-11 -3 -24 432.130 455.734 8.668 4.198 o
-11 -3 -23 448.920 469.572 5.854 4.313 o
-11 -3 -22 293.366 302.606 4.638 8.260 o
-11 -3 -21 412.362 425.853 5.626 4.949 o
-11 -3 -20 438.112 470.636 6.311 4.364 o
-11 -3 -19 1261.800 1330.480 13.001 0.742 o
-11 -3 -18 529.776 550.165 6.843 3.303 o
-11 -3 -17 55.531 69.113 1.521 67.628 o
-11 -3 -16 919.063 942.108 10.112 1.321 o
-11 -3 -15 339.493 358.717 5.170 6.552 o
-11 -3 -14 462.542 511.313 6.539 3.946 o
-11 -3 -13 1925.830 1988.840 18.248 0.347 o
-11 -3 -12 1104.810 1155.680 12.393 0.938 o
-11 -3 -11 769.216 779.857 9.276 1.793 o
-11 -3 -10 777.924 849.578 9.504 1.684 o
-11 -3 -9 537.186 611.903 7.451 3.040 o
-11 -3 -8 380.374 416.882 5.778 5.378 o
-11 -3 -7 2048.090 2081.600 18.932 0.313 o
-11 -3 -6 211.533 234.102 4.486 12.377 o
-11 -3 -5 730.387 813.995 9.048 1.854 o
-11 -3 -4 2758.700 2855.670 26.383 0.176 o
-11 -3 -3 30.713 42.502 1.217 124.273 o
-11 -3 -2 380.284 425.473 5.702 5.334 o
-11 -3 -1 1069.150 1160.470 11.785 0.976 o
-11 -2 -56 182.187 178.522 5.094 15.012 o
-11 -2 -55 146.191 129.254 3.878 21.775 o
-11 -2 -54 131.990 126.441 3.878 23.709 o
-11 -2 -53 302.174 291.734 5.702 7.860 o
-11 -2 -52 27.953 26.003 1.064 161.225 o
-11 -2 -51 35.473 32.618 0.988 128.298 o
-11 -2 -50 73.394 73.979 1.369 54.616 o
-11 -2 -49 318.998 303.518 4.790 7.597 o
-11 -2 -48 30.889 30.108 0.836 147.779 o
-11 -2 -47 165.326 177.990 2.889 18.485 o
-11 -2 -46 21.125 24.406 0.684 209.419 o
-11 -2 -45 179.087 178.218 2.889 17.279 o
-11 -2 -44 149.776 147.730 2.509 22.119 o
-11 -2 -43 490.192 493.598 7.679 3.696 o
-11 -2 -42 127.363 137.997 2.281 26.267 o
-11 -2 -41 167.874 173.352 2.813 18.530 o
-11 -2 -40 235.075 232.733 3.726 11.732 o
-11 -2 -39 356.762 348.605 5.474 6.283 o
-11 -2 -38 238.542 237.751 3.802 11.438 o
-11 -2 -37 361.725 361.302 5.702 6.057 o
-11 -2 -36 234.167 214.561 3.421 12.334 o
-11 -2 -35 773.887 730.360 11.329 1.781 o
-11 -2 -34 1200.790 1164.810 17.944 0.800 o
-11 -2 -33 1432.110 1393.960 21.593 0.577 o
-11 -2 -32 743.892 712.645 11.025 1.889 o
-11 -2 -31 1964.410 1866.500 28.588 0.327 o
-11 -2 -30 10.053 7.983 0.608 496.448 o
-11 -2 -29 800.787 795.823 12.317 1.618 o
-11 -2 -28 684.673 680.027 10.492 2.127 o
-11 -2 -27 420.701 417.490 6.539 4.785 o
-11 -2 -26 41.588 50.257 1.293 95.227 o
-11 -2 -25 286.122 312.110 6.006 7.898 o
-11 -2 -24 308.989 317.660 6.159 7.290 o
-11 -2 -23 477.149 494.738 6.311 3.915 o
-11 -2 -22 569.322 598.825 6.919 2.933 o
-11 -2 -21 358.974 373.924 5.094 6.109 o
-11 -2 -20 117.938 130.090 2.357 28.478 o
-11 -2 -19 191.775 206.046 3.345 14.997 o
-11 -2 -18 916.579 920.135 10.036 1.343 o
-11 -2 -17 266.709 309.525 4.714 8.861 o
-11 -2 -16 1315.580 1442.470 14.066 0.669 o
-11 -2 -15 5102.720 5149.240 43.794 0.055 o
-11 -2 -14 262.907 292.418 4.486 9.302 o
-11 -2 -13 634.585 670.143 7.679 2.439 o
-11 -2 -12 577.978 630.683 7.603 2.774 o
-11 -2 -11 229.875 252.197 4.106 11.360 o
-11 -2 -10 1096.130 1193.930 12.241 0.930 o
-11 -2 -9 1049.240 1118.880 11.557 1.020 o
-11 -2 -8 1269.300 1417.000 13.990 0.704 o
-11 -2 -7 902.670 958.683 10.492 1.327 o
-11 -2 -6 3532.200 3664.420 32.542 0.110 o
-11 -2 -5 1269.770 1352.380 14.902 0.717 o
-11 -2 -4 83.609 85.003 1.749 45.713 o
-11 -2 -3 1195.210 1305.540 12.773 0.798 o
-11 -2 -2 1983.920 2149.950 19.996 0.317 o
-11 -2 -1 1230.780 1348.270 13.229 0.755 o
-11 -1 -56 123.991 107.813 3.573 26.903 o
-11 -1 -55 86.266 80.822 2.661 42.054 o
-11 -1 -54 155.598 144.612 3.041 21.007 o
-11 -1 -53 108.001 100.666 2.129 34.266 o
-11 -1 -52 80.519 76.412 1.825 48.655 o
-11 -1 -51 124.840 113.819 2.433 28.575 o
-11 -1 -50 43.888 43.794 1.064 98.925 o
-11 -1 -49 473.793 466.378 7.299 3.965 o
-11 -1 -48 156.859 154.116 2.585 20.835 o
-11 -1 -47 436.514 437.942 6.843 4.477 o
-11 -1 -46 176.697 178.142 2.889 17.481 o
-11 -1 -45 191.160 190.763 3.117 15.713 o
-11 -1 -44 346.432 330.586 5.246 6.665 o
-11 -1 -43 375.281 373.772 5.854 5.732 o
-11 -1 -42 365.969 348.757 5.474 6.131 o
-11 -1 -41 228.789 216.918 3.497 12.502 o
-11 -1 -40 250.308 243.529 3.878 10.809 o
-11 -1 -39 268.366 256.987 4.106 9.827 o
-11 -1 -38 226.819 219.123 3.497 12.545 o
-11 -1 -37 15.573 12.925 0.532 325.016 o
-11 -1 -36 40.008 42.274 0.912 108.472 o
-11 -1 -35 179.031 175.861 2.889 17.381 o
-11 -1 -34 550.434 517.243 8.059 3.192 o
-11 -1 -33 1479.300 1419.660 21.897 0.550 o
-11 -1 -32 259.616 253.718 4.486 10.036 o
-11 -1 -31 354.729 366.929 5.702 6.123 o
-11 -1 -30 930.227 923.481 14.218 1.245 o
-11 -1 -29 174.638 182.476 2.965 17.411 o
-11 -1 -28 135.134 147.045 2.357 24.287 o
-11 -1 -27 1282.940 1275.580 19.616 0.696 o
-11 -1 -26 520.162 543.931 8.440 3.264 o
-11 -1 -25 159.533 181.868 3.573 18.170 o
-11 -1 -24 442.173 474.362 6.083 4.332 o
-11 -1 -23 1295.370 1276.800 12.849 0.738 o
-11 -1 -22 30.258 39.460 1.064 131.853 o
-11 -1 -21 1441.280 1468.630 14.066 0.597 o
-11 -1 -20 161.126 189.091 3.117 18.158 o
-11 -1 -19 1101.170 1141.840 11.405 0.958 o
-11 -1 -18 301.859 331.954 5.018 7.605 o
-11 -1 -17 1478.170 1538.730 14.598 0.562 o
-11 -1 -16 29.681 32.694 1.064 143.412 o
-11 -1 -15 62.504 67.364 1.521 62.971 o
-11 -1 -14 497.744 548.568 6.691 3.529 o
-11 -1 -13 416.414 475.046 6.083 4.582 o
-11 -1 -12 483.201 502.265 6.387 3.831 o
-11 -1 -11 3901.530 4059.940 34.062 0.091 o
-11 -1 -10 1109.780 1120.020 13.153 0.942 o
-11 -1 -9 156.589 172.972 3.041 19.411 o
-11 -1 -8 2530.830 2560.750 23.494 0.211 o
-11 -1 -7 452.702 500.973 6.463 4.079 o
-11 -1 -6 59.657 68.353 1.521 64.700 o
-11 -1 -5 436.484 509.032 6.463 4.186 o
-11 -1 -4 626.246 693.865 8.516 2.390 o
-11 -1 -3 2814.320 2982.650 26.611 0.167 o
-11 -1 -2 32.336 41.665 1.293 120.180 o
-11 -1 -1 494.727 540.661 6.919 3.560 o
-10 -24 -20 42.895 44.022 1.825 91.384 o
-10 -24 -19 222.183 227.563 6.311 10.885 o
-10 -24 -18 79.296 82.874 2.585 44.572 o
-10 -24 -17 290.962 294.623 7.983 7.274 o
-10 -24 -16 27.939 33.758 1.597 134.798 o
-10 -24 -15 60.677 60.521 2.053 63.351 o
-10 -24 -14 162.517 159.134 4.562 17.729 o
-10 -24 -13 305.770 291.886 7.983 7.017 o
-10 -24 -12 87.220 86.068 2.737 40.530 o
-10 -24 -11 81.531 84.927 2.813 42.335 o
-10 -24 -10 6.151 7.831 1.064 549.699 o
-10 -24 -9 68.904 66.680 2.509 53.304 o
-10 -24 -8 8.142 7.755 1.064 480.600 o
-10 -23 -25 135.025 132.219 4.030 22.666 o
-10 -23 -24 61.860 69.265 2.281 58.063 o
-10 -23 -23 118.635 128.798 3.802 25.583 o
-10 -23 -22 110.931 114.580 3.345 29.150 o
-10 -23 -21 3.670 6.235 1.521 523.591 o
-10 -23 -20 40.009 43.034 1.749 97.356 o
-10 -23 -19 182.634 180.575 5.018 14.997 o
-10 -23 -18 33.457 35.203 1.749 116.170 o
-10 -23 -17 75.738 77.400 2.509 47.508 o
-10 -23 -16 66.678 70.253 2.281 54.966 o
-10 -23 -15 18.761 17.944 1.521 208.910 o
-10 -23 -14 67.840 66.984 2.205 55.697 o
-10 -23 -13 17.729 14.522 1.217 248.415 o
-10 -23 -12 494.205 488.503 13.153 3.104 o
-10 -23 -11 20.459 18.400 1.293 209.305 o
-10 -23 -10 356.399 334.691 9.200 5.542 o
-10 -23 -9 32.063 39.080 1.749 115.034 o
-10 -23 -8 553.662 514.582 13.914 2.691 o
-10 -23 -7 223.203 228.627 6.311 10.828 o
-10 -23 -6 133.404 129.938 3.878 23.296 o
-10 -23 -5 2.603 4.486 1.064 884.623 o
-10 -23 -4 52.876 51.778 2.129 72.465 o
-10 -22 -29 227.355 227.335 6.235 10.748 o
-10 -22 -28 333.048 331.954 8.972 5.937 o
-10 -22 -27 396.756 406.693 11.025 4.341 o
-10 -22 -26 46.894 45.391 1.673 87.119 o
-10 -22 -25 5.479 6.311 1.064 613.978 o
-10 -22 -24 134.599 135.412 3.954 22.661 o
-10 -22 -22 91.614 86.296 2.813 38.809 o
-10 -22 -21 47.122 49.117 1.749 83.729 o
-10 -22 -20 37.859 38.928 1.597 106.725 o
-10 -22 -19 139.138 145.601 4.334 20.892 o
-10 -22 -18 91.285 96.104 2.889 37.186 o
-10 -22 -17 125.121 131.763 3.878 24.277 o
-10 -22 -16 243.709 264.210 7.375 8.986 o
-10 -22 -15 353.960 355.144 9.656 5.332 o
-10 -22 -14 50.278 48.204 1.825 79.882 o
-10 -22 -13 159.956 167.346 4.790 17.313 o
-10 -22 -12 17.163 17.715 1.293 234.916 o
-10 -22 -11 250.544 259.116 7.223 8.949 o
-10 -22 -10 153.582 151.303 4.334 19.163 o
-10 -22 -9 206.816 212.128 5.854 12.150 o
-10 -22 -8 24.684 27.904 1.445 159.239 o
-10 -22 -7 42.305 47.444 1.825 89.874 o
-10 -22 -6 27.145 26.231 1.445 153.303 o
-10 -22 -5 4.708 5.018 1.140 659.654 o
-10 -22 -4 117.244 115.492 3.421 27.746 o
-10 -22 -3 270.539 259.800 7.223 8.422 o
-10 -22 -2 301.817 282.914 7.679 7.288 o
-10 -22 -1 573.863 526.063 14.142 2.567 o
-10 -21 -33 52.004 58.316 2.053 71.070 o
-10 -21 -32 8.860 12.013 1.064 405.558 o
-10 -21 -31 153.116 166.890 4.790 17.883 o
-10 -21 -30 30.818 30.185 1.673 129.934 o
-10 -21 -29 16.727 17.031 1.140 251.159 o
-10 -21 -28 5.347 2.813 1.064 724.499 o
-10 -21 -27 132.458 144.156 4.106 22.119 o
-10 -21 -26 204.908 201.332 5.550 12.726 o
-10 -21 -25 40.913 42.274 1.977 93.154 o
-10 -21 -24 55.525 59.153 2.129 67.130 o
-10 -21 -23 60.933 67.440 2.281 59.205 o
-10 -21 -22 483.734 484.170 13.077 3.179 o
-10 -21 -21 66.084 62.194 2.281 57.644 o
-10 -21 -20 366.404 351.418 9.504 5.243 o
-10 -21 -18 391.734 381.679 10.340 4.632 o
-10 -21 -17 33.610 32.770 1.749 118.450 o
-10 -21 -16 309.825 319.409 8.668 6.477 o
-10 -21 -15 275.432 269.380 7.375 8.122 o
-10 -21 -14 23.334 24.026 1.293 178.350 o
-10 -21 -13 306.308 315.988 8.668 6.563 o
-10 -21 -12 176.487 180.879 5.246 15.137 o
-10 -21 -11 112.676 113.971 3.421 28.692 o
-10 -21 -10 110.954 112.907 3.421 29.108 o
-10 -21 -9 81.396 81.278 2.585 44.074 o
-10 -21 -8 82.893 90.174 2.813 40.970 o
-10 -21 -7 373.726 386.241 10.416 4.772 o
-10 -21 -6 311.503 303.899 8.363 6.678 o
-10 -21 -5 35.862 36.723 1.597 112.635 o
-10 -21 -4 557.499 518.536 13.990 2.660 o
-10 -21 -3 32.573 35.355 1.521 122.699 o
-10 -21 -2 744.874 712.341 19.084 1.568 o
-10 -21 -1 697.333 654.176 17.563 1.791 o
-10 -20 -36 86.313 88.045 2.737 40.503 o
-10 -20 -35 8.052 12.165 1.521 345.853 o
-10 -20 -34 97.567 113.439 3.497 31.500 o
-10 -20 -33 160.326 156.017 4.410 18.241 o
-10 -20 -32 88.664 88.653 2.737 39.648 o
-10 -20 -31 77.473 74.967 2.357 48.033 o
-10 -20 -30 213.881 198.747 5.474 12.422 o
-10 -20 -29 29.329 28.968 1.369 143.588 o
-10 -20 -28 3.162 5.170 1.140 755.922 o
-10 -20 -27 12.029 13.153 1.445 293.864 o
-10 -20 -26 11.402 13.762 1.064 340.871 o
-10 -20 -25 119.869 113.895 3.345 27.607 o
-10 -20 -24 103.795 111.767 3.269 31.041 o
-10 -20 -23 296.293 298.576 8.287 7.022 o
-10 -20 -22 48.512 51.321 1.825 80.107 o
-10 -20 -21 29.967 31.553 1.445 135.979 o
-10 -20 -20 103.798 118.457 3.421 29.945 o
-10 -20 -19 251.800 261.549 7.299 8.844 o
-10 -20 -18 333.362 343.511 9.352 5.746 o
-10 -20 -15 54.087 51.550 1.977 72.940 o
-10 -20 -14 450.011 444.557 12.013 3.635 o
-10 -20 -13 11.964 10.949 1.521 299.177 o
-10 -20 -12 635.421 645.813 17.259 1.965 o
-10 -20 -11 125.743 133.664 3.954 23.910 o
-10 -20 -10 557.431 555.868 14.902 2.509 o
-10 -20 -9 99.728 96.180 3.041 34.423 o
-10 -20 -8 245.948 245.658 6.767 9.514 o
-10 -20 -7 45.681 45.087 1.749 87.966 o
-10 -20 -6 52.749 50.485 1.825 76.150 o
-10 -20 -5 107.995 104.239 3.269 30.951 o
-10 -20 -3 457.655 459.840 12.469 3.475 o
-10 -20 -2 264.687 279.112 7.679 8.124 o
-10 -20 -1 358.094 350.354 9.580 5.330 o
-10 -19 -39 252.918 272.726 7.451 8.594 o
-10 -19 -38 66.183 67.364 2.205 56.545 o
-10 -19 -37 57.240 62.802 2.129 64.437 o
-10 -19 -36 38.984 39.688 1.673 102.868 o
-10 -19 -35 11.141 15.434 1.217 315.694 o
-10 -19 -34 161.757 180.423 5.018 16.403 o
-10 -19 -33 163.581 170.007 4.790 16.930 o
-10 -19 -32 34.922 34.214 1.369 121.476 o
-10 -19 -31 38.325 41.969 1.977 97.155 o
-10 -19 -30 36.278 41.741 1.825 103.203 o
-10 -19 -29 352.504 341.610 9.276 5.528 o
-10 -19 -28 28.840 25.775 1.140 156.405 o
-10 -19 -27 204.574 187.722 7.375 11.497 o
-10 -19 -26 21.765 23.190 1.217 191.190 o
-10 -19 -25 99.118 94.736 2.965 35.004 o
-10 -19 -24 144.723 144.840 4.106 20.708 o
-10 -19 -23 73.074 71.090 2.281 51.387 o
-10 -19 -22 120.442 123.932 3.573 26.181 o
-10 -19 -21 17.613 22.505 1.521 202.048 o
-10 -19 -20 348.717 357.045 9.656 5.384 o
-10 -19 -19 229.497 236.687 6.463 10.363 o
-10 -19 -18 204.112 215.778 6.006 12.070 o
-10 -19 -17 14.310 18.020 1.140 269.541 o
-10 -19 -15 220.745 238.055 6.691 10.497 o
-10 -19 -14 16.487 20.453 1.293 229.603 o
-10 -19 -13 90.810 98.005 2.965 36.782 o
-10 -19 -12 26.730 28.132 1.673 144.507 o
-10 -19 -11 166.137 170.387 4.866 16.632 o
-10 -19 -10 307.310 310.817 8.440 6.665 o
-10 -19 -9 88.715 92.226 2.813 38.789 o
-10 -19 -8 278.392 287.476 7.907 7.631 o
-10 -19 -7 48.647 47.140 1.749 83.103 o
-10 -19 -6 175.352 179.815 5.246 15.243 o
-10 -19 -5 170.413 173.048 4.942 16.139 o
-10 -19 -4 235.870 226.042 6.311 10.420 o
-10 -19 -3 361.556 355.828 9.732 5.220 o
-10 -19 -2 96.734 99.754 3.041 34.725 o
-10 -19 -1 272.443 278.732 7.603 7.984 o
-10 -18 -41 96.052 96.408 2.889 35.835 o
-10 -18 -40 180.639 190.992 5.322 14.497 o
-10 -18 -39 18.466 18.400 1.217 226.935 o
-10 -18 -38 121.747 125.604 3.726 25.523 o
-10 -18 -37 37.534 42.502 1.901 99.234 o
-10 -18 -36 71.406 85.231 2.889 45.697 o
-10 -18 -35 14.149 18.628 1.521 239.199 o
-10 -18 -34 1.663 2.129 0.988 1272.710 o
-10 -18 -33 97.933 102.339 3.041 34.106 o
-10 -18 -32 102.744 116.937 3.421 30.303 o
-10 -18 -31 27.916 29.728 1.445 144.868 o
-10 -18 -30 80.077 80.442 2.585 44.741 o
-10 -18 -29 10.389 9.124 1.217 379.982 o
-10 -18 -28 75.790 73.979 3.573 42.344 o
-10 -18 -27 212.956 209.923 5.778 11.985 o
-10 -18 -26 57.873 54.971 1.901 68.812 o
-10 -18 -25 20.509 18.324 1.064 220.260 o
-10 -18 -24 199.354 202.548 5.702 12.840 o
-10 -18 -23 30.060 26.079 1.445 143.860 o
-10 -18 -22 16.731 15.206 1.064 264.663 o
-10 -18 -21 75.549 79.073 2.433 47.606 o
-10 -18 -20 487.816 460.980 12.393 3.302 o
-10 -18 -19 1271.190 1224.570 32.694 0.589 o
-10 -18 -18 255.973 257.975 5.018 9.865 o
-10 -18 -17 68.180 64.095 1.521 60.182 o
-10 -18 -16 71.198 70.710 1.597 55.892 o
-10 -18 -15 181.966 178.979 3.573 16.462 o
-10 -18 -14 188.930 179.663 3.573 15.926 o
-10 -18 -13 322.693 311.274 5.930 7.141 o
-10 -18 -12 153.663 159.438 3.193 20.233 o
-10 -18 -11 242.988 248.395 4.790 10.592 o
-10 -18 -10 293.214 254.554 5.094 8.759 o
-10 -18 -9 401.609 395.061 10.720 4.406 o
-10 -18 -7 477.486 452.845 12.165 3.415 o
-10 -18 -6 330.904 326.404 8.972 6.007 o
-10 -18 -5 744.232 720.248 19.236 1.555 o
-10 -18 -4 14.510 21.821 1.217 244.701 o
-10 -18 -3 78.082 90.250 2.813 42.614 o
-10 -18 -2 390.965 376.813 10.264 4.679 o
-10 -18 -1 14.304 19.008 1.217 259.163 o
-10 -17 -42 13.945 16.195 1.140 283.222 o
-10 -17 -41 45.745 48.660 1.825 84.773 o
-10 -17 -40 18.800 26.763 1.293 194.426 o
-10 -17 -39 86.266 91.694 2.737 39.928 o
-10 -17 -38 273.626 273.182 7.451 8.087 o
-10 -17 -37 69.334 75.195 2.433 51.379 o
-10 -17 -36 102.790 104.163 3.041 32.742 o
-10 -17 -35 250.571 240.412 6.539 9.576 o
-10 -17 -34 574.221 558.377 14.902 2.443 o
-10 -17 -33 218.826 231.136 6.463 10.841 o
-10 -17 -32 69.134 79.149 2.737 48.789 o
-10 -17 -31 213.793 222.773 6.159 11.406 o
-10 -17 -30 174.796 188.178 5.246 15.014 o
-10 -17 -29 84.239 89.869 2.661 41.195 o
-10 -17 -28 152.359 159.286 4.486 18.695 o
-10 -17 -27 110.599 120.282 3.573 28.117 o
-10 -17 -26 54.621 55.959 2.129 69.151 o
-10 -17 -25 338.196 337.276 6.463 6.478 o
-10 -17 -24 89.764 98.157 2.053 40.080 o
-10 -17 -23 173.921 180.499 3.573 17.025 o
-10 -17 -22 411.353 408.670 7.831 4.745 o
-10 -17 -21 467.487 431.480 8.211 4.059 o
-10 -17 -20 195.760 196.162 3.878 14.681 o
-10 -17 -19 133.749 130.927 2.661 25.263 o
-10 -17 -18 94.662 96.636 2.053 38.758 o
-10 -17 -17 16.590 17.183 0.684 277.603 o
-10 -17 -16 370.491 341.762 6.615 5.893 o
-10 -17 -15 61.906 65.843 1.521 63.959 o
-10 -17 -14 327.986 314.999 6.083 6.961 o
-10 -17 -13 238.805 242.085 4.714 10.908 o
-10 -17 -12 77.183 67.592 1.521 53.711 o
-10 -17 -11 96.983 90.250 1.901 39.443 o
-10 -17 -10 8.474 8.744 0.608 539.913 o
-10 -17 -9 574.227 530.777 10.112 2.876 o
-10 -17 -8 417.300 402.284 7.679 4.739 o
-10 -17 -7 105.289 107.889 3.269 31.134 o
-10 -17 -6 88.281 89.033 2.737 39.709 o
-10 -17 -5 560.749 543.931 14.522 2.551 o
-10 -17 -4 17.351 21.669 1.369 214.777 o
-10 -17 -3 7.064 8.440 1.597 382.752 o
-10 -17 -2 11.371 9.884 0.988 385.576 o
-10 -17 -1 1436.330 1326.830 35.355 0.489 o
-10 -16 -45 33.257 38.852 1.901 109.776 o
-10 -16 -44 88.632 93.443 2.965 38.054 o
-10 -16 -43 26.409 28.360 1.749 142.760 o
-10 -16 -42 63.982 65.615 2.281 57.882 o
-10 -16 -41 165.963 173.580 4.942 16.437 o
-10 -16 -40 109.959 122.867 3.573 28.003 o
-10 -16 -39 168.111 170.387 4.790 16.577 o
-10 -16 -38 26.323 26.915 1.217 161.791 o
-10 -16 -37 327.317 319.561 8.668 6.200 o
-10 -16 -36 280.562 272.345 7.451 7.938 o
-10 -16 -35 441.011 447.827 11.937 3.695 o
-10 -16 -34 60.087 65.615 2.129 61.440 o
-10 -16 -33 158.168 154.268 4.410 18.506 o
-10 -16 -32 455.466 458.699 12.317 3.513 o
-10 -16 -31 53.017 59.609 1.521 74.014 o
-10 -16 -30 189.707 193.273 3.878 15.162 o
-10 -16 -29 55.880 62.498 1.521 70.107 o
-10 -16 -28 122.462 139.594 2.889 25.970 o
-10 -16 -27 7.128 7.831 0.760 587.353 o
-10 -16 -26 450.944 470.712 8.972 3.941 o
-10 -16 -25 70.764 74.663 1.749 54.327 o
-10 -16 -24 176.592 177.458 3.497 17.003 o
-10 -16 -23 31.991 33.226 1.064 135.692 o
-10 -16 -22 253.703 239.120 4.638 10.439 o
-10 -16 -21 328.663 328.533 6.311 6.762 o
-10 -16 -20 69.300 66.756 1.521 58.593 o
-10 -16 -19 126.930 126.973 2.585 26.785 o
-10 -16 -18 22.752 25.395 0.912 190.521 o
-10 -16 -17 14.243 16.347 0.760 306.623 o
-10 -16 -16 558.695 533.514 10.188 2.941 o
-10 -16 -15 1097.040 1045.970 27.828 0.783 o
-10 -16 -14 190.926 180.727 3.573 15.746 o
-10 -16 -13 242.081 220.568 4.334 11.401 o
-10 -16 -12 103.289 101.502 3.117 32.708 o
-10 -16 -11 223.267 216.842 4.258 12.365 o
-10 -16 -10 160.584 157.918 3.193 19.602 o
-10 -16 -9 17.354 17.944 0.684 265.622 o
-10 -16 -8 282.388 285.119 5.474 8.506 o
-10 -16 -7 219.887 201.788 3.954 13.089 o
-10 -16 -6 196.820 206.198 4.030 14.200 o
-10 -16 -5 70.785 78.085 1.749 53.383 o
-10 -16 -4 1064.610 1010.230 19.008 0.959 o
-10 -16 -3 2.940 4.942 1.064 830.389 o
-10 -16 -2 781.278 743.057 19.920 1.446 o
-10 -16 -1 283.350 283.446 7.831 7.600 o
-10 -15 -47 79.974 82.570 2.585 44.370 o
-10 -15 -46 7.047 11.785 1.064 453.587 o
-10 -15 -45 115.080 109.334 3.193 29.240 o
-10 -15 -44 175.459 184.225 5.094 15.258 o
-10 -15 -43 129.236 133.740 3.878 23.591 o
-10 -15 -42 86.590 94.355 2.813 39.114 o
-10 -15 -41 111.115 111.995 3.345 29.359 o
-10 -15 -40 469.954 473.297 12.773 3.323 o
-10 -15 -39 142.074 143.396 4.106 21.071 o
-10 -15 -38 7.646 6.995 1.521 401.878 o
-10 -15 -37 379.125 392.856 10.644 4.639 o
-10 -15 -36 374.336 369.666 10.036 4.933 o
-10 -15 -35 48.061 51.626 1.293 85.513 o
-10 -15 -34 74.204 80.594 1.825 50.657 o
-10 -15 -33 255.955 259.420 5.094 9.808 o
-10 -15 -32 9.570 10.188 0.836 445.406 o
-10 -15 -31 344.489 352.027 6.767 6.181 o
-10 -15 -30 233.041 231.136 4.486 11.480 o
-10 -15 -29 91.484 103.859 2.281 37.978 o
-10 -15 -28 20.150 23.646 0.988 208.159 o
-10 -15 -27 140.953 151.303 3.117 22.233 o
-10 -15 -26 48.288 46.531 1.217 89.131 o
-10 -15 -25 6.615 8.516 0.912 557.701 o
-10 -15 -24 272.596 294.243 5.702 8.561 o
-10 -15 -23 46.628 49.040 1.217 89.674 o
-10 -15 -22 165.866 166.053 3.269 18.625 o
-10 -15 -21 83.626 91.998 1.977 43.570 o
-10 -15 -20 1361.460 1281.670 24.178 0.616 o
-10 -15 -19 82.859 80.594 1.749 46.961 o
-10 -15 -18 477.535 468.431 12.697 3.303 o
-10 -15 -17 619.628 621.787 11.785 2.380 o
-10 -15 -16 852.883 826.160 15.662 1.401 o
-10 -15 -15 48.853 65.083 2.205 69.449 o
-10 -15 -14 163.384 150.315 2.965 19.948 o
-10 -15 -13 1007.620 995.102 18.856 1.024 o
-10 -15 -12 679.958 664.213 12.621 2.069 o
-10 -15 -11 156.276 152.824 3.117 20.395 o
-10 -15 -10 81.576 78.845 1.749 47.909 o
-10 -15 -9 0.173 0.608 0.380 7977.960 o
-10 -15 -8 383.141 385.100 7.375 5.280 o
-10 -15 -7 147.178 160.883 3.193 20.854 o
-10 -15 -6 192.406 204.753 4.030 14.509 o
-10 -15 -5 4.283 3.497 0.608 1057.320 o
-10 -15 -4 332.420 350.734 6.767 6.388 o
-10 -15 -3 24.134 26.535 0.836 182.534 o
-10 -15 -2 301.585 295.763 5.702 7.827 o
-10 -15 -1 493.526 469.648 12.621 3.219 o
-10 -14 -48 16.470 16.043 1.140 258.053 o
-10 -14 -47 60.666 70.862 2.281 58.305 o
-10 -14 -46 5.924 6.843 1.064 580.362 o
-10 -14 -45 29.517 30.717 1.369 140.327 o
-10 -14 -44 91.792 102.567 3.041 35.634 o
-10 -14 -43 237.485 235.014 6.539 10.077 o
-10 -14 -42 194.357 207.719 5.702 12.958 o
-10 -14 -41 89.634 92.911 2.813 38.408 o
-10 -14 -40 213.108 213.801 5.930 11.784 o
-10 -14 -39 176.330 195.706 3.878 15.996 o
-10 -14 -38 44.859 43.566 1.140 96.859 o
-10 -14 -37 353.976 334.083 6.463 6.242 o
-10 -14 -36 30.206 37.103 1.217 132.489 o
-10 -14 -35 58.642 65.007 1.597 66.311 o
-10 -14 -34 476.460 478.391 9.200 3.694 o
-10 -14 -33 114.775 123.095 2.585 29.322 o
-10 -14 -32 283.361 285.271 5.550 8.452 o
-10 -14 -31 64.545 70.481 1.597 60.093 o
-10 -14 -30 313.749 304.279 5.854 7.419 o
-10 -14 -29 72.899 70.862 1.673 54.540 o
-10 -14 -28 65.121 71.014 1.673 59.151 o
-10 -14 -27 69.076 80.594 1.749 53.628 o
-10 -14 -26 44.600 50.029 1.217 91.778 o
-10 -14 -25 595.362 586.432 11.253 2.576 o
-10 -14 -24 53.188 57.176 1.369 76.138 o
-10 -14 -23 285.297 284.967 5.550 8.406 o
-10 -14 -22 103.269 101.122 2.129 35.437 o
-10 -14 -21 65.140 61.662 1.445 63.529 o
-10 -14 -20 31.655 34.975 1.445 126.942 o
-10 -14 -19 468.382 459.611 8.744 3.876 o
-10 -14 -18 90.569 93.823 2.053 40.532 o
-10 -14 -17 458.481 448.207 8.592 4.018 o
-10 -14 -16 179.862 184.529 3.650 16.346 o
-10 -14 -15 236.443 253.794 5.018 10.623 o
-10 -14 -14 318.836 310.057 6.006 7.210 o
-10 -14 -13 802.481 781.758 14.750 1.555 o
-10 -14 -12 93.009 92.987 1.977 40.082 o
-10 -14 -11 299.551 298.652 5.702 7.841 o
-10 -14 -10 123.187 121.803 2.509 28.013 o
-10 -14 -9 151.892 140.354 2.813 21.960 o
-10 -14 -8 305.336 299.109 5.778 7.681 o
-10 -14 -7 40.312 40.905 1.064 107.626 o
-10 -14 -6 161.582 170.919 3.345 18.718 o
-10 -14 -5 180.375 179.283 3.573 16.571 o
-10 -14 -4 61.504 69.493 1.597 62.510 o
-10 -14 -3 81.109 81.734 1.749 47.475 o
-10 -14 -2 116.982 121.347 2.433 29.355 o
-10 -14 -1 79.061 84.319 1.445 48.819 o
-10 -13 -50 98.940 101.426 2.965 34.209 o
-10 -13 -49 54.924 54.971 1.901 71.333 o
-10 -13 -48 112.212 110.398 3.269 29.496 o
-10 -13 -47 1.853 2.889 0.988 1163.400 o
-10 -13 -46 147.286 145.068 4.106 20.426 o
-10 -13 -45 132.288 135.184 3.954 22.962 o
-10 -13 -44 86.375 85.156 2.585 41.575 o
-10 -13 -43 23.867 29.120 1.369 162.510 o
-10 -13 -42 249.110 235.318 4.638 10.680 o
-10 -13 -41 190.567 196.238 3.878 15.009 o
-10 -13 -40 10.829 11.709 0.836 396.720 o
-10 -13 -39 109.474 117.241 2.509 31.156 o
-10 -13 -38 18.693 20.453 0.912 232.667 o
-10 -13 -37 415.786 420.607 8.059 4.602 o
-10 -13 -36 91.908 87.284 1.977 41.420 o
-10 -13 -35 51.276 54.363 1.293 80.173 o
-10 -13 -34 32.964 36.799 1.064 128.229 o
-10 -13 -33 250.997 259.420 5.094 9.973 o
-10 -13 -32 116.187 123.247 2.585 29.036 o
-10 -13 -31 119.337 130.927 2.661 27.616 o
-10 -13 -30 267.040 267.784 5.246 9.266 o
-10 -13 -29 159.110 150.010 3.041 20.330 o
-10 -13 -28 509.694 506.067 9.732 3.328 o
-10 -13 -27 162.534 153.204 4.410 18.172 o
-10 -13 -26 233.622 230.224 4.410 11.515 o
-10 -13 -25 202.867 195.858 3.878 14.256 o
-10 -13 -24 83.533 82.418 1.749 46.284 o
-10 -13 -23 1211.210 1191.190 22.429 0.737 o
-10 -13 -22 253.841 249.612 4.790 10.179 o
-10 -13 -21 197.625 213.801 4.182 13.824 o
-10 -13 -20 90.635 93.975 2.053 40.484 o
-10 -13 -19 11.317 13.229 0.836 371.434 o
-10 -13 -18 21.406 22.201 0.760 212.581 o
-10 -13 -17 75.432 86.676 1.825 48.635 o
-10 -13 -16 107.373 118.381 2.509 31.487 o
-10 -13 -15 450.123 472.917 9.048 3.929 o
-10 -13 -14 40.423 40.677 1.064 107.633 o
-10 -13 -13 228.715 237.371 4.562 11.491 o
-10 -13 -12 761.008 767.540 14.522 1.660 o
-10 -13 -11 369.113 341.230 6.539 5.934 o
-10 -13 -10 57.750 59.685 1.369 70.672 o
-10 -13 -9 173.558 168.182 3.345 17.774 o
-10 -13 -8 258.570 265.883 5.170 9.587 o
-10 -13 -7 646.860 639.806 12.089 2.237 o
-10 -13 -6 329.384 313.707 6.006 6.966 o
-10 -13 -5 281.446 271.129 5.246 8.802 o
-10 -13 -4 214.022 224.750 3.573 13.013 o
-10 -13 -3 743.903 735.987 11.329 1.849 o
-10 -13 -2 45.670 46.988 0.912 94.942 o
-10 -13 -1 900.650 909.719 13.914 1.303 o
-10 -12 -51 215.174 217.070 5.930 11.629 o
-10 -12 -50 188.077 181.412 5.094 14.563 o
-10 -12 -49 10.012 12.773 1.064 373.861 o
-10 -12 -48 78.854 72.838 2.205 48.613 o
-10 -12 -47 62.021 60.293 1.977 63.020 o
-10 -12 -46 123.225 121.727 3.497 26.081 o
-10 -12 -45 210.736 206.882 5.702 12.208 o
-10 -12 -44 245.254 254.478 4.942 10.327 o
-10 -12 -43 90.491 85.384 1.825 42.722 o
-10 -12 -42 99.916 107.585 2.281 35.097 o
-10 -12 -41 237.678 245.658 4.790 10.845 o
-10 -12 -40 2.111 2.661 0.608 1645.070 o
-10 -12 -39 21.638 23.722 0.988 198.938 o
-10 -12 -38 10.519 12.621 0.836 393.581 o
-10 -12 -37 399.572 395.821 7.527 4.994 o
-10 -12 -36 50.815 58.620 1.521 76.659 o
-10 -12 -35 172.749 186.430 3.650 16.814 o
-10 -12 -34 47.128 49.117 1.293 88.288 o
-10 -12 -33 12.906 19.996 1.064 279.570 o
-10 -12 -32 19.112 23.190 0.988 216.438 o
-10 -12 -31 142.461 156.321 3.117 21.750 o
-10 -12 -30 195.119 195.706 3.878 14.736 o
-10 -12 -29 748.904 709.680 13.534 1.788 o
-10 -12 -28 360.436 347.465 6.767 5.969 o
-10 -12 -27 193.737 179.967 3.573 15.577 o
-10 -12 -26 83.450 86.524 1.901 44.961 o
-10 -12 -25 1052.020 1005.980 19.160 0.970 o
-10 -12 -24 495.202 512.986 9.732 3.397 o
-10 -12 -23 654.188 664.517 12.697 2.142 o
-10 -12 -22 29.556 30.032 0.988 149.679 o
-10 -12 -21 917.551 943.705 17.791 1.174 o
-10 -12 -20 72.643 82.342 1.825 50.996 o
-10 -12 -19 52.746 56.568 1.445 76.334 o
-10 -12 -18 221.886 222.545 4.334 12.252 o
-10 -12 -17 28.980 28.740 0.912 155.505 o
-10 -12 -16 538.978 571.758 10.873 2.889 o
-10 -12 -15 726.528 760.925 14.370 1.748 o
-10 -12 -14 454.126 451.020 8.516 4.052 o
-10 -12 -13 218.163 228.931 4.486 12.187 o
-10 -12 -12 410.614 400.535 7.603 4.832 o
-10 -12 -11 346.938 361.150 6.843 6.054 o
-10 -12 -10 24.536 28.892 0.912 173.221 o
-10 -12 -9 26.120 31.097 0.912 161.913 o
-10 -12 -8 33.851 34.138 0.988 130.552 o
-10 -12 -7 57.860 65.007 1.140 69.515 o
-10 -12 -6 739.367 701.924 10.796 1.924 o
-10 -12 -5 295.556 298.728 4.638 8.254 o
-10 -12 -4 219.230 250.524 3.954 11.935 o
-10 -12 -3 828.266 826.844 8.440 1.622 o
-10 -12 -2 256.364 253.642 3.269 10.603 o
-10 -12 -1 115.330 115.948 1.749 31.434 o
-10 -11 -52 75.421 79.757 2.509 47.139 o
-10 -11 -51 44.738 47.520 1.673 88.515 o
-10 -11 -50 85.006 87.588 2.661 41.322 o
-10 -11 -49 194.049 195.706 5.398 13.544 o
-10 -11 -48 129.788 131.383 3.802 23.820 o
-10 -11 -47 231.818 244.518 6.691 10.016 o
-10 -11 -46 16.858 24.482 1.369 208.888 o
-10 -11 -45 142.093 138.454 2.889 23.219 o
-10 -11 -44 39.394 40.449 1.217 107.978 o
-10 -11 -43 29.101 32.085 0.988 147.752 o
-10 -11 -42 72.552 77.933 1.749 52.488 o
-10 -11 -41 81.409 86.448 1.977 45.532 o
-10 -11 -40 56.623 59.381 1.445 71.326 o
-10 -11 -39 424.523 415.057 7.907 4.565 o
-10 -11 -38 35.306 36.267 1.064 123.094 o
-10 -11 -37 124.923 135.717 2.737 26.146 o
-10 -11 -36 306.115 297.968 5.778 7.676 o
-10 -11 -35 218.360 224.598 4.410 12.325 o
-10 -11 -34 33.884 38.852 0.836 126.414 o
-10 -11 -33 301.904 303.442 4.790 7.996 o
-10 -11 -32 24.279 25.851 0.760 185.352 o
-10 -11 -31 92.911 99.982 2.129 38.571 o
-10 -11 -30 261.141 248.015 4.790 9.956 o
-10 -11 -29 1149.330 1109.530 29.576 0.709 o
-10 -11 -28 124.768 134.044 3.802 24.322 o
-10 -11 -27 140.727 142.179 2.889 23.154 o
-10 -11 -26 181.081 190.992 3.802 15.892 o
-10 -11 -25 107.729 109.942 2.281 32.865 o
-10 -11 -24 43.816 47.444 1.140 95.494 o
-10 -11 -23 264.724 261.549 5.094 9.493 o
-10 -11 -22 114.418 124.616 2.585 29.244 o
-10 -11 -21 564.408 557.616 10.568 2.825 o
-10 -11 -20 102.115 115.112 2.357 33.414 o
-10 -11 -19 687.935 702.228 13.306 1.961 o
-10 -11 -18 235.598 238.739 4.638 11.139 o
-10 -11 -17 205.012 214.789 4.182 13.389 o
-10 -11 -16 103.783 108.649 2.281 33.975 o
-10 -11 -15 944.928 940.588 17.715 1.144 o
-10 -11 -14 222.716 240.868 4.714 11.588 o
-10 -11 -13 191.110 196.846 3.802 15.013 o
-10 -11 -12 179.293 189.547 3.650 16.203 o
-10 -11 -11 550.573 525.151 7.375 3.217 o
-10 -11 -10 378.539 381.147 4.410 5.851 o
-10 -11 -9 672.056 682.156 7.071 2.297 o
-10 -11 -8 399.130 413.688 4.790 5.287 o
-10 -11 -7 594.819 594.111 6.387 2.841 o
-10 -11 -6 810.309 824.792 8.287 1.667 o
-10 -11 -5 380.949 392.475 4.638 5.701 o
-10 -11 -4 351.994 365.180 4.334 6.424 o
-10 -11 -3 213.185 230.072 3.041 13.185 o
-10 -11 -2 322.157 342.219 4.106 7.257 o
-10 -11 -1 1376.400 1336.860 12.545 0.672 o
-10 -10 -53 10.035 13.534 1.064 366.295 o
-10 -10 -52 65.048 64.855 2.129 58.471 o
-10 -10 -51 333.072 333.931 9.048 5.901 o
-10 -10 -50 51.818 53.450 1.825 75.607 o
-10 -10 -49 6.426 3.193 0.988 676.475 o
-10 -10 -48 178.753 177.686 3.573 16.756 o
-10 -10 -47 24.118 23.646 0.912 187.924 o
-10 -10 -46 99.079 101.426 2.205 36.349 o
-10 -10 -45 220.232 220.948 4.334 12.367 o
-10 -10 -44 35.848 37.408 1.064 120.492 o
-10 -10 -43 80.625 79.605 1.749 48.165 o
-10 -10 -42 223.585 225.586 4.410 12.059 o
-10 -10 -41 162.176 162.328 3.269 19.147 o
-10 -10 -40 88.175 86.220 1.901 43.193 o
-10 -10 -39 239.247 255.999 5.018 10.479 o
-10 -10 -38 84.611 91.010 2.053 43.130 o
-10 -10 -37 3.305 5.246 0.532 1119.110 o
-10 -10 -36 284.854 265.427 4.182 9.145 o
-10 -10 -35 461.608 469.115 7.299 4.054 o
-10 -10 -34 313.159 296.447 4.638 7.850 o
-10 -10 -33 235.291 245.886 4.410 11.122 o
-10 -10 -32 937.161 916.258 14.142 1.242 o
-10 -10 -31 92.972 92.683 1.597 41.144 o
-10 -10 -30 239.529 233.189 4.562 11.132 o
-10 -10 -29 538.169 530.929 10.112 3.061 o
-10 -10 -28 268.145 268.696 5.246 9.219 o
-10 -10 -27 142.155 153.280 3.041 22.069 o
-10 -10 -26 255.622 260.484 5.018 9.835 o
-10 -10 -25 745.309 734.466 13.914 1.753 o
-10 -10 -24 285.240 290.441 5.550 8.337 o
-10 -10 -23 4.875 6.387 0.684 795.096 o
-10 -10 -22 153.494 161.035 3.193 20.168 o
-10 -10 -21 105.124 108.725 2.281 33.635 o
-10 -10 -20 670.027 696.906 13.153 2.025 o
-10 -10 -19 310.800 309.677 5.930 7.402 o
-10 -10 -18 49.108 49.117 1.217 86.399 o
-10 -10 -17 105.379 114.960 2.357 32.659 o
-10 -10 -16 63.355 80.898 1.749 56.796 o
-10 -10 -15 117.805 125.984 2.281 29.020 o
-10 -10 -14 117.830 137.541 2.357 27.819 o
-10 -10 -13 284.271 300.021 4.258 8.643 o
-10 -10 -12 48.465 48.508 1.140 88.223 o
-10 -10 -11 10.334 9.808 0.608 459.456 o
-10 -10 -10 1839.340 1840.800 17.259 0.386 o
-10 -10 -9 683.684 639.654 9.352 2.245 o
-10 -10 -8 42.302 49.725 1.217 95.329 o
-10 -10 -7 606.159 623.992 7.375 2.670 o
-10 -10 -6 1682.840 1651.480 15.739 0.461 o
-10 -10 -5 132.479 153.204 2.585 23.935 o
-10 -10 -4 241.082 270.901 4.030 10.578 o
-10 -10 -3 963.117 977.311 9.428 1.238 o
-10 -10 -2 231.115 255.542 3.345 11.567 o
-10 -10 -1 29.280 35.203 0.760 145.841 o
-10 -9 -54 333.764 336.136 9.124 5.854 o
-10 -9 -53 141.339 144.460 4.182 20.969 o
-10 -9 -52 58.706 62.270 2.129 63.567 o
-10 -9 -51 360.903 362.519 9.732 5.189 o
-10 -9 -50 2.744 7.147 0.760 929.482 o
-10 -9 -49 6.920 5.854 0.760 648.149 o
-10 -9 -48 66.621 66.072 1.597 60.178 o
-10 -9 -47 498.899 493.674 9.428 3.465 o
-10 -9 -46 95.570 94.051 2.053 38.878 o
-10 -9 -45 9.330 10.949 0.836 441.670 o
-10 -9 -44 164.425 163.924 3.269 18.858 o
-10 -9 -43 129.348 139.974 2.889 24.890 o
-10 -9 -42 6.806 8.592 0.684 601.859 o
-10 -9 -41 67.369 66.832 1.521 59.814 o
-10 -9 -40 69.301 66.756 1.217 59.894 o
-10 -9 -39 153.636 145.981 2.433 21.836 o
-10 -9 -38 330.847 316.748 4.942 7.166 o
-10 -9 -37 318.411 312.794 4.866 7.489 o
-10 -9 -36 14.216 13.990 0.532 337.677 o
-10 -9 -35 936.296 928.955 14.294 1.231 o
-10 -9 -34 17.612 23.114 0.684 239.711 o
-10 -9 -33 182.630 188.330 3.041 16.482 o
-10 -9 -32 477.236 471.244 7.299 3.917 o
-10 -9 -31 295.740 299.869 4.714 8.213 o
-10 -9 -30 216.376 214.181 4.182 12.813 o
-10 -9 -29 433.043 436.954 8.363 4.315 o
-10 -9 -28 44.209 45.163 1.217 95.892 o
-10 -9 -27 1624.470 1612.630 30.413 0.425 o
-10 -9 -26 13.641 11.177 0.760 354.942 o
-10 -9 -25 102.182 103.175 2.129 35.453 o
-10 -9 -24 1084.130 1116.530 21.061 0.867 o
-10 -9 -23 682.937 685.273 12.925 2.015 o
-10 -9 -22 39.932 48.280 1.217 100.173 o
-10 -9 -21 335.773 360.542 6.919 6.216 o
-10 -9 -20 233.588 247.179 4.790 10.974 o
-10 -9 -19 439.294 448.663 8.516 4.187 o
-10 -9 -18 734.888 750.357 8.211 1.951 o
-10 -9 -17 102.726 122.867 2.281 32.525 o
-10 -9 -16 1106.370 1136.670 12.013 0.949 o
-10 -9 -15 1875.660 1845.290 17.335 0.377 o
-10 -9 -14 21.138 27.371 0.912 193.921 o
-10 -9 -13 305.503 315.836 4.410 7.859 o
-10 -9 -12 651.121 684.513 7.679 2.348 o
-10 -9 -11 761.095 756.135 8.287 1.870 o
-10 -9 -10 86.947 94.355 1.977 41.921 o
-10 -9 -9 4491.340 4403.600 42.730 0.071 o
-10 -9 -8 173.728 202.244 3.954 15.881 o
-10 -9 -7 401.114 413.916 5.322 5.194 o
-10 -9 -6 162.381 169.170 2.737 19.321 o
-10 -9 -5 251.967 275.919 3.954 10.120 o
-10 -9 -4 299.747 306.027 4.790 8.017 o
-10 -9 -3 12.404 18.780 0.760 315.039 o
-10 -9 -2 257.165 262.537 4.790 9.846 o
-10 -9 -1 339.308 359.478 5.170 6.549 o
-10 -8 -55 32.166 39.004 1.901 111.727 o
-10 -8 -54 91.816 86.904 2.737 38.938 o
-10 -8 -53 33.142 33.226 1.445 125.428 o
-10 -8 -52 248.764 255.923 6.995 9.161 o
-10 -8 -51 9.040 8.287 0.760 502.385 o
-10 -8 -50 175.060 175.177 3.497 17.217 o
-10 -8 -49 511.634 510.477 9.732 3.303 o
-10 -8 -48 90.168 96.940 2.129 39.921 o
-10 -8 -47 131.932 139.062 2.889 24.580 o
-10 -8 -46 63.705 71.698 1.673 59.848 o
-10 -8 -45 249.427 247.635 4.790 10.371 o
-10 -8 -44 243.167 242.921 4.790 10.688 o
-10 -8 -43 200.982 192.816 3.802 14.516 o
-10 -8 -42 31.036 30.413 0.760 147.957 o
-10 -8 -41 809.426 775.371 11.937 1.633 o
-10 -8 -40 195.280 196.010 3.117 15.247 o
-10 -8 -39 464.596 449.347 6.995 4.146 o
-10 -8 -38 22.460 22.429 0.608 209.112 o
-10 -8 -37 109.622 107.737 2.053 33.157 o
-10 -8 -36 42.136 39.232 0.836 108.015 o
-10 -8 -35 304.652 296.980 4.638 8.049 o
-10 -8 -34 24.823 27.752 0.836 176.322 o
-10 -8 -33 1299.040 1276.420 19.616 0.687 o
-10 -8 -32 561.806 562.710 8.668 2.961 o
-10 -8 -31 107.974 108.649 1.825 33.891 o
-10 -8 -30 92.633 107.585 2.205 37.306 o
-10 -8 -29 85.556 86.676 1.825 44.349 o
-10 -8 -28 222.253 232.049 4.486 11.930 o
-10 -8 -27 477.220 480.216 9.124 3.691 o
-10 -8 -26 431.800 433.913 8.363 4.340 o
-10 -8 -25 1636.240 1668.290 31.477 0.409 o
-10 -8 -24 442.383 461.360 8.744 4.077 o
-10 -8 -23 276.293 273.410 5.322 8.886 o
-10 -8 -22 359.951 374.380 7.223 5.685 o
-10 -8 -21 335.440 358.565 6.843 6.255 o
-10 -8 -20 262.888 276.527 4.030 9.711 o
-10 -8 -19 187.019 201.028 3.117 15.643 o
-10 -8 -18 682.176 680.712 7.679 2.243 o
-10 -8 -17 728.748 761.913 8.059 1.957 o
-10 -8 -16 1021.140 1007.040 10.568 1.127 o
-10 -8 -15 11.186 19.464 1.293 282.613 o
-10 -8 -14 51.695 60.141 1.293 76.674 o
-10 -8 -13 116.041 146.285 2.737 26.733 o
-10 -8 -12 3255.960 3208.920 29.424 0.133 o
-10 -8 -11 731.191 788.600 9.352 1.877 o
-10 -8 -10 675.474 728.611 7.983 2.174 o
-10 -8 -9 86.336 105.760 2.129 39.733 o
-10 -8 -8 587.121 582.327 6.995 2.880 o
-10 -8 -7 56.701 60.065 1.293 71.898 o
-10 -8 -6 510.077 505.611 6.539 3.605 o
-10 -8 -5 1241.850 1272.540 14.066 0.767 o
-10 -8 -4 494.166 509.184 6.767 3.690 o
-10 -8 -3 397.660 419.239 6.843 4.990 o
-10 -8 -2 1911.330 1979.100 20.224 0.347 o
-10 -8 -1 300.967 339.862 4.790 7.594 o
-10 -7 -55 276.216 258.356 7.147 8.335 o
-10 -7 -54 25.985 29.880 1.673 144.103 o
-10 -7 -53 4.058 6.083 0.912 773.998 o
-10 -7 -52 238.036 240.032 4.714 10.978 o
-10 -7 -51 109.391 98.537 2.205 34.013 o
-10 -7 -50 283.316 277.364 5.398 8.611 o
-10 -7 -49 198.449 191.220 3.802 14.724 o
-10 -7 -48 39.312 42.958 1.217 105.819 o
-10 -7 -47 9.741 9.580 0.532 489.798 o
-10 -7 -46 134.792 137.237 2.281 25.157 o
-10 -7 -45 284.548 278.124 4.334 8.921 o
-10 -7 -44 95.313 90.402 1.597 40.731 o
-10 -7 -43 102.421 102.263 1.749 36.358 o
-10 -7 -42 282.538 276.375 4.334 9.004 o
-10 -7 -41 72.815 71.774 1.293 55.857 o
-10 -7 -40 228.369 223.913 3.573 12.316 o
-10 -7 -39 36.724 37.179 0.836 121.554 o
-10 -7 -38 433.272 415.133 6.463 4.673 o
-10 -7 -37 433.952 431.252 8.211 4.354 o
-10 -7 -36 22.770 20.681 0.608 212.785 o
-10 -7 -35 289.109 281.469 4.410 8.721 o
-10 -7 -34 943.970 918.539 17.335 1.166 o
-10 -7 -33 632.565 611.447 9.504 2.479 o
-10 -7 -32 420.224 421.596 6.539 4.768 o
-10 -7 -31 955.066 938.535 14.446 1.197 o
-10 -7 -30 76.184 81.430 1.445 50.898 o
-10 -7 -29 71.017 74.891 1.673 54.466 o
-10 -7 -28 8.509 13.001 0.836 436.264 o
-10 -7 -27 348.337 369.210 7.071 5.921 o
-10 -7 -26 0.815 3.878 0.684 1777.670 o
-10 -7 -25 305.106 303.747 5.854 7.611 o
-10 -7 -24 535.463 539.673 10.264 3.039 o
-10 -7 -23 349.652 358.185 6.843 6.035 o
-10 -7 -22 135.972 144.004 2.509 24.190 o
-10 -7 -21 665.943 713.785 7.831 2.236 o
-10 -7 -20 709.051 702.076 8.059 2.105 o
-10 -7 -19 75.887 84.547 1.673 49.488 o
-10 -7 -18 790.972 835.056 9.124 1.680 o
-10 -7 -17 2484.320 2501.670 21.821 0.220 o
-10 -7 -16 547.537 579.513 6.691 3.118 o
-10 -7 -15 582.525 591.907 6.995 2.879 o
-10 -7 -14 1664.670 1666.080 15.511 0.465 o
-10 -7 -13 666.837 734.694 9.504 2.137 o
-10 -7 -12 812.266 818.937 9.352 1.646 o
-10 -7 -11 373.436 397.189 5.322 5.677 o
-10 -7 -10 545.741 582.251 7.223 3.089 o
-10 -7 -9 38.050 47.520 1.140 104.876 o
-10 -7 -8 500.531 477.251 6.539 3.781 o
-10 -7 -7 2265.970 2235.030 21.289 0.263 o
-10 -7 -6 397.299 417.110 6.006 5.130 o
-10 -7 -5 2997.350 2964.020 28.892 0.154 o
-10 -7 -4 1276.850 1327.660 14.978 0.720 o
-10 -7 -3 1370.110 1379.140 14.826 0.652 o
-10 -7 -2 1596.020 1643.350 16.651 0.488 o
-10 -7 -1 6749.770 6660.150 76.488 0.031 o
-10 -6 -55 11.406 8.896 0.988 395.139 o
-10 -6 -54 68.974 70.101 1.673 57.038 o
-10 -6 -53 160.893 156.777 3.193 19.628 o
-10 -6 -52 37.334 36.191 1.369 114.056 o
-10 -6 -51 109.351 112.223 2.433 31.897 o
-10 -6 -50 225.779 216.690 4.334 12.207 o
-10 -6 -49 304.409 293.330 4.638 8.099 o
-10 -6 -48 46.017 48.660 0.988 92.644 o
-10 -6 -47 89.292 86.220 1.521 43.865 o
-10 -6 -46 121.582 119.370 1.977 29.421 o
-10 -6 -45 41.829 42.502 0.912 104.902 o
-10 -6 -44 219.811 215.930 3.421 13.021 o
-10 -6 -43 91.591 99.830 1.749 40.029 o
-10 -6 -42 272.118 272.802 4.334 9.372 o
-10 -6 -41 20.717 21.061 0.684 223.607 o
-10 -6 -40 90.154 85.079 1.521 43.753 o
-10 -6 -39 427.749 418.174 6.539 4.705 o
-10 -6 -38 231.950 226.955 3.573 12.075 o
-10 -6 -37 33.348 32.618 0.836 136.247 o
-10 -6 -36 369.453 355.220 5.550 6.011 o
-10 -6 -35 98.519 91.770 1.597 39.440 o
-10 -6 -34 347.878 349.213 5.474 6.428 o
-10 -6 -33 143.125 142.027 2.357 23.520 o
-10 -6 -32 113.642 117.317 1.977 31.282 o
-10 -6 -31 369.656 363.355 5.626 5.932 o
[truncated: 1,298,682 more chars]
