# Supplementary material for: Fragmentation and transferability in Hirshfeld atom refinement
Source: IUCrJ. 2022 Feb 26;9(Pt 2):298–315. doi: 10.1107/S2052252522000690 (PMC8895009; doi:10.1107/S2052252522000690)
Supplement: Supplementary file 2 [file m-09-00298-sup2.zip › cif/disordered/BECFAT.cif]

data_BECFAT
_audit_creation_date               2021-12-09
_audit_creation_method
;
Olex2 1.3
(compiled 2020.07.31 svn.rc2a77460 for OlexSys, GUI svn.r6145)
;
_audit_contact_author_address      ?
_audit_contact_author_email        ?
_audit_contact_author_name         ''
_audit_contact_author_phone        ?
_publ_contact_author_id_orcid      ?
_publ_section_references
;
Bourhis, L.J., Dolomanov, O.V., Gildea, R.J., Howard, J.A.K., Puschmann, H.
 (2015). Acta Cryst. A71, 59-75.

Dolomanov, O.V., Bourhis, L.J., Gildea, R.J, Howard, J.A.K. & Puschmann, H.
 (2009), J. Appl. Cryst. 42, 339-341.
;
_chemical_formula_moiety           'C16 H14 Fe N4'
_chemical_formula_sum              'C16 H14 Fe N4'
_chemical_formula_weight           318.162
loop_
  _atom_type_symbol
  _atom_type_scat_dispersion_real
  _atom_type_scat_dispersion_imag
  _atom_type_scat_Cromer_Mann_a1
  _atom_type_scat_Cromer_Mann_a2
  _atom_type_scat_Cromer_Mann_a3
  _atom_type_scat_Cromer_Mann_a4
  _atom_type_scat_Cromer_Mann_b1
  _atom_type_scat_Cromer_Mann_b2
  _atom_type_scat_Cromer_Mann_b3
  _atom_type_scat_Cromer_Mann_b4
  _atom_type_scat_Cromer_Mann_c
  _atom_type_scat_source
  _atom_type_scat_dispersion_source
 H 0.00000 0.00000 0.49300 0.32291 0.14019 0.04081 10.51090 26.12570 3.14236
 57.79970 0.0030380000826
 'International Tables Volume C Table 6.1.1.4 (pp. 500-502)'
 'Henke, Gullikson and Davis, At. Data and Nucl. Data Tables, 1993, 54, 2'
 C 0.00347 0.00161 2.31000 1.02000 1.58860 0.86500 20.84390 10.20750 0.56870
 51.65120 0.215599998832
 'International Tables Volume C Table 6.1.1.4 (pp. 500-502)'
 'Henke, Gullikson and Davis, At. Data and Nucl. Data Tables, 1993, 54, 2'
 Fe 0.35822 0.84933 11.76950 7.35730 3.52220 2.30450 4.76110 0.30720 15.35350
 76.88050 1.03690004349
 'International Tables Volume C Table 6.1.1.4 (pp. 500-502)'
 'Henke, Gullikson and Davis, At. Data and Nucl. Data Tables, 1993, 54, 2'
 N 0.00653 0.00323 12.21260 3.13220 2.01250 1.16630 0.00570 9.89330 28.99750
 0.58260 -11.5290002823
 'International Tables Volume C Table 6.1.1.4 (pp. 500-502)'
 'Henke, Gullikson and Davis, At. Data and Nucl. Data Tables, 1993, 54, 2'

_space_group_crystal_system        'monoclinic'
_space_group_IT_number             15
_space_group_name_H-M_alt          'C 1 2/c 1'
_space_group_name_Hall             '-C 2yc'
loop_
  _space_group_symop_id
  _space_group_symop_operation_xyz
 1 x,y,z
 2 -x,y,-z+1/2
 3 -x,-y,-z
 4 x,-y,z-1/2
 5 x+1/2,y+1/2,z
 6 -x+1/2,y+1/2,-z+1/2
 7 -x+1/2,-y+1/2,-z
 8 x+1/2,-y+1/2,z-1/2

_symmetry_Int_Tables_number        15
_cell_length_a                     33.205(7)
_cell_length_b                     9.752(2)
_cell_length_c                     8.2212(16)
_cell_angle_alpha                  90
_cell_angle_beta                   98.38(3)
_cell_angle_gamma                  90
_cell_volume                       2633.9(9)
_cell_formula_units_Z              8
_cell_measurement_temperature      133.15
_cell_measurement_reflns_used    15198
_exptl_crystal_description       block
_exptl_crystal_colour            orange
_exptl_absorpt_coefficient_mu      1.142
_exptl_crystal_density_diffrn      1.605
_exptl_crystal_F_000               1315.268
_exptl_crystal_size_max            0.26
_exptl_crystal_size_mid            0.2
_exptl_crystal_size_min            0.19
_diffrn_measurement_device_type  'Stoe IPDS II'
_diffrn_reflns_av_R_equivalents    0.0213
_diffrn_reflns_av_unetI/netI       0.0110
_diffrn_reflns_Laue_measured_fraction_full  0.9966
_diffrn_reflns_Laue_measured_fraction_max  0.9968
_diffrn_reflns_limit_h_max         41
_diffrn_reflns_limit_h_min         -42
_diffrn_reflns_limit_k_max         12
_diffrn_reflns_limit_k_min         -12
_diffrn_reflns_limit_l_max         10
_diffrn_reflns_limit_l_min         -10
_diffrn_reflns_number              15198
_diffrn_reflns_point_group_measured_fraction_full  0.9966
_diffrn_reflns_point_group_measured_fraction_max  0.9968
_diffrn_reflns_theta_full          25.2417
_diffrn_reflns_theta_max           26.70
_diffrn_reflns_theta_min           2.18
_diffrn_ambient_temperature        133.15
_diffrn_measured_fraction_theta_full  0.9966
_diffrn_measured_fraction_theta_max  0.9968
_diffrn_radiation_type             'Mo K\a'
_diffrn_radiation_wavelength       0.71073
_reflns_Friedel_coverage           0.0
_reflns_limit_h_max                41
_reflns_limit_h_min                -41
_reflns_limit_k_max                12
_reflns_limit_k_min                0
_reflns_limit_l_max                10
_reflns_limit_l_min                0
_reflns_number_gt                  2594
_reflns_number_total               2786
_reflns_threshold_expression       I>=2u(I)
_computing_molecular_graphics      'Olex2 1.3 (Dolomanov et al., 2009)'
_computing_publication_material    'Olex2 1.3 (Dolomanov et al., 2009)'
_computing_structure_refinement    'olex2.refine 1.3 (Bourhis et al., 2015)'
_refine_diff_density_max           0.1799
_refine_diff_density_min           -0.1552
_refine_diff_density_rms           0.0344
_refine_ls_d_res_high              0.7909
_refine_ls_d_res_low               9.3492
_refine_ls_goodness_of_fit_ref     1.0893
_refine_ls_hydrogen_treatment      refall
_refine_ls_matrix_type             full
_refine_ls_number_constraints      0
_refine_ls_number_parameters       329
_refine_ls_number_reflns           2786
_refine_ls_number_restraints       0
_refine_ls_R_factor_all            0.0151
_refine_ls_R_factor_gt             0.0125
_refine_ls_restrained_S_all        1.0893
_refine_ls_shift/su_max            0.0008
_refine_ls_shift/su_mean           0.0001
_refine_ls_structure_factor_coef   Fsqd
_refine_ls_weighting_details      
 'w=1/[\s^2^(Fo^2^)+(0.0116P)^2^+0.2155P] where P=(Fo^2^+2Fc^2^)/3'
_refine_ls_weighting_scheme        calc
_refine_ls_wR_factor_gt            0.0239
_refine_ls_wR_factor_ref           0.0245
_olex2_refinement_description
;
1. Others
 Fixed Sof: H2A(0.5) H1A(0.5) H3A(0.5) H4A(0.5)
;
loop_
  _atom_site_label
  _atom_site_type_symbol
  _atom_site_fract_x
  _atom_site_fract_y
  _atom_site_fract_z
  _atom_site_U_iso_or_equiv
  _atom_site_adp_type
  _atom_site_occupancy
  _atom_site_refinement_flags_posn
 C1 C 0.16312(2) 0.05809(7) 0.08920(9) 0.01974(13) Uani 1.000000 .
 H1 H 0.1604(3) -0.0194(10) 0.1799(13) 0.040(3) Uani 1.000000 .
 C2 C 0.19983(2) 0.09661(7) 0.02881(9) 0.02239(14) Uani 1.000000 .
 H2 H 0.2296(3) 0.0524(10) 0.0672(13) 0.040(3) Uani 1.000000 .
 C3 C 0.19041(2) 0.20633(7) -0.08572(8) 0.02122(14) Uani 1.000000 .
 H3 H 0.2119(3) 0.2617(10) -0.1503(13) 0.040(3) Uani 1.000000 .
 C4 C 0.14785(2) 0.23504(7) -0.09635(8) 0.01795(13) Uani 1.000000 .
 H4 H 0.1320(3) 0.3178(10) -0.1685(11) 0.034(2) Uani 1.000000 .
 C5 C 0.130629(19) 0.14244(6) 0.01033(7) 0.01605(12) Uani 1.000000 .
 C6 C 0.088069(19) 0.13737(6) 0.03465(7) 0.01647(12) Uani 1.000000 .
 C7 C 0.07102(2) 0.06744(7) 0.15661(9) 0.02209(14) Uani 1.000000 .
 H7 H 0.0857(3) 0.0035(11) 0.2566(12) 0.044(3) Uani 1.000000 .
 C8 C 0.05488(2) 0.20436(7) -0.05552(9) 0.02177(14) Uani 1.000000 .
 H8 H 0.0541(3) 0.2712(10) -0.1585(13) 0.045(3) Uani 1.000000 .
 C9 C 0.184107(19) 0.28391(7) 0.38988(8) 0.01778(13) Uani 1.000000 .
 H9 H 0.1820(3) 0.2015(10) 0.4762(11) 0.036(2) Uani 1.000000 .
 C10 C 0.22008(2) 0.32430(7) 0.32553(8) 0.01985(13) Uani 1.000000 .
 H10 H 0.2497(3) 0.2790(11) 0.3563(12) 0.039(3) Uani 1.000000 .
 C11 C 0.20947(2) 0.43259(7) 0.21038(8) 0.01990(13) Uani 1.000000 .
 H11 H 0.2294(3) 0.4846(10) 0.1378(11) 0.037(2) Uani 1.000000 .
 C12 C 0.16696(2) 0.45885(6) 0.20320(8) 0.01785(13) Uani 1.000000 .
 H12 H 0.1496(3) 0.5321(9) 0.1230(11) 0.035(2) Uani 1.000000 .
 C13 C 0.151073(18) 0.36801(6) 0.31553(7) 0.01549(12) Uani 1.000000 .
 C14 C 0.109088(18) 0.36203(6) 0.34633(7) 0.01638(12) Uani 1.000000 .
 C15 C 0.09270(2) 0.28397(7) 0.46358(9) 0.02147(14) Uani 1.000000 .
 H15 H 0.1077(3) 0.2115(10) 0.5532(12) 0.041(3) Uani 1.000000 .
 C16 C 0.07540(2) 0.43107(8) 0.26279(9) 0.02377(14) Uani 1.000000 .
 H16 H 0.0741(3) 0.5013(11) 0.1618(14) 0.050(3) Uani 1.000000 .
 Fe1 Fe 0.176464(3) 0.260085(8) 0.139587(10) 0.01396(3) Uani 1.000000 .
 N2 N 0.02116(2) 0.17544(7) 0.00898(8) 0.02840(14) Uani 1.000000 .
 H2A H -0.0065(8) 0.204(3) -0.009(3) 0.049(6) Uiso 0.500000 .
 N1 N 0.03100(2) 0.09212(7) 0.13942(8) 0.02749(13) Uani 1.000000 .
 H1A H 0.0073(7) 0.074(2) 0.202(3) 0.044(6) Uani 0.500000 .
 N3 N 0.052561(19) 0.30677(7) 0.45051(9) 0.02966(14) Uani 1.000000 .
 H3A H 0.0285(7) 0.264(2) 0.489(3) 0.039(6) Uani 0.500000 .
 N4 N 0.04204(2) 0.39701(7) 0.32723(8) 0.03088(15) Uani 1.000000 .
 H4A H 0.0121(6) 0.408(2) 0.291(3) 0.045(6) Uani 0.500000 .

loop_
  _atom_site_aniso_label
  _atom_site_aniso_U_11
  _atom_site_aniso_U_22
  _atom_site_aniso_U_33
  _atom_site_aniso_U_12
  _atom_site_aniso_U_13
  _atom_site_aniso_U_23
 C1 0.0202(3) 0.0146(3) 0.0237(3) 0.0019(2) 0.0007(3) -0.0007(3)
 H1 0.046(7) 0.022(5) 0.051(7) 0.008(5) 0.008(6) 0.009(5)
 C2 0.0179(3) 0.0213(3) 0.0280(4) 0.0039(3) 0.0032(3) -0.0058(3)
 H2 0.022(5) 0.044(7) 0.052(7) 0.011(5) -0.001(5) -0.012(5)
 C3 0.0190(3) 0.0260(3) 0.0196(3) -0.0011(3) 0.0060(3) -0.0050(3)
 H3 0.028(6) 0.048(7) 0.046(7) -0.010(5) 0.014(5) -0.001(5)
 C4 0.0189(3) 0.0207(3) 0.0142(3) -0.0011(3) 0.0019(2) -0.0007(3)
 H4 0.032(6) 0.039(6) 0.027(6) 0.001(5) -0.005(4) 0.014(5)
 C5 0.0168(3) 0.0156(3) 0.0156(3) 0.0000(2) 0.0017(2) -0.0017(2)
 C6 0.0161(3) 0.0175(3) 0.0157(3) -0.0013(2) 0.0023(2) -0.0018(2)
 C7 0.0221(3) 0.0257(3) 0.0188(3) -0.0055(3) 0.0041(3) 0.0008(3)
 H7 0.048(7) 0.044(7) 0.041(6) -0.008(5) 0.007(6) 0.023(6)
 C8 0.0184(3) 0.0243(3) 0.0226(3) 0.0018(3) 0.0029(3) 0.0010(3)
 H8 0.033(6) 0.053(7) 0.047(7) 0.006(5) 0.000(5) 0.024(6)
 C9 0.0150(3) 0.0227(3) 0.0150(3) 0.0012(2) 0.0001(2) 0.0012(3)
 H9 0.046(7) 0.037(6) 0.025(5) 0.008(5) 0.002(5) 0.015(5)
 C10 0.0135(3) 0.0272(3) 0.0183(3) -0.0010(3) 0.0004(2) -0.0011(3)
 H10 0.016(5) 0.062(7) 0.039(6) 0.003(5) 0.003(5) 0.006(5)
 C11 0.0194(3) 0.0211(3) 0.0198(3) -0.0050(3) 0.0049(3) -0.0024(3)
 H11 0.033(6) 0.041(6) 0.040(6) -0.013(5) 0.014(5) 0.003(5)
 C12 0.0212(3) 0.0149(3) 0.0176(3) -0.0004(2) 0.0033(3) -0.0003(2)
 H12 0.045(6) 0.025(5) 0.032(6) 0.005(5) 0.001(5) 0.006(5)
 C13 0.0142(3) 0.0167(3) 0.0152(3) -0.0001(2) 0.0011(2) -0.0013(2)
 C14 0.0135(3) 0.0185(3) 0.0168(3) 0.0001(2) 0.0009(2) -0.0033(2)
 C15 0.0165(3) 0.0243(3) 0.0238(3) -0.0023(3) 0.0037(3) -0.0012(3)
 H15 0.034(6) 0.047(7) 0.042(7) 0.002(5) 0.008(5) 0.020(6)
 C16 0.0167(3) 0.0273(4) 0.0262(4) 0.0041(3) -0.0008(3) -0.0008(3)
 H16 0.038(7) 0.053(7) 0.059(7) 0.019(5) 0.002(6) 0.025(6)
 Fe1 0.01335(5) 0.01443(5) 0.01388(5) 0.00083(3) 0.00122(3) -0.00013(3)
 N2 0.0213(3) 0.0326(3) 0.0327(3) -0.0055(3) 0.0086(3) -0.0098(3)
 N1 0.0217(3) 0.0351(3) 0.0273(3) -0.0094(3) 0.0094(3) -0.0102(3)
 H1A 0.036(16) 0.052(16) 0.044(17) -0.015(12) 0.011(12) 0.010(12)
 N3 0.0170(3) 0.0334(3) 0.0391(4) -0.0040(3) 0.0055(3) -0.0143(3)
 H3A 0.037(13) 0.052(15) 0.031(13) -0.016(12) 0.021(11) 0.007(11)
 N4 0.0145(3) 0.0384(4) 0.0392(4) -0.0008(3) 0.0021(3) -0.0147(3)
 H4A 0.017(13) 0.055(15) 0.058(18) -0.000(10) -0.005(11) -0.002(13)

loop_
  _geom_bond_atom_site_label_1
  _geom_bond_atom_site_label_2
  _geom_bond_distance
  _geom_bond_site_symmetry_2
  _geom_bond_publ_flag
 C1 H1 1.075(10) . ?
 C1 C2 1.4317(10) . ?
 C1 C5 1.4343(9) . ?
 C1 Fe1 2.0482(8) . ?
 C2 H2 1.082(9) . ?
 C2 C3 1.4296(10) . ?
 C2 Fe1 2.0443(8) . ?
 C3 H3 1.092(9) . ?
 C3 C4 1.4307(10) . ?
 C3 Fe1 2.0421(8) . ?
 C4 H4 1.090(9) . ?
 C4 C5 1.4346(9) . ?
 C4 Fe1 2.0463(8) . ?
 C5 C6 1.4567(9) . ?
 C5 Fe1 2.0714(8) . ?
 C6 C7 1.3987(10) . ?
 C6 C8 1.3974(10) . ?
 C7 H7 1.089(10) . ?
 C7 N1 1.3377(10) . ?
 C8 H8 1.066(10) . ?
 C8 N2 1.3368(10) . ?
 C9 H9 1.081(9) . ?
 C9 C10 1.4305(10) . ?
 C9 C13 1.4332(9) . ?
 C9 Fe1 2.0495(8) . ?
 C10 H10 1.074(9) . ?
 C10 C11 1.4277(10) . ?
 C10 Fe1 2.0448(9) . ?
 C11 H11 1.079(9) . ?
 C11 C12 1.4275(10) . ?
 C11 Fe1 2.0456(7) . ?
 C12 H12 1.080(9) . ?
 C12 C13 1.4346(9) . ?
 C12 Fe1 2.0442(7) . ?
 C13 C14 1.4540(9) . ?
 C13 Fe1 2.0655(7) . ?
 C14 C15 1.3992(10) . ?
 C14 C16 1.3972(10) . ?
 C15 H15 1.088(9) . ?
 C15 N3 1.3399(9) . ?
 C16 H16 1.072(10) . ?
 C16 N4 1.3377(10) . ?
 N2 H2A 0.95(3) . ?
 N2 N1 1.3472(10) . ?
 H2A H3A 0.97(3) 2 ?
 N1 H1A 1.02(2) . ?
 H1A H1A 0.99(4) 2 ?
 N3 H3A 0.99(2) . ?
 N3 N4 1.3492(10) . ?
 N4 H4A 1.001(19) . ?
 H4A H4A 0.97(4) 2 ?

loop_
  _geom_angle_atom_site_label_1
  _geom_angle_atom_site_label_2
  _geom_angle_atom_site_label_3
  _geom_angle
  _geom_angle_site_symmetry_1
  _geom_angle_site_symmetry_3
  _geom_angle_publ_flag
 C2 C1 H1 125.9(5) . . ?
 C5 C1 H1 125.7(5) . . ?
 C5 C1 C2 108.37(6) . . ?
 Fe1 C1 H1 125.0(5) . . ?
 Fe1 C1 C2 69.38(4) . . ?
 Fe1 C1 C5 70.49(4) . . ?
 H2 C2 C1 125.6(5) . . ?
 C3 C2 C1 108.00(6) . . ?
 C3 C2 H2 126.4(5) . . ?
 Fe1 C2 C1 69.67(4) . . ?
 Fe1 C2 H2 124.8(5) . . ?
 Fe1 C2 C3 69.44(4) . . ?
 H3 C3 C2 126.5(5) . . ?
 C4 C3 C2 107.83(6) . . ?
 C4 C3 H3 125.6(5) . . ?
 Fe1 C3 C2 69.61(4) . . ?
 Fe1 C3 H3 124.4(5) . . ?
 Fe1 C3 C4 69.68(4) . . ?
 H4 C4 C3 124.8(5) . . ?
 C5 C4 C3 108.52(6) . . ?
 C5 C4 H4 126.6(5) . . ?
 Fe1 C4 C3 69.36(4) . . ?
 Fe1 C4 H4 123.2(5) . . ?
 Fe1 C4 C5 70.55(3) . . ?
 C4 C5 C1 107.26(6) . . ?
 C6 C5 C1 126.83(6) . . ?
 C6 C5 C4 125.90(6) . . ?
 Fe1 C5 C1 68.76(3) . . ?
 Fe1 C5 C4 68.68(3) . . ?
 Fe1 C5 C6 127.11(4) . . ?
 C7 C6 C5 128.10(6) . . ?
 C8 C6 C5 128.11(6) . . ?
 C8 C6 C7 103.76(6) . . ?
 H7 C7 C6 129.6(5) . . ?
 N1 C7 C6 109.65(7) . . ?
 N1 C7 H7 120.8(5) . . ?
 H8 C8 C6 129.4(5) . . ?
 N2 C8 C6 109.41(6) . . ?
 N2 C8 H8 121.2(5) . . ?
 C10 C9 H9 125.7(5) . . ?
 C13 C9 H9 126.0(5) . . ?
 C13 C9 C10 108.25(6) . . ?
 Fe1 C9 H9 124.4(5) . . ?
 Fe1 C9 C10 69.38(4) . . ?
 Fe1 C9 C13 70.22(3) . . ?
 H10 C10 C9 125.8(5) . . ?
 C11 C10 C9 108.08(6) . . ?
 C11 C10 H10 126.1(5) . . ?
 Fe1 C10 C9 69.73(4) . . ?
 Fe1 C10 H10 125.0(5) . . ?
 Fe1 C10 C11 69.60(4) . . ?
 H11 C11 C10 127.0(5) . . ?
 C12 C11 C10 107.88(6) . . ?
 C12 C11 H11 125.1(5) . . ?
 Fe1 C11 C10 69.54(4) . . ?
 Fe1 C11 H11 125.1(5) . . ?
 Fe1 C11 C12 69.52(4) . . ?
 H12 C12 C11 125.5(5) . . ?
 C13 C12 C11 108.47(6) . . ?
 C13 C12 H12 126.0(5) . . ?
 Fe1 C12 C11 69.63(4) . . ?
 Fe1 C12 H12 124.0(5) . . ?
 Fe1 C12 C13 70.37(3) . . ?
 C12 C13 C9 107.31(5) . . ?
 C14 C13 C9 126.62(6) . . ?
 C14 C13 C12 126.07(6) . . ?
 Fe1 C13 C9 69.02(3) . . ?
 Fe1 C13 C12 68.77(3) . . ?
 Fe1 C13 C14 126.95(4) . . ?
 C15 C14 C13 128.38(6) . . ?
 C16 C14 C13 127.90(6) . . ?
 C16 C14 C15 103.71(6) . . ?
 H15 C15 C14 129.4(5) . . ?
 N3 C15 C14 109.67(7) . . ?
 N3 C15 H15 120.9(5) . . ?
 H16 C16 C14 128.9(5) . . ?
 N4 C16 C14 109.60(7) . . ?
 N4 C16 H16 121.5(5) . . ?
 C2 Fe1 C1 40.95(3) . . ?
 C3 Fe1 C1 68.94(3) . . ?
 C3 Fe1 C2 40.95(3) . . ?
 C4 Fe1 C1 68.69(3) . . ?
 C4 Fe1 C2 68.81(3) . . ?
 C4 Fe1 C3 40.97(3) . . ?
 C5 Fe1 C1 40.75(2) . . ?
 C5 Fe1 C2 68.76(3) . . ?
 C5 Fe1 C3 68.85(3) . . ?
 C5 Fe1 C4 40.77(2) . . ?
 C9 Fe1 C1 107.67(3) . . ?
 C9 Fe1 C2 122.42(3) . . ?
 C9 Fe1 C3 158.21(3) . . ?
 C9 Fe1 C4 159.66(3) . . ?
 C9 Fe1 C5 123.51(2) . . ?
 C10 Fe1 C1 123.68(3) . . ?
 C10 Fe1 C2 107.36(3) . . ?
 C10 Fe1 C3 121.82(3) . . ?
 C10 Fe1 C4 157.76(3) . . ?
 C10 Fe1 C5 160.15(3) . . ?
 C10 Fe1 C9 40.90(3) . . ?
 C11 Fe1 C1 160.00(3) . . ?
 C11 Fe1 C2 123.07(3) . . ?
 C11 Fe1 C3 106.63(3) . . ?
 C11 Fe1 C4 121.56(3) . . ?
 C11 Fe1 C5 157.62(3) . . ?
 C11 Fe1 C9 68.80(3) . . ?
 C11 Fe1 C10 40.86(3) . . ?
 C12 Fe1 C1 157.96(3) . . ?
 C12 Fe1 C2 159.43(3) . . ?
 C12 Fe1 C3 122.64(3) . . ?
 C12 Fe1 C4 106.74(3) . . ?
 C12 Fe1 C5 121.82(3) . . ?
 C12 Fe1 C9 68.70(3) . . ?
 C12 Fe1 C10 68.73(3) . . ?
 C12 Fe1 C11 40.86(3) . . ?
 C13 Fe1 C1 122.24(3) . . ?
 C13 Fe1 C2 158.36(3) . . ?
 C13 Fe1 C3 159.34(3) . . ?
 C13 Fe1 C4 122.96(2) . . ?
 C13 Fe1 C5 107.29(2) . . ?
 C13 Fe1 C9 40.76(2) . . ?
 C13 Fe1 C10 68.74(2) . . ?
 C13 Fe1 C11 68.79(3) . . ?
 C13 Fe1 C12 40.86(2) . . ?
 H2A N2 C8 136.2(15) . . ?
 N1 N2 C8 108.86(6) . . ?
 N1 N2 H2A 114.7(15) . . ?
 H3A H2A N2 152(3) 2 . ?
 N2 N1 C7 108.32(6) . . ?
 H1A N1 C7 138.2(13) . . ?
 H1A N1 N2 113.1(13) . . ?
 H1A H1A N1 156(3) 2 . ?
 H3A N3 C15 137.9(13) . . ?
 N4 N3 C15 108.31(7) . . ?
 N4 N3 H3A 112.4(13) . . ?
 N3 H3A H2A 166(3) . 2 ?
 N3 N4 C16 108.71(6) . . ?
 H4A N4 C16 134.4(13) . . ?
 H4A N4 N3 115.4(13) . . ?
 H4A H4A N4 153(4) 2 . ?

loop_
  _geom_hbond_atom_site_label_D
  _geom_hbond_atom_site_label_H
  _geom_hbond_atom_site_label_A
  _geom_hbond_distance_DH
  _geom_hbond_distance_HA
  _geom_hbond_distance_DA
  _geom_hbond_angle_DHA
  _geom_hbond_site_symmetry_A
 N2 H2A N3 0.95(3) 1.95(3) 2.8253(11) 153(2) 2
 N3 H3A N2 0.99(2) 1.86(2) 2.8253(11) 161.9(19) 2
 N4 H4A N4 1.001(19) 1.918(19) 2.8939(16) 164(2) 2

loop_
  _geom_torsion_atom_site_label_1
  _geom_torsion_atom_site_label_2
  _geom_torsion_atom_site_label_3
  _geom_torsion_atom_site_label_4
  _geom_torsion
  _geom_torsion_site_symmetry_1
  _geom_torsion_site_symmetry_2
  _geom_torsion_site_symmetry_3
  _geom_torsion_site_symmetry_4
  _geom_torsion_publ_flag
 C1 C2 C3 C4 -0.22(6) . . . . ?
 C1 C2 C3 Fe1 59.19(5) . . . . ?
 C1 C5 C4 C3 1.07(6) . . . . ?
 C1 C5 C4 Fe1 -58.09(5) . . . . ?
 C1 C5 C6 C7 11.54(8) . . . . ?
 C1 C5 C6 C8 -170.47(6) . . . . ?
 C2 C3 C4 C5 -0.53(6) . . . . ?
 C2 C3 C4 Fe1 59.37(5) . . . . ?
 C3 C4 C5 C6 -179.70(5) . . . . ?
 C3 C4 C5 Fe1 59.16(5) . . . . ?
 C4 C5 C6 C7 -167.54(6) . . . . ?
 C4 C5 C6 C8 10.45(8) . . . . ?
 C5 C6 C7 N1 178.14(7) . . . . ?
 C5 C6 C8 N2 -178.44(7) . . . . ?
 C6 C7 N1 N2 0.44(6) . . . . ?
 C6 C8 N2 N1 0.33(6) . . . . ?
 C7 N1 N2 C8 -0.48(6) . . . . ?
 C9 C10 C11 C12 -0.17(6) . . . . ?
 C9 C10 C11 Fe1 -59.32(5) . . . . ?
 C9 C13 C12 C11 -0.97(6) . . . . ?
 C9 C13 C12 Fe1 58.44(5) . . . . ?
 C9 C13 C14 C15 6.50(8) . . . . ?
 C9 C13 C14 C16 -171.95(6) . . . . ?
 C10 C11 C12 C13 0.71(6) . . . . ?
 C10 C11 C12 Fe1 -59.17(5) . . . . ?
 C11 C12 C13 C14 179.60(5) . . . . ?
 C11 C12 C13 Fe1 -59.41(5) . . . . ?
 C12 C13 C14 C15 -174.18(6) . . . . ?
 C12 C13 C14 C16 7.37(8) . . . . ?
 C13 C14 C15 N3 -179.31(7) . . . . ?
 C13 C14 C16 N4 179.31(7) . . . . ?
 C14 C15 N3 N4 0.38(6) . . . . ?
 C14 C16 N4 N3 -0.34(6) . . . . ?
 C15 N3 N4 C16 -0.03(6) . . . . ?

loop_
  _refln_index_h
  _refln_index_k
  _refln_index_l
  _refln_F_squared_calc
  _refln_F_squared_meas
  _refln_F_squared_sigma
  _refln_F_squared_weight
  _refln_observed_status
-41 1 1 1285.250 1287.160 15.506 54.347 o
-41 1 2 0.498 5.739 14.577 188.750 o
-41 1 3 594.838 604.391 14.497 103.858 o
-40 0 2 260.105 312.286 19.628 88.274 o
-40 0 4 1721.910 1719.950 57.018 10.000 o
-40 2 1 48.139 34.951 12.845 230.162 o
-40 2 2 200.672 220.047 14.038 162.447 o
-40 2 3 89.460 91.527 14.055 184.354 o
-40 2 4 2777.090 2637.270 58.818 7.961 o
-39 1 1 3452.230 3493.270 50.882 8.121 o
-39 1 2 6.067 3.234 14.067 202.028 o
-39 1 3 48.441 56.260 11.275 290.293 o
-39 1 4 175.839 170.681 11.523 230.553 o
-39 1 5 3035.130 2857.540 65.010 6.636 o
-39 3 1 3364.880 3368.080 57.189 7.285 o
-39 3 2 112.762 107.771 14.264 175.505 o
-39 3 3 288.659 292.808 15.474 128.338 o
-39 3 4 71.700 86.519 12.399 235.048 o
-38 0 2 1897.070 1914.760 37.325 17.556 o
-38 0 4 830.522 836.546 29.276 35.587 o
-38 2 1 121.628 132.139 12.155 227.362 o
-38 2 2 2667.940 2644.740 36.072 14.228 o
-38 2 3 22.159 24.973 11.981 270.542 o
-38 2 4 819.939 792.392 13.309 91.331 o
-38 2 5 54.868 51.137 12.387 243.070 o
-38 4 1 53.054 68.417 12.664 231.881 o
-38 4 2 2692.890 2708.520 73.464 5.779 o
-38 4 3 78.181 81.552 13.329 205.523 o
-38 4 4 820.146 786.999 14.921 82.897 o
-37 1 1 1820.250 1862.740 14.882 37.607 o
-37 1 2 24.456 38.886 13.718 206.588 o
-37 1 3 811.103 815.503 13.012 92.815 o
-37 1 4 0.617 1.417 10.819 342.919 o
-37 1 5 2995.250 2982.650 57.250 7.845 o
-37 1 6 17.246 31.329 12.312 257.056 o
-37 3 1 823.852 834.490 14.170 85.341 o
-37 3 2 21.742 9.758 12.386 255.586 o
-37 3 3 1522.000 1525.900 25.069 31.692 o
-37 3 4 68.254 83.782 11.819 257.330 o
-37 3 5 2002.270 1904.980 57.120 9.552 o
-37 5 1 1466.710 1400.240 17.038 45.579 o
-37 5 2 49.696 60.983 13.178 216.657 o
-37 5 3 1086.320 1054.030 32.604 27.720 o
-36 0 2 9155.960 9327.160 166.281 0.980 o
-36 0 4 214.465 215.181 15.122 142.993 o
-36 0 6 3602.490 3600.240 140.533 1.805 o
-36 2 1 705.560 766.972 12.734 103.232 o
-36 2 2 3719.620 3784.470 49.889 7.767 o
-36 2 3 79.143 89.440 11.633 260.976 o
-36 2 4 362.490 351.568 11.940 169.493 o
-36 2 5 15.317 24.409 11.226 309.161 o
-36 2 6 2563.040 2465.770 66.355 6.921 o
-36 4 1 274.486 304.301 13.205 163.076 o
-36 4 2 629.221 618.804 14.174 103.516 o
-36 4 3 81.039 89.788 12.196 239.608 o
-36 4 4 259.128 271.405 12.311 184.764 o
-36 4 5 259.057 262.644 15.711 128.842 o
-36 6 1 359.755 368.914 14.496 131.382 o
-36 6 2 2163.400 2103.790 47.708 11.981 o
-36 6 3 106.772 134.317 19.858 95.456 o
-35 1 1 346.126 364.275 11.851 172.534 o
-35 1 2 128.405 149.425 14.339 169.452 o
-35 1 3 7926.250 7949.110 94.579 2.103 o
-35 1 4 20.634 19.391 10.887 326.972 o
-35 1 5 33.626 53.962 11.218 298.308 o
-35 1 6 0.961 5.008 11.752 290.057 o
-35 3 1 8.489 11.581 14.129 199.330 o
-35 3 2 221.002 249.062 13.079 176.461 o
-35 3 3 1575.190 1590.910 23.992 32.113 o
-35 3 4 126.621 123.212 11.621 244.838 o
-35 3 5 66.935 76.676 12.873 221.510 o
-35 3 6 83.943 88.358 12.754 220.832 o
-35 5 1 294.935 299.964 13.100 162.527 o
-35 5 2 182.858 172.562 13.384 180.984 o
-35 5 3 1431.640 1388.490 31.207 25.950 o
-35 5 4 154.752 165.751 12.771 200.412 o
-35 5 5 348.955 328.540 13.629 146.072 o
-34 0 2 9.539 38.224 16.524 145.018 o
-34 0 4 3348.140 3381.210 48.558 8.743 o
-34 0 6 154.857 171.791 16.652 127.480 o
-34 2 1 614.623 646.631 12.746 114.947 o
-34 2 2 160.425 157.728 13.171 190.274 o
-34 2 3 337.138 358.203 12.553 162.336 o
-34 2 4 2920.860 2936.470 38.469 12.328 o
-34 2 5 6.430 23.834 11.185 314.648 o
-34 2 6 917.424 855.087 13.654 82.436 o
-34 2 7 12.577 13.914 16.096 153.484 o
-34 4 1 1.614 15.676 12.097 272.160 o
-34 4 2 338.166 316.278 13.364 151.932 o
-34 4 3 0.719 3.814 11.525 301.790 o
-34 4 4 2480.700 2449.850 36.564 14.948 o
-34 4 5 85.186 115.527 12.474 226.655 o
-34 4 6 1586.060 1512.900 41.744 16.703 o
-34 6 1 580.312 586.124 14.085 108.828 o
-34 6 2 77.379 80.207 13.271 207.400 o
-34 6 3 423.126 435.025 18.944 84.557 o
-34 6 4 4233.760 4065.260 97.120 3.171 o
-33 1 1 6031.020 6116.580 30.932 5.586 o
-33 1 2 0.368 6.443 10.185 385.616 o
-33 1 3 1234.650 1276.660 15.330 56.337 o
-33 1 4 474.135 506.691 11.561 149.023 o
-33 1 5 847.715 848.370 12.085 94.509 o
-33 1 6 29.091 30.630 12.112 262.405 o
-33 1 7 2126.120 2083.270 51.215 10.932 o
-33 3 1 7536.790 7642.200 56.766 3.201 o
-33 3 2 81.081 92.117 12.520 228.430 o
-33 3 3 1601.590 1583.220 20.114 36.866 o
-33 3 4 776.377 809.120 13.218 94.005 o
-33 3 5 1875.140 1885.100 39.203 16.641 o
-33 3 6 227.828 248.945 11.938 200.472 o
-33 3 7 2830.500 2718.560 66.287 6.651 o
-33 5 1 1388.190 1407.520 26.005 32.469 o
-33 5 2 219.900 211.393 13.076 179.410 o
-33 5 3 648.407 642.840 12.248 116.351 o
-33 5 4 218.678 218.926 13.067 179.227 o
-33 5 5 2143.150 2061.450 35.236 17.485 o
-33 7 1 3679.220 3617.300 67.699 5.607 o
-33 7 2 521.941 519.877 23.634 56.831 o
-33 7 3 696.952 687.992 33.048 30.772 o
-32 0 2 12.841 36.333 15.027 174.549 o
-32 0 4 3464.280 3468.730 50.328 8.214 o
-32 0 6 334.513 344.692 16.685 109.672 o
-32 2 1 282.618 281.408 12.089 184.700 o
-32 2 2 2127.660 2135.900 25.511 23.375 o
-32 2 3 474.422 500.756 11.636 148.410 o
-32 2 4 5929.170 5973.340 80.750 3.203 o
-32 2 5 203.843 217.374 11.675 214.934 o
-32 2 6 444.349 444.911 12.716 141.530 o
-32 2 7 323.299 339.336 12.781 161.660 o
-32 4 1 73.434 91.776 12.471 231.687 o
-32 4 2 185.935 178.265 12.606 198.101 o
-32 4 3 371.295 369.857 11.679 171.237 o
-32 4 4 3178.340 3203.840 66.025 6.271 o
-32 4 5 1.142 16.177 12.106 271.854 o
-32 4 6 288.585 307.998 12.828 167.624 o
-32 6 1 3.585 13.653 13.253 226.940 o
-32 6 2 249.319 231.741 13.366 168.163 o
-32 6 3 126.908 139.739 12.739 208.445 o
-32 6 4 1967.300 1944.490 49.496 11.865 o
-32 6 5 53.693 62.977 13.924 194.636 o
-31 1 1 5328.250 5346.800 19.209 7.524 o
-31 1 2 0.021 9.348 10.518 361.211 o
-31 1 3 17.092 10.504 11.557 293.861 o
-31 1 4 118.363 121.586 11.082 267.189 o
-31 1 5 3009.620 2998.120 34.085 13.295 o
-31 1 6 55.545 63.902 11.595 272.605 o
-31 1 7 8.068 3.412 12.482 255.693 o
-31 3 1 2631.580 2745.460 23.789 19.153 o
-31 3 2 187.331 196.527 10.791 247.627 o
-31 3 3 1576.990 1580.910 13.034 47.590 o
-31 3 4 377.054 411.330 11.436 171.239 o
-31 3 5 4914.710 4963.470 82.413 3.614 o
-31 3 6 19.129 18.591 11.965 272.929 o
-31 3 7 22.900 27.234 11.890 274.031 o
-31 5 1 3901.040 3944.220 41.048 8.760 o
-31 5 2 318.396 335.770 12.947 159.778 o
-31 5 3 13.462 32.477 10.970 322.501 o
-31 5 4 80.333 94.116 12.116 242.064 o
-31 5 5 1839.600 1800.920 28.087 24.649 o
-31 5 6 241.935 248.323 16.868 116.484 o
-31 7 1 1769.790 1757.200 24.721 28.501 o
-31 7 2 57.350 67.447 14.255 185.445 o
-31 7 3 1037.710 1026.830 30.201 31.440 o
-31 7 4 602.937 600.885 16.184 91.278 o
-30 0 2 5837.880 5842.230 47.646 4.956 o
-30 0 4 135.484 138.301 14.800 160.203 o
-30 0 6 643.616 633.692 16.941 83.740 o
-30 0 8 799.497 800.510 32.139 31.134 o
-30 2 1 6189.060 6215.380 33.081 5.295 o
-30 2 2 6971.760 6945.260 69.348 3.134 o
-30 2 3 2520.680 2508.310 22.805 21.010 o
-30 2 4 1346.340 1331.670 12.636 58.215 o
-30 2 5 98.205 106.174 11.484 259.400 o
-30 2 6 1744.160 1763.910 41.075 16.234 o
-30 2 7 22.949 16.840 12.118 265.513 o
-30 2 8 779.964 733.065 23.246 51.304 o
-30 4 1 3410.080 3431.330 40.894 10.106 o
-30 4 2 4914.990 4904.090 46.287 6.240 o
-30 4 3 10.804 31.662 10.550 349.058 o
-30 4 4 102.668 123.423 12.649 217.042 o
-30 4 5 59.252 63.061 12.002 255.103 o
-30 4 6 1084.170 1078.730 24.559 40.451 o
-30 4 7 269.961 259.571 14.262 148.685 o
-30 6 1 1964.490 1996.380 21.231 28.702 o
-30 6 2 3504.590 3606.890 57.989 6.921 o
-30 6 3 88.112 101.177 11.392 266.504 o
-30 6 4 21.484 44.112 12.886 233.149 o
-30 6 5 41.212 52.831 13.200 218.210 o
-30 6 6 530.877 477.842 22.497 61.651 o
-30 8 1 1973.260 1930.010 54.356 10.328 o
-30 8 2 1207.680 1192.540 44.691 16.403 o
-30 8 3 2.954 1.015 15.341 170.462 o
-29 1 1 3056.110 3136.490 21.015 16.868 o
-29 1 2 49.463 66.674 10.683 317.970 o
-29 1 3 3777.030 3789.160 36.647 9.855 o
-29 1 4 3485.590 3428.710 29.747 12.381 o
-29 1 5 493.000 493.611 11.522 147.957 o
-29 1 6 295.040 303.649 11.563 191.590 o
-29 1 7 2142.130 2141.910 35.354 17.268 o
-29 1 8 2.272 -8.769 12.688 249.204 o
-29 3 1 3140.780 3185.370 21.226 16.283 o
-29 3 2 147.543 158.874 10.779 264.698 o
-29 3 3 7304.030 7322.380 72.938 2.856 o
-29 3 4 13.755 27.576 11.029 319.958 o
-29 3 5 847.447 846.047 12.497 92.401 o
-29 3 6 99.494 115.800 12.335 228.096 o
-29 3 7 2320.510 2284.840 44.074 12.737 o
-29 3 8 446.225 419.268 19.348 81.338 o
-29 5 1 225.637 249.247 12.286 192.737 o
-29 5 2 194.703 204.110 12.200 204.339 o
-29 5 3 2809.890 2788.630 24.885 17.640 o
-29 5 4 1555.860 1566.430 25.547 30.561 o
-29 5 5 1809.490 1823.140 23.904 28.623 o
-29 5 6 0.226 -7.057 13.645 215.872 o
-29 5 7 1736.600 1661.420 63.378 8.411 o
-29 7 1 60.802 65.360 14.118 188.502 o
-29 7 2 174.366 186.510 14.782 153.899 o
-29 7 3 2952.830 2920.480 50.877 9.166 o
-29 7 4 215.548 240.052 14.378 153.644 o
-29 7 5 499.926 477.694 14.451 115.671 o
-28 0 4 7252.070 7183.890 142.331 1.394 o
-28 0 6 3227.030 3208.230 50.761 8.618 o
-28 0 8 2497.880 2499.660 83.436 4.821 o
-28 2 1 807.862 826.801 13.410 90.472 o
-28 2 2 4802.110 4800.420 54.372 5.671 o
-28 2 3 3325.550 3298.730 29.274 13.181 o
-28 2 4 9630.870 9799.190 100.759 1.618 o
-28 2 5 69.218 69.542 11.332 279.185 o
-28 2 6 4215.520 4280.110 77.226 4.328 o
-28 2 7 205.841 221.933 12.503 193.425 o
-28 2 8 1184.040 1145.290 24.836 38.160 o
-28 4 1 586.284 580.498 12.543 122.144 o
-28 4 2 20.634 20.605 10.020 383.253 o
-28 4 3 426.285 441.988 10.882 170.038 o
-28 4 4 3003.120 3049.070 36.815 12.445 o
-28 4 5 10169.100 10187.000 119.982 1.318 o
-28 4 6 2765.700 2796.540 34.513 14.231 o
-28 4 7 97.787 89.513 15.273 157.682 o
-28 6 1 527.886 546.999 13.357 121.135 o
-28 6 2 2191.090 2175.830 22.811 24.609 o
-28 6 3 198.632 192.542 12.267 203.004 o
-28 6 4 1312.210 1308.250 17.622 48.792 o
-28 6 5 1767.350 1760.970 40.487 16.487 o
-28 6 6 2056.260 2056.760 60.503 8.605 o
-28 8 1 628.548 631.105 14.531 100.502 o
-28 8 2 34.887 74.082 14.159 190.416 o
-28 8 3 24.481 36.603 14.940 175.198 o
-28 8 4 1912.690 1855.680 42.510 14.905 o
-27 1 1 7677.600 7656.730 40.588 3.587 o
-27 1 2 39.295 42.619 10.919 313.697 o
-27 1 3 12347.800 12260.400 123.810 1.048 o
-27 1 4 221.762 209.495 10.792 236.856 o
-27 1 5 4450.130 4471.600 31.161 8.736 o
-27 1 6 205.910 224.648 11.414 220.836 o
-27 1 7 4156.260 4276.140 69.987 4.921 o
-27 1 8 186.851 186.935 12.786 192.861 o
-27 3 1 997.837 1010.120 13.575 75.133 o
-27 3 2 159.270 164.827 10.410 274.275 o
-27 3 3 714.580 721.226 11.588 112.362 o
-27 3 4 160.057 157.668 10.715 263.554 o
-27 3 5 270.138 302.087 12.600 174.895 o
-27 3 6 2309.380 2355.880 38.356 14.897 o
-27 3 7 2978.960 2975.050 64.233 6.746 o
-27 3 8 277.977 267.906 14.975 136.940 o
-27 5 1 654.091 683.433 13.093 107.573 o
-27 5 2 503.607 505.003 12.722 131.977 o
-27 5 3 4538.800 4564.430 56.870 5.749 o
-27 5 4 133.607 148.837 11.438 246.198 o
-27 5 5 4.635 39.646 14.936 177.380 o
-27 5 6 1349.040 1331.190 35.277 22.632 o
-27 5 7 2090.960 2038.910 39.598 15.505 o
-27 7 1 2640.580 2613.620 27.387 17.885 o
-27 7 2 908.138 948.084 19.283 58.731 o
-27 7 3 5480.350 5523.170 93.802 2.863 o
-27 7 4 53.589 71.437 13.456 206.823 o
-27 7 5 888.183 900.669 20.378 56.262 o
-27 7 6 550.097 516.136 13.845 115.923 o
-27 9 1 334.019 340.809 14.342 137.045 o
-27 9 2 1347.150 1269.550 28.440 30.269 o
-27 9 3 768.827 797.861 26.471 42.322 o
-26 0 2 3352.990 3310.840 20.425 15.257 o
-26 0 4 870.630 900.863 16.576 70.679 o
-26 0 6 8.811 25.721 15.457 166.088 o
-26 0 8 5535.570 5544.800 205.750 0.844 o
-26 2 1 602.793 609.880 11.419 129.679 o
-26 2 2 1526.290 1524.400 13.574 48.681 o
-26 2 3 2432.790 2430.800 28.218 19.005 o
-26 2 4 2215.800 2226.120 22.031 24.733 o
-26 2 5 1.087 22.967 11.233 314.051 o
-26 2 6 2713.250 2770.520 47.730 10.387 o
-26 2 7 40.792 28.159 11.820 272.051 o
-26 2 8 3174.110 3141.220 71.769 5.601 o
-26 4 1 18.558 36.580 11.887 274.080 o
-26 4 2 4.079 21.432 10.698 344.845 o
-26 4 3 66.368 74.059 10.977 295.617 o
-26 4 4 5041.520 5052.220 46.356 6.039 o
-26 4 5 98.549 109.270 11.556 256.125 o
-26 4 6 1982.090 1987.980 35.055 18.395 o
-26 4 7 20.738 46.328 12.318 254.197 o
-26 4 8 3760.050 3586.250 128.798 2.091 o
-26 6 1 1562.610 1589.740 25.146 30.855 o
-26 6 2 340.405 346.455 13.019 155.202 o
-26 6 3 535.178 561.239 12.730 126.027 o
-26 6 4 9703.210 9706.590 136.828 1.201 o
-26 6 5 1.972 8.948 13.676 213.882 o
-26 6 6 165.594 172.283 13.151 188.834 o
-26 6 7 758.237 748.568 26.669 42.294 o
-26 8 1 34.476 77.089 15.924 152.049 o
-26 8 2 154.988 165.962 14.268 166.700 o
-26 8 3 920.078 930.527 19.126 59.167 o
-26 8 4 3134.700 3035.460 67.738 6.138 o
-26 8 5 968.952 920.984 29.092 34.251 o
-25 1 1 7086.610 7074.330 33.394 4.285 o
-25 1 2 59.773 73.574 10.717 310.932 o
-25 1 3 90.640 102.914 10.151 322.481 o
-25 1 4 1104.580 1102.410 14.085 67.001 o
-25 1 5 2937.050 3013.380 34.021 13.512 o
-25 1 6 1.363 -5.543 11.279 315.522 o
-25 1 7 1009.860 1046.360 29.752 32.271 o
-25 1 8 2.869 16.569 12.237 265.610 o
-25 1 9 2063.890 1956.460 82.951 5.108 o
-25 3 1 10475.400 10524.200 46.764 2.089 o
-25 3 2 501.075 516.985 10.628 156.722 o
-25 3 3 152.808 166.509 10.313 279.977 o
-25 3 4 105.425 94.084 11.063 275.967 o
-25 3 5 7386.030 7423.470 88.452 2.397 o
-25 3 6 1438.190 1454.260 20.302 40.071 o
-25 3 7 4113.800 4111.510 88.159 3.677 o
-25 3 8 19.403 22.855 13.142 226.868 o
-25 5 1 506.041 511.870 12.928 129.149 o
-25 5 2 165.799 168.012 10.695 261.046 o
-25 5 3 36.780 48.472 10.826 318.576 o
-25 5 4 1246.570 1269.020 14.008 59.311 o
-25 5 5 4886.400 4979.480 57.027 5.317 o
-25 5 6 352.592 351.840 13.296 149.239 o
-25 5 7 112.206 119.534 12.649 215.603 o
-25 5 8 6.131 23.669 13.415 220.212 o
-25 7 1 2549.100 2592.650 37.948 13.980 o
-25 7 2 1.869 2.947 12.907 240.631 o
-25 7 3 35.705 54.278 12.163 255.741 o
-25 7 4 378.879 434.603 22.188 67.095 o
-25 7 5 1745.540 1716.310 32.868 21.622 o
-25 7 6 171.939 181.859 12.929 192.305 o
-25 9 1 5738.300 5636.100 94.028 2.783 o
-25 9 2 5.248 33.034 13.605 213.554 o
-25 9 3 56.802 56.035 15.518 158.641 o
-25 9 4 8.049 27.464 21.897 83.295 o
-24 0 2 79.419 115.942 17.488 123.051 o
-24 0 4 648.081 635.148 15.550 92.162 o
-24 0 6 3020.020 3088.510 37.724 12.097 o
-24 0 8 45.898 88.341 16.498 140.747 o
-24 2 1 6.963 13.567 10.234 376.670 o
-24 2 2 8291.300 8227.830 95.262 2.005 o
-24 2 3 261.881 256.441 10.895 218.699 o
-24 2 4 2246.920 2269.500 16.687 27.777 o
-24 2 5 3.459 4.185 10.827 340.644 o
-24 2 6 4000.310 4043.980 49.710 7.306 o
-24 2 7 407.093 447.565 15.102 117.387 o
-24 2 8 1788.450 1743.960 51.839 11.511 o
-24 2 9 15.909 16.387 13.791 207.565 o
-24 4 1 1.773 15.814 11.810 285.380 o
-24 4 2 1990.970 1967.200 18.094 31.329 o
-24 4 3 559.894 555.117 11.698 134.435 o
-24 4 4 1238.380 1249.010 16.116 54.723 o
-24 4 5 326.513 336.480 11.464 185.170 o
-24 4 6 3029.170 3063.650 42.635 10.820 o
-24 4 7 268.506 276.597 13.145 166.742 o
-24 4 8 339.260 316.828 13.652 147.439 o
-24 6 1 81.527 94.396 12.788 219.673 o
-24 6 2 1749.540 1732.700 15.558 39.161 o
-24 6 3 159.134 152.735 12.089 219.331 o
-24 6 4 496.828 500.787 13.131 128.397 o
-24 6 5 193.521 203.996 12.669 193.109 o
-24 6 6 609.946 608.004 13.273 112.502 o
-24 6 7 110.622 105.750 13.123 203.749 o
-24 8 1 603.835 621.569 14.194 105.011 o
-24 8 2 12801.900 12933.600 249.038 0.462 o
-24 8 3 258.423 238.717 15.501 132.650 o
-24 8 4 71.122 81.375 12.999 216.378 o
-24 8 5 103.257 96.200 13.774 188.876 o
-24 8 6 159.149 165.467 18.071 110.203 o
-24 10 1 506.291 487.412 24.635 53.728 o
-24 10 2 3815.110 3696.390 114.419 2.541 o
-23 1 1 9232.660 9033.580 49.733 2.554 o
-23 1 2 300.147 297.978 10.213 222.276 o
-23 1 3 8971.000 8879.540 63.851 2.401 o
-23 1 4 20.810 28.598 10.174 370.083 o
-23 1 5 882.314 893.884 11.994 91.296 o
-23 1 6 385.218 375.327 11.335 174.498 o
-23 1 7 401.126 416.533 11.797 161.518 o
-23 1 8 67.852 71.821 12.238 243.185 o
-23 1 9 1673.310 1621.540 27.887 26.745 o
-23 3 1 1085.730 1094.760 13.628 69.359 o
-23 3 2 96.790 96.234 10.001 329.273 o
-23 3 3 16660.100 16680.800 126.088 0.707 o
-23 3 4 731.553 726.141 13.794 95.928 o
-23 3 5 3346.000 3385.980 31.648 12.400 o
-23 3 6 31.837 46.419 11.887 269.088 o
-23 3 7 632.976 643.713 15.982 89.927 o
-23 3 8 0.671 22.125 12.728 245.589 o
-23 3 9 2321.370 2198.130 50.679 10.696 o
-23 5 1 5535.200 5572.300 54.768 4.825 o
-23 5 2 1.176 22.311 10.738 343.363 o
-23 5 3 1839.950 1839.030 15.869 36.445 o
-23 5 4 204.763 206.728 12.400 197.362 o
-23 5 5 2655.540 2630.060 35.984 14.322 o
-23 5 6 23.270 34.062 12.524 247.009 o
-23 5 7 1322.070 1285.770 37.748 20.746 o
-23 5 8 42.122 47.656 14.249 188.937 o
-23 7 1 293.037 309.630 13.419 156.801 o
-23 7 2 1307.520 1307.020 15.438 53.620 o
-23 7 3 4089.210 4057.220 53.842 6.685 o
-23 7 4 274.111 269.714 13.035 168.455 o
-23 7 5 1879.360 1886.280 58.627 9.309 o
-23 7 6 248.270 255.034 13.209 169.700 o
-23 7 7 346.850 333.233 26.026 52.421 o
-23 9 1 4.720 17.207 13.439 220.239 o
-23 9 2 413.825 395.931 19.413 82.528 o
-23 9 3 2012.350 1999.860 41.251 15.021 o
-23 9 4 1781.590 1727.500 53.510 10.980 o
-23 9 5 138.720 163.470 13.756 179.631 o
-22 0 2 18155.100 17598.200 221.318 0.418 o
-22 0 4 5207.680 5131.780 58.276 4.949 o
-22 0 6 2860.030 2889.900 40.405 11.972 o
-22 0 8 54.299 71.396 16.818 135.694 o
-22 2 1 1362.610 1334.020 12.273 58.413 o
-22 2 2 9536.190 9299.430 98.845 1.687 o
-22 2 3 1891.870 1877.540 18.225 33.023 o
-22 2 4 10545.500 10666.800 75.284 1.747 o
-22 2 5 285.603 303.058 11.597 192.621 o
-22 2 6 3347.940 3421.870 48.904 8.651 o
-22 2 7 399.002 421.003 13.768 134.319 o
-22 2 8 12.177 34.945 14.080 198.465 o
-22 2 9 0.285 -7.859 14.820 183.009 o
-22 4 1 5601.510 5563.050 49.976 5.089 o
-22 4 2 6056.790 6019.190 50.967 4.563 o
-22 4 3 83.720 90.851 10.780 296.114 o
-22 4 4 4510.980 4483.160 51.108 6.375 o
-22 4 5 700.099 696.384 11.715 113.737 o
-22 4 6 3417.700 3452.830 50.558 8.245 o
-22 4 7 3.564 18.823 13.732 211.098 o
-22 4 8 822.954 811.514 19.104 63.645 o
-22 6 1 6206.780 6263.610 40.403 4.913 o
-22 6 2 5166.460 5225.990 36.675 6.615 o
-22 6 3 3059.540 3108.100 33.981 13.015 o
-22 6 4 518.791 508.676 20.794 69.414 o
-22 6 5 428.583 472.045 13.460 132.668 o
-22 6 6 5994.110 6139.580 124.406 1.854 o
-22 6 7 23.718 32.390 18.668 113.462 o
-22 8 1 6191.260 6151.690 56.342 4.172 o
-22 8 2 1620.810 1613.890 32.316 23.037 o
-22 8 3 1842.180 1840.160 18.784 33.352 o
-22 8 4 53.866 64.150 12.799 227.639 o
-22 8 5 1028.220 1025.750 38.417 21.859 o
-22 8 6 2445.100 2387.580 70.820 6.352 o
-22 10 1 1403.060 1350.250 20.340 41.436 o
-22 10 2 581.940 549.956 14.938 103.056 o
-22 10 3 1295.690 1216.110 39.674 19.477 o
-21 1 1 113.035 124.047 10.211 306.335 o
-21 1 2 1125.550 1090.800 12.424 71.641 o
-21 1 3 10716.200 10573.400 49.372 2.007 o
-21 1 4 1922.790 1950.330 14.700 35.451 o
-21 1 5 409.724 406.023 10.983 173.987 o
-21 1 6 574.607 578.603 11.615 132.422 o
-21 1 7 11555.500 11744.200 134.967 1.034 o
-21 1 8 4.120 25.559 13.642 213.208 o
-21 1 9 38.788 42.515 16.300 146.425 o
-21 3 1 2777.550 2738.970 15.042 21.739 o
-21 3 2 61.297 75.754 9.859 358.851 o
-21 3 3 9831.580 9810.170 82.518 1.836 o
-21 3 4 3075.090 3101.080 27.560 14.878 o
-21 3 5 162.023 178.771 11.807 224.221 o
-21 3 6 645.956 658.934 14.481 98.861 o
-21 3 7 2140.880 2226.910 36.090 16.732 o
-21 3 8 0.546 6.720 12.283 265.471 o
-21 3 9 2.642 -2.857 14.305 196.100 o
-21 5 1 2419.630 2458.530 19.363 23.726 o
-21 5 2 46.712 61.139 10.575 326.061 o
-21 5 3 6150.650 6124.890 38.642 5.097 o
-21 5 4 4258.530 4254.440 42.065 7.848 o
-21 5 5 363.158 342.588 12.726 157.164 o
-21 5 6 287.787 307.333 13.906 149.768 o
-21 5 7 4345.910 4417.760 86.626 3.651 o
-21 5 8 6.922 -11.361 13.536 218.212 o
-21 7 1 2387.140 2406.210 20.896 23.341 o
-21 7 2 310.140 301.185 13.111 160.309 o
-21 7 3 6778.840 6708.420 91.573 2.517 o
-21 7 4 487.638 489.977 20.277 73.297 o
-21 7 5 7.080 28.550 12.000 273.307 o
-21 7 6 687.367 710.454 15.637 87.544 o
-21 7 7 4479.430 4370.150 149.007 1.557 o
-21 9 1 3493.420 3458.920 63.900 6.220 o
-21 9 2 1973.620 1995.730 32.609 19.925 o
-21 9 3 2121.540 2089.280 45.213 12.977 o
-21 9 4 1826.770 1775.010 44.310 14.392 o
-21 9 5 591.547 573.432 14.451 105.494 o
-20 0 2 5969.980 6088.250 25.845 5.898 o
-20 0 4 8008.540 8137.250 70.057 2.618 o
-20 0 6 2413.950 2478.590 48.865 10.836 o
-20 0 8 19890.100 20093.500 414.391 0.175 o
-20 2 1 25.600 25.066 9.811 394.820 o
-20 2 2 5.839 10.061 10.201 380.555 o
-20 2 3 465.865 440.555 10.753 165.906 o
-20 2 4 14027.200 14163.000 177.876 0.656 o
-20 2 5 450.888 455.104 11.657 154.126 o
-20 2 6 5811.150 5987.820 47.658 4.922 o
-20 2 7 958.702 952.163 15.631 70.111 o
-20 2 8 3966.200 3995.170 69.372 5.158 o
-20 2 9 480.452 459.045 18.613 84.006 o
-20 4 1 391.168 395.865 11.590 167.726 o
-20 4 2 4793.360 4841.340 36.457 7.344 o
-20 4 3 520.363 519.093 11.386 144.603 o
-20 4 4 9901.490 9941.010 70.275 1.982 o
-20 4 5 14693.300 14856.500 165.346 0.673 o
-20 4 6 1393.850 1439.810 34.926 22.454 o
-20 4 7 109.705 112.755 12.162 231.800 o
-20 4 8 605.837 616.679 17.013 85.412 o
-20 4 9 139.729 117.511 13.690 184.170 o
-20 6 1 860.488 849.934 14.019 83.772 o
-20 6 2 2941.740 2941.640 23.932 16.965 o
-20 6 3 1538.360 1570.460 16.514 43.274 o
-20 6 4 6594.370 6552.340 65.116 3.503 o
-20 6 5 3220.730 3263.520 30.824 13.165 o
-20 6 6 40.278 56.386 14.168 190.669 o
-20 6 7 499.890 525.116 21.455 66.497 o
-20 6 8 1564.960 1478.960 48.234 13.514 o
-20 8 1 595.067 602.781 13.354 113.209 o
-20 8 2 2140.100 2127.960 38.477 15.741 o
-20 8 3 89.539 109.747 13.861 187.752 o
-20 8 4 1917.220 1966.300 18.187 32.165 o
-20 8 5 1389.590 1372.210 27.106 31.157 o
-20 8 6 102.937 118.240 14.886 163.126 o
-20 10 1 928.955 926.625 25.126 42.447 o
-20 10 2 401.873 378.521 15.290 118.388 o
-20 10 3 905.511 926.223 20.824 54.170 o
-20 10 4 200.915 219.470 15.643 136.235 o
-19 1 1 11451.300 11259.400 83.047 1.501 o
-19 1 2 171.784 157.214 11.557 232.000 o
-19 1 3 353.592 340.376 10.861 191.819 o
-19 1 4 59.458 58.149 10.381 332.370 o
-19 1 5 1857.560 1860.590 15.702 36.177 o
-19 1 6 4314.620 4402.780 29.450 9.264 o
-19 1 7 1672.320 1660.810 18.711 37.095 o
-19 1 8 28.210 38.089 12.221 257.232 o
-19 1 9 2161.680 1984.930 55.386 9.769 o
-19 3 1 16736.900 16546.600 132.607 0.687 o
-19 3 2 2811.510 2716.140 20.333 19.602 o
-19 3 3 573.129 577.833 11.495 133.852 o
-19 3 4 1535.370 1564.580 13.130 48.660 o
-19 3 5 3552.870 3618.030 55.732 7.187 o
-19 3 6 452.652 446.173 12.743 140.209 o
-19 3 7 4113.100 4172.420 84.042 3.922 o
-19 3 8 394.382 395.151 22.995 63.335 o
-19 3 9 12.638 27.284 14.115 197.994 o
-19 5 1 17306.700 17235.300 143.203 0.624 o
-19 5 2 393.592 402.437 10.842 179.368 o
-19 5 3 1758.330 1749.540 14.178 40.469 o
-19 5 4 1828.350 1836.610 27.847 24.806 o
-19 5 5 5758.290 5916.260 88.757 2.941 o
-19 5 6 1073.660 1076.910 13.632 70.203 o
-19 5 7 1476.540 1508.230 33.543 23.068 o
-19 5 8 17.213 36.176 12.466 250.406 o
-19 7 1 3762.820 3776.010 58.097 6.596 o
-19 7 2 4.606 16.519 11.958 277.512 o
-19 7 3 1067.660 1057.560 17.176 59.420 o
-19 7 4 22.841 41.060 12.713 239.344 o
-19 7 5 1927.610 1972.190 43.475 14.277 o
-19 7 6 401.068 406.668 12.866 146.624 o
-19 7 7 774.545 760.305 18.158 69.886 o
-19 9 1 1079.290 1113.310 25.826 37.860 o
-19 9 2 1585.930 1575.160 23.385 32.836 o
-19 9 3 539.071 572.664 14.301 110.513 o
-19 9 4 1.066 11.658 12.600 251.637 o
-19 9 5 57.088 64.720 13.618 202.236 o
-18 0 2 6826.020 6784.150 42.333 4.233 o
-18 0 4 18546.600 18481.800 155.202 0.542 o
-18 0 6 1659.540 1666.290 27.733 26.831 o
-18 0 8 2747.040 2644.180 36.300 13.905 o
-18 2 1 719.535 705.832 11.523 113.077 o
-18 2 2 8738.080 8647.740 63.427 2.498 o
-18 2 3 4513.530 4400.430 27.610 9.097 o
-18 2 4 3068.500 3062.840 36.260 12.410 o
-18 2 5 54.618 70.021 11.868 260.695 o
-18 2 6 60.922 77.128 10.835 303.905 o
-18 2 7 1781.010 1771.930 33.438 20.872 o
-18 2 8 2575.590 2628.560 58.145 8.300 o
-18 2 9 3432.370 3224.400 63.397 6.418 o
-18 4 1 36.069 47.620 10.307 349.436 o
-18 4 2 9005.260 8965.130 72.865 2.219 o
-18 4 3 3211.640 3156.490 43.193 10.245 o
-18 4 4 17.515 20.840 10.811 332.389 o
-18 4 5 7.960 21.557 12.072 270.795 o
-18 4 6 388.173 399.933 13.219 143.635 o
-18 4 7 120.953 139.194 12.175 226.156 o
-18 4 8 2743.640 2787.510 82.216 4.799 o
-18 4 9 536.703 515.061 16.032 98.338 o
-18 6 1 58.265 74.681 12.536 234.518 o
-18 6 2 6975.750 7028.450 32.758 4.392 o
-18 6 3 1343.220 1366.040 14.655 53.526 o
-18 6 4 1103.710 1114.860 16.320 60.020 o
-18 6 5 78.808 87.975 12.261 238.046 o
-18 6 6 2446.100 2395.270 45.207 11.964 o
-18 6 7 15.570 38.484 13.065 228.701 o
-18 6 8 2845.690 2761.600 85.682 4.459 o
-18 8 1 1587.670 1590.580 18.439 39.355 o
-18 8 2 2306.480 2291.890 31.716 18.159 o
-18 8 3 181.048 198.435 12.059 211.159 o
-18 8 4 3359.540 3358.210 45.662 9.295 o
-18 8 5 240.155 259.618 14.947 141.182 o
-18 8 6 225.690 247.355 14.184 155.410 o
-18 8 7 1055.690 957.666 37.354 22.888 o
-18 10 1 523.837 536.644 13.726 118.355 o
-18 10 2 949.644 937.075 31.047 31.218 o
-18 10 3 1006.630 994.893 23.597 44.275 o
-18 10 4 2046.730 1966.520 59.736 8.831 o
-17 1 1 35.500 55.910 10.604 330.025 o
-17 1 2 4424.420 4264.650 37.349 8.196 o
-17 1 3 3415.490 3424.110 22.044 14.394 o
-17 1 4 44.135 50.325 10.208 351.279 o
-17 1 5 26465.800 26871.800 168.327 0.311 o
-17 1 6 35.480 45.479 10.715 325.857 o
-17 1 7 5615.250 5650.460 58.452 4.525 o
-17 1 8 344.575 352.968 12.300 165.874 o
-17 1 9 3447.030 3312.920 55.901 7.426 o
-17 3 1 22266.100 21809.700 165.867 0.410 o
-17 3 2 5124.490 4975.710 38.398 6.668 o
-17 3 3 2077.290 2045.980 17.534 30.297 o
-17 3 4 3116.890 3149.030 26.208 15.026 o
-17 3 5 6382.960 6349.690 54.612 4.097 o
-17 3 6 399.127 403.625 12.301 155.098 o
-17 3 7 311.918 323.577 13.029 160.031 o
-17 3 8 1130.390 1176.770 16.627 57.447 o
-17 3 9 1396.420 1389.480 35.975 21.663 o
-17 5 1 18973.900 18778.600 148.394 0.542 o
-17 5 2 1073.700 1060.490 12.513 74.360 o
-17 5 3 2360.690 2338.810 19.940 24.378 o
-17 5 4 74.205 82.357 13.917 190.468 o
-17 5 5 2671.760 2722.760 47.039 10.681 o
-17 5 6 478.218 486.129 12.951 132.934 o
-17 5 7 108.084 113.882 12.574 219.143 o
-17 5 8 269.436 269.109 15.233 134.080 o
-17 5 9 2600.900 2367.220 101.214 3.453 o
-17 7 1 2330.070 2379.870 19.711 24.599 o
-17 7 2 767.853 759.899 13.339 95.379 o
-17 7 3 2056.110 2065.370 23.397 25.754 o
-17 7 4 275.628 276.198 15.034 135.960 o
-17 7 5 3831.680 3890.580 58.758 6.406 o
-17 7 6 327.826 332.126 16.734 109.973 o
-17 7 7 161.239 157.326 13.133 191.091 o
-17 9 1 3411.200 3474.930 39.244 10.406 o
-17 9 2 132.174 175.607 14.731 159.857 o
-17 9 3 757.647 759.001 14.246 90.637 o
-17 9 4 3542.890 3615.620 48.702 8.288 o
-17 9 5 2278.880 2252.210 54.711 9.629 o
-17 9 6 274.151 272.930 14.590 142.595 o
-17 11 1 1073.940 1031.070 37.511 22.505 o
-17 11 2 132.780 126.322 15.073 156.029 o
-16 0 2 629.452 636.916 17.247 82.499 o
-16 0 4 0.373 -1.046 14.686 186.346 o
-16 0 6 6201.870 6332.280 81.212 3.049 o
-16 0 8 3216.690 3180.020 34.018 12.455 o
-16 0 10 1387.360 1261.340 60.614 9.555 o
-16 2 1 233.313 225.677 10.826 230.920 o
-16 2 2 14052.000 13819.100 98.272 1.033 o
-16 2 3 11518.300 11223.500 74.213 1.577 o
-16 2 4 418.607 420.503 12.643 146.828 o
-16 2 5 2304.240 2319.430 29.726 19.162 o
-16 2 6 5681.290 5791.850 67.732 3.936 o
-16 2 7 175.635 201.037 12.281 206.102 o
-16 2 8 372.842 403.758 13.090 146.922 o
-16 2 9 978.841 949.144 22.909 46.759 o
-16 4 1 928.597 900.969 12.030 88.081 o
-16 4 2 28355.400 28082.700 202.788 0.260 o
-16 4 3 141.566 144.808 11.084 257.154 o
-16 4 4 1044.190 1044.940 22.818 45.052 o
-16 4 5 13.345 21.342 12.000 272.566 o
-16 4 6 5969.900 6086.980 75.723 3.384 o
-16 4 7 308.074 324.819 12.392 171.531 o
-16 4 8 1637.490 1650.050 26.644 28.195 o
-16 4 9 272.837 224.958 16.099 124.305 o
-16 6 1 743.958 756.769 14.137 92.141 o
-16 6 2 9536.840 9481.900 75.945 2.011 o
-16 6 3 1125.420 1147.990 13.454 67.267 o
-16 6 4 546.952 567.196 12.802 123.927 o
-16 6 5 257.882 272.096 12.557 179.851 o
-16 6 6 7253.210 7491.810 125.410 1.639 o
-16 6 7 195.931 214.948 12.336 199.752 o
-16 6 8 118.591 120.957 12.657 214.013 o
-16 8 1 2035.580 2035.390 24.375 25.291 o
-16 8 2 4746.350 4691.830 47.372 6.414 o
-16 8 3 190.733 188.899 11.695 220.150 o
-16 8 4 11.205 17.896 13.212 226.519 o
-16 8 5 3270.630 3305.750 59.445 7.067 o
-16 8 6 2608.010 2574.310 55.793 8.780 o
-16 8 7 193.863 197.971 13.444 176.366 o
-16 10 1 1367.770 1371.670 29.619 28.227 o
-16 10 2 4278.250 4291.310 91.275 3.430 o
-16 10 3 366.828 375.280 13.684 140.926 o
-16 10 4 48.581 71.611 14.121 189.678 o
-16 10 5 731.650 688.789 32.175 31.932 o
-15 1 1 12109.700 12043.900 89.892 1.326 o
-15 1 2 520.478 537.058 12.117 135.206 o
-15 1 3 33697.700 33685.800 257.279 0.178 o
-15 1 4 272.559 268.483 11.638 197.291 o
-15 1 5 3666.370 3719.460 29.993 11.429 o
-15 1 6 2574.090 2632.840 20.031 21.565 o
-15 1 7 1812.970 1816.930 14.338 38.697 o
-15 1 8 1.754 28.258 11.861 281.150 o
-15 1 9 2729.070 2666.590 41.297 12.276 o
-15 1 10 6.029 20.897 13.920 204.937 o
-15 3 1 713.388 701.152 11.880 111.181 o
-15 3 2 1970.940 1963.680 15.707 33.735 o
-15 3 3 14338.900 14311.400 86.868 1.052 o
-15 3 4 454.518 461.971 11.624 153.645 o
-15 3 5 129.134 142.016 11.662 240.527 o
-15 3 6 787.090 816.478 13.129 93.620 o
-15 3 7 3064.830 3092.530 49.505 9.172 o
-15 3 8 541.777 539.622 15.413 102.164 o
-15 3 9 4609.910 4310.710 68.377 4.797 o
-15 5 1 314.896 310.892 12.951 161.767 o
-15 5 2 268.712 275.201 11.141 209.007 o
-15 5 3 4930.690 4924.330 47.187 6.135 o
-15 5 4 1903.710 1906.260 25.720 25.780 o
-15 5 5 355.487 352.931 13.457 146.509 o
-15 5 6 405.315 422.209 13.146 141.517 o
-15 5 7 5763.140 5861.820 94.579 2.733 o
-15 5 8 533.325 511.212 13.475 121.055 o
-15 5 9 520.757 466.509 19.111 79.213 o
-15 7 1 0.276 0.060 11.700 293.561 o
-15 7 2 1312.300 1314.310 13.925 56.742 o
-15 7 3 2028.130 2023.370 19.747 29.162 o
-15 7 4 348.343 347.709 12.201 167.387 o
-15 7 5 2621.350 2676.640 67.078 6.695 o
-15 7 6 442.641 463.160 17.701 91.927 o
-15 7 7 2798.870 2770.190 105.978 3.122 o
-15 7 8 177.396 170.920 13.089 188.544 o
-15 9 1 364.347 365.229 12.941 152.337 o
-15 9 2 777.285 810.030 15.285 82.557 o
-15 9 3 2245.210 2269.410 28.424 20.347 o
-15 9 4 114.879 120.218 13.153 201.043 o
-15 9 5 893.058 897.761 25.088 43.240 o
-15 9 6 71.980 74.949 14.114 186.428 o
-15 11 1 29.288 40.997 12.915 230.921 o
-15 11 2 190.822 182.863 17.294 116.736 o
-15 11 3 2118.960 2044.740 51.788 10.799 o
-14 0 2 10883.300 11017.300 56.329 1.863 o
-14 0 4 41991.700 42035.000 437.264 0.092 o
-14 0 6 4436.130 4457.820 56.426 5.916 o
-14 0 8 3963.830 3991.740 76.171 4.579 o
-14 0 10 1963.690 1754.100 48.900 12.252 o
-14 2 1 67.688 75.432 11.994 251.777 o
-14 2 2 2229.360 2243.010 15.170 29.086 o
-14 2 3 3759.980 3688.160 25.223 12.119 o
-14 2 4 15051.700 14926.200 138.042 0.765 o
-14 2 5 1278.540 1277.980 14.163 57.789 o
-14 2 6 2018.290 2067.630 21.918 27.251 o
-14 2 7 76.975 89.263 11.230 278.288 o
-14 2 8 2345.350 2346.620 19.811 24.551 o
-14 2 9 272.359 257.934 13.995 152.786 o
-14 2 10 2797.410 2482.020 71.202 6.069 o
-14 4 1 3562.610 3506.950 24.008 13.276 o
-14 4 2 1772.510 1750.920 14.355 39.991 o
-14 4 3 144.139 149.867 12.648 206.886 o
-14 4 4 1196.380 1171.870 22.453 42.321 o
-14 4 5 2907.800 2930.300 50.706 9.260 o
-14 4 6 1913.420 1956.550 35.219 18.653 o
-14 4 7 3176.490 3286.870 61.902 6.800 o
-14 4 8 1679.990 1664.750 31.158 23.527 o
-14 4 9 463.090 437.505 15.853 106.622 o
-14 6 1 1583.820 1566.470 15.226 44.346 o
-14 6 2 687.866 687.763 12.118 112.094 o
-14 6 3 105.313 100.366 11.160 271.041 o
-14 6 4 3251.240 3239.750 44.665 9.777 o
-14 6 5 1667.450 1675.670 42.285 15.935 o
-14 6 6 7425.220 7591.200 111.586 1.863 o
-14 6 7 811.436 853.838 13.284 90.147 o
-14 6 8 1028.870 994.021 28.467 34.401 o
-14 8 1 2661.380 2678.560 19.011 21.247 o
-14 8 2 1227.990 1233.220 13.955 60.640 o
-14 8 3 809.810 833.474 16.719 73.685 o
-14 8 4 931.732 943.815 13.290 81.064 o
-14 8 5 1412.010 1395.290 28.606 28.980 o
-14 8 6 2841.560 2917.100 82.851 4.682 o
-14 8 7 23.985 32.602 13.166 224.291 o
-14 10 1 2942.680 2943.410 41.913 11.309 o
-14 10 2 112.815 126.903 14.562 168.043 o
-14 10 3 2.645 18.256 12.899 239.166 o
-14 10 4 882.092 883.999 30.671 32.535 o
-14 10 5 573.696 548.512 21.484 64.188 o
-13 1 1 10037.600 10230.100 78.531 1.822 o
-13 1 2 611.199 611.680 12.549 118.435 o
-13 1 3 4424.700 4428.810 24.624 9.588 o
-13 1 4 183.473 187.577 11.207 236.463 o
-13 1 5 4582.990 4525.340 31.376 8.433 o
-13 1 6 0.938 19.777 10.930 332.195 o
-13 1 7 3677.620 3675.860 29.099 11.632 o
-13 1 8 226.955 236.625 13.102 176.025 o
-13 1 9 420.660 443.983 13.975 128.732 o
-13 1 10 2.073 3.348 13.821 209.869 o
-13 3 1 8549.020 8373.400 75.764 2.329 o
-13 3 2 680.690 672.641 12.373 111.374 o
-13 3 3 6037.500 5878.890 54.433 4.434 o
-13 3 4 110.799 120.820 11.977 236.777 o
-13 3 5 50.449 67.839 12.571 235.674 o
-13 3 6 276.001 278.855 12.376 180.151 o
-13 3 7 3014.850 3048.490 24.782 16.101 o
-13 3 8 170.631 185.299 12.026 215.452 o
-13 3 9 6.398 20.933 13.970 203.459 o
-13 5 1 2095.700 2052.150 15.965 31.274 o
-13 5 2 905.137 882.501 12.502 87.778 o
-13 5 3 4464.930 4364.880 46.833 6.946 o
-13 5 4 1343.750 1345.370 18.379 46.192 o
-13 5 5 2881.790 2887.100 32.904 14.248 o
-13 5 6 321.957 313.377 12.076 176.103 o
-13 5 7 4881.790 4922.000 93.338 3.095 o
-13 5 8 450.506 463.075 16.311 102.605 o
-13 5 9 68.279 77.448 15.042 165.895 o
-13 7 1 5293.240 5298.660 29.061 6.987 o
-13 7 2 613.069 605.503 11.737 125.861 o
-13 7 3 2248.050 2250.730 28.880 20.117 o
-13 7 4 36.113 33.642 11.390 292.372 o
-13 7 5 3865.560 3978.380 69.345 5.223 o
-13 7 6 1538.720 1576.480 40.629 17.415 o
-13 7 7 2834.610 2851.450 75.754 5.407 o
-13 7 8 941.062 877.210 37.193 23.715 o
-13 9 1 2099.920 2159.450 33.389 18.479 o
-13 9 2 1483.970 1475.950 18.919 41.359 o
-13 9 3 1475.060 1544.320 17.055 43.920 o
-13 9 4 26.946 42.884 11.450 290.879 o
-13 9 5 606.733 615.305 13.384 111.536 o
-13 9 6 725.721 682.457 33.732 29.578 o
-13 11 1 970.386 953.996 14.687 73.261 o
-13 11 2 38.360 37.837 13.093 223.516 o
-13 11 3 129.030 134.573 13.721 183.769 o
-12 0 2 4767.720 4848.220 63.422 4.936 o
-12 0 4 11084.500 11105.000 106.060 1.332 o
-12 0 6 238.006 244.741 14.566 147.974 o
-12 0 8 6590.220 6558.220 48.049 4.212 o
-12 0 10 32.182 35.076 19.700 101.673 o
-12 2 1 2.805 5.083 11.566 298.792 o
-12 2 2 15343.300 15170.700 124.497 0.801 o
-12 2 3 236.817 234.927 11.889 201.272 o
-12 2 4 12781.000 12673.400 105.575 1.125 o
-12 2 5 203.212 204.870 11.232 228.884 o
-12 2 6 21.625 30.658 10.871 325.350 o
-12 2 7 0.342 8.467 10.943 333.898 o
-12 2 8 7409.750 7475.370 45.953 3.610 o
-12 2 9 1017.280 1041.400 20.050 52.605 o
-12 2 10 451.004 402.152 15.266 114.171 o
-12 4 1 110.126 117.608 11.404 257.650 o
-12 4 2 1346.070 1342.200 15.417 52.176 o
-12 4 3 1045.740 1050.280 17.889 58.007 o
-12 4 4 9230.790 9199.350 93.532 1.814 o
-12 4 5 1432.620 1445.620 23.158 35.785 o
-12 4 6 14.885 29.285 11.516 293.618 o
-12 4 7 221.569 237.981 12.821 182.554 o
-12 4 8 4428.610 4526.420 83.236 3.805 o
-12 4 9 290.928 286.920 14.488 141.761 o
-12 6 1 2.494 24.799 11.669 290.620 o
-12 6 2 3994.990 3976.040 54.290 6.762 o
-12 6 3 262.266 271.746 11.372 205.129 o
-12 6 4 5529.190 5630.030 38.797 5.858 o
-12 6 5 297.851 318.317 12.345 174.391 o
-12 6 6 1426.620 1475.500 19.015 42.216 o
-12 6 7 334.718 366.299 12.727 159.287 o
-12 6 8 2171.750 2190.360 63.145 7.892 o
-12 8 1 151.659 168.686 12.556 206.282 o
-12 8 2 2403.320 2455.630 24.171 21.232 o
-12 8 3 2181.710 2183.940 22.879 24.606 o
-12 8 4 2593.210 2651.110 28.433 17.565 o
-12 8 5 223.168 243.964 12.397 191.086 o
-12 8 6 323.795 334.535 13.533 149.954 o
-12 8 7 481.829 483.546 18.724 82.749 o
-12 10 1 524.740 526.437 23.285 58.054 o
-12 10 2 537.426 582.199 13.944 113.416 o
-12 10 3 387.463 417.240 16.283 108.075 o
-12 10 4 2025.710 1963.650 45.148 13.353 o
-12 10 5 583.824 568.277 18.312 79.606 o
-11 1 1 15068.000 15142.800 69.656 1.038 o
-11 1 2 38.395 50.114 12.589 239.507 o
-11 1 3 211.981 221.200 12.020 204.031 o
-11 1 4 0.733 3.299 10.408 369.921 o
-11 1 5 14252.300 14277.500 68.227 1.147 o
-11 1 6 3.373 5.686 10.920 334.627 o
-11 1 7 5.184 7.181 11.331 310.063 o
-11 1 8 0.829 6.875 12.130 272.106 o
-11 1 9 3054.470 2993.630 21.323 17.138 o
-11 1 10 123.858 111.552 13.730 185.896 o
-11 3 1 37543.100 36418.300 361.423 0.124 o
-11 3 2 581.115 575.966 12.241 125.708 o
-11 3 3 3325.510 3233.490 20.666 15.486 o
-11 3 4 720.300 717.274 12.748 103.870 o
-11 3 5 12505.100 12514.700 95.956 1.221 o
-11 3 6 165.252 174.951 11.495 233.387 o
-11 3 7 137.252 148.586 11.427 245.661 o
-11 3 8 255.764 279.625 12.923 172.402 o
-11 3 9 4229.320 4078.610 55.219 6.384 o
-11 3 10 116.114 104.046 45.967 18.796 o
-11 5 1 36445.000 35509.300 269.099 0.157 o
-11 5 2 237.168 228.871 11.435 213.093 o
-11 5 3 1381.650 1353.790 13.020 55.965 o
-11 5 4 40.799 51.768 11.474 284.110 o
-11 5 5 7834.300 7977.370 92.163 2.168 o
-11 5 6 41.825 53.320 12.108 256.516 o
-11 5 7 110.814 130.670 11.934 237.078 o
-11 5 8 295.656 306.695 12.569 171.427 o
-11 5 9 1737.130 1602.410 54.877 10.689 o
-11 7 1 5039.970 5015.570 38.173 6.763 o
-11 7 2 11.791 20.292 11.746 284.811 o
-11 7 3 2608.240 2635.690 32.228 15.932 o
-11 7 4 1798.130 1805.330 25.719 27.069 o
-11 7 5 3880.920 3990.180 44.031 8.297 o
-11 7 6 123.444 129.186 12.874 206.310 o
-11 7 7 237.462 251.453 13.034 174.832 o
-11 7 8 18.651 33.033 13.153 225.692 o
-11 9 1 7958.560 8024.950 95.193 2.079 o
-11 9 2 798.887 823.268 14.014 87.815 o
-11 9 3 148.904 177.360 12.133 217.639 o
-11 9 4 2346.780 2352.210 36.444 15.609 o
-11 9 5 2524.540 2545.870 45.907 11.439 o
-11 9 6 421.279 427.633 15.807 110.089 o
-11 11 1 2681.960 2605.430 40.434 12.739 o
-11 11 2 95.488 90.406 14.232 179.508 o
-11 11 3 2.475 20.947 12.917 238.264 o
-11 11 4 354.150 302.604 15.099 127.278 o
-10 0 2 19484.600 19702.100 133.590 0.547 o
-10 0 4 25867.000 25692.600 131.927 0.357 o
-10 0 6 8501.870 8476.740 34.023 3.170 o
-10 0 8 1378.070 1360.280 19.521 43.239 o
-10 0 10 197.436 173.336 18.026 108.479 o
-10 2 1 1664.900 1657.110 16.004 40.786 o
-10 2 2 12572.700 12598.400 129.873 0.984 o
-10 2 3 1048.870 1052.810 14.220 69.709 o
-10 2 4 2065.010 2043.340 18.529 29.651 o
-10 2 5 3.079 13.935 10.705 346.407 o
-10 2 6 11168.600 11321.300 66.485 1.692 o
-10 2 7 122.168 134.512 12.143 227.361 o
-10 2 8 1686.590 1706.690 15.094 41.105 o
-10 2 9 3.389 10.475 13.307 225.436 o
-10 2 10 963.820 889.165 14.819 74.393 o
-10 4 1 828.230 797.623 13.214 91.202 o
-10 4 2 19642.000 19327.100 163.295 0.489 o
-10 4 3 1230.030 1219.460 13.858 61.050 o
-10 4 4 1148.510 1160.820 16.654 57.083 o
-10 4 5 7.683 -2.145 11.420 305.676 o
-10 4 6 7087.440 7258.730 85.084 2.571 o
-10 4 7 1157.050 1174.080 18.487 51.939 o
-10 4 8 1121.140 1122.600 14.312 65.307 o
-10 4 9 42.896 71.873 13.328 212.339 o
-10 6 1 97.726 97.654 11.876 246.061 o
-10 6 2 5364.430 5261.450 57.447 4.863 o
-10 6 3 140.609 139.440 11.061 259.032 o
-10 6 4 1110.370 1120.640 17.946 55.163 o
-10 6 5 53.634 71.271 11.330 283.785 o
-10 6 6 3734.760 3876.690 35.137 10.121 o
-10 6 7 426.476 444.500 24.677 55.274 o
-10 6 8 1489.580 1430.130 33.941 22.854 o
-10 6 9 64.820 62.687 29.364 45.858 o
-10 8 1 14.543 18.564 12.269 261.059 o
-10 8 2 1909.820 1929.610 19.307 31.425 o
-10 8 3 1565.040 1535.000 20.411 37.340 o
-10 8 4 128.126 146.001 11.117 259.540 o
-10 8 5 829.887 860.489 12.622 92.380 o
-10 8 6 1252.140 1269.270 27.505 32.415 o
-10 8 7 574.927 554.211 19.374 74.292 o
-10 10 1 6.978 -7.206 12.524 254.684 o
-10 10 2 7227.920 7403.420 60.697 3.245 o
-10 10 3 1119.740 1148.180 21.507 45.828 o
-10 10 4 55.406 69.578 12.931 222.534 o
-10 10 5 21.881 35.002 12.559 245.888 o
-9 1 1 10436.400 10604.600 59.359 1.953 o
-9 1 2 1969.220 1976.110 17.153 32.383 o
-9 1 3 23143.200 23186.000 97.539 0.464 o
-9 1 4 50.695 48.900 10.339 340.602 o
-9 1 5 8403.580 8389.760 37.418 3.168 o
-9 1 6 0.076 10.035 10.652 352.018 o
-9 1 7 2150.660 2191.420 15.148 30.334 o
-9 1 8 41.588 62.710 12.113 255.200 o
-9 1 9 5357.630 5452.620 19.431 7.387 o
-9 1 10 1.177 19.309 13.331 224.245 o
-9 3 1 3119.850 3151.020 26.038 15.060 o
-9 3 2 5819.960 5642.600 36.445 5.719 o
-9 3 3 10824.000 10757.900 121.151 1.230 o
-9 3 4 585.101 599.615 12.916 117.990 o
-9 3 5 1139.040 1157.970 13.005 67.883 o
-9 3 6 34.226 42.427 10.543 336.945 o
-9 3 7 3184.800 3235.110 17.646 16.900 o
-9 3 8 653.678 646.185 13.507 105.868 o
-9 3 9 3559.780 3536.100 32.126 11.509 o
-9 3 10 11.098 38.023 13.437 217.377 o
-9 5 1 6984.730 6904.030 58.359 3.523 o
-9 5 2 136.695 144.621 11.159 255.822 o
-9 5 3 7457.550 7430.420 73.565 2.778 o
-9 5 4 110.973 131.098 11.100 267.260 o
-9 5 5 8673.020 8767.710 86.494 2.057 o
-9 5 6 80.061 96.184 11.386 269.762 o
-9 5 7 2821.790 2853.100 35.101 13.766 o
-9 5 8 1237.110 1229.110 17.100 52.676 o
-9 5 9 2087.270 1993.080 25.574 24.144 o
-9 7 1 271.842 276.005 11.828 192.538 o
-9 7 2 192.632 198.336 11.654 219.890 o
-9 7 3 1768.070 1767.860 17.685 36.093 o
-9 7 4 1515.860 1525.190 13.154 49.607 o
-9 7 5 8849.520 8995.150 70.893 2.286 o
-9 7 6 5.901 2.702 11.436 304.974 o
-9 7 7 1058.610 1074.770 20.379 50.458 o
-9 7 8 720.341 672.973 24.637 48.698 o
-9 9 1 531.950 547.752 15.649 100.649 o
-9 9 2 6.457 17.225 13.479 218.664 o
-9 9 3 1849.910 1876.110 21.009 30.778 o
-9 9 4 5550.870 5618.230 79.443 3.440 o
-9 9 5 979.763 1008.050 14.602 72.064 o
-9 9 6 8.418 11.936 12.067 272.175 o
-9 9 7 656.006 661.213 52.067 13.811 o
-9 11 1 303.363 312.772 15.027 132.034 o
-9 11 2 183.368 194.069 14.043 165.997 o
-9 11 3 2805.540 2706.630 56.629 8.311 o
-9 11 4 1096.050 1010.810 34.830 25.183 o
-8 0 2 15606.700 15873.200 185.244 0.568 o
-8 0 4 5632.560 5650.340 25.917 6.527 o
-8 0 6 5597.830 5592.220 45.875 5.347 o
-8 0 8 75.826 87.661 17.495 124.026 o
-8 0 10 4181.190 3900.700 87.589 3.723 o
-8 2 1 250.492 262.396 14.153 152.371 o
-8 2 2 23.330 26.655 13.780 205.896 o
-8 2 3 1273.050 1242.570 16.745 52.422 o
-8 2 4 6022.630 6003.560 30.916 5.649 o
-8 2 5 904.454 905.078 11.882 90.117 o
-8 2 6 1689.950 1715.940 14.494 41.710 o
-8 2 7 26.606 27.805 12.006 267.896 o
-8 2 8 234.114 235.332 12.674 183.939 o
-8 2 9 277.894 268.653 12.927 170.009 o
-8 2 10 3074.120 2872.700 42.734 10.896 o
-8 4 1 1970.660 1935.250 16.035 33.645 o
-8 4 2 5785.750 5741.690 56.338 4.520 o
-8 4 3 1343.180 1347.810 13.826 55.532 o
-8 4 4 3440.690 3424.010 32.429 11.902 o
-8 4 5 337.189 343.671 11.194 187.940 o
-8 4 6 1735.780 1768.400 13.675 41.301 o
-8 4 7 213.116 226.078 11.236 224.017 o
-8 4 8 123.881 114.841 12.229 226.398 o
-8 4 9 33.110 10.115 13.883 202.709 o
-8 6 1 3753.070 3722.380 49.537 7.816 o
-8 6 2 3752.320 3731.010 29.946 11.202 o
-8 6 3 179.424 184.988 11.319 234.275 o
-8 6 4 3760.400 3821.130 51.185 7.506 o
-8 6 5 346.785 358.411 11.434 180.426 o
-8 6 6 9085.920 9198.290 116.567 1.503 o
-8 6 7 155.056 165.887 11.194 246.828 o
-8 6 8 725.098 706.538 13.835 96.689 o
-8 6 9 22.060 40.159 13.413 216.061 o
-8 8 1 2542.150 2560.480 27.623 18.400 o
-8 8 2 586.339 606.314 12.374 122.512 o
-8 8 3 2896.850 2884.730 36.822 12.952 o
-8 8 4 1103.560 1117.590 12.563 71.574 o
-8 8 5 1137.630 1176.910 18.037 53.513 o
-8 8 6 4022.950 4130.170 91.732 3.495 o
-8 8 7 2.624 25.893 11.961 276.631 o
-8 10 1 2559.740 2580.860 19.498 22.104 o
-8 10 2 4688.100 4797.500 34.221 7.747 o
-8 10 3 1059.730 1115.340 22.741 44.384 o
-8 10 4 790.618 776.437 16.379 77.221 o
-8 10 5 858.197 850.081 18.972 62.557 o
-8 12 1 808.808 750.151 23.613 49.549 o
-7 1 1 57360.700 57963.600 171.578 0.083 o
-7 1 2 52.327 64.907 15.207 164.841 o
-7 1 3 15390.500 15362.400 70.924 1.002 o
-7 1 4 945.127 943.695 13.140 81.031 o
-7 1 5 341.019 331.330 10.859 195.122 o
-7 1 6 1427.620 1454.700 13.811 51.694 o
-7 1 7 8633.360 8693.930 32.355 3.098 o
-7 1 8 257.654 252.430 12.216 188.581 o
-7 1 9 23.007 19.808 11.858 276.469 o
-7 1 10 30.421 26.788 12.989 229.573 o
-7 3 1 2053.070 2084.030 17.546 30.348 o
-7 3 2 238.477 240.279 12.960 176.965 o
-7 3 3 2274.350 2261.240 16.041 27.938 o
-7 3 4 48.565 51.650 11.279 290.826 o
-7 3 5 442.967 434.599 11.835 154.061 o
-7 3 6 1447.390 1441.980 12.615 53.497 o
-7 3 7 4005.040 4123.810 20.561 11.509 o
-7 3 8 102.113 102.273 12.312 229.726 o
-7 3 9 1525.710 1525.610 28.184 27.997 o
-7 3 10 38.584 37.057 13.240 218.833 o
-7 5 1 21276.300 20865.300 223.341 0.351 o
-7 5 2 1974.860 1944.100 16.906 32.741 o
-7 5 3 11913.700 11753.300 108.045 1.213 o
-7 5 4 284.934 268.039 10.741 216.087 o
-7 5 5 140.540 151.078 11.147 254.295 o
-7 5 6 1627.250 1655.930 21.195 34.597 o
-7 5 7 1924.610 1959.470 18.833 31.513 o
-7 5 8 532.000 522.279 13.932 116.325 o
-7 5 9 1.033 14.862 14.074 201.716 o
-7 7 1 1056.380 1076.060 13.026 73.019 o
-7 7 2 1646.540 1645.920 17.093 39.757 o
-7 7 3 2628.070 2626.730 18.990 21.675 o
-7 7 4 404.345 430.617 12.233 153.685 o
-7 7 5 243.237 247.517 11.150 217.205 o
-7 7 6 104.958 111.338 11.668 250.088 o
-7 7 7 3319.930 3356.640 50.788 8.393 o
-7 7 8 71.450 94.318 12.949 216.660 o
-7 9 1 181.318 193.490 14.097 165.249 o
-7 9 2 1004.750 1021.320 12.853 77.303 o
-7 9 3 3286.900 3372.900 46.042 9.324 o
-7 9 4 1147.970 1162.560 19.493 49.817 o
-7 9 5 87.039 111.897 12.048 240.837 o
-7 9 6 443.917 437.534 12.695 142.259 o
-7 9 7 419.559 373.644 14.345 127.685 o
-7 11 1 2278.560 2321.380 17.391 26.747 o
-7 11 2 1120.040 1139.580 16.330 59.123 o
-7 11 3 3614.930 3477.800 77.697 4.720 o
-7 11 4 260.317 234.295 17.347 110.553 o
-6 0 2 1320.210 1369.980 25.023 34.826 o
-6 0 4 59395.300 58627.300 234.089 0.075 o
-6 0 6 390.294 410.833 17.783 95.034 o
-6 0 8 6352.540 6342.700 28.633 5.286 o
-6 0 10 2142.300 1973.670 23.785 25.125 o
-6 2 1 10151.700 10160.500 75.140 1.853 o
-6 2 2 5587.540 5550.960 31.407 6.316 o
-6 2 3 114.080 117.938 12.713 213.517 o
-6 2 4 28273.800 28129.700 230.144 0.242 o
-6 2 5 1419.780 1453.790 13.383 52.709 o
-6 2 6 172.149 190.570 11.926 217.398 o
-6 2 7 88.510 105.038 12.528 225.334 o
-6 2 8 7452.230 7535.410 26.796 4.082 o
-6 2 9 571.308 568.727 13.288 117.133 o
-6 2 10 307.489 302.156 13.121 160.417 o
-6 4 1 3426.080 3384.300 30.114 12.536 o
-6 4 2 171.186 174.643 11.885 220.428 o
-6 4 3 3928.430 3811.710 27.243 11.125 o
-6 4 4 18968.300 18821.200 184.630 0.466 o
-6 4 5 136.929 140.976 11.298 251.250 o
-6 4 6 17.533 24.912 10.176 372.527 o
-6 4 7 7967.390 7969.410 21.374 3.755 o
-6 4 8 3272.780 3297.940 25.093 14.442 o
-6 4 9 52.548 39.732 12.476 241.632 o
-6 6 1 5877.300 5710.640 44.698 5.149 o
-6 6 2 4317.450 4337.710 39.124 8.080 o
-6 6 3 1171.890 1161.080 12.428 68.181 o
-6 6 4 10850.000 10918.000 109.238 1.333 o
-6 6 5 3264.380 3270.600 29.218 13.439 o
-6 6 6 141.388 153.240 11.620 237.620 o
-6 6 7 1142.530 1160.310 17.074 56.129 o
-6 6 8 2468.030 2443.590 26.000 19.909 o
-6 6 9 5.116 12.239 12.831 241.800 o
-6 8 1 3333.620 3319.300 36.124 11.448 o
-6 8 2 83.957 110.101 11.837 249.320 o
-6 8 3 1625.950 1605.610 21.259 34.861 o
-6 8 4 2904.860 2927.010 31.264 14.647 o
-6 8 5 1804.060 1836.650 20.820 31.724 o
-6 8 6 206.781 214.303 12.006 206.033 o
-6 8 7 805.488 775.014 18.415 67.509 o
-6 10 1 396.581 420.160 13.420 138.993 o
-6 10 2 940.547 970.385 13.066 80.899 o
-6 10 3 1197.100 1220.440 26.194 35.238 o
-6 10 4 2158.670 2200.010 27.969 21.331 o
-6 10 5 779.057 737.852 18.513 68.561 o
-6 10 6 22.529 41.142 12.530 246.187 o
-6 12 1 187.001 191.849 14.586 155.717 o
-6 12 2 1663.150 1574.970 40.134 17.317 o
-5 1 2 15634.200 15977.200 68.919 0.969 o
-5 1 3 2205.430 2277.120 17.444 27.676 o
-5 1 4 2131.500 2137.790 14.813 31.141 o
-5 1 5 20832.500 20782.400 94.106 0.562 o
-5 1 6 213.257 229.968 12.033 202.640 o
-5 1 7 569.454 581.483 12.127 127.690 o
-5 1 8 854.841 855.330 13.869 84.665 o
-5 1 9 1560.020 1555.760 14.591 45.934 o
-5 1 10 12.584 27.560 13.209 225.472 o
-5 3 1 25898.500 25644.700 127.984 0.361 o
-5 3 2 2431.370 2460.750 17.663 24.530 o
-5 3 3 5424.290 5394.810 30.950 6.629 o
-5 3 4 2609.540 2577.950 21.025 21.049 o
-5 3 5 18612.900 18701.100 115.987 0.626 o
-5 3 6 284.175 303.198 11.664 191.452 o
-5 3 7 2593.770 2621.980 15.546 23.464 o
-5 3 8 0.022 7.137 12.130 272.270 o
-5 3 9 1847.580 1866.660 18.873 33.017 o
-5 3 10 38.198 40.140 12.493 244.175 o
-5 5 1 27797.000 26953.100 142.463 0.314 o
-5 5 2 2276.400 2231.020 25.397 22.095 o
-5 5 3 237.388 226.443 11.457 212.727 o
-5 5 4 3824.040 3794.570 30.282 10.883 o
-5 5 5 6446.980 6586.450 79.996 2.985 o
-5 5 6 88.105 117.974 11.130 274.774 o
-5 5 7 310.285 320.230 12.257 174.017 o
-5 5 8 475.880 494.896 12.760 134.915 o
-5 5 9 1962.610 1846.450 39.957 16.026 o
-5 7 1 6339.100 6231.260 43.598 4.675 o
-5 7 2 11538.000 11524.000 74.665 1.550 o
-5 7 3 76.734 89.873 12.033 246.394 o
-5 7 4 419.868 433.305 12.183 152.238 o
-5 7 5 4201.360 4218.160 48.987 7.072 o
-5 7 6 1256.010 1265.870 15.850 54.644 o
-5 7 7 1104.740 1098.110 13.868 67.766 o
-5 7 8 81.858 95.468 12.749 220.699 o
-5 9 1 3518.610 3544.490 55.494 7.294 o
-5 9 2 1033.000 1041.400 13.464 73.273 o
-5 9 3 281.574 287.377 14.012 149.871 o
-5 9 4 1513.340 1511.870 24.925 32.038 o
-5 9 5 2304.900 2356.250 25.495 21.441 o
-5 9 6 699.325 679.804 15.857 86.410 o
-5 9 7 257.835 232.393 13.660 161.657 o
-5 11 1 2613.490 2642.850 29.830 16.892 o
-5 11 2 40.844 36.440 11.539 283.413 o
-5 11 3 0.793 14.132 12.020 276.087 o
-5 11 4 34.756 60.965 13.061 223.069 o
-4 0 2 28111.100 28875.600 152.121 0.293 o
-4 0 4 4791.000 4829.490 38.748 7.130 o
-4 0 6 22.392 21.489 15.587 162.235 o
-4 0 8 3606.480 3723.380 38.599 9.898 o
-4 0 10 1549.310 1445.720 30.078 26.114 o
-4 2 1 3092.600 3149.400 23.901 15.809 o
-4 2 2 9268.300 9366.400 32.380 2.739 o
-4 2 3 1973.380 2014.780 16.878 32.322 o
-4 2 4 5203.160 5168.350 18.728 7.895 o
-4 2 5 4364.580 4352.560 18.340 10.492 o
-4 2 6 4616.110 4642.690 25.643 8.877 o
-4 2 7 498.327 509.356 12.819 131.226 o
-4 2 8 12725.700 12939.300 35.759 1.544 o
-4 2 9 328.950 317.178 12.418 168.611 o
-4 2 10 361.420 354.875 13.536 144.626 o
-4 4 1 2876.930 2783.240 18.234 19.765 o
-4 4 2 11609.400 11361.500 85.346 1.455 o
-4 4 3 10204.400 10066.500 88.508 1.683 o
-4 4 4 8070.220 7938.560 34.847 3.465 o
-4 4 5 333.942 357.728 10.779 195.576 o
-4 4 6 3316.250 3348.460 18.537 15.777 o
-4 4 7 866.438 866.514 14.920 78.795 o
-4 4 8 5338.490 5389.390 43.218 5.846 o
-4 4 9 180.889 186.652 12.275 206.634 o
-4 6 1 1822.070 1775.170 16.657 36.373 o
-4 6 2 11841.800 11554.000 98.600 1.305 o
-4 6 3 307.507 312.985 12.103 177.890 o
-4 6 4 3838.890 3838.330 36.221 9.759 o
-4 6 5 701.332 700.226 11.438 115.555 o
-4 6 6 761.283 772.379 12.057 103.385 o
-4 6 7 217.441 226.565 12.210 197.903 o
-4 6 8 1725.280 1696.900 32.411 22.139 o
-4 6 9 534.485 501.078 24.000 55.404 o
-4 8 1 147.719 132.152 11.459 244.025 o
-4 8 2 4545.200 4558.110 54.535 5.968 o
-4 8 3 4753.070 4793.570 45.434 6.542 o
-4 8 4 2745.460 2796.530 31.192 15.499 o
-4 8 5 1.132 13.907 11.043 326.544 o
-4 8 6 2074.500 2103.230 31.861 19.630 o
-4 8 7 1235.540 1188.550 32.100 26.922 o
-4 10 1 120.577 152.356 13.804 181.806 o
-4 10 2 3422.690 3463.590 44.266 9.378 o
-4 10 3 413.270 430.754 14.043 129.222 o
-4 10 4 2132.600 2174.810 38.025 15.904 o
-4 10 5 156.673 165.470 12.120 217.658 o
-4 10 6 1248.570 1135.840 23.199 40.353 o
-4 12 1 13.249 20.458 12.350 257.804 o
-4 12 2 843.613 800.850 20.033 59.782 o
-3 1 1 28007.800 28366.700 186.779 0.273 o
-3 1 2 5.817 24.819 16.053 154.423 o
-3 1 3 5081.450 5190.270 31.001 7.200 o
-3 1 4 4368.410 4317.770 19.787 10.377 o
-3 1 5 12720.300 12655.100 59.564 1.438 o
-3 1 6 2056.610 2086.000 14.661 32.577 o
-3 1 7 145.453 164.254 11.389 242.914 o
-3 1 8 158.106 154.840 11.788 228.278 o
-3 1 9 4672.090 4725.860 51.709 6.054 o
-3 1 10 56.929 64.740 12.962 221.716 o
-3 3 1 3226.140 3242.680 23.290 15.214 o
-3 3 2 541.232 550.347 15.272 102.993 o
-3 3 3 586.013 581.136 14.137 108.163 o
-3 3 4 59.998 71.055 11.852 259.811 o
-3 3 5 15627.500 15614.100 63.105 1.001 o
-3 3 6 1592.820 1632.960 14.317 44.778 o
-3 3 7 2630.970 2698.250 15.843 22.726 o
-3 3 8 1291.000 1320.210 17.306 49.807 o
-3 3 9 8703.660 8616.630 47.072 2.831 o
-3 3 10 0.325 22.560 12.982 236.176 o
-3 5 1 2819.190 2749.620 21.670 18.939 o
-3 5 2 481.612 480.565 12.923 133.195 o
-3 5 3 290.664 267.690 11.657 193.621 o
-3 5 4 2351.270 2338.300 22.807 22.762 o
-3 5 5 8114.190 8226.690 54.487 2.944 o
-3 5 6 1255.870 1283.320 13.439 60.159 o
-3 5 7 330.344 335.345 12.478 166.081 o
-3 5 8 468.398 491.809 12.942 133.749 o
-3 5 9 822.598 816.367 22.561 51.788 o
-3 7 1 319.996 325.793 12.427 169.108 o
-3 7 2 1.969 14.682 10.755 343.547 o
-3 7 3 4259.900 4277.270 53.449 6.462 o
-3 7 4 1847.260 1853.770 22.975 29.005 o
-3 7 5 4517.670 4563.190 57.769 5.682 o
-3 7 6 805.270 834.524 12.947 92.951 o
-3 7 7 319.031 333.545 12.565 166.292 o
-3 7 8 664.329 625.371 17.444 80.140 o
-3 9 1 5936.910 5978.440 83.261 3.099 o
-3 9 2 34.946 39.732 12.138 258.729 o
-3 9 3 4359.900 4465.700 49.460 6.712 o
-3 9 4 2916.110 2975.830 49.670 9.441 o
-3 9 5 2244.280 2280.850 42.382 13.550 o
-3 9 6 19.560 15.938 13.333 221.174 o
-3 9 7 183.158 170.538 13.301 182.914 o
-3 11 1 2063.430 2128.130 17.363 30.114 o
-3 11 2 108.510 95.361 12.303 229.375 o
-3 11 3 952.964 914.664 18.906 59.222 o
-3 11 4 885.912 813.221 21.957 52.374 o
-2 0 2 20167.200 20799.900 161.493 0.466 o
-2 0 4 4290.870 4296.190 32.409 9.030 o
-2 0 6 3162.180 3192.100 21.740 16.026 o
-2 0 8 852.263 861.758 17.248 69.292 o
-2 0 10 1025.290 1010.700 20.135 52.534 o
-2 2 1 31080.300 31718.500 232.605 0.209 o
-2 2 2 2337.200 2449.830 21.435 23.250 o
-2 2 3 89.957 96.001 13.331 202.339 o
-2 2 4 5838.930 5809.930 19.339 6.487 o
-2 2 5 6678.940 6617.710 42.875 4.355 o
-2 2 6 11006.000 11107.200 59.909 1.799 o
-2 2 7 308.200 319.373 11.835 182.449 o
-2 2 8 22.283 27.788 12.347 254.877 o
-2 2 9 223.340 245.754 12.607 186.254 o
-2 2 10 2717.000 2569.840 44.285 11.510 o
-2 4 1 945.136 968.598 15.184 72.053 o
-2 4 2 17559.600 17225.800 160.831 0.570 o
-2 4 3 1081.450 1103.150 15.140 64.518 o
-2 4 4 385.517 406.999 12.417 154.912 o
-2 4 5 1566.150 1575.050 13.778 46.809 o
-2 4 6 8687.780 8757.300 22.222 3.198 o
-2 4 7 152.411 163.904 11.669 232.217 o
-2 4 8 30.603 56.100 12.098 259.365 o
-2 4 9 9.700 13.495 12.127 269.015 o
-2 6 1 2880.090 2777.780 17.351 20.072 o
-2 6 2 3047.980 2969.810 36.094 12.637 o
-2 6 3 2952.760 2905.920 38.591 12.251 o
-2 6 4 394.686 403.108 12.453 153.468 o
-2 6 5 3.843 17.089 11.354 307.569 o
-2 6 6 3118.960 3137.390 42.394 10.626 o
-2 6 7 681.809 693.647 13.001 105.795 o
-2 6 8 150.393 151.235 12.362 213.456 o
-2 6 9 17.125 19.763 12.965 233.712 o
-2 8 1 268.204 263.936 13.374 163.480 o
-2 8 2 542.456 553.975 12.734 125.636 o
-2 8 3 17.593 33.161 11.184 309.120 o
-2 8 4 1427.310 1455.730 26.150 31.634 o
-2 8 5 1442.660 1432.780 29.238 27.851 o
-2 8 6 1906.380 1907.080 31.374 21.341 o
-2 8 7 5.158 29.342 12.565 250.069 o
-2 10 1 204.664 218.173 12.924 184.425 o
-2 10 2 4982.460 5069.260 55.059 5.370 o
-2 10 3 111.351 120.563 11.632 248.603 o
-2 10 4 956.029 942.675 21.334 51.416 o
-2 10 5 195.219 199.757 13.777 169.351 o
-2 10 6 537.131 504.764 19.133 77.804 o
-2 12 1 272.035 282.461 13.626 157.516 o
-2 12 2 1264.610 1182.800 40.531 19.006 o
-1 1 1 1153.980 1262.320 25.681 36.339 o
-1 1 2 42598.000 43033.300 201.271 0.136 o
-1 1 3 11806.800 11868.800 42.931 1.733 o
-1 1 4 361.533 363.057 12.241 163.775 o
-1 1 5 3.080 13.776 11.641 293.524 o
-1 1 6 74.358 92.722 10.966 290.331 o
-1 1 7 620.858 635.951 12.191 119.601 o
-1 1 8 2125.790 2178.630 14.491 31.181 o
-1 1 9 1600.690 1652.350 14.258 44.485 o
-1 1 10 71.425 104.134 13.363 203.832 o
-1 3 1 18714.200 18770.700 176.420 0.488 o
-1 3 2 14283.700 14388.800 98.318 0.997 o
-1 3 3 23673.100 23597.400 112.033 0.433 o
-1 3 4 545.418 550.760 12.616 126.694 o
-1 3 5 1508.860 1500.930 14.969 47.100 o
-1 3 6 1147.510 1170.350 13.061 67.135 o
-1 3 7 7121.960 7302.770 32.079 4.228 o
-1 3 8 849.685 866.951 12.903 89.504 o
-1 3 9 1305.090 1320.770 15.844 52.611 o
-1 3 10 305.878 262.566 37.636 26.968 o
-1 5 1 2018.710 1939.320 22.428 27.427 o
-1 5 2 7505.110 7317.820 69.171 2.906 o
-1 5 3 27092.000 26776.300 261.828 0.233 o
-1 5 4 740.616 739.718 13.686 95.608 o
-1 5 5 202.360 195.582 13.067 183.363 o
-1 5 6 1.250 18.172 13.106 232.024 o
-1 5 7 3381.260 3419.170 25.058 13.828 o
-1 5 8 762.048 768.024 12.953 97.847 o
-1 5 9 788.969 778.566 17.161 73.538 o
-1 7 1 433.207 435.718 13.147 137.825 o
-1 7 2 3608.630 3552.290 17.564 14.286 o
-1 7 3 4877.050 4860.060 62.433 4.941 o
-1 7 4 137.540 157.796 12.140 221.769 o
-1 7 5 358.196 358.192 12.143 166.198 o
-1 7 6 22.164 28.889 12.711 240.846 o
-1 7 7 3178.340 3201.630 37.432 11.646 o
-1 7 8 939.911 910.470 18.963 59.447 o
-1 9 1 602.945 630.702 13.129 113.354 o
-1 9 2 2616.370 2595.600 26.744 18.334 o
-1 9 3 2383.320 2401.810 41.341 13.439 o
-1 9 4 188.208 189.010 12.463 200.295 o
-1 9 5 44.286 50.950 13.542 207.550 o
-1 9 6 114.564 122.832 14.201 175.700 o
-1 9 7 879.252 788.390 29.146 35.598 o
-1 11 1 150.860 165.521 12.936 196.905 o
-1 11 2 235.553 240.075 12.315 191.166 o
-1 11 3 2118.100 2093.410 26.502 22.904 o
-1 11 4 1221.590 1160.230 34.999 23.963 o
0 0 2 3168.360 3232.090 44.264 10.016 o
0 0 4 17954.900 17950.400 46.693 0.814 o
0 0 6 11347.300 11324.700 80.894 1.530 o
0 0 8 1467.080 1497.420 18.272 42.523 o
0 0 10 1148.370 1101.980 34.574 24.939 o
0 2 1 31843.800 32395.100 74.686 0.267 o
0 2 2 29231.000 29903.000 54.520 0.319 o
0 2 3 2886.050 2903.280 18.437 19.264 o
0 2 4 17715.200 17648.500 65.890 0.800 o
0 2 5 722.275 743.241 14.495 91.635 o
0 2 6 1606.490 1583.790 14.348 44.970 o
0 2 7 29.569 36.223 11.007 313.737 o
0 2 8 2874.650 2926.560 18.367 19.286 o
0 2 9 950.113 959.084 13.601 78.451 o
0 2 10 1309.510 1206.260 28.178 31.231 o
0 4 0 7130.360 6948.320 41.752 4.027 o
0 4 1 6185.480 6096.600 35.244 5.247 o
0 4 2 188.965 190.121 12.306 203.998 o
0 4 3 32174.400 31795.300 167.327 0.232 o
0 4 4 17965.400 17988.600 68.470 0.773 o
0 4 5 1022.740 1032.070 14.075 71.714 o
0 4 6 546.909 553.114 13.263 120.112 o
0 4 7 17.349 24.790 11.444 297.119 o
0 4 8 2101.620 2163.090 32.191 19.155 o
0 4 9 271.491 269.027 12.452 180.092 o
0 6 0 23623.700 22905.000 224.637 0.312 o
0 6 1 4168.770 4077.380 41.861 8.129 o
0 6 2 3754.680 3744.420 44.197 8.640 o
0 6 3 4534.230 4508.780 46.205 6.857 o
0 6 4 12180.600 12247.300 128.419 1.027 o
0 6 5 1694.600 1731.550 24.202 29.887 o
0 6 6 135.249 155.406 13.276 191.835 o
0 6 7 0.569 12.981 11.599 296.588 o
0 6 8 2125.600 2087.670 43.720 13.550 o
0 8 0 1326.160 1296.250 30.953 27.264 o
0 8 1 1309.780 1318.530 14.851 54.697 o
0 8 2 83.124 90.442 11.785 253.946 o
0 8 3 3065.640 3068.260 40.612 11.249 o
0 8 4 5217.640 5273.530 61.301 4.690 o
0 8 5 43.091 48.496 12.701 234.750 o
0 8 6 2616.150 2658.940 25.993 18.506 o
0 8 7 242.245 242.702 13.727 161.734 o
0 10 0 3467.860 3468.530 30.033 12.310 o
0 10 1 2494.960 2577.210 35.226 15.231 o
0 10 2 960.378 948.121 14.253 75.551 o
0 10 3 2416.790 2466.900 15.782 25.617 o
0 10 4 1580.670 1559.370 32.248 23.485 o
0 10 5 2454.220 2393.320 36.594 15.115 o
0 10 6 858.778 814.449 20.033 59.214 o
0 12 0 146.108 166.130 18.488 106.385 o
0 12 1 1212.530 1188.430 28.871 31.211 o
0 12 2 291.726 258.818 14.024 150.134 o
1 1 0 141.764 151.988 24.660 62.596 o
1 1 2 3722.460 3756.070 32.617 10.743 o
1 1 3 37.834 130.005 43.699 20.884 o
1 1 4 1152.870 1158.680 15.133 61.185 o
1 1 5 10795.600 10622.400 40.797 2.064 o
1 1 6 30.508 41.108 10.676 330.940 o
1 1 7 9358.550 9447.150 39.995 2.599 o
1 1 8 189.138 194.312 12.676 194.487 o
1 1 9 4967.660 4972.040 46.055 6.175 o
1 1 10 7.325 27.628 12.945 235.597 o
1 3 0 48.818 53.023 16.484 142.115 o
1 3 1 10828.100 10973.300 74.112 1.694 o
1 3 2 780.038 792.055 15.094 83.863 o
1 3 3 13413.400 13211.900 55.061 1.347 o
1 3 4 13154.000 12956.300 59.029 1.371 o
1 3 5 6344.730 6321.830 28.633 5.302 o
1 3 6 1954.240 1980.960 18.843 31.019 o
1 3 7 3003.170 3057.200 15.184 19.069 o
1 3 8 51.743 82.184 11.354 281.570 o
1 3 9 169.738 191.338 11.654 225.670 o
1 5 0 555.038 540.566 13.218 120.382 o
1 5 1 25680.900 25219.000 210.956 0.292 o
1 5 2 1171.300 1161.470 13.963 63.813 o
1 5 3 31728.200 31412.600 301.172 0.173 o
1 5 4 1614.040 1628.300 15.240 43.078 o
1 5 5 3836.240 3883.860 18.564 12.686 o
1 5 6 455.358 457.655 13.285 132.799 o
1 5 7 288.342 312.282 12.958 165.055 o
1 5 8 2.658 10.422 11.806 286.118 o
1 5 9 48.663 74.326 12.123 251.666 o
1 7 0 368.965 360.372 11.588 173.899 o
1 7 1 10375.100 10235.500 88.468 1.648 o
1 7 2 971.984 952.771 13.452 78.167 o
1 7 3 1261.200 1266.200 16.208 53.664 o
1 7 4 4757.840 4828.840 46.183 6.447 o
1 7 5 5166.010 5197.900 35.313 6.741 o
1 7 6 55.355 68.996 13.397 208.447 o
1 7 7 4579.100 4603.850 109.635 2.538 o
1 7 8 86.630 102.140 13.788 190.502 o
1 9 0 927.012 949.315 14.398 76.430 o
1 9 1 2965.980 3005.520 22.713 17.102 o
1 9 2 957.758 966.832 13.905 76.657 o
1 9 3 372.720 369.783 13.403 144.452 o
1 9 4 342.654 345.610 13.139 153.124 o
1 9 5 856.081 884.530 24.603 45.044 o
1 9 6 4373.000 4215.850 39.083 8.093 o
1 11 0 526.135 543.476 14.399 111.682 o
1 11 1 3610.430 3618.720 44.110 8.976 o
1 11 2 1990.550 2005.890 26.288 24.271 o
1 11 3 948.323 934.156 22.234 49.186 o
1 11 4 5.633 22.565 14.204 196.872 o
2 0 2 1245.360 1202.080 37.220 21.681 o
2 0 4 27358.000 26616.500 218.283 0.264 o
2 0 6 3428.950 3391.390 27.953 13.026 o
2 0 8 4247.720 4250.200 33.906 8.952 o
2 0 10 3622.450 3384.060 58.391 6.860 o
2 2 0 8354.890 8413.240 63.812 2.627 o
2 2 2 23950.900 24438.000 61.755 0.461 o
2 2 3 0.642 21.657 13.962 204.497 o
2 2 4 46772.400 46316.100 367.558 0.092 o
2 2 5 411.700 407.273 12.906 144.834 o
2 2 6 2198.210 2206.200 15.817 29.229 o
2 2 7 120.186 132.097 11.806 238.983 o
2 2 8 8166.920 8313.740 41.706 3.195 o
2 2 9 281.469 288.459 12.410 177.894 o
2 2 10 31.791 36.180 13.190 221.753 o
2 4 0 22845.700 22189.500 114.250 0.463 o
2 4 1 4229.340 4230.870 27.938 9.814 o
2 4 2 4263.540 4243.770 40.065 8.108 o
2 4 3 4661.220 4621.900 24.869 8.887 o
2 4 4 50331.200 50207.500 89.532 0.112 o
2 4 5 36.542 46.822 12.295 251.251 o
2 4 6 1401.750 1426.880 19.222 42.742 o
2 4 7 2130.620 2111.270 15.597 30.750 o
2 4 8 4913.310 5026.480 40.277 6.719 o
2 4 9 21.991 31.872 12.198 260.482 o
2 6 0 5074.460 4950.700 33.657 7.151 o
2 6 1 1660.990 1649.480 22.287 32.875 o
2 6 2 21147.600 20790.700 174.237 0.426 o
2 6 3 2225.840 2240.210 23.794 23.434 o
2 6 4 2885.660 2867.870 24.375 17.260 o
2 6 5 10290.600 10444.600 70.790 1.860 o
2 6 6 2005.880 2068.030 16.420 31.950 o
2 6 7 2412.640 2398.050 18.112 24.724 o
2 6 8 4564.320 4415.810 78.097 4.097 o
2 8 0 2586.120 2547.650 18.870 22.328 o
2 8 1 239.293 249.881 11.320 213.383 o
2 8 2 2146.710 2143.230 33.180 18.425 o
2 8 3 1654.300 1686.490 20.130 35.371 o
2 8 4 102.668 121.114 12.170 232.193 o
2 8 5 1995.350 2057.160 29.052 22.033 o
2 8 6 2.301 0.182 13.600 216.939 o
2 8 7 5801.980 5592.810 106.616 2.362 o
2 10 0 2515.310 2538.640 32.074 16.558 o
2 10 1 222.490 240.795 12.477 189.665 o
2 10 2 2055.200 2048.430 15.466 32.214 o
2 10 3 2370.770 2370.640 21.295 23.378 o
2 10 4 658.594 654.573 15.873 89.012 o
2 10 5 13.193 10.632 13.929 204.389 o
2 12 0 279.473 277.485 13.435 160.157 o
2 12 1 824.225 766.911 31.331 32.362 o
2 12 2 1892.520 1759.370 47.456 12.929 o
3 1 0 4164.860 4294.130 34.141 9.030 o
3 1 1 31579.200 32088.300 139.229 0.249 o
3 1 2 47319.300 47954.000 457.688 0.077 o
3 1 3 362.206 372.134 18.216 93.809 o
3 1 4 393.610 398.029 14.399 128.262 o
3 1 5 12680.200 12556.200 81.750 1.302 o
3 1 6 390.430 384.119 11.379 172.227 o
3 1 7 78.211 85.926 11.035 287.025 o
3 1 8 313.191 312.447 11.592 187.017 o
3 1 9 3281.970 3325.970 15.876 16.592 o
3 1 10 68.387 66.163 12.687 228.228 o
3 3 0 3148.520 3094.740 22.915 15.973 o
3 3 1 15701.900 16046.400 74.435 0.944 o
3 3 2 2273.610 2284.010 21.917 24.104 o
3 3 3 4916.900 4898.660 23.510 8.285 o
3 3 4 5529.880 5496.640 34.624 6.203 o
3 3 5 26953.900 26970.100 117.486 0.343 o
3 3 6 152.515 156.943 12.008 222.660 o
3 3 7 454.478 449.305 13.426 131.647 o
3 3 8 109.819 126.937 11.562 250.673 o
3 3 9 4859.830 4869.240 61.072 5.053 o
3 5 0 3983.780 3865.460 24.934 11.284 o
3 5 1 17944.600 17628.600 129.219 0.635 o
3 5 2 3576.440 3528.750 25.053 12.974 o
3 5 3 6840.990 6840.530 26.213 4.757 o
3 5 4 2985.490 3047.270 18.617 18.201 o
3 5 5 760.313 771.130 13.543 94.273 o
3 5 6 540.946 555.621 14.072 113.025 o
3 5 7 312.574 339.091 13.148 157.037 o
3 5 8 448.398 472.049 12.934 136.929 o
3 5 9 3034.040 2888.850 52.374 8.769 o
3 7 0 1122.200 1104.770 13.188 69.077 o
3 7 1 3265.910 3228.030 16.809 16.709 o
3 7 2 552.297 546.614 12.795 124.457 o
3 7 3 332.432 342.550 16.964 107.118 o
3 7 4 4.462 20.565 12.385 258.496 o
3 7 5 882.172 854.439 13.863 83.288 o
3 7 6 779.298 815.964 17.105 73.448 o
3 7 7 469.714 463.239 20.467 73.223 o
3 7 8 1826.180 1716.430 28.911 24.337 o
3 9 0 617.124 615.356 12.428 118.799 o
3 9 1 3905.750 3937.880 39.606 8.986 o
3 9 2 44.497 51.907 11.806 268.370 o
3 9 3 616.697 666.765 14.629 99.411 o
3 9 4 2032.270 2082.790 28.483 22.123 o
3 9 5 5398.500 5487.910 91.748 2.967 o
3 9 6 17.785 39.380 14.077 197.411 o
3 11 0 1642.650 1685.880 18.854 37.170 o
3 11 1 733.825 746.717 14.335 91.834 o
3 11 2 1875.590 1863.430 24.951 26.863 o
3 11 3 151.848 157.803 13.162 191.834 o
3 11 4 682.448 646.797 17.700 77.577 o
4 0 0 19484.400 19224.500 123.003 0.575 o
4 0 2 19423.500 19667.300 70.039 0.667 o
4 0 4 7.084 1.943 22.702 77.826 o
4 0 6 61.027 78.505 15.106 165.307 o
4 0 8 814.658 830.042 18.125 67.512 o
4 0 10 2013.330 1901.660 21.584 28.381 o
4 2 0 3121.070 3204.910 28.525 14.231 o
4 2 1 12225.800 12537.300 46.803 1.590 o
4 2 2 5713.090 5901.950 37.546 5.632 o
4 2 3 1965.210 1948.200 17.850 31.985 o
4 2 4 671.644 688.899 13.661 101.972 o
4 2 5 131.445 127.574 12.589 212.926 o
4 2 6 6541.780 6547.200 34.949 4.794 o
4 2 7 104.740 132.971 11.386 257.726 o
4 2 8 5260.280 5352.980 32.959 6.712 o
4 2 9 13.546 27.064 11.773 282.028 o
4 4 0 2005.800 1929.680 19.029 30.550 o
4 4 1 3324.320 3272.770 26.502 13.935 o
4 4 2 17672.600 17491.900 84.871 0.763 o
4 4 3 17221.300 16974.900 50.280 0.880 o
4 4 4 16.659 27.093 12.190 262.776 o
4 4 5 536.381 538.315 13.055 123.735 o
4 4 6 1090.670 1102.210 13.949 67.974 o
4 4 7 116.460 131.822 12.443 219.668 o
4 4 8 1913.820 1919.740 21.649 29.243 o
4 4 9 300.679 313.713 12.318 174.823 o
4 6 0 530.785 532.548 13.834 116.927 o
4 6 1 413.147 410.332 13.022 142.954 o
4 6 2 7106.880 7018.360 22.392 4.590 o
4 6 3 7.481 11.864 12.581 250.897 o
4 6 4 365.144 373.559 14.167 134.827 o
4 6 5 4197.090 4358.110 45.648 7.406 o
4 6 6 170.733 176.260 13.461 180.770 o
4 6 7 100.885 117.159 13.206 202.184 o
4 6 8 611.481 592.198 15.091 98.700 o
4 8 0 4668.860 4630.140 30.054 8.341 o
4 8 1 760.283 757.207 12.727 99.742 o
4 8 2 2759.000 2755.520 38.959 12.826 o
4 8 3 298.195 289.652 13.405 157.609 o
4 8 4 1272.190 1267.600 21.261 42.639 o
4 8 5 18.472 40.451 13.219 222.870 o
4 8 6 11379.600 11463.800 182.686 0.754 o
4 8 7 667.087 674.472 15.343 91.380 o
4 10 0 3682.540 3736.140 26.694 12.000 o
4 10 1 2567.760 2554.510 43.870 11.965 o
4 10 2 2154.990 2170.670 27.094 22.007 o
4 10 3 59.325 104.305 12.622 228.312 o
4 10 4 255.333 274.951 14.839 140.643 o
4 10 5 580.822 585.569 16.219 92.604 o
4 12 0 337.663 335.381 15.675 120.524 o
4 12 1 1073.470 967.471 21.221 49.094 o
4 12 2 853.218 845.096 25.839 42.399 o
5 1 0 3.396 6.067 19.188 108.917 o
5 1 1 456.974 477.350 26.418 48.625 o
5 1 2 37.773 52.355 17.966 121.013 o
5 1 3 13380.600 13242.400 101.235 1.086 o
5 1 4 1410.810 1383.930 16.932 47.136 o
5 1 5 5113.650 5049.590 32.634 7.119 o
5 1 6 224.633 234.333 12.358 192.529 o
5 1 7 3320.010 3345.150 16.382 16.247 o
5 1 8 8.586 26.980 11.296 307.373 o
5 1 9 576.148 596.953 12.625 121.556 o
5 3 0 182.482 191.193 15.620 139.329 o
5 3 1 447.479 461.391 16.433 101.790 o
5 3 2 648.858 630.624 15.585 92.008 o
5 3 3 19135.700 19010.800 78.385 0.678 o
5 3 4 25.267 31.951 13.172 223.915 o
5 3 5 3134.070 3131.640 19.166 17.021 o
5 3 6 133.347 137.798 11.936 231.090 o
5 3 7 7740.070 7824.480 28.847 3.787 o
5 3 8 225.499 236.576 12.397 191.325 o
5 3 9 4087.630 3994.820 44.631 7.917 o
5 5 0 916.494 880.972 15.227 74.895 o
5 5 1 511.299 516.889 14.677 111.248 o
5 5 2 411.200 414.278 13.944 131.332 o
5 5 3 15264.800 15298.400 56.213 1.063 o
5 5 4 1013.550 994.109 14.054 72.987 o
5 5 5 1254.070 1260.790 17.797 50.280 o
5 5 6 172.741 200.491 12.933 190.584 o
5 5 7 350.830 364.720 13.680 143.210 o
5 5 8 326.415 338.271 13.509 149.814 o
5 5 9 746.279 699.590 18.117 72.117 o
5 7 0 100.229 94.880 12.288 231.703 o
5 7 1 42.184 49.769 12.052 259.087 o
5 7 2 3.195 9.193 12.627 250.381 o
5 7 3 5087.810 5063.640 57.858 5.082 o
5 7 4 9020.720 9078.630 96.697 1.804 o
5 7 5 580.570 568.385 15.562 97.797 o
5 7 6 38.336 66.529 14.636 178.818 o
5 7 7 3546.320 3456.440 58.793 6.841 o
5 7 8 1121.650 1077.140 38.480 21.340 o
5 9 0 147.403 157.148 11.770 230.997 o
5 9 1 134.930 147.481 12.306 218.457 o
5 9 2 831.781 855.700 13.588 87.328 o
5 9 3 1554.940 1588.240 32.551 23.283 o
5 9 4 502.319 510.078 25.490 50.708 o
5 9 5 262.493 268.580 13.554 160.740 o
5 9 6 1093.700 1051.690 29.405 32.059 o
5 11 0 1929.280 1918.400 39.553 16.225 o
5 11 1 0.235 15.047 12.618 250.718 o
5 11 2 458.115 462.037 13.235 132.883 o
5 11 3 1469.770 1459.600 24.548 33.291 o
5 11 4 50.014 75.192 13.857 196.053 o
6 0 2 3919.430 4037.680 37.446 9.217 o
6 0 4 8434.540 8336.710 83.248 2.205 o
6 0 6 5469.440 5406.930 30.623 6.589 o
6 0 8 889.781 917.110 19.041 60.468 o
6 2 0 26266.100 26871.000 156.591 0.323 o
6 2 1 6347.170 6396.710 33.670 5.058 o
6 2 2 428.734 436.894 17.244 96.787 o
6 2 3 33.297 49.808 15.236 167.028 o
6 2 4 9306.340 9212.210 51.792 2.475 o
6 2 5 339.470 336.009 12.667 161.629 o
6 2 6 5957.210 5968.400 37.375 5.391 o
6 2 7 46.154 43.751 11.822 268.344 o
6 2 8 3711.310 3799.080 27.788 11.623 o
6 2 9 91.916 95.882 12.120 239.079 o
6 4 0 25356.500 25331.800 159.146 0.343 o
6 4 1 2.436 37.584 14.348 192.390 o
6 4 2 1326.830 1287.300 15.947 52.258 o
6 4 3 7.737 7.665 12.202 267.028 o
6 4 4 10045.800 9957.770 50.587 2.209 o
6 4 5 196.438 195.134 11.943 211.557 o
6 4 6 1763.060 1778.610 15.772 38.288 o
6 4 7 127.880 153.760 12.554 212.118 o
6 4 8 1509.210 1541.150 25.419 31.307 o
6 4 9 13.604 26.409 11.746 283.360 o
6 6 0 12368.400 12033.800 73.565 1.423 o
6 6 1 5.406 26.959 12.426 255.826 o
6 6 2 4637.060 4517.820 27.120 8.803 o
6 6 3 222.804 241.272 12.832 181.863 o
6 6 4 9671.780 9768.820 67.289 2.086 o
6 6 5 4315.190 4355.310 43.006 7.585 o
6 6 6 912.666 933.682 14.055 78.923 o
6 6 7 506.764 556.082 14.172 114.739 o
6 6 8 153.204 152.680 13.587 182.137 o
6 8 0 5801.180 5852.330 22.186 6.386 o
6 8 1 71.012 90.882 11.952 250.662 o
6 8 2 6647.420 6673.620 58.562 3.716 o
6 8 3 750.193 778.860 14.269 90.364 o
6 8 4 3996.690 4083.340 59.453 6.110 o
6 8 5 3119.230 3115.930 34.156 12.782 o
6 8 6 2247.830 2265.370 23.716 23.229 o
6 8 7 1053.570 1022.680 22.893 44.910 o
6 10 0 3182.080 3198.020 38.479 11.379 o
6 10 1 7012.710 7011.660 94.478 2.358 o
6 10 2 2415.490 2469.530 31.388 17.437 o
6 10 3 30.330 37.108 12.685 239.165 o
6 10 4 766.904 750.989 16.885 76.259 o
6 10 5 76.830 80.882 14.956 166.564 o
6 12 0 677.645 671.776 16.972 81.215 o
6 12 1 4649.920 4363.740 93.673 3.205 o
7 1 0 1831.770 1885.560 21.714 30.230 o
7 1 1 17672.200 17762.300 72.849 0.785 o
7 1 2 2861.010 2921.420 23.784 17.463 o
7 1 3 19045.400 18731.800 107.000 0.631 o
7 1 4 200.762 193.555 14.125 162.401 o
7 1 5 3369.170 3323.300 26.910 13.588 o
7 1 6 4.730 13.520 11.660 292.145 o
7 1 7 5295.460 5304.870 19.903 7.569 o
7 1 8 187.503 189.727 11.296 232.488 o
7 1 9 182.798 196.115 12.339 203.746 o
7 3 0 1163.710 1202.230 27.516 33.594 o
7 3 1 18548.000 18769.400 60.629 0.740 o
7 3 2 5462.490 5380.630 30.023 6.653 o
7 3 3 12583.700 12478.300 46.499 1.544 o
7 3 4 896.060 874.235 13.387 84.301 o
7 3 5 238.527 236.394 12.809 180.348 o
7 3 6 69.011 89.952 12.132 244.625 o
7 3 7 5705.560 5781.360 25.976 6.357 o
7 3 8 1039.010 1052.260 16.809 61.500 o
7 3 9 52.828 59.711 12.325 244.846 o
7 5 0 1574.010 1544.650 15.955 43.676 o
7 5 1 6336.570 6193.790 41.248 4.802 o
7 5 2 14236.100 14035.200 104.754 0.980 o
7 5 3 4919.340 4777.280 27.552 8.042 o
7 5 4 162.788 171.533 12.551 204.158 o
7 5 5 622.309 630.798 12.942 113.337 o
7 5 6 261.520 272.728 12.858 173.330 o
7 5 7 2008.780 1978.850 28.481 22.601 o
7 5 8 159.927 169.045 13.210 188.581 o
7 7 0 930.742 926.977 18.905 59.666 o
7 7 1 3850.640 3809.760 30.855 10.699 o
7 7 2 7.034 18.405 13.220 226.959 o
7 7 3 5634.280 5671.400 75.461 3.591 o
7 7 4 17.677 41.407 13.411 216.762 o
7 7 5 4095.890 4204.930 68.820 5.075 o
7 7 6 700.680 678.684 13.807 99.351 o
7 7 7 5169.600 5090.250 91.230 3.096 o
7 7 8 22.903 46.994 14.730 179.642 o
7 9 0 591.261 621.162 13.906 108.215 o
7 9 1 2555.920 2594.180 26.961 18.550 o
7 9 2 1296.590 1302.990 15.293 54.297 o
7 9 3 8484.890 8596.780 92.505 1.995 o
7 9 4 4.682 17.646 14.126 199.522 o
7 9 5 763.460 771.525 27.649 39.864 o
7 9 6 412.707 415.444 14.596 123.639 o
7 11 0 99.122 125.499 12.965 208.385 o
7 11 1 77.028 99.036 12.987 214.077 o
7 11 2 5166.610 5017.990 69.014 4.284 o
7 11 3 1199.690 1209.850 29.040 30.994 o
7 11 4 131.869 125.087 13.777 182.737 o
8 0 2 3407.280 3444.930 40.236 10.236 o
8 0 4 23362.600 22845.100 63.898 0.494 o
8 0 6 4660.290 4629.850 31.107 8.245 o
8 0 8 2514.580 2521.230 22.985 20.917 o
8 2 0 17445.100 17725.200 59.636 0.826 o
8 2 1 4916.120 5006.220 27.139 7.898 o
8 2 2 8305.350 8280.060 29.606 3.374 o
8 2 3 238.438 265.903 15.494 133.270 o
8 2 4 28770.600 27902.200 137.567 0.300 o
8 2 5 553.340 565.233 13.046 121.085 o
8 2 6 185.384 199.799 12.113 208.764 o
8 2 7 427.975 422.909 13.378 136.158 o
8 2 8 6880.300 6998.850 59.553 3.504 o
8 2 9 126.785 134.714 12.277 222.271 o
8 4 0 28261.800 27651.000 210.241 0.258 o
8 4 1 133.987 214.996 53.558 13.831 o
8 4 2 3186.180 3173.410 30.925 13.388 o
8 4 3 27329.600 27042.500 132.320 0.327 o
8 4 4 13780.900 13767.900 75.377 1.177 o
8 4 5 60.207 68.050 12.183 247.409 o
8 4 6 2091.410 2141.720 15.573 31.066 o
8 4 7 31.567 23.104 12.191 259.475 o
8 4 8 5402.590 5550.210 64.069 4.335 o
8 4 9 607.587 568.093 13.656 111.036 o
8 6 0 22138.100 21686.000 181.953 0.391 o
8 6 1 5063.540 5062.570 39.842 6.565 o
8 6 2 211.413 198.788 13.212 178.694 o
8 6 3 7706.770 7749.490 32.688 3.742 o
8 6 4 2582.280 2620.410 25.222 19.140 o
8 6 5 506.994 537.787 13.391 123.041 o
8 6 6 204.898 196.607 13.152 181.071 o
8 6 7 251.287 249.595 13.198 169.872 o
8 6 8 3812.350 3662.440 84.642 4.070 o
8 8 0 39.746 127.140 37.728 27.938 o
8 8 1 1306.560 1318.830 14.844 54.798 o
8 8 2 26.142 44.460 12.065 263.349 o
8 8 3 97.674 116.523 13.732 189.245 o
8 8 4 3644.530 3763.070 58.604 6.642 o
8 8 5 567.905 613.483 14.831 102.743 o
8 8 6 0.434 -3.750 13.172 231.615 o
8 8 7 872.690 822.778 27.827 38.024 o
8 10 0 151.718 168.934 12.620 204.573 o
8 10 1 1.805 21.623 11.988 276.245 o
8 10 2 49.905 44.475 16.264 146.081 o
8 10 3 732.184 727.778 19.981 63.969 o
8 10 4 2061.870 2064.330 73.315 6.290 o
8 10 5 1175.020 1110.540 28.027 33.144 o
8 12 0 329.753 330.167 14.416 136.956 o
8 12 1 22.312 30.532 13.941 201.180 o
9 1 0 97.526 105.458 14.659 169.033 o
9 1 1 12025.000 12231.700 38.427 1.693 o
9 1 2 1355.490 1354.820 18.796 45.061 o
9 1 3 2650.680 2564.070 19.434 21.539 o
9 1 4 6072.950 6013.570 23.164 5.942 o
9 1 5 9481.670 9425.160 38.248 2.588 o
9 1 6 262.478 286.308 14.825 139.646 o
9 1 7 16.837 27.600 14.829 179.181 o
9 1 8 118.936 126.739 11.245 259.982 o
9 1 9 217.459 214.637 11.857 207.713 o
9 3 0 1006.760 997.690 17.387 61.471 o
9 3 1 577.117 585.443 15.794 95.809 o
9 3 2 345.634 346.517 14.995 127.434 o
9 3 3 197.084 209.526 13.859 166.906 o
9 3 4 438.792 442.431 12.926 139.628 o
9 3 5 12386.300 12396.800 78.702 1.363 o
9 3 6 197.145 208.293 12.477 196.695 o
9 3 7 960.113 975.917 13.952 76.149 o
9 3 8 264.482 276.548 12.863 172.547 o
9 3 9 4034.630 3980.250 43.254 8.197 o
9 5 0 389.551 375.937 12.422 156.318 o
9 5 1 21650.500 21190.800 221.855 0.347 o
9 5 2 62.594 57.108 13.328 210.244 o
9 5 3 95.500 101.350 13.450 197.874 o
9 5 4 2262.050 2298.970 15.928 27.938 o
9 5 5 5177.550 5249.280 44.599 5.959 o
9 5 6 7.575 15.663 12.173 267.263 o
9 5 7 2146.110 2185.210 26.680 22.289 o
9 5 8 280.149 292.633 15.355 130.565 o
9 7 0 52.924 49.594 12.172 251.766 o
9 7 1 10007.300 9958.230 47.749 2.252 o
9 7 2 1198.650 1221.720 13.494 63.051 o
9 7 3 22.448 51.147 13.147 223.490 o
9 7 4 562.908 573.884 15.924 95.992 o
9 7 5 2815.820 2913.480 30.897 15.120 o
9 7 6 851.084 868.762 22.594 50.642 o
9 7 7 1366.570 1389.950 40.013 18.689 o
9 9 0 2206.410 2208.990 15.869 29.085 o
9 9 1 3269.190 3221.840 36.102 11.731 o
9 9 2 1143.340 1171.990 19.337 50.191 o
9 9 3 568.136 587.286 13.412 115.514 o
9 9 4 256.564 265.930 14.595 144.586 o
9 9 5 1284.300 1280.280 26.989 32.789 o
9 9 6 1788.520 1743.330 51.453 11.645 o
9 11 0 849.951 852.122 15.860 75.552 o
9 11 1 931.145 935.784 14.397 76.553 o
9 11 2 672.753 694.172 19.575 67.932 o
9 11 3 10.581 24.124 13.665 211.551 o
10 0 0 824.707 779.443 21.812 54.451 o
10 0 2 40845.100 40410.900 382.741 0.106 o
10 0 4 5167.330 5067.230 30.431 7.211 o
10 0 6 4326.670 4380.280 52.466 6.457 o
10 0 8 7065.520 7217.620 84.292 2.603 o
10 2 0 1101.280 1122.780 16.573 59.239 o
10 2 1 2321.560 2283.750 20.951 24.320 o
10 2 2 7307.370 7194.820 28.428 4.242 o
10 2 3 455.922 473.264 15.274 111.226 o
10 2 4 9798.600 9672.720 54.118 2.255 o
10 2 5 3653.830 3686.510 19.650 13.487 o
10 2 6 3893.910 3907.350 24.515 11.540 o
10 2 7 5856.850 5990.360 45.663 5.002 o
10 2 8 3396.160 3482.640 19.117 15.001 o
10 2 9 1.312 2.496 11.866 284.750 o
10 4 0 8.916 14.565 13.840 207.341 o
10 4 1 1632.260 1610.410 15.712 42.233 o
10 4 2 4567.310 4572.180 20.459 9.552 o
10 4 3 63.364 86.957 13.153 212.653 o
10 4 4 3464.640 3498.470 23.814 13.675 o
10 4 5 1324.320 1356.080 14.286 54.980 o
10 4 6 2528.010 2573.530 16.157 23.954 o
10 4 7 739.670 747.676 14.072 93.052 o
10 4 8 864.086 868.216 15.442 76.486 o
10 4 9 14.581 37.039 13.112 227.452 o
10 6 0 0.318 7.629 12.538 254.752 o
10 6 1 1674.540 1692.420 14.440 42.310 o
10 6 2 8085.100 8132.730 64.326 2.734 o
10 6 3 637.931 626.538 13.591 107.090 o
10 6 4 140.856 160.532 12.920 199.393 o
10 6 5 197.340 224.734 12.679 190.551 o
10 6 6 2977.940 3041.490 49.217 9.398 o
10 6 7 89.194 92.570 12.909 214.758 o
10 6 8 1221.230 1193.290 32.580 26.449 o
10 8 0 46.852 65.195 11.588 275.192 o
10 8 1 16.882 65.788 14.815 177.266 o
10 8 2 7494.980 7606.060 75.051 2.702 o
10 8 3 986.708 985.585 26.604 38.249 o
10 8 4 310.862 316.051 13.584 151.705 o
10 8 5 423.167 429.735 14.526 122.946 o
10 8 6 1283.190 1303.150 38.708 20.102 o
10 8 7 1137.330 1064.800 31.572 28.651 o
10 10 0 4.172 13.754 12.880 240.022 o
10 10 1 855.095 850.529 13.611 86.064 o
10 10 2 4166.500 4203.040 41.760 8.055 o
10 10 3 2575.970 2530.310 29.464 17.470 o
10 10 4 127.997 148.348 12.870 203.955 o
10 10 5 50.738 71.087 14.498 180.250 o
11 1 0 1183.980 1202.090 16.427 56.100 o
11 1 1 8571.660 8599.390 59.559 2.629 o
11 1 2 65.583 69.948 15.358 160.223 o
11 1 3 33008.200 32232.300 140.881 0.235 o
11 1 4 0.584 3.548 13.204 230.126 o
11 1 5 375.783 353.378 14.279 133.344 o
11 1 6 168.986 201.990 16.975 121.352 o
11 1 7 2287.110 2339.440 16.039 27.393 o
11 1 8 2092.360 2091.860 26.985 22.747 o
11 1 9 6196.430 6004.710 46.981 4.684 o
11 3 0 176.432 191.155 13.342 181.498 o
11 3 1 7560.620 7625.480 59.250 3.123 o
11 3 2 3248.070 3148.640 22.821 15.447 o
11 3 3 10649.100 10429.800 73.127 1.774 o
11 3 4 418.186 412.681 13.780 132.717 o
11 3 5 11342.500 11532.100 55.477 1.746 o
11 3 6 270.001 281.149 12.505 178.330 o
11 3 7 671.620 647.881 13.072 107.750 o
11 3 8 2241.730 2275.780 21.112 24.917 o
11 3 9 1125.630 1074.360 17.375 56.949 o
11 5 0 2946.460 2985.650 26.162 16.085 o
11 5 1 2713.500 2642.900 28.091 17.171 o
11 5 2 191.313 185.972 13.784 170.589 o
11 5 3 4444.060 4451.140 22.022 9.805 o
11 5 4 1827.310 1826.500 15.609 37.020 o
11 5 5 3450.630 3453.830 19.963 14.653 o
11 5 6 194.196 203.219 12.430 198.809 o
11 5 7 785.556 810.184 14.266 87.540 o
11 5 8 8.612 11.497 13.803 208.730 o
11 7 0 3756.960 3794.670 20.232 12.839 o
11 7 1 1283.280 1270.830 13.803 58.601 o
11 7 2 88.976 114.621 12.540 223.896 o
11 7 3 3075.110 3128.020 42.844 10.614 o
11 7 4 861.035 862.119 18.378 64.522 o
11 7 5 1050.320 1093.160 14.944 66.444 o
11 7 6 1.392 23.102 13.714 211.637 o
11 7 7 830.335 827.766 16.739 72.908 o
11 9 0 2571.290 2583.420 29.796 17.223 o
11 9 1 649.945 679.367 13.229 107.014 o
11 9 2 1665.270 1678.520 19.211 36.430 o
11 9 3 2636.140 2680.090 27.262 17.798 o
11 9 4 1235.990 1221.030 20.254 45.729 o
11 9 5 1642.650 1599.850 30.983 24.113 o
11 9 6 36.014 40.593 14.736 178.328 o
11 11 0 3327.900 3256.090 45.351 9.491 o
11 11 1 173.542 203.118 13.184 184.526 o
11 11 2 46.784 64.870 13.175 216.910 o
11 11 3 1171.490 1106.970 30.241 30.001 o
12 0 0 6937.830 7018.610 49.087 3.855 o
12 0 2 22633.400 22294.600 59.387 0.525 o
12 0 4 2325.130 2281.930 43.633 12.888 o
12 0 6 71.274 72.730 18.880 107.887 o
12 0 8 0.518 28.849 18.768 113.429 o
12 2 0 2919.750 3038.870 19.490 18.318 o
12 2 1 1753.500 1740.770 18.159 35.962 o
12 2 2 13479.200 13235.100 36.815 1.417 o
12 2 3 2276.120 2228.910 17.480 27.177 o
12 2 4 2233.500 2212.110 16.864 28.108 o
12 2 5 100.533 125.306 13.545 192.802 o
12 2 6 6242.290 6280.250 56.873 4.085 o
12 2 7 877.921 896.346 13.483 84.222 o
12 2 8 34.761 65.279 12.836 230.080 o
12 2 9 22.532 15.792 12.166 263.697 o
12 4 0 27066.500 26374.500 216.409 0.269 o
12 4 1 184.030 186.691 12.544 199.226 o
12 4 2 6173.650 6129.190 24.734 5.713 o
12 4 3 0.147 9.019 12.723 247.303 o
12 4 4 2557.180 2530.450 15.948 23.984 o
12 4 5 805.005 819.370 13.224 91.892 o
12 4 6 10609.000 10760.500 81.624 1.659 o
12 4 7 62.249 66.537 12.242 244.932 o
12 4 8 251.890 242.424 13.159 171.024 o
12 6 0 5631.490 5642.430 19.939 6.837 o
12 6 1 3237.610 3221.060 16.821 16.868 o
12 6 2 4009.990 3965.080 61.868 5.883 o
12 6 3 643.755 649.214 14.274 100.787 o
12 6 4 1727.570 1716.960 15.215 40.103 o
12 6 5 967.548 978.251 13.755 76.547 o
12 6 6 3713.980 3706.270 54.217 7.191 o
12 6 7 323.573 346.195 21.219 74.957 o
12 6 8 297.343 276.172 14.369 143.395 o
12 8 0 2357.620 2380.990 32.164 17.508 o
12 8 1 706.648 714.863 13.685 98.588 o
12 8 2 3470.420 3474.800 17.059 15.118 o
12 8 3 397.658 415.899 12.434 152.558 o
12 8 4 539.747 546.023 15.469 101.646 o
12 8 5 441.534 473.385 16.385 102.199 o
12 8 6 3014.730 2904.000 91.701 3.925 o
12 10 0 5154.030 5131.270 48.654 5.714 o
12 10 1 2233.860 2238.880 19.800 26.013 o
12 10 2 1223.330 1245.680 23.400 39.555 o
12 10 3 36.997 53.278 12.519 242.009 o
12 10 4 658.373 661.120 14.690 96.573 o
13 1 0 154.128 149.221 13.662 180.575 o
13 1 1 1556.270 1573.650 16.003 43.669 o
13 1 2 20.596 19.359 14.342 191.340 o
13 1 3 23073.900 22480.400 107.409 0.463 o
13 1 4 3243.280 3217.250 25.447 14.615 o
13 1 5 842.531 848.661 15.002 79.938 o
13 1 6 47.285 79.884 13.295 211.862 o
13 1 7 7442.040 7376.290 24.403 4.190 o
13 1 8 27.619 34.726 14.636 182.064 o
13 1 9 1240.390 1140.560 25.388 36.531 o
13 3 0 4.033 4.126 12.066 274.482 o
13 3 1 27.493 35.176 12.105 262.514 o
13 3 2 70.400 93.557 13.543 199.945 o
13 3 3 7950.170 7742.480 30.547 3.662 o
13 3 4 1311.910 1341.640 15.328 53.277 o
13 3 5 40.095 57.504 13.209 217.707 o
13 3 6 362.981 382.710 12.461 158.732 o
13 3 7 10165.300 10257.600 90.078 1.656 o
13 3 8 274.322 282.060 13.940 152.107 o
13 5 0 63.132 73.064 12.016 252.381 o
13 5 1 972.150 973.953 15.360 70.196 o
13 5 2 1230.310 1192.840 14.467 59.911 o
13 5 3 9865.590 9797.740 32.250 2.484 o
13 5 4 813.402 810.779 13.702 89.030 o
13 5 5 59.031 90.309 12.770 224.973 o
13 5 6 839.664 856.781 13.630 86.647 o
13 5 7 2964.230 2982.380 40.799 11.518 o
13 5 8 676.932 671.389 23.217 53.907 o
13 7 0 125.067 143.410 12.151 225.571 o
13 7 1 920.466 912.059 13.953 79.515 o
13 7 2 251.671 263.023 14.554 145.854 o
13 7 3 8736.550 8791.840 100.237 1.808 o
13 7 4 1826.660 1831.630 35.809 18.914 o
13 7 5 45.166 71.576 13.359 211.051 o
13 7 6 254.980 269.056 13.986 154.251 o
13 7 7 2481.570 2356.500 56.592 8.877 o
13 9 0 132.112 124.928 12.955 202.987 o
13 9 1 342.988 360.531 12.445 163.154 o
13 9 2 19.374 7.118 12.296 260.153 o
13 9 3 3675.610 3698.870 65.587 5.811 o
13 9 4 309.320 309.116 14.978 132.311 o
13 9 5 23.104 26.203 14.846 178.132 o
13 11 0 849.286 853.161 14.571 81.573 o
13 11 1 1036.010 1011.270 16.260 64.036 o
13 11 2 731.509 700.581 21.161 59.728 o
14 0 0 18102.900 18171.800 182.566 0.494 o
14 0 2 15969.900 15058.100 120.618 0.790 o
14 0 4 12280.900 12133.900 39.564 1.654 o
14 0 6 808.633 809.707 20.680 58.269 o
14 0 8 2631.050 2666.000 49.778 10.086 o
14 2 0 30446.900 30179.100 49.119 0.303 o
14 2 1 3.859 8.914 12.229 266.698 o
14 2 2 0.000 2.084 13.741 212.743 o
14 2 3 583.681 554.974 14.331 107.666 o
14 2 4 3822.400 3765.790 18.899 12.881 o
14 2 5 419.216 428.042 14.538 123.213 o
14 2 6 740.555 766.840 21.124 58.847 o
14 2 7 30.523 43.477 12.630 240.452 o
14 2 8 4190.380 4163.050 51.173 6.849 o
14 2 9 265.374 268.275 13.986 153.134 o
14 4 0 13074.200 13023.100 122.500 0.987 o
14 4 1 229.471 235.872 11.870 203.025 o
14 4 2 336.997 343.347 14.218 138.303 o
14 4 3 516.662 510.960 13.841 118.904 o
14 4 4 4832.910 4881.260 29.807 7.893 o
14 4 5 1940.080 1959.590 16.777 33.220 o
14 4 6 924.131 933.645 13.853 79.250 o
14 4 7 157.006 170.519 14.263 166.295 o
14 4 8 1005.320 1022.230 17.302 61.417 o
14 6 0 7396.970 7241.090 56.298 3.349 o
14 6 1 323.851 325.820 12.420 168.676 o
14 6 2 7.627 10.993 13.136 230.460 o
14 6 3 1610.510 1595.570 15.411 43.233 o
14 6 4 11536.700 11749.500 87.743 1.420 o
14 6 5 398.754 418.130 13.888 132.999 o
14 6 6 394.229 398.154 13.889 134.377 o
14 6 7 86.936 111.615 13.294 202.562 o
14 8 0 6489.220 6546.720 42.717 4.507 o
14 8 1 13.563 20.132 11.725 285.319 o
14 8 2 2078.740 2068.980 22.800 26.004 o
14 8 3 417.775 436.515 13.268 137.885 o
14 8 4 5995.710 6130.110 46.106 4.825 o
14 8 5 427.322 436.878 16.859 100.025 o
14 8 6 527.038 551.572 16.337 95.557 o
14 10 0 658.441 672.246 14.185 99.716 o
14 10 1 1476.320 1507.900 26.343 30.655 o
14 10 2 19.128 42.498 12.762 238.199 o
14 10 3 508.990 523.016 23.473 57.668 o
14 10 4 1296.440 1292.820 15.821 53.258 o
15 1 0 1009.050 1021.920 15.132 68.681 o
15 1 1 15135.700 14975.800 49.623 1.108 o
15 1 2 100.001 111.737 13.768 188.396 o
15 1 3 369.446 382.858 19.316 85.089 o
15 1 4 12.287 16.639 12.701 244.675 o
15 1 5 4692.300 4631.090 19.980 9.264 o
15 1 6 854.046 870.184 14.925 79.261 o
15 1 7 1608.060 1604.570 16.592 41.506 o
15 1 8 244.830 218.412 13.201 172.822 o
15 1 9 24.452 32.222 11.944 270.575 o
15 3 0 3578.150 3577.350 18.084 14.264 o
15 3 1 16190.300 15939.900 90.304 0.865 o
15 3 2 131.117 144.700 13.397 190.359 o
15 3 3 3393.520 3314.590 36.128 11.310 o
15 3 4 6.145 14.562 12.957 236.707 o
15 3 5 746.384 773.754 14.468 89.569 o
15 3 6 174.914 191.540 12.545 200.373 o
15 3 7 2659.770 2690.320 37.303 13.745 o
15 3 8 90.083 113.181 12.804 215.777 o
15 5 0 979.882 984.089 13.212 78.001 o
15 5 1 8627.520 8556.490 31.501 3.142 o
15 5 2 1067.040 1065.530 12.739 73.768 o
15 5 3 286.925 280.777 12.797 170.314 o
15 5 4 44.024 62.108 12.927 225.569 o
15 5 5 1940.090 2024.780 17.654 31.995 o
15 5 6 256.037 270.309 12.892 173.621 o
15 5 7 1896.960 1834.200 15.301 36.173 o
15 5 8 166.374 183.797 13.966 170.244 o
15 7 0 180.686 191.509 11.992 213.744 o
15 7 1 5166.500 5094.150 41.257 6.317 o
15 7 2 125.566 132.533 12.872 205.695 o
15 7 3 38.131 76.095 15.324 163.338 o
15 7 4 255.436 254.935 13.538 162.730 o
15 7 5 3119.990 3178.450 43.764 10.265 o
15 7 6 983.008 977.766 15.893 67.744 o
15 7 7 881.199 855.344 24.442 45.283 o
15 9 0 1918.130 1920.870 23.065 27.909 o
15 9 1 3573.300 3583.540 38.347 10.150 o
15 9 2 7.776 45.352 12.538 248.729 o
15 9 3 1229.390 1238.150 23.840 38.730 o
15 9 4 36.746 63.813 13.039 223.151 o
15 9 5 416.721 433.972 15.546 112.706 o
15 11 0 1083.590 1040.900 25.716 38.455 o
15 11 1 180.579 159.412 14.664 156.750 o
15 11 2 851.593 830.340 14.994 79.980 o
16 0 0 399.583 417.749 19.520 81.954 o
16 0 2 9141.180 9000.790 42.894 2.695 o
16 0 4 5975.800 5844.540 43.072 5.113 o
16 0 6 7555.050 7385.910 83.987 2.477 o
16 0 8 612.556 597.685 21.118 64.167 o
16 2 0 11235.300 11133.100 38.005 1.940 o
16 2 1 2343.680 2277.200 17.944 25.995 o
16 2 2 8214.790 8098.070 32.244 3.411 o
16 2 3 269.740 291.759 13.465 159.959 o
16 2 4 11534.800 11304.800 101.030 1.326 o
16 2 5 25.620 41.265 13.013 228.282 o
16 2 6 5684.470 5715.130 66.891 3.996 o
16 2 7 1908.570 1878.390 16.536 34.451 o
16 2 8 2590.500 2598.630 58.342 8.261 o
16 4 0 7541.750 7509.770 41.984 3.652 o
16 4 1 17.545 25.254 11.194 309.980 o
16 4 2 11064.300 10932.600 56.793 1.834 o
16 4 3 317.415 351.788 13.590 148.851 o
16 4 4 7013.090 7027.540 37.711 4.208 o
16 4 5 170.487 176.789 12.789 196.356 o
16 4 6 680.992 725.317 15.079 90.880 o
16 4 7 279.338 281.968 12.875 169.842 o
16 4 8 2504.430 2423.720 59.998 8.107 o
16 6 0 984.957 988.653 16.834 64.159 o
16 6 1 488.799 496.917 12.470 136.803 o
16 6 2 4064.780 4061.070 42.606 8.188 o
16 6 3 7072.730 7179.680 45.703 3.861 o
16 6 4 674.739 688.599 13.845 100.482 o
16 6 5 16.622 23.295 12.797 239.457 o
16 6 6 430.994 437.569 13.478 133.907 o
16 6 7 1570.690 1566.000 33.908 22.104 o
16 8 0 259.530 257.965 12.411 183.696 o
16 8 1 169.609 195.698 12.353 205.852 o
16 8 2 2196.840 2229.600 26.439 21.970 o
16 8 3 1335.760 1364.360 19.379 44.243 o
16 8 4 965.235 980.520 17.585 62.344 o
16 8 5 0.126 -15.425 16.584 146.160 o
16 8 6 149.626 153.804 17.910 112.803 o
16 10 0 4.827 10.224 12.842 241.649 o
16 10 1 73.046 77.680 12.560 230.289 o
16 10 2 1624.630 1582.930 24.534 30.979 o
16 10 3 1091.460 1094.480 26.762 36.152 o
17 1 0 1288.970 1257.960 14.531 56.913 o
17 1 1 27617.300 26771.000 59.381 0.366 o
17 1 2 105.668 113.240 13.380 197.153 o
17 1 3 4916.490 4861.540 24.433 8.243 o
17 1 4 272.292 273.685 14.077 150.606 o
17 1 5 4630.600 4642.620 20.171 9.366 o
17 1 6 613.720 631.166 14.369 102.672 o
17 1 7 588.349 584.199 14.657 103.720 o
17 1 8 147.115 152.568 13.135 193.638 o
17 3 0 2959.430 2860.780 16.211 19.664 o
17 3 1 15757.900 15711.100 62.556 0.990 o
17 3 2 151.644 173.541 12.374 210.748 o
17 3 3 6346.010 6212.940 48.046 4.465 o
17 3 4 147.506 174.740 13.888 174.861 o
17 3 5 7639.120 7615.570 23.081 4.019 o
17 3 6 19.957 35.235 13.521 213.480 o
17 3 7 2101.160 2073.130 26.542 23.061 o
17 3 8 249.881 274.081 14.056 153.376 o
17 5 0 898.116 882.847 14.041 80.931 o
17 5 1 1180.540 1179.110 13.574 64.254 o
17 5 2 1031.220 1036.780 13.310 74.009 o
17 5 3 5080.540 5129.510 28.776 7.420 o
17 5 4 1801.400 1796.470 15.305 38.020 o
17 5 5 6929.230 6978.590 45.911 3.985 o
17 5 6 101.661 116.646 12.736 215.307 o
17 5 7 20.052 17.031 12.611 246.352 o
17 7 0 461.111 460.013 12.801 137.836 o
17 7 1 1767.170 1755.820 24.386 28.869 o
17 7 2 7.838 23.607 11.712 287.106 o
17 7 3 491.565 526.006 15.717 103.233 o
17 7 4 6356.180 6284.690 38.861 4.865 o
17 7 5 2407.160 2447.630 46.521 11.574 o
17 7 6 50.164 82.760 13.365 209.084 o
17 9 0 1879.520 1868.400 16.319 35.159 o
17 9 1 2511.260 2498.690 20.154 22.445 o
17 9 2 149.613 160.318 12.911 198.167 o
17 9 3 788.549 794.325 14.453 86.794 o
17 9 4 569.268 587.409 17.041 87.617 o
17 9 5 1847.510 1791.130 38.828 17.099 o
17 11 0 867.326 838.486 19.547 60.383 o
17 11 1 590.025 571.925 14.489 105.347 o
18 0 0 976.147 978.999 21.140 51.164 o
18 0 2 36627.100 35053.800 83.869 0.212 o
18 0 4 104.688 153.962 18.838 104.985 o
18 0 6 4553.250 4499.690 27.802 8.904 o
18 0 8 6386.000 6191.370 161.268 1.228 o
18 2 0 1735.520 1753.840 14.620 40.336 o
18 2 1 5782.410 5619.790 19.415 6.677 o
18 2 2 15998.800 15745.700 96.261 0.860 o
18 2 3 66.878 74.765 13.606 200.250 o
18 2 4 161.587 147.075 13.511 183.042 o
18 2 5 144.297 154.797 13.523 184.702 o
18 2 6 4089.740 4152.950 60.915 5.854 o
18 2 7 1995.930 2014.430 16.975 31.950 o
18 2 8 270.433 265.169 13.185 166.515 o
18 4 0 5716.810 5716.790 49.587 4.974 o
18 4 1 466.902 473.851 11.845 148.350 o
18 4 2 2420.740 2369.380 19.532 23.988 o
18 4 3 415.955 422.340 14.600 123.041 o
18 4 4 62.340 55.739 14.063 190.338 o
18 4 5 307.082 296.482 17.108 108.516 o
18 4 6 4799.540 4921.430 57.614 5.352 o
18 4 7 96.095 93.285 13.058 209.116 o
18 4 8 94.380 106.170 14.263 177.947 o
18 6 0 84.970 109.185 12.040 241.930 o
18 6 1 115.298 133.083 11.670 244.714 o
18 6 2 3567.640 3608.850 16.800 14.473 o
18 6 3 84.014 96.715 12.721 221.017 o
18 6 4 129.395 131.778 13.395 191.648 o
18 6 5 706.459 723.014 16.249 82.792 o
18 6 6 3903.540 3837.510 52.259 7.189 o
18 6 7 887.312 871.463 16.713 70.045 o
18 8 0 9.567 25.180 12.543 250.432 o
18 8 1 848.354 853.147 13.641 86.212 o
18 8 2 8112.810 8158.020 58.476 2.861 o
18 8 3 10.198 7.370 12.852 240.471 o
18 8 4 14.900 33.619 12.441 252.203 o
18 8 5 9.201 19.596 23.080 75.080 o
18 10 0 1004.630 1004.560 14.018 73.281 o
18 10 1 1705.770 1690.170 31.925 22.657 o
18 10 2 3436.920 3417.540 58.611 6.984 o
18 10 3 1003.500 966.774 17.931 60.256 o
19 1 0 5162.640 5026.230 26.940 7.518 o
19 1 1 81.895 92.874 11.531 263.820 o
19 1 2 439.955 441.031 12.886 140.085 o
19 1 3 12957.600 12891.400 46.878 1.463 o
19 1 4 112.117 119.276 13.217 199.891 o
19 1 5 1509.970 1534.560 19.604 39.366 o
19 1 6 365.001 369.577 14.575 129.912 o
19 1 7 5386.090 5508.660 26.328 6.907 o
19 1 8 361.803 360.640 14.806 127.763 o
19 3 0 3540.950 3499.940 17.253 14.727 o
19 3 1 151.170 148.297 11.563 237.734 o
19 3 2 229.943 216.976 11.338 218.481 o
19 3 3 2577.380 2559.620 17.201 23.123 o
19 3 4 120.677 122.880 12.960 204.999 o
19 3 5 1475.090 1464.250 16.378 45.877 o
19 3 6 289.360 295.649 14.231 145.272 o
19 3 7 4008.150 3985.860 67.835 5.279 o
19 3 8 314.622 309.531 14.685 135.710 o
19 5 0 1454.380 1482.560 17.895 43.527 o
19 5 1 20.622 29.032 11.345 300.366 o
19 5 2 538.637 560.550 12.444 128.628 o
19 5 3 7492.540 7579.400 58.306 3.185 o
19 5 4 1602.430 1646.450 15.076 43.358 o
19 5 5 3296.980 3312.210 39.373 10.786 o
19 5 6 0.866 10.000 12.738 246.481 o
19 5 7 2484.820 2477.120 64.023 7.360 o
19 7 0 3368.830 3384.000 26.410 13.608 o
19 7 1 788.016 795.750 13.026 94.810 o
19 7 2 630.753 663.971 12.726 113.048 o
19 7 3 9023.170 9188.990 95.479 1.815 o
19 7 4 542.112 564.800 14.042 112.853 o
19 7 5 459.510 470.567 14.000 123.833 o
19 7 6 17.438 32.205 13.594 211.942 o
19 9 0 1315.100 1329.470 14.630 54.877 o
19 9 1 94.827 101.204 13.437 198.330 o
19 9 2 1919.440 1951.760 35.355 18.555 o
19 9 3 4217.000 4196.390 42.243 7.923 o
19 9 4 574.151 582.506 14.117 109.148 o
20 0 0 10143.500 10036.600 34.746 2.349 o
20 0 2 2085.030 2117.220 22.025 26.327 o
20 0 4 5107.930 5043.380 28.631 7.455 o
20 0 6 4228.730 4371.000 33.028 8.994 o
20 0 8 498.354 511.567 21.389 67.024 o
20 2 0 2928.830 2906.240 15.784 19.847 o
20 2 1 2124.450 2090.900 14.830 31.519 o
20 2 2 2273.200 2222.990 14.612 29.047 o
20 2 3 1201.450 1228.610 21.883 42.922 o
20 2 4 1532.980 1509.660 15.424 45.726 o
20 2 5 79.824 95.002 13.259 206.106 o
20 2 6 2100.710 2146.920 46.656 12.428 o
20 2 7 132.239 143.275 14.249 171.203 o
20 2 8 1344.090 1306.880 40.460 18.592 o
20 4 0 7821.850 7878.490 25.172 3.798 o
20 4 1 91.193 94.834 11.270 271.507 o
20 4 2 696.159 708.947 14.741 92.600 o
20 4 3 1179.280 1197.440 13.977 62.855 o
20 4 4 3070.630 3111.990 30.876 13.879 o
20 4 5 906.789 928.472 15.025 75.145 o
20 4 6 3108.970 3089.760 42.693 10.621 o
20 4 7 10.789 29.774 12.706 243.386 o
20 6 0 4248.340 4206.940 40.283 8.129 o
20 6 1 2488.760 2512.760 15.826 24.720 o
20 6 2 542.756 550.867 16.003 97.195 o
20 6 3 16.387 18.661 11.614 290.011 o
20 6 4 5814.350 5820.150 32.475 5.865 o
20 6 5 2041.280 2064.690 16.174 31.719 o
20 6 6 1040.080 1019.280 20.930 49.993 o
20 8 0 905.064 916.800 16.408 69.779 o
20 8 1 4.682 11.958 11.987 276.799 o
20 8 2 245.921 257.669 13.021 173.449 o
20 8 3 485.949 483.875 13.998 121.040 o
20 8 4 1399.350 1373.290 24.937 34.028 o
20 8 5 32.672 7.802 16.723 141.067 o
20 10 0 4121.150 4100.370 70.166 4.972 o
20 10 1 45.762 62.617 14.222 188.129 o
20 10 2 2.696 7.250 14.008 203.912 o
21 1 0 48.474 48.061 11.605 276.467 o
21 1 1 12678.700 12463.400 49.476 1.516 o
21 1 2 536.694 544.644 11.774 136.775 o
21 1 3 4334.950 4308.540 22.974 10.113 o
21 1 4 836.324 829.957 14.347 83.909 o
21 1 5 1402.100 1434.960 15.238 49.939 o
21 1 6 29.372 47.853 13.558 209.778 o
21 1 7 2830.660 2790.640 23.853 17.925 o
21 1 8 39.256 64.224 15.226 165.844 o
21 3 0 235.242 226.218 11.757 205.614 o
21 3 1 550.415 528.969 11.838 135.425 o
21 3 2 116.402 113.078 11.876 239.781 o
21 3 3 1670.090 1659.450 15.776 40.970 o
21 3 4 9.466 31.331 13.299 222.697 o
21 3 5 882.318 897.513 14.627 78.673 o
21 3 6 32.524 51.918 19.367 104.776 o
21 3 7 1862.290 1864.600 38.458 17.129 o
21 5 0 142.603 158.711 11.797 231.057 o
21 5 1 4968.450 4991.540 25.771 7.938 o
21 5 2 1594.190 1623.080 13.973 45.347 o
21 5 3 2894.230 2933.580 20.222 18.514 o
21 5 4 571.476 573.206 13.305 116.779 o
21 5 5 1255.080 1270.270 16.292 53.577 o
21 5 6 544.882 523.126 19.858 73.221 o
21 5 7 1613.840 1614.430 44.421 15.050 o
21 7 0 11.627 11.423 12.608 248.948 o
21 7 1 970.731 943.296 16.233 67.567 o
21 7 2 556.629 554.043 17.617 85.242 o
21 7 3 2049.560 2087.490 20.478 28.011 o
21 7 4 15.559 32.953 12.391 254.130 o
21 7 5 544.451 516.346 14.135 113.701 o
21 9 0 2.315 18.941 12.728 245.559 o
21 9 1 3716.050 3680.500 40.398 9.406 o
21 9 2 29.062 52.591 13.048 225.359 o
21 9 3 703.127 718.109 23.877 50.883 o
21 9 4 112.409 121.329 14.258 174.832 o
22 0 0 5550.050 5501.270 29.210 6.525 o
22 0 2 31816.300 31757.300 51.168 0.277 o
22 0 4 2880.860 2898.590 51.432 9.163 o
22 0 6 99.039 109.363 19.396 100.576 o
22 2 0 23457.800 23516.600 104.789 0.446 o
22 2 1 0.873 7.690 10.794 343.065 o
22 2 2 5660.800 5575.210 18.840 6.893 o
22 2 3 1394.810 1386.220 15.429 50.355 o
22 2 4 1323.770 1327.270 25.362 34.518 o
22 2 5 190.122 197.478 13.673 172.220 o
22 2 6 417.677 412.464 14.295 126.726 o
22 2 7 203.986 204.911 14.522 154.306 o
22 4 0 7677.100 7730.510 21.513 3.989 o
22 4 1 607.595 614.304 12.140 122.285 o
22 4 2 3292.310 3274.430 22.029 15.200 o
22 4 3 89.555 114.264 11.200 272.001 o
22 4 4 3722.580 3691.040 19.651 13.233 o
22 4 5 2204.880 2230.740 23.088 24.095 o
22 4 6 139.228 141.841 13.123 196.075 o
22 4 7 71.942 104.958 14.750 170.088 o
22 6 0 1002.410 1022.100 13.565 74.691 o
22 6 1 233.622 245.786 12.559 185.665 o
22 6 2 3075.580 3113.850 26.016 15.320 o
22 6 3 1844.510 1837.520 16.276 35.960 o
22 6 4 4872.460 4969.170 42.844 6.563 o
22 6 5 2.898 18.500 13.044 233.856 o
22 6 6 382.049 361.447 14.125 134.328 o
22 8 0 3840.680 3834.580 58.423 6.462 o
22 8 1 7.108 17.795 13.213 227.263 o
22 8 2 923.866 913.678 17.706 64.250 o
22 8 3 409.015 397.948 13.138 142.551 o
22 8 4 2055.480 2041.140 22.277 26.742 o
22 10 0 91.537 110.189 14.206 179.334 o
22 10 1 191.057 162.285 13.286 182.692 o
23 1 0 1305.660 1281.470 13.636 58.110 o
23 1 1 7823.040 7764.140 25.611 3.821 o
23 1 2 997.259 986.411 12.673 79.232 o
23 1 3 2013.870 1996.480 16.540 32.208 o
23 1 4 411.486 404.939 13.847 132.922 o
23 1 5 3570.140 3628.410 20.842 13.676 o
23 1 6 563.505 599.552 14.815 103.612 o
23 1 7 31.876 34.218 14.199 192.538 o
23 3 0 697.442 689.148 13.059 104.400 o
23 3 1 16170.400 16112.100 64.978 0.940 o
23 3 2 110.163 125.073 11.286 261.099 o
23 3 3 177.500 182.461 11.862 218.931 o
23 3 4 83.732 91.108 13.352 203.184 o
23 3 5 5322.290 5354.070 31.023 6.775 o
23 3 6 44.971 54.540 13.759 201.002 o
23 3 7 5.141 15.605 14.139 199.223 o
23 5 0 2579.510 2568.850 22.420 20.621 o
23 5 1 5830.710 5897.800 20.809 6.383 o
23 5 2 681.296 677.655 12.714 108.554 o
23 5 3 451.526 467.826 12.904 137.191 o
23 5 4 202.026 231.479 13.328 175.306 o
23 5 5 5221.530 5334.400 71.756 4.020 o
23 5 6 68.596 58.568 13.048 217.435 o
23 7 0 9085.370 9082.660 63.145 2.360 o
23 7 1 2835.570 2862.990 16.714 20.305 o
23 7 2 237.141 249.955 12.929 177.090 o
23 7 3 8.503 4.668 14.494 189.960 o
23 7 4 412.862 409.802 15.172 117.637 o
23 7 5 1927.540 1885.180 29.076 22.975 o
23 9 0 904.766 892.584 19.673 58.250 o
23 9 1 1952.970 1945.080 50.841 11.433 o
23 9 2 3.499 19.443 13.309 224.540 o
23 9 3 126.869 138.323 13.569 187.350 o
24 0 0 50.842 66.344 16.239 145.549 o
24 0 2 5939.060 5925.490 67.048 3.826 o
24 0 4 6271.860 6370.050 73.352 3.328 o
24 0 6 4333.740 4433.050 66.882 5.040 o
24 2 0 4884.810 4848.820 25.834 8.190 o
24 2 1 79.229 102.788 11.143 279.285 o
24 2 2 7689.130 7595.780 37.516 3.675 o
24 2 3 6736.570 6750.320 31.007 4.718 o
24 2 4 1805.690 1786.940 15.860 37.416 o
24 2 5 150.833 189.916 13.784 175.608 o
24 2 6 8680.720 8787.340 77.425 2.223 o
24 2 7 118.090 131.798 14.583 166.725 o
24 4 0 233.467 230.489 11.508 211.829 o
24 4 1 7224.440 7254.090 19.923 4.472 o
24 4 2 9438.180 9423.080 37.754 2.608 o
24 4 3 107.392 126.485 11.195 265.218 o
24 4 4 486.746 478.109 13.713 124.171 o
24 4 5 309.163 333.741 14.286 140.557 o
24 4 6 5847.870 5733.310 84.225 3.121 o
24 6 0 780.278 767.839 16.049 79.490 o
24 6 1 42.305 59.870 13.326 213.527 o
24 6 2 4350.400 4432.520 17.512 10.508 o
24 6 3 2744.620 2760.960 21.846 19.270 o
24 6 4 827.778 829.865 12.848 92.240 o
24 6 5 109.987 134.112 12.772 211.108 o
24 8 0 20.095 19.478 12.629 245.368 o
24 8 1 505.038 484.787 13.120 128.487 o
24 8 2 2921.300 2899.700 31.883 14.431 o
24 8 3 1418.910 1381.770 23.012 36.597 o
24 8 4 422.467 424.634 15.306 115.016 o
24 10 0 519.419 456.084 14.790 111.830 o
25 1 0 54.473 70.183 11.328 283.773 o
25 1 1 1182.870 1174.870 13.065 65.669 o
25 1 2 2458.130 2478.800 15.036 25.543 o
25 1 3 7002.870 7062.740 19.172 4.724 o
25 1 4 4148.960 4183.790 39.507 8.404 o
25 1 5 6158.880 6110.890 44.192 4.816 o
25 1 6 2.902 -16.572 14.719 185.208 o
25 1 7 1557.840 1551.650 16.649 42.873 o
25 3 0 445.168 446.058 12.041 150.208 o
25 3 1 7974.410 7911.860 20.562 3.779 o
25 3 2 213.413 237.524 11.843 206.634 o
25 3 3 7098.500 7031.790 45.935 3.879 o
25 3 4 1437.060 1414.690 24.638 33.789 o
25 3 5 349.180 382.723 25.101 55.438 o
25 3 6 437.112 464.584 14.753 118.038 o
25 5 0 805.503 821.941 14.079 87.139 o
25 5 1 782.140 779.571 12.556 98.527 o
25 5 2 2269.320 2260.920 29.880 19.406 o
25 5 3 3976.510 4026.450 39.225 8.851 o
25 5 4 940.155 920.719 15.828 70.669 o
25 5 5 1132.970 1102.390 30.994 29.302 o
25 5 6 0.229 5.893 14.338 195.117 o
25 7 0 1100.120 1097.420 14.344 66.450 o
25 7 1 139.284 139.550 12.781 205.112 o
25 7 2 386.727 377.878 13.758 137.784 o
25 7 3 956.623 961.983 16.244 67.698 o
25 7 4 1769.260 1742.510 15.442 38.871 o
25 9 0 730.954 716.900 19.015 68.261 o
25 9 1 288.894 269.148 13.713 154.861 o
25 9 2 82.705 97.024 13.630 195.469 o
26 0 0 6352.620 6233.950 36.115 5.012 o
26 0 2 426.723 425.311 17.414 95.828 o
26 0 4 10.898 1.851 19.201 108.532 o
26 0 6 4663.540 4775.610 149.244 1.531 o
26 2 0 12259.000 12223.300 53.211 1.569 o
26 2 1 124.259 134.766 11.489 248.594 o
26 2 2 472.077 486.908 12.005 144.871 o
26 2 3 4101.560 4112.850 16.431 11.756 o
26 2 4 1220.730 1212.880 14.161 60.690 o
26 2 5 3.436 24.023 13.852 207.087 o
26 2 6 1319.600 1363.120 18.326 46.609 o
26 4 0 7204.600 7219.870 20.446 4.488 o
26 4 1 77.875 78.311 11.504 268.058 o
26 4 2 3742.980 3678.600 36.591 10.045 o
26 4 3 9.787 9.338 11.572 295.585 o
26 4 4 2152.080 2142.870 29.792 20.393 o
26 4 5 428.886 423.096 18.192 89.848 o
26 4 6 1328.970 1358.300 16.621 49.903 o
26 6 0 684.180 681.421 13.677 101.256 o
26 6 1 1614.230 1615.140 21.172 35.066 o
26 6 2 3833.780 3820.640 32.548 10.427 o
26 6 3 4.905 20.875 11.540 296.913 o
26 6 4 120.733 124.798 11.631 245.751 o
26 6 5 789.472 777.620 19.509 63.532 o
26 8 0 691.561 683.476 16.975 80.347 o
26 8 1 500.272 498.273 14.363 115.686 o
26 8 2 567.691 575.975 13.654 113.860 o
26 8 3 20.768 28.611 12.963 232.183 o
27 1 0 1355.210 1360.270 13.048 56.616 o
27 1 1 556.680 566.981 11.878 132.266 o
27 1 2 573.315 591.154 12.393 124.274 o
27 1 3 3416.650 3395.310 23.146 14.191 o
27 1 4 112.028 131.851 11.834 240.015 o
27 1 5 1629.610 1671.380 16.286 40.921 o
27 1 6 585.976 538.418 15.057 102.230 o
27 3 0 2864.520 2844.140 24.322 17.442 o
27 3 1 3634.720 3619.930 16.704 14.196 o
27 3 2 6.343 18.511 11.219 313.773 o
27 3 3 1375.750 1389.620 21.147 40.173 o
27 3 4 2.559 8.941 11.416 306.087 o
27 3 5 1271.140 1268.540 15.828 54.247 o
27 3 6 1469.840 1408.160 21.490 38.055 o
27 5 0 415.932 422.899 13.890 131.132 o
27 5 1 3348.480 3290.660 16.264 16.266 o
27 5 2 2.975 23.054 12.163 267.948 o
27 5 3 4174.430 4222.430 54.861 6.409 o
27 5 4 603.691 599.354 12.444 120.594 o
27 5 5 284.875 287.257 12.830 169.527 o
27 7 0 1242.720 1272.300 22.399 40.919 o
27 7 1 506.290 507.782 16.752 94.737 o
27 7 2 100.805 109.087 12.958 209.733 o
27 7 3 3528.250 3471.220 46.366 8.814 o
27 7 4 298.245 306.957 13.393 156.766 o
27 9 0 3.969 43.664 18.937 110.945 o
27 9 1 782.508 739.418 29.948 35.211 o
28 0 0 4370.960 4355.690 23.823 9.877 o
28 0 2 6.336 15.274 15.490 166.145 o
28 0 4 19666.200 19707.800 213.525 0.395 o
28 0 6 807.290 868.154 65.819 8.735 o
28 2 0 2891.330 2867.510 16.352 20.040 o
28 2 1 663.788 681.959 12.432 111.924 o
28 2 2 118.591 130.511 11.581 247.329 o
28 2 3 2528.020 2530.050 16.697 23.886 o
28 2 4 5548.890 5519.600 66.535 4.126 o
28 2 5 146.224 156.695 13.909 175.767 o
28 2 6 325.815 339.729 22.565 67.557 o
28 4 0 3944.780 3983.700 29.417 10.515 o
28 4 1 2.540 23.350 11.911 279.328 o
28 4 2 640.424 639.318 12.276 116.977 o
28 4 3 161.815 179.135 11.542 232.247 o
28 4 4 746.687 778.594 17.517 73.478 o
28 4 5 520.362 506.634 15.593 103.071 o
28 6 0 7893.220 7978.250 104.128 1.916 o
28 6 1 127.184 154.981 14.576 164.513 o
28 6 2 488.954 469.841 12.648 136.161 o
28 6 3 1.723 20.559 12.028 274.586 o
28 6 4 1893.720 1854.830 18.626 32.749 o
28 8 0 2858.910 2786.490 43.823 11.132 o
28 8 1 68.021 53.137 13.316 209.985 o
28 8 2 653.624 640.149 13.859 103.457 o
29 1 0 60.643 80.343 11.532 271.473 o
29 1 1 2490.520 2496.840 15.062 25.142 o
29 1 2 9.550 15.786 11.419 302.463 o
29 1 3 3.351 15.632 12.261 264.578 o
29 1 4 434.720 452.459 11.978 151.986 o
29 1 5 5933.590 5877.480 69.411 3.724 o
29 1 6 71.219 91.972 22.815 74.698 o
29 3 0 41.471 66.892 12.531 239.105 o
29 3 1 7903.450 7844.400 21.814 3.819 o
29 3 2 658.353 657.348 12.010 116.792 o
29 3 3 92.573 107.751 11.665 253.815 o
29 3 4 424.021 437.222 12.575 146.122 o
29 3 5 700.840 685.479 17.272 78.324 o
29 5 0 488.524 500.688 14.212 117.986 o
29 5 1 13560.700 13822.900 99.196 1.063 o
29 5 2 46.693 80.411 12.164 249.860 o
29 5 3 222.902 223.968 12.136 198.936 o
29 5 4 7.316 13.673 12.426 256.962 o
29 5 5 603.359 585.299 13.295 113.751 o
29 7 0 277.230 288.483 13.457 159.369 o
29 7 1 3322.210 3264.480 41.354 10.340 o
29 7 2 1940.380 1872.310 32.728 20.318 o
29 7 3 1.087 9.741 16.911 140.152 o
30 0 0 2111.320 2110.260 20.863 26.999 o
30 0 2 4588.510 4664.150 43.908 6.952 o
30 0 4 1540.230 1561.770 19.290 39.132 o
30 0 6 919.168 925.342 51.255 13.676 o
30 2 0 7086.180 7250.750 42.932 3.928 o
30 2 1 6.283 21.776 12.110 269.566 o
30 2 2 8323.030 8294.600 35.662 3.255 o
30 2 3 17.173 30.492 11.481 294.457 o
30 2 4 1187.780 1203.610 16.677 55.336 o
30 2 5 184.158 198.999 12.402 201.647 o
30 4 0 894.526 912.391 13.457 83.042 o
30 4 1 799.608 811.759 13.133 92.963 o
30 4 2 10965.800 10854.000 108.897 1.328 o
30 4 3 43.484 71.154 11.654 272.477 o
30 4 4 1248.340 1202.880 21.887 42.356 o
30 4 5 56.572 78.078 12.278 243.602 o
30 6 0 162.378 155.771 13.081 192.289 o
30 6 1 927.141 944.565 14.915 74.385 o
30 6 2 1445.410 1464.030 16.519 46.270 o
30 6 3 2918.890 2842.800 43.919 10.931 o
30 6 4 699.546 679.763 14.316 95.996 o
30 8 0 285.144 276.904 14.586 141.399 o
30 8 1 3.220 9.052 13.941 205.658 o
31 1 0 2585.450 2594.230 14.754 23.989 o
31 1 1 2703.730 2710.210 14.705 22.543 o
31 1 2 121.563 124.983 11.280 258.180 o
31 1 3 1895.470 1925.500 23.160 28.016 o
31 1 4 113.045 119.774 12.292 226.196 o
31 1 5 3223.260 3189.300 60.116 7.062 o
31 3 0 571.274 586.847 12.962 119.333 o
31 3 1 1706.200 1717.720 26.542 27.424 o
31 3 2 132.427 158.436 11.824 232.519 o
31 3 3 3661.530 3578.260 18.783 13.813 o
31 3 4 175.769 179.967 11.803 221.249 o
31 3 5 2310.890 2224.410 59.090 8.584 o
31 5 0 191.871 202.328 14.105 163.308 o
31 5 1 119.140 105.542 12.319 225.562 o
31 5 2 473.067 473.436 12.823 135.593 o
31 5 3 109.316 121.487 12.209 229.449 o
31 5 4 827.461 815.163 13.581 88.754 o
31 7 0 976.011 924.970 19.153 57.673 o
31 7 1 1208.930 1183.090 26.238 35.242 o
31 7 2 585.654 560.167 14.327 107.379 o
32 0 0 1388.020 1404.090 18.837 43.889 o
32 0 2 2279.520 2285.330 36.141 16.098 o
32 0 4 440.934 433.666 17.059 97.730 o
32 2 0 133.042 162.056 12.524 211.197 o
32 2 1 361.844 377.407 12.084 165.296 o
32 2 2 2291.860 2343.540 25.724 21.431 o
32 2 3 504.294 505.705 12.429 135.142 o
32 2 4 70.955 86.922 11.596 265.035 o
32 2 5 69.396 86.589 12.654 227.025 o
32 4 0 819.313 819.849 12.917 92.696 o
32 4 1 3153.550 3124.000 16.831 17.564 o
32 4 2 1751.220 1748.400 16.063 38.402 o
32 4 3 43.706 68.544 11.836 265.079 o
32 4 4 2.110 10.604 12.141 270.743 o
32 6 0 1630.010 1599.950 21.147 34.989 o
32 6 1 2.874 17.622 14.204 197.591 o
32 6 2 1898.640 1866.090 26.816 25.050 o
32 6 3 2062.440 1980.460 24.431 25.252 o
33 1 0 14.756 -2.972 11.929 278.335 o
33 1 1 913.570 913.197 12.940 84.384 o
33 1 2 1191.650 1211.350 13.610 63.173 o
33 1 3 4564.270 4616.360 50.208 6.352 o
33 1 4 247.668 255.742 12.820 177.321 o
33 1 5 130.973 128.031 12.462 216.629 o
33 3 0 120.690 140.737 12.073 229.220 o
33 3 1 134.441 145.312 11.549 242.615 o
33 3 2 2.308 3.040 11.695 292.760 o
33 3 3 4257.100 4213.330 59.841 5.814 o
33 3 4 36.540 50.305 15.087 169.824 o
33 5 0 481.755 485.261 13.923 122.099 o
33 5 1 768.338 778.056 16.549 77.288 o
33 5 2 182.285 208.392 13.207 182.333 o
33 5 3 2427.380 2343.160 35.914 15.579 o
33 7 0 715.714 724.908 26.518 43.342 o
33 7 1 87.126 85.884 12.764 220.133 o
34 0 0 2768.830 2751.450 35.414 13.980 o
34 0 2 277.254 294.172 17.527 106.095 o
34 0 4 1936.600 1954.180 51.986 11.080 o
34 2 0 7413.980 7521.010 45.452 3.612 o
34 2 1 20.987 20.902 11.997 270.718 o
34 2 2 5.154 9.554 11.696 290.848 o
34 2 3 596.211 580.961 13.510 112.654 o
34 2 4 2588.780 2577.350 51.344 9.826 o
34 4 0 4337.150 4420.530 47.132 7.025 o
34 4 1 250.057 263.068 12.201 189.291 o
34 4 2 2.599 -7.796 12.259 266.816 o
34 4 3 5.800 17.047 12.141 268.929 o
34 6 0 3422.120 3424.820 53.753 7.728 o
34 6 1 363.799 339.582 13.648 143.621 o
34 6 2 16.816 21.656 12.569 248.163 o
35 1 0 342.987 361.263 11.820 173.808 o
35 1 1 1085.100 1085.360 12.793 72.336 o
35 1 2 30.715 30.918 11.820 274.453 o
35 1 3 2571.900 2539.030 40.401 13.114 o
35 1 4 79.787 82.843 12.863 218.798 o
35 3 0 148.685 151.601 12.305 215.364 o
35 3 1 3317.360 3337.300 33.660 12.057 o
35 3 2 93.175 90.618 13.174 206.593 o
35 3 3 2885.540 2858.090 48.336 9.882 o
35 5 0 624.264 627.794 13.629 107.752 o
35 5 1 887.097 916.080 27.972 37.095 o
35 5 2 362.373 364.493 13.347 146.673 o
36 0 0 629.715 600.178 18.443 76.523 o
36 0 2 1034.130 1005.270 18.875 55.984 o
36 2 0 814.305 826.511 13.875 87.611 o
36 2 1 0.733 9.269 11.844 284.988 o
36 2 2 2389.310 2360.570 19.540 24.281 o
36 2 3 33.581 39.516 12.279 253.465 o
36 4 0 1073.540 1074.890 14.217 68.306 o
36 4 1 1044.140 1071.400 18.148 56.993 o
36 4 2 1389.860 1381.300 26.732 31.604 o
36 6 0 2821.230 2743.210 43.466 11.351 o
37 1 0 81.457 91.963 12.367 233.441 o
37 1 1 1615.450 1575.850 20.837 35.753 o
37 1 2 10.860 15.835 11.849 280.896 o
37 1 3 406.536 394.329 12.529 151.441 o
37 3 0 248.649 255.528 12.306 187.883 o
37 3 1 2506.640 2530.380 26.893 19.009 o
37 3 2 1.723 13.263 11.904 281.284 o
37 5 0 182.841 183.437 13.486 178.036 o
37 5 1 956.190 919.459 16.792 66.437 o
38 0 0 1.810 15.491 16.491 147.078 o
38 0 2 2698.590 2742.030 77.574 5.295 o
38 2 0 103.624 117.607 12.605 218.729 o
38 2 1 19.219 12.000 12.613 247.012 o
38 2 2 5476.640 5512.770 65.852 4.202 o
38 4 0 265.871 253.898 14.755 141.878 o
38 4 1 257.279 252.189 13.159 169.629 o
39 1 0 19.911 39.884 12.473 249.072 o
39 1 1 89.242 111.680 15.761 148.619 o
39 1 2 5.777 15.420 12.422 257.278 o
39 3 0 25.604 43.398 12.771 236.441 o
39 3 1 7.098 -0.525 12.787 244.334 o
40 0 0 3259.820 3246.380 48.798 8.920 o
40 2 0 3068.880 3092.900 38.049 11.883 o
40 2 1 27.497 42.372 12.344 252.036 o
41 1 0 8.893 10.628 12.745 244.417 o

_iucr_refine_instructions_details
;
TITL mv190 in C2/c
CELL 0.71073 33.2053 9.7525 8.2212 90 98.38 90
ZERR 8 0.0066 0.002 0.0016 0 0.03 0
LATT 7
SYMM -X,+Y,0.5-Z
SFAC C H N Fe
UNIT 128 112 32 8
EQIV $1 -X,+Y,0.5-Z

L.S. 10
PLAN  5
SIZE 0.19 0.2 0.26
TEMP -140
HTAB N2 N3_$1
HTAB N1 N1_$1
HTAB N3 N2_$1
HTAB N4 N4_$1
CONF
FMAP 2
ACTA 
MORE -1
BOND $H
LIST 3
OMIT -28 0 2
WGHT 0.011593 0.215457
FVAR 0.411403
REM <olex2.extras>
REM <HklSrc "%.\\b_a-H2HL.hkl">
REM </olex2.extras>

C1    1     0.16312  0.05809  0.08920  11.00000  0.02017  0.01457  0.02373 =
 -0.00075  0.00069  0.00188 
H1    2     0.16041 -0.01938  0.17994  11.00000  0.04628  0.02241  0.05144 =
 0.00897  0.00794  0.00767 
C2    1     0.19983  0.09661  0.02881  11.00000  0.01789  0.02128  0.02795 =
 -0.00578  0.00325  0.00394 
H2    2     0.22958  0.05236  0.06718  11.00000  0.02205  0.04431  0.05219 =
 -0.01237 -0.00057  0.01123 
C3    1     0.19041  0.20633 -0.08572  11.00000  0.01905  0.02598  0.01957 =
 -0.00501  0.00599 -0.00111 
H3    2     0.21189  0.26172 -0.15033  11.00000  0.02770  0.04802  0.04580 =
 -0.00067  0.01414 -0.00951 
C4    1     0.14785  0.23504 -0.09635  11.00000  0.01885  0.02067  0.01417 =
 -0.00069  0.00192 -0.00112 
H4    2     0.13204  0.31779 -0.16852  11.00000  0.03213  0.03866  0.02712 =
 0.01367 -0.00478  0.00127 
C5    1     0.13063  0.14244  0.01033  11.00000  0.01679  0.01561  0.01555 =
 -0.00166  0.00175  0.00001 
C6    1     0.08807  0.13737  0.03465  11.00000  0.01614  0.01752  0.01575 =
 -0.00179  0.00227 -0.00135 
C7    1     0.07102  0.06744  0.15661  11.00000  0.02208  0.02574  0.01879 =
 0.00084  0.00413 -0.00548 
H7    2     0.08570  0.00348  0.25657  11.00000  0.04793  0.04372  0.04063 =
 0.02264  0.00651 -0.00762 
C8    1     0.05488  0.20436 -0.05552  11.00000  0.01842  0.02427  0.02260 =
 0.00096  0.00289  0.00179 
H8    2     0.05405  0.27124 -0.15847  11.00000  0.03296  0.05291  0.04746 =
 0.02350  0.00042  0.00587 
C9    1     0.18411  0.28391  0.38988  11.00000  0.01499  0.02272  0.01502 =
 0.00124  0.00010  0.00121 
H9    2     0.18203  0.20148  0.47623  11.00000  0.04559  0.03671  0.02481 =
 0.01513  0.00191  0.00847 
C10   1     0.22008  0.32430  0.32553  11.00000  0.01355  0.02716  0.01825 =
 -0.00112  0.00038 -0.00104 
H10   2     0.24969  0.27895  0.35626  11.00000  0.01609  0.06215  0.03883 =
 0.00552  0.00255  0.00343 
C11   1     0.20947  0.43259  0.21038  11.00000  0.01942  0.02110  0.01980 =
 -0.00237  0.00490 -0.00501 
H11   2     0.22939  0.48457  0.13784  11.00000  0.03287  0.04131  0.03973 =
 0.00274  0.01435 -0.01278 
C12   1     0.16696  0.45885  0.20320  11.00000  0.02124  0.01487  0.01759 =
 -0.00027  0.00328 -0.00044 
H12   2     0.14961  0.53213  0.12301  11.00000  0.04533  0.02482  0.03242 =
 0.00589  0.00137  0.00542 
C13   1     0.15107  0.36801  0.31553  11.00000  0.01424  0.01670  0.01524 =
 -0.00130  0.00115 -0.00009 
C14   1     0.10909  0.36203  0.34633  11.00000  0.01350  0.01847  0.01677 =
 -0.00326  0.00090  0.00008 
C15   1     0.09270  0.28397  0.46358  11.00000  0.01655  0.02431  0.02378 =
 -0.00121  0.00374 -0.00228 
H15   2     0.10770  0.21145  0.55316  11.00000  0.03438  0.04679  0.04248 =
 0.01960  0.00826  0.00195 
C16   1     0.07540  0.43107  0.26279  11.00000  0.01668  0.02731  0.02618 =
 -0.00075 -0.00075  0.00411 
H16   2     0.07407  0.50130  0.16177  11.00000  0.03835  0.05273  0.05853 =
 0.02494  0.00240  0.01938 
Fe1   4     0.17646  0.26008  0.13959  11.00000  0.01335  0.01443  0.01388 =
 -0.00013  0.00122  0.00083 
N2    3     0.02116  0.17544  0.00898  11.00000  0.02131  0.03263  0.03267 =
 -0.00983  0.00864 -0.00554 
H2A   2    -0.00649  0.20388 -0.00924  10.50000  0.04911 
N1    3     0.03100  0.09212  0.13942  11.00000  0.02173  0.03514  0.02735 =
 -0.01015  0.00941 -0.00936 
H1A   2     0.00730  0.07375  0.20176  10.50000  0.03597  0.05226  0.04448 =
 0.01049  0.01142 -0.01514 
N3    3     0.05256  0.30677  0.45051  11.00000  0.01697  0.03337  0.03909 =
 -0.01433  0.00555 -0.00399 
H3A   2     0.02850  0.26411  0.48917  10.50000  0.03698  0.05205  0.03139 =
 0.00747  0.02133 -0.01607 
N4    3     0.04204  0.39701  0.32723  11.00000  0.01449  0.03839  0.03921 =
 -0.01470  0.00210 -0.00082 
H4A   2     0.01209  0.40774  0.29096  10.50000  0.01748  0.05537  0.05776 =
 -0.00198 -0.00498 -0.00008 
HKLF 4

END
Q1 1 0.19444 0.15625 0.18 11 0.05 0.18
Q3 1 0.2037 0.3125 0.22 11 0.05 0.15
Q2 1 0.17593 0.21875 -0.02 11 0.05 0.16
Q4 1 0.15741 0.375 0.16 11 0.05 0.14
Q5 1 0.166667 0.375 0.04 11 0.05 0.14

  REM The information below was added by Olex2.
  REM
  REM R1 = 0.0125 for 2594 Fo > 4sig(Fo) and 0.0151 for all 2786 data
  REM 329 parameters refined using 0 restraints
  REM Highest difference peak 0.1799, deepest hole -0.1552
  REM Mean Shift 0.0001, Max Shift 0.0008.

  REM +++ Tabular Listing of Refinement Information +++
  REM R1_all = 0.0151
  REM R1_gt = 0.0125
  REM wR_ref = 0.0245
  REM GOOF = 1.0893
  REM Shift_max = 0.0008
  REM Shift_mean = 0.0001
  REM Reflections_all = 2786
  REM Reflections_gt = 2594
  REM Parameters = 329
  REM Hole = -0.1552
  REM Peak = 0.1799
  REM Flack = n/a

  
;
_olex2_submission_special_instructions  'No special instructions were received'

# start Validation Reply Form
_vrf_PLAT184_BECFAT
;
PROBLEM: Missing _cell_measurement_reflns_min Value ....     Please Do ! 
RESPONSE: We did not collect the X-ray data, we used the following
data set to carry out Hirshfeld Atom Refinement:
 	 	Mattia Veronelli, Anne Schober, Sebastian Dechert, 
		Serhiy Demeshko, Franc Meyer CCDC 1482525: 
		Experimental Crystal Structure Determination, 2017, 
		DOI: 10.5517/ccdc.csd.cc1lrpdf
This field was not found in the corresponding CIF file.
;
_vrf_PLAT185_BECFAT
;
PROBLEM: Missing _cell_measurement_reflns_max Value ....     Please Do ! 
RESPONSE: We did not collect the X-ray data, we used the following
data set to carry out Hirshfeld Atom Refinement:
 	 	Mattia Veronelli, Anne Schober, Sebastian Dechert, 
		Serhiy Demeshko, Franc Meyer CCDC 1482525: 
		Experimental Crystal Structure Determination, 2017, 
		DOI: 10.5517/ccdc.csd.cc1lrpdf
This field was not found in the corresponding CIF file.
;
# end Validation Reply Form
