# Supplementary material for: Fragmentation and transferability in Hirshfeld atom refinement
Source: IUCrJ. 2022 Feb 26;9(Pt 2):298–315. doi: 10.1107/S2052252522000690 (PMC8895009; doi:10.1107/S2052252522000690)
Supplement: Supplementary file 2 [file m-09-00298-sup2.zip › cif/disordered/LOSLEL_frag_model2.cif]

data_LOSLEL_frag_model2
_audit_creation_date               2021-08-01
_audit_creation_method
;
Olex2 1.3
(compiled 2020.07.31 svn.rc2a77460 for OlexSys, GUI svn.r6145)
;
_audit_contact_author_address      ?
_audit_contact_author_email        ?
_audit_contact_author_name         ''
_audit_contact_author_phone        ?
_publ_contact_author_id_orcid      ?
_publ_section_references
;
Bourhis, L.J., Dolomanov, O.V., Gildea, R.J., Howard, J.A.K., Puschmann, H.
 (2015). Acta Cryst. A71, 59-75.

Dolomanov, O.V., Bourhis, L.J., Gildea, R.J, Howard, J.A.K. & Puschmann, H.
 (2009), J. Appl. Cryst. 42, 339-341.
;
_chemical_formula_moiety           'C62 H111 N11 O12, 0.754(H2 O)'
_chemical_formula_sum              'C62 H112.507 N11 O12.754'
_chemical_formula_weight           1216.151
_chemical_absolute_configuration   unk
loop_
  _atom_type_symbol
  _atom_type_scat_dispersion_real
  _atom_type_scat_dispersion_imag
  _atom_type_scat_Cromer_Mann_a1
  _atom_type_scat_Cromer_Mann_a2
  _atom_type_scat_Cromer_Mann_a3
  _atom_type_scat_Cromer_Mann_a4
  _atom_type_scat_Cromer_Mann_b1
  _atom_type_scat_Cromer_Mann_b2
  _atom_type_scat_Cromer_Mann_b3
  _atom_type_scat_Cromer_Mann_b4
  _atom_type_scat_Cromer_Mann_c
  _atom_type_scat_source
  _atom_type_scat_dispersion_source
 H -0.00000 0.00000 0.49300 0.32291 0.14019 0.04081 10.51090 26.12570 3.14236
 57.79970 0.0030380000826
 'International Tables Volume C Table 6.1.1.4 (pp. 500-502)' custom
 C 0.00230 0.00120 2.31000 1.02000 1.58860 0.86500 20.84390 10.20750 0.56870
 51.65120 0.215599998832
 'International Tables Volume C Table 6.1.1.4 (pp. 500-502)' custom
 O 0.00850 0.00460 3.04850 2.28680 1.54630 0.86700 13.27710 5.70110 0.32390
 32.90890 0.250800013542
 'International Tables Volume C Table 6.1.1.4 (pp. 500-502)' custom
 N 0.00460 0.00240 12.21260 3.13220 2.01250 1.16630 0.00570 9.89330 28.99750
 0.58260 -11.5290002823
 'International Tables Volume C Table 6.1.1.4 (pp. 500-502)' custom

_space_group_crystal_system        'orthorhombic'
_space_group_IT_number             19
_space_group_name_H-M_alt          'P 21 21 21'
_space_group_name_Hall             ' P 2ac 2ab'
loop_
  _space_group_symop_id
  _space_group_symop_operation_xyz
 1 x,y,z
 2 x+1/2,-y+1/2,-z
 3 -x,y+1/2,-z+1/2
 4 -x+1/2,-y,z+1/2

_symmetry_Int_Tables_number        19
_cell_length_a                     12.4960(15)
_cell_length_b                     15.6450(14)
_cell_length_c                     35.653(3)
_cell_angle_alpha                  90
_cell_angle_beta                   90
_cell_angle_gamma                  90
_cell_volume                       6970.2(12)
_cell_formula_units_Z              4
_cell_measurement_reflns_used    19564
_cell_measurement_theta_min      10
_cell_measurement_theta_max      34.73
_cell_measurement_temperature    5
_exptl_crystal_description       rectangle
_exptl_crystal_colour            colorless
_exptl_absorpt_coefficient_mu      0.062
_exptl_crystal_density_diffrn      1.159
_exptl_crystal_F_000               2654.719
_exptl_crystal_size_max            0.5
_exptl_crystal_size_mid            0.3
_exptl_crystal_size_min            0.3
_diffrn_measurement_device_type  
;
Diffractometer X10SA beamline at the SLS
;
_diffrn_reflns_av_R_equivalents    0.0000
_diffrn_reflns_av_unetI/netI       0.0128
_diffrn_reflns_Laue_measured_fraction_full  0.9991
_diffrn_reflns_Laue_measured_fraction_max  0.9454
_diffrn_reflns_limit_h_max         22
_diffrn_reflns_limit_h_min         -22
_diffrn_reflns_limit_k_max         26
_diffrn_reflns_limit_k_min         0
_diffrn_reflns_limit_l_max         63
_diffrn_reflns_limit_l_min         0
_diffrn_reflns_number              40848
_diffrn_reflns_point_group_measured_fraction_full  0.9989
_diffrn_reflns_point_group_measured_fraction_max  0.9246
_diffrn_reflns_theta_full          22.0651
_diffrn_reflns_theta_max           34.77
_diffrn_reflns_theta_min           1.01
_diffrn_ambient_temperature        5.0
_diffrn_measured_fraction_theta_full  0.9991
_diffrn_measured_fraction_theta_max  0.9454
_diffrn_radiation_type             synchrotron
_diffrn_radiation_wavelength       0.6261
_reflns_Friedel_coverage           0.901
_reflns_limit_h_max                22
_reflns_limit_h_min                -22
_reflns_limit_k_max                25
_reflns_limit_k_min                -26
_reflns_limit_l_max                63
_reflns_limit_l_min                -63
_reflns_number_gt                  40543
_reflns_number_total               40848
_reflns_threshold_expression       I>=2u(I)
_computing_molecular_graphics      'Olex2 1.3 (Dolomanov et al., 2009)'
_computing_publication_material    'Olex2 1.3 (Dolomanov et al., 2009)'
_computing_structure_refinement    'olex2.refine 1.3 (Bourhis et al., 2015)'
_refine_diff_density_max           0.2537
_refine_diff_density_min           -0.2929
_refine_diff_density_rms           0.0359
_refine_ls_abs_structure_details  
 'Flack, H. D. (1983). Acta Cryst. A39, 876-881.'
_refine_ls_abs_structure_Flack     0.0(2)
_refine_ls_d_res_high              0.5489
_refine_ls_d_res_low               17.8265
_refine_ls_goodness_of_fit_ref     1.0554
_refine_ls_hydrogen_treatment      mixed
_refine_ls_matrix_type             full
_refine_ls_number_constraints      27
_refine_ls_number_parameters       1759
_refine_ls_number_reflns           40848
_refine_ls_number_restraints       12
_refine_ls_R_factor_all            0.0248
_refine_ls_R_factor_gt             0.0246
_refine_ls_restrained_S_all        1.0553
_refine_ls_shift/su_max            0.0008
_refine_ls_shift/su_mean           0.0001
_refine_ls_structure_factor_coef   Fsqd
_refine_ls_weighting_details      
 'w=1/[\s^2^(Fo^2^)+(0.0369P)^2^+0.4167P] where P=(Fo^2^+2Fc^2^)/3'
_refine_ls_weighting_scheme        calc
_refine_ls_wR_factor_gt            0.0640
_refine_ls_wR_factor_ref           0.0642
_olex2_refinement_description
;
1. Restrained distances
C5-H2h \\sim C5-H30a \\sim C5-H31a \\sim C_99-H2g \\sim C_99-H30 \\sim C_99-H31
 with sigma of 0.02
2. Uiso/Uaniso restraints and constraints
C5 \\sim C_99 \\sim O2 \\sim O_11: within 0.9A with sigma of 0.04 and sigma for
terminal atoms of 0.08 within 0.9A
Uanis(C5) = Uanis(C_99)
Uiso(H30) = Uiso(H30a)
Uiso(H31) = Uiso(H31a)
Uiso(H2g) = Uiso(H2h)
Uanis(O2) = Uanis(O_11)
Uanis(C3) = Uanis(C3a)
3. Others
 Sof(H2d)=Sof(H2e)=Sof(H2f)=1-FVAR(1)
 Sof(H_79)=Sof(H2b)=Sof(H2c)=FVAR(1)
 Sof(C3a)=Sof(O2)=1-FVAR(2)
 Sof(O_11)=Sof(C3)=FVAR(2)
 Sof(H2h)=Sof(H30a)=Sof(H31a)=Sof(C5)=1-FVAR(3)
 Sof(C_99)=Sof(H2g)=Sof(H30)=Sof(H31)=FVAR(3)
 Fixed Sof: O_83(0.7535) H_83(0.7535) H1(0.7535)
 Fixed Uiso: H_79(0.08) H2b(0.08) H2c(0.08) H2d(0.08) H2e(0.08) H2f(0.08)
;
loop_
  _atom_site_label
  _atom_site_type_symbol
  _atom_site_fract_x
  _atom_site_fract_y
  _atom_site_fract_z
  _atom_site_U_iso_or_equiv
  _atom_site_adp_type
  _atom_site_occupancy
  _atom_site_refinement_flags_posn
  _atom_site_refinement_flags_adp
  _atom_site_disorder_group
 O_10 O 0.71581(3) 0.45775(2) 0.159155(9) 0.01496(5) Uani 1.000000 . . .
 O_20 O 0.46838(3) 0.33554(2) 0.210118(9) 0.01534(5) Uani 1.000000 . . .
 O_30 O 0.47108(3) 0.31125(2) 0.082552(9) 0.01485(5) Uani 1.000000 . . .
 O_40 O 0.57975(3) 0.04796(2) 0.083755(9) 0.01415(5) Uani 1.000000 . . .
 O_50 O 0.50844(3) -0.00425(2) -0.039853(9) 0.01718(5) Uani 1.000000 . . .
 O_60 O 0.72501(3) -0.21221(3) 0.022298(10) 0.01803(6) Uani 1.000000 . . .
 O_70 O 0.51289(3) -0.18024(2) 0.081493(9) 0.01442(5) Uani 1.000000 . . .
 O_80 O 0.85145(3) -0.14224(2) 0.136424(11) 0.01783(5) Uani 1.000000 . . .
 O_83 O 0.13196(4) 0.12888(3) 0.159299(12) 0.01603(7) Uani 0.753500 . . .
 O_90 O 0.70455(2) 0.12044(2) 0.158573(9) 0.01371(5) Uani 1.000000 . . .
 O1 O 0.98456(2) 0.21658(2) 0.214174(9) 0.01420(5) Uani 1.000000 . . .
 O_11 O 0.79129(4) 0.47941(3) 0.294526(11) 0.01539(8) Uani 0.8199(14) . U .
 O_82 O 0.98500(3) 0.09158(2) 0.098723(9) 0.01649(5) Uani 1.000000 . . .
 N_1_ N 0.66637(3) 0.49921(2) 0.217854(9) 0.01272(5) Uani 1.000000 . . .
 N_2_ N 0.49589(3) 0.39591(2) 0.153108(10) 0.01317(5) Uani 1.000000 . . .
 N_3_ N 0.52331(2) 0.22103(2) 0.128786(9) 0.01043(4) Uani 1.000000 . . .
 N_4_ N 0.55824(3) 0.15643(2) 0.042308(9) 0.01245(5) Uani 1.000000 . . .
 N_5_ N 0.50359(3) -0.05471(2) 0.019888(9) 0.01234(5) Uani 1.000000 . . .
 N_6_ N 0.56020(3) -0.21462(2) -0.004574(9) 0.01254(5) Uani 1.000000 . . .
 N_7_ N 0.63838(3) -0.28288(2) 0.086144(10) 0.01409(5) Uani 1.000000 . . .
 N_8_ N 0.68462(3) -0.09029(2) 0.124303(10) 0.01297(5) Uani 1.000000 . . .
 N_9_ N 0.85693(3) 0.04112(2) 0.160340(9) 0.01254(5) Uani 1.000000 . . .
 N_10 N 0.80288(2) 0.21966(2) 0.216352(9) 0.01043(4) Uani 1.000000 . . .
 N_11 N 0.86543(3) 0.38343(2) 0.254318(9) 0.01086(4) Uani 1.000000 . . .
 C_10 C 0.64525(3) 0.47643(3) 0.181712(10) 0.01165(5) Uani 1.000000 . . .
 C_11 C 0.52778(3) 0.47826(3) 0.168259(12) 0.01404(6) Uani 1.000000 . . .
 C_12 C 0.51841(4) 0.54580(3) 0.137473(16) 0.02162(8) Uani 1.000000 . . .
 C_20 C 0.46902(3) 0.33001(3) 0.175749(10) 0.01134(5) Uani 1.000000 . . .
 C_21 C 0.43859(3) 0.24733(3) 0.154596(10) 0.01120(5) Uani 1.000000 . . .
 C_22 C 0.41280(3) 0.17494(3) 0.181477(12) 0.01597(6) Uani 1.000000 . . .
 C_30 C 0.53031(3) 0.25364(2) 0.093980(10) 0.01086(5) Uani 1.000000 . . .
 C_31 C 0.61552(3) 0.21389(3) 0.068444(10) 0.01146(5) Uani 1.000000 . . .
 C_32 C 0.68025(3) 0.28502(3) 0.049919(11) 0.01387(6) Uani 1.000000 . . .
 C_33 C 0.74092(3) 0.33788(3) 0.079498(11) 0.01403(6) Uani 1.000000 . . .
 C_34 C 0.83746(4) 0.28952(4) 0.095321(17) 0.02400(9) Uani 1.000000 . . .
 C_35 C 0.77468(4) 0.42386(3) 0.063099(14) 0.02038(7) Uani 1.000000 . . .
 C_40 C 0.53677(3) 0.07666(3) 0.055127(10) 0.01112(5) Uani 1.000000 . . .
 C_41 C 0.45292(3) 0.02151(3) 0.034969(11) 0.01216(5) Uani 1.000000 . . .
 C_42 C 0.36347(3) -0.00015(3) 0.063273(12) 0.01589(6) Uani 1.000000 . . .
 C_43 C 0.28187(4) -0.06082(4) 0.045848(17) 0.02224(8) Uani 1.000000 . . .
 C_44 C 0.30898(4) 0.08228(4) 0.076544(16) 0.02202(8) Uani 1.000000 . . .
 C_50 C 0.52756(3) -0.06097(3) -0.017058(10) 0.01220(5) Uani 1.000000 . . .
 C_51 C 0.58817(3) -0.14227(3) -0.028747(10) 0.01208(5) Uani 1.000000 . . .
 C_52 C 0.57666(3) -0.16327(3) -0.070461(11) 0.01481(6) Uani 1.000000 . . .
 C_53 C 0.66075(4) -0.22803(3) -0.083642(12) 0.01710(7) Uani 1.000000 . . .
 C_54 C 0.62994(5) -0.26586(4) -0.121665(14) 0.02415(9) Uani 1.000000 . . .
 C_55 C 0.77247(4) -0.18781(5) -0.085719(15) 0.02469(10) Uani 1.000000 . . .
 C_60 C 0.63404(3) -0.24189(3) 0.020603(11) 0.01309(5) Uani 1.000000 . . .
 C_61 C 0.60259(4) -0.31119(3) 0.048999(12) 0.01511(6) Uani 1.000000 . . .
 C_70 C 0.58860(3) -0.21187(3) 0.099027(10) 0.01281(5) Uani 1.000000 . . .
 C_71 C 0.62658(3) -0.16764(3) 0.135095(11) 0.01405(6) Uani 1.000000 . . .
 C_72 C 0.53099(4) -0.14231(3) 0.159736(12) 0.01844(7) Uani 1.000000 . . .
 C_73 C 0.46813(5) -0.21854(4) 0.174792(14) 0.02464(9) Uani 1.000000 . . .
 C_80 C 0.79190(3) -0.08303(3) 0.127417(10) 0.01190(5) Uani 1.000000 . . .
 C_81 C 0.83493(3) 0.00822(2) 0.122339(10) 0.01072(5) Uani 1.000000 . . .
 C_82 C 0.93363(3) 0.01103(3) 0.096507(11) 0.01220(5) Uani 1.000000 . . .
 C_83 C 0.90050(3) -0.00588(3) 0.055519(11) 0.01346(5) Uani 1.000000 . . .
 C_84 C 0.99947(4) -0.02498(4) 0.031743(14) 0.02001(7) Uani 1.000000 . . .
 C_85 C 0.83844(3) 0.07071(3) 0.039023(11) 0.01478(6) Uani 1.000000 . . .
 C_86 C 0.78510(3) 0.05140(3) 0.002337(12) 0.01716(7) Uani 1.000000 . . .
 C_87 C 0.80820(4) 0.09003(4) -0.029828(12) 0.02090(8) Uani 1.000000 . . .
 C_88 C 0.75420(5) 0.07405(5) -0.066683(14) 0.02704(11) Uani 1.000000 . . .
 C_90 C 0.78432(3) 0.09500(2) 0.175703(10) 0.01060(5) Uani 1.000000 . . .
 C_91 C 0.80056(3) 0.12548(2) 0.216286(10) 0.01040(5) Uani 1.000000 . . .
 C_92 C 0.71358(3) 0.08655(3) 0.241841(11) 0.01222(5) Uani 1.000000 . . .
 C_93 C 0.72556(4) 0.11894(3) 0.282137(12) 0.01682(6) Uani 1.000000 . . .
 C_94 C 0.72082(3) -0.01129(3) 0.240452(12) 0.01506(6) Uani 1.000000 . . .
 C1 C 0.90049(3) 0.25786(2) 0.215159(10) 0.01035(5) Uani 1.000000 . . .
 C2 C 0.90241(3) 0.35682(2) 0.216716(10) 0.00984(5) Uani 1.000000 . . .
 C_1E C 1.01515(3) 0.39138(3) 0.208968(10) 0.01112(5) Uani 1.000000 . . .
 C_1F C 1.05525(3) 0.37928(3) 0.168457(10) 0.01204(5) Uani 1.000000 . . .
 C_1G C 1.17766(3) 0.37484(4) 0.167822(13) 0.01916(7) Uani 1.000000 . . .
 C_1H C 1.01469(3) 0.45120(3) 0.142922(11) 0.01460(6) Uani 1.000000 . . .
 C3 C 0.81288(5) 0.45723(4) 0.262165(17) 0.01061(8) Uani 0.8199(14) . . .
 C3a C 0.7943(3) 0.4484(3) 0.25853(10) 0.01061(8) Uani 0.1801(14) . . .
 C4 C 0.77847(3) 0.51479(2) 0.228922(10) 0.01142(5) Uani 1.000000 . . .
 C_1I C 0.79521(3) 0.60774(3) 0.240849(10) 0.01235(5) Uani 1.000000 . . .
 C_1J C 0.79174(3) 0.67199(3) 0.208429(10) 0.01192(5) Uani 1.000000 . . .
 C_1K C 0.77915(4) 0.76234(3) 0.224423(12) 0.01611(6) Uani 1.000000 . . .
 C_1L C 0.89305(3) 0.66507(3) 0.184308(12) 0.01606(6) Uani 1.000000 . . .
 C_19 C 0.58263(4) 0.51423(4) 0.245948(13) 0.01976(8) Uani 1.000000 . . .
 C_49 C 0.51254(5) 0.19110(3) 0.007690(13) 0.02128(8) Uani 1.000000 . . .
 C_69 C 0.44904(3) -0.24476(3) -0.005397(13) 0.01711(7) Uani 1.000000 . . .
 C_79 C 0.73964(4) -0.31737(3) 0.100161(13) 0.01732(6) Uani 1.000000 . . .
 C_99 C 0.94155(5) -0.00100(4) 0.182512(15) 0.01313(10) Uani 0.796(2) D U 3
 C_98 C 0.70294(3) 0.26810(3) 0.212440(12) 0.01336(5) Uani 1.000000 . . .
 C_97 C 0.90130(3) 0.33208(3) 0.286265(11) 0.01378(5) Uani 1.000000 . . .
 H_83 H 0.1613(14) 0.0844(11) 0.1731(5) 0.027(4) Uiso 0.753500 . . .
 H1 H 0.0936(15) 0.1650(11) 0.1761(5) 0.031(4) Uani 0.753500 . . .
 H_82 H 1.0339(15) 0.0964(11) 0.1205(4) 0.051(5) Uani 1.000000 . . .
 H_2_ H 0.4880(12) 0.3861(8) 0.1250(3) 0.030(3) Uani 1.000000 . . .
 H_3_ H 0.5775(10) 0.1758(8) 0.1372(4) 0.031(3) Uani 1.000000 . . .
 H_5_ H 0.5183(11) -0.1033(6) 0.0377(3) 0.022(3) Uani 1.000000 . . .
 H_8_ H 0.6424(10) -0.0386(7) 0.1135(3) 0.022(3) Uani 1.000000 . . .
 H_11 H 0.4716(9) 0.4924(9) 0.1914(4) 0.038(3) Uani 1.000000 . . .
 H_12 H 0.5402(13) 0.6078(7) 0.1478(4) 0.050(4) Uani 1.000000 . . .
 H2 H 0.4345(12) 0.5502(8) 0.1268(4) 0.045(4) Uani 1.000000 . . .
 H3 H 0.5692(14) 0.5284(8) 0.1146(4) 0.047(4) Uani 1.000000 . . .
 H_21 H 0.3653(7) 0.2635(8) 0.1375(3) 0.022(2) Uani 1.000000 . . .
 H_22 H 0.3848(11) 0.1199(8) 0.1665(3) 0.036(3) Uani 1.000000 . . .
 H4 H 0.3559(11) 0.1938(10) 0.2030(4) 0.047(4) Uani 1.000000 . . .
 H5 H 0.4803(11) 0.1543(9) 0.1972(4) 0.046(4) Uani 1.000000 . . .
 H_31 H 0.6682(8) 0.1738(6) 0.0860(3) 0.021(2) Uani 1.000000 . . .
 H_32 H 0.6265(9) 0.3295(7) 0.0348(3) 0.023(2) Uani 1.000000 . . .
 H6 H 0.7379(11) 0.2561(8) 0.0302(3) 0.037(3) Uani 1.000000 . . .
 H_33 H 0.6873(8) 0.3513(8) 0.1026(3) 0.028(2) Uani 1.000000 . . .
 H_34 H 0.8772(11) 0.3278(8) 0.1158(3) 0.034(3) Uani 1.000000 . . .
 H7 H 0.8989(11) 0.2795(11) 0.0749(4) 0.057(4) Uani 1.000000 . . .
 H8 H 0.8159(10) 0.2285(9) 0.1074(4) 0.048(4) Uani 1.000000 . . .
 H_35 H 0.8284(12) 0.4162(9) 0.0413(3) 0.051(4) Uani 1.000000 . . .
 H9 H 0.8172(10) 0.4630(8) 0.0830(3) 0.037(3) Uani 1.000000 . . .
 H10 H 0.7050(11) 0.4600(8) 0.0535(4) 0.038(3) Uani 1.000000 . . .
 H_41 H 0.4203(9) 0.0549(7) 0.0110(3) 0.023(2) Uani 1.000000 . . .
 H_42 H 0.4024(9) -0.0325(8) 0.0869(3) 0.031(3) Uani 1.000000 . . .
 H_43 H 0.3187(12) -0.1233(9) 0.0385(5) 0.064(5) Uani 1.000000 . . .
 H11 H 0.2481(10) -0.0336(10) 0.0207(4) 0.046(4) Uani 1.000000 . . .
 H12 H 0.2168(12) -0.0738(10) 0.0656(4) 0.050(4) Uani 1.000000 . . .
 H_44 H 0.2476(9) 0.0671(8) 0.0967(4) 0.039(3) Uani 1.000000 . . .
 H13 H 0.2750(12) 0.1145(7) 0.0529(4) 0.047(4) Uani 1.000000 . . .
 H14 H 0.3625(11) 0.1266(9) 0.0900(4) 0.044(4) Uani 1.000000 . . .
 H_51 H 0.6740(8) -0.1278(7) -0.0223(3) 0.020(2) Uiso 1.000000 . . .
 H_52 H 0.4969(9) -0.1877(9) -0.0770(3) 0.036(3) Uani 1.000000 . . .
 H15 H 0.5839(8) -0.1034(8) -0.0867(3) 0.028(3) Uani 1.000000 . . .
 H_53 H 0.6632(10) -0.2821(7) -0.0627(3) 0.029(3) Uani 1.000000 . . .
 H_54 H 0.6286(10) -0.2155(9) -0.1416(3) 0.038(3) Uani 1.000000 . . .
 H16 H 0.5503(12) -0.2979(9) -0.1214(4) 0.042(4) Uani 1.000000 . . .
 H17 H 0.6894(13) -0.3126(10) -0.1323(4) 0.052(4) Uani 1.000000 . . .
 H_55 H 0.8318(13) -0.2379(13) -0.0923(5) 0.072(6) Uani 1.000000 . . .
 H18 H 0.7966(12) -0.1605(9) -0.0599(4) 0.054(4) Uani 1.000000 . . .
 H19 H 0.7718(10) -0.1372(10) -0.1066(4) 0.046(4) Uani 1.000000 . . .
 H_61 H 0.5207(9) -0.3262(7) 0.0501(3) 0.028(2) Uani 1.000000 . . .
 H1a H 0.6465(8) -0.3705(7) 0.0416(3) 0.025(2) Uani 1.000000 . . .
 H_71 H 0.6818(8) -0.2082(6) 0.1515(3) 0.018(2) Uani 1.000000 . . .
 H_72 H 0.5598(12) -0.1034(8) 0.1825(3) 0.039(3) Uani 1.000000 . . .
 H1b H 0.4780(10) -0.1033(8) 0.1432(3) 0.037(3) Uani 1.000000 . . .
 H_73 H 0.4374(10) -0.2574(9) 0.1531(3) 0.038(3) Uani 1.000000 . . .
 H1c H 0.4041(13) -0.1971(12) 0.1922(4) 0.064(5) Uani 1.000000 . . .
 H1d H 0.5177(12) -0.2607(7) 0.1919(3) 0.038(3) Uani 1.000000 . . .
 H_81 H 0.7705(9) 0.0496(7) 0.1110(3) 0.021(2) Uani 1.000000 . . .
 H1e H 0.9891(8) -0.0401(6) 0.1053(3) 0.022(2) Uani 1.000000 . . .
 H1f H 0.8459(10) -0.0620(7) 0.0552(3) 0.030(3) Uani 1.000000 . . .
 H_84 H 1.0403(10) -0.0820(8) 0.0421(4) 0.041(3) Uani 1.000000 . . .
 H1g H 1.0569(9) 0.0302(8) 0.0334(3) 0.031(3) Uani 1.000000 . . .
 H1h H 0.9751(11) -0.0365(9) 0.0032(4) 0.042(3) Uiso 1.000000 . . .
 H_85 H 0.7769(10) 0.0937(8) 0.0583(3) 0.034(3) Uani 1.000000 . . .
 H1i H 0.8931(9) 0.1248(7) 0.0352(3) 0.031(3) Uani 1.000000 . . .
 H_86 H 0.7260(13) 0.0018(10) 0.0028(4) 0.057(5) Uani 1.000000 . . .
 H_87 H 0.8725(12) 0.1374(9) -0.0308(4) 0.048(4) Uani 1.000000 . . .
 H_88 H 0.8171(14) 0.0534(14) -0.0882(4) 0.072(6) Uani 1.000000 . . .
 H1j H 0.7161(15) 0.1329(11) -0.0768(4) 0.060(4) Uani 1.000000 . . .
 H1k H 0.6866(15) 0.0268(11) -0.0631(4) 0.062(5) Uani 1.000000 . . .
 H_91 H 0.8778(8) 0.1056(6) 0.2274(3) 0.0172(19) Uiso 1.000000 . . .
 H_92 H 0.6346(8) 0.1050(7) 0.2306(3) 0.025(2) Uani 1.000000 . . .
 H_93 H 0.7159(10) 0.1867(7) 0.2846(3) 0.030(3) Uani 1.000000 . . .
 H1l H 0.8079(11) 0.1051(8) 0.2932(3) 0.036(3) Uani 1.000000 . . .
 H1m H 0.6679(10) 0.0883(8) 0.3013(3) 0.034(3) Uani 1.000000 . . .
 H_94 H 0.6610(9) -0.0410(8) 0.2581(3) 0.032(3) Uani 1.000000 . . .
 H1n H 0.7985(11) -0.0342(7) 0.2508(3) 0.034(3) Uani 1.000000 . . .
 H1o H 0.7123(11) -0.0378(7) 0.2121(3) 0.035(3) Uani 1.000000 . . .
 H_10 H 0.8466(8) 0.3807(6) 0.1949(2) 0.0160(19) Uani 1.000000 . . .
 H1p H 1.0688(8) 0.3604(7) 0.2293(3) 0.022(2) Uani 1.000000 . . .
 H1q H 1.0155(8) 0.4597(6) 0.2156(3) 0.021(2) Uani 1.000000 . . .
 H_1F H 1.0244(9) 0.3199(7) 0.1578(3) 0.029(2) Uani 1.000000 . . .
 H1r H 1.2055(12) 0.3642(10) 0.1389(3) 0.047(4) Uani 1.000000 . . .
 H1s H 1.2086(10) 0.3233(10) 0.1860(4) 0.043(4) Uani 1.000000 . . .
 H_13 H 1.2137(10) 0.4343(8) 0.1769(4) 0.042(3) Uani 1.000000 . . .
 H1t H 1.0526(10) 0.5116(6) 0.1515(3) 0.029(3) Uani 1.000000 . . .
 H1u H 0.9265(10) 0.4569(8) 0.1445(3) 0.033(3) Uiso 1.000000 . . .
 H1v H 1.0348(10) 0.4392(9) 0.1134(3) 0.032(3) Uani 1.000000 . . .
 H1w H 0.8256(8) 0.5008(6) 0.2036(3) 0.0156(19) Uani 1.000000 . . .
 H1x H 0.8726(9) 0.6120(7) 0.2539(3) 0.027(2) Uiso 1.000000 . . .
 H1y H 0.7357(9) 0.6243(7) 0.2621(3) 0.025(2) Uani 1.000000 . . .
 H_1J H 0.7198(8) 0.6581(6) 0.1906(3) 0.019(2) Uani 1.000000 . . .
 H1z H 0.7018(11) 0.7675(8) 0.2400(4) 0.041(3) Uani 1.000000 . . .
 H20 H 0.7862(10) 0.8086(8) 0.2020(3) 0.031(3) Uani 1.000000 . . .
 H21 H 0.8417(11) 0.7744(8) 0.2452(3) 0.039(3) Uani 1.000000 . . .
 H22 H 0.8974(9) 0.7177(7) 0.1640(3) 0.027(3) Uani 1.000000 . . .
 H23 H 0.8981(12) 0.6050(8) 0.1700(3) 0.041(3) Uani 1.000000 . . .
 H24 H 0.9631(7) 0.6687(8) 0.2032(3) 0.025(2) Uani 1.000000 . . .
 H_19 H 0.5419(10) 0.5762(8) 0.2405(3) 0.034(3) Uani 1.000000 . . .
 H25 H 0.6205(11) 0.5161(10) 0.2739(3) 0.042(4) Uani 1.000000 . . .
 H26 H 0.5266(9) 0.4604(9) 0.2458(4) 0.036(3) Uani 1.000000 . . .
 H_49 H 0.5052(11) 0.1413(9) -0.0132(3) 0.039(3) Uani 1.000000 . . .
 H27 H 0.5620(18) 0.2383(12) -0.0042(4) 0.081(7) Uani 1.000000 . . .
 H28 H 0.4345(14) 0.2178(11) 0.0135(4) 0.062(5) Uani 1.000000 . . .
 H_69 H 0.4411(9) -0.3078(10) -0.0157(5) 0.056(5) Uani 1.000000 . . .
 H29 H 0.4029(9) -0.2023(8) -0.0236(3) 0.032(3) Uani 1.000000 . . .
 H2a H 0.4134(9) -0.2404(10) 0.0214(3) 0.041(3) Uani 1.000000 . . .
 H_79 H 0.793(2) -0.319(2) 0.0788(8) 0.080000 Uiso 0.75(3) . . 1
 H2b H 0.730(3) -0.379(2) 0.1115(9) 0.080000 Uiso 0.75(3) . . 1
 H2c H 0.774(3) -0.276(2) 0.1214(9) 0.080000 Uiso 0.75(3) . . 1
 H2d H 0.725(8) -0.351(6) 0.126(3) 0.080000 Uiso 0.25(3) . . 2
 H2e H 0.797(8) -0.261(6) 0.103(3) 0.080000 Uiso 0.25(3) . . 2
 H2f H 0.757(7) -0.376(7) 0.082(3) 0.080000 Uiso 0.25(3) . . 2
 H2g H 1.0003(10) -0.0291(8) 0.1625(3) 0.016(3) Uiso 0.796(2) D . 3
 H2h H 1.021(3) -0.002(3) 0.1564(11) 0.016(3) Uiso 0.204(2) D . 4
 H_98 H 0.6935(12) 0.3117(9) 0.2348(4) 0.052(4) Uani 1.000000 . . .
 H2i H 0.6371(8) 0.2239(8) 0.2131(4) 0.043(4) Uani 1.000000 . . .
 H2j H 0.6960(10) 0.3033(9) 0.1853(4) 0.044(4) Uani 1.000000 . . .
 H_97 H 0.8885(12) 0.3694(8) 0.3115(3) 0.038(3) Uani 1.000000 . . .
 H2k H 0.9855(11) 0.3161(10) 0.2831(4) 0.055(4) Uani 1.000000 . . .
 H2l H 0.8581(12) 0.2715(10) 0.2881(4) 0.052(4) Uani 1.000000 . . .
 O2 O 0.7568(2) 0.45968(15) 0.29062(5) 0.01539(8) Uani 0.1801(14) . U .
 H30 H 0.9139(13) -0.0534(9) 0.2003(4) 0.035(4) Uiso 0.796(2) D . 3
 H30a H 0.921(5) -0.040(3) 0.179(2) 0.035(4) Uiso 0.204(2) D . 4
 H31 H 0.9878(12) 0.0467(9) 0.1992(4) 0.026(3) Uiso 0.796(2) D . 3
 H31a H 1.015(4) 0.076(3) 0.1847(17) 0.026(3) Uiso 0.204(2) D . 4
 C5 C 0.96235(19) 0.02149(19) 0.17677(7) 0.01313(10) Uani 0.204(2) D U 4

loop_
  _atom_site_aniso_label
  _atom_site_aniso_U_11
  _atom_site_aniso_U_22
  _atom_site_aniso_U_33
  _atom_site_aniso_U_12
  _atom_site_aniso_U_13
  _atom_site_aniso_U_23
 O_10 0.01252(10) 0.02106(14) 0.01130(10) 0.00194(9) 0.00116(8) -0.00155(9)
 O_20 0.01648(11) 0.01659(13) 0.01296(10) 0.00014(10) 0.00163(8) -0.00145(9)
 O_30 0.01502(11) 0.01660(13) 0.01293(10) 0.00462(9) -0.00147(8) 0.00282(9)
 O_40 0.01481(11) 0.01362(13) 0.01403(10) -0.00039(9) -0.00356(8) 0.00155(8)
 O_50 0.01887(12) 0.01861(14) 0.01406(11) 0.00597(10) 0.00062(9) 0.00229(9)
 O_60 0.01018(10) 0.02635(17) 0.01755(12) -0.00040(10) -0.00168(8) 0.00665(11)
 O_70 0.01387(10) 0.01497(13) 0.01443(11) 0.00036(9) -0.00097(8) -0.00100(9)
 O_80 0.01485(11) 0.01312(13) 0.02552(14) 0.00197(9) -0.00180(10) 0.00425(10)
 O_83 0.01455(15) 0.01946(19) 0.01409(14) -0.00087(13) -0.00093(11) 0.00055(12)
 O_90 0.01139(10) 0.01561(13) 0.01413(10) 0.00447(9) -0.00329(8) -0.00152(8)
 O1 0.00881(9) 0.01216(12) 0.02164(12) 0.00128(8) 0.00051(8) 0.00227(9)
 O_11 0.02013(18) 0.01632(18) 0.00972(12) 0.00276(14) 0.00175(11) -0.00023(11)
 O_82 0.01664(12) 0.01761(14) 0.01522(11) -0.00619(10) -0.00224(9) 0.00186(9)
 N_1_ 0.01275(11) 0.01242(13) 0.01298(11) -0.00091(9) 0.00307(8) -0.00330(9)
 N_2_ 0.01370(11) 0.01145(13) 0.01435(12) -0.00120(9) 0.00119(9) -0.00026(9)
 N_3_ 0.01038(10) 0.01046(12) 0.01047(10) 0.00096(8) -0.00001(8) 0.00108(8)
 N_4_ 0.01425(11) 0.01252(13) 0.01059(10) -0.00049(9) -0.00192(8) -0.00005(8)
 N_5_ 0.01218(11) 0.01277(13) 0.01207(11) 0.00088(9) -0.00053(8) -0.00152(9)
 N_6_ 0.01062(10) 0.01405(13) 0.01296(11) 0.00008(9) -0.00128(8) -0.00170(9)
 N_7_ 0.01616(12) 0.01241(14) 0.01371(12) -0.00016(10) -0.00083(9) 0.00094(9)
 N_8_ 0.01164(11) 0.01237(13) 0.01490(12) -0.00151(9) -0.00085(9) 0.00149(9)
 N_9_ 0.01099(10) 0.01344(13) 0.01319(11) 0.00366(9) -0.00298(8) -0.00292(9)
 N_10 0.00855(9) 0.00914(12) 0.01359(11) 0.00031(8) -0.00084(8) -0.00025(8)
 N_11 0.01150(10) 0.01053(12) 0.01055(10) -0.00005(8) 0.00005(8) 0.00089(8)
 C_10 0.01160(12) 0.01083(14) 0.01253(12) 0.00063(9) 0.00129(9) -0.00078(9)
 C_11 0.01192(12) 0.01121(15) 0.01898(14) 0.00066(10) 0.00033(10) -0.00173(11)
 C_12 0.02009(17) 0.01396(18) 0.0308(2) -0.00005(13) -0.00686(15) 0.00485(15)
 C_20 0.00948(10) 0.01206(14) 0.01250(12) 0.00020(9) 0.00138(9) -0.00036(9)
 C_21 0.00910(10) 0.01196(14) 0.01255(12) -0.00077(9) 0.00100(9) 0.00058(9)
 C_22 0.01594(14) 0.01550(17) 0.01646(14) -0.00355(12) 0.00237(11) 0.00294(11)
 C_30 0.01067(11) 0.01185(14) 0.01005(11) 0.00083(9) -0.00084(9) 0.00087(9)
 C_31 0.01185(11) 0.01249(14) 0.01004(11) -0.00030(10) -0.00037(9) -0.00049(9)
 C_32 0.01490(13) 0.01551(16) 0.01121(12) -0.00256(11) 0.00098(10) -0.00047(10)
 C_33 0.01410(13) 0.01446(16) 0.01353(13) -0.00251(11) 0.00097(10) -0.00111(10)
 C_34 0.02021(18) 0.0204(2) 0.0314(2) -0.00024(15) -0.00997(16) -0.00310(17)
 C_35 0.02186(18) 0.0185(2) 0.02079(17) -0.00714(14) 0.00207(14) 0.00175(13)
 C_40 0.01047(11) 0.01168(14) 0.01121(11) 0.00062(9) -0.00093(9) -0.00088(9)
 C_41 0.00991(11) 0.01302(15) 0.01355(12) 0.00063(10) -0.00075(9) -0.00199(10)
 C_42 0.01065(12) 0.01809(17) 0.01893(15) -0.00027(11) 0.00239(10) -0.00263(12)
 C_43 0.01370(15) 0.0215(2) 0.0316(2) -0.00395(13) 0.00310(14) -0.00593(16)
 C_44 0.01422(15) 0.0232(2) 0.0286(2) 0.00108(14) 0.00466(14) -0.00845(16)
 C_50 0.01050(11) 0.01433(15) 0.01177(12) 0.00171(10) -0.00076(9) -0.00051(10)
 C_51 0.00988(11) 0.01509(15) 0.01128(11) 0.00139(10) -0.00103(9) -0.00157(10)
 C_52 0.01316(12) 0.01951(17) 0.01176(12) 0.00266(11) -0.00172(10) -0.00257(11)
 C_53 0.01787(15) 0.02115(19) 0.01228(13) 0.00513(13) -0.00026(11) -0.00324(12)
 C_54 0.0280(2) 0.0286(3) 0.01581(16) 0.00380(18) -0.00098(14) -0.00825(15)
 C_55 0.01455(15) 0.0404(3) 0.01910(17) 0.00447(17) 0.00114(13) -0.00607(18)
 C_60 0.01140(12) 0.01539(16) 0.01249(12) 0.00137(10) -0.00037(9) 0.00005(10)
C_61 0.01742(14) 0.01255(15) 0.01535(14) -0.00031(11) -0.00076(11) -0.00094(11)
 C_70 0.01329(12) 0.01266(15) 0.01248(12) -0.00174(10) -0.00010(9) 0.00029(10)
 C_71 0.01503(13) 0.01391(15) 0.01321(13) -0.00349(11) -0.00064(10) 0.00146(10)
 C_72 0.01986(16) 0.02090(19) 0.01455(14) -0.00705(14) 0.00390(12) -0.00261(12)
 C_73 0.0270(2) 0.0286(2) 0.01825(17) -0.01335(19) 0.00480(15) 0.00028(15)
 C_80 0.01137(12) 0.01066(14) 0.01368(12) 0.00016(10) -0.00079(9) 0.00105(9)
 C_81 0.00965(11) 0.01041(13) 0.01210(11) 0.00073(9) -0.00091(9) -0.00034(9)
 C_82 0.00932(11) 0.01284(14) 0.01444(12) 0.00040(10) 0.00000(9) 0.00020(10)
 C_83 0.01201(12) 0.01418(15) 0.01421(13) -0.00025(10) 0.00128(10) -0.00154(10)
 C_84 0.01665(15) 0.0230(2) 0.02042(17) 0.00338(14) 0.00524(12) -0.00308(14)
 C_85 0.01403(13) 0.01796(17) 0.01234(13) 0.00105(11) -0.00002(10) -0.00002(11)
 C_86 0.01454(13) 0.0244(2) 0.01250(13) -0.00497(13) 0.00018(10) 0.00127(12)
 C_87 0.02099(17) 0.0295(2) 0.01222(14) -0.00870(16) -0.00002(12) 0.00228(13)
 C_88 0.0256(2) 0.0424(3) 0.01306(15) -0.0114(2) -0.00168(14) 0.00176(17)
 C_90 0.00969(11) 0.01013(13) 0.01198(12) 0.00162(9) -0.00172(8) -0.00075(9)
 C_91 0.00963(11) 0.00927(13) 0.01231(11) 0.00074(9) -0.00126(9) -0.00001(9)
 C_92 0.01145(11) 0.01085(14) 0.01435(13) -0.00068(10) -0.00031(9) 0.00081(10)
 C_93 0.01957(15) 0.01606(17) 0.01483(14) -0.00292(12) 0.00264(11) -0.00138(11)
 C_94 0.01726(14) 0.01069(15) 0.01723(14) -0.00155(11) -0.00199(11) 0.00115(11)
 C1 0.00856(10) 0.00973(13) 0.01275(11) 0.00030(9) -0.00029(8) 0.00054(9)
 C2 0.00917(10) 0.00980(13) 0.01055(11) -0.00029(9) -0.00051(8) 0.00038(9)
 C_1E 0.00964(11) 0.01255(14) 0.01116(11) -0.00155(9) -0.00030(8) 0.00113(9)
 C_1F 0.01081(11) 0.01388(15) 0.01143(11) 0.00037(10) 0.00040(9) 0.00073(10)
 C_1G 0.01161(13) 0.0302(2) 0.01568(14) 0.00330(13) 0.00162(11) 0.00261(14)
 C_1H 0.01507(13) 0.01593(16) 0.01281(12) 0.00028(11) -0.00016(10) 0.00250(10)
 C3 0.0116(2) 0.0115(2) 0.00869(18) 0.00006(16) -0.00003(14) 0.00006(13)
 C3a 0.0116(2) 0.0115(2) 0.00869(18) 0.00006(16) -0.00003(14) 0.00006(13)
 C4 0.01317(12) 0.01044(14) 0.01065(11) 0.00151(10) 0.00145(9) 0.00037(9)
 C_1I 0.01363(12) 0.01240(14) 0.01103(12) 0.00041(10) -0.00126(9) -0.00145(9)
 C_1J 0.01276(12) 0.01039(14) 0.01262(12) -0.00031(10) -0.00149(9) -0.00096(9)
 C_1K 0.01867(15) 0.01150(16) 0.01815(15) 0.00031(11) -0.00133(12) -0.00280(11)
 C_1L 0.01649(14) 0.01397(16) 0.01771(15) -0.00044(12) 0.00307(11) 0.00074(11)
 C_19 0.01525(14) 0.0251(2) 0.01895(16) -0.00261(14) 0.00606(12) -0.00909(14)
 C_49 0.0320(2) 0.01662(18) 0.01525(15) -0.00394(16) -0.01031(15) 0.00274(12)
C_69 0.01241(13) 0.01785(18) 0.02108(16) -0.00283(12) -0.00182(11) -0.00293(13)
 C_79 0.01822(15) 0.01631(18) 0.01742(15) 0.00213(12) -0.00203(12) 0.00084(12)
 C_99 0.01091(18) 0.0155(3) 0.01293(17) 0.00350(16) -0.00127(13) 0.00072(15)
 C_98 0.00920(11) 0.01046(15) 0.02042(15) 0.00095(9) -0.00126(10) -0.00010(10)
 C_97 0.01688(14) 0.01298(15) 0.01147(12) -0.00070(11) -0.00169(10) 0.00194(10)
 H1 0.031(10) 0.033(10) 0.029(9) 0.018(8) -0.001(7) -0.016(8)
 H_82 0.059(11) 0.065(12) 0.028(7) -0.026(10) -0.027(8) -0.007(8)
 H_2_ 0.048(9) 0.020(6) 0.021(5) -0.013(6) 0.005(6) -0.009(5)
 H_3_ 0.030(7) 0.023(6) 0.039(7) 0.024(6) -0.006(6) 0.001(5)
 H_5_ 0.040(7) 0.008(5) 0.019(5) -0.005(5) -0.001(5) -0.003(4)
 H_8_ 0.030(6) 0.007(5) 0.030(7) -0.006(5) -0.000(5) -0.007(4)
 H_11 0.020(6) 0.051(8) 0.043(7) 0.005(6) -0.004(5) -0.009(6)
 H_12 0.062(10) 0.011(6) 0.075(10) -0.013(6) -0.010(8) -0.001(6)
 H2 0.054(9) 0.020(7) 0.059(9) 0.015(6) -0.017(8) -0.003(6)
 H3 0.088(12) 0.018(6) 0.033(7) 0.008(7) -0.013(7) 0.003(5)
 H_21 0.005(4) 0.041(7) 0.020(5) 0.010(4) 0.001(4) 0.007(5)
 H_22 0.052(8) 0.036(7) 0.021(6) -0.011(6) 0.011(6) 0.013(5)
 H4 0.037(7) 0.071(10) 0.033(7) -0.001(7) 0.034(6) 0.001(7)
 H5 0.041(8) 0.045(8) 0.051(8) 0.013(7) -0.018(7) 0.016(7)
 H_31 0.022(5) 0.018(5) 0.023(5) 0.008(4) -0.013(4) -0.007(4)
 H_32 0.026(6) 0.025(6) 0.016(5) -0.016(5) -0.009(4) 0.000(4)
 H6 0.046(8) 0.040(7) 0.024(6) -0.018(6) 0.008(6) -0.006(5)
 H_33 0.017(5) 0.047(7) 0.020(5) 0.007(5) 0.003(4) 0.006(5)
 H_34 0.044(8) 0.032(6) 0.027(6) 0.014(6) -0.014(5) -0.003(5)
 H7 0.040(8) 0.072(11) 0.060(9) 0.016(8) 0.030(7) -0.027(8)
 H8 0.011(5) 0.056(9) 0.078(11) -0.001(6) -0.018(6) -0.002(8)
 H_35 0.065(10) 0.057(9) 0.030(6) -0.025(8) 0.034(7) -0.007(6)
 H9 0.034(7) 0.040(7) 0.035(7) -0.021(6) 0.003(5) -0.015(6)
 H10 0.039(7) 0.028(6) 0.046(8) -0.007(6) -0.010(6) 0.014(6)
 H_41 0.026(6) 0.022(5) 0.020(5) 0.013(4) -0.007(4) 0.001(4)
 H_42 0.028(6) 0.048(7) 0.019(5) 0.012(5) 0.021(4) 0.009(5)
 H_43 0.044(9) 0.040(8) 0.109(14) -0.018(7) 0.028(9) -0.044(9)
 H11 0.028(7) 0.070(10) 0.041(7) -0.005(7) -0.016(6) -0.024(7)
 H12 0.035(8) 0.057(9) 0.058(9) -0.011(7) 0.011(7) -0.002(8)
 H_44 0.020(6) 0.038(7) 0.059(8) 0.005(5) 0.033(6) -0.004(6)
 H13 0.056(9) 0.009(5) 0.077(10) 0.011(6) 0.024(8) -0.004(6)
 H14 0.033(7) 0.049(8) 0.051(8) -0.010(6) 0.001(6) -0.039(7)
 H_52 0.026(6) 0.059(8) 0.022(6) -0.016(6) 0.001(5) -0.013(6)
 H15 0.014(5) 0.035(6) 0.036(6) 0.007(5) 0.006(5) 0.009(5)
 H_53 0.033(7) 0.035(6) 0.018(5) 0.014(5) 0.001(5) 0.002(5)
 H_54 0.033(7) 0.054(8) 0.027(6) 0.004(6) -0.003(5) -0.004(6)
 H16 0.048(8) 0.045(8) 0.034(7) -0.006(7) -0.004(6) -0.025(6)
 H17 0.066(10) 0.048(9) 0.042(8) 0.010(8) -0.002(8) -0.026(7)
 H_55 0.043(9) 0.116(15) 0.057(10) 0.044(10) 0.022(8) -0.016(10)
 H18 0.046(9) 0.053(9) 0.063(9) 0.019(7) -0.038(8) -0.014(8)
 H19 0.015(6) 0.058(9) 0.065(9) -0.002(6) -0.005(6) 0.012(8)
 H_61 0.024(5) 0.030(6) 0.029(6) -0.008(5) 0.003(5) 0.002(5)
 H1a 0.016(5) 0.031(6) 0.029(6) -0.002(5) -0.011(4) -0.014(5)
 H_71 0.013(4) 0.011(4) 0.029(5) -0.003(4) -0.005(4) 0.012(4)
 H_72 0.060(9) 0.032(7) 0.025(6) -0.011(6) 0.004(6) -0.016(5)
 H1b 0.034(7) 0.049(8) 0.028(6) 0.010(6) 0.014(5) -0.000(6)
 H_73 0.032(7) 0.049(8) 0.034(7) -0.020(6) 0.010(5) 0.009(6)
 H1c 0.065(11) 0.099(13) 0.028(7) -0.001(10) 0.028(7) -0.010(8)
 H1d 0.055(9) 0.020(6) 0.040(7) -0.013(6) -0.007(7) 0.004(5)
 H_81 0.023(5) 0.017(5) 0.024(5) -0.004(4) -0.002(4) -0.000(4)
 H1e 0.014(5) 0.023(5) 0.028(5) -0.000(4) 0.006(4) 0.006(4)
 H1f 0.034(7) 0.020(5) 0.035(6) -0.007(5) 0.020(5) 0.002(5)
 H_84 0.029(7) 0.022(6) 0.071(10) 0.010(5) 0.011(7) -0.011(6)
 H1g 0.025(6) 0.032(7) 0.036(7) -0.008(5) 0.011(5) -0.005(5)
 H_85 0.029(6) 0.048(8) 0.023(6) 0.015(6) 0.002(5) 0.010(5)
 H1i 0.016(5) 0.033(6) 0.043(7) -0.008(5) 0.002(5) 0.017(5)
 H_86 0.074(11) 0.054(9) 0.042(8) -0.039(8) -0.034(8) 0.013(7)
 H_87 0.052(9) 0.050(9) 0.042(8) -0.040(7) -0.019(7) 0.011(7)
 H_88 0.059(11) 0.136(17) 0.021(7) -0.022(12) -0.022(7) 0.004(10)
 H1j 0.065(11) 0.066(11) 0.050(9) -0.001(10) -0.013(9) 0.004(8)
 H1k 0.090(13) 0.072(11) 0.024(7) -0.050(10) -0.025(8) 0.006(7)
 H_92 0.011(4) 0.016(5) 0.049(7) 0.005(4) -0.008(5) 0.014(5)
 H_93 0.029(6) 0.017(5) 0.044(7) 0.004(5) -0.003(5) -0.006(5)
 H1l 0.057(9) 0.026(6) 0.025(6) 0.013(6) -0.017(6) -0.002(5)
 H1m 0.035(7) 0.033(7) 0.033(6) -0.008(6) 0.000(6) 0.003(5)
 H_94 0.013(5) 0.039(7) 0.043(7) -0.011(5) 0.008(5) 0.005(6)
 H1n 0.061(9) 0.019(6) 0.023(6) 0.020(6) -0.005(6) 0.014(5)
 H1o 0.051(8) 0.017(6) 0.036(6) -0.006(6) -0.014(6) -0.016(5)
 H_10 0.017(5) 0.020(5) 0.011(4) 0.004(4) -0.004(4) -0.001(4)
 H1p 0.019(5) 0.027(6) 0.020(5) 0.006(4) -0.007(4) 0.001(4)
 H1q 0.022(5) 0.024(5) 0.016(4) 0.000(4) 0.003(4) -0.011(4)
 H_1F 0.031(6) 0.027(6) 0.030(6) 0.002(5) -0.002(5) -0.001(5)
 H1r 0.057(10) 0.057(9) 0.027(6) 0.024(8) -0.004(7) -0.003(6)
 H1s 0.024(7) 0.067(10) 0.039(7) 0.022(7) 0.006(6) 0.001(7)
 H_13 0.025(6) 0.037(7) 0.063(9) -0.004(6) -0.014(6) -0.018(7)
 H1t 0.049(8) 0.004(4) 0.035(6) -0.007(5) -0.014(6) 0.005(4)
 H1v 0.023(6) 0.058(8) 0.015(5) 0.013(6) 0.003(4) 0.014(5)
 H1w 0.019(5) 0.010(4) 0.017(4) 0.010(4) -0.004(4) 0.003(3)
 H1y 0.026(6) 0.019(5) 0.030(6) 0.007(4) 0.010(5) 0.003(4)
 H_1J 0.019(5) 0.019(5) 0.018(5) 0.003(4) -0.003(4) -0.004(4)
 H1z 0.043(8) 0.023(7) 0.058(9) -0.000(6) 0.019(7) -0.011(6)
 H20 0.036(7) 0.029(6) 0.029(6) -0.004(6) 0.006(5) -0.004(5)
 H21 0.047(8) 0.035(7) 0.034(7) 0.010(6) -0.024(6) -0.010(6)
 H22 0.021(6) 0.030(6) 0.031(6) -0.004(5) -0.004(5) -0.005(5)
 H23 0.068(10) 0.024(6) 0.033(7) -0.007(6) 0.025(7) 0.001(5)
 H24 0.002(4) 0.051(8) 0.021(5) -0.000(4) -0.001(4) 0.007(5)
 H_19 0.027(6) 0.037(7) 0.037(7) 0.011(5) 0.025(5) -0.006(6)
 H25 0.041(8) 0.068(10) 0.016(5) -0.013(7) 0.001(5) -0.015(6)
 H26 0.020(6) 0.050(8) 0.039(7) -0.014(6) 0.003(5) -0.006(6)
 H_49 0.049(8) 0.048(8) 0.019(6) -0.017(7) -0.005(6) -0.004(5)
 H27 0.129(17) 0.085(13) 0.029(8) -0.064(13) -0.010(10) 0.006(8)
 H28 0.079(12) 0.063(11) 0.044(8) 0.045(10) -0.022(8) 0.002(8)
 H_69 0.009(5) 0.062(9) 0.098(12) -0.004(6) -0.010(7) -0.044(9)
 H29 0.019(6) 0.047(7) 0.031(6) -0.011(5) -0.006(5) 0.005(6)
 H2a 0.020(6) 0.074(10) 0.028(6) -0.007(6) 0.009(5) -0.015(6)
 H_98 0.045(9) 0.057(9) 0.054(8) 0.034(7) -0.020(7) -0.021(7)
 H2i 0.005(5) 0.032(7) 0.091(11) -0.004(4) -0.011(6) 0.010(7)
 H2j 0.028(7) 0.047(8) 0.058(9) 0.007(6) 0.008(6) 0.032(7)
 H_97 0.071(10) 0.031(7) 0.012(5) 0.025(7) 0.001(6) -0.001(4)
 H2k 0.032(7) 0.071(10) 0.062(10) 0.038(7) 0.010(7) 0.023(8)
 H2l 0.048(9) 0.061(10) 0.046(8) -0.012(8) -0.023(7) 0.013(7)
 O2 0.02013(18) 0.01632(18) 0.00972(12) 0.00276(14) 0.00175(11) -0.00023(11)
 C5 0.01091(18) 0.0155(3) 0.01293(17) 0.00350(16) -0.00127(13) 0.00072(15)

loop_
  _geom_bond_atom_site_label_1
  _geom_bond_atom_site_label_2
  _geom_bond_distance
  _geom_bond_site_symmetry_2
  _geom_bond_publ_flag
 O_10 C_10 1.2287(5) . ?
 O_20 C_20 1.2285(5) . ?
 O_30 C_30 1.2354(5) . ?
 O_40 C_40 1.2377(5) . ?
 O_50 C_50 1.2268(5) . ?
 O_60 C_60 1.2294(5) . ?
 O_70 C_70 1.2373(5) . ?
 O_80 C_80 1.2308(5) . ?
 O_83 H_83 0.928(17) . ?
 O_83 H1 0.953(14) . ?
 O_90 C_90 1.2349(5) . ?
 O1 C1 1.2337(5) . ?
 O_11 C3 1.2347(7) . ?
 O_11 C3a 1.372(4) . ?
 O_11 O2 0.548(2) . ?
 O_82 C_82 1.4165(5) . ?
 O_82 H_82 0.990(13) . ?
 N_1_ C_10 1.3627(5) . ?
 N_1_ C4 1.4756(5) . ?
 N_1_ C_19 1.4675(5) . ?
 N_2_ C_11 1.4527(6) . ?
 N_2_ C_20 1.3518(5) . ?
 N_2_ H_2_ 1.018(11) . ?
 N_3_ C_21 1.4618(5) . ?
 N_3_ C_30 1.3446(5) . ?
 N_3_ H_3_ 1.025(10) . ?
 N_4_ C_31 1.4794(5) . ?
 N_4_ C_40 1.3559(5) . ?
 N_4_ C_49 1.4641(5) . ?
 N_5_ C_41 1.4532(5) . ?
 N_5_ C_50 1.3544(5) . ?
 N_5_ H_5_ 1.008(11) . ?
 N_6_ C_51 1.4651(6) . ?
 N_6_ C_60 1.3562(5) . ?
 N_6_ C_69 1.4671(5) . ?
 N_7_ C_61 1.4663(6) . ?
 N_7_ C_70 1.3536(6) . ?
 N_7_ C_79 1.4636(6) . ?
 N_8_ C_71 1.4623(5) . ?
 N_8_ C_80 1.3499(5) . ?
 N_8_ H_8_ 1.039(12) . ?
 N_9_ C_81 1.4751(5) . ?
 N_9_ C_90 1.3543(5) . ?
 N_9_ C_99 1.4756(6) . ?
 N_9_ C5 1.474(2) . ?
 N_10 C_91 1.4738(5) . ?
 N_10 C1 1.3589(5) . ?
 N_10 C_98 1.4674(5) . ?
 N_11 C2 1.4779(5) . ?
 N_11 C3 1.3574(8) . ?
 N_11 C3a 1.359(4) . ?
 N_11 C_97 1.4641(5) . ?
 C_10 C_11 1.5446(6) . ?
 C_11 C_12 1.5281(7) . ?
 C_11 H_11 1.106(12) . ?
 C_12 H_12 1.072(12) . ?
 C_12 H2 1.117(14) . ?
 C_12 H3 1.068(15) . ?
 C_20 C_21 1.5449(6) . ?
 C_21 C_22 1.5182(6) . ?
 C_21 H_21 1.130(9) . ?
 C_22 H_22 1.072(13) . ?
 C_22 H4 1.086(11) . ?
 C_22 H5 1.062(12) . ?
 C_30 C_31 1.5328(5) . ?
 C_31 C_32 1.5261(6) . ?
 C_31 H_31 1.103(9) . ?
 C_32 C_33 1.5398(6) . ?
 C_32 H_32 1.107(11) . ?
 C_32 H6 1.104(12) . ?
 C_33 C_34 1.5316(7) . ?
 C_33 C_35 1.5262(7) . ?
 C_33 H_33 1.082(10) . ?
 C_34 H_34 1.066(12) . ?
 C_34 H7 1.070(12) . ?
 C_34 H8 1.081(15) . ?
 C_35 H_35 1.034(11) . ?
 C_35 H9 1.077(11) . ?
 C_35 H10 1.093(13) . ?
 C_40 C_41 1.5358(5) . ?
 C_41 C_42 1.5436(6) . ?
 C_41 H_41 1.083(9) . ?
 C_42 C_43 1.5253(7) . ?
 C_42 C_44 1.5331(7) . ?
 C_42 H_42 1.098(11) . ?
 C_43 H_43 1.112(14) . ?
 C_43 H11 1.079(14) . ?
 C_43 H12 1.095(14) . ?
 C_44 H_44 1.078(10) . ?
 C_44 H13 1.070(15) . ?
 C_44 H14 1.076(11) . ?
 C_50 C_51 1.5379(6) . ?
 C_51 C_52 1.5299(5) . ?
 C_51 H_51 1.119(10) . ?
 C_52 C_53 1.5335(6) . ?
 C_52 H_52 1.092(11) . ?
 C_52 H15 1.105(11) . ?
 C_53 C_54 1.5285(6) . ?
 C_53 C_55 1.5332(8) . ?
 C_53 H_53 1.129(11) . ?
 C_54 H_54 1.062(13) . ?
 C_54 H16 1.115(14) . ?
 C_54 H17 1.110(14) . ?
 C_55 H_55 1.104(15) . ?
 C_55 H18 1.059(13) . ?
 C_55 H19 1.087(14) . ?
 C_60 C_61 1.5346(6) . ?
 C_61 H_61 1.050(11) . ?
 C_61 H1a 1.109(11) . ?
 C_70 C_71 1.5355(6) . ?
 C_71 C_72 1.5348(6) . ?
 C_71 H_71 1.105(9) . ?
 C_72 C_73 1.5257(7) . ?
 C_72 H_72 1.076(11) . ?
 C_72 H1b 1.076(12) . ?
 C_73 H_73 1.056(13) . ?
 C_73 H1c 1.066(14) . ?
 C_73 H1d 1.091(13) . ?
 C_80 C_81 1.5363(6) . ?
 C_81 C_82 1.5399(5) . ?
 C_81 H_81 1.109(11) . ?
 C_82 C_83 1.5417(6) . ?
 C_82 H1e 1.103(10) . ?
 C_83 C_84 1.5288(6) . ?
 C_83 C_85 1.5438(6) . ?
 C_83 H1f 1.112(11) . ?
 C_84 H_84 1.091(12) . ?
 C_84 H1g 1.124(11) . ?
 C_84 H1h 1.076(13) . ?
 C_85 C_86 1.4988(6) . ?
 C_85 H_85 1.094(11) . ?
 C_85 H1i 1.096(10) . ?
 C_86 C_87 1.3280(6) . ?
 C_86 H_86 1.072(13) . ?
 C_87 C_88 1.4982(7) . ?
 C_87 H_87 1.094(11) . ?
 C_88 H_88 1.145(19) . ?
 C_88 H1j 1.097(17) . ?
 C_88 H1k 1.130(15) . ?
 C_90 C_91 1.5369(5) . ?
 C_91 C_92 1.5434(5) . ?
 C_91 H_91 1.088(10) . ?
 C_92 C_93 1.5308(6) . ?
 C_92 C_94 1.5343(6) . ?
 C_92 H_92 1.103(9) . ?
 C_93 H_93 1.070(10) . ?
 C_93 H1l 1.123(13) . ?
 C_93 H1m 1.103(12) . ?
 C_94 H_94 1.083(10) . ?
 C_94 H1n 1.099(12) . ?
 C_94 H1o 1.099(11) . ?
 C1 C2 1.5494(5) . ?
 C2 C_1E 1.5340(5) . ?
 C2 H_10 1.109(9) . ?
 C_1E C_1F 1.5405(5) . ?
 C_1E H1p 1.100(9) . ?
 C_1E H1q 1.095(10) . ?
 C_1F C_1G 1.5314(6) . ?
 C_1F C_1H 1.5336(6) . ?
 C_1F H_1F 1.076(11) . ?
 C_1G H1r 1.102(12) . ?
 C_1G H1s 1.105(13) . ?
 C_1G H_13 1.083(12) . ?
 C_1H H1t 1.101(10) . ?
 C_1H H1u 1.107(12) . ?
 C_1H H1v 1.100(11) . ?
 C3 C3a 0.299(3) . ?
 C3 C4 1.5493(8) . ?
 C3 O2 1.234(2) . ?
 C3a C4 1.494(4) . ?
 C3a O2 1.249(4) . ?
 C4 C_1I 1.5295(6) . ?
 C4 H1w 1.099(9) . ?
 C_1I C_1J 1.5324(6) . ?
 C_1I H1x 1.074(11) . ?
 C_1I H1y 1.093(10) . ?
 C_1J C_1K 1.5323(6) . ?
 C_1J C_1L 1.5342(6) . ?
 C_1J H_1J 1.122(10) . ?
 C_1K H1z 1.118(13) . ?
 C_1K H20 1.081(12) . ?
 C_1K H21 1.094(11) . ?
 C_1L H22 1.099(12) . ?
 C_1L H23 1.072(12) . ?
 C_1L H24 1.105(9) . ?
 C_19 H_19 1.113(12) . ?
 C_19 H25 1.105(11) . ?
 C_19 H26 1.095(12) . ?
 C_49 H_49 1.083(12) . ?
 C_49 H27 1.052(16) . ?
 C_49 H28 1.082(16) . ?
 C_69 H_69 1.056(14) . ?
 C_69 H29 1.093(12) . ?
 C_69 H2a 1.057(11) . ?
 C_79 H_79 1.01(3) . ?
 C_79 H2b 1.05(3) . ?
 C_79 H2c 1.09(3) . ?
 C_79 H2d 1.09(9) . ?
 C_79 H2e 1.15(10) . ?
 C_79 H2f 1.14(10) . ?
 C_99 H2g 1.115(11) . ?
 C_99 H30 1.093(13) . ?
 C_99 H31 1.116(12) . ?
 C_98 H_98 1.057(13) . ?
 C_98 H2i 1.074(11) . ?
 C_98 H2j 1.118(12) . ?
 C_97 H_97 1.085(10) . ?
 C_97 H2k 1.087(12) . ?
 C_97 H2l 1.092(15) . ?
 H2h C5 1.09(2) . ?
 H30a C5 1.10(2) . ?
 H31a C5 1.11(2) . ?

loop_
  _geom_angle_atom_site_label_1
  _geom_angle_atom_site_label_2
  _geom_angle_atom_site_label_3
  _geom_angle
  _geom_angle_site_symmetry_1
  _geom_angle_site_symmetry_3
  _geom_angle_publ_flag
 H1 O_83 H_83 108.1(15) . . ?
 C3a O_11 C3 11.73(14) . . ?
 O2 O_11 C3 77.1(2) . . ?
 O2 O_11 C3a 65.5(2) . . ?
 H_82 O_82 C_82 113.0(10) . . ?
 C4 N_1_ C_10 118.68(3) . . ?
 C_19 N_1_ C_10 123.31(3) . . ?
 C_19 N_1_ C4 117.90(3) . . ?
 C_20 N_2_ C_11 121.50(3) . . ?
 H_2_ N_2_ C_11 121.7(7) . . ?
 H_2_ N_2_ C_20 116.7(7) . . ?
 C_30 N_3_ C_21 121.42(3) . . ?
 H_3_ N_3_ C_21 119.2(7) . . ?
 H_3_ N_3_ C_30 119.4(7) . . ?
 C_40 N_4_ C_31 116.28(3) . . ?
 C_49 N_4_ C_31 119.64(3) . . ?
 C_49 N_4_ C_40 123.23(3) . . ?
 C_50 N_5_ C_41 121.03(3) . . ?
 H_5_ N_5_ C_41 117.7(6) . . ?
 H_5_ N_5_ C_50 121.2(6) . . ?
 C_60 N_6_ C_51 118.04(3) . . ?
 C_69 N_6_ C_51 117.55(3) . . ?
 C_69 N_6_ C_60 123.80(4) . . ?
 C_70 N_7_ C_61 114.47(3) . . ?
 C_79 N_7_ C_61 117.43(4) . . ?
 C_79 N_7_ C_70 125.73(4) . . ?
 C_80 N_8_ C_71 122.71(4) . . ?
 H_8_ N_8_ C_71 119.3(7) . . ?
 H_8_ N_8_ C_80 118.0(7) . . ?
 C_90 N_9_ C_81 117.63(3) . . ?
 C_99 N_9_ C_81 118.02(3) . . ?
 C_99 N_9_ C_90 122.78(3) . . ?
 C5 N_9_ C_81 117.31(9) . . ?
 C5 N_9_ C_90 124.59(9) . . ?
 C5 N_9_ C_99 18.86(11) . . ?
 C1 N_10 C_91 117.21(3) . . ?
 C_98 N_10 C_91 119.96(3) . . ?
 C_98 N_10 C1 122.27(3) . . ?
 C3 N_11 C2 125.30(4) . . ?
 C3a N_11 C2 121.04(16) . . ?
 C3a N_11 C3 12.66(13) . . ?
 C_97 N_11 C2 117.09(3) . . ?
 C_97 N_11 C3 117.03(4) . . ?
 C_97 N_11 C3a 121.65(16) . . ?
 N_1_ C_10 O_10 122.83(4) . . ?
 C_11 C_10 O_10 118.89(3) . . ?
 C_11 C_10 N_1_ 118.22(3) . . ?
 C_10 C_11 N_2_ 111.09(3) . . ?
 C_12 C_11 N_2_ 108.98(4) . . ?
 C_12 C_11 C_10 107.98(3) . . ?
 H_11 C_11 N_2_ 106.3(7) . . ?
 H_11 C_11 C_10 112.0(6) . . ?
 H_11 C_11 C_12 110.4(7) . . ?
 H_12 C_12 C_11 111.1(8) . . ?
 H2 C_12 C_11 111.0(8) . . ?
 H2 C_12 H_12 107.4(11) . . ?
 H3 C_12 C_11 109.0(6) . . ?
 H3 C_12 H_12 110.0(11) . . ?
 H3 C_12 H2 108.3(11) . . ?
 N_2_ C_20 O_20 122.92(4) . . ?
 C_21 C_20 O_20 122.98(4) . . ?
 C_21 C_20 N_2_ 114.10(3) . . ?
 C_20 C_21 N_3_ 111.39(3) . . ?
 C_22 C_21 N_3_ 109.94(3) . . ?
 C_22 C_21 C_20 111.64(3) . . ?
 H_21 C_21 N_3_ 108.1(5) . . ?
 H_21 C_21 C_20 106.0(6) . . ?
 H_21 C_21 C_22 109.7(6) . . ?
 H_22 C_22 C_21 110.7(6) . . ?
 H4 C_22 C_21 112.4(8) . . ?
 H4 C_22 H_22 110.9(11) . . ?
 H5 C_22 C_21 113.0(8) . . ?
 H5 C_22 H_22 106.1(10) . . ?
 H5 C_22 H4 103.3(11) . . ?
 N_3_ C_30 O_30 122.84(3) . . ?
 C_31 C_30 O_30 121.08(3) . . ?
 C_31 C_30 N_3_ 116.07(3) . . ?
 C_30 C_31 N_4_ 106.53(3) . . ?
 C_32 C_31 N_4_ 115.27(3) . . ?
 C_32 C_31 C_30 109.23(3) . . ?
 H_31 C_31 N_4_ 107.4(5) . . ?
 H_31 C_31 C_30 108.0(5) . . ?
 H_31 C_31 C_32 110.1(6) . . ?
 C_33 C_32 C_31 110.87(3) . . ?
 H_32 C_32 C_31 110.3(5) . . ?
 H_32 C_32 C_33 107.1(5) . . ?
 H6 C_32 C_31 108.9(6) . . ?
 H6 C_32 C_33 109.6(6) . . ?
 H6 C_32 H_32 110.1(9) . . ?
 C_34 C_33 C_32 112.01(4) . . ?
 C_35 C_33 C_32 110.31(3) . . ?
 C_35 C_33 C_34 111.02(4) . . ?
 H_33 C_33 C_32 108.7(6) . . ?
 H_33 C_33 C_34 107.7(6) . . ?
 H_33 C_33 C_35 106.9(6) . . ?
 H_34 C_34 C_33 110.0(6) . . ?
 H7 C_34 C_33 112.7(9) . . ?
 H7 C_34 H_34 102.3(11) . . ?
 H8 C_34 C_33 112.8(6) . . ?
 H8 C_34 H_34 109.8(10) . . ?
 H8 C_34 H7 108.8(12) . . ?
 H_35 C_35 C_33 111.4(8) . . ?
 H9 C_35 C_33 112.7(7) . . ?
 H9 C_35 H_35 103.9(10) . . ?
 H10 C_35 C_33 110.8(6) . . ?
 H10 C_35 H_35 110.1(11) . . ?
 H10 C_35 H9 107.7(10) . . ?
 N_4_ C_40 O_40 121.74(3) . . ?
 C_41 C_40 O_40 118.57(4) . . ?
 C_41 C_40 N_4_ 119.63(3) . . ?
 C_40 C_41 N_5_ 109.69(3) . . ?
 C_42 C_41 N_5_ 112.17(3) . . ?
 C_42 C_41 C_40 108.14(3) . . ?
 H_41 C_41 N_5_ 105.5(5) . . ?
 H_41 C_41 C_40 110.8(6) . . ?
 H_41 C_41 C_42 110.5(6) . . ?
 C_43 C_42 C_41 110.75(4) . . ?
 C_44 C_42 C_41 109.80(4) . . ?
 C_44 C_42 C_43 110.63(4) . . ?
 H_42 C_42 C_41 106.4(5) . . ?
 H_42 C_42 C_43 108.8(7) . . ?
 H_42 C_42 C_44 110.3(6) . . ?
 H_43 C_43 C_42 111.5(8) . . ?
 H11 C_43 C_42 110.8(7) . . ?
 H11 C_43 H_43 108.3(12) . . ?
 H12 C_43 C_42 110.5(8) . . ?
 H12 C_43 H_43 107.1(12) . . ?
 H12 C_43 H11 108.5(11) . . ?
 H_44 C_44 C_42 109.7(7) . . ?
 H13 C_44 C_42 109.3(7) . . ?
 H13 C_44 H_44 110.3(11) . . ?
 H14 C_44 C_42 113.8(7) . . ?
 H14 C_44 H_44 106.7(10) . . ?
 H14 C_44 H13 107.0(11) . . ?
 N_5_ C_50 O_50 123.29(4) . . ?
 C_51 C_50 O_50 120.97(3) . . ?
 C_51 C_50 N_5_ 115.61(3) . . ?
 C_50 C_51 N_6_ 111.23(3) . . ?
 C_52 C_51 N_6_ 112.55(3) . . ?
 C_52 C_51 C_50 113.25(3) . . ?
 H_51 C_51 N_6_ 105.3(5) . . ?
 H_51 C_51 C_50 104.5(5) . . ?
 H_51 C_51 C_52 109.4(5) . . ?
 C_53 C_52 C_51 112.05(3) . . ?
 H_52 C_52 C_51 111.6(6) . . ?
 H_52 C_52 C_53 109.2(7) . . ?
 H15 C_52 C_51 108.7(6) . . ?
 H15 C_52 C_53 110.0(6) . . ?
 H15 C_52 H_52 105.0(9) . . ?
 C_54 C_53 C_52 110.79(4) . . ?
 C_55 C_53 C_52 111.57(4) . . ?
 C_55 C_53 C_54 110.21(4) . . ?
 H_53 C_53 C_52 108.1(6) . . ?
 H_53 C_53 C_54 107.6(6) . . ?
 H_53 C_53 C_55 108.4(6) . . ?
 H_54 C_54 C_53 108.1(7) . . ?
 H16 C_54 C_53 113.0(6) . . ?
 H16 C_54 H_54 109.0(10) . . ?
 H17 C_54 C_53 113.0(7) . . ?
 H17 C_54 H_54 105.7(10) . . ?
 H17 C_54 H16 107.7(11) . . ?
 H_55 C_55 C_53 109.3(11) . . ?
 H18 C_55 C_53 112.5(9) . . ?
 H18 C_55 H_55 106.2(12) . . ?
 H19 C_55 C_53 109.0(7) . . ?
 H19 C_55 H_55 112.2(12) . . ?
 H19 C_55 H18 107.7(12) . . ?
 N_6_ C_60 O_60 122.88(4) . . ?
 C_61 C_60 O_60 118.12(4) . . ?
 C_61 C_60 N_6_ 118.99(3) . . ?
 C_60 C_61 N_7_ 107.72(3) . . ?
 H_61 C_61 N_7_ 109.4(6) . . ?
 H_61 C_61 C_60 115.5(6) . . ?
 H1a C_61 N_7_ 108.5(5) . . ?
 H1a C_61 C_60 107.9(6) . . ?
 H1a C_61 H_61 107.7(8) . . ?
 N_7_ C_70 O_70 120.55(4) . . ?
 C_71 C_70 O_70 118.63(4) . . ?
 C_71 C_70 N_7_ 120.80(4) . . ?
 C_70 C_71 N_8_ 107.81(3) . . ?
 C_72 C_71 N_8_ 108.84(4) . . ?
 C_72 C_71 C_70 110.80(3) . . ?
 H_71 C_71 N_8_ 107.8(5) . . ?
 H_71 C_71 C_70 112.2(5) . . ?
 H_71 C_71 C_72 109.3(5) . . ?
 C_73 C_72 C_71 113.60(4) . . ?
 H_72 C_72 C_71 108.5(8) . . ?
 H_72 C_72 C_73 110.4(7) . . ?
 H1b C_72 C_71 108.1(6) . . ?
 H1b C_72 C_73 108.6(7) . . ?
 H1b C_72 H_72 107.4(10) . . ?
 H_73 C_73 C_72 112.3(6) . . ?
 H1c C_73 C_72 110.2(10) . . ?
 H1c C_73 H_73 109.5(12) . . ?
 H1d C_73 C_72 112.2(7) . . ?
 H1d C_73 H_73 105.5(10) . . ?
 H1d C_73 H1c 107.0(11) . . ?
 N_8_ C_80 O_80 123.96(4) . . ?
 C_81 C_80 O_80 121.23(3) . . ?
 C_81 C_80 N_8_ 114.59(3) . . ?
 C_80 C_81 N_9_ 106.33(3) . . ?
 C_82 C_81 N_9_ 112.96(3) . . ?
 C_82 C_81 C_80 112.17(3) . . ?
 H_81 C_81 N_9_ 105.4(5) . . ?
 H_81 C_81 C_80 109.4(5) . . ?
 H_81 C_81 C_82 110.3(5) . . ?
 C_81 C_82 O_82 110.79(3) . . ?
 C_83 C_82 O_82 109.10(3) . . ?
 C_83 C_82 C_81 110.30(3) . . ?
 H1e C_82 O_82 110.1(5) . . ?
 H1e C_82 C_81 108.2(5) . . ?
 H1e C_82 C_83 108.2(5) . . ?
 C_84 C_83 C_82 109.99(3) . . ?
 C_85 C_83 C_82 111.28(3) . . ?
 C_85 C_83 C_84 110.30(4) . . ?
 H1f C_83 C_82 108.0(6) . . ?
 H1f C_83 C_84 109.7(6) . . ?
 H1f C_83 C_85 107.5(7) . . ?
 H_84 C_84 C_83 110.5(7) . . ?
 H1g C_84 C_83 109.7(6) . . ?
 H1g C_84 H_84 108.1(9) . . ?
 H1h C_84 C_83 109.1(7) . . ?
 H1h C_84 H_84 108.3(10) . . ?
 H1h C_84 H1g 111.1(10) . . ?
 C_86 C_85 C_83 113.54(4) . . ?
 H_85 C_85 C_83 111.6(6) . . ?
 H_85 C_85 C_86 107.6(6) . . ?
 H1i C_85 C_83 109.5(6) . . ?
 H1i C_85 C_86 108.9(6) . . ?
 H1i C_85 H_85 105.3(10) . . ?
 C_87 C_86 C_85 124.42(4) . . ?
 H_86 C_86 C_85 116.1(7) . . ?
 H_86 C_86 C_87 119.4(7) . . ?
 C_88 C_87 C_86 125.70(5) . . ?
 H_87 C_87 C_86 119.7(7) . . ?
 H_87 C_87 C_88 114.6(7) . . ?
 H_88 C_88 C_87 109.0(7) . . ?
 H1j C_88 C_87 110.1(8) . . ?
 H1j C_88 H_88 108.3(13) . . ?
 H1k C_88 C_87 110.4(6) . . ?
 H1k C_88 H_88 113.8(13) . . ?
 H1k C_88 H1j 105.2(13) . . ?
 N_9_ C_90 O_90 122.78(3) . . ?
 C_91 C_90 O_90 118.18(3) . . ?
 C_91 C_90 N_9_ 119.04(3) . . ?
 C_90 C_91 N_10 108.32(3) . . ?
 C_92 C_91 N_10 114.04(3) . . ?
 C_92 C_91 C_90 109.90(3) . . ?
 H_91 C_91 N_10 105.6(5) . . ?
 H_91 C_91 C_90 111.7(5) . . ?
 H_91 C_91 C_92 107.3(5) . . ?
 C_93 C_92 C_91 110.77(3) . . ?
 C_94 C_92 C_91 109.46(3) . . ?
 C_94 C_92 C_93 110.78(3) . . ?
 H_92 C_92 C_91 108.2(6) . . ?
 H_92 C_92 C_93 109.9(6) . . ?
 H_92 C_92 C_94 107.6(6) . . ?
 H_93 C_93 C_92 113.1(6) . . ?
 H1l C_93 C_92 110.8(6) . . ?
 H1l C_93 H_93 105.4(9) . . ?
 H1m C_93 C_92 112.0(6) . . ?
 H1m C_93 H_93 107.9(10) . . ?
 H1m C_93 H1l 107.3(9) . . ?
 H_94 C_94 C_92 111.6(7) . . ?
 H1n C_94 C_92 111.5(6) . . ?
 H1n C_94 H_94 105.9(9) . . ?
 H1o C_94 C_92 113.6(6) . . ?
 H1o C_94 H_94 107.9(10) . . ?
 H1o C_94 H1n 105.8(9) . . ?
 N_10 C1 O1 122.35(3) . . ?
 C2 C1 O1 120.72(3) . . ?
 C2 C1 N_10 116.89(3) . . ?
 C1 C2 N_11 108.01(3) . . ?
 C_1E C2 N_11 110.56(3) . . ?
 C_1E C2 C1 111.10(3) . . ?
 H_10 C2 N_11 110.1(5) . . ?
 H_10 C2 C1 107.6(5) . . ?
 H_10 C2 C_1E 109.4(5) . . ?
 C_1F C_1E C2 115.10(3) . . ?
 H1p C_1E C2 106.6(6) . . ?
 H1p C_1E C_1F 111.4(5) . . ?
 H1q C_1E C2 108.0(5) . . ?
 H1q C_1E C_1F 108.7(5) . . ?
 H1q C_1E H1p 106.6(8) . . ?
 C_1G C_1F C_1E 110.14(3) . . ?
 C_1H C_1F C_1E 111.03(3) . . ?
 C_1H C_1F C_1G 110.77(3) . . ?
 H_1F C_1F C_1E 108.8(6) . . ?
 H_1F C_1F C_1G 108.2(6) . . ?
 H_1F C_1F C_1H 107.8(6) . . ?
 H1r C_1G C_1F 109.7(8) . . ?
 H1s C_1G C_1F 111.9(7) . . ?
 H1s C_1G H1r 109.2(10) . . ?
 H_13 C_1G C_1F 111.8(7) . . ?
 H_13 C_1G H1r 106.2(11) . . ?
 H_13 C_1G H1s 107.9(10) . . ?
 H1t C_1H C_1F 108.9(6) . . ?
 H1u C_1H C_1F 111.0(7) . . ?
 H1u C_1H H1t 110.2(10) . . ?
 H1v C_1H C_1F 111.6(6) . . ?
 H1v C_1H H1t 108.3(10) . . ?
 H1v C_1H H1u 106.9(9) . . ?
 N_11 C3 O_11 122.50(6) . . ?
 C3a C3 O_11 111.3(8) . . ?
 C3a C3 N_11 83.9(9) . . ?
 C4 C3 O_11 119.40(6) . . ?
 C4 C3 N_11 118.10(5) . . ?
 C4 C3 C3a 73.9(9) . . ?
 O2 C3 O_11 25.65(11) . . ?
 O2 C3 N_11 118.07(11) . . ?
 O2 C3 C3a 86.0(8) . . ?
 O2 C3 C4 116.98(11) . . ?
 N_11 C3a O_11 112.7(3) . . ?
 C3 C3a O_11 56.9(7) . . ?
 C3 C3a N_11 83.4(9) . . ?
 C4 C3a O_11 114.3(3) . . ?
 C4 C3a N_11 121.9(3) . . ?
 C4 C3a C3 95.0(9) . . ?
 O2 C3a O_11 23.52(13) . . ?
 O2 C3a N_11 116.9(3) . . ?
 O2 C3a C3 80.2(8) . . ?
 O2 C3a C4 120.0(3) . . ?
 C3 C4 N_1_ 111.84(4) . . ?
 C3a C4 N_1_ 101.53(13) . . ?
 C3a C4 C3 11.10(12) . . ?
 C_1I C4 N_1_ 111.17(3) . . ?
 C_1I C4 C3 107.58(3) . . ?
 C_1I C4 C3a 116.51(14) . . ?
 H1w C4 N_1_ 104.9(5) . . ?
 H1w C4 C3 111.3(4) . . ?
 H1w C4 C3a 111.7(5) . . ?
 H1w C4 C_1I 110.2(5) . . ?
 C_1J C_1I C4 114.21(3) . . ?
 H1x C_1I C4 107.6(6) . . ?
 H1x C_1I C_1J 108.1(6) . . ?
 H1y C_1I C4 109.0(6) . . ?
 H1y C_1I C_1J 110.3(5) . . ?
 H1y C_1I H1x 107.4(8) . . ?
 C_1K C_1J C_1I 109.10(3) . . ?
 C_1L C_1J C_1I 110.68(3) . . ?
 C_1L C_1J C_1K 111.01(3) . . ?
 H_1J C_1J C_1I 108.8(5) . . ?
 H_1J C_1J C_1K 107.9(5) . . ?
 H_1J C_1J C_1L 109.3(5) . . ?
 H1z C_1K C_1J 109.9(6) . . ?
 H20 C_1K C_1J 109.6(6) . . ?
 H20 C_1K H1z 113.0(10) . . ?
 H21 C_1K C_1J 109.8(7) . . ?
 H21 C_1K H1z 105.5(10) . . ?
 H21 C_1K H20 109.0(10) . . ?
 H22 C_1L C_1J 111.0(6) . . ?
 H23 C_1L C_1J 112.2(7) . . ?
 H23 C_1L H22 109.8(8) . . ?
 H24 C_1L C_1J 108.0(5) . . ?
 H24 C_1L H22 108.9(8) . . ?
 H24 C_1L H23 106.8(10) . . ?
 H_19 C_19 N_1_ 110.2(6) . . ?
 H25 C_19 N_1_ 108.4(7) . . ?
 H25 C_19 H_19 109.4(10) . . ?
 H26 C_19 N_1_ 109.2(7) . . ?
 H26 C_19 H_19 112.1(10) . . ?
 H26 C_19 H25 107.4(10) . . ?
 H_49 C_49 N_4_ 110.3(7) . . ?
 H27 C_49 N_4_ 111.8(10) . . ?
 H27 C_49 H_49 106.0(11) . . ?
 H28 C_49 N_4_ 109.4(7) . . ?
 H28 C_49 H_49 109.5(12) . . ?
 H28 C_49 H27 109.7(16) . . ?
 H_69 C_69 N_6_ 113.3(6) . . ?
 H29 C_69 N_6_ 108.4(6) . . ?
 H29 C_69 H_69 108.1(11) . . ?
 H2a C_69 N_6_ 111.1(7) . . ?
 H2a C_69 H_69 109.6(12) . . ?
 H2a C_69 H29 106.0(10) . . ?
 H_79 C_79 N_7_ 108.6(16) . . ?
 H2b C_79 N_7_ 111.8(17) . . ?
 H2b C_79 H_79 110(2) . . ?
 H2c C_79 N_7_ 111.2(16) . . ?
 H2c C_79 H_79 106(2) . . ?
 H2c C_79 H2b 109(2) . . ?
 H2d C_79 N_7_ 109(5) . . ?
 H2d C_79 H_79 138(5) . . ?
 H2d C_79 H2b 37(5) . . ?
 H2d C_79 H2c 76(5) . . ?
 H2e C_79 N_7_ 107(5) . . ?
 H2e C_79 H_79 71(5) . . ?
 H2e C_79 H2b 138(5) . . ?
 H2e C_79 H2c 39(5) . . ?
 H2e C_79 H2d 114(6) . . ?
 H2f C_79 N_7_ 106(4) . . ?
 H2f C_79 H_79 55(5) . . ?
 H2f C_79 H2b 61(5) . . ?
 H2f C_79 H2c 143(5) . . ?
 H2f C_79 H2d 98(6) . . ?
 H2f C_79 H2e 123(6) . . ?
 H2g C_99 N_9_ 107.8(7) . . ?
 H30 C_99 N_9_ 114.8(9) . . ?
 H30 C_99 H2g 106.6(11) . . ?
 H31 C_99 N_9_ 111.0(7) . . ?
 H31 C_99 H2g 105.3(10) . . ?
 H31 C_99 H30 110.8(11) . . ?
 H_98 C_98 N_10 110.9(7) . . ?
 H2i C_98 N_10 108.5(6) . . ?
 H2i C_98 H_98 108.2(12) . . ?
 H2j C_98 N_10 113.8(7) . . ?
 H2j C_98 H_98 109.2(11) . . ?
 H2j C_98 H2i 106.1(10) . . ?
 H_97 C_97 N_11 107.8(6) . . ?
 H2k C_97 N_11 109.9(7) . . ?
 H2k C_97 H_97 110.7(12) . . ?
 H2l C_97 N_11 111.8(7) . . ?
 H2l C_97 H_97 110.1(11) . . ?
 H2l C_97 H2k 106.6(12) . . ?
 C3 O2 O_11 77.3(2) . . ?
 C3a O2 O_11 91.0(3) . . ?
 C3a O2 C3 13.84(14) . . ?
 H2h C5 N_9_ 114(3) . . ?
 H30a C5 N_9_ 78(4) . . ?
 H30a C5 H2h 93(5) . . ?
 H31a C5 N_9_ 118(3) . . ?
 H31a C5 H2h 91(4) . . ?
 H31a C5 H30a 159(5) . . ?

loop_
  _geom_torsion_atom_site_label_1
  _geom_torsion_atom_site_label_2
  _geom_torsion_atom_site_label_3
  _geom_torsion_atom_site_label_4
  _geom_torsion
  _geom_torsion_site_symmetry_1
  _geom_torsion_site_symmetry_2
  _geom_torsion_site_symmetry_3
  _geom_torsion_site_symmetry_4
  _geom_torsion_publ_flag
 O_10 C_10 N_1_ C4 9.50(5) . . . . ?
 O_10 C_10 N_1_ C_19 -174.36(4) . . . . ?
 O_10 C_10 C_11 N_2_ 58.12(4) . . . . ?
 O_10 C_10 C_11 C_12 -61.32(5) . . . . ?
 O_20 C_20 N_2_ C_11 0.98(5) . . . . ?
 O_20 C_20 C_21 N_3_ -125.53(4) . . . . ?
 O_20 C_20 C_21 C_22 -2.20(4) . . . . ?
 O_30 C_30 N_3_ C_21 4.98(5) . . . . ?
 O_30 C_30 C_31 N_4_ -75.81(4) . . . . ?
 O_30 C_30 C_31 C_32 49.30(4) . . . . ?
 O_40 C_40 N_4_ C_31 -13.39(4) . . . . ?
 O_40 C_40 N_4_ C_49 177.24(4) . . . . ?
 O_40 C_40 C_41 N_5_ -65.52(4) . . . . ?
 O_40 C_40 C_41 C_42 57.09(4) . . . . ?
 O_50 C_50 N_5_ C_41 -0.17(5) . . . . ?
 O_50 C_50 C_51 N_6_ -153.59(4) . . . . ?
 O_50 C_50 C_51 C_52 -25.66(4) . . . . ?
 O_60 C_60 N_6_ C_51 -4.75(5) . . . . ?
 O_60 C_60 N_6_ C_69 -175.53(4) . . . . ?
 O_60 C_60 C_61 N_7_ 45.97(4) . . . . ?
 O_70 C_70 N_7_ C_61 6.18(4) . . . . ?
 O_70 C_70 N_7_ C_79 168.18(4) . . . . ?
 O_70 C_70 C_71 N_8_ -73.92(4) . . . . ?
 O_70 C_70 C_71 C_72 45.08(4) . . . . ?
 O_80 C_80 N_8_ C_71 6.45(5) . . . . ?
 O_80 C_80 C_81 N_9_ -73.32(4) . . . . ?
 O_80 C_80 C_81 C_82 50.62(4) . . . . ?
 O_90 C_90 N_9_ C_81 -3.69(5) . . . . ?
 O_90 C_90 N_9_ C_99 -169.13(5) . . . . ?
 O_90 C_90 N_9_ C5 168.27(16) . . . . ?
 O_90 C_90 C_91 N_10 -57.15(4) . . . . ?
 O_90 C_90 C_91 C_92 68.03(4) . . . . ?
 O1 C1 N_10 C_91 -0.23(4) . . . . ?
 O1 C1 N_10 C_98 -171.61(4) . . . . ?
 O1 C1 C2 N_11 -110.15(4) . . . . ?
 O1 C1 C2 C_1E 11.27(4) . . . . ?
 O_11 C3 N_11 C2 -174.12(4) . . . . ?
 O_11 C3 N_11 C3a 111.5(6) . . . . ?
 O_11 C3 N_11 C_97 -3.13(6) . . . . ?
 O_11 C3 C3a N_11 -122.6(6) . . . . ?
 O_11 C3 C3a C4 115.8(4) . . . . ?
 O_11 C3 C3a O2 -3.77(11) . . . . ?
 O_11 C3 C4 N_1_ -83.34(5) . . . . ?
 O_11 C3 C4 C3a -105.8(7) . . . . ?
 O_11 C3 C4 C_1I 39.01(5) . . . . ?
 O_11 C3 O2 C3a 171.9(9) . . . . ?
 O_11 C3a N_11 C2 -163.37(15) . . . . ?
 O_11 C3a N_11 C3 -49.9(5) . . . . ?
 O_11 C3a N_11 C_97 22.1(3) . . . . ?
 O_11 C3a C3 N_11 122.6(3) . . . . ?
 O_11 C3a C3 C4 -115.8(3) . . . . ?
 O_11 C3a C3 O2 3.8(5) . . . . ?
 O_11 C3a C4 N_1_ -103.0(2) . . . . ?
 O_11 C3a C4 C3 55.8(6) . . . . ?
 O_11 C3a C4 C_1I 18.0(3) . . . . ?
 O_11 C3a O2 C3 -7.9(12) . . . . ?
 O_11 O2 C3 N_11 107.2(2) . . . . ?
 O_11 O2 C3 C3a -171.9(9) . . . . ?
 O_11 O2 C3 C4 -102.3(2) . . . . ?
 O_11 O2 C3a N_11 85.3(3) . . . . ?
 O_11 O2 C3a C3 7.9(10) . . . . ?
 O_11 O2 C3a C4 -82.2(3) . . . . ?
 O_82 C_82 C_81 N_9_ -47.23(3) . . . . ?
 O_82 C_82 C_81 C_80 -167.39(3) . . . . ?
 O_82 C_82 C_83 C_84 72.06(4) . . . . ?
 O_82 C_82 C_83 C_85 -50.47(3) . . . . ?
 N_1_ C_10 C_11 N_2_ -124.57(4) . . . . ?
 N_1_ C_10 C_11 C_12 115.99(4) . . . . ?
 N_1_ C4 C3 N_11 96.20(4) . . . . ?
 N_1_ C4 C3 C3a 22.4(9) . . . . ?
 N_1_ C4 C3 O2 -54.30(14) . . . . ?
 N_1_ C4 C3a N_11 115.82(10) . . . . ?
 N_1_ C4 C3a C3 -158.8(9) . . . . ?
 N_1_ C4 C3a O2 -77.24(17) . . . . ?
 N_1_ C4 C_1I C_1J -71.61(3) . . . . ?
 N_2_ C_20 C_21 N_3_ 54.80(3) . . . . ?
 N_2_ C_20 C_21 C_22 178.12(3) . . . . ?
 N_3_ C_30 C_31 N_4_ 103.03(3) . . . . ?
 N_3_ C_30 C_31 C_32 -131.85(3) . . . . ?
 N_4_ C_31 C_32 C_33 -177.10(3) . . . . ?
 N_4_ C_40 C_41 N_5_ 117.49(4) . . . . ?
 N_4_ C_40 C_41 C_42 -119.89(4) . . . . ?
 N_5_ C_41 C_42 C_43 -54.43(4) . . . . ?
 N_5_ C_41 C_42 C_44 -176.89(4) . . . . ?
 N_5_ C_50 C_51 N_6_ 30.33(4) . . . . ?
 N_5_ C_50 C_51 C_52 158.25(3) . . . . ?
 N_6_ C_51 C_52 C_53 -68.72(4) . . . . ?
 N_6_ C_60 C_61 N_7_ -132.49(4) . . . . ?
 N_7_ C_70 C_71 N_8_ 104.54(4) . . . . ?
 N_7_ C_70 C_71 C_72 -136.45(4) . . . . ?
 N_8_ C_71 C_72 C_73 -176.39(4) . . . . ?
 N_8_ C_80 C_81 N_9_ 101.43(3) . . . . ?
 N_8_ C_80 C_81 C_82 -134.63(3) . . . . ?
 N_9_ C_81 C_82 C_83 -168.13(3) . . . . ?
 N_9_ C_90 C_91 N_10 123.43(4) . . . . ?
 N_9_ C_90 C_91 C_92 -111.38(4) . . . . ?
 N_10 C_91 C_92 C_93 -55.89(3) . . . . ?
 N_10 C_91 C_92 C_94 -178.33(3) . . . . ?
 N_10 C1 C2 N_11 67.47(3) . . . . ?
 N_10 C1 C2 C_1E -171.11(3) . . . . ?
 N_11 C2 C_1E C_1F -171.18(3) . . . . ?
 N_11 C3 C3a C4 -121.60(8) . . . . ?
 N_11 C3 C3a O2 118.8(3) . . . . ?
 N_11 C3 C4 C3a 73.8(7) . . . . ?
 N_11 C3 C4 C_1I -141.45(4) . . . . ?
 N_11 C3 O2 C3a -80.9(11) . . . . ?
 N_11 C3a C3 C4 121.6(3) . . . . ?
 N_11 C3a C3 O2 -118.81(17) . . . . ?
 N_11 C3a C4 C3 -85.4(7) . . . . ?
 N_11 C3a C4 C_1I -123.3(2) . . . . ?
 N_11 C3a O2 C3 77.4(10) . . . . ?
 C_30 C_31 C_32 C_33 63.04(3) . . . . ?
 C_31 C_32 C_33 C_34 74.22(4) . . . . ?
 C_31 C_32 C_33 C_35 -161.57(4) . . . . ?
 C_40 C_41 C_42 C_43 -175.51(4) . . . . ?
 C_40 C_41 C_42 C_44 62.02(4) . . . . ?
 C_50 C_51 C_52 C_53 164.04(4) . . . . ?
 C_51 C_52 C_53 C_54 164.70(4) . . . . ?
 C_51 C_52 C_53 C_55 -72.10(4) . . . . ?
 C_70 C_71 C_72 C_73 65.22(4) . . . . ?
 C_80 C_81 C_82 C_83 71.71(3) . . . . ?
 C_81 C_82 C_83 C_84 -166.03(4) . . . . ?
 C_81 C_82 C_83 C_85 71.43(3) . . . . ?
 C_82 C_83 C_85 C_86 -168.21(3) . . . . ?
 C_83 C_85 C_86 C_87 -117.33(4) . . . . ?
 C_85 C_86 C_87 C_88 -178.07(6) . . . . ?
 C_90 C_91 C_92 C_93 -177.73(3) . . . . ?
 C_90 C_91 C_92 C_94 59.83(3) . . . . ?
 C1 C2 C_1E C_1F 68.90(3) . . . . ?
 C2 C_1E C_1F C_1G -153.06(4) . . . . ?
 C2 C_1E C_1F C_1H 83.87(3) . . . . ?
 C3 C3a C4 C_1I -37.9(9) . . . . ?
 C3 C4 C3a O2 81.6(9) . . . . ?
 C3 C4 C_1I C_1J 165.63(3) . . . . ?
 C3 O2 C3a C4 -90.2(9) . . . . ?
 C3a C4 C_1I C_1J 172.75(16) . . . . ?
 C4 C_1I C_1J C_1K 164.96(3) . . . . ?
 C4 C_1I C_1J C_1L -72.62(4) . . . . ?

loop_
  _refln_index_h
  _refln_index_k
  _refln_index_l
  _refln_F_squared_calc
  _refln_F_squared_meas
  _refln_F_squared_sigma
  _refln_F_squared_weight
  _refln_observed_status
-22 -7 -4 6.374 6.451 0.911 616.995 o
-22 -7 -3 21.334 20.113 1.214 203.086 o
-22 -7 -2 12.209 7.818 1.063 380.233 o
-22 -7 -1 6.415 5.237 0.911 646.751 o
-22 -6 -9 97.233 92.748 2.353 37.849 o
-22 -6 -8 12.493 10.095 1.063 354.159 o
-22 -6 -7 164.442 151.038 3.264 19.544 o
-22 -6 -6 27.846 27.323 1.594 145.007 o
-22 -6 -5 119.840 100.945 2.353 31.134 o
-22 -6 -4 23.105 20.189 1.214 192.848 o
-22 -6 -3 121.626 111.343 2.732 28.939 o
-22 -6 -2 43.009 28.007 1.822 103.756 o
-22 -6 -1 165.171 144.284 4.326 18.463 o
-22 -5 -12 33.969 27.172 1.290 134.919 o
-22 -5 -11 74.566 64.742 1.822 54.869 o
-22 -5 -10 144.464 126.068 2.808 23.934 o
-22 -5 -9 44.955 46.450 1.746 88.371 o
-22 -5 -8 247.800 221.093 4.554 11.071 o
-22 -5 -7 126.063 116.960 2.581 27.910 o
-22 -5 -6 84.648 81.667 2.201 44.520 o
-22 -5 -5 10.620 6.831 1.290 385.617 o
-22 -5 -4 96.510 80.984 2.049 40.879 o
-22 -5 -3 52.097 51.611 1.670 77.991 o
-22 -5 -2 58.445 56.696 1.822 68.517 o
-22 -5 -1 79.756 68.005 1.973 50.586 o
-22 -4 -13 286.632 253.654 5.085 8.978 o
-22 -4 -12 1.314 1.897 0.987 1365.190 o
-22 -4 -11 38.356 30.511 1.366 118.474 o
-22 -4 -10 192.380 166.674 3.491 16.263 o
-22 -4 -9 4.061 2.732 1.138 776.672 o
-22 -4 -8 49.390 47.209 1.518 84.928 o
-22 -4 -7 139.100 124.246 2.732 24.945 o
-22 -4 -6 17.757 18.443 1.442 218.838 o
-22 -4 -5 67.098 66.487 1.822 58.782 o
-22 -4 -4 385.907 338.432 6.679 5.690 o
-22 -4 -3 79.211 75.140 2.125 48.479 o
-22 -4 -2 120.452 110.205 2.505 29.744 o
-22 -4 -1 28.975 25.881 1.366 150.380 o
-22 -3 -15 115.238 107.624 2.505 31.077 o
-22 -3 -14 63.451 55.786 1.670 65.991 o
-22 -3 -13 94.266 83.944 2.049 41.139 o
-22 -3 -12 208.805 176.844 3.795 14.572 o
-22 -3 -11 38.579 33.927 1.442 113.111 o
-22 -3 -10 102.306 90.016 2.125 37.421 o
-22 -3 -9 35.108 30.511 1.290 127.488 o
-22 -3 -8 213.486 183.751 3.947 13.977 o
-22 -3 -7 94.427 90.092 2.201 39.591 o
-22 -3 -6 118.539 108.232 2.505 30.326 o
-22 -3 -5 50.605 47.892 1.746 80.812 o
-22 -3 -4 52.139 49.562 1.594 79.729 o
-22 -3 -3 49.046 42.200 1.594 87.652 o
-22 -3 -2 120.120 110.584 2.656 29.458 o
-22 -3 -1 191.851 170.393 3.567 16.102 o
-22 -2 -15 53.561 46.754 1.518 80.401 o
-22 -2 -14 69.026 61.099 1.822 59.268 o
-22 -2 -13 59.590 50.852 1.746 70.613 o
-22 -2 -12 3.420 5.541 1.063 763.063 o
-22 -2 -11 152.142 138.743 2.960 21.921 o
-22 -2 -10 194.062 169.026 3.567 15.991 o
-22 -2 -9 298.637 262.002 5.237 8.481 o
-22 -2 -8 379.424 326.896 6.451 5.913 o
-22 -2 -7 83.117 67.246 1.897 49.501 o
-22 -2 -6 148.510 133.202 2.884 22.814 o
-22 -2 -5 46.338 41.365 1.594 91.791 o
-22 -2 -4 24.207 26.261 1.366 167.524 o
-22 -2 -3 33.058 32.181 1.366 129.059 o
-22 -2 -2 111.450 95.253 2.353 33.700 o
-22 -2 -1 167.169 158.552 3.491 18.670 o
-22 -1 -16 354.782 315.891 6.224 6.443 o
-22 -1 -15 28.525 22.694 1.442 155.236 o
-22 -1 -14 171.650 154.378 3.264 18.695 o
-22 -1 -13 32.539 26.489 1.366 138.243 o
-22 -1 -12 37.934 37.114 1.442 111.230 o
-22 -1 -11 56.258 54.192 1.670 72.698 o
-22 -1 -10 7.058 3.871 1.290 520.276 o
-22 -1 -9 415.748 368.792 7.210 5.020 o
-22 -1 -8 53.209 49.638 1.670 77.862 o
-22 -1 -7 40.186 33.016 1.594 108.310 o
-22 -1 -6 245.582 225.799 4.554 11.066 o
-22 -1 -5 8.437 6.603 1.063 489.899 o
-22 -1 -4 54.654 49.334 1.670 76.550 o
-22 -1 -3 11.267 12.599 1.366 316.100 o
-22 -1 -2 77.015 69.220 1.897 51.999 o
-22 -1 -1 442.235 385.793 7.514 4.596 o
-21 -10 -10 346.916 309.743 8.652 5.979 o
-21 -10 -9 2.370 2.656 0.911 1175.020 o
-21 -10 -8 237.030 213.579 6.451 10.505 o
-21 -10 -7 14.058 11.233 1.063 320.925 o
-21 -10 -6 174.360 166.750 5.085 15.923 o
-21 -10 -5 229.081 213.124 6.375 10.848 o
-21 -10 -4 14.028 16.242 1.746 230.754 o
-21 -10 -3 85.539 81.515 3.112 40.274 o
-21 -10 -2 33.569 31.194 1.138 133.494 o
-21 -10 -1 418.977 365.908 7.134 5.012 o
-21 -9 -14 192.905 171.987 3.643 15.905 o
-21 -9 -13 144.330 132.595 2.960 23.288 o
-21 -9 -12 50.632 42.276 1.594 85.629 o
-21 -9 -11 21.217 18.216 1.063 216.778 o
-21 -9 -10 116.868 95.481 2.277 32.564 o
-21 -9 -9 48.627 46.146 2.581 73.822 o
-21 -9 -8 135.905 123.411 3.871 23.440 o
-21 -9 -7 65.187 64.058 2.732 54.532 o
-21 -9 -6 63.547 66.260 2.884 53.678 o
-21 -9 -5 138.366 131.533 4.174 22.062 o
-21 -9 -4 191.419 187.849 5.692 13.619 o
-21 -9 -3 62.021 62.313 3.036 54.310 o
-21 -9 -2 65.639 63.907 2.732 54.330 o
-21 -9 -1 49.600 50.852 2.277 74.463 o
-21 -8 -17 13.727 14.041 1.138 299.381 o
-21 -8 -16 7.299 7.893 1.063 506.169 o
-21 -8 -15 114.715 108.080 2.429 31.307 o
-21 -8 -14 121.444 109.977 2.429 29.721 o
-21 -8 -13 10.774 10.246 1.290 351.547 o
-21 -8 -12 395.322 373.118 7.286 5.224 o
-21 -8 -11 106.625 93.431 2.201 35.541 o
-21 -8 -10 52.956 54.799 1.746 74.859 o
-21 -8 -9 92.754 84.475 2.049 41.569 o
-21 -8 -8 211.715 196.654 4.023 13.659 o
-21 -8 -7 167.506 148.913 3.264 19.347 o
-21 -8 -6 11.745 14.649 1.138 321.645 o
-21 -8 -5 42.109 42.883 1.518 97.832 o
-21 -8 -4 31.308 33.547 1.670 124.921 o
-21 -8 -3 0.211 2.429 0.987 1598.890 o
-21 -8 -2 13.889 10.626 1.063 327.766 o
-21 -8 -1 45.758 50.169 3.112 67.642 o
-21 -7 -19 34.319 36.507 1.442 119.391 o
-21 -7 -18 27.508 23.984 1.214 163.650 o
-21 -7 -17 16.381 20.493 1.063 244.726 o
-21 -7 -16 7.463 8.652 1.138 470.751 o
-21 -7 -15 259.330 254.185 5.085 9.805 o
-21 -7 -14 204.417 184.358 3.871 14.554 o
-21 -7 -13 18.280 15.028 1.063 251.982 o
-21 -7 -12 22.439 22.694 1.214 189.727 o
-21 -7 -11 24.480 24.667 1.518 164.149 o
-21 -7 -10 373.022 353.385 6.907 5.720 o
-21 -7 -9 48.205 46.374 1.594 86.093 o
-21 -7 -8 49.339 45.160 1.670 84.631 o
-21 -7 -7 83.023 80.453 1.973 46.313 o
-21 -7 -6 6.328 7.286 1.063 553.513 o
-21 -7 -5 1.425 3.264 1.290 869.794 o
-21 -7 -4 25.557 26.261 1.290 164.559 o
-21 -7 -3 106.762 94.797 2.277 35.130 o
-21 -7 -2 11.688 19.278 1.442 264.698 o
-21 -7 -1 49.781 45.463 1.670 83.928 o
-21 -6 -20 13.638 9.867 0.987 345.591 o
-21 -6 -19 47.380 39.543 1.442 93.410 o
-21 -6 -18 19.096 19.051 0.987 232.648 o
-21 -6 -17 0.626 0.987 0.835 2172.270 o
-21 -6 -16 177.603 147.092 4.402 17.216 o
-21 -6 -15 102.666 89.788 2.125 37.349 o
-21 -6 -14 12.059 10.170 0.987 370.575 o
-21 -6 -13 97.591 85.462 2.125 39.554 o
-21 -6 -12 20.934 19.278 1.214 208.057 o
-21 -6 -11 64.920 58.290 1.746 63.468 o
-21 -6 -10 537.517 499.565 9.563 3.199 o
-21 -6 -9 63.150 59.049 1.822 63.972 o
-21 -6 -8 17.672 15.711 1.366 234.337 o
-21 -6 -7 130.518 128.193 2.808 25.827 o
-21 -6 -6 76.064 76.278 2.125 49.661 o
-21 -6 -5 9.395 10.778 1.290 371.201 o
-21 -6 -4 244.459 248.872 5.009 10.442 o
-21 -6 -3 17.429 22.390 1.518 203.835 o
-21 -6 -2 583.075 561.119 10.778 2.715 o
-21 -6 -1 40.668 36.963 1.442 106.245 o
-21 -5 -22 165.219 150.735 3.340 19.395 o
-21 -5 -21 23.833 18.595 1.290 190.031 o
-21 -5 -20 59.489 56.241 1.594 69.528 o
-21 -5 -19 103.127 89.712 2.125 37.227 o
-21 -5 -18 137.639 127.813 2.884 24.659 o
-21 -5 -17 137.673 123.639 2.656 25.323 o
-21 -5 -16 364.936 310.578 6.148 6.334 o
-21 -5 -15 56.898 50.549 1.518 75.013 o
-21 -5 -14 182.521 164.700 3.491 17.095 o
-21 -5 -13 4.692 8.349 1.214 549.890 o
-21 -5 -12 4.097 4.782 1.063 741.156 o
-21 -5 -11 310.940 284.013 5.692 7.763 o
-21 -5 -10 23.040 24.212 1.290 179.998 o
-21 -5 -9 48.457 49.638 1.518 84.590 o
-21 -5 -8 3.061 5.617 1.214 701.078 o
-21 -5 -7 145.621 135.479 2.960 22.933 o
-21 -5 -6 112.687 104.133 2.505 32.013 o
-21 -5 -5 385.347 368.109 7.210 5.395 o
-21 -5 -4 77.801 74.381 1.973 49.994 o
-21 -5 -3 161.708 160.829 3.415 19.160 o
-21 -5 -2 95.906 89.105 2.429 38.550 o
-21 -5 -1 32.281 34.989 1.442 125.908 o
-21 -4 -23 30.018 26.640 1.366 145.695 o
-21 -4 -22 19.064 18.975 1.138 225.449 o
-21 -4 -21 8.044 7.059 0.987 513.295 o
-21 -4 -20 192.597 178.134 3.871 15.520 o
-21 -4 -19 35.536 33.775 1.290 122.500 o
-21 -4 -18 76.801 70.282 1.897 51.839 o
-21 -4 -17 19.464 17.381 1.138 228.361 o
-21 -4 -16 36.199 34.989 1.366 118.293 o
-21 -4 -15 9.631 6.831 1.063 451.285 o
-21 -4 -14 748.768 666.163 12.751 1.872 o
-21 -4 -13 131.946 111.723 2.656 27.204 o
-21 -4 -12 18.669 20.872 1.290 213.548 o
-21 -4 -11 133.456 121.893 2.656 26.115 o
-21 -4 -10 53.044 47.589 1.670 79.103 o
-21 -4 -9 10.600 9.487 1.138 384.402 o
-21 -4 -8 86.858 87.587 2.125 42.858 o
-21 -4 -7 80.457 74.153 1.973 48.810 o
-21 -4 -6 14.190 15.711 1.290 271.132 o
-21 -4 -5 52.309 54.495 1.746 75.633 o
-21 -4 -4 51.797 50.473 1.594 79.608 o
-21 -4 -3 72.540 71.952 2.125 52.449 o
-21 -4 -2 272.061 259.346 5.313 9.230 o
-21 -4 -1 44.417 47.209 1.594 90.428 o
-21 -3 -24 99.154 86.752 2.049 39.079 o
-21 -3 -23 14.860 19.961 1.290 245.171 o
-21 -3 -22 56.986 51.307 1.518 74.562 o
-21 -3 -21 33.351 33.244 1.290 128.478 o
-21 -3 -20 246.820 224.736 4.554 11.038 o
-21 -3 -19 143.807 131.760 2.960 23.413 o
-21 -3 -18 73.832 67.550 1.822 54.497 o
-21 -3 -17 298.413 271.945 5.389 8.307 o
-21 -3 -16 10.604 5.541 1.138 428.064 o
-21 -3 -15 361.233 343.062 6.755 6.000 o
-21 -3 -14 88.325 82.122 2.049 43.598 o
-21 -3 -13 80.379 71.041 1.897 49.897 o
-21 -3 -12 16.009 14.800 1.063 275.193 o
-21 -3 -11 119.014 107.473 2.581 30.146 o
-21 -3 -10 5.085 4.782 1.290 580.456 o
-21 -3 -9 38.701 38.101 1.442 108.815 o
-21 -3 -8 68.192 65.880 1.897 57.854 o
-21 -3 -7 7.428 5.920 1.214 495.174 o
-21 -3 -6 71.344 71.269 1.973 54.067 o
-21 -3 -5 527.755 489.016 9.411 3.302 o
-21 -3 -4 137.751 131.533 2.960 24.257 o
-21 -3 -3 30.872 30.056 1.366 137.905 o
-21 -3 -2 239.647 240.599 5.009 10.772 o
-21 -3 -1 430.264 419.568 8.121 4.459 o
-21 -2 -24 56.499 44.249 1.594 77.933 o
-21 -2 -23 41.469 36.583 1.366 106.241 o
-21 -2 -22 582.824 539.640 10.398 2.793 o
-21 -2 -21 97.613 84.627 2.201 39.446 o
-21 -2 -20 10.545 14.117 1.138 343.833 o
-21 -2 -19 247.844 225.951 4.554 10.974 o
-21 -2 -18 73.925 70.965 1.897 53.150 o
-21 -2 -17 355.683 335.093 6.755 6.147 o
-21 -2 -16 7.424 8.804 1.138 469.677 o
-21 -2 -15 65.343 61.326 1.746 62.097 o
-21 -2 -14 53.251 51.232 1.670 77.007 o
-21 -2 -13 64.679 65.652 1.897 60.146 o
-21 -2 -12 265.308 250.921 5.085 9.664 o
-21 -2 -11 446.941 422.073 8.197 4.282 o
-21 -2 -10 16.444 25.578 1.518 200.288 o
-21 -2 -9 3.449 3.871 1.063 829.342 o
-21 -2 -8 414.234 382.074 7.438 4.925 o
-21 -2 -7 3.825 11.613 1.594 415.673 o
-21 -2 -6 187.112 172.821 3.567 16.360 o
-21 -2 -5 147.651 134.796 3.036 22.610 o
-21 -2 -4 234.747 231.112 4.782 11.274 o
-21 -2 -3 123.279 110.205 2.581 29.043 o
-21 -2 -2 35.214 35.369 1.442 118.673 o
-21 -2 -1 230.346 210.543 4.402 12.126 o
-21 -1 -24 27.432 25.654 0.987 166.812 o
-21 -1 -23 317.569 303.899 8.425 6.547 o
-21 -1 -22 57.557 56.393 1.746 69.979 o
-21 -1 -21 201.410 193.694 4.023 14.339 o
-21 -1 -20 161.645 152.632 3.340 19.654 o
-21 -1 -19 197.174 188.153 3.947 14.829 o
-21 -1 -18 39.102 34.154 1.442 111.841 o
-21 -1 -17 139.701 131.077 2.884 24.134 o
-21 -1 -16 29.125 24.136 1.518 148.337 o
-21 -1 -15 374.492 354.978 6.907 5.688 o
-21 -1 -14 46.183 44.553 1.670 88.940 o
-21 -1 -13 114.221 112.634 2.656 30.429 o
-21 -1 -12 20.931 24.136 1.366 187.437 o
-21 -1 -11 360.321 341.468 6.679 6.042 o
-21 -1 -10 148.866 141.323 3.112 21.956 o
-21 -1 -9 47.897 48.499 2.049 80.012 o
-21 -1 -8 300.380 284.317 5.617 8.030 o
-21 -1 -7 39.510 38.481 1.518 105.807 o
-21 -1 -6 0.308 1.518 1.366 1012.970 o
-21 -1 -5 1.981 3.643 0.987 1074.980 o
-21 -1 -4 2.043 5.313 1.290 734.465 o
-21 -1 -3 114.730 111.647 2.656 30.426 o
-21 -1 -2 141.942 131.153 3.036 23.588 o
-21 -1 -1 139.543 132.064 3.036 23.851 o
-20 -13 -8 83.223 71.573 2.960 43.493 o
-20 -13 -7 79.949 75.367 2.808 44.786 o
-20 -13 -6 44.327 40.909 2.581 80.589 o
-20 -13 -5 181.266 169.026 5.237 15.221 o
-20 -13 -4 463.333 427.841 11.840 3.618 o
-20 -13 -3 25.480 27.323 2.581 118.720 o
-20 -13 -2 78.430 73.622 2.732 46.127 o
-20 -13 -1 6.925 7.590 1.518 409.498 o
-20 -12 -14 19.673 17.684 0.987 233.470 o
-20 -12 -13 17.864 15.787 1.063 252.312 o
-20 -12 -12 45.085 42.352 2.581 79.054 o
-20 -12 -11 10.799 10.854 1.138 367.528 o
-20 -12 -10 13.255 16.318 1.594 249.984 o
-20 -12 -9 50.947 50.245 3.036 64.745 o
-20 -12 -8 270.238 243.331 7.059 8.711 o
-20 -12 -7 460.930 414.711 11.537 3.722 o
-20 -12 -6 15.407 17.760 2.884 142.104 o
-20 -12 -5 25.482 23.529 1.822 151.097 o
-20 -12 -4 24.264 18.823 1.670 170.827 o
-20 -12 -3 234.835 224.736 6.603 10.291 o
-20 -12 -2 102.089 96.999 3.415 32.606 o
-20 -12 -1 152.340 134.493 4.326 20.128 o
-20 -11 -18 71.044 59.429 1.594 59.762 o
-20 -11 -17 61.805 64.742 2.505 57.978 o
-20 -11 -16 21.691 19.354 1.214 203.223 o
-20 -11 -15 179.756 168.875 5.161 15.407 o
-20 -11 -14 1.895 2.656 0.911 1265.850 o
-20 -11 -13 19.448 23.377 2.429 144.800 o
-20 -11 -12 150.156 148.078 4.554 19.323 o
-20 -11 -11 356.418 336.383 9.336 5.488 o
-20 -11 -10 100.832 97.909 3.643 32.016 o
-20 -11 -9 25.821 23.529 1.897 147.122 o
-20 -11 -8 189.326 172.973 5.313 14.528 o
-20 -11 -7 93.049 86.297 3.188 37.009 o
-20 -11 -6 272.385 250.238 7.134 8.531 o
-20 -11 -5 174.164 167.205 5.085 15.921 o
-20 -11 -4 4.029 2.125 1.670 519.537 o
-20 -11 -3 196.284 187.470 5.465 13.587 o
-20 -11 -2 3.430 7.893 1.822 405.810 o
-20 -11 -1 22.076 22.694 1.063 197.621 o
-20 -10 -20 59.967 57.911 1.670 67.907 o
-20 -10 -19 57.136 50.017 1.442 75.622 o
-20 -10 -18 7.561 7.286 0.911 545.419 o
-20 -10 -17 36.055 37.039 1.670 110.963 o
-20 -10 -16 23.180 22.542 1.138 189.179 o
-20 -10 -15 98.500 102.008 2.353 36.173 o
-20 -10 -14 68.453 67.550 1.897 57.191 o
-20 -10 -13 371.537 361.582 7.059 5.652 o
-20 -10 -12 92.497 83.564 2.353 40.778 o
-20 -10 -11 22.113 21.707 1.366 187.601 o
-20 -10 -10 208.962 203.940 4.250 13.453 o
-20 -10 -9 59.767 63.072 1.746 65.511 o
-20 -10 -8 51.324 50.700 1.594 79.995 o
-20 -10 -7 141.869 133.430 3.036 23.446 o
-20 -10 -6 80.049 73.774 1.973 49.084 o
-20 -10 -5 177.356 164.017 4.933 15.988 o
-20 -10 -4 151.026 140.337 4.478 19.727 o
-20 -10 -3 486.909 439.302 8.425 3.850 o
-20 -10 -2 111.310 104.513 2.429 32.459 o
-20 -10 -1 52.431 47.968 1.290 82.935 o
-20 -9 -23 63.551 55.482 1.670 66.031 o
-20 -9 -22 2.086 3.795 0.759 1295.010 o
-20 -9 -21 70.159 68.764 1.746 56.631 o
-20 -9 -20 11.860 7.059 1.138 383.507 o
-20 -9 -19 51.270 52.370 1.518 79.838 o
-20 -9 -18 274.886 279.004 5.541 8.778 o
-20 -9 -17 55.114 50.549 1.670 75.496 o
-20 -9 -16 209.438 200.449 4.099 13.628 o
-20 -9 -15 48.662 51.004 1.518 83.539 o
-20 -9 -14 146.821 145.118 3.188 21.869 o
-20 -9 -13 102.110 98.896 2.353 35.617 o
-20 -9 -12 67.364 64.969 1.822 59.094 o
-20 -9 -11 796.192 762.403 14.573 1.591 o
-20 -9 -10 142.268 143.600 3.112 22.625 o
-20 -9 -9 128.278 122.121 2.732 26.809 o
-20 -9 -8 104.542 110.205 2.960 31.982 o
-20 -9 -7 279.248 265.342 5.237 8.964 o
-20 -9 -6 77.760 77.113 1.973 49.371 o
-20 -9 -5 153.330 149.976 3.415 20.555 o
-20 -9 -4 244.660 238.929 4.858 10.694 o
-20 -9 -3 103.469 96.240 2.277 35.814 o
-20 -9 -2 90.626 90.320 2.201 40.798 o
-20 -9 -1 57.538 58.366 1.670 69.733 o
-20 -8 -25 19.387 20.189 0.987 226.186 o
-20 -8 -24 68.219 58.214 1.594 62.072 o
-20 -8 -23 184.643 159.843 3.340 17.259 o
-20 -8 -22 59.522 51.687 1.442 72.564 o
-20 -8 -21 0.730 -0.455 0.835 2434.860 o
-20 -8 -20 12.316 12.220 1.214 322.336 o
-20 -8 -19 305.839 282.040 5.617 7.928 o
-20 -8 -18 92.626 88.346 2.201 40.460 o
-20 -8 -17 94.664 96.923 2.353 37.992 o
-20 -8 -16 142.480 140.413 3.036 22.910 o
-20 -8 -15 133.440 125.081 2.732 25.741 o
-20 -8 -14 168.667 162.272 3.415 18.448 o
-20 -8 -13 132.808 124.398 2.732 25.893 o
-20 -8 -12 10.159 12.296 1.290 344.813 o
-20 -8 -11 193.145 192.707 4.023 14.879 o
-20 -8 -10 84.098 82.198 2.049 45.225 o
-20 -8 -9 34.666 32.712 1.670 118.228 o
-20 -8 -8 132.274 124.853 2.732 25.942 o
-20 -8 -7 304.780 289.554 5.768 7.816 o
-20 -8 -6 149.704 149.976 3.340 21.051 o
-20 -8 -5 334.719 322.873 6.375 6.695 o
-20 -8 -4 65.530 70.510 1.897 58.067 o
-20 -8 -3 102.974 104.588 2.505 34.250 o
-20 -8 -2 147.989 136.466 3.036 22.464 o
-20 -8 -1 22.661 23.073 1.366 181.508 o
-20 -7 -26 7.288 10.170 1.063 470.403 o
-20 -7 -25 32.346 28.007 1.366 136.617 o
-20 -7 -24 184.660 163.258 3.415 17.052 o
-20 -7 -23 46.446 36.963 1.214 99.340 o
-20 -7 -22 140.752 125.005 2.732 24.648 o
-20 -7 -21 462.456 445.222 8.728 3.982 o
-20 -7 -20 108.960 108.004 2.505 32.417 o
-20 -7 -19 317.289 289.781 5.692 7.558 o
-20 -7 -18 150.801 147.319 3.112 21.379 o
-20 -7 -17 140.177 136.162 3.112 23.372 o
-20 -7 -16 189.772 182.461 3.719 15.693 o
-20 -7 -15 12.830 11.764 1.063 335.146 o
-20 -7 -14 57.185 57.759 1.594 70.858 o
-20 -7 -13 45.718 46.526 1.518 90.019 o
-20 -7 -12 64.791 62.313 1.897 61.178 o
-20 -7 -11 53.468 53.205 1.594 76.462 o
-20 -7 -10 91.140 89.940 2.277 40.434 o
-20 -7 -9 69.683 71.193 1.973 55.003 o
-20 -7 -8 153.064 150.735 3.188 20.837 o
-20 -7 -7 190.888 185.952 3.871 15.371 o
-20 -7 -6 327.456 314.752 6.224 6.945 o
-20 -7 -5 342.834 336.914 6.603 6.376 o
-20 -7 -4 117.252 116.505 2.732 29.280 o
-20 -7 -3 246.127 244.470 5.009 10.462 o
-20 -7 -2 132.746 136.086 3.112 24.392 o
-20 -7 -1 48.794 51.004 1.594 82.642 o
-20 -6 -27 11.255 10.322 1.214 353.583 o
-20 -6 -26 68.768 57.076 1.594 62.086 o
-20 -6 -25 16.570 12.599 1.138 275.127 o
-20 -6 -24 80.274 72.104 1.897 49.695 o
-20 -6 -23 169.338 165.004 3.567 18.105 o
-20 -6 -22 91.966 83.564 2.049 42.005 o
-20 -6 -21 22.757 19.961 1.063 201.581 o
-20 -6 -20 25.437 25.578 1.214 168.868 o
-20 -6 -19 92.531 83.868 2.049 41.753 o
-20 -6 -18 34.471 33.547 1.290 125.311 o
-20 -6 -17 196.727 185.497 3.871 15.003 o
-20 -6 -16 69.939 66.943 1.822 56.904 o
-20 -6 -15 14.406 16.849 1.214 269.478 o
-20 -6 -14 219.790 215.249 4.326 12.559 o
-20 -6 -13 18.349 19.734 1.138 227.904 o
-20 -6 -12 350.079 328.490 6.527 6.344 o
-20 -6 -11 122.359 121.742 2.656 28.003 o
-20 -6 -10 2.430 2.353 1.063 1024.650 o
-20 -6 -9 80.824 76.050 2.049 47.894 o
-20 -6 -8 77.966 79.238 2.049 48.457 o
-20 -6 -7 114.708 115.214 2.656 30.069 o
-20 -6 -6 40.505 35.824 1.518 106.405 o
-20 -6 -5 14.958 17.153 1.214 262.531 o
-20 -6 -4 4.982 5.541 1.063 660.291 o
-20 -6 -3 38.078 37.873 1.670 106.422 o
-20 -6 -2 151.849 156.124 3.340 20.484 o
-20 -6 -1 278.737 281.888 5.692 8.577 o
-20 -5 -28 172.416 154.454 3.264 18.621 o
-20 -5 -27 79.802 73.698 1.897 49.542 o
-20 -5 -26 62.100 53.736 1.670 67.869 o
-20 -5 -25 124.643 120.148 2.732 27.596 o
-20 -5 -24 83.262 76.430 1.897 47.363 o
-20 -5 -23 12.583 12.751 1.063 331.390 o
-20 -5 -22 82.350 78.024 2.049 46.806 o
-20 -5 -21 29.646 27.020 1.366 146.282 o
-20 -5 -20 135.209 126.220 2.808 25.258 o
-20 -5 -19 13.725 14.952 1.063 300.601 o
-20 -5 -18 71.480 70.434 1.746 55.380 o
-20 -5 -17 26.189 28.007 1.518 151.699 o
-20 -5 -16 197.086 177.679 3.643 15.418 o
-20 -5 -15 229.417 216.691 4.402 12.028 o
-20 -5 -14 124.276 117.719 2.656 28.019 o
-20 -5 -13 90.320 85.917 2.201 41.655 o
-20 -5 -12 40.398 39.240 1.518 103.591 o
-20 -5 -11 117.700 114.152 2.581 29.742 o
-20 -5 -10 230.519 219.727 4.554 11.823 o
-20 -5 -9 38.117 39.847 1.670 104.612 o
-20 -5 -8 83.449 82.502 2.049 45.425 o
-20 -5 -7 66.843 76.734 2.125 54.195 o
-20 -5 -6 115.245 106.106 2.505 31.238 o
-20 -5 -5 306.835 305.037 6.072 7.503 o
-20 -5 -4 32.362 33.775 1.670 122.181 o
-20 -5 -3 153.651 143.449 3.112 21.275 o
-20 -5 -2 5.033 9.184 1.290 498.689 o
-20 -5 -1 130.678 131.305 3.036 25.170 o
-20 -4 -29 96.737 91.003 1.746 39.994 o
-20 -4 -28 240.935 222.611 3.871 11.665 o
-20 -4 -27 17.183 15.332 1.063 260.729 o
-20 -4 -26 11.035 12.599 1.214 338.610 o
-20 -4 -25 43.304 36.887 1.366 102.764 o
-20 -4 -24 98.889 93.735 2.277 37.447 o
-20 -4 -23 201.408 196.730 4.099 14.192 o
-20 -4 -22 223.319 208.873 4.250 12.589 o
-20 -4 -21 40.050 37.570 1.366 107.935 o
-20 -4 -20 67.022 70.662 1.822 57.540 o
-20 -4 -19 3.521 3.643 1.442 611.989 o
-20 -4 -18 39.572 33.016 1.366 113.272 o
-20 -4 -17 72.968 72.256 1.897 53.315 o
-20 -4 -16 21.020 22.238 1.214 198.730 o
-20 -4 -15 67.297 69.827 1.973 56.766 o
-20 -4 -14 5.926 7.666 1.214 516.466 o
-20 -4 -13 170.734 155.744 3.340 18.637 o
-20 -4 -12 29.149 34.154 1.746 127.552 o
-20 -4 -11 248.652 234.451 4.706 10.704 o
-20 -4 -10 65.415 66.715 1.897 59.328 o
-20 -4 -9 152.058 151.190 3.340 20.726 o
-20 -4 -8 303.662 294.108 5.844 7.765 o
-20 -4 -7 106.516 100.338 2.353 34.291 o
-20 -4 -6 92.370 90.699 2.353 39.655 o
-20 -4 -5 23.208 23.073 1.290 181.915 o
-20 -4 -4 308.974 306.024 6.148 7.424 o
-20 -4 -3 50.810 49.638 1.746 79.645 o
-20 -4 -2 56.919 54.116 1.670 72.133 o
-20 -4 -1 33.917 36.431 1.670 115.867 o
-20 -3 -30 135.777 123.715 2.581 25.727 o
-20 -3 -29 43.952 41.213 1.063 101.535 o
-20 -3 -28 81.007 72.787 1.518 50.667 o
-20 -3 -27 115.944 120.299 2.656 29.326 o
-20 -3 -26 51.844 51.383 1.670 78.372 o
-20 -3 -25 177.149 171.607 3.567 17.177 o
-20 -3 -24 256.251 245.381 4.933 10.125 o
-20 -3 -23 31.380 32.864 1.366 132.569 o
-20 -3 -22 156.276 149.065 3.188 20.578 o
-20 -3 -21 383.001 386.173 7.590 5.239 o
-20 -3 -20 35.878 31.346 1.290 124.569 o
-20 -3 -19 123.939 113.317 2.505 28.772 o
-20 -3 -18 51.431 53.964 1.670 77.467 o
-20 -3 -17 18.142 22.921 1.366 206.354 o
-20 -3 -16 11.643 15.635 1.290 300.202 o
-20 -3 -15 8.797 14.269 1.214 361.993 o
-20 -3 -14 21.214 22.162 1.670 176.870 o
-20 -3 -13 7.945 9.639 1.138 443.562 o
-20 -3 -12 8.185 7.059 1.063 490.694 o
-20 -3 -11 21.585 24.591 1.442 179.841 o
-20 -3 -10 430.254 415.470 8.045 4.490 o
-20 -3 -9 60.269 63.983 1.973 63.207 o
-20 -3 -8 412.117 378.128 7.438 4.971 o
-20 -3 -7 44.160 45.995 1.518 92.515 o
-20 -3 -6 41.191 44.401 1.518 98.079 o
-20 -3 -5 56.304 55.861 1.897 70.035 o
-20 -3 -4 32.821 34.078 1.518 124.103 o
-20 -3 -3 461.890 466.550 9.032 3.866 o
-20 -3 -2 197.353 207.583 4.402 13.881 o
-20 -3 -1 48.382 53.129 1.973 77.959 o
-20 -2 -30 42.706 40.682 1.214 102.441 o
-20 -2 -29 3.548 3.871 0.607 1147.290 o
-20 -2 -28 223.182 204.016 3.340 13.246 o
-20 -2 -27 43.975 44.629 1.138 97.973 o
-20 -2 -26 126.356 123.335 2.125 28.050 o
-20 -2 -25 110.033 107.852 2.732 31.637 o
-20 -2 -24 141.705 142.841 3.112 22.743 o
-20 -2 -23 340.711 318.926 6.300 6.642 o
-20 -2 -22 79.584 71.800 1.897 50.095 o
-20 -2 -21 73.550 71.800 1.897 53.127 o
-20 -2 -20 173.253 177.451 5.237 15.465 o
-20 -2 -19 250.614 240.220 4.858 10.451 o
-20 -2 -18 432.398 416.836 8.121 4.452 o
-20 -2 -17 785.523 728.400 13.889 1.671 o
-20 -2 -16 50.855 56.545 1.973 73.882 o
-20 -2 -15 219.998 212.213 4.326 12.623 o
-20 -2 -14 333.022 319.610 6.300 6.775 o
-20 -2 -13 50.425 46.450 1.670 82.609 o
-20 -2 -12 124.448 127.358 2.808 26.873 o
-20 -2 -11 209.523 212.820 4.402 13.083 o
-20 -2 -10 97.772 98.517 2.429 36.637 o
-20 -2 -9 15.746 17.153 1.138 260.559 o
-20 -2 -8 100.484 93.735 2.201 37.201 o
-20 -2 -7 73.277 70.738 2.049 52.782 o
-20 -2 -6 285.701 272.476 5.465 8.603 o
-20 -2 -5 3.063 2.884 0.987 979.542 o
-20 -2 -4 144.762 140.109 3.188 22.421 o
-20 -2 -3 52.279 54.647 1.746 75.588 o
-20 -2 -2 414.984 427.993 8.273 4.543 o
-20 -2 -1 13.492 20.189 1.746 220.563 o
-20 -1 -30 27.652 27.399 0.911 164.144 o
-20 -1 -29 121.045 117.871 2.505 28.888 o
-20 -1 -28 64.694 63.527 1.518 63.108 o
-20 -1 -27 125.368 117.871 2.505 28.091 o
-20 -1 -26 119.578 109.370 1.973 31.011 o
-20 -1 -25 294.492 261.168 4.250 8.930 o
-20 -1 -24 14.345 15.483 1.366 264.128 o
-20 -1 -23 40.645 43.338 1.670 97.629 o
-20 -1 -22 260.651 257.221 5.237 9.646 o
-20 -1 -21 626.396 593.073 11.461 2.427 o
-20 -1 -20 323.164 308.832 6.072 7.128 o
-20 -1 -19 2.307 3.036 1.214 860.716 o
-20 -1 -18 34.367 33.092 1.442 123.182 o
-20 -1 -17 343.924 337.673 6.679 6.333 o
-20 -1 -16 32.003 30.056 1.442 132.960 o
-20 -1 -15 68.817 69.447 2.125 55.114 o
-20 -1 -14 101.827 99.655 2.353 35.591 o
-20 -1 -13 197.420 198.475 4.174 14.318 o
-20 -1 -12 155.756 159.767 3.567 19.608 o
-20 -1 -11 394.663 397.558 7.742 5.006 o
-20 -1 -10 59.027 60.947 1.746 66.907 o
-20 -1 -9 49.681 53.205 1.822 78.188 o
-20 -1 -8 77.655 78.176 2.201 48.146 o
-20 -1 -7 66.393 68.309 1.897 58.213 o
-20 -1 -6 188.755 188.457 4.023 15.302 o
-20 -1 -5 234.037 238.929 4.858 11.104 o
-20 -1 -4 77.756 76.658 2.049 49.140 o
-20 -1 -3 91.513 90.623 2.581 39.141 o
-20 -1 -2 201.399 194.453 4.023 14.317 o
-20 -1 -1 146.058 139.502 3.036 22.515 o
-19 -15 -10 34.702 39.771 2.049 103.540 o
-19 -15 -9 7.258 3.340 1.518 453.479 o
-19 -15 -8 109.884 105.120 3.567 29.691 o
-19 -15 -7 171.913 157.414 4.706 16.890 o
-19 -15 -6 219.062 196.502 5.617 12.136 o
-19 -15 -5 27.858 27.323 2.277 123.388 o
-19 -15 -4 94.058 77.341 2.732 39.852 o
-19 -15 -3 396.803 356.345 9.867 4.795 o
-19 -15 -2 41.286 33.016 1.973 99.754 o
-19 -15 -1 250.530 218.361 6.224 10.103 o
-19 -14 -15 261.628 252.591 7.210 8.739 o
-19 -14 -14 23.046 17.988 2.353 145.542 o
-19 -14 -13 75.050 67.853 2.656 49.234 o
-19 -14 -12 74.159 72.635 2.656 48.562 o
-19 -14 -11 216.634 213.275 6.375 11.317 o
-19 -14 -10 5.287 5.692 1.670 430.764 o
-19 -14 -9 132.258 126.220 4.023 23.429 o
-19 -14 -8 22.590 23.605 2.277 141.809 o
-19 -14 -7 80.504 74.305 2.808 44.777 o
-19 -14 -6 64.804 59.960 2.505 57.615 o
-19 -14 -5 20.815 27.096 2.429 135.622 o
-19 -14 -4 60.298 52.598 2.353 64.215 o
-19 -14 -3 168.777 159.236 4.706 17.060 o
-19 -14 -2 87.325 80.529 2.808 41.213 o
-19 -14 -1 66.559 58.822 2.353 58.029 o
-19 -13 -19 145.536 139.654 4.326 20.560 o
-19 -13 -18 0.003 3.871 0.911 1599.400 o
-19 -13 -17 75.136 67.550 2.656 49.264 o
-19 -13 -16 100.721 92.293 3.112 34.497 o
-19 -13 -15 33.101 30.815 1.670 123.908 o
-19 -13 -14 41.617 44.780 2.505 82.599 o
-19 -13 -13 130.426 126.523 4.023 23.647 o
-19 -13 -12 15.885 17.229 1.594 225.711 o
-19 -13 -11 134.566 142.538 4.782 20.740 o
-19 -13 -10 1009.520 944.180 25.350 0.920 o
-19 -13 -9 91.831 83.564 3.340 37.103 o
-19 -13 -8 16.451 17.836 2.277 173.634 o
-19 -13 -7 90.699 85.462 3.036 38.414 o
-19 -13 -6 114.932 108.232 3.491 28.672 o
-19 -13 -5 23.731 24.212 2.049 146.769 o
-19 -13 -4 167.662 159.995 4.782 17.021 o
-19 -13 -3 84.624 84.399 3.112 40.107 o
-19 -13 -2 6.889 11.385 1.518 371.759 o
-19 -13 -1 61.380 59.656 2.353 61.037 o
-19 -12 -22 189.672 181.626 3.795 15.665 o
-19 -12 -21 12.807 14.952 0.987 319.610 o
-19 -12 -20 13.694 11.840 1.063 321.790 o
-19 -12 -19 98.839 88.726 2.125 38.652 o
-19 -12 -18 2.771 6.831 1.063 763.357 o
-19 -12 -17 146.897 148.078 3.188 21.686 o
-19 -12 -16 59.861 51.307 1.594 71.341 o
-19 -12 -15 1.243 3.264 0.835 1460.390 o
-19 -12 -14 64.591 62.009 1.670 62.846 o
-19 -12 -13 10.742 13.889 1.138 342.495 o
-19 -12 -12 42.422 39.923 1.366 101.694 o
-19 -12 -11 114.061 114.835 3.871 27.257 o
-19 -12 -10 29.206 30.435 1.366 142.299 o
-19 -12 -9 5.896 4.933 0.987 656.356 o
-19 -12 -8 257.514 237.032 6.831 9.261 o
-19 -12 -7 141.527 135.252 4.250 21.355 o
-19 -12 -6 6.116 7.969 1.897 338.817 o
-19 -12 -5 20.947 21.403 1.822 172.346 o
-19 -12 -4 272.441 256.234 7.286 8.384 o
-19 -12 -3 1.544 -0.304 2.581 309.111 o
-19 -12 -2 503.069 456.835 12.599 3.197 o
-19 -12 -1 550.467 500.249 13.586 2.758 o
-19 -11 -25 17.495 12.523 0.911 282.028 o
-19 -11 -24 90.864 86.449 2.049 41.885 o
-19 -11 -23 88.655 90.320 2.429 40.658 o
-19 -11 -22 4.971 6.603 0.987 661.495 o
-19 -11 -21 15.226 14.345 0.987 292.228 o
-19 -11 -20 64.082 57.531 1.670 64.848 o
-19 -11 -19 96.989 95.936 2.353 37.454 o
-19 -11 -18 202.578 196.805 4.023 14.177 o
-19 -11 -17 192.922 181.929 3.795 15.433 o
-19 -11 -16 73.765 69.523 1.897 53.619 o
-19 -11 -15 204.762 203.485 4.174 13.750 o
-19 -11 -14 336.986 321.659 6.375 6.665 o
-19 -11 -13 27.911 27.475 1.214 155.495 o
-19 -11 -12 108.125 112.406 2.656 31.744 o
-19 -11 -11 125.675 132.671 2.884 26.104 o
-19 -11 -10 8.818 8.956 1.063 444.570 o
-19 -11 -9 53.044 57.835 1.746 73.347 o
-19 -11 -8 15.909 15.028 1.138 269.403 o
-19 -11 -7 281.844 281.888 5.692 8.496 o
-19 -11 -6 232.881 236.880 4.858 11.191 o
-19 -11 -5 62.056 60.567 1.746 64.731 o
-19 -11 -4 408.791 399.455 7.818 4.826 o
-19 -11 -3 223.143 213.655 3.491 12.914 o
-19 -11 -2 74.406 69.675 1.442 55.279 o
-19 -11 -1 71.856 63.300 1.366 59.072 o
-19 -10 -27 112.853 101.932 2.277 32.747 o
-19 -10 -26 55.322 53.812 1.594 74.359 o
-19 -10 -25 155.690 143.904 3.112 21.020 o
-19 -10 -24 216.904 196.426 4.023 13.382 o
-19 -10 -23 18.639 17.153 1.214 231.093 o
-19 -10 -22 16.836 14.573 1.063 267.842 o
-19 -10 -21 44.158 37.570 1.290 101.712 o
-19 -10 -20 89.980 89.864 2.201 41.093 o
-19 -10 -19 74.718 69.979 1.822 53.356 o
-19 -10 -18 175.220 163.562 3.415 17.817 o
-19 -10 -17 34.167 32.561 1.290 127.280 o
-19 -10 -16 561.957 559.829 10.778 2.815 o
-19 -10 -15 358.489 348.906 6.907 5.963 o
-19 -10 -14 179.096 176.465 3.719 16.689 o
-19 -10 -13 85.373 83.716 2.125 44.139 o
-19 -10 -12 25.039 24.515 1.214 172.875 o
-19 -10 -11 31.805 36.735 1.366 126.483 o
-19 -10 -10 11.219 10.854 1.138 359.974 o
-19 -10 -9 90.744 89.864 2.201 40.835 o
-19 -10 -8 646.295 628.669 11.992 2.262 o
-19 -10 -7 179.644 196.426 4.174 15.509 o
-19 -10 -6 299.685 291.223 5.768 7.915 o
-19 -10 -5 63.617 68.916 1.897 59.776 o
-19 -10 -4 8.871 9.336 1.214 409.885 o
-19 -10 -3 260.511 257.373 5.085 9.715 o
-19 -10 -2 279.229 268.530 5.389 8.862 o
-19 -10 -1 75.064 70.662 1.442 54.627 o
-19 -9 -29 22.861 20.872 0.987 201.166 o
-19 -9 -28 132.311 121.666 2.581 26.444 o
-19 -9 -27 72.376 63.831 1.594 57.535 o
-19 -9 -26 87.834 86.980 2.125 42.614 o
-19 -9 -25 334.737 299.193 5.920 7.036 o
-19 -9 -24 120.751 117.719 2.581 28.811 o
-19 -9 -23 6.844 5.541 1.138 544.749 o
-19 -9 -22 110.950 99.959 2.277 33.431 o
-19 -9 -21 211.738 206.217 4.250 13.244 o
-19 -9 -20 3.702 6.224 0.987 757.125 o
-19 -9 -19 63.096 67.702 1.822 60.987 o
-19 -9 -18 126.302 125.688 2.808 26.704 o
-19 -9 -17 56.082 56.241 1.746 71.323 o
-19 -9 -16 40.192 44.629 1.442 100.498 o
-19 -9 -15 142.189 141.096 3.112 22.792 o
-19 -9 -14 63.592 67.778 1.746 61.089 o
-19 -9 -13 412.240 399.000 7.742 4.804 o
-19 -9 -12 24.741 25.957 1.442 163.320 o
-19 -9 -11 34.750 35.521 1.366 120.937 o
-19 -9 -10 69.956 72.559 1.973 54.473 o
-19 -9 -9 97.071 95.784 2.429 37.221 o
-19 -9 -8 773.332 765.363 14.573 1.633 o
-19 -9 -7 40.167 38.936 1.518 104.251 o
-19 -9 -6 290.845 283.178 5.617 8.277 o
-19 -9 -5 66.463 71.952 2.049 56.188 o
-19 -9 -4 52.367 55.558 1.746 75.061 o
-19 -9 -3 212.772 214.793 4.402 12.868 o
-19 -9 -2 34.244 34.003 1.594 119.334 o
-19 -9 -1 774.368 758.911 14.421 1.643 o
-19 -8 -30 140.363 125.385 2.732 24.677 o
-19 -8 -29 159.412 145.498 3.112 20.525 o
-19 -8 -28 210.907 190.278 3.871 13.990 o
-19 -8 -27 90.291 85.007 2.049 42.345 o
-19 -8 -26 7.246 9.411 1.214 448.953 o
-19 -8 -25 50.338 39.999 1.290 90.572 o
-19 -8 -24 236.217 222.611 4.478 11.557 o
-19 -8 -23 199.563 175.478 3.643 15.325 o
-19 -8 -22 157.983 148.003 3.264 20.359 o
-19 -8 -21 208.537 210.467 4.250 13.300 o
-19 -8 -20 245.103 238.853 4.782 10.717 o
-19 -8 -19 417.194 405.223 7.893 4.695 o
-19 -8 -18 22.632 22.087 1.746 167.443 o
-19 -8 -17 21.252 21.555 1.214 199.358 o
-19 -8 -16 191.598 189.367 3.871 15.211 o
-19 -8 -15 44.471 44.856 1.670 91.013 o
-19 -8 -14 164.800 160.146 3.340 18.984 o
-19 -8 -13 14.971 16.318 1.063 278.177 o
-19 -8 -12 6.613 10.702 1.138 465.665 o
-19 -8 -11 56.782 58.822 1.670 70.184 o
-19 -8 -10 25.997 27.020 1.366 158.972 o
-19 -8 -9 122.377 115.821 2.581 28.685 o
-19 -8 -8 180.737 191.796 3.947 15.800 o
-19 -8 -7 132.833 140.868 3.188 23.921 o
-19 -8 -6 161.452 170.544 3.643 18.474 o
-19 -8 -5 199.277 201.208 4.174 14.128 o
-19 -8 -4 213.312 220.106 4.554 12.609 o
-19 -8 -3 275.425 288.567 5.768 8.547 o
-19 -8 -2 200.273 197.109 4.099 14.248 o
-19 -8 -1 134.178 132.595 3.112 24.437 o
-19 -7 -31 53.662 51.383 1.138 80.722 o
-19 -7 -30 1.006 0.683 0.759 2303.510 o
-19 -7 -29 11.352 12.827 1.138 341.233 o
-19 -7 -28 181.277 161.816 3.491 17.311 o
-19 -7 -27 8.260 8.728 0.987 478.818 o
-19 -7 -26 208.642 203.485 4.099 13.588 o
-19 -7 -25 212.614 205.913 4.174 13.257 o
-19 -7 -24 49.868 49.790 1.518 82.844 o
-19 -7 -23 156.518 148.154 3.264 20.507 o
-19 -7 -22 10.012 12.296 0.987 389.893 o
-19 -7 -21 141.325 137.073 2.884 23.501 o
-19 -7 -20 210.551 200.980 4.174 13.499 o
-19 -7 -19 15.968 17.229 1.138 258.109 o
-19 -7 -18 300.023 285.303 5.617 8.027 o
-19 -7 -17 520.614 496.530 9.563 3.308 o
-19 -7 -16 108.817 112.406 2.808 31.219 o
-19 -7 -15 105.197 99.427 2.353 34.740 o
-19 -7 -14 599.007 601.725 11.537 2.511 o
-19 -7 -13 93.618 93.431 2.429 38.587 o
-19 -7 -12 48.425 50.017 1.594 83.641 o
-19 -7 -11 32.274 34.534 1.366 128.061 o
-19 -7 -10 162.745 163.562 3.567 18.761 o
-19 -7 -9 43.797 42.124 1.442 96.793 o
-19 -7 -8 101.398 103.374 2.505 34.801 o
-19 -7 -7 197.162 208.038 4.326 13.937 o
-19 -7 -6 86.871 94.722 2.353 40.794 o
-19 -7 -5 41.566 42.427 1.594 97.992 o
-19 -7 -4 104.936 103.450 2.505 33.906 o
-19 -7 -3 88.353 91.458 2.201 41.377 o
-19 -7 -2 49.821 50.473 1.746 80.260 o
-19 -7 -1 40.467 43.945 1.366 101.600 o
-19 -6 -33 110.919 101.401 1.822 34.236 o
-19 -6 -32 244.638 216.691 3.567 11.774 o
-19 -6 -31 51.619 55.710 1.214 80.064 o
-19 -6 -30 31.321 32.864 1.442 131.036 o
-19 -6 -29 101.905 98.365 2.277 35.949 o
-19 -6 -28 131.465 122.652 2.656 26.375 o
-19 -6 -27 251.832 253.654 5.085 10.064 o
-19 -6 -26 230.532 228.228 4.630 11.595 o
-19 -6 -25 95.801 87.967 2.201 39.491 o
-19 -6 -24 165.562 165.383 3.415 18.588 o
-19 -6 -23 2.448 1.973 1.138 970.815 o
-19 -6 -22 34.987 35.976 1.366 119.885 o
-19 -6 -21 326.576 313.538 6.148 6.994 o
-19 -6 -20 12.080 11.840 1.063 346.465 o
-19 -6 -19 5.178 6.679 0.987 647.698 o
-19 -6 -18 80.802 80.832 2.049 46.867 o
-19 -6 -17 36.742 36.431 1.366 115.585 o
-19 -6 -16 2.938 6.375 1.746 459.258 o
-19 -6 -15 90.630 90.244 2.125 41.060 o
-19 -6 -14 163.476 159.919 3.415 19.035 o
-19 -6 -13 60.444 62.844 1.897 64.033 o
-19 -6 -12 47.200 44.932 1.518 89.113 o
-19 -6 -11 161.654 170.013 3.719 18.393 o
-19 -6 -10 166.740 166.750 3.643 18.174 o
-19 -6 -9 128.795 135.707 2.960 25.255 o
-19 -6 -8 196.127 220.182 4.554 13.485 o
-19 -6 -7 40.799 45.919 1.518 97.510 o
-19 -6 -6 69.439 67.246 1.822 57.112 o
-19 -6 -5 65.939 70.055 2.125 56.585 o
-19 -6 -4 290.418 293.728 5.920 8.052 o
-19 -6 -3 221.803 226.102 4.706 11.977 o
-19 -6 -2 173.796 186.180 4.023 16.428 o
-19 -6 -1 393.993 397.937 7.818 4.998 o
-19 -5 -33 115.551 105.955 1.897 32.422 o
-19 -5 -32 109.767 107.321 1.973 33.486 o
-19 -5 -31 34.210 33.699 0.911 132.095 o
-19 -5 -30 30.102 27.931 0.835 155.279 o
-19 -5 -29 11.575 13.965 1.138 329.078 o
-19 -5 -28 0.179 -0.835 0.911 2492.680 o
-19 -5 -27 29.687 29.069 1.366 142.919 o
-19 -5 -26 93.101 96.316 2.277 38.792 o
-19 -5 -25 103.677 110.812 2.581 33.126 o
-19 -5 -24 98.661 101.021 2.353 36.264 o
-19 -5 -23 542.693 556.262 10.626 2.928 o
-19 -5 -22 47.736 49.941 1.518 85.276 o
-19 -5 -21 4.405 4.402 1.063 732.797 o
-19 -5 -20 96.507 89.561 2.201 39.018 o
-19 -5 -19 9.371 9.260 1.138 413.180 o
-19 -5 -18 234.913 230.277 4.706 11.326 o
-19 -5 -17 79.278 75.747 1.897 49.308 o
-19 -5 -16 155.456 156.427 3.340 20.090 o
-19 -5 -15 15.720 15.180 1.214 264.714 o
-19 -5 -14 12.493 11.537 1.063 342.227 o
-19 -5 -13 26.428 26.109 1.442 156.642 o
-19 -5 -12 11.388 14.269 1.138 329.595 o
-19 -5 -11 206.584 205.458 4.099 13.647 o
-19 -5 -10 18.451 21.555 1.290 212.745 o
-19 -5 -9 43.835 41.365 1.442 97.315 o
-19 -5 -8 30.855 31.270 1.518 132.609 o
-19 -5 -7 18.570 20.113 1.290 216.703 o
-19 -5 -6 23.048 21.024 1.290 187.810 o
-19 -5 -5 208.292 209.481 4.402 13.234 o
-19 -5 -4 7.463 12.523 1.290 391.945 o
-19 -5 -3 174.649 176.085 3.795 16.974 o
-19 -5 -2 524.926 535.769 10.398 3.093 o
-19 -5 -1 227.035 234.755 4.858 11.473 o
-19 -4 -34 27.048 26.185 0.835 170.911 o
-19 -4 -33 18.872 20.493 0.759 238.780 o
-19 -4 -32 229.022 217.602 3.567 12.481 o
-19 -4 -31 196.243 186.939 3.112 15.551 o
-19 -4 -30 192.403 180.715 2.960 16.154 o
-19 -4 -29 60.772 51.915 1.214 72.767 o
-19 -4 -28 66.890 66.184 1.746 59.443 o
-19 -4 -27 68.214 68.005 1.822 57.622 o
-19 -4 -26 7.063 8.956 1.214 460.276 o
-19 -4 -25 35.141 38.557 1.366 116.726 o
-19 -4 -24 15.580 16.090 1.214 261.660 o
-19 -4 -23 376.672 359.532 7.059 5.596 o
-19 -4 -22 59.611 59.201 1.897 66.017 o
-19 -4 -21 244.967 242.572 4.858 10.615 o
-19 -4 -20 132.192 130.470 2.808 25.393 o
-19 -4 -19 106.527 106.182 2.429 33.383 o
-19 -4 -18 44.104 48.423 1.594 90.034 o
-19 -4 -17 148.439 144.587 3.112 21.813 o
-19 -4 -16 99.666 91.686 2.201 37.738 o
-19 -4 -15 0.412 2.732 0.987 1491.460 o
-19 -4 -14 59.855 61.023 1.822 65.692 o
-19 -4 -13 225.460 216.767 4.402 12.208 o
-19 -4 -12 373.127 368.337 7.210 5.553 o
-19 -4 -11 157.240 151.266 3.415 20.078 o
-19 -4 -10 445.546 426.096 8.197 4.277 o
-19 -4 -9 141.428 142.234 3.188 22.704 o
-19 -4 -8 411.177 417.595 8.197 4.644 o
-19 -4 -7 4.597 7.059 1.138 609.835 o
-19 -4 -6 73.227 78.935 2.049 50.746 o
-19 -4 -5 197.894 212.213 4.402 13.721 o
-19 -4 -4 196.915 209.481 4.402 13.852 o
-19 -4 -3 264.659 276.727 5.692 9.034 o
-19 -4 -2 82.914 90.851 2.277 43.142 o
-19 -4 -1 174.868 179.045 3.871 16.767 o
-19 -3 -35 10.886 11.613 0.683 415.682 o
-19 -3 -34 378.797 337.673 6.603 5.811 o
-19 -3 -33 286.998 265.418 5.237 8.747 o
-19 -3 -32 87.848 85.766 1.594 44.550 o
-19 -3 -31 89.659 83.640 1.594 44.256 o
-19 -3 -30 368.910 359.305 5.692 5.975 o
-19 -3 -29 103.135 101.856 1.897 36.073 o
-19 -3 -28 51.720 54.268 1.214 80.747 o
-19 -3 -27 24.271 26.489 1.290 169.392 o
-19 -3 -26 95.726 93.431 2.277 38.431 o
-19 -3 -25 96.479 95.936 2.201 38.054 o
-19 -3 -24 159.458 155.365 3.491 19.554 o
-19 -3 -23 107.614 111.799 2.505 32.292 o
-19 -3 -22 0.928 3.415 1.214 991.083 o
-19 -3 -21 66.481 65.956 1.746 59.781 o
-19 -3 -20 101.650 102.919 2.505 34.795 o
-19 -3 -19 148.174 146.485 3.112 21.732 o
-19 -3 -18 248.933 263.445 5.237 9.925 o
-19 -3 -17 51.262 52.750 1.822 76.812 o
-19 -3 -16 204.503 208.342 4.250 13.575 o
-19 -3 -15 22.295 23.149 1.442 179.892 o
-19 -3 -14 1007.630 995.336 18.975 1.020 o
-19 -3 -13 40.130 39.847 1.746 100.019 o
-19 -3 -12 362.230 351.032 6.831 5.908 o
-19 -3 -11 331.660 314.752 6.224 6.865 o
-19 -3 -10 68.825 69.903 2.201 54.533 o
-19 -3 -9 11.843 15.483 1.214 306.625 o
-19 -3 -8 77.743 77.417 2.049 48.972 o
-19 -3 -7 412.137 420.783 8.197 4.619 o
-19 -3 -6 723.557 740.544 14.193 1.783 o
-19 -3 -5 65.588 72.635 2.201 55.574 o
-19 -3 -4 207.724 204.927 4.250 13.493 o
-19 -3 -3 25.469 26.640 1.518 156.653 o
-19 -3 -2 61.327 70.282 2.049 59.834 o
-19 -3 -1 288.211 299.421 5.920 8.037 o
-19 -2 -35 54.590 50.624 1.290 79.052 o
-19 -2 -34 381.303 341.544 6.603 5.748 o
-19 -2 -33 27.830 32.561 0.987 152.146 o
-19 -2 -32 8.284 9.336 0.683 526.054 o
-19 -2 -31 42.474 42.959 1.063 102.557 o
-19 -2 -30 84.625 84.172 1.670 45.946 o
-19 -2 -29 182.427 177.603 2.960 17.042 o
-19 -2 -28 48.400 47.740 1.214 88.690 o
-19 -2 -27 63.901 63.300 1.290 64.972 o
-19 -2 -26 11.032 12.751 1.214 337.484 o
-19 -2 -25 130.486 119.996 2.656 26.753 o
-19 -2 -24 19.326 22.921 1.214 206.736 o
-19 -2 -23 291.206 280.901 5.617 8.297 o
-19 -2 -22 84.087 85.993 2.125 44.196 o
-19 -2 -21 43.191 42.807 1.670 94.236 o
-19 -2 -20 177.105 177.831 3.719 16.790 o
-19 -2 -19 44.048 45.463 1.897 88.195 o
-19 -2 -18 63.800 66.108 1.822 61.050 o
-19 -2 -17 2.184 3.567 1.138 910.192 o
-19 -2 -16 102.752 108.839 2.505 33.781 o
-19 -2 -15 685.532 686.959 13.206 1.991 o
-19 -2 -14 328.982 333.195 6.527 6.665 o
-19 -2 -13 537.255 540.020 10.398 3.017 o
-19 -2 -12 103.690 108.991 2.732 32.934 o
-19 -2 -11 148.358 147.775 3.188 21.534 o
-19 -2 -10 169.070 181.626 3.871 17.118 o
-19 -2 -9 9.271 10.398 1.366 364.475 o
-19 -2 -8 595.609 591.934 11.385 2.554 o
-19 -2 -7 173.207 172.594 3.643 17.381 o
-19 -2 -6 38.876 37.342 1.518 107.991 o
-19 -2 -5 3.706 5.085 1.063 758.719 o
-19 -2 -4 113.119 113.393 2.732 30.404 o
-19 -2 -3 42.519 46.146 1.670 92.816 o
-19 -2 -2 107.390 111.419 2.656 32.015 o
-19 -2 -1 82.551 85.841 2.201 44.524 o
-19 -1 -35 263.385 238.550 4.706 10.099 o
-19 -1 -34 170.291 146.864 3.036 19.420 o
-19 -1 -33 74.580 72.939 1.670 53.327 o
-19 -1 -32 41.759 40.985 1.138 104.691 o
-19 -1 -31 485.099 456.607 8.728 3.765 o
-19 -1 -30 17.642 19.506 0.759 253.641 o
-19 -1 -29 193.185 192.252 3.188 15.526 o
-19 -1 -28 334.721 340.937 5.389 6.770 o
-19 -1 -27 67.500 70.814 1.518 58.760 o
-19 -1 -26 27.605 29.676 0.987 158.191 o
-19 -1 -25 104.382 102.236 2.505 34.192 o
-19 -1 -24 162.646 166.218 3.491 18.733 o
-19 -1 -23 201.465 190.734 4.023 14.425 o
-19 -1 -22 206.573 202.650 4.250 13.618 o
-19 -1 -21 148.615 152.405 3.264 21.139 o
-19 -1 -20 71.763 66.108 1.822 56.077 o
-19 -1 -19 51.132 50.321 1.594 80.409 o
-19 -1 -18 383.109 379.721 10.398 4.705 o
-19 -1 -17 151.683 153.923 3.264 20.717 o
-19 -1 -16 95.816 102.084 2.581 36.224 o
-19 -1 -15 1088.290 1082.540 20.417 0.885 o
-19 -1 -14 254.385 266.936 5.465 9.587 o
-19 -1 -13 110.781 117.339 2.732 30.479 o
-19 -1 -12 108.609 108.156 2.656 32.107 o
-19 -1 -11 17.779 20.872 1.290 219.491 o
-19 -1 -10 308.919 319.230 6.375 7.219 o
-19 -1 -9 73.667 73.166 2.125 51.572 o
-19 -1 -8 95.357 99.200 2.353 37.454 o
-19 -1 -7 110.519 106.106 2.581 32.096 o
-19 -1 -6 126.210 123.791 2.960 26.591 o
-19 -1 -5 69.014 68.688 1.973 56.096 o
-19 -1 -4 246.004 238.626 4.782 10.687 o
-19 -1 -3 491.003 508.597 9.867 3.423 o
-19 -1 -2 26.369 25.198 1.442 158.538 o
-19 -1 -1 214.575 219.271 4.554 12.568 o
-18 -17 -8 87.144 81.819 2.808 41.058 o
-18 -17 -7 227.088 202.346 5.996 11.396 o
-18 -17 -6 149.752 136.921 4.250 20.390 o
-18 -17 -5 323.544 295.701 8.425 6.516 o
-18 -17 -4 121.579 113.317 3.567 26.906 o
-18 -17 -3 5.716 5.617 1.518 464.682 o
-18 -17 -2 134.787 123.563 3.871 23.576 o
-18 -17 -1 13.728 15.180 1.594 250.822 o
-18 -16 -15 62.529 58.670 2.201 61.789 o
-18 -16 -14 13.654 17.684 1.594 240.936 o
-18 -16 -13 0.303 -0.531 2.049 511.607 o
-18 -16 -12 138.027 128.041 4.023 22.593 o
-18 -16 -11 48.373 39.771 1.897 86.347 o
-18 -16 -10 8.554 4.858 1.973 312.259 o
-18 -16 -9 116.982 109.825 3.491 28.165 o
-18 -16 -8 35.251 29.601 1.746 118.674 o
-18 -16 -7 57.555 53.433 2.429 65.216 o
-18 -16 -6 12.716 10.095 1.594 285.882 o
-18 -16 -5 288.371 262.837 7.438 7.869 o
-18 -16 -4 22.121 21.631 1.670 174.015 o
-18 -16 -3 77.341 71.952 2.656 47.331 o
-18 -16 -2 180.726 165.687 5.161 15.448 o
-18 -16 -1 40.361 45.691 2.125 89.483 o
-18 -15 -20 43.713 43.414 2.505 81.061 o
-18 -15 -19 0.628 1.366 0.759 2328.130 o
-18 -15 -18 187.446 184.965 5.313 14.288 o
-18 -15 -17 106.265 110.660 3.643 29.633 o
-18 -15 -16 130.266 127.358 4.099 23.458 o
-18 -15 -15 25.634 20.948 1.746 158.044 o
-18 -15 -14 33.678 31.574 1.897 116.438 o
-18 -15 -13 112.891 111.647 4.023 27.304 o
-18 -15 -12 213.173 194.073 5.692 12.397 o
-18 -15 -11 115.845 112.330 3.719 27.563 o
-18 -15 -10 87.736 87.359 3.415 37.387 o
-18 -15 -9 35.880 34.003 1.973 108.085 o
-18 -15 -8 152.909 129.256 4.023 20.826 o
-18 -15 -7 152.806 142.614 4.706 19.094 o
-18 -15 -6 139.859 115.290 3.643 23.891 o
-18 -15 -5 492.980 458.049 12.447 3.267 o
-18 -15 -4 36.669 35.748 1.897 106.635 o
-18 -15 -3 26.508 21.479 1.746 153.967 o
-18 -15 -2 15.096 11.688 2.201 200.558 o
-18 -15 -1 81.709 74.077 2.732 44.742 o
-18 -14 -23 42.517 41.744 1.973 91.566 o
-18 -14 -22 69.397 61.933 2.505 54.453 o
-18 -14 -21 77.051 77.644 2.732 45.872 o
-18 -14 -20 5.013 5.085 0.911 739.614 o
-18 -14 -19 120.193 115.442 3.643 26.778 o
-18 -14 -18 49.064 54.419 2.201 74.159 o
-18 -14 -17 136.188 128.572 3.947 22.930 o
-18 -14 -16 83.113 85.082 3.188 40.125 o
-18 -14 -15 11.014 7.362 0.987 422.551 o
-18 -14 -14 203.966 193.921 5.541 12.963 o
-18 -14 -13 273.764 266.253 7.666 8.059 o
-18 -14 -12 37.451 40.530 2.049 98.507 o
-18 -14 -11 204.641 208.190 6.072 12.156 o
-18 -14 -10 56.301 57.379 2.884 60.377 o
-18 -14 -9 147.308 135.859 4.250 20.699 o
-18 -14 -8 139.140 129.863 4.023 22.349 o
-18 -14 -7 747.951 708.439 19.202 1.555 o
-18 -14 -6 311.447 287.353 8.273 6.845 o
-18 -14 -5 161.433 163.258 5.009 17.075 o
-18 -14 -4 181.955 163.865 4.858 15.764 o
-18 -14 -3 96.082 89.181 3.036 36.366 o
-18 -14 -2 11.283 5.009 2.049 269.077 o
-18 -14 -1 261.439 236.728 6.831 9.154 o
-18 -13 -26 119.992 118.250 2.581 28.904 o
-18 -13 -25 36.031 33.699 1.366 120.097 o
-18 -13 -24 125.429 120.603 2.656 27.561 o
-18 -13 -23 51.439 45.236 1.442 84.389 o
-18 -13 -22 45.863 50.549 1.594 86.407 o
-18 -13 -21 124.238 123.867 2.732 27.345 o
-18 -13 -20 55.082 51.004 1.518 76.579 o
-18 -13 -19 64.583 71.041 1.897 58.489 o
-18 -13 -18 168.826 155.061 3.264 18.926 o
-18 -13 -17 105.666 100.794 2.277 34.639 o
-18 -13 -16 160.507 165.611 3.491 18.960 o
-18 -13 -15 173.480 169.026 3.491 17.658 o
-18 -13 -14 168.380 173.656 3.643 17.737 o
-18 -13 -13 120.452 115.594 2.732 28.761 o
-18 -13 -12 72.035 70.662 1.973 53.857 o
-18 -13 -11 485.930 480.135 9.260 3.615 o
-18 -13 -10 6.042 4.478 0.987 660.993 o
-18 -13 -9 246.901 246.140 5.009 10.404 o
-18 -13 -8 118.220 112.861 2.581 29.767 o
-18 -13 -7 114.520 107.093 2.429 31.456 o
-18 -13 -6 218.054 210.543 4.326 12.759 o
-18 -13 -5 217.670 207.507 6.224 11.504 o
-18 -13 -4 257.489 254.716 7.210 8.820 o
-18 -13 -3 50.257 59.277 2.581 66.989 o
-18 -13 -2 168.082 161.361 4.858 16.842 o
-18 -13 -1 79.543 76.582 2.732 45.096 o
-18 -12 -28 0.831 3.188 0.911 1454.410 o
-18 -12 -27 43.576 45.312 1.366 95.622 o
-18 -12 -26 172.815 161.437 3.415 18.116 o
-18 -12 -25 62.147 55.178 1.670 67.252 o
-18 -12 -24 89.362 86.525 2.125 42.147 o
-18 -12 -23 79.717 83.640 2.125 46.418 o
-18 -12 -22 186.816 179.349 3.719 16.012 o
-18 -12 -21 544.497 519.982 10.019 3.064 o
-18 -12 -20 54.248 57.303 1.670 73.115 o
-18 -12 -19 164.732 162.955 3.415 18.776 o
-18 -12 -18 24.299 27.248 1.214 170.155 o
-18 -12 -17 21.443 27.020 1.366 177.952 o
-18 -12 -16 68.931 66.184 1.746 58.155 o
-18 -12 -15 87.103 90.775 2.125 42.195 o
-18 -12 -14 10.287 14.345 1.063 355.552 o
-18 -12 -13 209.729 208.570 4.326 13.235 o
-18 -12 -12 44.561 45.767 1.442 92.993 o
-18 -12 -11 131.523 133.126 2.884 25.168 o
-18 -12 -10 147.444 151.722 3.264 21.310 o
-18 -12 -9 1.505 4.630 0.911 1153.700 o
-18 -12 -8 159.781 167.888 3.643 18.747 o
-18 -12 -7 9.494 9.032 1.063 426.396 o
-18 -12 -6 88.130 92.065 2.125 41.607 o
-18 -12 -5 85.884 87.815 2.201 42.897 o
-18 -12 -4 130.367 129.863 2.808 25.720 o
-18 -12 -3 42.835 39.391 1.518 99.434 o
-18 -12 -2 710.792 680.508 12.979 1.942 o
-18 -12 -1 68.938 67.550 1.442 59.241 o
-18 -11 -30 108.725 93.963 2.125 35.102 o
-18 -11 -29 101.874 88.802 2.125 37.726 o
-18 -11 -28 101.552 93.811 2.125 37.090 o
-18 -11 -27 107.894 103.070 2.277 33.796 o
-18 -11 -26 385.321 368.640 7.134 5.406 o
-18 -11 -25 28.026 29.980 1.214 150.687 o
-18 -11 -24 4.181 7.893 0.987 669.917 o
-18 -11 -23 35.751 37.494 1.442 115.250 o
-18 -11 -22 124.849 133.658 2.884 26.156 o
-18 -11 -21 253.886 245.532 5.009 10.168 o
-18 -11 -20 2.047 4.099 1.063 962.360 o
-18 -11 -19 54.811 58.518 1.594 72.640 o
-18 -11 -18 6.304 5.920 1.063 583.699 o
-18 -11 -17 34.839 36.507 1.442 118.248 o
-18 -11 -16 134.333 132.140 2.884 24.825 o
-18 -11 -15 24.943 28.234 1.138 167.679 o
-18 -11 -14 226.502 228.303 4.706 11.722 o
-18 -11 -13 165.392 169.861 3.567 18.238 o
-18 -11 -12 118.864 119.085 2.656 28.886 o
-18 -11 -11 286.723 290.996 5.844 8.202 o
-18 -11 -10 74.547 77.569 1.897 51.143 o
-18 -11 -9 28.333 26.944 1.214 154.932 o
-18 -11 -8 30.931 33.168 1.518 129.912 o
-18 -11 -7 125.317 121.286 2.732 27.381 o
-18 -11 -6 137.048 134.568 2.960 24.142 o
-18 -11 -5 497.631 487.270 9.411 3.496 o
-18 -11 -4 462.117 450.080 7.514 4.112 o
-18 -11 -3 100.784 98.289 1.973 37.058 o
-18 -11 -2 374.080 361.126 5.692 5.883 o
-18 -11 -1 50.233 48.120 1.214 86.107 o
-18 -10 -32 14.504 12.979 0.987 309.884 o
-18 -10 -31 73.394 68.537 1.670 55.193 o
-18 -10 -30 14.341 14.876 0.911 305.792 o
-18 -10 -29 28.890 29.449 1.214 148.666 o
-18 -10 -28 40.085 43.490 1.290 103.602 o
-18 -10 -27 35.800 31.802 1.290 124.209 o
-18 -10 -26 172.968 170.241 3.567 17.574 o
-18 -10 -25 245.919 232.478 4.630 10.883 o
-18 -10 -24 23.585 24.363 1.138 182.536 o
-18 -10 -23 237.789 230.732 4.630 11.241 o
-18 -10 -22 1.944 1.214 0.835 1554.670 o
-18 -10 -21 180.616 188.532 3.871 15.992 o
-18 -10 -20 401.887 399.303 7.742 4.915 o
-18 -10 -19 45.430 46.830 1.442 91.044 o
-18 -10 -18 184.813 190.354 4.023 15.502 o
-18 -10 -17 276.378 276.271 5.465 8.804 o
-18 -10 -16 51.762 49.790 1.518 80.709 o
-18 -10 -15 78.053 82.122 2.201 47.114 o
-18 -10 -14 34.792 38.101 1.290 119.263 o
-18 -10 -13 104.908 106.258 2.429 33.765 o
-18 -10 -12 9.713 12.979 1.366 335.804 o
-18 -10 -11 0.928 3.491 0.987 1273.700 o
-18 -10 -10 12.795 14.345 1.138 309.355 o
-18 -10 -9 192.746 208.494 4.326 14.179 o
-18 -10 -8 5.042 4.858 0.987 710.908 o
-18 -10 -7 11.909 15.559 1.063 320.726 o
-18 -10 -6 119.828 127.662 2.960 27.332 o
-18 -10 -5 22.090 22.921 1.138 193.986 o
-18 -10 -4 57.841 61.858 1.822 66.929 o
-18 -10 -3 59.785 63.375 1.897 64.321 o
-18 -10 -2 48.564 52.522 1.518 82.772 o
-18 -10 -1 144.374 145.877 3.112 22.224 o
-18 -9 -34 12.206 10.322 0.683 400.375 o
-18 -9 -33 48.175 48.423 1.366 87.158 o
-18 -9 -32 243.396 229.745 3.719 11.475 o
-18 -9 -31 129.177 119.996 2.656 26.972 o
-18 -9 -30 101.130 89.864 2.125 37.789 o
-18 -9 -29 76.272 70.586 1.746 52.722 o
-18 -9 -28 26.628 26.565 1.290 159.790 o
-18 -9 -27 152.809 146.105 3.036 21.316 o
-18 -9 -26 16.680 19.278 1.214 238.074 o
-18 -9 -25 113.728 109.825 2.429 31.331 o
-18 -9 -24 438.212 424.274 8.273 4.341 o
-18 -9 -23 66.374 69.447 1.973 57.430 o
-18 -9 -22 216.033 211.757 4.326 12.830 o
-18 -9 -21 69.685 71.952 1.822 55.591 o
-18 -9 -20 473.628 463.058 8.956 3.799 o
-18 -9 -19 191.363 201.435 4.174 14.595 o
-18 -9 -18 138.213 139.198 3.036 23.549 o
-18 -9 -17 169.010 175.098 3.643 17.624 o
-18 -9 -16 98.643 97.909 2.429 36.479 o
-18 -9 -15 38.836 41.744 1.442 105.248 o
-18 -9 -14 37.562 42.048 1.442 107.266 o
-18 -9 -13 204.663 198.475 4.099 13.952 o
-18 -9 -12 152.075 153.847 3.264 20.678 o
-18 -9 -11 54.368 57.303 1.518 74.200 o
-18 -9 -10 379.027 375.699 7.362 5.398 o
-18 -9 -9 107.555 112.178 2.505 32.262 o
-18 -9 -8 0.765 2.884 0.835 1668.860 o
-18 -9 -7 59.287 65.576 1.973 63.339 o
-18 -9 -6 262.762 262.837 5.237 9.491 o
-18 -9 -5 58.252 66.335 1.822 64.898 o
-18 -9 -4 18.014 18.443 1.366 221.787 o
-18 -9 -3 131.894 138.439 2.960 24.599 o
-18 -9 -2 173.675 189.899 4.099 16.226 o
-18 -9 -1 35.577 41.213 1.670 107.931 o
-18 -8 -35 6.576 4.933 0.683 723.690 o
-18 -8 -34 106.088 102.084 1.822 35.404 o
-18 -8 -33 17.920 19.051 0.759 253.181 o
-18 -8 -32 99.575 100.414 1.822 37.465 o
-18 -8 -31 14.423 13.130 1.214 289.436 o
-18 -8 -30 73.009 67.094 1.897 54.694 o
-18 -8 -29 1.583 1.518 0.987 1346.580 o
-18 -8 -28 6.022 7.362 0.911 611.794 o
-18 -8 -27 49.117 45.463 1.442 87.100 o
-18 -8 -26 298.804 279.004 5.541 8.158 o
-18 -8 -25 36.660 36.052 1.290 117.413 o
-18 -8 -24 14.513 13.965 1.063 296.955 o
-18 -8 -23 84.234 89.181 2.125 43.534 o
-18 -8 -22 218.970 214.186 4.326 12.624 o
-18 -8 -21 209.944 213.124 4.326 13.105 o
-18 -8 -20 330.070 329.249 6.451 6.701 o
-18 -8 -19 79.448 87.132 2.049 46.114 o
-18 -8 -18 127.619 123.715 2.732 26.787 o
-18 -8 -17 279.024 282.040 5.617 8.596 o
-18 -8 -16 46.945 45.539 1.442 89.870 o
-18 -8 -15 14.640 17.912 1.063 273.234 o
-18 -8 -14 131.567 131.077 2.960 25.186 o
-18 -8 -13 200.356 198.931 4.099 14.189 o
-18 -8 -12 24.583 26.413 1.214 170.731 o
-18 -8 -11 398.663 415.621 8.045 4.810 o
-18 -8 -10 70.793 79.162 2.049 51.896 o
-18 -8 -9 28.891 30.739 1.290 144.700 o
-18 -8 -8 16.908 14.117 1.442 241.225 o
-18 -8 -7 120.266 129.711 2.808 27.381 o
-18 -8 -6 122.401 133.734 2.884 26.544 o
-18 -8 -5 146.204 153.847 3.340 21.226 o
-18 -8 -4 76.624 80.225 2.049 48.842 o
-18 -8 -3 82.767 90.851 2.353 42.899 o
-18 -8 -2 332.731 336.459 6.603 6.551 o
-18 -8 -1 130.476 141.475 3.264 24.074 o
-18 -7 -36 5.504 7.969 0.683 694.191 o
-18 -7 -35 149.426 146.409 2.429 22.427 o
-18 -7 -34 148.382 142.462 2.429 22.811 o
-18 -7 -33 91.270 93.128 1.746 41.485 o
-18 -7 -32 146.229 144.511 2.505 22.867 o
-18 -7 -31 602.643 587.988 11.309 2.539 o
-18 -7 -30 51.374 49.334 1.442 82.078 o
-18 -7 -29 54.369 50.776 1.973 73.300 o
-18 -7 -28 47.260 45.463 1.594 87.848 o
-18 -7 -27 76.374 73.698 1.897 51.196 o
-18 -7 -26 203.498 192.327 3.947 14.312 o
-18 -7 -25 15.719 16.774 1.063 268.008 o
-18 -7 -24 44.862 47.513 1.442 91.355 o
-18 -7 -23 386.202 368.033 7.210 5.384 o
-18 -7 -22 22.701 24.591 1.214 183.585 o
-18 -7 -21 84.712 81.212 2.049 45.176 o
-18 -7 -20 200.829 205.306 4.174 13.921 o
-18 -7 -19 520.922 522.183 10.019 3.188 o
-18 -7 -18 5.961 7.134 1.290 501.884 o
-18 -7 -17 39.625 46.450 1.442 99.941 o
-18 -7 -16 32.657 30.815 1.442 130.224 o
-18 -7 -15 230.351 233.085 4.782 11.414 o
-18 -7 -14 199.788 209.025 4.326 13.761 o
-18 -7 -13 7.787 12.068 1.138 417.342 o
-18 -7 -12 115.901 126.903 2.884 28.243 o
-18 -7 -11 197.815 204.395 4.250 14.063 o
-18 -7 -10 97.371 102.843 2.505 35.929 o
-18 -7 -9 758.368 784.565 14.952 1.631 o
-18 -7 -8 333.029 359.001 7.059 6.243 o
-18 -7 -7 23.919 30.587 1.366 160.086 o
-18 -7 -6 182.765 205.989 4.250 14.925 o
-18 -7 -5 107.600 121.210 2.732 30.735 o
-18 -7 -4 23.386 27.172 1.518 163.525 o
-18 -7 -3 345.531 367.881 7.210 5.945 o
-18 -7 -2 116.175 127.510 2.884 28.139 o
-18 -7 -1 162.796 173.808 3.643 18.210 o
-18 -6 -37 128.568 110.584 1.973 29.060 o
-18 -6 -36 29.981 29.980 0.911 150.666 o
-18 -6 -35 291.585 283.558 4.554 8.604 o
-18 -6 -34 302.173 290.768 4.630 8.211 o
-18 -6 -33 15.402 16.622 0.759 292.063 o
-18 -6 -32 340.140 328.566 5.237 6.818 o
-18 -6 -31 348.671 340.634 5.389 6.520 o
-18 -6 -30 47.464 45.084 1.518 88.670 o
-18 -6 -29 36.870 32.788 1.290 120.562 o
-18 -6 -28 305.904 289.478 5.768 7.791 o
-18 -6 -27 53.490 60.643 1.594 72.877 o
-18 -6 -26 14.525 15.332 1.063 288.680 o
-18 -6 -25 56.876 66.184 1.746 66.540 o
-18 -6 -24 27.302 30.208 1.366 148.736 o
-18 -6 -23 27.689 31.878 1.442 142.767 o
-18 -6 -22 119.077 118.933 2.581 29.012 o
-18 -6 -21 47.136 44.249 1.518 89.648 o
-18 -6 -20 116.303 113.848 2.581 30.050 o
-18 -6 -19 60.789 68.688 1.746 62.707 o
-18 -6 -18 71.789 71.876 1.822 54.430 o
-18 -6 -17 155.429 149.521 3.188 20.645 o
-18 -6 -16 87.016 89.181 2.277 41.968 o
-18 -6 -15 41.664 42.807 1.442 99.591 o
-18 -6 -14 78.360 79.846 1.973 48.470 o
-18 -6 -13 145.089 160.450 3.491 20.776 o
-18 -6 -12 626.406 644.532 12.371 2.281 o
-18 -6 -11 108.231 115.366 2.732 31.216 o
-18 -6 -10 55.851 57.455 1.746 70.993 o
-18 -6 -9 393.552 420.783 8.197 4.811 o
-18 -6 -8 128.787 138.895 3.188 24.625 o
-18 -6 -7 254.121 260.864 5.237 9.797 o
-18 -6 -6 287.666 306.176 6.148 7.891 o
-18 -6 -5 135.927 153.543 3.491 22.218 o
-18 -6 -4 165.948 180.032 3.795 17.514 o
-18 -6 -3 6.178 5.541 1.138 572.134 o
-18 -6 -2 143.562 157.338 3.340 21.328 o
-18 -6 -1 126.554 135.176 3.188 25.222 o
-18 -5 -38 25.906 24.515 0.835 179.931 o
-18 -5 -37 34.493 30.663 0.987 134.316 o
-18 -5 -36 75.924 74.533 1.442 53.100 o
-18 -5 -35 144.889 138.363 2.353 23.636 o
-18 -5 -34 2.468 2.353 0.607 1577.550 o
-18 -5 -33 276.927 260.257 4.174 9.499 o
-18 -5 -32 145.093 139.881 2.429 23.414 o
-18 -5 -31 131.668 126.827 2.201 26.709 o
-18 -5 -30 105.501 100.718 1.822 35.747 o
-18 -5 -29 15.768 15.559 1.138 268.141 o
-18 -5 -28 61.127 65.501 1.746 63.603 o
-18 -5 -27 58.354 60.719 1.746 67.532 o
-18 -5 -26 99.259 99.048 2.429 36.153 o
-18 -5 -25 19.282 21.176 1.290 208.673 o
-18 -5 -24 247.921 248.644 4.933 10.360 o
-18 -5 -23 39.112 36.963 1.518 107.905 o
-18 -5 -22 128.507 135.176 2.960 25.338 o
-18 -5 -21 7.904 10.702 1.063 445.654 o
-18 -5 -20 61.809 66.032 1.746 62.925 o
-18 -5 -19 9.319 12.068 1.063 395.809 o
-18 -5 -18 283.632 273.387 5.465 8.646 o
-18 -5 -17 48.934 50.017 1.518 83.799 o
-18 -5 -16 75.151 76.278 2.125 50.092 o
-18 -5 -15 31.088 36.963 1.442 126.416 o
-18 -5 -14 48.266 46.830 1.518 86.538 o
-18 -5 -13 60.984 66.184 1.746 63.460 o
-18 -5 -12 14.231 13.889 1.214 287.283 o
-18 -5 -11 324.938 318.471 6.300 6.936 o
-18 -5 -10 195.796 204.092 4.250 14.189 o
-18 -5 -9 15.881 16.849 1.670 221.418 o
-18 -5 -8 40.910 42.276 1.442 101.249 o
-18 -5 -7 15.764 16.849 1.290 250.793 o
-18 -5 -6 52.504 60.871 1.746 72.452 o
-18 -5 -5 30.255 35.293 1.366 132.328 o
-18 -5 -4 130.463 147.623 3.415 23.402 o
-18 -5 -3 114.795 125.081 2.732 28.932 o
-18 -5 -2 211.334 232.933 4.782 12.249 o
-18 -5 -1 116.993 127.813 2.884 27.966 o
-18 -4 -38 310.264 287.201 5.617 7.766 o
-18 -4 -37 42.494 38.860 0.987 106.929 o
-18 -4 -36 3.829 5.617 0.683 937.749 o
-18 -4 -35 249.542 242.345 3.947 10.867 o
-18 -4 -34 277.766 267.619 4.326 9.306 o
-18 -4 -33 63.132 56.772 1.214 68.563 o
-18 -4 -32 212.646 200.600 3.340 13.931 o
-18 -4 -31 90.775 94.722 1.746 41.380 o
-18 -4 -30 6.939 8.045 0.683 611.400 o
-18 -4 -29 201.685 198.399 4.099 14.127 o
-18 -4 -28 141.586 148.989 3.188 22.266 o
-18 -4 -27 314.607 298.662 5.920 7.452 o
-18 -4 -26 478.138 484.310 9.260 3.655 o
-18 -4 -25 122.455 119.161 2.656 28.217 o
-18 -4 -24 8.669 7.286 1.138 455.800 o
-18 -4 -23 97.709 104.664 2.353 36.026 o
-18 -4 -22 326.673 322.570 6.375 6.844 o
-18 -4 -21 201.593 207.583 4.174 13.813 o
-18 -4 -20 128.174 135.783 3.112 25.075 o
-18 -4 -19 7.369 8.121 1.063 499.991 o
-18 -4 -18 14.634 15.180 1.290 269.315 o
-18 -4 -17 69.471 75.747 1.897 54.260 o
-18 -4 -16 36.083 37.646 1.518 113.081 o
-18 -4 -15 236.974 231.339 4.706 11.220 o
-18 -4 -14 179.775 182.081 3.719 16.426 o
-18 -4 -13 29.053 28.841 1.290 147.230 o
-18 -4 -12 51.419 60.415 1.746 73.657 o
-18 -4 -11 325.048 324.239 6.375 6.859 o
-18 -4 -10 140.462 143.373 3.036 22.979 o
-18 -4 -9 127.583 127.282 2.960 26.090 o
-18 -4 -8 331.441 318.775 8.956 6.050 o
-18 -4 -7 331.847 350.424 6.907 6.370 o
-18 -4 -6 49.209 53.509 1.670 80.040 o
-18 -4 -5 6.646 8.349 1.214 481.495 o
-18 -4 -4 312.291 325.757 6.451 7.066 o
-18 -4 -3 1383.300 1410.430 26.792 0.557 o
-18 -4 -2 50.388 55.786 1.973 74.678 o
-18 -4 -1 70.155 76.050 2.125 52.622 o
-18 -3 -39 127.313 116.884 2.429 27.964 o
-18 -3 -38 89.303 87.132 1.897 42.813 o
-18 -3 -37 91.735 79.390 1.746 43.826 o
-18 -3 -36 127.711 110.281 1.973 29.255 o
-18 -3 -35 27.275 26.716 0.911 167.089 o
-18 -3 -34 307.632 301.622 4.858 7.882 o
-18 -3 -33 98.049 92.521 1.822 39.133 o
-18 -3 -32 33.264 36.128 1.063 129.056 o
-18 -3 -31 50.852 51.915 1.214 83.074 o
-18 -3 -30 4.175 4.402 0.759 923.986 o
-18 -3 -29 97.683 91.989 1.746 39.526 o
-18 -3 -28 401.347 397.709 7.742 4.930 o
-18 -3 -27 33.498 34.154 1.518 122.426 o
-18 -3 -26 52.126 48.423 1.518 81.062 o
-18 -3 -25 96.742 97.985 2.277 37.453 o
-18 -3 -24 236.052 246.595 4.933 10.835 o
-18 -3 -23 270.495 274.753 5.465 8.990 o
-18 -3 -22 69.424 70.814 2.049 54.833 o
-18 -3 -21 299.920 303.443 5.996 7.696 o
-18 -3 -20 62.949 67.398 1.897 60.710 o
-18 -3 -19 189.059 188.760 4.023 15.271 o
-18 -3 -18 92.281 100.642 2.505 37.664 o
-18 -3 -17 521.624 526.282 10.170 3.158 o
-18 -3 -16 582.125 575.464 11.081 2.666 o
-18 -3 -15 22.210 26.944 1.366 174.638 o
-18 -3 -14 118.152 121.514 2.656 28.792 o
-18 -3 -13 26.385 24.363 1.214 167.444 o
-18 -3 -12 271.156 291.755 5.768 8.618 o
-18 -3 -11 10.704 9.487 1.290 359.230 o
-18 -3 -10 480.218 493.114 9.563 3.576 o
-18 -3 -9 549.205 548.065 10.550 2.923 o
-18 -3 -8 276.393 284.089 5.768 8.581 o
-18 -3 -7 262.242 258.966 5.237 9.568 o
-18 -3 -6 820.727 829.573 15.863 1.444 o
-18 -3 -5 233.207 233.085 4.782 11.296 o
-18 -3 -4 604.482 610.150 11.764 2.459 o
-18 -3 -3 152.727 160.222 3.491 19.985 o
-18 -3 -2 141.949 153.240 3.491 21.528 o
-18 -3 -1 158.064 157.490 3.415 19.679 o
-18 -2 -39 70.555 57.379 1.366 61.919 o
-18 -2 -38 6.008 6.451 0.683 710.738 o
-18 -2 -37 31.913 27.020 0.987 147.680 o
-18 -2 -36 264.146 264.355 5.161 9.457 o
-18 -2 -35 246.347 221.700 3.643 11.555 o
-18 -2 -34 209.517 204.016 3.340 14.014 o
-18 -2 -33 4.667 3.264 0.759 932.564 o
-18 -2 -32 168.513 172.366 2.884 18.525 o
-18 -2 -31 84.977 88.270 1.746 44.729 o
-18 -2 -30 32.161 35.672 1.063 132.579 o
-18 -2 -29 265.692 266.480 4.250 9.734 o
-18 -2 -28 45.155 45.919 1.138 95.184 o
-18 -2 -27 17.329 16.622 1.138 248.574 o
-18 -2 -26 226.195 226.102 4.706 11.783 o
-18 -2 -25 176.340 176.389 3.719 16.905 o
-18 -2 -24 147.958 142.158 3.112 22.015 o
-18 -2 -23 30.299 33.547 1.442 132.849 o
-18 -2 -22 268.429 271.414 5.465 9.097 o
-18 -2 -21 222.441 228.531 4.630 11.941 o
-18 -2 -20 170.836 184.434 3.871 16.870 o
-18 -2 -19 106.835 115.442 2.581 31.877 o
-18 -2 -18 1.927 5.237 1.290 745.370 o
-18 -2 -17 81.296 84.703 2.201 45.242 o
-18 -2 -16 352.550 380.784 7.438 5.701 o
-18 -2 -15 457.382 478.238 9.184 3.837 o
-18 -2 -14 157.008 174.567 3.643 18.695 o
-18 -2 -13 22.911 24.060 1.518 171.897 o
-18 -2 -12 798.980 800.732 15.256 1.526 o
-18 -2 -11 390.780 389.361 7.590 5.126 o
-18 -2 -10 182.029 183.903 3.795 16.125 o
-18 -2 -9 47.308 46.374 1.897 83.680 o
-18 -2 -8 26.303 30.511 1.366 151.598 o
-18 -2 -7 117.200 124.626 2.808 28.372 o
-18 -2 -6 65.767 73.242 1.973 56.662 o
-18 -2 -5 25.663 28.766 1.290 159.273 o
-18 -2 -4 53.814 62.465 2.049 68.061 o
-18 -2 -3 60.350 65.956 1.822 63.500 o
-18 -2 -2 438.703 437.708 8.425 4.254 o
-18 -2 -1 45.223 47.664 1.594 89.058 o
-18 -1 -39 71.453 62.996 1.518 58.732 o
-18 -1 -38 189.507 168.495 3.415 16.473 o
-18 -1 -37 357.300 323.025 6.300 6.323 o
-18 -1 -36 133.650 119.465 2.581 26.405 o
-18 -1 -35 45.173 46.298 1.214 94.147 o
-18 -1 -34 1.637 2.353 0.683 1749.080 o
-18 -1 -33 92.361 89.636 1.670 41.922 o
-18 -1 -32 148.836 148.534 2.581 22.195 o
-18 -1 -31 165.487 156.579 2.656 19.794 o
-18 -1 -30 415.726 407.273 6.451 4.917 o
-18 -1 -29 147.965 150.052 2.581 22.209 o
-18 -1 -28 201.514 205.610 3.415 14.398 o
-18 -1 -27 274.048 267.543 4.326 9.422 o
-18 -1 -26 19.146 21.935 1.214 210.953 o
-18 -1 -25 51.017 53.281 1.670 78.245 o
-18 -1 -24 107.795 117.188 2.656 31.297 o
-18 -1 -23 877.859 856.062 16.242 1.322 o
-18 -1 -22 103.713 114.607 2.581 32.676 o
-18 -1 -21 321.417 321.811 6.375 6.950 o
-18 -1 -20 513.273 525.371 10.170 3.208 o
-18 -1 -19 140.319 144.284 3.188 22.714 o
-18 -1 -18 369.257 379.949 7.362 5.497 o
-18 -1 -17 119.470 134.265 3.112 26.538 o
-18 -1 -16 148.631 162.272 3.491 20.302 o
-18 -1 -15 293.798 311.564 6.224 7.666 o
-18 -1 -14 62.928 82.046 2.201 54.438 o
-18 -1 -13 37.578 36.507 2.201 98.540 o
-18 -1 -12 1213.310 1257.340 23.908 0.699 o
-18 -1 -11 50.133 53.736 2.049 75.113 o
-18 -1 -10 233.801 234.451 4.858 11.203 o
-18 -1 -9 711.577 700.014 13.434 1.894 o
-18 -1 -8 782.019 787.374 15.028 1.578 o
-18 -1 -7 507.066 505.258 9.867 3.334 o
-18 -1 -6 146.028 148.154 3.340 21.571 o
-18 -1 -5 339.971 353.385 6.907 6.214 o
-18 -1 -4 324.518 329.780 6.451 6.797 o
-18 -1 -3 158.457 167.129 3.567 18.994 o
-18 -1 -2 29.503 33.471 1.594 131.398 o
-18 -1 -1 98.378 97.985 2.505 36.315 o
-17 -18 -13 36.193 29.525 2.125 108.267 o
-17 -18 -12 153.136 138.971 4.250 19.945 o
-17 -18 -11 61.560 54.495 2.201 63.920 o
-17 -18 -10 54.460 53.433 2.656 65.238 o
-17 -18 -9 6.469 4.478 1.366 505.972 o
-17 -18 -8 55.347 54.192 2.201 68.791 o
-17 -18 -7 66.474 69.447 2.656 52.983 o
-17 -18 -6 24.634 28.082 1.746 149.124 o
-17 -18 -5 413.363 406.741 11.157 4.168 o
-17 -18 -4 11.306 8.728 1.594 311.196 o
-17 -18 -3 28.018 23.756 1.746 145.199 o
-17 -18 -2 35.915 42.503 1.973 100.753 o
-17 -18 -1 136.668 128.345 4.023 22.741 o
-17 -17 -18 67.501 58.442 2.125 59.161 o
-17 -17 -17 51.112 48.651 2.049 76.633 o
-17 -17 -16 60.312 60.188 2.581 59.687 o
-17 -17 -15 128.580 118.933 3.643 25.220 o
-17 -17 -14 59.240 60.188 2.201 63.545 o
-17 -17 -13 19.360 19.886 1.518 199.887 o
-17 -17 -12 19.786 21.707 1.594 188.603 o
-17 -17 -11 6.322 5.389 1.366 495.776 o
-17 -17 -10 365.173 347.085 9.715 5.224 o
-17 -17 -9 62.852 63.831 2.429 58.198 o
-17 -17 -8 49.970 55.861 2.429 70.219 o
-17 -17 -7 27.654 32.257 2.201 120.634 o
-17 -17 -6 65.418 61.402 2.429 57.388 o
-17 -17 -5 57.750 59.125 2.353 63.704 o
-17 -17 -4 132.377 119.692 3.795 24.311 o
-17 -17 -3 112.968 108.080 3.415 29.249 o
-17 -17 -2 335.534 320.444 9.032 5.956 o
-17 -17 -1 69.179 73.091 2.732 50.269 o
-17 -16 -23 53.407 53.736 2.732 65.101 o
-17 -16 -22 61.850 64.893 2.353 59.056 o
-17 -16 -21 44.707 48.651 2.201 81.458 o
-17 -16 -20 132.022 129.559 3.947 23.396 o
-17 -16 -19 4.404 6.983 2.049 340.807 o
-17 -16 -18 158.837 146.712 4.402 18.814 o
-17 -16 -17 25.758 25.806 1.822 146.474 o
-17 -16 -16 12.162 14.573 1.594 268.172 o
-17 -16 -15 95.766 88.118 3.264 35.740 o
-17 -16 -14 200.705 193.466 5.541 13.136 o
-17 -16 -13 94.674 90.320 3.036 36.594 o
-17 -16 -12 242.455 223.825 6.527 10.100 o
-17 -16 -11 311.768 293.045 8.121 6.842 o
-17 -16 -10 195.463 175.706 5.161 14.241 o
-17 -16 -9 12.351 13.055 1.746 257.607 o
-17 -16 -8 117.110 111.799 3.643 27.589 o
-17 -16 -7 45.885 45.539 2.201 81.873 o
-17 -16 -6 92.437 95.936 3.188 35.875 o
-17 -16 -5 7.636 8.728 1.594 367.632 o
-17 -16 -4 28.320 21.328 2.049 137.414 o
-17 -16 -3 495.135 467.005 12.675 3.203 o
-17 -16 -2 235.189 226.330 6.603 10.252 o
-17 -16 -1 23.577 22.770 1.746 162.346 o
-17 -15 -26 3.990 3.719 0.835 935.469 o
-17 -15 -25 101.349 101.021 3.340 32.571 o
-17 -15 -24 9.511 6.755 0.987 470.848 o
-17 -15 -23 115.620 111.951 3.719 27.633 o
-17 -15 -22 265.659 253.274 7.210 8.627 o
-17 -15 -21 17.156 14.497 0.911 274.998 o
-17 -15 -20 17.191 17.001 1.063 252.902 o
-17 -15 -19 113.779 120.375 3.795 27.045 o
-17 -15 -18 90.339 96.999 3.112 36.580 o
-17 -15 -17 124.445 112.937 3.643 26.301 o
-17 -15 -16 29.077 23.908 1.214 157.761 o
-17 -15 -15 495.435 477.934 13.055 3.128 o
-17 -15 -14 528.189 503.816 13.738 2.833 o
-17 -15 -13 129.354 122.880 4.023 24.030 o
-17 -15 -12 89.439 97.075 3.643 34.722 o
-17 -15 -11 301.522 313.310 8.652 6.659 o
-17 -15 -10 282.361 267.695 7.590 7.883 o
-17 -15 -9 30.733 29.980 2.125 118.573 o
-17 -15 -8 50.681 43.642 1.973 80.529 o
-17 -15 -7 28.901 26.489 1.973 131.415 o
-17 -15 -6 293.094 260.257 7.286 7.855 o
-17 -15 -5 111.766 98.441 3.340 30.630 o
-17 -15 -4 198.822 188.836 5.617 13.281 o
-17 -15 -3 92.604 86.297 2.808 38.622 o
-17 -15 -2 115.571 105.196 3.719 28.223 o
-17 -15 -1 130.961 134.113 4.174 22.793 o
-17 -14 -29 10.310 10.702 0.911 411.279 o
-17 -14 -28 127.911 127.738 2.808 26.276 o
-17 -14 -27 86.646 87.056 2.125 43.033 o
-17 -14 -26 26.113 27.931 1.138 163.529 o
-17 -14 -25 8.205 8.956 0.987 477.020 o
-17 -14 -24 47.926 51.763 1.442 84.687 o
-17 -14 -23 0.963 2.201 0.911 1559.530 o
-17 -14 -22 18.418 11.992 0.987 270.020 o
-17 -14 -21 397.433 372.056 7.286 5.205 o
-17 -14 -20 4.282 3.567 0.911 863.900 o
-17 -14 -19 248.276 253.805 5.009 10.220 o
-17 -14 -18 109.903 103.981 2.429 32.845 o
-17 -14 -17 103.016 112.330 2.505 33.297 o
-17 -14 -16 96.492 103.222 2.353 36.559 o
-17 -14 -15 132.644 132.595 2.884 25.041 o
-17 -14 -14 63.749 63.983 1.746 62.281 o
-17 -14 -13 70.647 71.648 1.822 55.131 o
-17 -14 -12 13.264 16.622 1.063 295.992 o
-17 -14 -11 100.521 110.129 2.429 34.371 o
-17 -14 -10 2.727 3.340 1.063 927.727 o
-17 -14 -9 5.700 6.755 0.911 644.379 o
-17 -14 -8 290.993 282.571 5.541 8.308 o
-17 -14 -7 142.880 132.975 2.884 23.567 o
-17 -14 -6 134.046 120.679 2.656 26.118 o
-17 -14 -5 98.382 95.329 2.201 37.581 o
-17 -14 -4 576.969 555.655 15.104 2.415 o
-17 -14 -3 270.550 251.073 7.286 8.494 o
-17 -14 -2 96.053 91.989 3.491 34.321 o
-17 -14 -1 30.663 31.119 1.897 123.585 o
-17 -13 -31 308.312 288.188 5.617 7.799 o
-17 -13 -30 164.350 155.592 3.188 19.413 o
-17 -13 -29 54.484 56.317 1.518 74.560 o
-17 -13 -28 334.820 321.355 6.300 6.726 o
-17 -13 -27 93.720 88.194 2.125 40.368 o
-17 -13 -26 157.839 152.405 3.188 20.235 o
-17 -13 -25 162.616 151.797 3.188 19.775 o
-17 -13 -24 516.599 515.201 9.867 3.247 o
-17 -13 -23 290.123 286.290 5.692 8.230 o
-17 -13 -22 16.860 17.229 1.290 239.927 o
-17 -13 -21 130.077 133.658 2.884 25.345 o
-17 -13 -20 38.712 38.481 1.290 110.711 o
-17 -13 -19 136.966 139.426 3.112 23.582 o
-17 -13 -18 10.643 9.943 0.987 401.466 o
-17 -13 -17 196.335 192.176 3.947 14.755 o
-17 -13 -16 79.730 86.904 2.049 46.044 o
-17 -13 -15 96.992 100.035 2.353 36.866 o
-17 -13 -14 117.513 118.402 2.656 29.207 o
-17 -13 -13 79.142 86.752 2.125 46.011 o
-17 -13 -12 37.806 40.302 1.594 106.012 o
-17 -13 -11 292.201 291.831 5.768 8.085 o
-17 -13 -10 226.364 231.339 4.706 11.663 o
-17 -13 -9 113.346 122.804 2.808 29.260 o
-17 -13 -8 1368.640 1322.610 24.971 0.596 o
-17 -13 -7 5.751 6.983 1.063 584.658 o
-17 -13 -6 38.699 41.365 1.290 107.991 o
-17 -13 -5 17.670 17.533 1.214 237.143 o
-17 -13 -4 216.083 214.338 4.402 12.714 o
-17 -13 -3 102.649 95.784 2.125 36.500 o
-17 -13 -2 393.799 372.739 7.286 5.245 o
-17 -13 -1 69.323 60.643 1.594 60.495 o
-17 -12 -33 22.243 16.698 0.911 221.501 o
-17 -12 -32 103.823 96.391 2.125 36.091 o
-17 -12 -31 164.344 156.731 3.264 19.274 o
-17 -12 -30 12.955 12.523 0.911 342.898 o
-17 -12 -29 240.028 236.273 4.630 11.040 o
-17 -12 -28 133.418 122.197 2.732 25.971 o
-17 -12 -27 328.148 314.752 6.148 6.952 o
-17 -12 -26 107.015 103.981 2.353 33.717 o
-17 -12 -25 90.056 96.316 2.201 39.996 o
-17 -12 -24 111.518 109.825 2.505 31.642 o
-17 -12 -23 575.745 555.427 10.702 2.767 o
-17 -12 -22 546.840 543.207 10.398 2.959 o
-17 -12 -21 293.961 295.246 5.844 7.976 o
-17 -12 -20 231.111 236.425 4.706 11.356 o
-17 -12 -19 87.795 90.851 2.201 41.675 o
-17 -12 -18 101.608 98.820 2.277 35.968 o
-17 -12 -17 46.599 50.700 1.518 86.204 o
-17 -12 -16 110.155 107.473 2.429 32.385 o
-17 -12 -15 158.816 157.262 3.340 19.706 o
-17 -12 -14 160.837 165.307 3.491 18.944 o
-17 -12 -13 52.992 60.567 1.746 72.149 o
-17 -12 -12 422.748 408.563 7.893 4.621 o
-17 -12 -11 55.617 59.277 1.670 70.998 o
-17 -12 -10 22.447 22.542 1.366 183.837 o
-17 -12 -9 71.954 75.064 1.822 53.474 o
-17 -12 -8 49.728 47.664 1.442 84.985 o
-17 -12 -7 116.920 129.635 3.036 27.505 o
-17 -12 -6 798.849 791.244 15.028 1.543 o
-17 -12 -5 553.050 559.070 10.854 2.852 o
-17 -12 -4 33.463 40.909 1.442 116.472 o
-17 -12 -3 720.387 725.137 13.814 1.825 o
-17 -12 -2 300.853 306.327 5.996 7.643 o
-17 -12 -1 19.021 20.720 0.759 236.660 o
-17 -11 -35 136.238 115.973 2.581 26.268 o
-17 -11 -34 57.252 54.875 1.594 72.079 o
-17 -11 -33 45.433 42.883 1.290 95.504 o
-17 -11 -32 28.186 27.855 1.063 157.656 o
-17 -11 -31 14.202 14.193 1.063 299.382 o
-17 -11 -30 103.663 104.361 2.277 34.695 o
-17 -11 -29 61.539 60.112 1.746 65.290 o
-17 -11 -28 98.220 97.985 2.277 37.028 o
-17 -11 -27 81.451 88.726 2.125 44.688 o
-17 -11 -26 263.953 270.807 5.313 9.301 o
-17 -11 -25 83.447 91.762 2.125 43.346 o
-17 -11 -24 223.026 224.660 4.478 12.093 o
-17 -11 -23 60.795 59.581 1.746 66.060 o
-17 -11 -22 100.882 103.298 2.353 35.359 o
-17 -11 -21 54.723 53.433 1.518 75.729 o
-17 -11 -20 10.341 16.318 1.290 312.572 o
-17 -11 -19 281.572 282.647 5.617 8.521 o
-17 -11 -18 28.773 31.270 1.214 146.063 o
-17 -11 -17 77.003 81.060 2.049 48.480 o
-17 -11 -16 168.350 172.214 3.643 17.800 o
-17 -11 -15 6.876 11.309 0.987 481.706 o
-17 -11 -14 43.026 44.780 1.518 95.016 o
-17 -11 -13 255.415 259.877 5.161 9.806 o
-17 -11 -12 16.629 21.935 1.138 232.571 o
-17 -11 -11 66.541 65.728 1.746 59.815 o
-17 -11 -10 270.393 269.213 5.389 9.103 o
-17 -11 -9 459.198 461.616 8.956 3.915 o
-17 -11 -8 104.307 113.393 2.656 32.486 o
-17 -11 -7 66.353 68.081 1.822 58.750 o
-17 -11 -6 79.357 78.555 1.897 48.627 o
-17 -11 -5 832.253 847.409 16.166 1.401 o
-17 -11 -4 163.435 162.120 3.415 18.935 o
-17 -11 -3 29.453 28.462 0.835 156.689 o
-17 -11 -2 83.798 87.056 1.746 45.446 o
-17 -11 -1 109.317 112.482 1.973 32.974 o
-17 -10 -36 19.026 21.403 1.063 220.877 o
-17 -10 -35 371.420 346.933 6.755 5.820 o
-17 -10 -34 159.430 148.306 3.112 20.373 o
-17 -10 -33 180.842 166.218 3.415 17.239 o
-17 -10 -32 312.091 300.255 5.920 7.488 o
-17 -10 -31 376.342 347.540 6.755 5.745 o
-17 -10 -30 35.046 35.748 1.290 121.348 o
-17 -10 -29 10.633 13.510 1.063 356.785 o
-17 -10 -28 160.777 153.467 3.188 19.877 o
-17 -10 -27 3.308 6.907 0.835 841.930 o
-17 -10 -26 24.316 24.819 1.290 172.793 o
-17 -10 -25 38.711 42.048 1.290 107.338 o
-17 -10 -24 64.761 67.929 1.746 60.260 o
-17 -10 -23 485.997 497.137 9.487 3.533 o
-17 -10 -22 8.684 9.563 0.987 454.306 o
-17 -10 -21 28.167 32.940 1.214 145.326 o
-17 -10 -20 573.249 577.058 11.081 2.701 o
-17 -10 -19 34.342 35.217 1.290 123.613 o
-17 -10 -18 147.662 159.539 3.415 20.650 o
-17 -10 -17 209.332 220.258 4.554 12.801 o
-17 -10 -16 9.385 10.702 0.911 433.588 o
-17 -10 -15 10.520 10.702 1.214 363.073 o
-17 -10 -14 237.586 233.996 4.706 11.142 o
-17 -10 -13 124.089 132.595 2.884 26.363 o
-17 -10 -12 16.784 21.024 1.290 225.971 o
-17 -10 -11 343.207 352.322 6.907 6.171 o
-17 -10 -10 63.249 70.738 1.897 59.426 o
-17 -10 -9 291.388 299.421 5.920 7.962 o
-17 -10 -8 274.139 298.965 5.920 8.388 o
-17 -10 -7 940.188 967.102 18.443 1.117 o
-17 -10 -6 298.372 303.215 5.996 7.733 o
-17 -10 -5 85.671 91.610 2.125 42.559 o
-17 -10 -4 258.015 271.945 5.389 9.431 o
-17 -10 -3 189.111 194.377 4.023 15.084 o
-17 -10 -2 186.806 204.319 4.174 14.788 o
-17 -10 -1 669.539 695.384 13.358 2.016 o
-17 -9 -37 111.998 108.839 2.353 31.986 o
-17 -9 -36 227.469 205.761 4.174 12.509 o
-17 -9 -35 313.305 303.671 5.920 7.426 o
-17 -9 -34 86.627 87.208 1.670 44.523 o
-17 -9 -33 34.919 34.154 0.911 129.605 o
-17 -9 -32 69.742 67.019 1.670 57.796 o
-17 -9 -31 150.838 153.315 3.340 20.743 o
-17 -9 -30 220.207 227.393 4.554 12.113 o
-17 -9 -29 81.969 79.466 1.897 47.265 o
-17 -9 -28 321.096 296.612 5.844 7.359 o
-17 -9 -27 40.067 40.150 1.214 107.587 o
-17 -9 -26 56.560 61.326 1.746 68.746 o
-17 -9 -25 30.139 31.119 1.138 143.667 o
-17 -9 -24 109.182 107.321 2.353 32.802 o
-17 -9 -23 29.291 31.498 1.290 142.272 o
-17 -9 -22 132.978 142.310 3.036 24.049 o
-17 -9 -21 404.572 409.094 7.893 4.807 o
-17 -9 -20 46.175 45.767 1.442 90.754 o
-17 -9 -19 7.429 9.032 0.987 500.552 o
-17 -9 -18 130.425 137.756 3.112 24.604 o
-17 -9 -17 58.958 66.335 1.746 64.891 o
-17 -9 -16 518.858 544.042 10.474 3.097 o
-17 -9 -15 212.182 219.803 4.478 12.722 o
-17 -9 -14 26.860 33.092 1.290 147.454 o
-17 -9 -13 83.073 89.788 2.277 43.279 o
-17 -9 -12 536.930 541.158 10.322 3.022 o
-17 -9 -11 433.207 455.848 8.880 4.160 o
-17 -9 -10 722.441 751.322 14.345 1.767 o
-17 -9 -9 68.281 73.091 1.973 55.258 o
-17 -9 -8 104.708 105.347 2.429 33.925 o
-17 -9 -7 278.567 280.825 5.617 8.625 o
-17 -9 -6 64.867 73.318 1.897 57.614 o
-17 -9 -5 416.651 445.526 8.652 4.385 o
-17 -9 -4 133.815 139.274 3.112 24.021 o
-17 -9 -3 360.753 375.775 7.362 5.639 o
-17 -9 -2 75.723 86.297 2.429 46.170 o
-17 -9 -1 123.376 136.618 3.036 25.878 o
-17 -8 -39 213.188 185.193 3.795 14.058 o
-17 -8 -38 162.564 150.204 3.112 19.947 o
-17 -8 -37 5.678 5.465 0.683 770.113 o
-17 -8 -36 12.852 15.028 0.683 343.760 o
-17 -8 -35 31.248 30.587 0.911 145.433 o
-17 -8 -34 69.922 72.863 1.442 56.974 o
-17 -8 -33 148.052 152.860 2.581 22.026 o
-17 -8 -32 134.345 129.331 2.277 25.959 o
-17 -8 -31 96.822 94.797 2.201 38.121 o
-17 -8 -30 22.223 23.529 1.138 191.625 o
-17 -8 -29 302.017 304.506 5.920 7.662 o
-17 -8 -28 312.732 302.760 5.920 7.448 o
-17 -8 -27 24.962 26.944 1.290 165.584 o
-17 -8 -26 300.499 302.077 5.920 7.722 o
-17 -8 -25 321.620 321.659 6.300 6.969 o
-17 -8 -24 298.991 281.660 5.617 8.095 o
-17 -8 -23 126.197 126.220 2.732 26.815 o
-17 -8 -22 93.809 90.471 2.125 39.966 o
-17 -8 -21 333.058 318.016 6.224 6.809 o
-17 -8 -20 34.196 33.244 1.214 127.759 o
-17 -8 -19 93.314 98.441 2.353 38.168 o
-17 -8 -18 73.410 77.720 1.897 51.672 o
-17 -8 -17 205.524 216.008 4.326 13.261 o
-17 -8 -16 1.300 4.706 1.138 945.001 o
-17 -8 -15 79.716 83.716 2.049 46.717 o
-17 -8 -14 87.622 92.672 2.125 41.678 o
-17 -8 -13 565.810 578.348 11.081 2.731 o
-17 -8 -12 152.776 164.548 3.491 19.762 o
-17 -8 -11 62.628 66.943 1.897 61.076 o
-17 -8 -10 256.806 278.245 5.617 9.273 o
-17 -8 -9 506.770 532.961 10.246 3.216 o
-17 -8 -8 250.916 259.270 5.161 9.964 o
-17 -8 -7 425.201 439.985 8.501 4.355 o
-17 -8 -6 763.647 800.504 15.256 1.593 o
-17 -8 -5 93.400 110.357 2.656 35.529 o
-17 -8 -4 72.673 84.323 2.125 49.367 o
-17 -8 -3 240.188 253.805 5.161 10.430 o
-17 -8 -2 325.275 353.385 6.907 6.455 o
-17 -8 -1 145.934 159.387 3.340 20.948 o
-17 -7 -40 174.520 155.289 3.264 18.392 o
-17 -7 -39 46.516 41.137 0.987 98.137 o
-17 -7 -38 202.105 191.796 3.112 14.992 o
-17 -7 -37 178.051 165.763 2.808 18.030 o
-17 -7 -36 26.549 21.555 0.759 185.909 o
-17 -7 -35 176.396 168.799 2.884 17.978 o
-17 -7 -34 24.108 23.984 0.835 190.338 o
-17 -7 -33 438.316 417.671 6.603 4.598 o
-17 -7 -32 395.186 398.013 6.300 5.240 o
-17 -7 -31 294.025 296.385 5.844 7.962 o
-17 -7 -30 45.001 42.200 1.366 95.818 o
-17 -7 -29 87.593 87.056 2.201 42.416 o
-17 -7 -28 185.798 181.398 3.795 15.945 o
-17 -7 -27 250.701 249.403 4.933 10.248 o
-17 -7 -26 357.273 362.341 7.059 5.848 o
-17 -7 -25 96.346 101.553 2.277 37.053 o
-17 -7 -24 205.965 209.101 4.326 13.421 o
-17 -7 -23 139.120 142.538 2.960 23.320 o
-17 -7 -22 248.316 261.775 5.237 9.974 o
-17 -7 -21 393.015 390.347 7.590 5.094 o
-17 -7 -20 188.576 188.988 3.871 15.425 o
-17 -7 -19 52.172 51.991 1.518 79.076 o
-17 -7 -18 105.642 99.959 2.277 34.752 o
-17 -7 -17 93.089 89.788 2.201 40.071 o
-17 -7 -16 493.605 495.467 9.563 3.480 o
-17 -7 -15 89.569 89.712 2.201 41.259 o
-17 -7 -14 20.151 21.555 1.442 194.802 o
-17 -7 -13 279.052 283.254 5.617 8.580 o
-17 -7 -12 124.624 130.166 2.808 26.612 o
-17 -7 -11 105.722 108.232 3.567 30.195 o
-17 -7 -10 236.544 239.612 4.782 11.032 o
-17 -7 -9 270.137 298.206 5.920 8.501 o
-17 -7 -8 95.064 111.951 2.581 35.113 o
-17 -7 -7 314.001 337.749 6.679 6.854 o
-17 -7 -6 77.140 84.096 2.277 46.741 o
-17 -7 -5 270.024 289.933 5.768 8.672 o
-17 -7 -4 275.717 292.058 5.844 8.465 o
-17 -7 -3 47.484 54.419 1.670 81.433 o
-17 -7 -2 128.944 141.551 3.036 24.673 o
-17 -7 -1 86.626 96.012 2.277 40.927 o
-17 -6 -40 176.594 161.209 2.732 18.428 o
-17 -6 -39 109.282 111.875 2.049 32.903 o
-17 -6 -38 100.274 97.682 1.746 37.838 o
-17 -6 -37 157.543 155.972 2.581 20.746 o
-17 -6 -36 272.983 261.775 4.174 9.601 o
-17 -6 -35 83.472 82.805 1.518 47.206 o
-17 -6 -34 44.746 42.124 1.063 99.480 o
-17 -6 -33 43.588 44.401 1.063 99.512 o
-17 -6 -32 73.305 71.117 1.442 55.497 o
-17 -6 -31 271.288 253.957 4.099 9.812 o
-17 -6 -30 324.009 319.685 6.300 6.942 o
-17 -6 -29 52.973 54.343 1.594 76.388 o
-17 -6 -28 77.512 76.202 1.973 49.700 o
-17 -6 -27 59.449 62.085 1.670 66.654 o
-17 -6 -26 36.382 43.718 1.442 107.902 o
-17 -6 -25 70.934 69.371 1.746 55.999 o
-17 -6 -24 100.808 106.790 2.353 34.923 o
-17 -6 -23 12.611 11.916 1.138 328.900 o
-17 -6 -22 68.335 70.662 1.822 56.752 o
-17 -6 -21 21.155 23.605 1.366 187.648 o
-17 -6 -20 61.714 60.264 1.670 65.606 o
-17 -6 -19 314.264 311.337 6.148 7.259 o
-17 -6 -18 27.830 31.498 1.366 144.931 o
-17 -6 -17 266.146 268.909 5.237 9.295 o
-17 -6 -16 256.679 258.663 5.237 9.750 o
-17 -6 -15 285.714 288.643 5.768 8.283 o
-17 -6 -14 193.467 198.779 4.099 14.608 o
-17 -6 -13 613.340 635.121 12.296 2.347 o
-17 -6 -12 79.480 82.502 2.125 46.757 o
-17 -6 -11 107.385 108.839 2.505 32.682 o
-17 -6 -10 50.677 58.822 1.670 75.791 o
-17 -6 -9 27.829 27.779 1.214 155.245 o
-17 -6 -8 36.423 41.744 1.366 110.860 o
-17 -6 -7 249.958 266.329 5.389 9.773 o
-17 -6 -6 7.295 8.121 1.138 483.920 o
-17 -6 -5 659.923 693.790 13.282 2.050 o
-17 -6 -4 274.531 283.178 5.692 8.672 o
-17 -6 -3 346.873 364.010 7.134 5.972 o
-17 -6 -2 85.592 101.401 2.429 39.850 o
-17 -6 -1 261.723 273.084 5.465 9.269 o
-17 -5 -41 151.990 137.453 2.884 22.116 o
-17 -5 -40 144.207 138.136 2.353 23.746 o
-17 -5 -39 145.191 135.403 2.353 23.798 o
-17 -5 -38 141.191 138.439 2.353 24.146 o
-17 -5 -37 107.666 103.754 1.897 34.613 o
-17 -5 -36 65.812 67.246 1.366 61.787 o
-17 -5 -35 13.684 13.889 0.759 333.859 o
-17 -5 -34 362.586 335.321 5.389 6.327 o
-17 -5 -33 61.346 57.987 1.214 69.558 o
-17 -5 -32 38.245 41.972 1.138 110.282 o
-17 -5 -31 167.144 166.674 2.808 18.989 o
-17 -5 -30 168.605 176.844 3.643 17.585 o
-17 -5 -29 19.049 19.734 1.138 222.841 o
-17 -5 -28 470.954 458.580 8.804 3.854 o
-17 -5 -27 83.306 88.118 2.125 44.087 o
-17 -5 -26 55.947 57.531 1.670 71.475 o
-17 -5 -25 311.830 309.591 5.996 7.372 o
-17 -5 -24 198.632 209.556 4.250 13.868 o
-17 -5 -23 211.266 226.634 4.630 12.500 o
-17 -5 -22 317.441 323.860 6.375 7.006 o
-17 -5 -21 79.389 83.261 2.049 46.952 o
-17 -5 -20 3.647 9.411 1.138 598.994 o
-17 -5 -19 134.698 138.819 3.036 24.053 o
-17 -5 -18 46.999 51.535 1.442 85.955 o
-17 -5 -17 261.953 261.547 5.237 9.537 o
-17 -5 -16 189.546 200.145 4.099 14.810 o
-17 -5 -15 77.088 86.980 2.125 46.822 o
-17 -5 -14 34.622 36.507 1.594 115.830 o
-17 -5 -13 651.231 636.866 12.220 2.220 o
-17 -5 -12 53.214 57.835 1.822 72.534 o
-17 -5 -11 232.675 227.924 4.782 11.425 o
-17 -5 -10 17.911 17.533 1.214 235.242 o
-17 -5 -9 64.837 72.332 2.353 55.113 o
-17 -5 -8 149.164 161.892 3.415 20.365 o
-17 -5 -7 295.730 304.506 5.996 7.778 o
-17 -5 -6 25.698 28.614 1.366 157.125 o
-17 -5 -5 442.074 471.331 9.108 3.992 o
-17 -5 -4 443.275 488.332 9.487 3.867 o
-17 -5 -3 432.488 450.914 8.728 4.208 o
-17 -5 -2 307.500 304.582 6.072 7.494 o
-17 -5 -1 23.233 31.346 1.290 163.689 o
-17 -4 -42 33.080 30.587 0.911 139.740 o
-17 -4 -41 127.609 116.732 2.429 27.925 o
-17 -4 -40 69.067 64.969 1.594 59.249 o
-17 -4 -39 0.317 1.670 0.531 3633.910 o
-17 -4 -38 33.650 33.395 0.987 132.875 o
-17 -4 -37 35.568 36.735 0.911 124.715 o
-17 -4 -36 284.496 270.503 4.326 9.061 o
-17 -4 -35 186.353 188.001 3.112 16.222 o
-17 -4 -34 8.471 10.095 0.683 505.835 o
-17 -4 -33 136.992 140.413 2.429 24.508 o
-17 -4 -32 124.229 117.415 2.125 28.998 o
-17 -4 -31 4.298 5.085 0.759 875.015 o
-17 -4 -30 124.984 125.461 2.125 28.106 o
-17 -4 -29 217.505 220.789 4.402 12.488 o
-17 -4 -28 95.853 100.945 2.277 37.282 o
-17 -4 -27 214.215 216.994 4.402 12.741 o
-17 -4 -26 125.823 129.635 2.960 26.183 o
-17 -4 -25 100.239 102.160 2.429 35.471 o
-17 -4 -24 84.791 89.788 2.125 43.214 o
-17 -4 -23 401.475 415.546 8.045 4.780 o
-17 -4 -22 186.123 200.600 4.174 14.948 o
-17 -4 -21 591.201 606.735 11.537 2.532 o
-17 -4 -20 96.522 98.820 2.201 37.614 o
-17 -4 -19 221.749 246.671 4.858 11.445 o
-17 -4 -18 95.989 101.325 2.277 37.188 o
-17 -4 -17 346.648 359.912 7.059 6.024 o
-17 -4 -16 307.267 302.456 5.996 7.545 o
-17 -4 -15 64.776 73.622 1.897 57.577 o
-17 -4 -14 31.288 31.270 1.366 135.003 o
-17 -4 -13 109.428 119.313 2.732 30.554 o
-17 -4 -12 278.873 302.153 5.996 8.202 o
-17 -4 -11 535.489 537.667 10.322 3.039 o
-17 -4 -10 317.069 326.289 6.451 6.969 o
-17 -4 -9 414.494 410.764 7.969 4.682 o
-17 -4 -8 104.098 116.049 3.719 29.312 o
-17 -4 -7 439.116 448.865 12.296 3.642 o
-17 -4 -6 788.450 776.596 15.104 1.574 o
-17 -4 -5 229.407 249.707 7.514 9.497 o
-17 -4 -4 69.316 71.724 1.897 55.469 o
-17 -4 -3 335.066 327.958 6.527 6.604 o
-17 -4 -2 13.009 17.229 1.290 275.502 o
-17 -4 -1 365.060 374.864 7.362 5.587 o
-17 -3 -42 198.428 172.518 3.415 15.680 o
-17 -3 -41 29.845 29.676 1.063 148.582 o
-17 -3 -40 32.261 30.208 0.987 141.495 o
-17 -3 -39 236.378 209.101 3.415 12.405 o
-17 -3 -38 142.529 132.291 2.201 24.583 o
-17 -3 -37 27.456 26.261 0.911 167.283 o
-17 -3 -36 89.890 85.007 1.670 43.684 o
-17 -3 -35 81.066 76.506 1.594 49.473 o
-17 -3 -34 17.965 17.988 0.835 254.070 o
-17 -3 -33 40.420 43.490 1.063 105.688 o
-17 -3 -32 22.890 29.297 0.911 180.971 o
-17 -3 -31 55.533 56.469 1.290 75.106 o
-17 -3 -30 16.264 19.734 0.759 265.703 o
-17 -3 -29 144.636 146.788 2.581 22.834 o
-17 -3 -28 173.553 187.698 3.871 16.539 o
-17 -3 -27 44.288 47.513 1.594 90.397 o
-17 -3 -26 407.610 415.849 8.045 4.714 o
-17 -3 -25 193.552 197.868 4.174 14.570 o
-17 -3 -24 9.897 11.916 1.214 363.361 o
-17 -3 -23 370.338 385.641 7.514 5.415 o
-17 -3 -22 78.139 87.815 2.125 46.206 o
-17 -3 -21 10.920 12.523 1.214 341.016 o
-17 -3 -20 159.008 163.334 3.415 19.299 o
-17 -3 -19 437.432 461.388 8.956 4.090 o
-17 -3 -18 532.852 532.430 10.246 3.073 o
-17 -3 -17 17.840 18.595 1.214 231.690 o
-17 -3 -16 973.391 962.244 18.367 1.084 o
-17 -3 -15 176.738 168.419 3.567 17.338 o
-17 -3 -14 376.529 377.141 7.514 5.390 o
-17 -3 -13 1047.450 1029.640 19.810 0.952 o
-17 -3 -12 198.986 209.708 4.402 13.730 o
-17 -3 -11 82.871 93.279 2.201 42.999 o
-17 -3 -10 22.607 25.274 1.290 179.534 o
-17 -3 -9 469.754 474.823 9.184 3.758 o
-17 -3 -8 204.357 203.636 4.250 13.713 o
-17 -3 -7 611.722 590.264 11.385 2.494 o
-17 -3 -6 56.374 60.567 1.670 69.787 o
-17 -3 -5 11.783 13.358 1.063 339.032 o
-17 -3 -4 20.995 19.582 1.138 210.284 o
-17 -3 -3 35.581 39.164 1.366 115.155 o
-17 -3 -2 356.818 382.226 10.702 4.888 o
-17 -3 -1 389.644 384.048 7.590 5.171 o
-17 -2 -42 132.455 117.415 2.429 27.021 o
-17 -2 -41 36.152 32.864 0.987 127.017 o
-17 -2 -40 73.289 64.742 1.518 57.059 o
-17 -2 -39 236.185 231.567 4.554 11.330 o
-17 -2 -38 260.138 240.144 3.871 10.535 o
-17 -2 -37 64.191 60.264 1.214 66.293 o
-17 -2 -36 6.710 9.411 0.683 589.643 o
-17 -2 -35 62.537 62.768 1.290 66.228 o
-17 -2 -34 24.508 24.515 0.835 186.861 o
-17 -2 -33 258.490 254.944 4.099 10.236 o
-17 -2 -32 289.833 289.022 4.630 8.554 o
-17 -2 -31 115.789 120.299 2.125 30.390 o
-17 -2 -30 158.128 168.192 2.808 19.804 o
-17 -2 -29 51.045 59.656 1.290 78.026 o
-17 -2 -28 206.272 224.129 3.643 13.446 o
-17 -2 -27 55.638 61.933 1.746 69.260 o
-17 -2 -26 146.083 149.596 3.188 21.692 o
-17 -2 -25 407.414 398.317 7.742 4.860 o
-17 -2 -24 75.996 84.703 2.201 47.444 o
-17 -2 -23 65.304 70.510 1.973 57.755 o
-17 -2 -22 176.293 181.246 3.719 16.721 o
-17 -2 -21 17.274 19.961 1.214 230.798 o
-17 -2 -20 51.097 54.951 1.973 74.402 o
-17 -2 -19 247.955 274.602 5.465 9.669 o
-17 -2 -18 406.223 426.247 8.273 4.638 o
-17 -2 -17 567.976 608.480 11.688 2.612 o
-17 -2 -16 627.011 654.854 12.599 2.248 o
-17 -2 -15 202.067 215.477 4.402 13.405 o
-17 -2 -14 268.096 277.410 5.617 8.958 o
-17 -2 -13 168.896 165.687 3.491 18.195 o
-17 -2 -12 739.103 768.702 20.720 1.456 o
-17 -2 -11 454.379 449.548 8.804 4.020 o
-17 -2 -10 111.170 122.880 4.099 26.478 o
-17 -2 -9 691.490 670.793 12.979 2.008 o
-17 -2 -8 602.900 618.271 11.840 2.444 o
-17 -2 -7 100.081 104.285 2.429 35.234 o
-17 -2 -6 241.739 233.768 4.782 10.943 o
-17 -2 -5 176.342 181.018 3.719 16.726 o
-17 -2 -4 211.929 209.784 4.326 13.089 o
-17 -2 -3 101.150 102.463 2.353 35.398 o
-17 -2 -2 343.383 330.843 6.603 6.417 o
-17 -2 -1 48.990 53.964 1.670 80.030 o
-17 -1 -43 103.769 91.306 1.973 37.204 o
-17 -1 -42 37.221 37.114 1.063 118.422 o
-17 -1 -41 14.475 14.041 0.759 321.007 o
-17 -1 -40 44.973 38.253 1.063 102.308 o
-17 -1 -39 50.811 47.816 1.214 85.580 o
-17 -1 -38 3.727 3.112 0.683 1123.220 o
-17 -1 -37 16.762 16.774 0.683 279.699 o
-17 -1 -36 103.330 95.860 1.746 37.205 o
-17 -1 -35 28.591 29.525 0.835 157.922 o
-17 -1 -34 214.272 213.048 3.491 13.400 o
-17 -1 -33 300.023 304.809 4.858 8.026 o
-17 -1 -32 289.730 298.054 4.782 8.391 o
-17 -1 -31 29.460 32.409 0.911 148.315 o
-17 -1 -30 10.427 12.144 0.835 402.486 o
-17 -1 -29 165.851 174.947 2.884 18.651 o
-17 -1 -28 1081.040 1081.710 16.774 0.944 o
-17 -1 -27 46.925 49.258 1.138 90.297 o
-17 -1 -26 66.673 76.582 1.973 55.180 o
-17 -1 -25 20.073 22.162 1.290 200.938 o
-17 -1 -24 33.975 39.923 1.518 115.058 o
-17 -1 -23 590.221 627.151 11.992 2.466 o
-17 -1 -22 224.127 238.398 4.782 11.563 o
-17 -1 -21 178.817 197.261 4.023 15.675 o
-17 -1 -20 124.142 131.912 2.960 26.269 o
-17 -1 -19 189.045 201.967 4.099 14.784 o
-17 -1 -18 98.709 114.076 2.656 33.719 o
-17 -1 -17 118.035 125.840 2.808 28.111 o
-17 -1 -16 1841.110 1909.760 36.128 0.322 o
-17 -1 -15 250.696 270.427 5.465 9.649 o
-17 -1 -14 258.361 283.709 5.617 9.147 o
-17 -1 -13 49.106 54.799 1.822 77.959 o
-17 -1 -12 629.863 639.143 12.296 2.283 o
-17 -1 -11 111.733 118.402 2.884 29.827 o
-17 -1 -10 337.749 353.612 9.715 5.514 o
-17 -1 -9 157.072 167.888 4.858 17.438 o
-17 -1 -8 122.493 116.201 2.656 28.480 o
-17 -1 -7 261.931 255.020 5.085 9.707 o
-17 -1 -6 72.129 72.407 1.973 53.339 o
-17 -1 -5 180.076 183.903 4.402 15.688 o
-17 -1 -4 119.517 112.027 2.505 29.748 o
-17 -1 -3 576.714 561.119 10.854 2.738 o
-17 -1 -2 343.940 343.214 6.755 6.269 o
-17 -1 -1 30.872 32.940 1.973 119.097 o
-16 -20 -6 95.522 87.435 2.960 37.039 o
-16 -20 -5 118.710 110.205 3.491 27.831 o
-16 -20 -4 11.539 11.081 1.442 313.040 o
-16 -20 -3 18.161 16.166 2.125 179.287 o
-16 -20 -2 43.416 36.659 1.822 96.218 o
-16 -20 -1 4.782 5.161 1.973 366.955 o
-16 -19 -15 202.709 186.407 5.389 13.347 o
-16 -19 -14 77.091 72.256 2.505 48.189 o
-16 -19 -13 185.943 176.616 5.237 14.698 o
-16 -19 -12 6.506 5.465 1.366 488.698 o
-16 -19 -11 8.300 8.652 1.366 400.614 o
-16 -19 -10 31.487 27.399 2.125 119.730 o
-16 -19 -9 195.239 186.787 5.465 13.661 o
-16 -19 -8 9.916 15.104 1.670 280.057 o
-16 -19 -7 662.367 618.195 16.774 1.953 o
-16 -19 -6 220.996 213.275 6.224 11.258 o
-16 -19 -5 30.378 32.409 2.201 114.754 o
-16 -19 -4 104.505 100.566 3.264 32.162 o
-16 -19 -3 94.564 91.686 3.112 36.157 o
-16 -19 -2 179.311 180.639 5.237 14.980 o
-16 -19 -1 4.177 6.831 1.442 518.880 o
-16 -18 -21 59.391 54.040 2.049 66.978 o
-16 -18 -20 41.389 41.213 1.897 94.677 o
-16 -18 -18 19.549 24.136 1.897 168.733 o
-16 -18 -17 11.723 12.751 1.366 308.994 o
-16 -18 -16 231.043 208.873 5.996 11.113 o
-16 -18 -15 56.092 54.343 2.505 65.231 o
-16 -18 -14 96.375 91.230 3.036 36.013 o
-16 -18 -13 74.455 67.702 2.429 50.871 o
-16 -18 -12 35.482 39.391 2.277 98.037 o
-16 -18 -11 40.373 38.936 1.897 97.881 o
-16 -18 -10 103.954 110.205 3.567 30.349 o
-16 -18 -9 36.886 37.646 2.049 101.683 o
-16 -18 -8 185.743 168.723 5.009 15.193 o
-16 -18 -7 161.676 155.213 4.782 17.679 o
-16 -18 -6 80.457 88.650 3.188 40.402 o
-16 -18 -5 469.049 449.928 12.296 3.450 o
-16 -18 -4 96.448 92.445 3.112 35.561 o
-16 -18 -3 64.349 61.402 2.429 58.027 o
-16 -18 -2 3.108 0.152 1.897 487.980 o
-16 -18 -1 18.340 15.635 1.822 199.255 o
-16 -17 -25 71.871 66.184 2.429 52.529 o
-16 -17 -24 76.303 70.738 2.581 48.460 o
-16 -17 -23 84.851 84.855 2.884 40.983 o
-16 -17 -22 77.803 80.605 3.036 43.429 o
-16 -17 -21 34.591 38.784 1.746 110.647 o
-16 -17 -20 26.712 28.917 1.670 143.703 o
-16 -17 -19 16.491 17.381 1.594 220.936 o
-16 -17 -18 67.870 69.675 2.808 51.206 o
-16 -17 -17 127.033 126.523 3.795 24.578 o
-16 -17 -16 167.499 156.351 4.630 17.368 o
-16 -17 -15 2.440 2.125 1.594 622.418 o
-16 -17 -14 128.764 110.736 3.491 26.138 o
-16 -17 -13 306.843 286.973 7.893 7.068 o
-16 -17 -12 58.853 52.674 3.340 55.896 o
-16 -17 -11 48.176 46.450 2.049 80.815 o
-16 -17 -10 69.789 62.389 2.277 55.615 o
-16 -17 -9 55.213 45.387 2.353 71.040 o
-16 -17 -8 98.013 89.788 3.188 35.227 o
-16 -17 -7 235.156 233.920 6.603 10.127 o
-16 -17 -6 26.413 28.082 1.746 143.469 o
-16 -17 -5 74.639 68.537 2.505 50.148 o
-16 -17 -4 122.116 127.586 4.250 24.186 o
-16 -17 -3 212.684 200.676 5.768 12.210 o
-16 -17 -2 45.142 44.325 2.505 79.087 o
-16 -17 -1 236.261 228.152 6.527 10.233 o
-16 -16 -28 55.002 49.714 2.049 72.469 o
-16 -16 -27 2.026 2.884 0.683 1524.740 o
-16 -16 -26 365.384 330.160 9.108 5.472 o
-16 -16 -25 169.475 160.450 4.933 16.677 o
-16 -16 -24 139.935 125.840 3.871 22.776 o
-16 -16 -23 12.168 9.108 0.835 397.635 o
-16 -16 -22 191.831 191.644 5.617 13.570 o
-16 -16 -21 30.245 27.931 1.214 146.704 o
-16 -16 -20 56.350 47.816 2.125 71.367 o
-16 -16 -19 49.383 51.459 2.125 76.108 o
-16 -16 -18 0.517 -0.304 0.911 2251.790 o
-16 -16 -17 239.222 243.331 6.907 9.666 o
-16 -16 -16 4.530 4.402 0.835 844.738 o
-16 -16 -15 80.792 78.859 2.732 44.181 o
-16 -16 -14 215.105 200.980 5.844 12.037 o
-16 -16 -13 175.391 174.719 5.085 15.587 o
-16 -16 -12 344.062 319.913 8.728 5.926 o
-16 -16 -11 46.940 45.463 2.125 81.753 o
-16 -16 -10 733.572 696.371 18.823 1.608 o
-16 -16 -9 23.026 25.654 1.897 152.849 o
-16 -16 -8 30.689 26.868 1.594 137.183 o
-16 -16 -7 82.819 73.850 2.656 44.731 o
-16 -16 -6 431.221 422.073 11.613 3.894 o
-16 -16 -5 75.667 79.162 2.884 45.310 o
-16 -16 -4 226.840 224.508 6.451 10.672 o
-16 -16 -3 198.699 183.827 5.389 13.625 o
-16 -16 -2 405.656 387.084 10.550 4.428 o
-16 -16 -1 395.220 372.587 10.246 4.653 o
-16 -15 -30 36.100 34.003 1.366 119.604 o
-16 -15 -29 90.053 85.766 1.973 42.545 o
-16 -15 -28 82.308 84.020 1.973 45.871 o
-16 -15 -27 13.478 13.662 1.063 312.171 o
-16 -15 -26 241.580 238.322 4.782 10.861 o
-16 -15 -25 106.102 102.919 2.429 33.881 o
-16 -15 -24 39.586 37.949 1.214 110.589 o
-16 -15 -23 95.335 96.316 2.201 38.341 o
-16 -15 -22 28.575 30.587 1.138 149.624 o
-16 -15 -21 57.157 62.161 1.746 67.916 o
-16 -15 -20 480.368 479.680 9.184 3.664 o
-16 -15 -19 234.250 241.054 4.782 11.094 o
-16 -15 -18 98.303 102.539 2.277 36.365 o
-16 -15 -17 367.537 366.894 7.134 5.655 o
-16 -15 -16 480.398 469.358 9.032 3.718 o
-16 -15 -15 101.578 96.391 2.201 36.514 o
-16 -15 -14 303.577 312.930 6.224 7.441 o
-16 -15 -13 52.145 51.535 1.442 79.998 o
-16 -15 -12 33.355 34.458 1.290 126.938 o
-16 -15 -11 95.290 95.253 2.201 38.516 o
-16 -15 -10 52.996 51.383 1.442 79.163 o
-16 -15 -9 174.110 165.004 3.415 17.850 o
-16 -15 -8 514.605 475.050 9.184 3.449 o
-16 -15 -7 313.030 288.643 5.692 7.664 o
-16 -15 -6 417.168 410.916 11.233 4.107 o
-16 -15 -5 372.384 357.559 9.943 5.030 o
-16 -15 -4 20.598 24.288 2.049 157.171 o
-16 -15 -3 197.242 205.078 5.768 12.823 o
-16 -15 -2 78.548 76.734 2.656 45.846 o
-16 -15 -1 270.336 268.378 7.438 8.218 o
-16 -14 -33 4.139 4.630 0.835 871.287 o
-16 -14 -32 10.643 9.184 0.911 421.274 o
-16 -14 -31 105.885 98.744 2.277 34.846 o
-16 -14 -30 9.243 11.157 1.063 407.388 o
-16 -14 -29 43.599 48.499 1.366 93.260 o
-16 -14 -28 211.127 201.208 4.023 13.566 o
-16 -14 -27 166.517 171.303 3.567 18.077 o
-16 -14 -26 13.993 14.724 0.987 305.149 o
-16 -14 -25 234.414 251.073 5.085 10.732 o
-16 -14 -24 252.043 244.090 4.858 10.330 o
-16 -14 -23 114.888 114.607 2.505 30.421 o
-16 -14 -22 193.035 194.832 3.947 14.880 o
-16 -14 -21 195.463 192.327 4.023 14.745 o
-16 -14 -20 198.526 203.257 4.099 14.169 o
-16 -14 -19 39.440 46.526 1.442 100.179 o
-16 -14 -18 342.969 351.108 6.907 6.185 o
-16 -14 -17 180.857 179.956 3.871 16.284 o
-16 -14 -16 11.925 14.800 1.063 325.958 o
-16 -14 -15 489.647 487.953 9.336 3.555 o
-16 -14 -14 62.293 64.514 1.897 62.131 o
-16 -14 -13 207.196 193.694 3.947 14.053 o
-16 -14 -12 147.977 144.663 3.036 21.966 o
-16 -14 -11 51.961 62.465 1.746 72.222 o
-16 -14 -10 594.035 595.653 11.385 2.553 o
-16 -14 -9 115.762 124.778 2.732 28.779 o
-16 -14 -8 543.067 522.791 10.019 3.064 o
-16 -14 -7 202.555 198.248 4.023 14.136 o
-16 -14 -6 32.868 37.570 1.366 122.918 o
-16 -14 -5 176.815 162.727 3.340 17.791 o
-16 -14 -4 84.323 77.796 1.897 46.614 o
-16 -14 -3 122.342 102.691 3.036 28.946 o
-16 -14 -2 35.414 32.712 1.973 110.145 o
-16 -14 -1 99.025 88.953 3.112 35.346 o
-16 -13 -35 2.815 4.023 0.683 1203.090 o
-16 -13 -34 19.233 21.252 0.987 223.449 o
-16 -13 -33 88.347 84.703 1.973 43.368 o
-16 -13 -32 24.078 26.413 1.063 177.777 o
-16 -13 -31 82.747 85.310 1.973 45.428 o
-16 -13 -30 13.109 17.533 1.063 292.379 o
-16 -13 -29 100.987 106.790 2.277 35.072 o
-16 -13 -28 74.975 75.064 1.897 51.553 o
-16 -13 -27 127.140 129.711 2.732 26.374 o
-16 -13 -26 524.795 509.053 9.791 3.224 o
-16 -13 -25 393.189 394.749 7.666 5.053 o
-16 -13 -24 169.681 171.152 3.491 17.890 o
-16 -13 -23 191.749 192.176 3.871 15.109 o
-16 -13 -22 123.535 124.474 2.732 27.413 o
-16 -13 -21 267.990 267.164 5.313 9.235 o
-16 -13 -20 112.610 116.353 2.581 30.547 o
-16 -13 -19 160.096 154.833 3.188 19.876 o
-16 -13 -18 311.975 320.824 6.224 7.187 o
-16 -13 -17 61.231 61.099 1.670 65.656 o
-16 -13 -16 158.573 167.888 3.491 19.035 o
-16 -13 -15 139.379 153.164 3.188 22.280 o
-16 -13 -14 7.835 9.943 1.063 457.915 o
-16 -13 -13 444.184 442.869 8.577 4.163 o
-16 -13 -12 546.787 552.695 10.626 2.917 o
-16 -13 -11 208.781 199.841 4.099 13.681 o
-16 -13 -10 51.511 57.759 1.594 76.144 o
-16 -13 -9 296.327 293.880 5.768 7.962 o
-16 -13 -8 84.247 80.832 1.973 45.729 o
-16 -13 -7 35.332 35.900 1.214 121.795 o
-16 -13 -6 5.648 6.831 0.911 645.145 o
-16 -13 -5 326.163 321.355 6.300 6.886 o
-16 -13 -4 304.905 295.170 5.844 7.725 o
-16 -13 -3 260.342 250.618 5.009 9.864 o
-16 -13 -2 300.489 280.674 5.617 8.071 o
-16 -13 -1 450.801 438.695 12.068 3.632 o
-16 -12 -37 8.107 5.844 0.835 571.540 o
-16 -12 -36 17.866 17.229 0.911 254.540 o
-16 -12 -35 13.394 14.041 0.911 324.537 o
-16 -12 -34 322.416 301.242 5.920 7.262 o
-16 -12 -33 157.566 154.226 3.188 20.168 o
-16 -12 -32 29.061 29.297 1.138 150.164 o
-16 -12 -31 25.781 30.587 1.366 153.283 o
-16 -12 -30 143.659 137.832 2.884 23.142 o
-16 -12 -29 151.982 160.374 3.264 20.340 o
-16 -12 -28 164.563 168.419 3.491 18.459 o
-16 -12 -27 86.754 86.525 2.049 43.361 o
-16 -12 -26 553.132 572.049 10.929 2.815 o
-16 -12 -25 4.514 7.666 1.290 544.364 o
-16 -12 -24 82.580 80.984 1.897 46.678 o
-16 -12 -23 1.447 5.085 0.911 1125.240 o
-16 -12 -22 68.338 74.684 1.973 54.779 o
-16 -12 -21 165.672 170.165 3.567 18.200 o
-16 -12 -20 257.308 272.249 5.389 9.449 o
-16 -12 -19 16.554 19.734 1.214 237.263 o
-16 -12 -18 474.225 478.997 9.260 3.701 o
-16 -12 -17 596.268 595.046 11.385 2.545 o
-16 -12 -16 115.919 125.612 2.732 28.672 o
-16 -12 -15 6.543 8.728 0.911 557.440 o
-16 -12 -14 16.385 19.278 1.063 249.941 o
-16 -12 -13 167.786 172.821 3.643 17.822 o
-16 -12 -12 159.352 162.955 3.415 19.284 o
-16 -12 -11 43.718 42.655 1.366 97.423 o
-16 -12 -10 200.564 214.110 4.326 13.578 o
-16 -12 -9 12.684 18.595 1.063 291.120 o
-16 -12 -8 44.292 42.427 1.366 96.718 o
-16 -12 -7 1.750 3.036 0.911 1256.630 o
-16 -12 -6 176.889 184.813 3.795 16.469 o
-16 -12 -5 644.397 638.081 12.220 2.240 o
-16 -12 -4 747.069 730.677 13.965 1.750 o
-16 -12 -3 430.211 406.893 6.451 4.759 o
-16 -12 -2 876.553 820.162 14.649 1.393 o
-16 -12 -1 380.064 362.644 5.692 5.783 o
-16 -11 -38 169.302 158.477 3.264 18.723 o
-16 -11 -37 5.515 4.782 0.835 747.694 o
-16 -11 -36 166.425 158.856 3.340 18.892 o
-16 -11 -35 25.732 24.667 1.063 174.209 o
-16 -11 -34 209.110 205.610 4.099 13.504 o
-16 -11 -33 34.540 32.257 0.835 134.241 o
-16 -11 -32 327.117 323.025 6.375 6.832 o
-16 -11 -31 36.860 36.963 1.442 113.517 o
-16 -11 -30 11.378 12.144 0.987 364.927 o
-16 -11 -29 485.011 482.868 9.260 3.612 o
-16 -11 -28 119.555 132.595 2.884 27.110 o
-16 -11 -27 367.066 367.729 7.134 5.655 o
-16 -11 -26 425.139 443.476 8.652 4.317 o
-16 -11 -25 528.668 526.434 10.095 3.126 o
-16 -11 -24 404.946 416.608 8.045 4.738 o
-16 -11 -23 2.640 2.732 0.759 1290.200 o
-16 -11 -22 18.250 18.823 1.214 227.764 o
-16 -11 -21 1.663 2.884 0.835 1399.900 o
-16 -11 -20 103.532 118.250 2.581 32.302 o
-16 -11 -19 117.078 122.804 2.656 28.873 o
-16 -11 -18 147.560 151.949 3.264 21.284 o
-16 -11 -17 83.304 86.297 2.201 44.145 o
-16 -11 -16 227.932 233.313 4.630 11.597 o
-16 -11 -15 714.835 724.529 13.738 1.842 o
-16 -11 -14 248.701 250.845 5.009 10.257 o
-16 -11 -13 458.850 478.390 9.260 3.816 o
-16 -11 -12 121.444 126.295 2.808 27.472 o
-16 -11 -11 192.117 203.712 4.174 14.479 o
-16 -11 -10 272.733 287.049 5.692 8.668 o
-16 -11 -9 122.562 125.612 2.732 27.483 o
-16 -11 -8 36.201 33.927 1.442 118.090 o
-16 -11 -7 180.692 187.622 3.947 15.950 o
-16 -11 -6 665.000 688.174 13.130 2.051 o
-16 -11 -5 73.357 73.546 2.049 52.020 o
-16 -11 -4 6.707 8.577 0.683 609.743 o
-16 -11 -3 235.314 228.531 3.719 11.856 o
-16 -11 -2 560.614 543.283 8.425 3.039 o
-16 -11 -1 294.287 288.415 4.554 8.467 o
-16 -10 -40 151.158 140.640 2.884 22.023 o
-16 -10 -39 50.110 49.865 1.366 83.905 o
-16 -10 -38 5.324 5.085 0.835 750.547 o
-16 -10 -37 8.043 9.487 0.911 489.123 o
-16 -10 -36 78.010 78.024 1.973 49.044 o
-16 -10 -35 24.465 21.859 0.759 196.264 o
-16 -10 -34 443.618 437.708 6.907 4.408 o
-16 -10 -33 65.174 67.398 1.366 62.179 o
-16 -10 -32 470.767 475.126 9.108 3.758 o
-16 -10 -31 3.993 2.808 1.063 828.258 o
-16 -10 -30 150.802 149.596 3.112 21.249 o
-16 -10 -29 0.642 2.505 0.683 2202.700 o
-16 -10 -28 175.626 173.125 3.567 17.238 o
-16 -10 -27 44.017 48.347 1.518 91.087 o
-16 -10 -26 114.342 120.679 2.656 29.601 o
-16 -10 -25 602.639 618.575 11.840 2.445 o
-16 -10 -24 104.657 110.660 2.429 33.294 o
-16 -10 -23 292.113 299.952 5.920 7.939 o
-16 -10 -22 43.489 46.071 1.518 93.411 o
-16 -10 -21 149.737 157.110 3.340 20.657 o
-16 -10 -20 155.314 158.780 3.340 19.983 o
-16 -10 -19 4.813 8.728 1.063 587.646 o
-16 -10 -18 82.549 91.154 2.125 43.798 o
-16 -10 -17 12.477 17.077 1.063 302.938 o
-16 -10 -16 289.723 298.586 5.920 8.011 o
-16 -10 -15 80.929 92.293 2.201 43.908 o
-16 -10 -14 207.871 215.249 4.250 13.210 o
-16 -10 -13 117.842 121.817 2.656 28.822 o
-16 -10 -12 32.979 38.708 1.442 119.926 o
-16 -10 -11 53.697 57.152 1.594 74.315 o
-16 -10 -10 234.023 257.373 5.161 10.589 o
-16 -10 -9 49.666 58.138 1.670 77.140 o
-16 -10 -8 736.684 756.862 14.345 1.729 o
-16 -10 -7 91.137 91.610 2.201 40.413 o
-16 -10 -6 373.291 390.347 10.778 4.668 o
-16 -10 -5 24.982 26.261 1.214 169.348 o
-16 -10 -4 277.680 293.956 5.844 8.391 o
-16 -10 -3 24.358 32.181 1.290 157.767 o
-16 -10 -2 34.173 38.329 1.290 120.398 o
-16 -10 -1 385.073 389.512 7.590 5.193 o
-16 -9 -41 103.606 90.016 2.049 37.245 o
-16 -9 -40 129.961 130.925 2.732 25.828 o
-16 -9 -39 26.665 24.895 1.063 169.629 o
-16 -9 -38 143.776 133.050 2.808 23.551 o
-16 -9 -37 0.513 0.683 0.531 4213.580 o
-16 -9 -36 0.162 2.125 0.607 3087.110 o
-16 -9 -35 112.096 111.495 1.973 32.439 o
-16 -9 -34 188.051 186.407 3.112 16.155 o
-16 -9 -33 58.562 59.505 1.290 70.888 o
-16 -9 -32 22.408 23.073 1.063 194.701 o
-16 -9 -31 3.049 3.871 0.987 923.393 o
-16 -9 -30 141.887 132.595 2.808 23.839 o
-16 -9 -29 231.622 248.796 5.009 10.922 o
-16 -9 -28 215.902 215.628 4.402 12.691 o
-16 -9 -27 171.681 176.768 3.567 17.411 o
-16 -9 -26 300.480 305.568 5.996 7.660 o
-16 -9 -25 164.570 164.245 3.340 18.813 o
-16 -9 -24 32.706 34.154 1.138 131.822 o
-16 -9 -23 22.894 29.297 1.366 166.680 o
-16 -9 -22 103.448 111.040 2.429 33.539 o
-16 -9 -21 214.288 214.642 4.250 12.894 o
-16 -9 -20 55.901 59.049 1.594 71.420 o
-16 -9 -19 17.485 17.988 1.063 245.995 o
-16 -9 -18 126.681 131.077 2.884 26.070 o
-16 -9 -17 155.103 158.401 3.264 20.117 o
-16 -9 -16 204.127 215.552 4.326 13.347 o
-16 -9 -15 761.771 795.646 15.180 1.605 o
-16 -9 -14 43.723 45.767 1.442 94.194 o
-16 -9 -13 130.922 131.760 2.884 25.361 o
-16 -9 -12 100.389 105.423 2.808 33.928 o
-16 -9 -11 611.202 643.545 12.371 2.335 o
-16 -9 -10 95.506 96.316 2.353 37.832 o
-16 -9 -9 1210.850 1244.970 23.680 0.706 o
-16 -9 -8 1249.300 1275.710 24.212 0.671 o
-16 -9 -7 215.653 216.236 4.326 12.737 o
-16 -9 -6 25.940 25.806 1.290 163.942 o
-16 -9 -5 939.585 982.054 18.671 1.105 o
-16 -9 -4 359.957 378.735 7.362 5.630 o
-16 -9 -3 120.766 125.537 2.808 27.656 o
-16 -9 -2 136.004 142.614 3.036 23.616 o
-16 -9 -1 17.968 17.608 0.987 247.785 o
-16 -8 -42 75.274 66.943 1.670 54.584 o
-16 -8 -41 15.206 14.573 0.607 316.560 o
-16 -8 -40 103.804 94.722 2.201 36.129 o
-16 -8 -39 549.266 540.930 10.322 2.959 o
-16 -8 -38 110.527 105.879 1.897 33.627 o
-16 -8 -37 60.186 61.933 1.290 68.460 o
-16 -8 -36 100.487 104.057 1.897 36.503 o
-16 -8 -35 274.470 271.945 4.326 9.341 o
-16 -8 -34 115.078 110.736 1.973 31.847 o
-16 -8 -33 166.738 172.973 2.884 18.660 o
-16 -8 -32 6.404 8.577 0.987 546.117 o
-16 -8 -31 42.239 47.816 1.442 94.866 o
-16 -8 -30 249.201 240.599 4.782 10.532 o
-16 -8 -29 52.885 55.102 1.670 75.449 o
-16 -8 -28 104.868 110.053 2.505 33.128 o
-16 -8 -27 14.625 15.407 0.911 298.820 o
-16 -8 -26 421.848 426.779 8.197 4.494 o
-16 -8 -25 488.929 477.327 9.184 3.613 o
-16 -8 -24 153.636 160.070 3.340 20.090 o
-16 -8 -23 181.629 180.715 3.719 16.339 o
-16 -8 -22 56.592 57.076 1.518 72.242 o
-16 -8 -21 54.210 60.643 1.746 71.034 o
-16 -8 -20 221.457 211.074 4.250 12.626 o
-16 -8 -19 443.404 431.864 8.349 4.249 o
-16 -8 -18 12.794 13.738 0.987 328.581 o
-16 -8 -17 334.448 341.468 6.679 6.459 o
-16 -8 -16 38.148 41.593 1.442 106.614 o
-16 -8 -15 452.931 463.817 8.880 3.965 o
-16 -8 -14 242.137 247.278 4.933 10.594 o
-16 -8 -13 476.373 477.707 9.184 3.699 o
-16 -8 -12 169.178 171.152 3.567 17.854 o
-16 -8 -11 265.800 271.262 5.389 9.208 o
-16 -8 -10 62.699 65.652 1.670 62.896 o
-16 -8 -9 96.762 98.061 2.429 36.985 o
-16 -8 -8 1165.860 1210.810 22.921 0.752 o
-16 -8 -7 184.046 194.225 4.174 15.289 o
-16 -8 -6 931.280 942.131 17.836 1.155 o
-16 -8 -5 580.588 600.814 11.461 2.592 o
-16 -8 -4 76.254 78.479 1.973 49.756 o
-16 -8 -3 17.088 20.645 1.214 229.627 o
-16 -8 -2 270.553 296.840 5.844 8.537 o
-16 -8 -1 288.034 306.783 6.072 7.902 o
-16 -7 -43 67.300 60.719 1.594 61.841 o
-16 -7 -42 178.546 158.325 3.340 17.831 o
-16 -7 -41 110.532 108.611 2.429 32.170 o
-16 -7 -40 167.183 165.232 2.732 19.124 o
-16 -7 -39 60.971 58.822 1.290 69.105 o
-16 -7 -38 242.101 229.745 3.719 11.530 o
-16 -7 -37 116.162 116.580 2.049 30.837 o
-16 -7 -36 56.238 56.848 1.214 74.724 o
-16 -7 -35 37.131 40.075 1.214 113.358 o
-16 -7 -34 155.747 156.655 2.656 20.828 o
-16 -7 -33 3.896 4.554 0.607 1040.340 o
-16 -7 -32 49.074 52.977 1.138 85.139 o
-16 -7 -31 167.549 168.875 3.567 18.093 o
-16 -7 -30 33.435 40.075 1.366 118.780 o
-16 -7 -29 11.478 12.979 0.987 355.762 o
-16 -7 -28 130.906 135.859 2.960 24.930 o
-16 -7 -27 182.534 175.630 3.567 16.599 o
-16 -7 -26 369.767 365.528 7.134 5.633 o
-16 -7 -25 138.618 147.471 3.112 22.841 o
-16 -7 -24 386.695 383.744 7.438 5.237 o
-16 -7 -23 147.252 146.864 3.112 21.819 o
-16 -7 -22 50.558 50.852 1.594 80.747 o
-16 -7 -21 345.003 350.880 6.831 6.173 o
-16 -7 -20 98.269 105.499 2.429 35.551 o
-16 -7 -19 206.051 205.458 4.174 13.623 o
-16 -7 -18 207.410 213.351 4.250 13.284 o
-16 -7 -17 94.770 94.038 2.505 37.902 o
-16 -7 -16 502.928 491.217 9.487 3.441 o
-16 -7 -15 623.821 601.801 11.992 2.388 o
-16 -7 -14 165.021 173.656 3.643 18.023 o
-16 -7 -13 518.240 520.514 10.170 3.194 o
-16 -7 -12 97.789 97.834 2.201 37.388 o
-16 -7 -11 93.962 92.369 2.125 39.611 o
-16 -7 -10 228.147 235.058 4.782 11.465 o
-16 -7 -9 653.910 656.752 12.599 2.159 o
-16 -7 -8 72.120 76.582 2.125 51.492 o
-16 -7 -7 212.895 231.871 4.706 12.251 o
-16 -7 -6 733.011 719.368 13.738 1.805 o
-16 -7 -5 245.706 238.853 4.782 10.694 o
-16 -7 -4 90.676 96.543 2.201 39.759 o
-16 -7 -3 556.555 550.721 10.550 2.880 o
-16 -7 -2 174.431 174.112 5.237 15.497 o
-16 -7 -1 398.899 407.197 7.818 4.892 o
-16 -6 -44 250.403 233.313 6.603 9.652 o
-16 -6 -43 174.901 160.526 3.340 18.050 o
-16 -6 -42 70.650 60.871 1.290 61.002 o
-16 -6 -41 70.910 63.375 1.366 59.659 o
-16 -6 -40 45.375 48.955 1.138 92.657 o
-16 -6 -39 164.189 165.687 2.808 19.323 o
-16 -6 -38 266.922 269.744 4.326 9.613 o
-16 -6 -37 101.793 96.923 1.746 37.500 o
-16 -6 -36 68.092 71.421 1.442 58.547 o
-16 -6 -35 77.710 80.832 1.518 50.313 o
-16 -6 -34 198.435 199.538 3.264 14.881 o
-16 -6 -33 77.392 83.640 1.594 49.524 o
-16 -6 -32 207.561 213.503 3.491 13.761 o
-16 -6 -31 52.515 56.165 1.594 75.939 o
-16 -6 -30 301.065 308.984 6.072 7.585 o
-16 -6 -29 6.041 7.514 1.214 515.078 o
-16 -6 -28 25.992 30.360 1.366 152.942 o
-16 -6 -27 237.886 242.572 4.858 10.882 o
-16 -6 -26 185.648 198.551 3.947 15.238 o
-16 -6 -25 110.184 111.495 2.505 31.752 o
-16 -6 -24 47.027 47.816 1.518 87.476 o
-16 -6 -23 5.217 4.023 0.759 837.849 o
-16 -6 -22 799.575 810.067 15.483 1.509 o
-16 -6 -21 65.091 68.385 1.822 59.455 o
-16 -6 -20 1084.710 1103.190 20.948 0.872 o
-16 -6 -19 406.627 391.182 7.590 4.933 o
-16 -6 -18 258.496 266.253 5.237 9.571 o
-16 -6 -17 346.197 344.960 6.755 6.219 o
-16 -6 -16 21.961 22.390 1.138 196.166 o
-16 -6 -15 67.828 74.912 1.822 55.807 o
-16 -6 -14 369.362 369.703 8.197 5.386 o
-16 -6 -13 674.665 710.640 19.278 1.687 o
-16 -6 -12 91.410 100.338 2.505 37.964 o
-16 -6 -11 105.631 102.463 2.277 34.435 o
-16 -6 -10 306.230 298.662 5.920 7.633 o
-16 -6 -9 485.189 467.992 9.108 3.680 o
-16 -6 -8 157.558 156.351 3.340 19.878 o
-16 -6 -7 42.610 41.061 1.290 101.383 o
-16 -6 -6 275.311 273.615 5.389 8.900 o
-16 -6 -5 140.570 140.185 3.036 23.172 o
-16 -6 -4 540.251 560.436 10.702 2.924 o
-16 -6 -3 9.035 14.724 1.594 301.938 o
-16 -6 -2 1138.260 1129.150 21.328 0.817 o
-16 -6 -1 203.612 209.177 4.250 13.601 o
-16 -5 -44 148.575 131.988 3.947 21.271 o
-16 -5 -43 325.418 298.662 4.782 7.530 o
-16 -5 -42 113.330 112.102 1.973 32.087 o
-16 -5 -41 569.194 564.914 8.804 2.911 o
-16 -5 -40 17.573 18.367 0.759 259.599 o
-16 -5 -39 72.325 69.675 1.442 56.491 o
-16 -5 -38 36.471 35.824 0.987 122.640 o
-16 -5 -37 206.686 202.346 3.340 14.231 o
-16 -5 -36 83.595 85.158 1.594 46.411 o
-16 -5 -35 0.521 0.379 0.455 5408.370 o
-16 -5 -34 42.519 44.021 1.138 100.802 o
-16 -5 -33 141.742 147.471 2.505 23.262 o
-16 -5 -32 14.318 13.889 0.835 318.661 o
-16 -5 -31 249.657 251.756 4.023 10.649 o
-16 -5 -30 78.782 80.073 1.973 48.229 o
-16 -5 -29 16.547 18.671 1.138 246.478 o
-16 -5 -28 222.555 238.246 4.782 11.633 o
-16 -5 -27 107.594 106.258 2.429 33.120 o
-16 -5 -26 115.692 122.273 2.732 29.027 o
-16 -5 -25 596.042 591.858 11.309 2.558 o
-16 -5 -24 55.286 58.518 1.594 72.209 o
-16 -5 -23 137.597 144.056 3.036 23.308 o
-16 -5 -22 206.267 221.093 4.478 12.986 o
-16 -5 -21 114.369 121.817 2.732 29.323 o
-16 -5 -20 701.472 684.683 13.055 1.958 o
-16 -5 -19 51.733 51.611 1.670 78.369 o
-16 -5 -18 395.311 400.214 7.742 4.984 o
-16 -5 -17 3.674 3.188 0.759 1065.810 o
-16 -5 -16 58.178 62.009 1.670 67.696 o
-16 -5 -15 120.138 123.943 2.656 28.204 o
-16 -5 -14 355.035 358.546 7.059 5.909 o
-16 -5 -13 802.365 790.941 15.180 1.532 o
-16 -5 -12 38.105 38.253 1.442 109.799 o
-16 -5 -11 1081.960 1106.910 29.828 0.740 o
-16 -5 -10 496.690 462.982 9.032 3.625 o
-16 -5 -9 71.479 64.286 1.594 57.946 o
-16 -5 -8 436.509 427.841 8.349 4.329 o
-16 -5 -7 430.100 398.392 7.742 4.621 o
-16 -5 -6 220.853 221.548 4.554 12.218 o
-16 -5 -5 132.938 129.559 3.871 23.426 o
-16 -5 -4 223.747 246.216 6.907 10.108 o
-16 -5 -3 516.692 450.307 12.371 3.167 o
-16 -5 -2 405.677 410.233 7.893 4.789 o
-16 -5 -1 526.724 527.420 10.170 3.127 o
-16 -4 -45 326.814 281.888 5.541 7.481 o
-16 -4 -44 38.632 33.319 0.987 120.529 o
-16 -4 -43 128.731 118.023 2.505 27.482 o
-16 -4 -42 19.156 17.912 0.835 243.921 o
-16 -4 -41 24.180 24.060 0.835 189.757 o
-16 -4 -40 61.700 62.161 1.366 66.720 o
-16 -4 -39 57.553 61.174 1.214 71.483 o
-16 -4 -38 72.434 78.479 1.518 53.623 o
-16 -4 -37 92.757 92.824 1.670 41.223 o
-16 -4 -36 90.187 94.722 1.746 41.585 o
-16 -4 -35 264.855 265.797 4.250 9.773 o
-16 -4 -34 117.606 123.943 2.201 29.522 o
-16 -4 -33 13.742 16.622 0.835 307.913 o
-16 -4 -32 32.332 35.748 0.911 134.438 o
-16 -4 -31 55.615 58.518 1.214 74.519 o
-16 -4 -30 51.374 52.218 1.138 82.850 o
-16 -4 -29 81.944 92.141 2.277 43.261 o
-16 -4 -28 367.994 374.484 7.286 5.565 o
-16 -4 -27 420.879 434.520 8.349 4.443 o
-16 -4 -26 4.840 6.224 1.063 649.085 o
-16 -4 -25 33.638 39.240 1.442 117.887 o
-16 -4 -24 229.635 244.090 4.933 11.134 o
-16 -4 -23 520.808 535.162 10.246 3.131 o
-16 -4 -22 266.235 281.584 5.541 8.983 o
-16 -4 -21 160.333 163.865 3.643 18.881 o
-16 -4 -20 57.524 57.759 1.670 70.003 o
-16 -4 -19 518.357 516.111 9.867 3.234 o
-16 -4 -18 188.850 186.711 3.795 15.547 o
-16 -4 -17 22.266 27.703 1.290 175.500 o
-16 -4 -16 14.003 14.193 0.987 308.476 o
-16 -4 -15 309.610 307.162 5.996 7.445 o
-16 -4 -14 42.038 48.120 1.442 94.938 o
-16 -4 -13 596.794 603.319 11.537 2.517 o
-16 -4 -12 186.933 174.871 3.643 16.232 o
-16 -4 -11 282.090 293.349 5.768 8.315 o
-16 -4 -10 460.042 431.864 8.349 4.105 o
-16 -4 -9 229.368 222.383 4.554 11.815 o
-16 -4 -8 268.214 273.767 5.389 9.100 o
-16 -4 -7 208.715 189.823 3.871 14.131 o
-16 -4 -6 242.832 238.626 4.782 10.807 o
-16 -4 -5 353.739 343.290 6.755 6.113 o
-16 -4 -4 199.587 191.948 3.947 14.560 o
-16 -4 -3 140.502 149.065 3.188 22.394 o
-16 -4 -2 176.285 180.032 3.719 16.768 o
-16 -4 -1 1016.020 1022.740 19.430 0.990 o
-16 -3 -45 80.570 74.609 1.746 49.587 o
-16 -3 -44 62.216 57.455 1.366 68.203 o
-16 -3 -43 114.873 103.829 2.277 32.067 o
-16 -3 -42 20.613 19.430 0.759 229.303 o
-16 -3 -41 129.453 128.117 2.277 26.861 o
-16 -3 -40 172.941 157.793 2.656 18.995 o
-16 -3 -39 8.655 9.411 0.835 485.209 o
-16 -3 -38 123.616 122.273 2.125 28.654 o
-16 -3 -37 5.600 7.438 0.683 705.133 o
-16 -3 -36 34.550 38.633 0.987 123.868 o
-16 -3 -35 84.024 87.359 1.670 45.536 o
-16 -3 -34 84.762 87.967 1.670 45.114 o
-16 -3 -33 40.390 40.150 1.063 108.828 o
-16 -3 -32 260.406 268.833 4.326 9.842 o
-16 -3 -31 447.334 449.624 7.059 4.299 o
-16 -3 -30 225.365 234.375 3.795 12.140 o
-16 -3 -29 177.487 179.045 2.960 17.386 o
-16 -3 -28 96.218 103.678 2.353 36.572 o
-16 -3 -27 325.897 347.313 6.831 6.516 o
-16 -3 -26 392.010 414.407 7.969 4.902 o
-16 -3 -25 17.176 21.479 1.214 225.908 o
-16 -3 -24 46.705 48.803 1.442 88.046 o
-16 -3 -23 89.776 101.249 2.429 38.568 o
-16 -3 -22 283.055 294.867 5.768 8.272 o
-16 -3 -21 439.102 452.660 8.804 4.134 o
-16 -3 -20 69.254 73.774 1.897 54.926 o
-16 -3 -19 87.150 97.226 2.277 40.549 o
-16 -3 -18 272.556 274.070 5.389 8.971 o
-16 -3 -17 324.761 353.157 9.639 5.704 o
-16 -3 -16 122.905 124.019 2.656 27.704 o
-16 -3 -15 235.233 245.305 5.009 10.851 o
-16 -3 -14 741.069 761.872 20.720 1.459 o
-16 -3 -13 577.813 571.745 11.157 2.687 o
-16 -3 -12 167.453 162.727 3.415 18.537 o
-16 -3 -11 1586.990 1602.150 30.739 0.433 o
-16 -3 -10 113.696 118.023 2.656 29.991 o
-16 -3 -9 460.408 465.487 8.956 3.890 o
-16 -3 -8 205.894 208.114 4.250 13.506 o
-16 -3 -7 60.037 63.375 1.670 65.698 o
-16 -3 -6 252.175 248.037 4.858 10.256 o
-16 -3 -5 300.086 299.117 5.920 7.765 o
-16 -3 -4 263.778 250.618 5.009 9.752 o
-16 -3 -3 122.584 127.965 2.732 27.277 o
-16 -3 -2 7.648 7.818 1.138 477.734 o
-16 -3 -1 13.069 14.497 1.063 312.050 o
-16 -2 -45 16.400 16.242 0.759 282.720 o
-16 -2 -44 25.473 25.350 1.063 173.837 o
-16 -2 -43 12.523 9.563 0.683 401.744 o
-16 -2 -42 16.474 20.948 0.987 246.268 o
-16 -2 -41 184.649 182.612 3.643 16.116 o
-16 -2 -40 69.084 64.666 1.290 60.777 o
-16 -2 -39 23.042 21.859 0.759 204.600 o
-16 -2 -38 35.190 34.534 0.911 128.413 o
-16 -2 -37 50.230 49.714 1.138 85.724 o
-16 -2 -36 113.297 122.121 2.125 30.720 o
-16 -2 -35 1.205 0.683 0.759 2176.000 o
-16 -2 -34 194.049 196.805 3.264 15.259 o
-16 -2 -33 246.428 245.381 3.947 10.930 o
-16 -2 -32 205.211 208.873 3.415 14.078 o
-16 -2 -31 560.079 558.615 8.728 2.980 o
-16 -2 -30 293.262 305.948 4.858 8.178 o
-16 -2 -29 163.635 170.393 2.884 19.075 o
-16 -2 -28 156.409 156.959 2.656 20.738 o
-16 -2 -27 76.723 87.815 2.049 47.118 o
-16 -2 -26 391.269 406.665 7.893 4.966 o
-16 -2 -25 32.055 34.382 1.366 128.810 o
-16 -2 -24 258.231 280.218 5.465 9.267 o
-16 -2 -23 3.811 5.844 1.063 723.979 o
-16 -2 -22 349.158 380.253 7.362 5.769 o
-16 -2 -21 43.998 44.173 1.442 94.957 o
-16 -2 -20 439.460 464.728 8.956 4.060 o
-16 -2 -19 59.956 62.768 1.822 64.957 o
-16 -2 -18 1144.540 1126.110 21.555 0.811 o
-16 -2 -17 468.041 516.567 14.117 3.043 o
-16 -2 -16 811.982 762.479 14.649 1.557 o
-16 -2 -15 310.047 317.484 6.224 7.260 o
-16 -2 -14 233.734 205.306 4.174 12.222 o
-16 -2 -13 558.087 546.016 10.550 2.884 o
-16 -2 -12 27.733 25.654 1.063 163.649 o
-16 -2 -11 406.387 392.093 7.666 4.918 o
-16 -2 -10 842.583 809.156 15.559 1.433 o
-16 -2 -9 865.484 849.079 16.394 1.342 o
-16 -2 -8 1274.730 1239.270 23.605 0.674 o
-16 -2 -7 81.413 83.337 3.112 41.321 o
-16 -2 -6 747.744 771.587 20.720 1.441 o
-16 -2 -5 219.225 225.571 4.554 12.200 o
-16 -2 -4 187.434 194.149 3.947 15.265 o
-16 -2 -3 6.153 6.983 0.835 638.481 o
-16 -2 -2 50.105 46.981 1.518 84.210 o
-16 -2 -1 41.456 41.441 1.290 103.007 o
-16 -1 -46 10.776 10.854 0.683 427.496 o
-16 -1 -45 71.091 67.246 1.670 56.909 o
-16 -1 -44 4.599 4.630 0.683 906.995 o
-16 -1 -43 13.357 14.573 0.987 314.608 o
-16 -1 -42 196.520 180.487 3.567 15.420 o
-16 -1 -41 157.148 142.690 2.884 21.201 o
-16 -1 -40 58.030 59.049 1.442 70.607 o
-16 -1 -39 14.944 17.001 0.683 299.722 o
-16 -1 -38 92.230 88.194 1.518 42.624 o
-16 -1 -37 57.694 58.897 1.214 72.386 o
-16 -1 -36 317.480 313.538 5.009 7.483 o
-16 -1 -35 25.261 22.466 0.835 188.267 o
-16 -1 -34 26.933 30.284 1.366 149.843 o
-16 -1 -33 498.097 502.526 7.818 3.599 o
-16 -1 -32 2.934 3.036 0.683 1277.600 o
-16 -1 -31 0.331 1.290 0.607 3422.120 o
-16 -1 -30 301.186 305.720 4.858 7.987 o
-16 -1 -29 163.797 167.584 2.808 19.268 o
-16 -1 -28 67.837 72.635 1.518 57.978 o
-16 -1 -27 672.753 693.259 10.778 2.132 o
-16 -1 -26 177.443 191.417 3.947 16.046 o
-16 -1 -25 6.440 6.755 1.290 492.438 o
-16 -1 -24 19.475 21.176 1.366 203.590 o
-16 -1 -23 682.320 711.627 13.586 1.948 o
-16 -1 -22 131.926 147.623 3.264 23.463 o
-16 -1 -21 143.791 160.754 3.415 21.006 o
-16 -1 -20 327.084 342.986 6.679 6.572 o
-16 -1 -19 167.151 176.540 3.643 17.719 o
-16 -1 -18 50.612 60.112 1.822 73.881 o
-16 -1 -17 345.232 345.795 6.679 6.245 o
-16 -1 -16 247.813 245.077 4.858 10.464 o
-16 -1 -15 269.781 259.725 5.161 9.356 o
-16 -1 -14 533.870 526.358 10.170 3.091 o
-16 -1 -13 385.020 380.253 7.438 5.279 o
-16 -1 -12 653.421 618.802 11.916 2.259 o
-16 -1 -11 381.187 361.278 7.134 5.508 o
-16 -1 -10 121.602 114.152 2.581 28.987 o
-16 -1 -9 571.860 541.613 10.550 2.828 o
-16 -1 -8 768.118 736.066 19.961 1.466 o
-16 -1 -7 60.816 63.983 1.822 63.876 o
-16 -1 -6 214.008 215.780 4.402 12.781 o
-16 -1 -5 44.804 48.196 1.518 90.126 o
-16 -1 -4 103.054 106.941 2.353 34.331 o
-16 -1 -3 43.091 41.896 1.442 98.055 o
-16 -1 -2 225.278 227.848 4.554 11.875 o
-16 -1 -1 164.815 172.518 3.643 18.090 o
-15 -21 -9 49.483 56.772 2.277 71.892 o
-15 -21 -8 13.225 18.216 1.897 216.849 o
-15 -21 -7 118.398 113.696 3.567 27.400 o
-15 -21 -6 6.420 10.398 1.897 317.161 o
-15 -21 -5 209.389 193.390 5.617 12.651 o
-15 -21 -4 82.811 76.430 2.732 43.879 o
-15 -21 -3 254.604 251.149 7.059 9.024 o
-15 -21 -2 30.174 27.096 1.594 138.333 o
-15 -21 -1 221.680 209.936 6.072 11.406 o
-15 -20 -17 108.354 107.245 3.340 30.431 o
-15 -20 -16 30.926 27.931 1.973 124.634 o
-15 -20 -15 40.776 42.352 1.897 94.741 o
-15 -20 -14 84.527 88.650 2.960 40.139 o
-15 -20 -13 50.826 51.915 2.277 72.855 o
-15 -20 -12 4.960 7.210 1.442 486.655 o
-15 -20 -11 409.249 384.655 10.550 4.407 o
-15 -20 -10 33.127 31.119 2.277 108.798 o
-15 -20 -9 206.871 207.431 5.844 12.259 o
-15 -20 -8 151.047 148.306 4.402 19.461 o
-15 -20 -7 122.181 115.138 3.719 26.307 o
-15 -20 -6 75.277 78.783 2.808 45.951 o
-15 -20 -5 80.021 77.569 3.112 42.783 o
-15 -20 -4 68.039 68.461 2.505 53.440 o
-15 -20 -3 0.647 1.063 1.973 519.026 o
-15 -20 -2 75.073 78.328 2.808 46.124 o
-15 -20 -1 146.469 135.631 4.326 20.672 o
-15 -19 -22 115.952 107.700 3.567 28.339 o
-15 -19 -21 224.283 205.686 5.768 11.604 o
-15 -19 -20 18.778 16.242 1.442 219.374 o
-15 -19 -19 75.098 63.451 2.277 52.477 o
-15 -19 -18 42.632 46.526 2.277 83.914 o
-15 -19 -17 36.122 35.672 1.746 110.695 o
-15 -19 -16 16.231 16.546 1.518 231.305 o
-15 -19 -15 284.903 264.204 7.514 7.898 o
-15 -19 -14 11.920 15.407 1.594 266.449 o
-15 -19 -13 322.054 320.141 8.804 6.226 o
-15 -19 -12 109.977 100.414 3.567 30.128 o
-15 -19 -11 587.191 557.704 15.028 2.382 o
-15 -19 -10 59.123 56.241 2.353 63.753 o
-15 -19 -9 103.477 97.226 3.415 32.273 o
-15 -19 -8 122.905 122.121 3.871 25.319 o
-15 -19 -7 154.261 155.213 4.706 18.405 o
-15 -19 -6 100.377 97.378 3.264 33.458 o
-15 -19 -5 228.877 226.634 6.375 10.611 o
-15 -19 -4 56.987 57.379 2.277 65.566 o
-15 -19 -3 2.127 4.782 1.366 699.298 o
-15 -19 -2 213.067 205.382 6.072 11.854 o
-15 -19 -1 83.442 77.644 2.732 43.422 o
-15 -18 -26 387.964 374.560 10.170 4.730 o
-15 -18 -25 30.613 33.395 2.201 113.308 o
-15 -18 -24 33.626 37.266 1.746 114.043 o
-15 -18 -23 287.391 293.500 8.121 7.292 o
-15 -18 -22 51.167 54.799 2.201 72.082 o
-15 -18 -21 7.852 7.210 1.822 333.041 o
-15 -18 -20 101.919 99.048 3.112 33.395 o
-15 -18 -19 91.537 84.399 2.732 39.534 o
-15 -18 -18 20.709 20.796 1.594 186.241 o
-15 -18 -16 127.413 119.844 3.719 25.162 o
-15 -18 -15 25.790 25.047 1.518 158.401 o
-15 -18 -14 25.168 24.743 2.049 141.569 o
-15 -18 -13 88.071 84.855 2.884 39.940 o
-15 -18 -12 221.854 216.008 6.224 11.172 o
-15 -18 -11 191.463 186.407 5.465 13.875 o
-15 -18 -10 155.193 147.395 4.402 19.115 o
-15 -18 -9 2.609 7.666 1.594 503.216 o
-15 -18 -8 311.842 295.322 8.121 6.821 o
-15 -18 -7 4.158 1.366 1.138 825.399 o
-15 -18 -6 263.923 267.923 7.742 8.232 o
-15 -18 -5 49.976 44.932 2.125 78.791 o
-15 -18 -4 50.706 63.300 2.960 61.315 o
-15 -18 -3 1169.030 1113.510 29.676 0.693 o
-15 -18 -2 325.377 309.819 8.728 6.277 o
-15 -18 -1 216.228 230.277 6.679 10.792 o
-15 -17 -29 64.234 64.666 2.656 55.450 o
-15 -17 -28 128.612 126.675 3.795 24.348 o
-15 -17 -27 68.959 69.371 2.353 53.681 o
-15 -17 -26 317.030 315.132 8.652 6.391 o
-15 -17 -25 111.254 109.750 3.340 29.618 o
-15 -17 -24 24.670 18.823 1.138 191.125 o
-15 -17 -23 2.211 3.340 0.911 1143.300 o
-15 -17 -22 468.105 453.115 12.371 3.436 o
-15 -17 -21 182.177 171.152 5.009 15.344 o
-15 -17 -20 16.290 15.407 0.987 274.382 o
-15 -17 -19 47.846 43.718 1.518 89.062 o
-15 -17 -18 2.430 2.277 0.759 1391.390 o
-15 -17 -17 114.691 101.097 3.264 29.993 o
-15 -17 -16 78.648 71.041 2.505 47.775 o
-15 -17 -15 71.065 65.121 1.670 57.567 o
-15 -17 -14 607.379 573.719 15.483 2.255 o
-15 -17 -13 2.485 2.884 0.759 1307.290 o
-15 -17 -12 36.218 32.257 1.063 126.472 o
-15 -17 -11 108.566 105.499 3.491 30.128 o
-15 -17 -10 106.667 101.704 3.264 31.571 o
-15 -17 -9 12.069 12.675 1.518 287.509 o
-15 -17 -8 2.117 1.670 1.746 565.913 o
-15 -17 -7 266.371 259.422 7.210 8.531 o
-15 -17 -6 30.570 31.953 2.353 110.812 o
-15 -17 -5 133.910 137.680 4.099 22.367 o
-15 -17 -4 212.076 224.205 6.451 11.225 o
-15 -17 -3 102.267 99.655 3.340 32.518 o
-15 -17 -2 184.194 190.126 5.541 14.099 o
-15 -17 -1 542.358 524.460 14.269 2.677 o
-15 -16 -32 19.108 19.961 1.063 225.425 o
-15 -16 -31 32.797 29.980 1.063 138.833 o
-15 -16 -30 17.250 20.265 0.987 242.592 o
-15 -16 -29 295.664 300.711 5.920 7.848 o
-15 -16 -28 59.774 56.469 1.670 68.654 o
-15 -16 -27 54.796 61.099 1.594 71.492 o
-15 -16 -26 27.319 27.475 1.063 161.689 o
-15 -16 -25 134.022 141.248 3.036 23.979 o
-15 -16 -24 191.471 188.912 3.795 15.296 o
-15 -16 -23 66.223 71.421 1.822 57.795 o
-15 -16 -22 183.772 193.466 3.947 15.533 o
-15 -16 -21 238.804 251.149 5.009 10.607 o
-15 -16 -20 318.502 319.685 6.224 7.070 o
-15 -16 -19 646.803 646.809 12.296 2.214 o
-15 -16 -18 19.794 17.912 0.987 231.654 o
-15 -16 -17 208.461 209.177 4.250 13.339 o
-15 -16 -16 104.012 108.611 2.505 33.503 o
-15 -16 -15 220.052 217.526 4.326 12.491 o
-15 -16 -14 179.949 180.260 3.643 16.551 o
-15 -16 -13 24.791 23.832 1.063 180.502 o
-15 -16 -12 355.243 356.269 6.907 5.956 o
-15 -16 -11 38.110 34.003 1.138 118.827 o
-15 -16 -10 99.654 93.355 2.125 37.709 o
-15 -16 -9 349.731 323.329 6.300 6.447 o
-15 -16 -8 193.888 184.662 5.541 13.718 o
-15 -16 -7 364.806 333.651 9.184 5.439 o
-15 -16 -6 148.089 147.395 4.554 19.550 o
-15 -16 -5 69.115 67.474 2.581 52.644 o
-15 -16 -4 48.267 48.499 2.049 79.620 o
-15 -16 -3 83.456 93.355 3.112 39.081 o
-15 -16 -2 104.847 110.205 3.567 30.173 o
-15 -16 -1 113.082 119.541 3.795 27.228 o
-15 -15 -34 12.929 16.090 0.987 310.141 o
-15 -15 -33 158.886 154.378 3.188 20.023 o
-15 -15 -32 26.441 28.917 1.138 160.318 o
-15 -15 -31 27.824 31.119 1.138 151.283 o
-15 -15 -30 18.059 19.734 0.987 238.133 o
-15 -15 -29 160.738 156.351 3.264 19.648 o
-15 -15 -28 5.289 7.438 0.987 621.681 o
-15 -15 -27 647.292 657.131 12.523 2.183 o
-15 -15 -26 55.943 57.000 1.594 72.301 o
-15 -15 -25 191.104 198.703 4.023 14.819 o
-15 -15 -24 1.921 3.036 0.759 1424.270 o
-15 -15 -23 136.462 145.422 3.112 23.252 o
-15 -15 -22 79.967 83.868 2.049 46.578 o
-15 -15 -21 248.838 262.534 5.161 9.979 o
-15 -15 -20 22.679 22.314 0.987 198.047 o
-15 -15 -19 22.366 22.238 1.214 191.314 o
-15 -15 -18 303.178 306.100 6.072 7.570 o
-15 -15 -17 169.275 179.804 3.643 17.408 o
-15 -15 -16 102.597 109.066 2.505 33.791 o
-15 -15 -15 24.187 23.529 1.138 181.640 o
-15 -15 -14 20.883 24.136 1.214 194.196 o
-15 -15 -13 177.600 180.411 3.719 16.653 o
-15 -15 -12 779.294 768.019 14.649 1.616 o
-15 -15 -11 313.552 313.689 6.072 7.272 o
-15 -15 -10 37.616 42.503 1.366 107.873 o
-15 -15 -9 68.514 62.920 1.594 60.277 o
-15 -15 -8 355.612 337.142 6.527 6.184 o
-15 -15 -7 0.935 1.063 0.607 2819.320 o
-15 -15 -6 140.277 133.278 2.808 24.014 o
-15 -15 -5 17.776 17.381 1.366 227.281 o
-15 -15 -4 5.795 5.465 1.442 487.822 o
-15 -15 -3 111.015 111.647 3.567 28.872 o
-15 -15 -2 5.380 3.567 1.366 563.716 o
-15 -15 -1 35.248 36.583 1.897 108.453 o
-15 -14 -36 6.996 10.854 0.987 485.070 o
-15 -14 -35 104.377 94.494 2.125 36.199 o
-15 -14 -34 79.469 81.667 1.973 47.573 o
-15 -14 -33 155.041 152.253 3.188 20.540 o
-15 -14 -32 35.642 37.722 1.214 119.026 o
-15 -14 -31 63.433 68.537 1.670 61.383 o
-15 -14 -30 10.876 15.180 0.987 347.334 o
-15 -14 -29 79.069 78.935 1.897 48.671 o
-15 -14 -28 79.597 78.707 1.897 48.483 o
-15 -14 -27 300.103 305.568 5.996 7.668 o
-15 -14 -26 136.755 143.676 3.036 23.444 o
-15 -14 -25 47.949 49.258 1.442 86.187 o
-15 -14 -24 241.262 241.586 4.782 10.811 o
-15 -14 -23 50.186 60.036 1.822 74.317 o
-15 -14 -22 11.764 12.068 0.911 367.364 o
-15 -14 -21 176.451 183.523 3.719 16.622 o
-15 -14 -20 107.504 108.687 2.429 32.856 o
-15 -14 -19 87.755 92.217 2.277 41.187 o
-15 -14 -18 15.913 18.519 0.987 262.469 o
-15 -14 -17 33.308 40.150 1.290 120.294 o
-15 -14 -16 305.450 317.181 6.300 7.334 o
-15 -14 -15 516.442 520.969 9.943 3.224 o
-15 -14 -14 108.770 126.903 2.732 29.920 o
-15 -14 -13 98.669 97.985 2.277 36.900 o
-15 -14 -12 25.862 25.578 1.063 171.618 o
-15 -14 -11 50.088 56.393 1.442 79.595 o
-15 -14 -10 212.093 201.208 4.023 13.513 o
-15 -14 -9 155.368 152.177 3.188 20.509 o
-15 -14 -8 364.576 345.491 6.679 5.947 o
-15 -14 -7 110.634 103.602 2.277 33.072 o
-15 -14 -6 168.425 153.695 3.112 19.190 o
-15 -14 -5 474.974 446.133 8.577 3.899 o
-15 -14 -4 116.844 105.044 2.277 31.496 o
-15 -14 -3 248.558 230.808 4.554 10.851 o
-15 -14 -2 27.566 24.288 1.594 150.876 o
-15 -14 -1 1.840 -0.304 1.670 663.837 o
-15 -13 -38 18.984 21.176 0.987 225.523 o
-15 -13 -37 119.334 115.062 2.429 29.635 o
-15 -13 -36 75.929 73.166 1.822 51.895 o
-15 -13 -35 93.938 89.940 1.973 40.470 o
-15 -13 -34 194.008 203.788 4.174 14.363 o
-15 -13 -33 41.651 41.896 1.442 100.347 o
-15 -13 -32 106.822 102.084 2.277 34.184 o
-15 -13 -31 141.954 140.716 2.960 23.068 o
-15 -13 -30 61.535 57.987 1.594 67.131 o
-15 -13 -29 184.735 199.841 4.023 15.191 o
-15 -13 -28 86.909 93.887 2.125 41.715 o
-15 -13 -27 436.767 435.431 8.425 4.282 o
-15 -13 -26 3.517 1.973 0.683 1266.730 o
-15 -13 -25 123.633 125.764 2.656 27.425 o
-15 -13 -24 462.735 484.538 9.336 3.755 o
-15 -13 -23 420.676 440.516 8.501 4.394 o
-15 -13 -22 4.730 2.732 0.911 860.977 o
-15 -13 -21 19.906 24.819 1.138 200.964 o
-15 -13 -20 168.911 178.817 3.719 17.400 o
-15 -13 -19 7.220 10.019 0.987 491.226 o
-15 -13 -18 36.399 35.217 1.214 120.136 o
-15 -13 -17 85.512 91.610 2.125 42.616 o
-15 -13 -16 145.119 149.596 3.264 21.700 o
-15 -13 -15 88.484 94.038 2.125 41.145 o
-15 -13 -14 193.434 203.560 4.174 14.405 o
-15 -13 -13 31.461 31.953 1.290 135.246 o
-15 -13 -12 132.534 140.261 2.960 24.377 o
-15 -13 -11 152.510 150.052 3.188 20.935 o
-15 -13 -10 324.813 334.562 6.527 6.728 o
-15 -13 -9 112.297 115.746 2.505 30.841 o
-15 -13 -8 124.899 124.474 2.732 27.180 o
-15 -13 -7 76.952 70.434 1.746 52.407 o
-15 -13 -6 59.904 57.607 1.518 69.120 o
-15 -13 -5 165.936 160.450 3.264 18.945 o
-15 -13 -4 33.234 32.864 1.138 132.138 o
-15 -13 -3 753.243 695.005 13.282 1.804 o
-15 -13 -2 42.433 42.503 1.138 102.214 o
-15 -13 -1 14.258 13.206 0.607 340.973 o
-15 -12 -40 115.069 106.182 2.277 31.761 o
-15 -12 -39 80.995 84.020 1.973 46.416 o
-15 -12 -38 77.329 77.265 1.822 50.190 o
-15 -12 -37 118.508 115.897 2.429 29.716 o
-15 -12 -36 158.819 147.471 3.036 20.573 o
-15 -12 -35 135.566 139.654 2.884 24.112 o
-15 -12 -34 16.054 17.381 1.063 261.726 o
-15 -12 -33 122.745 121.666 2.656 27.941 o
-15 -12 -32 84.615 88.498 1.973 44.064 o
-15 -12 -31 69.323 79.162 1.897 53.417 o
-15 -12 -30 22.381 23.832 1.214 187.089 o
-15 -12 -29 153.118 169.178 3.415 19.590 o
-15 -12 -28 100.801 110.660 2.505 34.036 o
-15 -12 -27 22.572 22.542 1.214 189.431 o
-15 -12 -26 395.583 411.751 7.969 4.877 o
-15 -12 -25 45.290 46.526 1.366 92.265 o
-15 -12 -24 99.166 108.383 2.429 34.939 o
-15 -12 -23 248.171 277.182 5.465 9.622 o
-15 -12 -22 274.751 290.085 5.692 8.574 o
-15 -12 -21 240.797 257.524 5.085 10.381 o
-15 -12 -20 225.431 219.651 4.402 12.142 o
-15 -12 -19 160.292 170.620 3.491 18.747 o
-15 -12 -18 266.474 273.084 5.389 9.161 o
-15 -12 -17 66.266 69.447 1.670 59.213 o
-15 -12 -16 13.968 15.939 0.987 297.810 o
-15 -12 -15 3.823 2.277 0.759 1112.930 o
-15 -12 -14 502.735 529.621 10.170 3.257 o
-15 -12 -13 280.177 277.030 5.541 8.661 o
-15 -12 -12 262.459 264.279 5.237 9.478 o
-15 -12 -11 204.996 199.310 4.023 13.964 o
-15 -12 -10 150.595 153.619 3.264 20.852 o
-15 -12 -9 1039.290 1032.530 19.658 0.960 o
-15 -12 -8 414.139 417.215 8.045 4.641 o
-15 -12 -7 86.356 87.132 1.973 43.661 o
-15 -12 -6 87.434 80.453 2.049 44.256 o
-15 -12 -5 212.266 205.686 4.099 13.332 o
-15 -12 -4 414.205 387.994 6.148 5.091 o
-15 -12 -3 119.715 112.102 1.973 30.691 o
-15 -12 -2 1015.030 961.409 14.876 1.101 o
-15 -12 -1 269.306 251.149 4.023 9.953 o
-15 -11 -41 7.344 7.438 0.987 531.810 o
-15 -11 -40 14.647 12.903 0.911 314.876 o
-15 -11 -39 228.276 229.214 4.554 11.714 o
-15 -11 -38 162.637 148.306 3.036 20.123 o
-15 -11 -37 405.634 383.137 7.438 5.016 o
-15 -11 -36 69.953 71.041 1.746 56.084 o
-15 -11 -35 240.999 237.563 4.782 10.898 o
-15 -11 -34 43.325 48.651 1.063 96.585 o
-15 -11 -33 104.989 107.093 2.353 33.832 o
-15 -11 -32 468.505 492.052 9.411 3.678 o
-15 -11 -31 164.599 165.991 3.415 18.648 o
-15 -11 -30 12.305 13.965 1.063 326.495 o
-15 -11 -29 3.265 1.594 0.835 1194.030 o
-15 -11 -28 220.527 223.370 4.478 12.237 o
-15 -11 -27 16.028 18.367 1.063 257.305 o
-15 -11 -26 17.981 21.100 0.987 233.344 o
-15 -11 -25 127.961 127.282 2.732 26.438 o
-15 -11 -24 181.641 193.769 3.947 15.669 o
-15 -11 -23 764.155 774.395 14.724 1.638 o
-15 -11 -22 462.172 482.944 9.336 3.765 o
-15 -11 -21 1086.960 1084.590 20.569 0.883 o
-15 -11 -20 100.371 106.638 2.429 34.853 o
-15 -11 -19 188.308 201.132 4.099 14.857 o
-15 -11 -18 290.581 302.532 5.920 7.944 o
-15 -11 -17 345.162 352.322 6.831 6.159 o
-15 -11 -16 52.019 57.379 1.670 75.185 o
-15 -11 -15 18.126 21.024 1.063 228.745 o
-15 -11 -14 281.931 288.339 5.692 8.410 o
-15 -11 -13 164.455 182.461 3.795 17.537 o
-15 -11 -12 964.472 956.324 18.064 1.104 o
-15 -11 -11 342.863 355.965 6.983 6.130 o
-15 -11 -10 47.431 50.473 1.518 85.325 o
-15 -11 -9 154.125 166.598 3.415 19.618 o
-15 -11 -8 349.688 359.912 7.059 5.978 o
-15 -11 -7 1291.670 1305.150 24.667 0.638 o
-15 -11 -6 130.419 154.378 3.340 23.095 o
-15 -11 -5 813.773 777.583 14.800 1.535 o
-15 -11 -4 63.099 62.541 1.290 65.878 o
-15 -11 -3 521.554 502.829 7.818 3.439 o
-15 -11 -2 64.229 72.863 1.442 60.588 o
-15 -11 -1 844.912 804.830 12.447 1.519 o
-15 -10 -43 8.199 11.005 1.214 406.240 o
-15 -10 -42 386.894 374.788 7.210 5.332 o
-15 -10 -41 312.369 301.773 5.920 7.466 o
-15 -10 -40 126.147 112.634 2.505 28.426 o
-15 -10 -39 86.779 83.489 1.973 44.195 o
-15 -10 -38 6.527 9.336 0.987 526.911 o
-15 -10 -37 80.225 82.122 1.897 47.446 o
-15 -10 -36 214.302 206.900 3.415 13.612 o
-15 -10 -35 287.785 293.956 4.706 8.520 o
-15 -10 -34 238.744 245.608 3.947 11.235 o
-15 -10 -33 37.599 37.798 0.911 118.749 o
-15 -10 -32 103.998 114.911 2.429 32.948 o
-15 -10 -31 102.854 103.374 2.277 35.031 o
-15 -10 -30 370.652 373.498 7.286 5.537 o
-15 -10 -29 608.668 612.655 11.688 2.443 o
-15 -10 -28 546.128 553.909 10.550 2.923 o
-15 -10 -27 217.805 218.740 4.326 12.570 o
-15 -10 -26 47.083 51.080 1.442 86.131 o
-15 -10 -25 194.364 196.426 4.023 14.686 o
-15 -10 -24 54.795 58.366 1.670 72.131 o
-15 -10 -23 55.232 57.000 1.518 73.528 o
-15 -10 -22 111.627 117.264 2.581 30.656 o
-15 -10 -21 146.863 147.623 3.112 21.820 o
-15 -10 -20 195.378 203.409 4.099 14.352 o
-15 -10 -19 1.812 1.518 0.835 1548.580 o
-15 -10 -18 318.769 321.507 6.300 7.025 o
-15 -10 -17 41.561 40.226 1.518 100.817 o
-15 -10 -16 95.795 100.262 2.201 37.616 o
-15 -10 -15 420.233 431.560 8.349 4.463 o
-15 -10 -14 448.580 453.115 8.728 4.063 o
-15 -10 -13 112.735 133.354 2.808 28.390 o
-15 -10 -12 518.815 519.071 9.943 3.216 o
-15 -10 -11 933.605 921.487 17.533 1.172 o
-15 -10 -10 277.159 302.988 5.920 8.262 o
-15 -10 -9 51.799 53.205 1.746 76.776 o
-15 -10 -8 2.246 2.884 0.911 1176.730 o
-15 -10 -7 135.924 146.788 3.112 23.233 o
-15 -10 -6 129.155 124.170 2.656 26.628 o
-15 -10 -5 523.334 511.861 9.791 3.225 o
-15 -10 -4 377.241 354.144 6.907 5.655 o
-15 -10 -3 367.008 355.661 6.907 5.789 o
-15 -10 -2 136.595 137.453 2.960 24.005 o
-15 -10 -1 266.751 267.315 5.313 9.270 o
-15 -9 -44 61.718 54.799 1.518 68.777 o
-15 -9 -43 1.394 3.871 0.835 1345.620 o
-15 -9 -42 8.544 8.956 0.987 466.905 o
-15 -9 -41 50.618 52.750 1.442 81.008 o
-15 -9 -40 43.222 45.008 1.442 95.488 o
-15 -9 -39 235.112 235.893 4.706 11.204 o
-15 -9 -38 107.562 114.379 2.049 33.014 o
-15 -9 -37 1.095 0.379 0.683 2658.110 o
-15 -9 -36 290.782 285.911 4.554 8.594 o
-15 -9 -35 72.920 75.291 1.518 54.229 o
-15 -9 -34 176.276 184.813 3.036 17.186 o
-15 -9 -33 34.767 35.748 0.911 127.940 o
-15 -9 -32 218.694 217.298 4.326 12.562 o
-15 -9 -31 490.889 481.274 9.184 3.586 o
-15 -9 -30 45.739 49.106 1.670 86.610 o
-15 -9 -29 197.079 209.329 4.174 14.020 o
-15 -9 -28 174.752 181.322 3.643 16.909 o
-15 -9 -27 76.258 82.654 1.973 48.786 o
-15 -9 -26 127.284 133.658 2.884 25.773 o
-15 -9 -25 71.939 74.229 2.125 52.175 o
-15 -9 -24 4.107 5.085 0.911 810.594 o
-15 -9 -23 930.232 916.477 17.457 1.181 o
-15 -9 -22 156.554 158.704 3.264 19.952 o
-15 -9 -21 122.559 122.956 3.567 25.986 o
-15 -9 -20 250.908 260.257 5.161 9.948 o
-15 -9 -19 158.675 156.351 3.264 19.855 o
-15 -9 -18 131.486 141.248 3.112 24.207 o
-15 -9 -17 1653.520 1612.240 30.739 0.415 o
-15 -9 -16 269.636 271.717 5.389 9.089 o
-15 -9 -15 204.732 213.351 4.326 13.373 o
-15 -9 -14 249.779 270.427 5.389 9.713 o
-15 -9 -13 122.431 125.005 2.732 27.558 o
-15 -9 -12 2189.790 2173.130 41.061 0.241 o
-15 -9 -11 60.150 59.429 1.594 67.663 o
-15 -9 -10 103.864 108.004 2.581 33.414 o
-15 -9 -9 566.229 552.467 10.550 2.829 o
-15 -9 -8 15.060 18.975 1.063 263.629 o
-15 -9 -7 1547.920 1495.810 28.158 0.475 o
-15 -9 -6 50.365 52.598 1.442 81.374 o
-15 -9 -5 255.629 247.733 4.858 10.141 o
-15 -9 -4 361.519 349.514 6.755 5.947 o
-15 -9 -3 522.272 505.106 9.791 3.251 o
-15 -9 -2 71.727 75.975 1.746 53.707 o
-15 -9 -1 359.175 355.965 9.715 5.242 o
-15 -8 -45 19.429 21.783 1.063 216.810 o
-15 -8 -44 96.360 93.583 2.125 38.667 o
-15 -8 -43 12.465 13.662 0.987 334.120 o
-15 -8 -42 8.293 10.854 1.138 419.717 o
-15 -8 -41 386.692 361.582 7.059 5.449 o
-15 -8 -40 235.293 215.249 3.491 12.273 o
-15 -8 -39 187.509 186.483 3.112 16.192 o
-15 -8 -38 81.889 86.069 1.594 46.946 o
-15 -8 -37 77.042 87.435 1.746 48.257 o
-15 -8 -36 33.210 34.534 0.911 133.687 o
-15 -8 -35 449.792 456.910 7.134 4.235 o
-15 -8 -34 231.703 241.130 3.871 11.664 o
-15 -8 -33 466.680 475.506 7.438 3.977 o
-15 -8 -32 22.202 21.631 1.290 190.625 o
-15 -8 -31 341.516 347.768 6.755 6.271 o
-15 -8 -30 29.135 33.547 1.366 137.879 o
-15 -8 -29 27.737 28.158 1.138 156.871 o
-15 -8 -28 57.049 61.402 1.594 69.409 o
-15 -8 -27 110.362 116.429 2.505 31.178 o
-15 -8 -26 16.462 19.506 1.063 248.264 o
-15 -8 -25 51.809 57.987 1.594 75.737 o
-15 -8 -24 40.029 37.949 1.214 109.732 o
-15 -8 -23 61.709 60.340 1.594 66.070 o
-15 -8 -22 32.158 40.758 1.290 122.235 o
-15 -8 -21 151.008 164.928 3.340 20.110 o
-15 -8 -20 43.120 46.526 1.290 96.242 o
-15 -8 -19 176.133 189.519 3.871 16.280 o
-15 -8 -18 145.989 138.212 2.884 22.816 o
-15 -8 -17 334.321 292.666 8.045 6.484 o
-15 -8 -16 555.485 494.404 13.662 2.742 o
-15 -8 -15 63.602 62.844 2.049 60.778 o
-15 -8 -14 4.603 3.871 0.759 906.201 o
-15 -8 -13 516.615 497.820 9.563 3.328 o
-15 -8 -12 189.451 184.738 3.719 15.637 o
-15 -8 -11 196.096 209.101 5.920 12.651 o
-15 -8 -10 28.467 34.306 1.594 133.043 o
-15 -8 -9 91.824 96.088 3.112 36.302 o
-15 -8 -8 117.701 131.912 3.871 25.364 o
-15 -8 -7 103.899 110.584 2.884 32.291 o
-15 -8 -6 196.012 189.064 3.871 14.934 o
-15 -8 -5 116.522 125.537 2.732 28.568 o
-15 -8 -4 507.035 494.025 9.487 3.406 o
-15 -8 -3 566.310 558.994 10.702 2.802 o
-15 -8 -2 167.707 181.777 3.719 17.378 o
-15 -8 -1 36.999 41.441 1.290 111.166 o
-15 -7 -46 5.268 6.375 1.063 622.368 o
-15 -7 -45 171.328 161.892 3.340 18.305 o
-15 -7 -44 93.328 84.172 1.973 41.663 o
-15 -7 -43 264.908 253.046 5.009 9.676 o
-15 -7 -42 33.857 33.547 0.835 134.347 o
-15 -7 -41 16.076 21.100 0.911 253.210 o
-15 -7 -40 147.238 158.856 2.656 21.678 o
-15 -7 -39 74.942 84.931 1.594 50.389 o
-15 -7 -38 122.803 126.523 2.201 28.289 o
-15 -7 -37 16.584 20.569 0.759 258.540 o
-15 -7 -36 275.671 275.057 4.402 9.231 o
-15 -7 -35 2.038 3.567 0.683 1425.700 o
-15 -7 -34 133.912 139.350 2.429 25.040 o
-15 -7 -33 259.598 278.548 4.478 9.651 o
-15 -7 -32 300.591 321.659 5.085 7.749 o
-15 -7 -31 30.340 35.065 1.138 137.132 o
-15 -7 -30 190.976 195.136 3.947 15.002 o
-15 -7 -29 41.439 46.222 1.366 98.194 o
-15 -7 -28 46.687 51.459 1.594 84.846 o
-15 -7 -27 392.111 415.470 8.045 4.881 o
-15 -7 -26 327.723 328.034 6.375 6.775 o
-15 -7 -25 210.675 223.294 4.402 12.760 o
-15 -7 -24 131.911 146.712 3.112 23.772 o
-15 -7 -23 204.508 211.606 4.250 13.486 o
-15 -7 -22 203.561 203.864 4.099 13.861 o
-15 -7 -21 599.544 594.894 11.385 2.532 o
-15 -7 -20 145.233 142.234 3.036 22.448 o
-15 -7 -19 106.314 111.875 2.429 32.762 o
-15 -7 -18 85.267 83.261 1.897 45.101 o
-15 -7 -17 164.146 153.240 3.188 19.549 o
-15 -7 -16 41.631 40.378 1.214 104.559 o
-15 -7 -15 204.100 186.559 3.719 14.617 o
-15 -7 -14 313.685 292.286 5.768 7.586 o
-15 -7 -13 159.286 153.619 3.188 20.021 o
-15 -7 -12 423.092 385.641 7.438 4.808 o
-15 -7 -11 351.841 355.054 6.907 6.017 o
-15 -7 -10 257.577 261.243 5.161 9.714 o
-15 -7 -9 4.556 5.692 0.835 786.452 o
-15 -7 -8 139.326 141.020 2.960 23.393 o
-15 -7 -7 422.896 428.145 8.273 4.466 o
-15 -7 -6 12.033 14.421 1.063 327.150 o
-15 -7 -5 110.113 114.303 2.656 31.111 o
-15 -7 -4 939.096 900.007 17.001 1.190 o
-15 -7 -3 140.361 161.437 3.491 21.243 o
-15 -7 -2 641.429 635.956 12.144 2.258 o
-15 -7 -1 643.684 632.692 12.068 2.260 o
-15 -6 -46 129.611 110.888 2.429 28.090 o
-15 -6 -45 45.275 50.093 1.518 88.260 o
-15 -6 -44 300.173 292.058 5.768 7.894 o
-15 -6 -43 124.675 118.023 2.049 28.976 o
-15 -6 -42 1.848 3.112 0.531 1774.830 o
-15 -6 -41 5.472 5.313 0.607 821.779 o
-15 -6 -40 20.211 24.288 0.759 214.909 o
-15 -6 -39 67.601 69.903 1.442 59.344 o
-15 -6 -38 199.157 203.257 3.340 14.666 o
-15 -6 -37 423.554 414.711 6.527 4.779 o
-15 -6 -36 23.009 22.087 0.911 199.404 o
-15 -6 -35 436.529 460.022 7.210 4.333 o
-15 -6 -34 281.383 286.518 4.630 8.821 o
-15 -6 -33 161.758 162.879 2.656 19.853 o
-15 -6 -32 185.467 193.542 3.188 16.027 o
-15 -6 -31 31.930 35.672 1.290 129.007 o
-15 -6 -30 60.211 61.174 1.670 66.415 o
-15 -6 -29 325.809 329.097 6.375 6.800 o
-15 -6 -28 75.874 77.569 1.822 50.823 o
-15 -6 -27 95.482 105.727 2.277 36.707 o
-15 -6 -26 397.306 394.522 7.590 5.020 o
-15 -6 -25 168.335 179.349 3.643 17.503 o
-15 -6 -24 2.320 7.969 0.987 797.195 o
-15 -6 -23 1686.110 1660.510 31.422 0.397 o
-15 -6 -22 73.362 77.189 1.897 51.831 o
-15 -6 -21 50.834 45.615 1.442 84.888 o
-15 -6 -20 519.878 514.593 9.867 3.230 o
-15 -6 -19 137.464 127.510 2.732 24.946 o
-15 -6 -18 83.642 79.087 1.897 46.630 o
-15 -6 -17 258.254 244.849 4.858 10.100 o
-15 -6 -16 106.148 105.575 2.353 33.734 o
-15 -6 -15 1843.780 1753.940 33.775 0.344 o
-15 -6 -14 35.161 37.494 1.214 120.361 o
-15 -6 -13 589.192 564.990 10.854 2.674 o
-15 -6 -12 89.779 88.194 2.049 41.960 o
-15 -6 -11 459.880 445.450 8.652 4.012 o
-15 -6 -10 290.507 277.789 5.389 8.434 o
-15 -6 -9 151.914 156.276 3.188 20.660 o
-15 -6 -8 20.960 24.819 1.290 188.791 o
-15 -6 -7 721.832 715.118 13.662 1.840 o
-15 -6 -6 108.509 117.719 2.656 31.089 o
-15 -6 -5 147.022 145.877 3.036 22.007 o
-15 -6 -4 108.632 121.286 2.732 30.515 o
-15 -6 -3 5.505 6.375 0.987 638.171 o
-15 -6 -2 586.031 575.844 11.005 2.654 o
-15 -6 -1 480.317 475.885 9.108 3.686 o
-15 -5 -47 74.846 67.246 2.277 51.647 o
-15 -5 -46 39.903 27.551 0.911 125.345 o
-15 -5 -45 31.295 26.489 0.911 152.167 o
-15 -5 -44 473.560 460.098 7.210 4.008 o
-15 -5 -43 407.474 405.299 6.375 5.035 o
-15 -5 -42 153.821 147.244 2.581 21.671 o
-15 -5 -41 39.040 38.025 0.987 114.507 o
-15 -5 -40 436.924 419.037 6.603 4.605 o
-15 -5 -39 301.170 311.337 4.933 7.899 o
-15 -5 -38 25.826 29.145 0.835 169.796 o
-15 -5 -37 156.295 157.262 2.656 20.734 o
-15 -5 -36 266.806 279.080 4.478 9.414 o
-15 -5 -35 204.812 210.543 3.415 14.052 o
-15 -5 -34 264.019 278.245 4.478 9.515 o
-15 -5 -33 61.049 63.679 1.366 66.634 o
-15 -5 -32 131.477 132.671 2.277 26.151 o
-15 -5 -31 13.639 14.345 0.683 336.640 o
-15 -5 -30 426.835 429.359 8.197 4.434 o
-15 -5 -29 363.254 370.538 7.134 5.689 o
-15 -5 -28 290.870 291.982 5.768 8.115 o
-15 -5 -27 403.882 403.174 7.742 4.872 o
-15 -5 -26 158.354 171.911 4.402 17.768 o
-15 -5 -25 309.693 306.100 5.996 7.454 o
-15 -5 -24 144.446 147.016 3.871 21.020 o
-15 -5 -23 415.521 404.009 7.818 4.730 o
-15 -5 -22 543.483 550.873 10.474 2.950 o
-15 -5 -21 50.897 55.330 1.594 77.996 o
-15 -5 -20 159.971 159.919 3.340 19.460 o
-15 -5 -19 535.033 509.584 9.791 3.164 o
-15 -5 -18 8.906 9.487 0.835 476.264 o
-15 -5 -17 141.873 155.517 3.340 21.626 o
-15 -5 -16 36.075 38.633 1.290 115.904 o
-15 -5 -15 519.565 502.601 9.639 3.288 o
-15 -5 -14 444.027 417.823 8.045 4.349 o
-15 -5 -13 54.832 55.027 1.442 75.425 o
-15 -5 -12 111.186 106.638 2.429 32.245 o
-15 -5 -11 262.002 275.664 5.465 9.223 o
-15 -5 -10 91.878 96.012 2.201 39.460 o
-15 -5 -9 512.771 521.273 10.019 3.237 o
-15 -5 -8 54.930 67.853 1.746 67.417 o
-15 -5 -7 222.576 215.249 4.326 12.425 o
-15 -5 -6 117.995 131.381 2.808 27.629 o
-15 -5 -5 23.414 27.855 1.214 172.677 o
-15 -5 -4 420.537 430.346 8.349 4.466 o
-15 -5 -3 378.614 400.290 7.742 5.177 o
-15 -5 -2 917.787 940.689 17.836 1.173 o
-15 -5 -1 556.140 576.299 10.929 2.791 o
-15 -4 -47 77.105 66.791 2.353 50.244 o
-15 -4 -46 15.938 15.711 0.683 295.399 o
-15 -4 -45 76.125 71.193 1.670 52.970 o
-15 -4 -44 24.291 26.565 0.835 182.798 o
-15 -4 -43 75.749 74.305 1.442 53.254 o
-15 -4 -42 123.967 121.210 2.125 28.688 o
-15 -4 -41 113.192 106.941 1.897 32.858 o
-15 -4 -40 86.796 89.940 1.670 43.925 o
-15 -4 -39 18.263 21.252 0.759 240.663 o
-15 -4 -38 20.791 19.734 0.835 224.027 o
-15 -4 -37 64.448 69.979 1.442 61.416 o
-15 -4 -36 133.156 140.564 2.429 25.062 o
-15 -4 -35 36.431 36.204 0.987 122.286 o
-15 -4 -34 344.484 340.785 5.313 6.609 o
-15 -4 -33 339.255 371.524 5.920 6.305 o
-15 -4 -32 114.961 118.098 2.049 30.931 o
-15 -4 -31 266.707 270.731 4.326 9.604 o
-15 -4 -30 329.542 341.013 5.389 6.866 o
-15 -4 -29 112.324 123.563 2.732 29.550 o
-15 -4 -28 258.312 276.954 5.389 9.346 o
-15 -4 -27 201.999 217.450 4.326 13.410 o
-15 -4 -26 14.148 14.193 1.214 286.500 o
-15 -4 -25 93.358 97.530 2.277 38.528 o
-15 -4 -24 236.175 250.086 4.933 10.764 o
-15 -4 -23 62.222 62.920 1.822 63.246 o
-15 -4 -22 99.230 106.714 3.340 32.409 o
-15 -4 -21 556.969 540.475 14.573 2.560 o
-15 -4 -20 27.323 23.377 1.063 170.059 o
-15 -4 -19 463.032 447.195 8.577 3.989 o
-15 -4 -18 23.379 23.225 0.987 191.657 o
-15 -4 -17 373.163 366.819 7.134 5.579 o
-15 -4 -16 14.002 15.787 1.063 292.141 o
-15 -4 -15 177.363 165.232 3.340 17.638 o
-15 -4 -14 408.747 396.116 7.666 4.870 o
-15 -4 -13 208.891 199.462 4.023 13.738 o
-15 -4 -12 317.703 311.792 6.072 7.207 o
-15 -4 -11 358.318 342.607 6.679 6.064 o
-15 -4 -10 899.185 887.636 16.849 1.254 o
-15 -4 -9 68.587 62.920 1.822 58.968 o
-15 -4 -8 464.494 453.191 8.728 3.934 o
-15 -4 -7 278.080 288.188 5.768 8.483 o
-15 -4 -6 244.322 251.073 5.009 10.408 o
-15 -4 -5 383.437 394.142 7.666 5.171 o
-15 -4 -4 110.797 125.385 2.732 29.670 o
-15 -4 -3 134.395 149.445 3.188 23.142 o
-15 -4 -2 191.155 220.410 4.402 13.869 o
-15 -4 -1 754.322 762.023 20.569 1.444 o
-15 -3 -48 15.938 12.979 0.683 313.019 o
-15 -3 -47 59.829 50.017 1.290 74.075 o
-15 -3 -46 164.184 159.236 3.188 19.252 o
-15 -3 -45 18.254 20.796 0.835 239.430 o
-15 -3 -44 409.084 378.431 7.362 5.016 o
-15 -3 -43 60.182 69.068 1.366 65.216 o
-15 -3 -42 136.642 143.752 2.505 24.217 o
-15 -3 -41 189.682 200.145 3.264 15.442 o
-15 -3 -40 248.383 248.189 4.023 10.766 o
-15 -3 -39 535.341 544.270 8.501 3.172 o
-15 -3 -38 410.443 418.809 6.527 4.901 o
-15 -3 -37 73.041 70.889 1.366 56.019 o
-15 -3 -36 11.743 14.345 0.683 369.087 o
-15 -3 -35 49.617 51.611 1.138 85.311 o
-15 -3 -34 110.550 114.911 2.049 32.256 o
-15 -3 -33 161.122 164.852 2.732 19.744 o
-15 -3 -32 10.839 11.764 0.759 406.569 o
-15 -3 -31 249.159 262.610 4.174 10.403 o
-15 -3 -30 165.042 165.156 2.732 19.337 o
-15 -3 -29 369.691 366.667 5.768 5.893 o
-15 -3 -28 8.523 10.474 1.138 418.783 o
-15 -3 -27 4.514 5.920 0.911 745.502 o
-15 -3 -26 141.355 136.770 2.884 23.517 o
-15 -3 -25 321.044 335.624 6.603 6.765 o
-15 -3 -24 431.565 446.664 8.652 4.246 o
-15 -3 -23 197.016 213.959 4.326 13.779 o
-15 -3 -22 170.039 169.330 3.491 17.937 o
-15 -3 -21 586.322 564.535 10.778 2.693 o
-15 -3 -20 1271.630 1185.460 22.542 0.701 o
-15 -3 -19 345.447 325.074 6.375 6.487 o
-15 -3 -18 63.509 64.134 1.670 62.860 o
-15 -3 -17 274.765 261.547 5.161 9.179 o
-15 -3 -16 5.166 8.652 0.911 622.444 o
-15 -3 -15 72.031 78.403 1.973 51.837 o
-15 -3 -14 103.749 103.602 2.277 34.770 o
-15 -3 -13 920.013 911.696 17.229 1.202 o
-15 -3 -12 198.500 195.439 3.947 14.520 o
-15 -3 -11 488.905 492.127 9.411 3.538 o
-15 -3 -10 68.639 62.692 1.594 60.269 o
-15 -3 -9 147.856 138.971 2.960 22.430 o
-15 -3 -8 163.374 163.638 3.415 18.870 o
-15 -3 -7 561.080 549.886 10.550 2.860 o
-15 -3 -6 101.162 101.856 2.277 35.679 o
-15 -3 -5 310.453 296.536 5.844 7.587 o
-15 -3 -4 227.125 235.438 4.706 11.543 o
-15 -3 -3 733.779 716.864 13.662 1.809 o
-15 -3 -2 110.971 111.571 2.505 31.571 o
-15 -3 -1 300.598 311.261 6.072 7.570 o
-15 -2 -48 234.137 212.744 4.174 12.032 o
-15 -2 -47 22.782 22.618 1.138 191.077 o
-15 -2 -46 213.084 195.212 3.871 13.726 o
-15 -2 -45 18.646 20.720 0.835 236.572 o
-15 -2 -44 56.767 51.004 1.290 76.594 o
-15 -2 -43 67.442 64.514 1.290 61.956 o
-15 -2 -42 217.833 207.355 3.415 13.404 o
-15 -2 -41 103.245 102.539 1.822 36.116 o
-15 -2 -40 37.630 39.164 1.138 114.325 o
-15 -2 -39 316.961 308.604 4.933 7.568 o
-15 -2 -38 230.669 232.706 3.795 11.934 o
-15 -2 -37 9.529 15.256 0.683 405.038 o
-15 -2 -36 36.369 39.012 0.987 119.210 o
-15 -2 -35 59.955 70.055 1.366 65.014 o
-15 -2 -34 12.385 13.889 0.759 355.090 o
-15 -2 -33 257.066 268.302 4.250 9.993 o
-15 -2 -32 337.976 350.424 5.541 6.590 o
-15 -2 -31 321.092 329.780 5.237 7.179 o
-15 -2 -30 109.376 116.808 2.049 32.308 o
-15 -2 -29 48.934 52.674 1.138 85.496 o
-15 -2 -28 39.867 41.517 1.063 108.526 o
-15 -2 -27 44.554 49.638 1.518 89.499 o
-15 -2 -26 263.612 280.370 5.541 9.075 o
-15 -2 -25 450.977 460.705 8.804 4.003 o
-15 -2 -24 613.977 620.624 11.764 2.403 o
-15 -2 -23 215.390 231.036 4.554 12.251 o
-15 -2 -22 17.285 19.734 1.063 240.359 o
-15 -2 -21 362.725 350.045 6.755 5.925 o
-15 -2 -20 313.731 298.586 5.844 7.494 o
-15 -2 -19 678.068 664.797 12.675 2.070 o
-15 -2 -18 1204.810 1192.820 22.694 0.736 o
-15 -2 -17 468.224 483.551 9.336 3.719 o
-15 -2 -16 569.074 557.476 10.702 2.793 o
-15 -2 -15 389.361 386.932 7.590 5.157 o
-15 -2 -14 1194.750 1205.500 22.921 0.736 o
-15 -2 -13 24.049 26.261 1.214 173.389 o
-15 -2 -12 511.555 518.237 9.867 3.268 o
-15 -2 -11 34.042 36.963 1.138 124.834 o
-15 -2 -10 659.608 688.022 13.130 2.067 o
-15 -2 -9 458.969 458.580 8.880 3.938 o
-15 -2 -8 87.660 92.217 2.201 41.485 o
-15 -2 -7 2.527 5.237 0.911 963.262 o
-15 -2 -6 140.572 136.238 2.884 23.659 o
-15 -2 -5 12.321 12.371 0.987 346.662 o
-15 -2 -4 87.253 92.065 2.277 41.385 o
-15 -2 -3 703.653 720.659 13.738 1.875 o
-15 -2 -2 271.459 270.048 5.389 9.060 o
-15 -2 -1 92.771 89.409 2.125 40.481 o
-15 -1 -48 37.860 34.610 1.063 119.793 o
-15 -1 -47 390.572 353.612 6.831 5.493 o
-15 -1 -46 147.582 140.944 2.884 22.443 o
-15 -1 -45 10.742 10.550 0.759 423.017 o
-15 -1 -44 306.609 302.229 5.844 7.609 o
-15 -1 -43 71.067 65.501 1.670 57.450 o
-15 -1 -42 76.050 73.698 1.366 53.533 o
-15 -1 -41 17.828 19.810 0.835 247.170 o
-15 -1 -40 33.630 32.561 0.911 135.269 o
-15 -1 -39 150.753 154.606 2.656 21.514 o
-15 -1 -38 164.993 165.383 2.732 19.330 o
-15 -1 -37 89.002 90.699 1.746 42.731 o
-15 -1 -36 4.755 6.603 0.607 828.225 o
-15 -1 -35 92.074 93.431 1.670 41.355 o
-15 -1 -34 657.949 673.070 10.474 2.227 o
-15 -1 -33 632.856 643.621 10.019 2.391 o
-15 -1 -32 197.674 213.579 3.491 14.340 o
-15 -1 -31 230.184 240.523 3.871 11.744 o
-15 -1 -30 64.525 68.840 1.366 62.129 o
-15 -1 -29 82.398 92.293 1.670 45.195 o
-15 -1 -28 38.892 44.553 1.063 107.509 o
-15 -1 -27 11.268 13.586 0.683 385.738 o
-15 -1 -26 145.053 156.351 3.264 21.318 o
-15 -1 -25 152.338 162.272 3.340 20.110 o
-15 -1 -24 407.320 424.350 8.197 4.649 o
-15 -1 -23 373.825 380.404 7.438 5.419 o
-15 -1 -22 322.932 309.515 5.996 7.147 o
-15 -1 -21 152.238 154.302 3.188 20.732 o
-15 -1 -20 190.112 196.578 3.947 15.011 o
-15 -1 -19 105.861 102.539 2.277 34.368 o
-15 -1 -18 745.173 743.732 14.117 1.734 o
-15 -1 -17 108.538 117.264 2.656 31.131 o
-15 -1 -16 774.559 751.246 14.269 1.656 o
-15 -1 -15 275.788 281.205 5.617 8.694 o
-15 -1 -14 65.542 70.358 1.746 58.971 o
-15 -1 -13 211.246 217.146 4.402 12.885 o
-15 -1 -12 136.590 142.841 3.112 23.405 o
-15 -1 -11 38.616 44.704 1.442 103.060 o
-15 -1 -10 333.908 322.721 6.300 6.731 o
-15 -1 -9 45.004 42.655 1.290 96.320 o
-15 -1 -8 499.341 493.797 9.411 3.464 o
-15 -1 -7 241.757 237.715 4.706 10.905 o
-15 -1 -6 116.139 124.778 2.732 28.709 o
-15 -1 -5 263.024 276.651 5.465 9.178 o
-15 -1 -4 32.248 36.128 1.442 124.609 o
-15 -1 -3 53.590 58.442 1.670 73.196 o
-15 -1 -2 377.986 405.679 7.818 5.139 o
-15 -1 -1 141.635 146.181 3.112 22.542 o
-14 -22 -9 63.308 58.442 2.353 60.177 o
-14 -22 -8 74.556 82.274 2.808 45.542 o
-14 -22 -7 73.849 72.559 2.505 49.580 o
-14 -22 -6 96.111 99.579 3.340 33.947 o
-14 -22 -5 8.118 10.702 1.442 369.496 o
-14 -22 -4 49.187 49.031 2.429 73.892 o
-14 -22 -3 52.501 53.964 2.125 72.049 o
-14 -22 -1 145.731 141.703 4.250 20.558 o
-14 -21 -17 68.236 71.117 2.429 53.130 o
-14 -21 -16 166.730 158.552 4.782 17.148 o
-14 -21 -15 218.609 201.208 5.768 11.938 o
-14 -21 -14 44.091 45.843 1.973 86.876 o
-14 -21 -13 14.639 14.117 1.897 221.085 o
-14 -21 -12 34.523 38.025 1.897 108.460 o
-14 -21 -11 331.727 329.097 9.032 5.949 o
-14 -21 -10 20.315 21.555 2.049 163.282 o
-14 -21 -9 221.257 210.771 6.072 11.406 o
-14 -21 -8 418.945 399.910 11.005 4.177 o
-14 -21 -7 107.500 104.057 3.264 31.148 o
-14 -21 -5 50.522 53.357 2.277 72.483 o
-14 -21 -4 151.274 137.225 4.099 20.458 o
-14 -21 -3 96.212 98.972 3.340 33.995 o
-14 -21 -2 76.042 77.417 2.656 46.730 o
-14 -21 -1 20.672 22.314 1.746 175.290 o
-14 -20 -23 115.457 107.852 3.264 29.198 o
-14 -20 -22 103.714 100.490 3.188 32.580 o
-14 -20 -21 40.267 38.860 1.897 98.102 o
-14 -20 -20 87.680 83.489 2.656 41.240 o
-14 -20 -19 5.713 7.818 1.366 476.903 o
-14 -20 -18 2.681 4.630 1.670 522.905 o
-14 -20 -17 117.547 115.746 3.567 27.371 o
-14 -20 -16 80.393 81.819 2.732 43.776 o
-14 -20 -15 5.982 2.656 1.594 476.047 o
-14 -20 -14 106.245 109.142 3.491 30.226 o
-14 -20 -13 282.913 273.539 7.590 7.807 o
-14 -20 -12 134.169 138.515 4.326 21.860 o
-14 -20 -11 36.722 34.003 1.897 108.115 o
-14 -20 -10 424.131 413.800 11.309 4.029 o
-14 -20 -9 223.751 235.058 6.755 10.393 o
-14 -20 -8 105.994 112.482 3.491 29.949 o
-14 -20 -7 57.406 51.839 2.505 65.185 o
-14 -20 -6 422.350 427.993 11.688 3.925 o
-14 -20 -5 128.545 123.943 4.023 24.067 o
-14 -20 -4 32.019 30.132 1.746 125.457 o
-14 -20 -3 65.033 70.434 2.656 53.473 o
-14 -20 -2 217.672 214.490 6.148 11.420 o
-14 -20 -1 54.994 53.053 2.201 69.550 o
-14 -19 -27 89.599 87.208 2.732 39.702 o
-14 -19 -26 106.728 100.566 3.112 32.129 o
-14 -19 -25 701.011 694.625 18.595 1.684 o
-14 -19 -24 98.074 96.695 3.112 34.608 o
-14 -19 -23 239.034 203.712 5.692 11.103 o
-14 -19 -22 180.206 162.803 4.706 16.090 o
-14 -19 -21 44.789 46.146 1.822 87.818 o
-14 -19 -20 5.944 9.032 1.670 380.469 o
-14 -19 -19 6.104 6.983 1.214 522.305 o
-14 -19 -18 79.028 82.881 2.732 44.087 o
-14 -19 -17 242.026 245.608 6.907 9.547 o
-14 -19 -16 9.215 6.224 1.366 407.130 o
-14 -19 -15 132.542 130.925 3.947 23.242 o
-14 -19 -14 128.168 122.956 4.023 24.185 o
-14 -19 -13 850.401 804.147 21.555 1.244 o
-14 -19 -12 350.404 342.607 9.411 5.505 o
-14 -19 -11 84.529 75.747 3.036 41.918 o
-14 -19 -10 69.659 74.001 2.581 50.766 o
-14 -19 -9 130.635 130.849 4.099 23.188 o
-14 -19 -8 38.606 36.963 1.897 102.263 o
-14 -19 -7 17.750 23.529 1.442 202.813 o
-14 -19 -6 141.770 145.042 4.478 20.414 o
-14 -19 -5 246.574 248.113 6.983 9.334 o
-14 -19 -4 41.786 45.312 2.353 84.454 o
-14 -19 -3 75.024 82.350 2.808 45.343 o
-14 -19 -2 101.047 97.985 3.491 32.474 o
-14 -19 -1 310.619 314.221 8.728 6.476 o
-14 -18 -30 105.854 105.120 3.188 31.603 o
-14 -18 -29 78.831 82.730 2.732 44.190 o
-14 -18 -28 73.804 80.073 2.960 45.444 o
-14 -18 -27 26.728 25.350 1.518 154.447 o
-14 -18 -26 76.388 75.747 2.581 47.336 o
-14 -18 -25 282.771 273.160 7.590 7.814 o
-14 -18 -24 233.012 224.053 6.300 10.560 o
-14 -18 -23 0.935 1.290 0.759 2156.100 o
-14 -18 -22 23.505 29.145 1.670 153.868 o
-14 -18 -21 70.719 66.335 2.277 54.017 o
-14 -18 -20 391.959 383.592 10.398 4.600 o
-14 -18 -19 32.157 29.373 1.214 138.574 o
-14 -18 -18 125.367 126.144 3.795 24.840 o
-14 -18 -17 299.228 290.540 8.045 7.122 o
-14 -18 -16 204.921 196.730 5.768 12.657 o
-14 -18 -15 280.595 267.923 7.362 8.019 o
-14 -18 -14 46.091 51.763 2.049 80.199 o
-14 -18 -13 19.686 20.645 1.973 171.549 o
-14 -18 -12 161.851 158.325 4.630 17.743 o
-14 -18 -11 43.282 45.615 1.973 88.029 o
-14 -18 -10 14.729 16.318 1.518 244.066 o
-14 -18 -9 256.183 262.458 7.210 8.753 o
-14 -18 -8 32.681 45.463 2.429 94.669 o
-14 -18 -7 345.523 346.478 9.487 5.522 o
-14 -18 -6 426.792 424.274 11.537 3.931 o
-14 -18 -5 194.970 193.466 5.465 13.498 o
-14 -18 -4 124.821 123.184 3.795 25.132 o
-14 -18 -3 25.970 26.944 1.746 146.637 o
-14 -18 -2 200.899 196.957 5.692 12.909 o
-14 -18 -1 48.819 50.321 2.201 76.344 o
-14 -17 -33 72.599 74.609 2.201 51.347 o
-14 -17 -32 19.331 20.872 0.987 224.111 o
-14 -17 -31 3.230 4.630 0.835 971.402 o
-14 -17 -30 108.130 109.674 2.429 32.596 o
-14 -17 -29 2.169 2.732 0.759 1399.770 o
-14 -17 -28 139.811 138.591 2.884 23.602 o
-14 -17 -27 77.659 75.443 1.897 50.145 o
-14 -17 -26 71.950 78.176 1.897 52.300 o
-14 -17 -25 62.108 65.652 1.594 63.775 o
-14 -17 -24 245.873 257.676 5.085 10.200 o
-14 -17 -23 164.011 167.281 3.491 18.560 o
-14 -17 -22 40.198 43.186 1.518 100.626 o
-14 -17 -21 87.448 93.204 2.125 41.646 o
-14 -17 -20 46.248 48.347 1.290 90.458 o
-14 -17 -19 59.899 62.237 2.049 63.533 o
-14 -17 -18 208.356 209.329 4.174 13.393 o
-14 -17 -17 18.451 19.051 0.987 237.722 o
-14 -17 -16 292.009 290.085 5.692 8.137 o
-14 -17 -15 170.786 169.026 3.415 17.963 o
-14 -17 -14 210.421 211.454 4.174 13.226 o
-14 -17 -13 36.867 30.739 0.987 127.898 o
-14 -17 -12 28.370 26.640 0.987 161.066 o
-14 -17 -11 85.306 88.877 3.036 39.529 o
-14 -17 -10 168.550 166.446 5.009 16.432 o
-14 -17 -9 200.941 207.128 5.920 12.472 o
-14 -17 -8 143.660 143.525 4.250 20.680 o
-14 -17 -7 43.518 46.450 1.897 88.241 o
-14 -17 -6 13.575 15.939 1.518 255.717 o
-14 -17 -5 151.696 161.133 4.858 18.151 o
-14 -17 -4 28.255 28.310 1.746 137.687 o
-14 -17 -3 355.517 350.880 9.639 5.333 o
-14 -17 -2 114.166 117.036 3.643 27.644 o
-14 -17 -1 53.816 53.205 2.277 69.714 o
-14 -16 -35 211.739 217.526 4.326 12.901 o
-14 -16 -34 42.057 41.061 1.290 102.309 o
-14 -16 -33 155.296 143.449 2.960 21.278 o
-14 -16 -32 10.521 9.791 0.987 405.832 o
-14 -16 -31 35.089 38.557 1.290 118.106 o
-14 -16 -30 4.431 4.706 0.911 799.291 o
-14 -16 -29 41.286 50.245 1.366 95.360 o
-14 -16 -28 8.534 8.880 0.911 483.185 o
-14 -16 -27 169.611 170.089 3.491 17.941 o
-14 -16 -26 270.045 280.294 5.541 8.894 o
-14 -16 -25 121.882 124.550 2.656 27.838 o
-14 -16 -24 1.485 3.188 0.759 1524.850 o
-14 -16 -23 81.462 81.439 1.973 46.763 o
-14 -16 -22 47.736 53.660 1.518 83.071 o
-14 -16 -21 419.397 438.315 8.425 4.428 o
-14 -16 -20 14.430 15.332 0.911 301.739 o
-14 -16 -19 292.182 292.058 5.692 8.109 o
-14 -16 -18 172.866 193.390 3.947 16.305 o
-14 -16 -17 100.247 107.245 2.353 35.009 o
-14 -16 -16 129.898 139.881 2.884 24.908 o
-14 -16 -15 44.327 49.941 1.518 89.599 o
-14 -16 -14 66.957 62.085 1.670 61.180 o
-14 -16 -13 186.176 181.018 3.643 16.063 o
-14 -16 -12 52.663 61.554 1.594 73.221 o
-14 -16 -11 34.236 33.319 0.987 131.395 o
-14 -16 -10 188.315 171.911 3.491 16.370 o
-14 -16 -9 341.532 320.293 6.224 6.635 o
-14 -16 -8 2.896 3.947 0.607 1262.640 o
-14 -16 -7 16.013 21.935 1.822 194.739 o
-14 -16 -6 54.776 56.013 2.049 69.925 o
-14 -16 -5 39.360 39.771 2.277 92.214 o
-14 -16 -4 56.902 60.643 2.353 63.767 o
-14 -16 -3 17.271 15.787 2.049 189.361 o
-14 -16 -2 139.422 142.841 4.250 21.170 o
-14 -16 -1 36.195 42.503 2.353 93.295 o
-14 -15 -38 78.716 80.529 1.897 48.470 o
-14 -15 -37 72.947 70.965 1.670 54.761 o
-14 -15 -36 293.499 281.812 5.465 8.280 o
-14 -15 -35 11.795 13.206 0.835 364.484 o
-14 -15 -34 106.902 112.634 2.429 32.538 o
-14 -15 -33 48.233 48.651 1.366 86.941 o
-14 -15 -32 107.974 119.541 2.581 31.185 o
-14 -15 -31 258.333 258.132 5.161 9.739 o
-14 -15 -30 102.039 114.531 2.505 33.267 o
-14 -15 -29 78.178 81.287 1.897 48.541 o
-14 -15 -28 25.370 28.614 1.214 162.951 o
-14 -15 -27 44.312 47.437 1.366 93.002 o
-14 -15 -26 125.075 129.483 2.732 26.730 o
-14 -15 -25 318.182 322.949 6.300 7.023 o
-14 -15 -24 73.611 78.783 1.897 51.306 o
-14 -15 -23 137.690 137.756 2.884 23.949 o
-14 -15 -22 188.391 201.208 4.023 14.911 o
-14 -15 -21 11.046 9.639 0.987 396.073 o
-14 -15 -20 197.278 212.365 4.250 13.865 o
-14 -15 -19 141.215 146.788 3.036 22.666 o
-14 -15 -18 51.666 52.218 1.518 79.495 o
-14 -15 -17 187.239 184.434 3.795 15.737 o
-14 -15 -16 259.021 260.333 5.161 9.682 o
-14 -15 -15 92.025 96.847 2.125 39.514 o
-14 -15 -14 34.439 35.293 1.138 125.905 o
-14 -15 -13 378.676 372.056 7.210 5.455 o
-14 -15 -12 231.430 231.339 4.630 11.491 o
-14 -15 -11 315.569 298.662 5.768 7.476 o
-14 -15 -10 108.193 107.549 2.277 33.183 o
-14 -15 -9 205.378 185.648 3.719 14.566 o
-14 -15 -8 34.106 29.601 1.063 135.598 o
-14 -15 -7 237.670 231.415 4.554 11.272 o
-14 -15 -6 444.185 411.978 7.969 4.385 o
-14 -15 -5 15.310 15.180 0.835 297.120 o
-14 -15 -4 94.321 102.084 3.264 34.343 o
-14 -15 -3 79.051 72.180 2.884 45.353 o
-14 -15 -2 43.861 53.509 2.125 80.722 o
-14 -15 -1 614.334 601.346 16.242 2.139 o
-14 -14 -40 89.465 81.136 1.973 43.618 o
-14 -14 -39 461.041 436.266 8.425 4.069 o
-14 -14 -38 83.408 88.650 3.112 39.821 o
-14 -14 -37 63.364 65.804 1.594 62.817 o
-14 -14 -36 9.493 10.626 0.911 431.822 o
-14 -14 -35 61.136 61.933 1.518 66.368 o
-14 -14 -34 46.979 44.704 1.290 91.957 o
-14 -14 -33 41.841 54.419 1.442 90.763 o
-14 -14 -32 40.643 39.543 1.214 107.085 o
-14 -14 -31 55.443 58.138 1.594 72.238 o
-14 -14 -30 150.507 164.321 3.491 20.003 o
-14 -14 -29 111.382 114.228 2.429 31.363 o
-14 -14 -28 72.975 79.390 1.897 51.471 o
-14 -14 -27 224.283 237.487 4.706 11.620 o
-14 -14 -26 88.467 87.208 1.973 42.860 o
-14 -14 -25 384.826 401.353 7.742 5.098 o
-14 -14 -24 6.553 9.715 0.835 555.411 o
-14 -14 -23 39.183 48.575 1.366 99.911 o
-14 -14 -22 613.693 602.636 11.537 2.452 o
-14 -14 -21 178.325 179.576 3.719 16.629 o
-14 -14 -20 127.896 135.783 2.884 25.515 o
-14 -14 -19 573.398 568.102 10.854 2.737 o
-14 -14 -18 184.368 190.658 3.871 15.655 o
-14 -14 -17 25.500 28.158 1.063 167.657 o
-14 -14 -16 340.278 345.036 6.679 6.332 o
-14 -14 -15 377.876 395.584 7.590 5.244 o
-14 -14 -14 119.963 123.639 2.581 28.409 o
-14 -14 -13 128.089 125.916 2.656 26.660 o
-14 -14 -12 85.569 84.931 1.973 44.385 o
-14 -14 -11 2.748 3.643 0.759 1179.400 o
-14 -14 -10 442.305 420.403 8.121 4.342 o
-14 -14 -9 18.846 17.153 0.835 249.898 o
-14 -14 -8 93.303 89.712 2.049 40.491 o
-14 -14 -7 45.950 46.298 1.442 90.698 o
-14 -14 -6 181.418 172.214 3.491 16.885 o
-14 -14 -5 270.875 254.033 5.009 9.472 o
-14 -14 -4 68.852 62.161 1.518 60.699 o
-14 -14 -3 51.213 46.602 1.442 83.846 o
-14 -14 -2 126.425 116.580 2.505 28.017 o
-14 -14 -1 94.753 92.293 3.340 35.177 o
-14 -13 -41 173.475 169.406 3.415 17.717 o
-14 -13 -40 114.156 118.933 2.505 30.130 o
-14 -13 -39 95.720 98.972 2.201 37.828 o
-14 -13 -38 66.406 63.300 1.670 61.143 o
-14 -13 -37 354.867 361.430 6.983 5.907 o
-14 -13 -36 16.091 16.622 0.911 275.023 o
-14 -13 -35 124.762 126.220 2.656 27.192 o
-14 -13 -34 256.905 259.498 5.085 9.797 o
-14 -13 -33 21.305 28.462 1.063 186.282 o
-14 -13 -32 40.361 45.312 1.366 100.647 o
-14 -13 -31 4.836 11.081 0.835 601.257 o
-14 -13 -30 328.377 354.599 6.907 6.393 o
-14 -13 -29 233.050 240.220 4.782 11.159 o
-14 -13 -28 310.317 318.092 6.224 7.248 o
-14 -13 -27 273.818 303.899 5.920 8.334 o
-14 -13 -26 379.540 393.459 7.590 5.236 o
-14 -13 -25 404.609 406.134 7.893 4.823 o
-14 -13 -24 352.997 366.819 7.134 5.861 o
-14 -13 -23 60.135 62.313 1.594 66.528 o
-14 -13 -22 407.533 410.840 7.893 4.766 o
-14 -13 -21 858.332 905.092 17.229 1.289 o
-14 -13 -20 167.291 179.804 3.643 17.571 o
-14 -13 -19 6.652 9.032 0.987 527.899 o
-14 -13 -18 53.327 58.138 1.594 74.199 o
-14 -13 -17 152.752 169.178 3.491 19.534 o
-14 -13 -16 591.695 593.680 11.309 2.572 o
-14 -13 -15 133.362 135.783 2.884 24.701 o
-14 -13 -14 78.423 89.409 2.049 46.067 o
-14 -13 -13 309.179 319.534 6.224 7.257 o
-14 -13 -12 26.979 30.967 1.138 154.522 o
-14 -13 -11 129.403 126.144 2.656 26.426 o
-14 -13 -10 343.637 341.848 6.603 6.322 o
-14 -13 -9 117.710 114.835 2.429 29.981 o
-14 -13 -8 190.026 186.939 3.719 15.522 o
-14 -13 -7 156.444 152.025 3.112 20.493 o
-14 -13 -6 153.226 163.562 3.340 19.953 o
-14 -13 -5 291.653 277.865 5.465 8.377 o
-14 -13 -4 399.506 378.583 7.286 5.141 o
-14 -13 -3 629.996 587.912 11.233 2.437 o
-14 -13 -2 348.502 318.092 5.009 6.809 o
-14 -13 -1 70.687 68.612 1.366 58.130 o
-14 -12 -43 21.508 18.064 1.063 215.338 o
-14 -12 -42 5.494 7.590 0.835 658.191 o
-14 -12 -41 51.937 53.584 1.366 79.733 o
-14 -12 -40 78.158 77.948 1.897 49.318 o
-14 -12 -39 163.679 161.740 3.340 19.015 o
-14 -12 -38 230.574 223.901 4.478 11.772 o
-14 -12 -37 48.099 49.790 1.442 85.675 o
-14 -12 -36 395.132 387.843 7.514 5.097 o
-14 -12 -35 157.249 156.124 3.112 20.191 o
-14 -12 -34 10.226 10.702 0.607 452.534 o
-14 -12 -33 134.549 152.936 3.188 22.897 o
-14 -12 -32 476.623 483.323 9.336 3.660 o
-14 -12 -31 58.617 69.523 1.670 64.453 o
-14 -12 -30 593.987 627.683 11.916 2.455 o
-14 -12 -29 194.874 201.815 4.099 14.430 o
-14 -12 -28 18.423 18.823 0.987 238.870 o
-14 -12 -27 101.884 110.205 2.429 34.023 o
-14 -12 -26 62.867 70.889 1.822 60.084 o
-14 -12 -25 695.129 679.370 12.903 1.990 o
-14 -12 -24 306.400 306.707 5.996 7.518 o
-14 -12 -23 167.695 169.330 3.491 18.140 o
-14 -12 -22 564.197 559.981 10.702 2.810 o
-14 -12 -21 23.133 25.654 1.214 178.953 o
-14 -12 -20 135.323 134.189 2.884 24.533 o
-14 -12 -19 371.754 362.189 6.983 5.660 o
-14 -12 -18 123.759 122.197 2.732 27.572 o
-14 -12 -17 198.881 221.928 4.402 13.403 o
-14 -12 -16 537.265 535.314 10.246 3.042 o
-14 -12 -15 29.823 35.748 1.290 134.525 o
-14 -12 -14 285.714 296.005 5.768 8.192 o
-14 -12 -13 741.687 765.211 14.497 1.703 o
-14 -12 -12 47.449 50.397 1.518 85.349 o
-14 -12 -11 434.976 423.515 8.121 4.396 o
-14 -12 -10 299.164 297.144 5.768 7.858 o
-14 -12 -9 227.137 232.554 4.630 11.647 o
-14 -12 -8 295.666 287.504 5.617 8.105 o
-14 -12 -7 192.891 206.672 4.099 14.403 o
-14 -12 -6 318.257 305.948 5.920 7.299 o
-14 -12 -5 32.809 33.168 0.911 136.746 o
-14 -12 -4 191.069 181.777 2.960 16.213 o
-14 -12 -3 13.721 14.724 0.607 337.443 o
-14 -12 -2 342.727 334.789 5.237 6.712 o
-14 -12 -1 1.707 1.897 0.455 2308.020 o
-14 -11 -44 33.413 34.534 1.138 129.460 o
-14 -11 -43 170.890 163.638 3.340 18.266 o
-14 -11 -42 58.275 58.746 1.518 70.020 o
-14 -11 -41 1.829 1.442 0.683 1858.950 o
-14 -11 -40 136.294 128.117 2.732 25.075 o
-14 -11 -39 197.232 204.395 4.099 14.212 o
-14 -11 -38 13.120 13.738 1.063 316.532 o
-14 -11 -37 155.814 151.722 3.188 20.485 o
-14 -11 -36 59.868 62.996 1.214 68.690 o
-14 -11 -35 28.916 33.471 0.835 149.700 o
-14 -11 -34 172.507 181.322 2.960 17.709 o
-14 -11 -33 367.174 362.189 5.692 5.980 o
-14 -11 -32 53.084 56.165 1.518 75.998 o
-14 -11 -31 178.576 195.819 3.947 15.810 o
-14 -11 -30 209.105 209.253 4.250 13.303 o
-14 -11 -29 141.333 146.940 3.112 22.533 o
-14 -11 -28 895.420 892.645 16.925 1.254 o
-14 -11 -27 268.160 270.579 5.313 9.179 o
-14 -11 -26 27.662 28.386 1.214 154.750 o
-14 -11 -25 864.101 870.710 16.622 1.321 o
-14 -11 -24 276.527 286.518 5.617 8.603 o
-14 -11 -23 65.624 69.144 2.125 57.038 o
-14 -11 -22 106.797 116.049 2.505 31.998 o
-14 -11 -21 179.950 183.447 3.719 16.362 o
-14 -11 -20 328.041 337.294 6.527 6.645 o
-14 -11 -19 223.762 224.053 4.402 12.118 o
-14 -11 -18 398.570 413.952 7.969 4.833 o
-14 -11 -17 744.661 763.693 14.573 1.695 o
-14 -11 -16 73.445 82.046 1.897 50.585 o
-14 -11 -15 144.238 146.788 3.112 22.185 o
-14 -11 -14 195.790 206.445 4.099 14.237 o
-14 -11 -13 156.255 168.571 3.491 19.223 o
-14 -11 -12 798.842 768.627 14.649 1.577 o
-14 -11 -11 957.162 954.578 18.140 1.111 o
-14 -11 -10 937.263 890.596 16.925 1.200 o
-14 -11 -9 63.977 61.933 1.518 64.209 o
-14 -11 -8 274.687 263.141 5.237 9.128 o
-14 -11 -7 91.707 87.815 2.049 41.353 o
-14 -11 -6 80.439 76.658 1.822 48.871 o
-14 -11 -5 88.717 83.944 1.973 43.372 o
-14 -11 -4 1428.200 1363.140 20.948 0.590 o
-14 -11 -3 298.586 292.741 4.630 8.277 o
-14 -11 -2 6.616 7.514 0.607 661.044 o
-14 -11 -1 97.442 101.856 1.746 38.062 o
-14 -10 -45 44.098 42.427 1.290 97.888 o
-14 -10 -44 223.895 211.530 4.250 12.497 o
-14 -10 -43 77.255 77.720 1.897 49.795 o
-14 -10 -42 243.487 245.077 4.858 10.623 o
-14 -10 -41 8.228 10.398 0.987 455.367 o
-14 -10 -40 178.448 181.094 3.719 16.563 o
-14 -10 -39 89.277 92.293 2.125 41.172 o
-14 -10 -38 207.422 203.485 3.264 14.199 o
-14 -10 -37 44.387 52.066 1.442 88.937 o
-14 -10 -36 287.268 297.599 4.706 8.485 o
-14 -10 -35 1015.830 1029.870 15.939 1.045 o
-14 -10 -34 176.639 181.550 2.960 17.352 o
-14 -10 -33 6.955 5.996 0.607 686.237 o
-14 -10 -32 259.640 268.985 5.313 9.460 o
-14 -10 -31 56.044 58.214 1.670 71.088 o
-14 -10 -30 24.674 25.730 0.987 178.842 o
-14 -10 -29 440.444 458.201 8.804 4.099 o
-14 -10 -28 263.438 273.387 5.313 9.278 o
-14 -10 -27 738.862 760.050 14.497 1.715 o
-14 -10 -26 265.486 279.763 5.465 9.062 o
-14 -10 -25 234.711 239.233 4.706 11.153 o
-14 -10 -24 58.664 70.586 1.746 63.546 o
-14 -10 -23 620.105 622.749 11.992 2.363 o
-14 -10 -22 501.330 470.344 12.827 3.143 o
-14 -10 -21 76.714 82.654 1.897 48.898 o
-14 -10 -20 666.201 636.790 12.220 2.172 o
-14 -10 -19 19.580 18.064 1.063 228.939 o
-14 -10 -18 87.477 91.534 2.049 42.184 o
-14 -10 -17 913.493 905.017 17.305 1.213 o
-14 -10 -16 35.672 35.293 1.214 121.713 o
-14 -10 -15 125.773 127.206 2.656 26.938 o
-14 -10 -14 139.088 142.841 2.960 23.304 o
-14 -10 -13 527.658 507.079 9.639 3.228 o
-14 -10 -12 215.487 214.566 4.250 12.836 o
-14 -10 -11 896.760 876.555 23.377 1.098 o
-14 -10 -10 484.945 491.444 9.487 3.559 o
-14 -10 -9 32.279 31.878 1.063 137.570 o
-14 -10 -8 73.162 74.609 1.746 53.303 o
-14 -10 -7 409.680 398.089 7.666 4.849 o
-14 -10 -6 342.178 338.660 6.603 6.372 o
-14 -10 -5 576.370 575.920 11.005 2.696 o
-14 -10 -4 350.750 358.849 6.907 6.005 o
-14 -10 -3 204.548 195.591 3.947 14.153 o
-14 -10 -2 945.348 910.633 17.229 1.170 o
-14 -10 -1 75.329 82.654 1.973 49.213 o
-14 -9 -46 98.180 98.668 2.277 36.942 o
-14 -9 -45 11.616 16.242 1.063 320.034 o
-14 -9 -44 143.408 129.939 2.884 23.701 o
-14 -9 -43 43.193 51.383 1.518 90.149 o
-14 -9 -42 40.011 49.031 1.518 96.341 o
-14 -9 -41 471.350 469.206 8.956 3.793 o
-14 -9 -40 207.230 206.596 3.340 14.072 o
-14 -9 -39 314.548 315.283 5.009 7.528 o
-14 -9 -38 71.344 69.979 1.366 57.304 o
-14 -9 -37 279.480 287.353 4.554 8.888 o
-14 -9 -36 182.481 196.426 3.264 16.081 o
-14 -9 -35 10.030 12.675 0.683 423.446 o
-14 -9 -34 8.420 9.943 0.759 497.553 o
-14 -9 -33 74.461 78.935 1.518 52.425 o
-14 -9 -32 31.836 36.887 1.442 124.687 o
-14 -9 -31 447.560 456.835 8.804 4.046 o
-14 -9 -30 63.161 60.643 1.518 65.304 o
-14 -9 -29 473.460 486.966 9.336 3.670 o
-14 -9 -28 427.672 433.382 8.349 4.385 o
-14 -9 -27 222.459 236.576 4.782 11.673 o
-14 -9 -26 259.258 263.748 5.161 9.620 o
-14 -9 -25 284.021 300.331 5.844 8.154 o
-14 -9 -24 550.744 531.595 10.170 2.988 o
-14 -9 -23 1065.240 1028.350 19.582 0.940 o
-14 -9 -22 160.789 142.158 4.174 19.165 o
-14 -9 -21 181.383 172.062 4.933 15.447 o
-14 -9 -20 324.727 342.303 9.336 5.866 o
-14 -9 -19 198.905 182.612 3.795 15.015 o
-14 -9 -18 196.895 184.586 3.719 15.141 o
-14 -9 -17 37.150 38.025 1.290 114.294 o
-14 -9 -16 212.796 218.209 4.326 12.831 o
-14 -9 -15 163.831 158.856 3.264 19.221 o
-14 -9 -14 148.028 142.234 3.036 22.106 o
-14 -9 -13 235.698 244.622 4.782 10.967 o
-14 -9 -12 182.830 194.908 3.947 15.548 o
-14 -9 -11 443.766 428.904 8.197 4.280 o
-14 -9 -10 2.310 3.036 0.835 1238.710 o
-14 -9 -9 971.709 957.235 18.140 1.094 o
-14 -9 -8 147.957 154.150 3.112 21.314 o
-14 -9 -7 164.515 167.281 3.415 18.597 o
-14 -9 -6 260.699 252.136 5.009 9.827 o
-14 -9 -5 379.207 375.243 7.362 5.398 o
-14 -9 -4 330.528 331.222 6.451 6.675 o
-14 -9 -3 85.283 86.980 2.049 43.830 o
-14 -9 -2 181.052 181.777 3.643 16.411 o
-14 -9 -1 41.521 42.276 1.366 101.238 o
-14 -8 -47 46.672 47.740 1.366 89.551 o
-14 -8 -46 117.890 106.865 2.353 30.919 o
-14 -8 -45 180.679 183.751 3.719 16.297 o
-14 -8 -44 104.900 106.106 2.353 33.975 o
-14 -8 -43 2.885 3.947 0.759 1129.620 o
-14 -8 -42 152.914 159.160 2.656 21.005 o
-14 -8 -41 211.903 209.708 3.415 13.668 o
-14 -8 -40 100.096 101.401 1.746 37.340 o
-14 -8 -39 61.928 63.300 1.214 66.883 o
-14 -8 -38 30.243 35.141 0.911 141.436 o
-14 -8 -37 84.639 90.244 1.670 44.708 o
-14 -8 -36 189.100 198.020 3.264 15.555 o
-14 -8 -35 119.675 122.956 2.125 29.343 o
-14 -8 -34 27.252 27.248 0.911 166.084 o
-14 -8 -33 560.562 572.960 8.956 2.924 o
-14 -8 -32 44.662 48.272 1.366 91.922 o
-14 -8 -31 58.307 69.447 1.670 64.712 o
-14 -8 -30 77.679 84.020 1.897 48.151 o
-14 -8 -29 387.974 398.544 7.666 5.091 o
-14 -8 -28 905.290 880.577 16.774 1.252 o
-14 -8 -27 245.300 256.841 5.085 10.234 o
-14 -8 -26 308.191 308.225 5.996 7.464 o
-14 -8 -25 33.783 32.257 1.138 131.480 o
-14 -8 -24 300.594 307.693 5.996 7.634 o
-14 -8 -23 296.404 289.402 5.692 8.039 o
-14 -8 -22 92.445 88.043 1.973 41.297 o
-14 -8 -21 656.395 603.699 11.613 2.292 o
-14 -8 -20 15.007 14.952 1.063 285.337 o
-14 -8 -19 228.234 207.507 4.099 12.475 o
-14 -8 -18 326.831 306.176 5.996 7.102 o
-14 -8 -17 149.962 144.967 3.036 21.712 o
-14 -8 -16 153.386 155.365 3.188 20.550 o
-14 -8 -15 677.829 644.608 12.296 2.120 o
-14 -8 -14 98.538 104.133 2.277 36.081 o
-14 -8 -13 561.471 563.169 10.702 2.815 o
-14 -8 -12 278.172 285.152 5.617 8.578 o
-14 -8 -11 111.554 117.871 2.505 30.774 o
-14 -8 -10 529.919 512.468 9.791 3.185 o
-14 -8 -9 175.733 189.823 3.795 16.369 o
-14 -8 -8 18.194 17.533 0.835 254.053 o
-14 -8 -7 285.444 288.036 5.692 8.325 o
-14 -8 -6 297.808 297.295 5.768 7.888 o
-14 -8 -5 122.784 139.198 2.960 25.908 o
-14 -8 -4 218.311 234.755 4.630 11.986 o
-14 -8 -3 163.050 167.357 3.415 18.728 o
-14 -8 -2 199.041 206.976 4.174 13.975 o
-14 -8 -1 51.537 54.419 1.746 76.431 o
-14 -7 -48 20.301 18.671 0.987 225.056 o
-14 -7 -47 88.436 81.060 1.973 44.025 o
-14 -7 -46 8.088 4.099 0.759 634.442 o
-14 -7 -45 26.287 26.565 1.214 163.376 o
-14 -7 -44 43.388 35.748 0.911 108.935 o
-14 -7 -43 170.913 170.241 2.808 18.470 o
-14 -7 -42 2.202 1.973 0.607 1738.410 o
-14 -7 -41 223.968 237.791 3.795 12.125 o
-14 -7 -40 201.476 199.234 3.188 14.745 o
-14 -7 -39 140.970 148.989 2.505 23.263 o
-14 -7 -38 285.052 290.161 4.630 8.669 o
-14 -7 -37 288.480 297.903 4.782 8.426 o
-14 -7 -36 298.759 299.117 4.782 8.148 o
-14 -7 -35 257.609 261.471 4.174 10.122 o
-14 -7 -34 129.052 137.680 2.353 26.030 o
-14 -7 -33 45.929 50.245 1.138 90.982 o
-14 -7 -32 33.430 36.735 0.911 130.128 o
-14 -7 -31 264.331 264.355 5.161 9.452 o
-14 -7 -30 496.593 508.066 9.715 3.405 o
-14 -7 -29 324.671 318.699 6.148 6.981 o
-14 -7 -28 238.414 242.496 4.782 10.903 o
-14 -7 -27 84.404 94.494 2.125 42.495 o
-14 -7 -26 218.606 220.106 4.326 12.499 o
-14 -7 -25 385.613 375.547 7.286 5.330 o
-14 -7 -24 10.072 11.157 0.911 411.519 o
-14 -7 -23 174.490 175.478 3.567 17.235 o
-14 -7 -22 195.027 199.917 4.023 14.537 o
-14 -7 -21 445.498 448.713 8.577 4.127 o
-14 -7 -20 204.409 206.217 4.174 13.693 o
-14 -7 -19 61.049 60.340 1.518 67.066 o
-14 -7 -18 55.346 63.072 1.594 70.148 o
-14 -7 -17 375.177 364.086 7.059 5.585 o
-14 -7 -16 67.435 69.068 1.746 58.189 o
-14 -7 -15 61.242 60.036 1.518 67.033 o
-14 -7 -14 30.889 32.636 1.214 137.514 o
-14 -7 -13 0.047 0.607 0.607 4700.560 o
-14 -7 -12 718.237 718.533 13.662 1.845 o
-14 -7 -11 27.740 34.154 1.214 144.755 o
-14 -7 -10 654.085 640.434 12.144 2.209 o
-14 -7 -9 151.682 163.714 3.340 20.103 o
-14 -7 -8 181.679 184.054 3.719 16.213 o
-14 -7 -7 59.096 56.317 1.366 71.362 o
-14 -7 -6 370.580 383.516 7.362 5.456 o
-14 -7 -5 25.313 27.931 1.063 168.923 o
-14 -7 -4 442.878 454.937 8.652 4.113 o
-14 -7 -3 603.137 633.375 12.068 2.401 o
-14 -7 -2 160.306 159.767 3.340 19.434 o
-14 -7 -1 84.593 95.632 2.277 41.687 o
-14 -6 -49 170.687 176.540 5.161 15.752 o
-14 -6 -48 31.763 28.538 1.063 144.195 o
-14 -6 -47 4.244 4.326 0.835 875.987 o
-14 -6 -46 239.337 240.523 4.782 10.905 o
-14 -6 -45 34.945 31.802 0.911 132.675 o
-14 -6 -44 137.343 131.760 2.277 25.302 o
-14 -6 -43 35.668 37.266 0.911 123.831 o
-14 -6 -42 65.191 63.907 1.366 63.412 o
-14 -6 -41 223.209 221.776 3.567 12.665 o
-14 -6 -40 404.954 409.929 6.451 5.026 o
-14 -6 -39 221.006 225.571 3.643 12.640 o
-14 -6 -38 164.163 169.634 2.808 19.133 o
-14 -6 -37 359.523 364.921 5.768 6.063 o
-14 -6 -36 110.264 115.594 1.973 32.389 o
-14 -6 -35 212.902 223.598 3.567 13.148 o
-14 -6 -34 52.402 59.732 1.214 77.107 o
-14 -6 -33 151.074 160.374 2.656 21.145 o
-14 -6 -32 20.638 24.060 0.835 210.367 o
-14 -6 -31 78.506 80.908 1.973 48.166 o
-14 -6 -30 656.949 643.697 12.220 2.190 o
-14 -6 -29 286.896 305.189 8.501 7.043 o
-14 -6 -28 61.536 61.023 1.518 66.412 o
-14 -6 -27 228.926 231.567 4.554 11.635 o
-14 -6 -26 285.557 276.954 5.389 8.575 o
-14 -6 -25 209.737 202.270 5.692 12.367 o
-14 -6 -24 134.209 121.666 2.581 26.137 o
-14 -6 -23 162.647 156.276 3.188 19.547 o
-14 -6 -22 4.033 3.567 0.683 1042.160 o
-14 -6 -21 132.559 134.037 2.732 25.191 o
-14 -6 -20 11.673 14.876 0.987 336.983 o
-14 -6 -19 501.225 458.125 8.804 3.635 o
-14 -6 -18 371.198 357.559 6.831 5.731 o
-14 -6 -17 43.719 43.945 1.290 97.298 o
-14 -6 -16 135.477 139.502 2.884 24.135 o
-14 -6 -15 348.733 340.634 6.527 6.266 o
-14 -6 -14 57.275 65.121 1.594 67.686 o
-14 -6 -13 16.404 13.586 0.835 293.508 o
-14 -6 -12 130.750 131.684 2.808 25.521 o
-14 -6 -11 235.825 246.899 4.858 10.878 o
-14 -6 -10 1.985 0.835 0.759 1757.330 o
-14 -6 -9 289.308 298.054 5.768 8.080 o
-14 -6 -8 39.376 52.446 2.353 83.132 o
-14 -6 -7 1547.350 1593.190 30.056 0.449 o
-14 -6 -6 481.279 487.194 9.336 3.615 o
-14 -6 -5 66.159 71.876 1.670 58.512 o
-14 -6 -4 19.276 20.037 1.063 223.938 o
-14 -6 -3 45.773 50.397 1.366 88.984 o
-14 -6 -2 628.470 649.541 12.371 2.265 o
-14 -6 -1 132.286 148.306 3.036 23.734 o
-14 -5 -49 1.029 0.607 0.607 2962.100 o
-14 -5 -48 35.569 31.043 1.063 129.671 o
-14 -5 -47 3.465 3.188 0.531 1286.860 o
-14 -5 -46 32.790 33.699 0.911 136.038 o
-14 -5 -45 35.328 31.346 0.835 133.320 o
-14 -5 -44 87.977 83.033 1.518 45.262 o
-14 -5 -43 15.696 18.292 0.759 279.166 o
-14 -5 -42 73.216 79.162 1.518 53.020 o
-14 -5 -41 122.685 120.224 2.049 29.147 o
-14 -5 -40 104.913 105.272 1.822 35.292 o
-14 -5 -39 227.987 238.474 3.795 11.925 o
-14 -5 -38 61.558 65.273 1.290 66.014 o
-14 -5 -37 144.361 146.712 2.429 23.057 o
-14 -5 -36 115.940 133.050 2.277 28.833 o
-14 -5 -35 185.857 205.761 3.415 15.401 o
-14 -5 -34 190.299 200.297 3.264 15.395 o
-14 -5 -33 31.390 35.065 0.911 138.113 o
-14 -5 -32 89.368 95.556 1.670 41.933 o
-14 -5 -31 155.318 161.892 2.656 20.588 o
-14 -5 -30 128.050 130.318 2.732 26.178 o
-14 -5 -29 476.909 470.193 9.032 3.740 o
-14 -5 -28 118.383 121.590 2.581 28.893 o
-14 -5 -27 11.601 12.599 0.911 365.498 o
-14 -5 -26 372.088 393.004 10.702 4.683 o
-14 -5 -25 130.946 115.821 2.505 27.289 o
-14 -5 -24 50.089 43.718 1.214 89.114 o
-14 -5 -23 86.266 84.172 1.897 44.526 o
-14 -5 -22 102.361 92.065 2.049 37.309 o
-14 -5 -21 30.290 32.029 1.063 143.338 o
-14 -5 -20 130.928 132.064 2.808 25.464 o
-14 -5 -19 549.087 525.143 10.019 3.026 o
-14 -5 -18 324.117 309.363 5.996 7.125 o
-14 -5 -17 3.327 5.692 1.063 764.355 o
-14 -5 -16 553.862 558.842 10.702 2.861 o
-14 -5 -15 431.895 419.037 8.045 4.457 o
-14 -5 -14 360.804 338.508 6.603 6.075 o
-14 -5 -13 2224.710 2186.410 41.213 0.236 o
-14 -5 -12 108.783 114.531 2.505 31.726 o
-14 -5 -11 520.031 531.139 10.170 3.154 o
-14 -5 -10 204.595 203.105 4.099 13.824 o
-14 -5 -9 20.148 24.971 1.214 195.947 o
-14 -5 -8 361.917 362.644 7.059 5.779 o
-14 -5 -7 105.654 114.835 2.581 32.208 o
-14 -5 -6 181.202 172.214 3.491 16.902 o
-14 -5 -5 173.527 184.358 3.795 16.741 o
-14 -5 -4 233.862 253.881 5.009 10.740 o
-14 -5 -3 796.823 877.693 16.622 1.420 o
-14 -5 -2 109.014 110.964 2.429 32.247 o
-14 -5 -1 71.200 74.229 1.973 53.349 o
-14 -4 -50 93.306 76.582 2.429 41.404 o
-14 -4 -49 79.241 83.489 2.884 43.157 o
-14 -4 -48 409.168 354.219 6.907 5.237 o
-14 -4 -47 46.038 48.575 1.366 89.839 o
-14 -4 -46 111.095 108.535 1.897 33.167 o
-14 -4 -45 255.894 257.904 4.099 10.275 o
-14 -4 -44 205.392 202.726 3.340 14.298 o
-14 -4 -43 178.059 173.049 2.808 17.713 o
-14 -4 -42 56.043 57.835 1.214 74.435 o
-14 -4 -41 38.492 41.289 1.063 111.402 o
-14 -4 -40 46.756 53.736 1.138 87.566 o
-14 -4 -39 317.888 316.270 5.009 7.445 o
-14 -4 -38 40.967 43.490 1.138 103.884 o
-14 -4 -37 66.549 72.939 1.366 59.386 o
-14 -4 -36 13.185 14.800 0.759 334.534 o
-14 -4 -35 344.408 341.013 5.389 6.593 o
-14 -4 -34 65.713 64.742 1.290 63.100 o
-14 -4 -33 172.332 179.425 2.960 17.805 o
-14 -4 -32 101.145 101.325 1.822 36.878 o
-14 -4 -31 231.373 240.523 3.871 11.692 o
-14 -4 -30 15.004 16.090 0.683 304.755 o
-14 -4 -29 379.013 393.839 7.590 5.240 o
-14 -4 -28 188.517 196.805 3.947 15.107 o
-14 -4 -27 7.243 9.260 0.987 502.969 o
-14 -4 -26 170.982 166.446 3.340 18.134 o
-14 -4 -25 260.908 259.953 5.085 9.661 o
-14 -4 -24 272.535 249.859 4.933 9.516 o
-14 -4 -23 216.153 219.499 4.326 12.632 o
-14 -4 -22 61.006 57.835 1.518 68.112 o
-14 -4 -21 636.162 617.360 11.764 2.330 o
-14 -4 -20 126.660 117.947 2.581 27.717 o
-14 -4 -19 45.402 51.459 1.442 88.013 o
-14 -4 -18 284.488 265.873 5.237 8.810 o
-14 -4 -17 41.092 41.061 1.290 103.962 o
-14 -4 -16 246.040 247.961 4.858 10.476 o
-14 -4 -15 955.236 954.882 18.064 1.115 o
-14 -4 -14 182.944 184.586 3.643 16.168 o
-14 -4 -13 213.822 214.566 4.326 12.871 o
-14 -4 -12 24.200 29.828 1.138 167.455 o
-14 -4 -11 175.894 190.582 3.795 16.329 o
-14 -4 -10 959.062 971.732 18.367 1.095 o
-14 -4 -9 762.224 743.884 14.193 1.693 o
-14 -4 -8 99.667 112.027 2.505 34.147 o
-14 -4 -7 1527.100 1590.690 30.056 0.456 o
-14 -4 -6 185.177 198.855 4.099 15.130 o
-14 -4 -5 109.147 123.411 2.581 30.533 o
-14 -4 -4 610.567 617.057 11.688 2.427 o
-14 -4 -3 518.041 538.122 10.246 3.138 o
-14 -4 -2 35.712 33.547 1.290 122.353 o
-14 -4 -1 584.476 610.150 11.688 2.542 o
-14 -3 -50 66.126 63.907 2.656 54.623 o
-14 -3 -49 37.680 31.953 1.063 123.285 o
-14 -3 -48 168.418 155.213 3.188 19.038 o
-14 -3 -47 10.380 8.880 0.835 443.003 o
-14 -3 -46 111.185 99.883 1.822 34.361 o
-14 -3 -45 628.230 601.194 9.336 2.528 o
-14 -3 -44 78.177 78.252 1.518 50.715 o
-14 -3 -43 534.690 518.616 8.121 3.282 o
-14 -3 -42 146.950 147.623 2.505 22.576 o
-14 -3 -41 51.343 51.687 1.138 83.197 o
-14 -3 -40 141.203 156.731 2.656 22.545 o
-14 -3 -39 52.034 52.750 1.138 81.785 o
-14 -3 -38 113.248 121.210 2.125 30.827 o
-14 -3 -37 232.900 238.474 3.795 11.706 o
-14 -3 -36 198.959 198.172 3.264 14.891 o
-14 -3 -35 130.385 140.109 2.353 25.628 o
-14 -3 -34 220.643 234.527 3.795 12.359 o
-14 -3 -33 140.256 144.208 2.429 23.778 o
-14 -3 -32 199.184 201.891 3.264 14.758 o
-14 -3 -31 341.223 351.183 5.541 6.526 o
-14 -3 -30 213.353 225.192 4.554 12.485 o
-14 -3 -29 545.222 536.756 10.246 2.997 o
-14 -3 -28 986.418 988.353 18.671 1.051 o
-14 -3 -27 21.996 21.176 0.987 205.442 o
-14 -3 -26 37.409 38.633 1.518 109.530 o
-14 -3 -25 1020.580 1006.420 19.051 1.000 o
-14 -3 -24 324.203 293.500 5.692 7.370 o
-14 -3 -23 9.919 14.345 0.835 389.830 o
-14 -3 -22 6.164 6.603 0.911 623.777 o
-14 -3 -21 1.307 1.897 0.607 2194.800 o
-14 -3 -20 543.605 556.110 10.626 2.924 o
-14 -3 -19 184.315 194.149 3.947 15.473 o
-14 -3 -18 124.319 123.715 2.581 27.622 o
-14 -3 -17 184.023 185.497 3.795 15.925 o
-14 -3 -16 625.040 639.978 12.144 2.307 o
-14 -3 -15 532.306 524.764 10.095 3.110 o
-14 -3 -14 374.602 392.396 7.590 5.304 o
-14 -3 -13 700.671 710.564 13.510 1.905 o
-14 -3 -12 66.444 65.880 1.746 59.829 o
-14 -3 -11 750.886 785.248 14.876 1.648 o
-14 -3 -10 554.228 571.366 10.929 2.812 o
-14 -3 -9 105.073 110.205 2.429 33.249 o
-14 -3 -8 483.456 505.410 9.715 3.497 o
-14 -3 -7 214.614 227.469 4.554 12.371 o
-14 -3 -6 745.569 758.380 14.345 1.708 o
-14 -3 -5 23.604 29.980 1.138 169.643 o
-14 -3 -4 359.933 393.611 7.590 5.483 o
-14 -3 -3 323.440 347.692 6.755 6.575 o
-14 -3 -2 268.283 302.912 5.920 8.488 o
-14 -3 -1 660.540 671.021 12.827 2.105 o
-14 -2 -51 97.456 86.525 3.036 36.354 o
-14 -2 -50 62.179 58.822 1.518 66.772 o
-14 -2 -49 2.341 4.858 0.683 1213.870 o
-14 -2 -48 97.079 87.967 1.973 39.763 o
-14 -2 -47 117.814 111.495 2.429 30.298 o
-14 -2 -46 16.700 21.783 0.911 244.734 o
-14 -2 -45 79.005 87.359 1.670 47.670 o
-14 -2 -44 224.541 230.049 3.719 12.319 o
-14 -2 -43 212.891 213.503 3.567 13.419 o
-14 -2 -42 223.894 221.624 3.567 12.634 o
-14 -2 -41 88.748 92.900 1.746 42.423 o
-14 -2 -40 93.504 102.463 1.822 38.999 o
-14 -2 -39 661.115 644.456 10.019 2.287 o
-14 -2 -38 202.570 208.797 3.415 14.237 o
-14 -2 -37 75.314 72.407 1.366 54.290 o
-14 -2 -36 314.999 317.333 5.009 7.496 o
-14 -2 -35 194.318 197.868 3.188 15.258 o
-14 -2 -34 16.461 18.595 0.759 269.456 o
-14 -2 -33 34.181 41.896 0.987 120.903 o
-14 -2 -32 93.219 90.320 1.973 40.647 o
-14 -2 -31 352.079 333.651 5.237 6.553 o
-14 -2 -30 127.325 120.603 2.505 27.502 o
-14 -2 -29 245.725 239.233 3.871 11.114 o
-14 -2 -28 383.942 389.133 6.300 5.441 o
-14 -2 -27 143.068 140.868 2.884 23.021 o
-14 -2 -26 16.465 22.618 1.214 226.939 o
-14 -2 -25 499.134 505.486 9.791 3.389 o
-14 -2 -24 111.377 109.370 2.353 32.066 o
-14 -2 -23 1066.370 1069.490 20.189 0.912 o
-14 -2 -22 200.101 197.716 4.023 14.297 o
-14 -2 -21 130.506 134.568 2.808 25.338 o
-14 -2 -20 360.863 376.002 7.210 5.668 o
-14 -2 -19 506.583 509.812 9.791 3.330 o
-14 -2 -18 589.408 607.114 11.537 2.538 o
-14 -2 -17 642.232 663.810 12.599 2.184 o
-14 -2 -16 32.653 33.395 1.290 130.081 o
-14 -2 -15 322.271 326.365 6.375 6.891 o
-14 -2 -14 476.614 478.845 9.108 3.702 o
-14 -2 -13 139.930 146.636 3.036 22.838 o
-14 -2 -12 509.316 535.845 10.246 3.194 o
-14 -2 -11 194.121 199.614 4.023 14.602 o
-14 -2 -10 193.666 203.560 4.174 14.391 o
-14 -2 -9 674.661 724.378 13.814 1.941 o
-14 -2 -8 315.310 317.864 6.224 7.150 o
-14 -2 -7 125.033 129.104 2.732 26.769 o
-14 -2 -6 23.714 33.547 1.214 159.808 o
-14 -2 -5 487.387 521.804 9.943 3.396 o
-14 -2 -4 32.359 41.137 1.366 119.993 o
-14 -2 -3 471.689 501.918 9.563 3.604 o
-14 -2 -2 135.800 157.869 3.340 22.206 o
-14 -2 -1 1048.400 1115.940 21.100 0.894 o
-14 -1 -51 127.262 118.023 2.505 27.739 o
-14 -1 -50 101.920 97.378 2.125 36.481 o
-14 -1 -49 69.006 61.326 1.518 60.876 o
-14 -1 -48 31.643 33.168 1.138 136.119 o
-14 -1 -47 141.630 131.381 2.732 24.069 o
-14 -1 -46 29.560 36.507 1.214 135.782 o
-14 -1 -45 186.480 182.688 3.643 15.981 o
-14 -1 -44 62.291 67.019 1.366 64.400 o
-14 -1 -43 3.503 2.656 0.607 1270.580 o
-14 -1 -42 119.561 120.755 2.125 29.582 o
-14 -1 -41 196.303 193.694 3.188 15.264 o
-14 -1 -40 207.476 221.473 3.567 13.498 o
-14 -1 -39 33.271 34.534 0.911 133.518 o
-14 -1 -38 86.316 94.342 1.670 43.270 o
-14 -1 -37 82.829 81.439 1.518 47.790 o
-14 -1 -36 348.123 341.089 5.389 6.526 o
-14 -1 -35 202.554 198.703 3.264 14.645 o
-14 -1 -34 34.626 39.012 0.911 124.239 o
-14 -1 -33 47.374 48.955 1.138 89.895 o
-14 -1 -32 9.901 11.157 0.683 446.189 o
-14 -1 -31 154.888 159.008 2.656 20.793 o
-14 -1 -30 48.026 55.027 1.138 85.168 o
-14 -1 -29 59.278 63.983 1.214 68.771 o
-14 -1 -28 466.855 465.107 7.286 4.034 o
-14 -1 -27 189.275 189.140 3.036 16.021 o
-14 -1 -26 157.195 166.294 3.415 19.331 o
-14 -1 -25 147.118 141.475 4.099 20.671 o
-14 -1 -24 188.275 202.650 4.174 14.748 o
-14 -1 -23 394.402 393.763 7.590 5.058 o
-14 -1 -22 182.027 189.747 3.795 15.916 o
-14 -1 -21 351.952 370.538 7.134 5.849 o
-14 -1 -20 63.870 64.817 1.670 62.365 o
-14 -1 -19 1204.400 1208.160 22.846 0.730 o
-14 -1 -18 113.081 122.045 2.581 29.875 o
-14 -1 -17 138.873 141.248 2.960 23.438 o
-14 -1 -16 642.689 677.624 12.827 2.149 o
-14 -1 -15 602.510 636.866 12.144 2.392 o
-14 -1 -14 736.600 732.802 13.889 1.774 o
-14 -1 -13 65.434 71.724 1.670 59.017 o
-14 -1 -12 572.599 579.563 11.081 2.699 o
-14 -1 -11 53.182 59.125 1.518 74.462 o
-14 -1 -10 90.523 89.864 2.125 41.162 o
-14 -1 -9 2084.740 2117.730 39.923 0.260 o
-14 -1 -8 987.113 1015.220 19.202 1.026 o
-14 -1 -7 1258.750 1304.090 24.591 0.655 o
-14 -1 -6 120.576 130.015 2.732 27.446 o
-14 -1 -5 245.130 255.399 5.085 10.265 o
-14 -1 -4 46.458 51.687 1.518 85.770 o
-14 -1 -3 308.499 316.953 6.224 7.297 o
-14 -1 -2 533.250 555.655 10.626 2.977 o
-14 -1 -1 1320.630 1330.280 25.122 0.614 o
-13 -23 -9 64.951 62.237 2.581 56.295 o
-13 -23 -8 104.171 106.941 3.340 31.319 o
-13 -23 -7 17.986 19.961 1.897 185.053 o
-13 -23 -6 112.196 96.316 3.036 31.617 o
-13 -23 -5 139.578 132.064 4.099 22.029 o
-13 -23 -4 232.760 231.491 6.527 10.295 o
-13 -23 -3 180.681 167.584 4.933 15.642 o
-13 -22 -17 130.218 133.809 3.947 23.355 o
-13 -22 -16 68.764 66.639 2.581 53.038 o
-13 -22 -15 72.173 73.394 2.505 50.166 o
-13 -22 -14 159.598 151.570 4.402 18.529 o
-13 -22 -13 10.136 11.916 1.746 285.541 o
-13 -22 -12 204.649 214.945 6.072 12.009 o
-13 -22 -11 34.731 36.052 1.746 113.043 o
-13 -22 -10 144.724 155.896 4.630 19.346 o
-13 -22 -9 59.230 63.224 2.277 61.889 o
-13 -22 -8 82.133 85.538 3.188 40.364 o
-13 -22 -7 21.440 25.047 1.518 176.214 o
-13 -22 -6 37.740 32.636 2.125 102.883 o
-13 -22 -5 264.645 257.600 7.286 8.561 o
-13 -22 -4 187.752 174.795 5.237 14.645 o
-13 -22 -3 11.292 10.929 1.290 337.689 o
-13 -22 -2 97.891 94.494 3.340 34.130 o
-13 -22 -1 36.089 33.319 1.746 113.060 o
-13 -21 -23 13.346 15.407 1.290 281.667 o
-13 -21 -22 24.122 26.489 1.670 156.393 o
-13 -21 -21 50.300 47.740 2.049 77.904 o
-13 -21 -20 19.195 25.654 1.518 185.406 o
-13 -21 -19 364.709 341.848 9.336 5.352 o
-13 -21 -18 22.230 21.783 1.973 159.282 o
-13 -21 -17 46.817 50.852 2.049 79.909 o
-13 -21 -16 12.936 9.791 1.366 312.525 o
-13 -21 -15 81.460 83.413 3.036 41.658 o
-13 -21 -14 26.430 29.221 1.594 146.491 o
-13 -21 -13 211.053 209.632 5.920 11.967 o
-13 -21 -12 199.658 199.462 5.844 12.776 o
-13 -21 -11 72.637 73.015 2.505 50.037 o
-13 -21 -10 162.239 156.427 4.554 17.890 o
-13 -21 -9 139.715 139.426 4.174 21.458 o
-13 -21 -8 16.841 19.506 1.518 216.557 o
-13 -21 -7 35.089 37.266 2.201 101.865 o
-13 -21 -6 105.348 105.727 3.264 31.424 o
-13 -21 -5 16.617 17.608 2.049 188.073 o
-13 -21 -4 194.845 195.743 5.541 13.377 o
-13 -21 -3 263.574 263.520 7.514 8.403 o
-13 -21 -2 459.131 456.000 12.447 3.471 o
-13 -21 -1 179.167 180.184 5.389 14.839 o
-13 -20 -27 194.229 196.122 5.465 13.467 o
-13 -20 -26 255.119 243.711 6.679 9.315 o
-13 -20 -25 13.124 10.246 1.138 333.743 o
-13 -20 -24 235.717 217.602 6.148 10.676 o
-13 -20 -22 14.167 11.537 1.214 302.151 o
-13 -20 -21 381.357 371.221 10.095 4.829 o
-13 -20 -20 140.631 129.787 4.023 22.177 o
-13 -20 -19 23.470 20.720 1.366 183.291 o
-13 -20 -18 24.516 27.551 1.594 155.817 o
-13 -20 -17 17.410 18.671 1.670 205.765 o
-13 -20 -16 72.613 72.180 2.505 50.245 o
-13 -20 -15 201.462 203.029 5.768 12.671 o
-13 -20 -14 60.375 57.531 2.353 62.428 o
-13 -20 -13 43.758 44.173 1.897 89.399 o
-13 -20 -12 80.069 83.413 2.732 43.601 o
-13 -20 -11 119.378 123.487 3.947 25.563 o
-13 -20 -10 0.777 1.366 1.063 1426.830 o
-13 -20 -9 182.367 191.113 5.541 14.174 o
-13 -20 -8 509.591 531.443 14.421 2.785 o
-13 -20 -7 115.561 114.607 3.567 27.805 o
-13 -20 -6 61.549 60.264 2.505 59.511 o
-13 -20 -5 486.713 483.779 13.130 3.149 o
-13 -20 -4 33.190 31.650 2.049 113.734 o
-13 -20 -3 149.558 150.355 4.478 19.389 o
-13 -20 -2 269.102 278.321 7.742 7.994 o
-13 -20 -1 204.743 206.672 5.996 12.248 o
-13 -19 -30 14.731 14.269 1.366 266.286 o
-13 -19 -29 73.583 76.506 2.505 48.803 o
-13 -19 -28 103.845 111.419 3.415 30.700 o
-13 -19 -27 212.698 223.901 6.375 11.263 o
-13 -19 -26 535.063 535.314 14.345 2.678 o
-13 -19 -25 45.783 47.740 1.897 84.666 o
-13 -19 -24 40.999 38.101 1.594 102.394 o
-13 -19 -23 97.297 96.847 3.112 34.782 o
-13 -19 -22 74.060 71.421 2.429 50.172 o
-13 -19 -21 234.920 224.205 6.224 10.538 o
-13 -19 -20 66.303 62.313 2.277 57.667 o
-13 -19 -19 29.258 30.056 2.049 123.896 o
-13 -19 -18 11.067 14.269 1.290 316.620 o
-13 -19 -17 65.511 66.108 2.353 56.494 o
-13 -19 -16 31.435 33.927 1.746 122.369 o
-13 -19 -15 140.775 141.399 4.174 21.232 o
-13 -19 -14 55.649 60.415 2.201 66.102 o
-13 -19 -12 101.380 100.490 3.188 33.111 o
-13 -19 -11 114.197 116.656 3.491 28.054 o
-13 -19 -10 183.422 182.461 5.389 14.518 o
-13 -19 -9 160.162 170.089 4.858 17.111 o
-13 -19 -8 130.536 134.493 4.250 22.671 o
-13 -19 -7 26.156 25.350 1.670 151.271 o
-13 -19 -6 201.661 199.614 5.617 12.872 o
-13 -19 -5 133.745 137.377 4.174 22.262 o
-13 -19 -4 12.092 12.144 1.442 299.176 o
-13 -19 -3 239.641 234.679 6.603 9.969 o
-13 -19 -2 272.546 275.740 7.818 7.912 o
-13 -19 -1 107.461 115.138 3.567 29.204 o
-13 -18 -33 35.245 32.333 1.594 118.968 o
-13 -18 -32 77.463 86.145 2.960 42.943 o
-13 -18 -31 205.432 201.739 5.844 12.453 o
-13 -18 -30 134.021 142.462 2.960 24.015 o
-13 -18 -29 38.484 38.253 1.138 113.506 o
-13 -18 -28 86.699 93.431 2.125 41.868 o
-13 -18 -27 12.828 13.130 0.987 332.631 o
-13 -18 -26 78.831 84.248 2.049 46.980 o
-13 -18 -25 31.957 31.194 1.063 139.522 o
-13 -18 -24 200.953 207.811 4.099 13.898 o
-13 -18 -23 5.898 5.465 0.835 698.024 o
-13 -18 -22 237.604 240.371 4.782 10.976 o
-13 -18 -21 21.652 25.047 1.063 193.435 o
-13 -18 -20 74.407 72.559 1.670 53.522 o
-13 -18 -19 107.583 113.924 2.429 32.236 o
-13 -18 -18 1118.460 1056.280 19.961 0.878 o
-13 -18 -17 57.359 63.831 1.518 68.647 o
-13 -18 -16 35.829 33.927 1.138 124.185 o
-13 -18 -15 274.693 264.887 5.161 9.132 o
-13 -18 -14 203.318 194.301 3.871 14.319 o
-13 -18 -13 198.470 170.089 4.782 14.587 o
-13 -18 -12 169.938 181.777 5.389 15.364 o
-13 -18 -11 17.919 17.533 1.518 215.952 o
-13 -18 -10 44.385 39.164 1.822 93.009 o
-13 -18 -9 135.934 135.935 4.099 22.230 o
-13 -18 -8 16.890 16.622 1.366 236.883 o
-13 -18 -7 29.778 26.640 1.670 137.969 o
-13 -18 -6 98.231 101.553 3.112 33.974 o
-13 -18 -5 269.507 276.575 7.818 7.970 o
-13 -18 -4 532.514 508.370 13.738 2.804 o
-13 -18 -3 211.559 222.687 6.451 11.275 o
-13 -18 -2 134.448 134.341 4.174 22.358 o
-13 -18 -1 118.134 119.389 3.795 26.427 o
-13 -17 -36 45.119 39.847 1.746 92.568 o
-13 -17 -35 154.024 167.433 3.415 19.586 o
-13 -17 -34 27.560 31.270 1.063 153.714 o
-13 -17 -33 229.300 227.013 4.478 11.760 o
-13 -17 -32 286.273 302.988 5.920 8.041 o
-13 -17 -31 168.266 172.290 3.491 17.962 o
-13 -17 -30 52.278 56.317 1.594 76.098 o
-13 -17 -29 13.489 14.497 0.911 319.913 o
-13 -17 -28 60.026 63.224 1.594 66.258 o
-13 -17 -27 28.878 32.864 1.063 146.513 o
-13 -17 -26 126.769 132.595 2.808 26.070 o
-13 -17 -25 101.646 103.070 2.277 35.388 o
-13 -17 -24 484.394 507.079 9.639 3.494 o
-13 -17 -23 68.938 73.166 1.822 55.671 o
-13 -17 -22 71.778 77.644 1.746 53.231 o
-13 -17 -21 32.249 34.534 1.138 132.542 o
-13 -17 -20 102.841 103.602 2.201 35.196 o
-13 -17 -19 171.738 172.821 3.491 17.645 o
-13 -17 -18 34.463 40.226 1.214 118.864 o
-13 -17 -17 109.514 95.556 2.125 34.690 o
-13 -17 -16 456.236 437.632 8.349 4.113 o
-13 -17 -15 98.426 99.275 2.125 37.203 o
-13 -17 -14 18.540 22.846 1.063 219.248 o
-13 -17 -13 42.404 37.494 1.214 105.748 o
-13 -17 -12 6.433 7.742 0.759 625.656 o
-13 -17 -11 34.562 35.369 1.063 126.722 o
-13 -17 -10 604.519 555.806 15.028 2.327 o
-13 -17 -9 948.999 961.485 25.654 0.956 o
-13 -17 -8 126.368 130.318 3.947 24.091 o
-13 -17 -7 466.070 443.552 12.068 3.519 o
-13 -17 -6 222.460 229.897 6.451 10.732 o
-13 -17 -5 406.074 398.089 10.929 4.306 o
-13 -17 -4 709.317 686.352 18.519 1.679 o
-13 -17 -3 130.120 130.546 4.174 23.119 o
-13 -17 -2 178.279 166.750 4.858 15.917 o
-13 -17 -1 188.036 195.439 5.692 13.598 o
-13 -16 -38 42.710 49.865 1.366 93.556 o
-13 -16 -37 3.740 4.478 0.835 920.962 o
-13 -16 -36 65.823 68.764 1.822 58.868 o
-13 -16 -35 17.567 20.645 0.987 238.427 o
-13 -16 -34 89.578 97.302 2.125 40.232 o
-13 -16 -33 90.555 96.695 2.125 40.012 o
-13 -16 -32 240.183 242.345 4.782 10.838 o
-13 -16 -31 20.114 21.100 0.987 217.832 o
-13 -16 -30 5.641 8.880 0.835 615.762 o
-13 -16 -29 6.292 9.032 1.063 521.507 o
-13 -16 -28 159.092 154.150 3.188 20.014 o
-13 -16 -27 207.855 216.843 4.326 13.117 o
-13 -16 -26 124.712 122.501 2.581 27.659 o
-13 -16 -25 704.912 699.862 13.282 1.918 o
-13 -16 -24 38.638 51.156 1.518 96.810 o
-13 -16 -23 87.990 95.253 2.125 41.107 o
-13 -16 -22 353.817 363.175 6.983 5.909 o
-13 -16 -21 7.818 9.639 0.987 478.413 o
-13 -16 -20 12.048 14.649 1.063 325.266 o
-13 -16 -19 409.241 406.438 7.742 4.796 o
-13 -16 -18 61.659 61.630 1.518 66.079 o
-13 -16 -17 405.713 409.929 7.893 4.790 o
-13 -16 -16 156.397 159.767 3.264 19.913 o
-13 -16 -15 146.583 149.748 3.036 21.829 o
-13 -16 -14 36.893 35.672 1.138 119.682 o
-13 -16 -13 29.910 27.096 0.911 156.042 o
-13 -16 -12 769.277 716.560 13.662 1.727 o
-13 -16 -11 155.009 143.145 3.036 21.234 o
-13 -16 -10 390.839 356.724 6.831 5.469 o
-13 -16 -9 34.438 34.003 1.063 128.768 o
-13 -16 -8 94.421 88.726 1.973 40.511 o
-13 -16 -7 194.312 182.764 3.643 15.433 o
-13 -16 -6 272.478 272.780 7.590 8.049 o
-13 -16 -5 52.351 50.473 1.973 75.340 o
-13 -16 -4 123.342 121.590 3.719 25.635 o
-13 -16 -3 397.615 384.275 10.550 4.514 o
-13 -16 -2 123.781 124.702 3.947 24.837 o
-13 -16 -1 185.732 194.149 5.541 13.903 o
-13 -15 -40 28.294 28.310 0.987 158.170 o
-13 -15 -39 71.269 78.555 1.822 52.912 o
-13 -15 -38 116.859 119.996 2.581 29.335 o
-13 -15 -37 11.761 14.952 0.911 342.561 o
-13 -15 -36 54.037 53.129 1.442 77.167 o
-13 -15 -35 366.945 355.737 6.907 5.789 o
-13 -15 -34 60.274 56.924 1.594 68.585 o
-13 -15 -33 4.682 8.577 0.987 623.639 o
-13 -15 -32 62.079 69.827 1.670 61.869 o
-13 -15 -31 187.990 182.005 3.719 15.834 o
-13 -15 -30 56.854 66.487 1.670 66.965 o
-13 -15 -29 78.931 83.337 1.973 47.443 o
-13 -15 -28 109.577 114.076 2.505 31.602 o
-13 -15 -27 34.450 39.088 1.290 118.926 o
-13 -15 -26 14.567 18.747 1.063 269.679 o
-13 -15 -25 54.438 57.455 1.442 74.629 o
-13 -15 -24 70.720 70.130 1.670 56.275 o
-13 -15 -23 166.939 189.064 3.871 16.993 o
-13 -15 -22 20.223 18.064 1.063 224.228 o
-13 -15 -21 677.621 693.411 13.206 2.004 o
-13 -15 -20 182.823 186.559 3.719 16.039 o
-13 -15 -19 54.988 55.634 1.518 74.405 o
-13 -15 -18 20.886 21.859 1.063 207.147 o
-13 -15 -17 9.183 8.273 0.759 499.946 o
-13 -15 -16 62.223 73.242 1.746 60.182 o
-13 -15 -15 117.012 114.759 2.429 30.130 o
-13 -15 -14 282.204 281.433 5.465 8.577 o
-13 -15 -13 101.714 100.110 2.125 36.159 o
-13 -15 -12 27.084 25.350 0.911 170.804 o
-13 -15 -11 57.619 58.062 1.442 71.404 o
-13 -15 -10 514.722 490.913 9.411 3.376 o
-13 -15 -9 68.855 70.055 1.670 57.411 o
-13 -15 -8 109.413 106.258 2.277 33.047 o
-13 -15 -7 161.450 151.418 3.036 20.085 o
-13 -15 -6 45.887 47.133 1.214 92.524 o
-13 -15 -5 29.818 33.547 1.138 140.916 o
-13 -15 -4 272.568 261.623 5.085 9.274 o
-13 -15 -3 229.225 238.246 6.755 10.156 o
-13 -15 -2 524.789 503.133 13.662 2.858 o
-13 -15 -1 457.105 455.544 12.371 3.495 o
-13 -14 -42 68.026 71.497 1.746 57.088 o
-13 -14 -41 40.901 37.494 1.138 109.478 o
-13 -14 -40 54.006 55.937 1.366 76.352 o
-13 -14 -39 82.280 87.132 2.049 44.966 o
-13 -14 -38 17.059 16.090 0.835 272.164 o
-13 -14 -37 21.633 23.756 1.063 197.123 o
-13 -14 -36 62.732 61.858 1.670 64.244 o
-13 -14 -35 467.585 473.760 9.108 3.787 o
-13 -14 -34 162.123 153.467 3.188 19.740 o
-13 -14 -33 164.076 177.831 3.643 17.925 o
-13 -14 -32 33.802 31.878 1.138 131.937 o
-13 -14 -31 149.169 157.490 3.188 20.894 o
-13 -14 -30 124.573 136.694 2.884 25.960 o
-13 -14 -29 12.684 17.077 0.911 313.189 o
-13 -14 -28 1.441 1.063 0.683 2155.430 o
-13 -14 -27 95.307 93.963 2.201 38.708 o
-13 -14 -26 224.792 243.255 4.782 11.434 o
-13 -14 -25 184.532 193.086 3.871 15.560 o
-13 -14 -24 166.332 168.343 3.415 18.384 o
-13 -14 -23 92.275 103.146 2.353 37.778 o
-13 -14 -22 132.882 135.555 2.808 24.909 o
-13 -14 -21 84.204 100.414 2.201 41.264 o
-13 -14 -20 1052.730 1042.170 19.734 0.943 o
-13 -14 -19 39.235 40.226 1.290 108.054 o
-13 -14 -18 140.006 146.333 2.960 22.957 o
-13 -14 -17 51.806 56.848 1.442 77.548 o
-13 -14 -16 39.289 42.200 1.366 105.119 o
-13 -14 -15 52.591 56.469 1.366 77.520 o
-13 -14 -14 451.419 447.651 8.577 4.082 o
-13 -14 -13 66.013 69.827 1.670 59.254 o
-13 -14 -12 358.056 354.675 6.831 5.943 o
-13 -14 -11 271.697 262.761 5.161 9.252 o
-13 -14 -10 239.027 231.719 4.554 11.210 o
-13 -14 -9 48.147 46.146 1.290 89.386 o
-13 -14 -8 45.604 42.959 1.214 95.985 o
-13 -14 -7 114.854 111.875 2.353 31.032 o
-13 -14 -6 1026.880 934.921 17.912 1.050 o
-13 -14 -5 121.485 130.546 3.719 25.246 o
-13 -14 -4 688.722 627.303 12.068 2.124 o
-13 -14 -3 313.091 291.982 5.692 7.626 o
-13 -14 -2 235.325 214.945 4.250 11.887 o
-13 -14 -1 198.375 191.417 3.871 14.710 o
-13 -13 -44 44.439 40.530 1.214 99.699 o
-13 -13 -43 151.230 155.061 3.188 20.801 o
-13 -13 -42 147.639 152.936 3.188 21.320 o
-13 -13 -41 66.769 67.019 1.670 59.671 o
-13 -13 -40 17.914 19.810 0.911 242.814 o
-13 -13 -39 10.642 13.358 1.063 357.948 o
-13 -13 -38 577.638 549.810 10.474 2.788 o
-13 -13 -37 69.110 67.246 1.670 58.115 o
-13 -13 -36 54.277 59.884 1.594 72.505 o
-13 -13 -35 15.166 16.166 0.911 287.781 o
-13 -13 -34 111.472 121.286 2.581 30.275 o
-13 -13 -33 610.387 619.713 11.764 2.418 o
-13 -13 -32 75.858 74.988 1.822 51.471 o
-13 -13 -31 325.922 324.315 6.300 6.863 o
-13 -13 -30 537.843 537.818 10.322 3.026 o
-13 -13 -29 102.736 117.871 2.505 32.713 o
-13 -13 -28 500.656 509.356 9.715 3.376 o
-13 -13 -27 54.028 62.085 1.746 70.565 o
-13 -13 -26 123.767 130.774 2.732 26.840 o
-13 -13 -25 75.769 86.373 1.973 48.168 o
-13 -13 -24 74.233 73.774 1.822 52.612 o
-13 -13 -23 160.087 169.861 3.491 18.802 o
-13 -13 -22 286.127 294.335 5.768 8.202 o
-13 -13 -21 397.070 409.246 7.893 4.887 o
-13 -13 -20 0.561 1.063 0.607 3257.030 o
-13 -13 -19 222.116 227.696 4.554 12.020 o
-13 -13 -18 623.338 627.303 11.916 2.348 o
-13 -13 -17 269.938 286.214 5.541 8.815 o
-13 -13 -16 32.109 37.798 1.290 125.890 o
-13 -13 -15 530.185 549.279 10.474 3.023 o
-13 -13 -14 59.253 60.112 1.518 68.618 o
-13 -13 -13 26.943 35.596 1.138 146.730 o
-13 -13 -12 297.845 304.050 5.920 7.760 o
-13 -13 -11 10.906 8.728 0.987 409.113 o
-13 -13 -10 144.083 133.658 2.732 23.575 o
-13 -13 -9 616.866 612.503 11.688 2.413 o
-13 -13 -8 438.085 436.038 8.349 4.278 o
-13 -13 -7 107.543 107.473 2.277 33.347 o
-13 -13 -6 40.182 42.731 1.138 105.948 o
-13 -13 -5 223.270 213.959 4.250 12.468 o
-13 -13 -4 571.287 538.653 10.322 2.856 o
-13 -13 -3 56.434 52.218 1.290 76.318 o
-13 -13 -2 732.421 682.102 12.371 1.909 o
-13 -13 -1 24.311 24.971 0.683 190.446 o
-13 -12 -45 112.461 122.197 2.581 29.983 o
-13 -12 -44 81.085 79.997 1.822 47.827 o
-13 -12 -43 32.620 37.949 1.214 125.821 o
-13 -12 -42 15.960 17.381 0.911 272.414 o
-13 -12 -41 64.955 67.550 1.670 60.690 o
-13 -12 -40 32.685 29.828 1.063 139.389 o
-13 -12 -39 90.816 85.993 1.973 42.229 o
-13 -12 -38 69.370 74.533 1.746 55.414 o
-13 -12 -37 14.233 18.671 0.987 278.928 o
-13 -12 -36 56.330 63.300 1.594 69.215 o
-13 -12 -35 73.287 73.091 1.670 53.985 o
-13 -12 -34 59.212 62.768 1.214 69.339 o
-13 -12 -33 45.682 47.057 1.063 94.249 o
-13 -12 -32 36.944 37.798 1.214 116.114 o
-13 -12 -31 18.701 18.899 0.911 240.063 o
-13 -12 -30 1004.360 958.297 18.216 1.056 o
-13 -12 -29 286.771 300.407 5.844 8.086 o
-13 -12 -28 330.931 346.478 6.755 6.457 o
-13 -12 -27 209.404 217.374 4.326 13.024 o
-13 -12 -26 19.266 22.770 0.987 217.919 o
-13 -12 -25 46.696 50.549 1.366 87.689 o
-13 -12 -24 446.950 473.684 9.032 3.954 o
-13 -12 -23 67.324 69.371 1.670 58.566 o
-13 -12 -22 100.803 110.964 2.429 34.197 o
-13 -12 -21 232.802 248.113 4.858 10.972 o
-13 -12 -20 280.851 293.349 5.768 8.346 o
-13 -12 -19 218.947 235.286 4.630 11.946 o
-13 -12 -18 426.218 424.881 8.197 4.461 o
-13 -12 -17 195.560 216.008 4.250 13.860 o
-13 -12 -16 152.551 161.740 3.340 20.115 o
-13 -12 -15 136.158 130.622 2.656 25.026 o
-13 -12 -14 198.243 200.145 3.947 14.393 o
-13 -12 -13 102.968 111.343 2.429 33.618 o
-13 -12 -12 173.394 176.540 3.567 17.280 o
-13 -12 -11 260.998 248.189 4.858 9.950 o
-13 -12 -10 449.840 438.619 8.425 4.153 o
-13 -12 -9 55.186 49.790 1.290 78.861 o
-13 -12 -8 1.711 0.531 0.531 2628.560 o
-13 -12 -7 43.206 42.579 1.214 100.036 o
-13 -12 -6 334.456 312.779 6.148 6.852 o
-13 -12 -5 451.407 427.993 6.679 4.408 o
-13 -12 -4 171.373 172.290 2.808 18.335 o
-13 -12 -3 813.207 783.275 12.068 1.614 o
-13 -12 -2 379.300 378.052 5.920 5.644 o
-13 -12 -1 511.824 497.592 7.742 3.528 o
-13 -11 -47 36.337 37.190 1.214 118.079 o
-13 -11 -46 73.216 73.015 1.746 53.701 o
-13 -11 -45 94.906 95.784 2.125 38.776 o
-13 -11 -44 2.060 1.214 0.835 1519.400 o
-13 -11 -43 28.503 31.802 1.138 147.835 o
-13 -11 -42 11.315 11.537 0.835 390.001 o
-13 -11 -41 416.926 405.375 7.742 4.721 o
-13 -11 -40 77.051 76.050 1.746 50.937 o
-13 -11 -39 47.831 52.066 1.366 85.322 o
-13 -11 -38 91.808 96.847 2.125 39.583 o
-13 -11 -37 80.468 81.819 1.442 49.019 o
-13 -11 -36 197.394 198.931 3.264 14.968 o
-13 -11 -35 68.803 78.555 1.442 55.951 o
-13 -11 -34 73.089 75.899 1.442 54.270 o
-13 -11 -33 320.676 342.227 5.389 7.026 o
-13 -11 -32 79.666 80.984 1.897 47.942 o
-13 -11 -31 351.304 357.483 6.907 6.007 o
-13 -11 -30 130.170 138.363 2.884 24.980 o
-13 -11 -29 234.973 247.582 4.858 10.898 o
-13 -11 -28 170.831 177.148 3.567 17.465 o
-13 -11 -27 176.826 171.455 3.491 17.281 o
-13 -11 -26 76.368 74.381 1.746 51.696 o
-13 -11 -25 133.506 160.146 4.630 20.226 o
-13 -11 -24 494.418 496.454 9.563 3.471 o
-13 -11 -23 4.006 4.933 0.835 869.468 o
-13 -11 -22 17.502 20.037 0.987 241.443 o
-13 -11 -21 530.555 525.447 10.095 3.118 o
-13 -11 -20 87.586 89.029 2.808 39.747 o
-13 -11 -19 1.823 1.594 0.531 2160.730 o
-13 -11 -18 459.716 443.704 8.577 4.030 o
-13 -11 -17 200.437 198.703 3.947 14.304 o
-13 -11 -16 76.461 81.136 1.897 49.366 o
-13 -11 -15 1165.460 1129.220 30.284 0.683 o
-13 -11 -14 802.608 781.605 14.800 1.552 o
-13 -11 -13 40.563 41.441 1.214 105.511 o
-13 -11 -12 320.006 338.660 6.527 6.778 o
-13 -11 -11 182.265 169.254 3.415 17.004 o
-13 -11 -10 47.198 45.539 1.214 91.802 o
-13 -11 -9 741.503 723.087 13.738 1.780 o
-13 -11 -8 212.454 216.463 4.250 12.941 o
-13 -11 -7 140.648 139.578 2.884 23.424 o
-13 -11 -6 394.663 389.816 7.514 5.091 o
-13 -11 -5 243.449 230.732 3.719 11.452 o
-13 -11 -4 298.708 289.554 4.554 8.337 o
-13 -11 -3 70.903 73.546 1.366 56.497 o
-13 -11 -2 373.574 357.635 5.617 5.931 o
-13 -11 -1 300.455 295.626 4.630 8.193 o
-13 -10 -48 111.812 107.093 2.277 32.392 o
-13 -10 -47 91.414 81.287 1.822 43.353 o
-13 -10 -46 19.730 23.832 1.063 208.197 o
-13 -10 -45 38.144 38.936 1.214 112.463 o
-13 -10 -44 428.208 414.635 7.969 4.525 o
-13 -10 -43 1.514 2.125 0.759 1691.270 o
-13 -10 -42 184.131 198.551 3.947 15.338 o
-13 -10 -41 62.071 63.527 1.594 64.585 o
-13 -10 -40 29.409 33.471 0.987 145.324 o
-13 -10 -39 139.261 134.113 2.277 24.835 o
-13 -10 -38 18.505 23.529 0.835 226.869 o
-13 -10 -37 37.102 47.968 0.987 108.492 o
-13 -10 -36 315.495 316.953 5.009 7.489 o
-13 -10 -35 63.825 72.483 1.366 61.352 o
-13 -10 -34 140.468 144.739 2.429 23.713 o
-13 -10 -33 45.419 51.991 1.214 89.824 o
-13 -10 -32 368.709 382.074 7.286 5.505 o
-13 -10 -31 298.945 290.996 5.692 7.960 o
-13 -10 -30 191.660 205.078 4.099 14.526 o
-13 -10 -29 14.871 17.001 0.911 286.377 o
-13 -10 -28 183.461 189.747 3.871 15.749 o
-13 -10 -27 441.972 433.154 8.273 4.266 o
-13 -10 -26 28.397 34.989 1.063 144.640 o
-13 -10 -25 76.275 83.261 1.897 48.960 o
-13 -10 -24 344.668 352.701 6.831 6.163 o
-13 -10 -23 15.780 13.965 1.063 282.195 o
-13 -10 -22 121.799 108.611 2.277 30.078 o
-13 -10 -21 206.194 187.698 3.795 14.399 o
-13 -10 -20 839.601 767.564 14.649 1.502 o
-13 -10 -19 368.881 353.460 6.831 5.794 o
-13 -10 -18 121.154 120.983 2.505 28.577 o
-13 -10 -17 55.981 53.205 1.442 75.192 o
-13 -10 -16 90.361 94.038 2.049 40.752 o
-13 -10 -15 243.546 224.964 4.402 11.242 o
-13 -10 -14 373.615 370.158 7.134 5.550 o
-13 -10 -13 91.063 103.602 2.277 38.303 o
-13 -10 -12 111.214 104.968 2.277 32.775 o
-13 -10 -11 40.366 42.959 1.214 104.516 o
-13 -10 -10 396.116 395.129 7.590 5.030 o
-13 -10 -9 53.273 54.343 1.366 77.914 o
-13 -10 -8 214.450 214.034 4.250 12.902 o
-13 -10 -7 351.718 347.844 6.755 6.109 o
-13 -10 -6 357.727 356.041 6.907 5.921 o
-13 -10 -5 555.953 540.779 10.322 2.926 o
-13 -10 -4 493.722 500.856 9.563 3.462 o
-13 -10 -3 360.397 366.970 7.059 5.770 o
-13 -10 -2 66.642 72.787 1.746 57.534 o
-13 -10 -1 150.268 143.980 2.960 21.832 o
-13 -9 -49 39.926 38.025 1.214 109.858 o
-13 -9 -48 151.336 164.548 3.415 20.002 o
-13 -9 -47 144.107 151.797 3.112 21.899 o
-13 -9 -46 11.638 14.269 0.911 350.212 o
-13 -9 -45 224.248 227.924 4.554 11.919 o
-13 -9 -44 41.217 46.526 1.290 99.201 o
-13 -9 -43 157.992 162.272 3.340 19.539 o
-13 -9 -42 58.703 64.134 1.518 67.425 o
-13 -9 -41 91.585 93.279 1.670 41.552 o
-13 -9 -40 414.062 409.625 6.451 4.923 o
-13 -9 -39 0.784 1.214 0.531 3271.270 o
-13 -9 -38 111.874 111.951 1.973 32.438 o
-13 -9 -37 201.753 201.587 3.264 14.605 o
-13 -9 -36 112.739 115.594 1.973 31.827 o
-13 -9 -35 16.694 19.127 0.835 260.640 o
-13 -9 -34 298.720 301.318 4.782 8.122 o
-13 -9 -33 221.494 235.969 3.795 12.284 o
-13 -9 -32 229.796 233.616 4.630 11.512 o
-13 -9 -31 56.468 62.009 1.594 69.644 o
-13 -9 -30 196.153 206.141 4.099 14.224 o
-13 -9 -29 60.349 56.013 1.518 69.416 o
-13 -9 -28 17.269 20.265 1.138 234.077 o
-13 -9 -27 14.903 20.948 0.911 265.036 o
-13 -9 -26 426.840 415.697 7.969 4.533 o
-13 -9 -25 99.654 104.513 2.277 35.727 o
-13 -9 -24 287.775 280.674 5.465 8.441 o
-13 -9 -23 12.292 13.055 0.835 356.963 o
-13 -9 -22 383.592 360.519 6.983 5.511 o
-13 -9 -21 520.414 475.961 12.903 3.023 o
-13 -9 -20 233.116 228.152 4.478 11.571 o
-13 -9 -19 395.127 383.289 7.438 5.138 o
-13 -9 -18 70.651 69.827 1.594 56.767 o
-13 -9 -17 139.389 128.269 2.581 24.834 o
-13 -9 -16 603.773 588.671 11.157 2.543 o
-13 -9 -15 93.430 99.503 2.277 38.208 o
-13 -9 -14 182.791 190.050 3.795 15.851 o
-13 -9 -13 288.828 304.658 5.920 7.961 o
-13 -9 -12 402.602 426.171 8.121 4.700 o
-13 -9 -11 92.439 87.967 1.897 41.542 o
-13 -9 -10 173.785 184.282 3.643 16.869 o
-13 -9 -9 99.504 94.114 2.125 37.641 o
-13 -9 -8 118.213 125.537 2.656 28.409 o
-13 -9 -7 7.316 10.170 0.911 501.755 o
-13 -9 -6 1048.200 1063.870 20.113 0.931 o
-13 -9 -5 402.678 420.175 8.121 4.731 o
-13 -9 -4 965.630 965.432 18.140 1.096 o
-13 -9 -3 292.173 325.302 6.300 7.527 o
-13 -9 -2 905.125 881.792 16.698 1.253 o
-13 -9 -1 178.677 200.524 3.947 15.640 o
-13 -8 -50 39.432 35.672 1.138 114.208 o
-13 -8 -49 24.279 26.944 1.138 173.310 o
-13 -8 -48 40.886 43.566 1.290 102.171 o
-13 -8 -47 503.740 487.801 9.336 3.463 o
-13 -8 -46 9.607 11.916 0.911 413.488 o
-13 -8 -45 67.698 62.920 1.594 60.820 o
-13 -8 -44 157.670 168.723 3.491 19.081 o
-13 -8 -43 236.835 227.696 3.643 11.842 o
-13 -8 -42 101.011 105.347 1.822 36.346 o
-13 -8 -41 39.654 46.374 0.987 105.266 o
-13 -8 -40 66.594 72.635 1.442 59.113 o
-13 -8 -39 341.231 341.468 5.389 6.646 o
-13 -8 -38 147.955 155.744 2.581 21.864 o
-13 -8 -37 90.346 96.012 1.746 41.305 o
-13 -8 -36 2.998 5.920 0.683 1022.460 o
-13 -8 -35 2.142 2.353 0.607 1689.450 o
-13 -8 -34 251.927 266.101 4.858 9.954 o
-13 -8 -33 98.058 104.968 1.822 37.243 o
-13 -8 -32 160.217 169.558 2.732 19.598 o
-13 -8 -31 401.019 402.567 7.742 4.907 o
-13 -8 -30 244.625 240.675 4.782 10.701 o
-13 -8 -29 347.558 346.554 6.755 6.184 o
-13 -8 -28 189.317 192.403 3.871 15.261 o
-13 -8 -27 246.469 253.274 5.009 10.292 o
-13 -8 -26 140.719 148.003 3.036 22.652 o
-13 -8 -25 29.152 30.891 1.138 147.200 o
-13 -8 -24 59.870 54.268 1.366 71.586 o
-13 -8 -23 33.644 31.726 1.063 133.920 o
-13 -8 -22 146.077 143.752 2.960 22.354 o
-13 -8 -21 839.815 780.619 14.876 1.483 o
-13 -8 -20 1190.040 1139.320 21.631 0.775 o
-13 -8 -19 809.639 769.461 14.649 1.555 o
-13 -8 -18 110.971 108.307 2.277 32.445 o
-13 -8 -17 182.339 183.295 3.643 16.259 o
-13 -8 -16 132.518 140.944 2.960 24.331 o
-13 -8 -15 423.754 429.511 8.273 4.451 o
-13 -8 -14 60.709 64.286 1.518 65.787 o
-13 -8 -13 949.583 939.323 17.760 1.137 o
-13 -8 -12 716.169 732.802 13.889 1.823 o
-13 -8 -11 505.571 492.507 9.411 3.428 o
-13 -8 -10 8.943 9.867 0.911 456.490 o
-13 -8 -9 170.742 188.457 3.795 16.797 o
-13 -8 -8 30.577 31.802 1.063 142.799 o
-13 -8 -7 60.214 70.814 1.746 62.365 o
-13 -8 -6 431.293 484.538 9.260 4.005 o
-13 -8 -5 470.463 490.989 9.336 3.677 o
-13 -8 -4 1011.440 1054.010 19.886 0.972 o
-13 -8 -3 828.723 859.781 16.318 1.392 o
-13 -8 -2 202.544 218.133 4.326 13.363 o
-13 -8 -1 141.910 143.676 2.960 22.883 o
-13 -7 -50 51.881 57.987 1.518 76.289 o
-13 -7 -49 81.356 74.457 1.746 49.254 o
-13 -7 -48 2.341 2.884 0.835 1247.630 o
-13 -7 -47 34.182 33.775 1.138 128.456 o
-13 -7 -46 423.099 417.443 8.045 4.550 o
-13 -7 -45 80.384 82.730 1.518 48.603 o
-13 -7 -44 238.600 237.867 3.795 11.472 o
-13 -7 -43 73.894 76.809 1.442 53.579 o
-13 -7 -42 36.899 41.441 0.987 115.416 o
-13 -7 -41 25.322 28.614 0.835 173.165 o
-13 -7 -40 387.042 401.428 6.300 5.321 o
-13 -7 -39 30.733 33.244 0.911 142.854 o
-13 -7 -38 46.284 48.879 1.063 92.078 o
-13 -7 -37 552.243 547.154 8.501 3.069 o
-13 -7 -36 80.743 82.046 1.518 48.595 o
-13 -7 -35 105.651 112.710 1.973 33.835 o
-13 -7 -34 655.840 668.971 10.398 2.245 o
-13 -7 -33 53.111 55.937 1.138 78.844 o
-13 -7 -32 199.396 203.409 3.264 14.696 o
-13 -7 -31 34.655 38.253 1.290 119.399 o
-13 -7 -30 357.649 344.277 6.603 6.079 o
-13 -7 -29 196.940 203.181 4.023 14.323 o
-13 -7 -28 124.036 130.849 2.732 26.789 o
-13 -7 -27 246.389 233.844 4.630 10.839 o
-13 -7 -26 207.137 210.240 4.174 13.434 o
-13 -7 -25 78.377 65.576 2.125 51.118 o
-13 -7 -24 57.033 60.036 1.518 70.535 o
-13 -7 -23 727.540 689.844 13.130 1.880 o
-13 -7 -22 131.381 132.291 2.732 25.502 o
-13 -7 -21 46.379 43.338 1.138 95.282 o
-13 -7 -20 73.805 73.091 1.670 53.704 o
-13 -7 -19 238.527 227.089 4.478 11.366 o
-13 -7 -18 208.412 207.735 4.099 13.484 o
-13 -7 -17 558.833 537.667 10.246 2.925 o
-13 -7 -16 534.523 541.993 10.246 3.039 o
-13 -7 -15 166.711 164.548 3.264 18.681 o
-13 -7 -14 480.566 482.564 9.184 3.653 o
-13 -7 -13 482.847 489.699 9.336 3.595 o
-13 -7 -12 17.892 22.770 0.987 227.694 o
-13 -7 -11 119.983 114.455 2.429 29.567 o
-13 -7 -10 342.382 365.528 7.059 6.046 o
-13 -7 -9 402.262 431.408 8.273 4.652 o
-13 -7 -8 16.486 17.760 0.987 260.606 o
-13 -7 -7 350.121 371.069 7.134 5.872 o
-13 -7 -6 402.513 408.108 7.893 4.834 o
-13 -7 -5 123.658 139.578 2.960 25.742 o
-13 -7 -4 564.727 580.246 11.081 2.732 o
-13 -7 -3 1326.370 1375.360 25.881 0.595 o
-13 -7 -2 248.671 273.084 5.313 9.741 o
-13 -7 -1 301.320 315.132 6.072 7.513 o
-13 -6 -51 56.000 48.651 1.897 73.499 o
-13 -6 -50 349.046 301.849 5.920 6.741 o
-13 -6 -49 43.494 38.936 1.290 101.680 o
-13 -6 -48 1.364 2.732 0.987 1262.040 o
-13 -6 -47 99.096 101.553 2.277 36.282 o
-13 -6 -46 18.756 17.684 0.835 248.343 o
-13 -6 -45 64.426 71.800 1.366 61.174 o
-13 -6 -44 216.059 221.700 3.567 13.032 o
-13 -6 -43 190.786 195.591 3.188 15.577 o
-13 -6 -42 384.738 384.351 5.996 5.513 o
-13 -6 -41 153.540 157.945 2.656 21.003 o
-13 -6 -40 32.565 41.137 0.987 125.650 o
-13 -6 -39 164.354 165.535 2.732 19.386 o
-13 -6 -38 380.630 397.406 6.224 5.443 o
-13 -6 -37 244.346 251.528 4.023 10.858 o
-13 -6 -36 244.223 252.060 4.023 10.852 o
-13 -6 -35 140.535 148.686 2.505 23.341 o
-13 -6 -34 437.862 453.343 7.059 4.370 o
-13 -6 -33 236.857 241.510 3.871 11.434 o
-13 -6 -32 107.522 114.531 1.897 33.306 o
-13 -6 -31 296.490 301.090 4.858 8.158 o
-13 -6 -30 200.617 213.200 6.072 12.223 o
-13 -6 -29 222.461 232.402 6.527 10.636 o
-13 -6 -28 4.207 5.617 0.987 742.370 o
-13 -6 -27 148.772 150.583 3.036 21.523 o
-13 -6 -26 47.777 42.959 1.214 92.803 o
-13 -6 -25 57.919 59.581 1.442 70.472 o
-13 -6 -24 166.668 167.281 3.415 18.402 o
-13 -6 -23 89.950 90.092 1.973 41.809 o
-13 -6 -22 104.466 110.433 2.353 33.553 o
-13 -6 -21 65.390 67.550 1.670 60.400 o
-13 -6 -20 750.747 736.218 13.965 1.735 o
-13 -6 -19 435.769 444.767 8.501 4.238 o
-13 -6 -18 1120.260 1084.290 20.417 0.859 o
-13 -6 -17 79.976 83.261 1.897 47.307 o
-13 -6 -16 411.634 408.335 7.818 4.749 o
-13 -6 -15 152.445 169.178 3.415 19.656 o
-13 -6 -14 102.147 111.192 2.429 33.837 o
-13 -6 -13 40.694 33.851 1.214 112.448 o
-13 -6 -12 776.362 819.403 15.483 1.543 o
-13 -6 -11 842.584 857.732 16.242 1.374 o
-13 -6 -10 259.932 278.245 5.465 9.246 o
-13 -6 -9 1152.650 1149.330 21.707 0.795 o
-13 -6 -8 244.990 263.217 5.161 10.098 o
-13 -6 -7 339.541 363.859 7.059 6.102 o
-13 -6 -6 134.837 131.229 2.732 25.060 o
-13 -6 -5 719.207 740.696 14.041 1.800 o
-13 -6 -4 452.342 451.597 8.652 4.048 o
-13 -6 -3 92.849 107.321 2.125 37.657 o
-13 -6 -2 8.922 13.586 0.911 410.058 o
-13 -6 -1 159.970 169.330 2.884 19.485 o
-13 -5 -52 16.147 16.394 1.214 254.949 o
-13 -5 -51 211.314 188.836 5.541 12.730 o
-13 -5 -50 103.082 95.936 2.960 33.966 o
-13 -5 -49 14.727 12.675 0.987 308.935 o
-13 -5 -48 106.515 96.847 1.670 36.315 o
-13 -5 -47 35.337 34.989 0.911 127.456 o
-13 -5 -46 59.335 55.482 1.138 72.878 o
-13 -5 -45 450.318 452.053 7.059 4.261 o
-13 -5 -44 341.898 342.379 5.389 6.625 o
-13 -5 -43 160.626 163.334 2.656 19.947 o
-13 -5 -42 620.765 608.784 9.487 2.535 o
-13 -5 -41 41.599 50.928 1.442 93.537 o
-13 -5 -40 429.619 448.486 6.983 4.482 o
-13 -5 -39 259.283 259.270 4.099 10.131 o
-13 -5 -38 1.654 1.822 0.607 2019.570 o
-13 -5 -37 67.000 76.961 1.442 57.504 o
-13 -5 -36 120.029 123.563 2.125 29.215 o
-13 -5 -35 2.879 3.871 0.531 1341.470 o
-13 -5 -34 445.455 458.884 7.134 4.265 o
-13 -5 -33 128.306 135.479 2.277 26.439 o
-13 -5 -32 246.277 253.654 4.023 10.742 o
-13 -5 -31 474.230 463.514 7.210 3.988 o
-13 -5 -30 0.171 1.746 1.138 1381.020 o
-13 -5 -29 261.171 237.184 4.706 10.200 o
-13 -5 -28 582.163 544.346 10.398 2.785 o
-13 -5 -27 393.652 369.171 7.059 5.311 o
-13 -5 -26 189.772 185.952 3.719 15.573 o
-13 -5 -25 118.024 120.755 2.505 29.189 o
-13 -5 -24 409.790 399.151 7.666 4.842 o
-13 -5 -23 74.865 80.149 1.822 50.685 o
-13 -5 -22 283.428 271.186 5.313 8.738 o
-13 -5 -21 321.152 314.145 6.072 7.115 o
-13 -5 -20 772.147 742.138 14.117 1.676 o
-13 -5 -19 124.012 129.787 2.732 26.882 o
-13 -5 -18 97.700 98.365 2.125 37.547 o
-13 -5 -17 119.691 134.189 2.808 27.098 o
-13 -5 -16 36.206 45.084 1.214 110.225 o
-13 -5 -15 74.253 89.712 1.973 48.099 o
-13 -5 -14 556.611 570.303 10.854 2.809 o
-13 -5 -13 1087.290 1095.290 20.720 0.877 o
-13 -5 -12 233.796 246.216 4.858 10.970 o
-13 -5 -11 30.354 34.534 1.138 137.860 o
-13 -5 -10 371.553 417.898 8.045 5.099 o
-13 -5 -9 156.421 178.286 3.643 18.579 o
-13 -5 -8 1109.910 1110.320 11.233 0.967 o
-13 -5 -7 44.492 45.312 1.442 93.416 o
-13 -5 -6 5.920 9.867 0.835 579.272 o
-13 -5 -5 415.583 480.211 6.072 4.575 o
-13 -5 -4 1121.950 1122.920 11.613 0.946 o
-13 -5 -3 45.517 53.281 1.366 87.449 o
-13 -5 -2 446.022 487.194 6.224 4.231 o
-13 -5 -1 579.535 636.335 8.273 2.722 o
-13 -4 -52 143.052 130.242 4.099 21.734 o
-13 -4 -51 77.968 77.644 2.581 46.281 o
-13 -4 -50 206.245 205.154 5.996 12.215 o
-13 -4 -49 78.490 76.809 1.594 50.639 o
-13 -4 -48 311.149 292.058 4.630 7.974 o
-13 -4 -47 58.456 51.991 1.138 75.388 o
-13 -4 -46 27.233 25.806 0.911 169.184 o
-13 -4 -45 175.203 183.827 3.036 17.314 o
-13 -4 -44 31.927 35.748 1.063 133.111 o
-13 -4 -43 12.836 20.417 0.759 300.248 o
-13 -4 -42 178.840 176.085 2.960 17.396 o
-13 -4 -41 134.655 145.877 2.429 24.451 o
-13 -4 -40 81.859 82.426 1.518 48.003 o
-13 -4 -39 166.071 166.522 2.732 19.169 o
-13 -4 -38 115.176 124.853 2.125 30.050 o
-13 -4 -37 195.639 196.426 3.188 15.217 o
-13 -4 -36 159.025 159.160 2.656 20.335 o
-13 -4 -35 54.733 66.791 1.290 71.052 o
-13 -4 -34 320.559 326.820 5.161 7.239 o
-13 -4 -33 120.453 122.956 2.125 29.192 o
-13 -4 -32 60.262 64.286 1.214 67.831 o
-13 -4 -31 63.005 63.831 1.214 65.826 o
-13 -4 -30 68.089 68.916 1.290 60.022 o
-13 -4 -29 7.397 8.121 0.759 570.939 o
-13 -4 -28 595.076 564.838 10.778 2.655 o
-13 -4 -27 324.119 320.293 6.148 6.976 o
-13 -4 -26 98.690 100.414 2.201 36.761 o
-13 -4 -25 4.306 7.134 0.835 750.044 o
-13 -4 -24 80.518 88.953 2.049 45.306 o
-13 -4 -23 40.661 34.534 1.063 113.840 o
-13 -4 -22 970.862 958.222 18.140 1.094 o
-13 -4 -21 392.756 398.620 7.666 5.035 o
-13 -4 -20 729.867 736.977 13.965 1.782 o
-13 -4 -19 59.166 59.808 1.442 69.305 o
-13 -4 -18 450.571 453.571 8.652 4.055 o
-13 -4 -17 1598.560 1612.540 30.435 0.430 o
-13 -4 -16 135.487 158.325 3.264 22.329 o
-13 -4 -15 42.350 43.945 1.366 98.550 o
-13 -4 -14 1645.840 1707.110 32.105 0.398 o
-13 -4 -13 43.240 50.245 1.518 90.853 o
-13 -4 -12 504.614 514.821 9.791 3.327 o
-13 -4 -11 79.969 83.337 1.897 47.293 o
-13 -4 -10 399.834 422.376 5.692 5.121 o
-13 -4 -9 494.695 553.378 6.983 3.518 o
-13 -4 -8 149.565 165.156 3.112 20.527 o
-13 -4 -7 382.821 416.001 5.541 5.399 o
-13 -4 -6 250.774 290.085 4.554 9.721 o
-13 -4 -5 1610.770 1670.460 15.863 0.482 o
-13 -4 -4 74.971 85.158 1.973 48.803 o
-13 -4 -3 100.729 110.281 2.125 35.059 o
-13 -4 -2 1257.740 1253.540 12.827 0.773 o
-13 -4 -1 12.655 17.077 1.138 293.953 o
-13 -3 -52 10.171 10.095 0.607 462.693 o
-13 -3 -51 15.124 13.814 1.822 225.192 o
-13 -3 -50 152.974 143.145 2.960 21.563 o
-13 -3 -49 74.369 67.170 1.670 55.028 o
-13 -3 -48 135.387 125.309 2.125 26.324 o
-13 -3 -47 422.571 416.229 6.527 4.781 o
-13 -3 -46 26.713 30.967 0.835 162.383 o
-13 -3 -45 148.725 159.843 2.656 21.445 o
-13 -3 -44 80.663 81.743 1.518 48.701 o
-13 -3 -43 297.731 297.903 4.782 8.189 o
-13 -3 -42 19.926 20.265 0.759 231.350 o
-13 -3 -41 107.338 102.463 1.822 35.022 o
-13 -3 -40 4.403 5.541 0.607 915.925 o
-13 -3 -39 20.992 26.185 0.835 201.646 o
-13 -3 -38 161.217 166.750 2.808 19.565 o
-13 -3 -37 37.489 38.481 1.063 116.356 o
-13 -3 -36 58.224 64.590 1.214 69.405 o
-13 -3 -35 74.131 73.698 1.442 54.301 o
-13 -3 -34 140.343 135.631 2.277 24.564 o
-13 -3 -33 591.824 580.625 9.032 2.749 o
-13 -3 -32 24.445 32.712 0.835 168.085 o
-13 -3 -31 428.419 418.961 6.527 4.704 o
-13 -3 -30 162.842 155.668 2.656 20.116 o
-13 -3 -29 74.565 69.599 1.442 55.210 o
-13 -3 -28 1.780 2.429 0.531 1957.450 o
-13 -3 -27 119.159 118.478 2.581 29.040 o
-13 -3 -26 47.172 53.660 1.518 83.730 o
-13 -3 -25 251.923 274.981 5.389 9.573 o
-13 -3 -24 540.167 563.700 10.778 2.910 o
-13 -3 -23 53.046 57.835 1.518 75.216 o
-13 -3 -22 476.283 487.801 9.336 3.647 o
-13 -3 -21 608.437 626.240 11.916 2.404 o
-13 -3 -20 48.412 48.499 1.366 86.811 o
-13 -3 -19 52.776 58.290 1.442 75.842 o
-13 -3 -18 329.448 329.780 6.375 6.727 o
-13 -3 -17 229.178 249.479 4.933 11.046 o
-13 -3 -16 278.755 297.978 5.768 8.341 o
-13 -3 -15 469.830 491.520 9.411 3.671 o
-13 -3 -14 1.293 1.670 0.607 2276.900 o
-13 -3 -13 407.966 432.471 8.273 4.590 o
-13 -3 -12 1713.250 1799.030 17.988 0.423 o
-13 -3 -11 448.066 484.158 6.375 4.211 o
-13 -3 -10 631.125 660.623 7.818 2.470 o
-13 -3 -9 191.351 216.008 3.643 14.549 o
-13 -3 -8 587.112 638.612 7.590 2.718 o
-13 -3 -7 453.048 482.564 6.451 4.166 o
-13 -3 -6 976.155 1013.550 10.626 1.182 o
-13 -3 -5 233.739 269.516 4.250 10.819 o
-13 -3 -4 38.011 46.146 1.214 105.869 o
-13 -3 -3 302.339 308.149 4.630 7.992 o
-13 -3 -2 812.079 878.604 9.715 1.578 o
-13 -3 -1 2077.760 2088.810 18.292 0.309 o
-13 -2 -53 53.542 51.459 1.973 73.749 o
-13 -2 -52 82.504 76.734 2.884 43.198 o
-13 -2 -51 0.479 1.290 0.835 2169.920 o
-13 -2 -50 44.441 42.807 1.290 97.062 o
-13 -2 -49 65.401 64.817 1.594 61.737 o
-13 -2 -48 0.029 0.531 0.759 3330.740 o
-13 -2 -47 514.231 488.940 7.666 3.548 o
-13 -2 -46 167.011 156.427 2.656 19.647 o
-13 -2 -45 126.102 129.256 2.201 27.453 o
-13 -2 -44 206.959 214.793 3.491 13.759 o
-13 -2 -43 262.270 274.602 4.402 9.657 o
-13 -2 -42 49.643 50.549 1.138 85.933 o
-13 -2 -41 375.460 368.944 5.844 5.778 o
-13 -2 -40 399.580 400.745 6.300 5.168 o
-13 -2 -39 60.474 64.742 1.290 67.080 o
-13 -2 -38 152.377 154.302 2.581 21.426 o
-13 -2 -37 218.410 215.780 3.491 13.105 o
-13 -2 -36 256.036 262.230 4.174 10.164 o
-13 -2 -35 44.785 48.196 1.063 94.730 o
-13 -2 -34 1154.140 1098.250 16.925 0.872 o
-13 -2 -33 256.104 246.140 3.871 10.573 o
-13 -2 -32 221.888 221.852 4.402 12.255 o
-13 -2 -31 352.404 344.808 5.465 6.404 o
-13 -2 -30 113.693 120.907 2.581 29.866 o
-13 -2 -29 97.913 96.923 2.049 37.903 o
-13 -2 -28 304.796 303.671 4.782 7.946 o
-13 -2 -27 39.910 34.534 1.518 108.679 o
-13 -2 -26 820.849 821.528 15.559 1.460 o
-13 -2 -25 910.943 922.777 17.457 1.201 o
-13 -2 -24 81.715 91.762 2.125 43.999 o
-13 -2 -23 99.118 98.289 2.201 36.941 o
-13 -2 -22 1185.250 1163.530 21.935 0.766 o
-13 -2 -21 53.475 57.379 1.442 75.602 o
-13 -2 -20 89.412 96.088 2.125 40.488 o
-13 -2 -19 119.934 126.371 2.581 28.165 o
-13 -2 -18 43.881 49.258 1.366 92.325 o
-13 -2 -17 519.275 534.175 10.170 3.149 o
-13 -2 -16 316.618 328.490 6.375 6.978 o
-13 -2 -15 962.538 1012.110 19.051 1.056 o
-13 -2 -14 397.006 437.253 8.349 4.664 o
-13 -2 -13 46.379 56.924 1.442 83.462 o
-13 -2 -12 321.399 339.950 4.933 7.142 o
-13 -2 -11 705.056 710.260 8.349 2.099 o
-13 -2 -10 694.088 723.543 8.501 2.108 o
-13 -2 -9 213.209 226.178 3.719 12.978 o
-13 -2 -8 106.165 114.531 2.201 33.006 o
-13 -2 -7 395.851 426.627 5.920 5.112 o
-13 -2 -6 737.434 779.556 8.804 1.891 o
-13 -2 -5 176.416 202.877 3.415 16.169 o
-13 -2 -4 173.666 197.337 3.340 16.645 o
-13 -2 -3 529.766 578.956 7.514 3.176 o
-13 -2 -2 1371.730 1384.540 13.358 0.658 o
-13 -2 -1 202.418 248.644 3.871 12.867 o
-13 -1 -53 30.474 22.466 0.835 164.342 o
-13 -1 -52 1.349 2.884 0.759 1616.030 o
-13 -1 -51 240.986 225.419 4.402 11.338 o
-13 -1 -50 17.816 15.939 0.835 265.240 o
-13 -1 -49 12.828 16.090 0.835 324.233 o
-13 -1 -48 412.264 414.635 7.969 4.685 o
-13 -1 -47 648.523 613.489 11.688 2.298 o
-13 -1 -46 419.087 404.540 6.375 4.906 o
-13 -1 -45 97.350 103.146 2.049 37.156 o
-13 -1 -44 46.820 52.218 1.214 87.833 o
-13 -1 -43 49.407 50.549 1.138 86.228 o
-13 -1 -42 330.042 321.659 5.085 7.117 o
-13 -1 -41 9.230 12.371 0.759 438.102 o
-13 -1 -40 27.299 31.726 0.911 157.136 o
-13 -1 -39 35.834 41.365 0.911 118.709 o
-13 -1 -38 162.398 167.660 2.808 19.402 o
-13 -1 -37 25.059 25.047 0.759 184.619 o
-13 -1 -36 227.389 233.465 3.795 12.067 o
-13 -1 -35 406.464 371.980 5.844 5.332 o
-13 -1 -34 373.578 363.479 5.768 5.859 o
-13 -1 -33 44.007 43.111 1.063 99.879 o
-13 -1 -32 245.825 233.237 3.795 11.266 o
-13 -1 -31 466.497 447.119 6.983 4.147 o
-13 -1 -30 14.227 16.546 0.607 316.456 o
-13 -1 -29 356.174 349.514 5.465 6.301 o
-13 -1 -28 603.595 597.019 9.260 2.645 o
-13 -1 -27 114.789 113.848 1.973 31.566 o
-13 -1 -26 154.608 157.034 3.188 20.331 o
-13 -1 -25 102.902 96.695 2.125 36.303 o
-13 -1 -24 75.732 79.997 1.822 50.301 o
-13 -1 -23 32.414 32.712 1.063 135.984 o
-13 -1 -22 1107.560 1115.940 21.024 0.849 o
-13 -1 -21 70.470 81.060 1.822 52.674 o
-13 -1 -20 78.485 84.096 1.897 47.776 o
-13 -1 -19 180.805 194.377 3.871 15.773 o
-13 -1 -18 178.620 188.684 3.795 16.199 o
-13 -1 -17 2.014 3.188 1.063 1024.420 o
-13 -1 -16 29.198 35.293 1.138 140.154 o
-13 -1 -15 1313.780 1347.580 25.350 0.612 o
-13 -1 -14 72.567 78.024 1.897 52.023 o
-13 -1 -13 76.666 90.395 1.973 46.898 o
-13 -1 -12 988.654 998.751 10.550 1.176 o
-13 -1 -11 777.432 812.951 9.184 1.738 o
-13 -1 -10 174.243 193.618 3.264 16.809 o
-13 -1 -9 316.398 328.869 5.692 7.167 o
-13 -1 -8 693.613 737.888 8.577 2.084 o
-13 -1 -7 603.741 681.267 8.197 2.522 o
-13 -1 -6 497.198 510.040 6.527 3.691 o
-13 -1 -5 137.386 167.433 2.960 21.971 o
-13 -1 -4 649.726 693.183 8.273 2.318 o
-13 -1 -3 646.827 740.316 8.425 2.239 o
-13 -1 -2 1227.810 1261.060 13.434 0.787 o
-13 -1 -1 111.310 128.800 2.581 29.558 o
-12 -23 -16 22.409 23.605 1.518 175.096 o
-12 -23 -15 36.712 35.976 1.746 109.289 o
-12 -23 -14 6.808 9.715 1.442 405.636 o
-12 -23 -13 189.446 195.895 5.541 13.656 o
-12 -23 -12 88.234 93.052 3.036 38.023 o
-12 -23 -11 32.162 32.788 1.973 116.515 o
-12 -23 -10 132.928 132.367 3.947 23.101 o
-12 -23 -9 8.934 2.960 1.518 416.402 o
-12 -23 -8 16.068 12.751 1.290 267.123 o
-12 -23 -7 24.798 24.819 1.518 162.602 o
-12 -23 -6 2.352 0.911 1.214 970.010 o
-12 -23 -5 29.292 28.538 1.518 140.907 o
-12 -23 -4 8.245 9.563 1.214 421.756 o
-12 -23 -3 188.408 179.576 5.085 14.615 o
-12 -22 -22 75.216 77.948 2.732 46.555 o
-12 -22 -21 50.823 50.700 1.897 77.520 o
-12 -22 -20 41.562 37.114 1.670 101.108 o
-12 -22 -19 471.887 454.937 12.296 3.418 o
-12 -22 -18 47.321 47.361 2.201 79.352 o
-12 -22 -17 214.167 212.516 5.920 11.773 o
-12 -22 -16 46.197 45.919 1.897 85.259 o
-12 -22 -15 129.840 136.238 4.250 22.650 o
-12 -22 -14 96.230 91.913 2.960 36.231 o
-12 -22 -13 58.093 57.835 2.201 65.234 o
-12 -22 -12 13.062 16.090 1.518 259.744 o
-12 -22 -11 57.968 56.620 2.201 65.782 o
-12 -22 -10 30.856 28.082 1.973 124.619 o
-12 -22 -9 97.390 107.321 3.340 32.752 o
-12 -22 -8 295.649 294.867 8.121 7.121 o
-12 -22 -7 193.712 204.927 5.844 12.931 o
-12 -22 -6 253.426 249.935 6.983 9.114 o
-12 -22 -5 306.739 311.640 8.577 6.612 o
-12 -22 -4 51.261 49.410 2.125 75.285 o
-12 -22 -3 115.464 108.232 3.415 28.773 o
-12 -22 -2 46.795 47.437 2.125 80.832 o
-12 -22 -1 79.735 79.542 2.656 44.823 o
-12 -21 -27 12.923 11.688 1.138 325.995 o
-12 -21 -26 221.489 221.321 6.148 11.137 o
-12 -21 -25 85.622 86.145 2.656 41.487 o
-12 -21 -24 33.451 34.610 1.973 112.086 o
-12 -21 -23 115.392 113.772 3.415 28.288 o
-12 -21 -22 64.109 66.867 2.277 57.618 o
-12 -21 -21 7.988 8.956 1.214 435.532 o
-12 -21 -20 12.151 4.326 1.594 330.010 o
-12 -21 -19 253.693 262.837 7.210 8.813 o
-12 -21 -18 53.156 53.205 1.973 73.299 o
-12 -21 -17 97.864 99.503 3.264 33.801 o
-12 -21 -16 194.138 194.604 5.541 13.443 o
-12 -21 -15 195.446 193.997 5.465 13.459 o
-12 -21 -14 19.544 26.716 1.897 163.602 o
-12 -21 -13 337.961 345.036 9.487 5.628 o
-12 -21 -12 146.446 149.065 4.478 19.748 o
-12 -21 -11 69.290 73.394 2.732 50.147 o
-12 -21 -10 67.673 74.077 2.581 51.712 o
-12 -21 -9 65.347 66.715 2.656 54.287 o
-12 -21 -8 4.536 3.643 1.290 634.240 o
-12 -21 -7 52.693 50.776 2.201 72.513 o
-12 -21 -6 169.287 182.764 5.313 15.462 o
-12 -21 -5 38.031 35.141 1.670 109.010 o
-12 -21 -4 359.118 352.474 9.639 5.281 o
-12 -21 -3 403.737 385.110 10.550 4.455 o
-12 -21 -2 92.388 97.226 3.112 35.999 o
-12 -21 -1 222.816 228.152 6.527 10.699 o
-12 -20 -30 146.105 138.743 4.023 21.048 o
-12 -20 -29 165.033 170.317 4.782 16.829 o
-12 -20 -28 207.650 196.654 5.541 12.718 o
-12 -20 -27 76.720 75.443 2.656 46.858 o
-12 -20 -26 178.164 170.772 4.858 15.787 o
-12 -20 -25 93.806 100.110 3.036 35.520 o
-12 -20 -24 152.037 150.963 4.326 19.355 o
-12 -20 -23 105.666 105.803 3.188 31.570 o
-12 -20 -22 167.766 172.518 5.085 16.179 o
-12 -20 -21 87.029 89.181 2.884 39.588 o
-12 -20 -20 147.630 157.566 4.478 19.232 o
-12 -20 -19 61.239 61.099 2.353 60.657 o
-12 -20 -18 415.706 418.657 11.385 4.062 o
-12 -20 -17 70.025 62.237 2.201 56.008 o
-12 -20 -16 233.502 234.451 6.527 10.220 o
-12 -20 -15 497.720 489.016 13.282 3.062 o
-12 -20 -14 376.692 351.867 9.639 5.083 o
-12 -20 -13 49.341 50.245 2.201 75.873 o
-12 -20 -12 539.599 549.355 14.800 2.590 o
-12 -20 -11 273.697 276.727 7.666 7.943 o
-12 -20 -10 12.125 13.965 1.746 255.531 o
-12 -20 -9 50.346 54.268 2.125 73.862 o
-12 -20 -8 56.881 54.875 2.429 65.181 o
-12 -20 -7 117.861 120.527 3.643 26.744 o
-12 -20 -6 329.876 327.579 9.032 5.986 o
-12 -20 -5 106.108 110.281 3.415 30.360 o
-12 -20 -4 14.606 13.358 1.746 237.322 o
-12 -20 -3 573.935 570.000 15.407 2.376 o
-12 -20 -2 229.531 226.710 6.451 10.537 o
-12 -20 -1 94.274 97.454 3.112 35.475 o
-12 -19 -34 15.560 15.711 1.214 263.686 o
-12 -19 -33 47.928 50.928 1.897 80.434 o
-12 -19 -32 111.886 120.072 3.567 27.967 o
-12 -19 -30 450.295 461.313 12.447 3.509 o
-12 -19 -29 123.438 126.599 3.719 25.249 o
-12 -19 -28 137.306 141.779 4.174 21.596 o
-12 -19 -27 49.972 60.795 2.125 71.271 o
-12 -19 -26 158.686 147.395 4.250 19.011 o
-12 -19 -25 38.874 38.481 1.897 100.589 o
-12 -19 -24 67.182 66.108 2.201 56.532 o
-12 -19 -23 29.751 29.525 1.442 140.089 o
-12 -19 -22 42.191 36.735 1.594 101.547 o
-12 -19 -21 226.240 247.733 6.983 9.955 o
-12 -19 -20 53.823 59.581 1.442 74.200 o
-12 -19 -19 408.972 414.028 7.893 4.734 o
-12 -19 -18 201.825 202.650 4.023 14.051 o
-12 -19 -17 141.398 136.466 2.808 23.642 o
-12 -19 -16 403.020 381.088 7.362 5.071 o
-12 -19 -15 40.804 37.494 1.063 110.588 o
-12 -19 -14 35.447 39.923 1.670 109.373 o
-12 -19 -13 194.946 195.439 5.617 13.310 o
-12 -19 -12 59.861 65.425 2.656 57.738 o
-12 -19 -9 97.258 104.892 3.264 33.310 o
-12 -19 -8 171.762 172.138 4.858 16.183 o
-12 -19 -7 1.213 -0.152 1.214 1209.080 o
-12 -19 -6 302.104 319.913 8.804 6.542 o
-12 -19 -5 31.468 33.244 2.049 115.603 o
-12 -19 -4 67.016 75.216 2.656 51.274 o
-12 -19 -3 14.617 16.166 1.822 220.566 o
-12 -19 -2 137.696 142.386 4.250 21.384 o
-12 -19 -1 4.133 10.019 1.366 491.718 o
-12 -18 -36 11.206 12.599 1.822 261.945 o
-12 -18 -35 281.518 301.394 8.349 7.239 o
-12 -18 -34 73.167 84.779 2.656 46.397 o
-12 -18 -33 15.615 22.011 1.366 226.158 o
-12 -18 -32 38.407 35.748 1.594 109.080 o
-12 -18 -31 27.824 35.369 1.594 133.344 o
-12 -18 -30 180.477 192.252 5.389 14.404 o
-12 -18 -29 72.768 78.479 2.656 47.892 o
-12 -18 -28 197.991 211.757 4.250 13.842 o
-12 -18 -27 82.299 92.445 2.049 43.925 o
-12 -18 -26 297.923 302.153 5.920 7.780 o
-12 -18 -25 279.509 284.165 5.541 8.584 o
-12 -18 -24 201.983 201.967 4.023 14.061 o
-12 -18 -23 65.051 64.134 1.594 62.217 o
-12 -18 -22 197.457 204.775 4.023 14.245 o
-12 -18 -21 47.717 51.611 1.290 86.421 o
-12 -18 -20 191.346 210.315 4.174 14.327 o
-12 -18 -19 132.945 130.698 2.656 25.506 o
-12 -18 -18 13.752 11.461 0.911 338.658 o
-12 -18 -17 98.314 103.374 2.201 36.451 o
-12 -18 -16 124.672 123.108 2.581 27.613 o
-12 -18 -15 381.988 343.821 6.603 5.722 o
-12 -18 -14 22.251 21.176 0.835 209.278 o
-12 -18 -13 162.331 137.225 3.947 19.569 o
-12 -18 -12 27.736 31.119 1.518 141.707 o
-12 -18 -11 86.364 82.730 3.036 40.163 o
-12 -18 -10 336.699 338.812 9.260 5.748 o
-12 -18 -9 121.002 116.808 3.567 26.716 o
-12 -18 -8 90.716 101.325 3.188 35.620 o
-12 -18 -7 262.537 254.792 7.059 8.763 o
-12 -18 -6 92.250 91.989 2.960 37.319 o
-12 -18 -5 21.215 23.832 1.518 180.047 o
-12 -18 -4 207.733 227.393 6.300 11.446 o
-12 -18 -3 27.639 28.917 1.897 133.899 o
-12 -18 -2 172.126 178.817 5.161 15.581 o
-12 -18 -1 248.484 247.961 7.059 9.239 o
-12 -17 -39 13.981 17.381 1.290 264.875 o
-12 -17 -38 145.157 157.034 4.478 19.490 o
-12 -17 -37 315.647 319.230 8.804 6.331 o
-12 -17 -36 164.143 170.317 4.858 16.801 o
-12 -17 -35 114.052 120.299 3.567 27.577 o
-12 -17 -33 70.053 78.935 1.897 53.090 o
-12 -17 -32 366.782 384.655 7.438 5.483 o
-12 -17 -31 137.920 138.363 2.884 23.875 o
-12 -17 -30 168.974 181.474 3.643 17.364 o
-12 -17 -29 31.531 32.940 1.138 136.763 o
-12 -17 -28 71.951 81.212 1.897 51.529 o
-12 -17 -27 21.244 23.680 1.063 199.558 o
-12 -17 -26 160.432 172.670 3.491 18.641 o
-12 -17 -25 63.747 65.576 1.670 62.186 o
-12 -17 -24 33.034 34.837 1.063 131.351 o
-12 -17 -23 4.089 5.085 0.835 854.101 o
-12 -17 -22 190.317 189.140 3.795 15.366 o
-12 -17 -21 265.882 254.413 5.009 9.623 o
-12 -17 -20 228.656 228.076 4.554 11.722 o
-12 -17 -19 51.376 52.750 1.442 80.174 o
-12 -17 -18 208.194 201.815 4.023 13.712 o
-12 -17 -17 295.959 283.406 5.465 8.199 o
-12 -17 -16 182.862 193.542 3.795 15.724 o
-12 -17 -15 130.441 130.622 2.732 25.777 o
-12 -17 -14 117.124 108.611 2.277 31.050 o
-12 -17 -13 97.935 94.114 2.125 38.108 o
-12 -17 -12 204.570 191.493 3.795 14.383 o
-12 -17 -11 47.055 42.427 1.138 94.954 o
-12 -17 -10 16.087 15.256 0.759 292.040 o
-12 -17 -9 616.575 558.918 10.702 2.581 o
-12 -17 -8 27.661 30.511 1.746 136.258 o
-12 -17 -7 18.121 17.684 1.290 228.408 o
-12 -17 -6 294.607 288.643 8.045 7.229 o
-12 -17 -5 261.121 258.283 7.059 8.754 o
-12 -17 -4 10.844 11.309 1.746 281.138 o
-12 -17 -3 32.216 37.873 1.973 111.320 o
-12 -17 -2 21.420 26.640 1.442 175.881 o
-12 -17 -1 16.492 17.229 1.442 232.264 o
-12 -16 -41 28.525 29.145 1.746 135.756 o
-12 -16 -40 8.914 10.474 1.214 396.514 o
-12 -16 -39 1.852 2.808 1.138 992.892 o
-12 -16 -38 107.488 113.317 3.415 29.792 o
-12 -16 -37 99.174 97.226 2.125 37.283 o
-12 -16 -36 53.684 54.647 1.366 77.333 o
-12 -16 -35 75.354 77.493 1.746 51.423 o
-12 -16 -34 28.069 26.792 1.138 158.178 o
-12 -16 -33 60.498 63.451 1.518 66.274 o
-12 -16 -32 199.393 208.266 4.174 13.918 o
-12 -16 -31 40.418 45.539 1.366 100.369 o
-12 -16 -30 4.022 5.920 0.911 783.075 o
-12 -16 -29 23.600 22.238 0.911 195.608 o
-12 -16 -28 120.605 131.153 2.656 27.483 o
-12 -16 -27 563.835 556.641 10.550 2.831 o
-12 -16 -26 241.584 273.843 5.389 9.924 o
-12 -16 -25 29.649 35.217 1.063 140.410 o
-12 -16 -24 64.793 67.853 1.594 61.116 o
-12 -16 -23 318.282 335.245 6.451 6.862 o
-12 -16 -22 55.715 60.719 1.670 70.286 o
-12 -16 -21 318.811 310.805 5.996 7.216 o
-12 -16 -20 544.168 544.877 10.322 2.975 o
-12 -16 -19 82.818 89.181 1.973 44.629 o
-12 -16 -18 2.665 6.300 0.987 839.910 o
-12 -16 -17 199.467 208.570 4.099 13.961 o
-12 -16 -16 114.369 118.782 2.505 30.102 o
-12 -16 -15 54.002 56.848 1.442 75.345 o
-12 -16 -14 75.010 74.912 1.670 52.579 o
-12 -16 -13 99.533 95.632 2.049 37.614 o
-12 -16 -12 323.189 292.438 5.692 7.402 o
-12 -16 -11 359.499 317.484 6.148 6.367 o
-12 -16 -10 161.626 152.481 3.112 19.927 o
-12 -16 -9 209.943 197.792 3.947 13.778 o
-12 -16 -8 650.899 600.814 11.385 2.328 o
-12 -16 -7 144.113 134.037 2.732 23.546 o
-12 -16 -6 677.025 635.045 12.068 2.148 o
-12 -16 -5 424.233 402.795 11.005 4.122 o
-12 -16 -4 151.235 145.346 4.402 19.585 o
-12 -16 -3 276.504 267.012 7.362 8.124 o
-12 -16 -2 108.747 111.192 3.643 29.119 o
-12 -16 -1 984.538 934.313 25.047 0.951 o
-12 -15 -43 172.404 179.425 5.085 15.629 o
-12 -15 -42 11.103 14.193 1.442 298.745 o
-12 -15 -41 18.616 19.961 1.594 199.606 o
-12 -15 -40 17.592 21.100 0.987 236.401 o
-12 -15 -39 194.260 200.600 4.023 14.563 o
-12 -15 -38 186.989 190.582 3.795 15.542 o
-12 -15 -37 111.216 117.188 2.505 30.917 o
-12 -15 -36 261.941 258.511 5.085 9.651 o
-12 -15 -35 4.139 3.567 0.683 1027.430 o
-12 -15 -34 362.806 381.239 7.362 5.574 o
-12 -15 -33 89.430 90.168 1.973 41.980 o
-12 -15 -32 246.054 234.375 4.630 10.842 o
-12 -15 -31 519.918 520.969 9.943 3.204 o
-12 -15 -30 31.242 35.596 1.214 132.399 o
-12 -15 -29 439.680 460.554 8.804 4.096 o
-12 -15 -28 398.492 415.394 7.969 4.826 o
-12 -15 -27 92.905 93.128 2.125 39.828 o
-12 -15 -26 62.355 68.840 1.670 62.019 o
-12 -15 -25 47.736 49.410 1.366 87.090 o
-12 -15 -24 79.376 84.248 1.897 47.353 o
-12 -15 -23 190.941 195.971 3.871 15.038 o
-12 -15 -22 211.180 221.473 4.402 12.780 o
-12 -15 -21 96.075 94.114 2.125 38.673 o
-12 -15 -20 306.492 309.439 5.996 7.487 o
-12 -15 -19 468.782 456.683 8.804 3.878 o
-12 -15 -18 315.725 327.275 6.300 7.028 o
-12 -15 -17 28.774 30.663 0.987 152.163 o
-12 -15 -16 364.903 355.510 6.831 5.836 o
-12 -15 -15 17.626 17.457 0.987 251.467 o
-12 -15 -14 0.154 -0.759 0.531 6739.030 o
-12 -15 -13 54.599 51.611 1.290 78.518 o
-12 -15 -12 201.597 194.984 3.871 14.402 o
-12 -15 -11 257.973 238.246 6.527 9.391 o
-12 -15 -10 15.066 15.407 0.911 293.430 o
-12 -15 -9 63.380 65.501 2.125 59.536 o
-12 -15 -8 220.962 207.963 4.706 12.433 o
-12 -15 -7 193.200 195.515 5.389 13.607 o
-12 -15 -6 800.288 703.581 13.358 1.684 o
-12 -15 -5 183.234 183.599 3.643 16.183 o
-12 -15 -4 292.112 274.146 5.313 8.466 o
-12 -15 -3 359.789 346.933 6.679 6.009 o
-12 -15 -2 600.656 614.248 16.470 2.145 o
-12 -15 -1 343.697 330.387 9.032 5.774 o
-12 -14 -44 3.660 4.099 1.063 801.355 o
-12 -14 -43 4.756 4.554 0.835 817.499 o
-12 -14 -42 53.356 60.188 1.518 73.793 o
-12 -14 -41 243.660 242.572 4.782 10.701 o
-12 -14 -40 125.945 126.371 2.656 26.979 o
-12 -14 -39 151.026 157.414 3.188 20.695 o
-12 -14 -38 112.200 116.505 2.505 30.782 o
-12 -14 -37 510.779 481.502 9.260 3.445 o
-12 -14 -36 99.921 93.355 2.125 37.630 o
-12 -14 -35 74.022 79.087 1.746 51.692 o
-12 -14 -34 5.816 7.969 0.911 607.011 o
-12 -14 -33 146.531 159.387 3.188 21.081 o
-12 -14 -32 203.419 210.998 4.250 13.562 o
-12 -14 -31 211.537 209.632 4.174 13.215 o
-12 -14 -30 95.904 96.619 2.125 38.343 o
-12 -14 -29 222.568 233.009 4.630 11.836 o
-12 -14 -28 114.497 116.580 2.505 30.299 o
-12 -14 -27 82.756 87.587 1.897 45.241 o
-12 -14 -26 223.459 237.715 4.630 11.695 o
-12 -14 -25 378.347 394.901 7.590 5.242 o
-12 -14 -24 166.467 171.076 3.491 18.172 o
-12 -14 -23 254.358 252.287 4.933 10.071 o
-12 -14 -22 64.357 67.246 1.594 61.620 o
-12 -14 -21 212.901 236.349 4.706 12.148 o
-12 -14 -20 84.597 91.306 1.973 43.537 o
-12 -14 -19 633.981 604.685 11.461 2.378 o
-12 -14 -18 8.738 11.005 0.759 470.803 o
-12 -14 -17 253.349 255.627 5.009 10.014 o
-12 -14 -16 245.803 241.130 4.706 10.685 o
-12 -14 -15 206.178 210.240 4.099 13.538 o
-12 -14 -14 267.535 270.883 5.313 9.193 o
-12 -14 -13 770.752 733.637 13.965 1.694 o
-12 -14 -12 72.027 67.853 1.670 56.176 o
-12 -14 -11 212.459 210.391 4.174 13.147 o
-12 -14 -10 60.451 60.947 1.518 67.302 o
-12 -14 -9 546.475 525.371 10.019 3.039 o
-12 -14 -8 301.233 309.819 8.425 6.774 o
-12 -14 -7 49.662 53.509 1.518 80.975 o
-12 -14 -6 2.194 2.277 0.607 1684.450 o
-12 -14 -5 799.545 743.200 14.117 1.618 o
-12 -14 -4 209.295 212.592 4.174 13.255 o
-12 -14 -3 0.541 1.518 0.607 2998.780 o
-12 -14 -2 37.347 35.672 1.063 119.751 o
-12 -14 -1 312.760 320.065 6.148 7.201 o
-12 -13 -46 0.159 0.000 0.759 3533.870 o
-12 -13 -45 27.572 31.346 1.290 147.982 o
-12 -13 -44 198.814 192.859 3.871 14.638 o
-12 -13 -43 175.897 172.973 3.491 17.295 o
-12 -13 -42 128.727 131.229 2.656 26.125 o
-12 -13 -41 39.994 43.642 1.290 103.629 o
-12 -13 -40 291.136 307.162 5.996 7.852 o
-12 -13 -39 348.827 368.337 7.059 5.928 o
-12 -13 -38 141.163 145.194 2.960 22.881 o
-12 -13 -37 32.276 33.395 1.214 132.578 o
-12 -13 -36 123.268 133.658 2.808 26.548 o
-12 -13 -35 130.916 136.694 2.884 24.993 o
-12 -13 -34 331.894 328.869 6.375 6.692 o
-12 -13 -33 7.892 11.613 0.759 487.549 o
-12 -13 -32 9.809 12.296 0.835 414.765 o
-12 -13 -31 410.894 404.616 7.818 4.776 o
-12 -13 -30 8.079 10.474 0.759 500.059 o
-12 -13 -29 171.624 181.322 3.643 17.156 o
-12 -13 -28 57.422 62.996 1.594 68.434 o
-12 -13 -27 494.289 500.021 9.639 3.453 o
-12 -13 -26 327.884 333.803 6.451 6.699 o
-12 -13 -25 122.842 138.743 2.884 26.072 o
-12 -13 -24 125.346 133.430 2.808 26.230 o
-12 -13 -23 356.321 380.632 7.286 5.683 o
-12 -13 -22 454.177 455.468 8.652 4.017 o
-12 -13 -21 303.066 319.382 6.224 7.384 o
-12 -13 -20 254.079 256.310 5.085 9.943 o
-12 -13 -19 99.671 112.710 2.429 34.261 o
-12 -13 -18 742.452 702.671 13.358 1.817 o
-12 -13 -17 68.205 74.836 1.746 55.997 o
-12 -13 -16 554.827 549.886 10.474 2.897 o
-12 -13 -15 587.690 588.443 11.157 2.609 o
-12 -13 -14 70.723 61.782 1.518 59.590 o
-12 -13 -13 882.776 841.338 15.939 1.333 o
-12 -13 -12 191.026 197.185 3.947 14.933 o
-12 -13 -11 345.597 340.330 6.527 6.320 o
-12 -13 -10 111.051 100.262 2.201 33.544 o
-12 -13 -9 813.582 801.946 15.180 1.501 o
-12 -13 -8 18.605 19.202 0.835 243.130 o
-12 -13 -7 281.744 268.074 5.161 8.884 o
-12 -13 -6 325.307 328.869 6.300 6.832 o
-12 -13 -5 180.865 176.465 3.567 16.695 o
-12 -13 -4 552.047 532.733 10.170 2.978 o
-12 -13 -3 188.997 187.014 3.036 16.119 o
-12 -13 -2 562.228 538.122 8.349 3.050 o
-12 -13 -1 225.238 220.334 3.491 12.639 o
-12 -12 -47 82.776 83.261 1.897 46.118 o
-12 -12 -46 286.848 286.821 5.617 8.332 o
-12 -12 -45 67.404 79.921 1.822 54.631 o
-12 -12 -44 3.276 3.871 0.759 1074.150 o
-12 -12 -43 51.615 51.004 1.518 80.205 o
-12 -12 -42 55.569 60.340 1.442 72.223 o
-12 -12 -41 62.290 60.719 1.518 65.943 o
-12 -12 -40 36.100 37.494 1.290 117.066 o
-12 -12 -39 167.625 182.233 3.643 17.443 o
-12 -12 -38 145.098 159.463 3.264 21.138 o
-12 -12 -37 56.830 62.920 1.670 68.422 o
-12 -12 -36 36.712 41.668 1.290 111.506 o
-12 -12 -35 147.391 156.200 3.188 21.163 o
-12 -12 -34 519.822 511.633 7.969 3.409 o
-12 -12 -33 400.168 393.383 6.148 5.230 o
-12 -12 -32 535.107 542.828 10.322 3.027 o
-12 -12 -31 153.242 151.797 3.112 20.854 o
-12 -12 -30 73.246 77.189 1.746 52.578 o
-12 -12 -29 245.919 255.475 5.009 10.273 o
-12 -12 -28 391.061 399.303 7.742 5.037 o
-12 -12 -27 77.268 86.221 1.897 47.845 o
-12 -12 -26 863.782 834.583 16.015 1.366 o
-12 -12 -25 280.556 251.225 7.059 8.351 o
-12 -12 -24 246.819 258.966 5.085 10.145 o
-12 -12 -23 442.528 429.815 8.273 4.276 o
-12 -12 -22 327.524 339.647 6.527 6.634 o
-12 -12 -21 442.381 447.347 8.577 4.159 o
-12 -12 -20 494.735 486.739 9.260 3.533 o
-12 -12 -19 273.677 277.941 5.389 8.885 o
-12 -12 -18 333.828 332.512 6.375 6.625 o
-12 -12 -17 277.690 272.856 5.313 8.873 o
-12 -12 -16 225.885 227.772 4.402 11.938 o
-12 -12 -15 66.361 74.381 1.670 57.612 o
-12 -12 -14 74.439 78.707 1.746 51.578 o
-12 -12 -13 39.382 39.164 1.063 111.745 o
-12 -12 -12 528.385 508.066 9.639 3.221 o
-12 -12 -11 143.536 155.592 4.402 19.834 o
-12 -12 -10 220.614 222.004 4.326 12.357 o
-12 -12 -9 227.087 218.588 4.250 12.179 o
-12 -12 -8 46.152 52.446 1.442 86.439 o
-12 -12 -7 175.235 179.045 3.567 17.033 o
-12 -12 -6 224.675 217.222 3.491 12.745 o
-12 -12 -5 95.071 93.963 1.594 40.430 o
-12 -12 -4 79.343 79.921 1.442 50.001 o
-12 -12 -3 25.300 25.122 0.683 184.918 o
-12 -12 -2 395.905 386.173 5.996 5.353 o
-12 -12 -1 50.362 55.786 1.138 81.960 o
-12 -11 -49 38.552 41.744 1.214 108.931 o
-12 -11 -48 15.106 13.738 0.911 303.269 o
-12 -11 -47 32.441 32.940 1.063 135.587 o
-12 -11 -46 13.339 13.662 0.835 334.772 o
-12 -11 -45 24.966 21.403 0.987 188.091 o
-12 -11 -44 269.125 275.057 5.313 9.086 o
-12 -11 -43 135.068 126.827 2.581 25.596 o
-12 -11 -42 64.160 65.728 1.670 61.847 o
-12 -11 -41 180.682 180.715 3.567 16.547 o
-12 -11 -40 16.432 18.519 0.911 261.958 o
-12 -11 -39 121.845 124.853 2.581 27.958 o
-12 -11 -38 13.841 18.292 0.911 290.858 o
-12 -11 -37 55.691 55.861 1.518 73.632 o
-12 -11 -36 57.370 56.696 1.138 74.158 o
-12 -11 -35 146.954 141.779 2.353 23.129 o
-12 -11 -34 11.698 11.992 0.531 406.805 o
-12 -11 -33 280.277 286.442 4.478 8.903 o
-12 -11 -32 244.899 253.805 5.009 10.338 o
-12 -11 -31 541.779 551.556 10.550 2.951 o
-12 -11 -30 95.990 103.526 2.201 37.086 o
-12 -11 -29 339.293 353.157 6.831 6.245 o
-12 -11 -28 91.719 104.816 2.277 37.925 o
-12 -11 -27 1022.070 982.357 18.823 1.015 o
-12 -11 -26 155.204 149.445 3.036 20.860 o
-12 -11 -25 2.455 3.871 0.759 1212.460 o
-12 -11 -24 931.488 917.388 24.439 1.018 o
-12 -11 -23 191.143 182.005 3.643 15.677 o
-12 -11 -22 203.936 199.386 3.947 14.077 o
-12 -11 -21 220.286 224.433 4.402 12.270 o
-12 -11 -20 25.414 25.654 0.911 177.635 o
-12 -11 -19 71.567 77.265 1.746 53.445 o
-12 -11 -18 17.063 22.997 0.987 233.111 o
-12 -11 -17 200.105 205.458 4.023 14.069 o
-12 -11 -16 3.119 9.108 0.835 765.136 o
-12 -11 -15 118.992 118.857 2.505 29.185 o
-12 -11 -14 13.764 16.242 0.759 315.536 o
-12 -11 -13 65.094 66.335 1.594 61.427 o
-12 -11 -12 23.588 24.515 0.911 189.503 o
-12 -11 -11 779.451 771.662 14.573 1.615 o
-12 -11 -10 0.957 1.594 0.835 1847.800 o
-12 -11 -9 385.980 395.281 7.590 5.148 o
-12 -11 -8 179.396 181.929 3.643 16.529 o
-12 -11 -7 362.783 373.346 7.134 5.676 o
-12 -11 -6 6.078 9.108 0.455 678.659 o
-12 -11 -5 34.854 39.999 0.835 123.432 o
-12 -11 -4 499.517 499.338 7.742 3.607 o
-12 -11 -3 16.437 18.216 0.531 281.927 o
-12 -11 -2 225.661 232.478 3.719 12.209 o
-12 -11 -1 272.705 276.347 4.402 9.301 o
-12 -10 -50 48.664 54.723 1.366 82.756 o
-12 -10 -49 79.356 84.172 1.897 47.378 o
-12 -10 -48 140.772 150.280 3.036 22.503 o
-12 -10 -47 322.519 319.306 6.224 6.995 o
-12 -10 -46 153.156 142.993 2.960 21.551 o
-12 -10 -45 15.345 14.649 0.835 299.987 o
-12 -10 -44 96.140 98.820 2.125 37.941 o
-12 -10 -43 4.234 3.567 0.683 1014.490 o
-12 -10 -42 28.969 26.565 1.063 157.141 o
-12 -10 -41 34.514 34.230 1.063 128.282 o
-12 -10 -40 57.718 59.429 1.138 72.548 o
-12 -10 -39 33.248 39.316 0.911 127.269 o
-12 -10 -38 314.209 314.980 4.933 7.559 o
-12 -10 -37 402.325 403.933 6.300 5.116 o
-12 -10 -36 436.843 438.619 6.831 4.479 o
-12 -10 -35 140.648 151.646 2.505 23.130 o
-12 -10 -34 589.154 586.697 9.108 2.743 o
-12 -10 -33 1136.030 1108.120 17.077 0.881 o
-12 -10 -32 541.647 553.378 10.550 2.947 o
-12 -10 -31 122.041 126.903 2.656 27.603 o
-12 -10 -30 153.906 165.535 3.340 19.784 o
-12 -10 -29 132.886 144.663 3.112 23.779 o
-12 -10 -28 268.023 278.624 5.465 9.005 o
-12 -10 -27 145.610 140.868 2.884 22.695 o
-12 -10 -26 314.739 313.614 6.148 7.227 o
-12 -10 -25 179.107 174.795 3.491 16.965 o
-12 -10 -24 384.310 356.041 6.831 5.561 o
-12 -10 -23 1171.150 1088.690 20.948 0.813 o
-12 -10 -22 113.977 111.040 2.353 31.309 o
-12 -10 -21 703.574 688.857 13.130 1.943 o
-12 -10 -20 1392.160 1301.740 24.743 0.592 o
-12 -10 -19 19.541 24.060 0.987 211.808 o
-12 -10 -18 1659.840 1747.190 33.092 0.386 o
-12 -10 -17 751.859 749.272 14.269 1.707 o
-12 -10 -16 353.516 363.631 6.907 5.927 o
-12 -10 -15 53.278 59.656 1.822 71.661 o
-12 -10 -14 66.290 72.483 1.670 58.240 o
-12 -10 -13 913.700 885.890 16.774 1.237 o
-12 -10 -12 237.136 248.720 4.858 10.793 o
-12 -10 -11 47.475 55.861 1.366 83.478 o
-12 -10 -10 215.699 233.616 4.554 12.177 o
-12 -10 -9 144.829 162.727 3.264 20.986 o
-12 -10 -8 299.953 323.632 6.224 7.405 o
-12 -10 -7 1478.600 1465.450 27.551 0.506 o
-12 -10 -6 419.969 410.840 7.818 4.649 o
-12 -10 -5 244.081 258.663 5.085 10.245 o
-12 -10 -4 138.112 159.539 3.188 22.048 o
-12 -10 -3 327.238 328.186 6.375 6.782 o
-12 -10 -2 205.324 202.953 4.023 13.841 o
-12 -10 -1 86.731 95.177 2.049 41.803 o
-12 -9 -51 64.970 67.929 1.746 60.123 o
-12 -9 -50 6.663 9.032 0.835 565.113 o
-12 -9 -49 257.453 271.490 5.313 9.489 o
-12 -9 -48 37.065 38.708 1.138 115.988 o
-12 -9 -47 12.036 10.398 0.835 386.884 o
-12 -9 -46 93.835 93.431 2.125 39.481 o
-12 -9 -45 9.551 9.032 0.987 438.214 o
-12 -9 -44 967.878 967.254 18.292 1.089 o
-12 -9 -43 335.305 337.901 5.313 6.804 o
-12 -9 -42 241.994 235.210 3.719 11.418 o
-12 -9 -41 186.795 184.586 2.960 16.429 o
-12 -9 -40 173.554 178.134 2.884 17.820 o
-12 -9 -39 181.650 191.872 3.112 16.429 o
-12 -9 -38 9.222 10.398 0.607 486.937 o
-12 -9 -37 361.259 368.185 5.768 6.010 o
-12 -9 -36 111.333 121.893 2.049 31.304 o
-12 -9 -35 370.461 369.930 5.768 5.858 o
-12 -9 -34 190.659 188.457 3.188 15.836 o
-12 -9 -33 150.866 165.839 3.340 20.078 o
-12 -9 -32 753.279 741.758 11.461 1.814 o
-12 -9 -31 483.071 500.324 9.487 3.541 o
-12 -9 -30 67.066 71.117 1.746 57.785 o
-12 -9 -29 400.778 409.094 7.818 4.861 o
-12 -9 -28 544.519 558.235 10.702 2.908 o
-12 -9 -27 152.315 159.995 3.188 20.417 o
-12 -9 -26 6.970 7.742 0.683 617.442 o
-12 -9 -25 289.334 285.379 5.541 8.314 o
-12 -9 -24 209.935 191.417 3.795 14.066 o
-12 -9 -23 339.085 346.554 6.679 6.339 o
-12 -9 -22 756.252 743.125 14.041 1.713 o
-12 -9 -21 102.145 105.272 2.201 35.159 o
-12 -9 -20 309.647 310.122 5.996 7.413 o
-12 -9 -19 92.436 94.646 2.049 39.965 o
-12 -9 -18 601.768 587.532 11.157 2.553 o
-12 -9 -17 1381.440 1372.780 26.033 0.571 o
-12 -9 -16 212.936 219.955 4.326 12.780 o
-12 -9 -15 374.306 408.942 7.818 5.163 o
-12 -9 -14 853.468 867.295 16.394 1.346 o
-12 -9 -13 266.069 270.048 5.237 9.281 o
-12 -9 -12 470.894 490.989 9.336 3.674 o
-12 -9 -11 188.799 190.734 3.871 15.351 o
-12 -9 -10 21.499 28.841 0.911 189.116 o
-12 -9 -9 445.023 475.809 9.108 3.951 o
-12 -9 -8 43.987 37.646 1.138 103.713 o
-12 -9 -7 503.693 523.322 9.943 3.292 o
-12 -9 -6 1794.160 1831.360 34.382 0.344 o
-12 -9 -5 1116.350 1166.030 22.011 0.811 o
-12 -9 -4 1522.030 1573.610 29.676 0.462 o
-12 -9 -3 1319.390 1346.820 25.350 0.609 o
-12 -9 -2 1005.680 1025.470 19.430 0.999 o
-12 -9 -1 1174.990 1178.330 22.162 0.765 o
-12 -8 -52 40.428 37.798 1.290 108.094 o
-12 -8 -51 18.442 17.684 1.063 239.283 o
-12 -8 -50 102.385 102.539 2.353 35.065 o
-12 -8 -49 41.541 36.052 1.138 109.632 o
-12 -8 -48 85.896 91.382 2.125 42.519 o
-12 -8 -47 463.331 465.183 8.880 3.878 o
-12 -8 -46 10.813 9.715 0.835 421.537 o
-12 -8 -45 94.806 101.856 2.201 37.672 o
-12 -8 -44 295.095 281.053 4.478 8.566 o
-12 -8 -43 21.726 21.859 0.759 212.923 o
-12 -8 -42 40.659 43.338 0.987 106.190 o
-12 -8 -41 180.031 178.590 2.960 17.195 o
-12 -8 -40 187.245 190.430 3.112 16.067 o
-12 -8 -39 264.002 277.713 4.402 9.552 o
-12 -8 -38 107.872 107.852 1.822 34.191 o
-12 -8 -37 446.683 443.021 6.907 4.354 o
-12 -8 -36 94.356 93.811 1.670 40.510 o
-12 -8 -35 55.088 56.013 1.063 77.198 o
-12 -8 -34 232.682 229.062 3.643 11.999 o
-12 -8 -33 22.992 26.792 0.759 190.809 o
-12 -8 -32 38.367 36.887 0.835 118.905 o
-12 -8 -31 892.061 856.290 16.242 1.301 o
-12 -8 -30 47.941 57.683 1.442 81.243 o
-12 -8 -29 105.169 104.209 2.201 34.516 o
-12 -8 -28 60.214 59.353 1.594 67.642 o
-12 -8 -27 310.868 313.614 6.072 7.328 o
-12 -8 -26 92.586 90.471 1.973 40.835 o
-12 -8 -25 32.052 29.676 0.987 142.962 o
-12 -8 -24 519.505 510.040 9.715 3.260 o
-12 -8 -23 22.083 22.694 0.835 205.589 o
-12 -8 -22 29.456 31.726 0.987 148.024 o
-12 -8 -21 555.363 537.667 10.246 2.943 o
-12 -8 -20 183.287 177.679 3.567 16.465 o
-12 -8 -19 14.382 19.961 0.911 275.435 o
-12 -8 -18 499.697 508.522 9.639 3.392 o
-12 -8 -17 177.678 180.791 3.567 16.773 o
-12 -8 -16 182.535 181.702 3.643 16.304 o
-12 -8 -15 359.194 374.333 7.210 5.703 o
-12 -8 -14 112.777 118.098 2.505 30.496 o
-12 -8 -13 70.392 70.662 1.670 56.312 o
-12 -8 -12 911.125 941.676 17.760 1.182 o
-12 -8 -11 1891.470 1906.960 35.900 0.314 o
-12 -8 -10 57.579 66.335 1.670 66.455 o
-12 -8 -9 64.564 71.952 1.746 59.086 o
-12 -8 -8 2423.320 2334.040 21.859 0.236 o
-12 -8 -7 59.483 68.612 1.442 65.509 o
-12 -8 -6 95.711 105.879 2.049 37.234 o
-12 -8 -5 80.649 93.583 1.897 44.885 o
-12 -8 -4 3.274 4.782 0.683 1064.010 o
-12 -8 -3 558.993 584.420 6.983 3.030 o
-12 -8 -2 179.252 176.465 3.415 16.957 o
-12 -8 -1 733.890 790.637 8.956 1.881 o
-12 -7 -52 219.370 204.927 4.099 12.980 o
-12 -7 -51 10.606 9.563 0.835 428.449 o
-12 -7 -50 7.112 5.237 0.835 633.859 o
-12 -7 -49 242.501 231.795 4.630 11.030 o
-12 -7 -48 153.252 154.074 3.188 20.634 o
-12 -7 -47 43.923 48.727 1.518 90.956 o
-12 -7 -46 159.632 158.021 2.656 20.331 o
-12 -7 -45 46.453 52.825 1.214 87.915 o
-12 -7 -44 308.779 306.327 4.858 7.800 o
-12 -7 -43 42.083 40.606 0.987 106.086 o
-12 -7 -42 594.720 587.229 9.108 2.716 o
-12 -7 -41 837.528 814.242 12.599 1.520 o
-12 -7 -40 55.435 56.545 1.214 75.659 o
-12 -7 -39 6.639 7.059 0.531 691.402 o
-12 -7 -38 558.569 563.093 8.728 2.976 o
-12 -7 -37 290.923 292.286 4.554 8.505 o
-12 -7 -36 363.988 378.128 5.920 5.865 o
-12 -7 -35 101.509 104.968 1.822 36.261 o
-12 -7 -34 355.740 366.743 6.603 5.937 o
-12 -7 -33 116.013 123.563 2.505 29.306 o
-12 -7 -32 937.607 907.825 14.041 1.249 o
-12 -7 -31 343.242 369.930 10.095 5.251 o
-12 -7 -30 952.125 905.700 17.153 1.167 o
-12 -7 -29 208.673 196.957 3.947 13.874 o
-12 -7 -28 266.286 267.619 5.237 9.311 o
-12 -7 -27 1475.380 1398.050 26.337 0.527 o
-12 -7 -26 33.261 34.230 1.063 131.558 o
-12 -7 -25 74.780 74.912 1.746 52.373 o
-12 -7 -24 612.886 594.667 11.309 2.485 o
-12 -7 -23 390.203 391.182 7.514 5.136 o
-12 -7 -22 153.221 159.919 3.188 20.326 o
-12 -7 -21 75.486 82.805 1.897 49.431 o
-12 -7 -20 30.019 39.695 1.138 131.599 o
-12 -7 -19 64.283 66.867 1.518 62.216 o
-12 -7 -18 1669.780 1663.470 31.270 0.402 o
-12 -7 -17 147.048 163.106 3.264 20.722 o
-12 -7 -16 258.742 275.740 5.389 9.352 o
-12 -7 -15 623.644 621.687 11.764 2.366 o
-12 -7 -14 1105.880 1094.310 20.720 0.862 o
-12 -7 -13 45.773 54.799 1.366 86.173 o
-12 -7 -12 203.258 221.473 3.719 13.639 o
-12 -7 -11 118.698 125.612 2.277 29.015 o
-12 -7 -10 110.994 110.357 2.125 32.526 o
-12 -7 -9 839.874 839.364 9.184 1.572 o
-12 -7 -8 531.322 568.709 6.907 3.239 o
-12 -7 -7 269.842 291.223 4.326 9.188 o
-12 -7 -6 611.251 657.966 7.590 2.568 o
-12 -7 -5 153.338 172.746 3.036 19.822 o
-12 -7 -4 0.821 1.214 0.531 3221.090 o
-12 -7 -3 397.915 421.921 5.844 5.126 o
-12 -7 -2 20.669 25.350 0.987 200.893 o
-12 -7 -1 581.629 629.125 7.590 2.766 o
-12 -6 -53 87.928 79.542 2.808 41.176 o
-12 -6 -52 77.791 55.861 1.366 57.679 o
-12 -6 -51 153.110 138.212 2.884 21.934 o
-12 -6 -50 58.907 59.656 1.442 69.589 o
-12 -6 -49 66.692 66.487 1.594 60.302 o
-12 -6 -48 341.290 335.472 6.451 6.451 o
-12 -6 -47 11.358 11.461 0.607 414.080 o
-12 -6 -46 42.468 43.186 0.987 103.122 o
-12 -6 -45 226.970 225.647 3.643 12.347 o
-12 -6 -44 300.152 301.470 4.782 8.085 o
-12 -6 -43 80.865 81.895 1.518 48.574 o
-12 -6 -42 727.285 716.105 11.081 1.928 o
-12 -6 -41 43.783 49.334 1.063 95.374 o
-12 -6 -40 684.297 688.705 10.702 2.107 o
-12 -6 -39 240.546 247.278 3.947 11.127 o
-12 -6 -38 364.096 367.957 5.768 5.968 o
-12 -6 -37 278.035 287.429 4.554 8.928 o
-12 -6 -36 166.758 173.656 2.808 18.695 o
-12 -6 -35 132.906 136.542 2.277 25.618 o
-12 -6 -34 100.175 105.803 1.822 36.517 o
-12 -6 -33 85.280 88.953 1.594 44.937 o
-12 -6 -32 687.445 685.138 10.854 2.096 o
-12 -6 -31 115.647 109.522 1.822 32.125 o
-12 -6 -30 463.727 454.254 8.728 3.936 o
-12 -6 -29 267.782 265.570 5.237 9.296 o
-12 -6 -28 55.406 57.835 1.442 73.529 o
-12 -6 -27 521.231 517.781 9.867 3.213 o
-12 -6 -26 100.057 102.463 2.201 36.096 o
-12 -6 -25 324.063 323.708 6.224 6.924 o
-12 -6 -24 124.593 130.015 2.656 26.901 o
-12 -6 -23 384.408 391.562 7.514 5.203 o
-12 -6 -22 26.912 30.891 1.063 156.751 o
-12 -6 -21 40.892 45.312 1.290 100.711 o
-12 -6 -20 229.758 238.777 4.706 11.363 o
-12 -6 -19 81.750 96.012 2.125 43.187 o
-12 -6 -18 235.135 244.242 4.782 10.996 o
-12 -6 -17 895.316 905.168 17.153 1.240 o
-12 -6 -16 492.628 510.799 9.715 3.421 o
-12 -6 -15 451.250 454.785 8.652 4.044 o
-12 -6 -14 171.075 192.024 3.188 17.189 o
-12 -6 -13 98.769 116.580 2.125 34.750 o
-12 -6 -12 154.348 177.907 3.036 19.462 o
-12 -6 -11 468.616 497.592 6.072 4.003 o
-12 -6 -10 23.186 27.703 1.063 178.932 o
-12 -6 -9 220.078 226.710 3.947 12.492 o
-12 -6 -8 1873.490 1892.610 18.292 0.370 o
-12 -6 -7 14.130 17.836 0.835 295.313 o
-12 -6 -6 530.962 584.876 7.590 3.147 o
-12 -6 -5 765.102 818.416 9.108 1.763 o
-12 -6 -4 247.039 273.994 4.174 10.274 o
-12 -6 -3 445.163 460.326 6.224 4.364 o
-12 -6 -2 564.258 629.808 7.362 2.862 o
-12 -6 -1 1187.320 1227.890 12.523 0.837 o
-12 -5 -53 161.921 152.177 4.478 18.198 o
-12 -5 -52 67.247 61.174 2.353 56.919 o
-12 -5 -51 165.547 151.114 3.112 19.599 o
-12 -5 -50 6.608 7.969 0.911 570.697 o
-12 -5 -49 2.060 1.138 0.531 2155.480 o
-12 -5 -48 8.101 8.652 0.607 559.859 o
-12 -5 -47 233.989 223.142 3.567 12.112 o
-12 -5 -46 165.871 167.964 2.732 19.119 o
-12 -5 -45 4.682 6.451 0.607 841.867 o
-12 -5 -44 90.410 99.503 1.746 40.685 o
-12 -5 -43 21.877 25.198 0.835 199.348 o
-12 -5 -42 25.730 26.716 0.759 177.326 o
-12 -5 -41 97.902 101.325 1.746 38.004 o
-12 -5 -40 737.795 751.398 11.613 1.835 o
-12 -5 -39 171.762 180.411 2.960 17.812 o
-12 -5 -38 11.294 10.626 0.607 425.639 o
-12 -5 -37 348.826 360.898 5.692 6.282 o
-12 -5 -36 59.588 55.406 1.063 73.083 o
-12 -5 -35 258.288 260.181 4.174 10.121 o
-12 -5 -34 75.338 81.136 1.442 51.684 o
-12 -5 -33 958.117 982.661 15.180 1.151 o
-12 -5 -32 366.038 361.050 5.617 6.020 o
-12 -5 -31 57.362 62.313 1.290 70.709 o
-12 -5 -30 126.079 121.893 2.049 28.348 o
-12 -5 -29 283.978 295.170 5.692 8.272 o
-12 -5 -28 80.492 77.265 1.670 49.289 o
-12 -5 -27 230.595 233.996 4.630 11.470 o
-12 -5 -26 393.939 395.357 7.590 5.054 o
-12 -5 -25 24.741 25.047 0.911 182.305 o
-12 -5 -24 689.684 698.268 13.206 1.964 o
-12 -5 -23 36.533 38.329 1.214 116.425 o
-12 -5 -22 25.555 30.208 0.987 165.169 o
-12 -5 -21 119.171 121.969 2.505 28.855 o
-12 -5 -20 362.285 381.391 7.286 5.596 o
-12 -5 -19 17.276 22.618 0.911 236.551 o
-12 -5 -18 7.423 10.246 0.759 527.245 o
-12 -5 -17 747.085 781.302 14.800 1.663 o
-12 -5 -16 611.761 645.367 7.666 2.589 o
-12 -5 -15 473.743 503.588 6.224 3.923 o
-12 -5 -14 396.929 435.203 5.617 5.089 o
-12 -5 -13 279.657 293.121 4.402 8.850 o
-12 -5 -12 33.596 43.186 1.214 117.519 o
-12 -5 -11 86.949 100.110 2.049 40.879 o
-12 -5 -10 536.149 615.766 7.362 3.046 o
-12 -5 -9 2652.800 2670.120 25.198 0.193 o
-12 -5 -8 253.552 287.504 4.402 9.731 o
-12 -5 -7 960.915 1021.670 10.854 1.193 o
-12 -5 -6 220.635 248.113 3.795 12.041 o
-12 -5 -5 66.382 67.094 1.518 60.701 o
-12 -5 -4 1475.440 1494.070 14.193 0.576 o
-12 -5 -3 192.721 213.579 3.567 14.593 o
-12 -5 -2 740.680 776.368 8.804 1.886 o
-12 -5 -1 367.351 405.906 5.389 5.705 o
-12 -4 -54 34.588 32.257 1.670 118.893 o
-12 -4 -53 164.659 156.579 4.630 17.585 o
-12 -4 -52 9.911 12.827 1.214 355.139 o
-12 -4 -51 119.584 108.307 3.567 27.655 o
-12 -4 -50 273.873 258.663 4.174 9.622 o
-12 -4 -49 62.600 68.992 1.366 63.447 o
-12 -4 -48 217.894 230.049 3.643 12.684 o
-12 -4 -47 164.202 168.875 2.884 19.094 o
-12 -4 -46 86.114 91.382 1.670 43.910 o
-12 -4 -45 11.480 14.800 0.683 369.750 o
-12 -4 -44 155.031 160.678 2.656 20.685 o
-12 -4 -43 0.680 2.201 0.531 2814.090 o
-12 -4 -42 147.740 163.486 2.656 21.349 o
-12 -4 -41 65.462 70.662 1.366 60.858 o
-12 -4 -40 127.323 127.662 2.125 27.491 o
-12 -4 -39 2.002 2.808 0.531 1773.740 o
-12 -4 -38 184.832 192.024 3.112 16.186 o
-12 -4 -37 604.444 592.921 9.184 2.655 o
-12 -4 -36 115.422 119.996 2.049 30.633 o
-12 -4 -35 263.099 280.749 4.402 9.532 o
-12 -4 -34 432.923 445.905 6.983 4.462 o
-12 -4 -33 370.684 363.859 5.692 5.913 o
-12 -4 -32 172.346 178.590 2.884 17.904 o
-12 -4 -31 734.206 732.195 11.309 1.880 o
-12 -4 -30 362.556 377.141 5.920 5.894 o
-12 -4 -29 101.534 102.160 1.822 36.648 o
-12 -4 -28 180.541 192.100 3.795 15.938 o
-12 -4 -27 632.642 621.990 11.840 2.329 o
-12 -4 -26 262.604 271.566 5.237 9.362 o
-12 -4 -25 271.746 280.977 5.465 8.867 o
-12 -4 -24 555.923 557.476 10.626 2.861 o
-12 -4 -23 222.943 225.192 4.402 12.129 o
-12 -4 -22 21.594 26.261 1.063 190.489 o
-12 -4 -21 807.987 814.318 15.407 1.493 o
-12 -4 -20 318.248 325.226 6.300 6.999 o
-12 -4 -19 823.554 851.660 16.090 1.414 o
-12 -4 -18 625.601 633.679 11.992 2.325 o
-12 -4 -17 504.969 531.443 6.755 3.541 o
-12 -4 -16 78.424 88.194 1.822 47.198 o
-12 -4 -15 770.373 811.737 8.956 1.762 o
-12 -4 -14 524.732 536.528 6.679 3.397 o
-12 -4 -13 254.781 265.418 4.174 10.152 o
-12 -4 -12 59.791 68.309 1.518 64.953 o
-12 -4 -11 11.885 13.282 0.987 346.335 o
-12 -4 -10 582.243 635.272 7.514 2.753 o
-12 -4 -9 637.717 691.210 8.045 2.375 o
-12 -4 -8 192.245 214.718 3.491 14.639 o
-12 -4 -7 715.488 779.176 8.956 1.947 o
-12 -4 -6 252.749 283.254 4.174 9.915 o
-12 -4 -5 273.501 314.069 5.465 8.379 o
-12 -4 -4 540.285 585.483 7.286 3.112 o
-12 -4 -3 176.511 215.932 3.567 15.576 o
-12 -4 -2 537.753 573.946 7.362 3.155 o
-12 -4 -1 420.865 467.460 6.148 4.577 o
-12 -3 -54 34.468 35.065 1.973 109.712 o
-12 -3 -53 42.265 46.298 1.746 92.053 o
-12 -3 -52 22.336 21.555 1.063 199.389 o
-12 -3 -51 133.434 126.675 2.656 25.742 o
-12 -3 -50 64.007 69.903 1.746 60.107 o
-12 -3 -49 71.549 71.800 1.366 56.631 o
-12 -3 -48 64.206 67.094 1.366 62.973 o
-12 -3 -47 237.311 227.620 3.643 11.822 o
-12 -3 -46 173.869 165.156 2.732 18.497 o
-12 -3 -45 102.812 107.928 1.822 35.499 o
-12 -3 -44 88.452 91.230 1.670 43.054 o
-12 -3 -43 89.841 93.431 1.670 42.144 o
-12 -3 -42 13.055 14.193 0.759 341.379 o
-12 -3 -41 236.679 239.612 3.871 11.482 o
-12 -3 -40 249.959 251.832 4.023 10.636 o
-12 -3 -39 226.144 229.062 3.643 12.305 o
-12 -3 -38 173.734 182.916 3.036 17.474 o
-12 -3 -37 394.272 379.645 5.996 5.417 o
-12 -3 -36 481.561 477.555 7.438 3.850 o
-12 -3 -35 401.164 400.062 7.666 4.932 o
-12 -3 -34 335.461 326.061 5.085 6.966 o
-12 -3 -33 86.400 92.445 1.594 43.813 o
-12 -3 -32 411.256 410.764 7.818 4.740 o
-12 -3 -31 489.490 473.684 7.362 3.811 o
-12 -3 -30 1732.310 1685.790 26.109 0.405 o
-12 -3 -29 83.787 90.244 1.594 45.279 o
-12 -3 -28 848.273 867.143 16.394 1.354 o
-12 -3 -27 4.505 7.362 1.063 636.403 o
-12 -3 -26 9.395 16.015 0.759 391.789 o
-12 -3 -25 58.778 68.764 1.670 64.615 o
-12 -3 -24 387.525 395.129 7.590 5.130 o
-12 -3 -23 33.647 37.722 1.063 126.071 o
-12 -3 -22 47.969 49.410 1.214 88.163 o
-12 -3 -21 422.239 419.265 7.969 4.561 o
-12 -3 -20 456.149 483.323 9.184 3.827 o
-12 -3 -19 260.784 299.496 5.844 8.762 o
-12 -3 -18 756.242 763.086 8.577 1.869 o
-12 -3 -17 1156.810 1148.500 11.916 0.900 o
-12 -3 -16 43.039 47.513 1.366 94.788 o
-12 -3 -15 685.040 704.720 8.425 2.170 o
-12 -3 -14 758.306 784.717 8.880 1.827 o
-12 -3 -13 147.078 158.401 2.808 21.547 o
-12 -3 -12 105.430 124.778 2.429 31.510 o
-12 -3 -11 237.149 262.002 4.174 10.867 o
-12 -3 -10 1.973 3.795 0.987 1064.970 o
-12 -3 -9 211.199 239.764 3.947 12.607 o
-12 -3 -8 1580.430 1656.110 15.483 0.496 o
-12 -3 -7 1613.080 1747.950 16.774 0.465 o
-12 -3 -6 1069.950 1098.250 11.992 1.006 o
-12 -3 -5 1805.740 1896.030 17.381 0.388 o
-12 -3 -4 786.580 869.268 9.715 1.641 o
-12 -3 -3 276.167 344.580 5.161 8.032 o
-12 -3 -2 1365.260 1378.020 14.117 0.660 o
-12 -3 -1 401.258 474.974 6.527 4.695 o
-12 -2 -55 33.094 27.399 1.442 133.604 o
-12 -2 -54 18.139 16.394 1.366 228.236 o
-12 -2 -53 23.044 28.234 1.822 151.385 o
-12 -2 -52 83.484 76.126 1.746 47.904 o
-12 -2 -51 440.267 410.612 7.893 4.439 o
-12 -2 -50 31.157 27.172 1.063 148.381 o
-12 -2 -49 515.261 478.238 7.438 3.598 o
-12 -2 -48 119.988 119.313 2.049 29.767 o
-12 -2 -47 525.384 513.379 7.969 3.368 o
-12 -2 -46 245.938 239.309 3.795 11.136 o
-12 -2 -45 130.405 131.457 2.201 26.534 o
-12 -2 -44 132.083 128.041 2.201 26.538 o
-12 -2 -43 141.411 136.466 2.277 24.349 o
-12 -2 -42 197.079 188.457 3.036 15.492 o
-12 -2 -41 75.025 75.216 1.366 53.677 o
-12 -2 -40 73.765 72.559 1.366 55.118 o
-12 -2 -39 439.504 449.321 6.983 4.383 o
-12 -2 -38 401.395 413.724 6.451 5.046 o
-12 -2 -37 133.192 135.707 2.277 25.638 o
-12 -2 -36 43.511 47.589 1.063 97.116 o
-12 -2 -35 1.491 2.049 0.455 2408.070 o
-12 -2 -34 212.861 214.642 3.643 13.345 o
-12 -2 -33 9.888 10.626 0.531 471.833 o
-12 -2 -32 217.534 207.659 3.340 13.455 o
-12 -2 -31 210.732 212.289 3.415 13.661 o
-12 -2 -30 438.403 431.560 6.755 4.508 o
-12 -2 -29 210.464 215.932 3.491 13.530 o
-12 -2 -28 62.138 64.438 1.138 66.626 o
-12 -2 -27 118.106 124.398 2.581 28.682 o
-12 -2 -26 96.303 91.382 1.973 39.463 o
-12 -2 -25 362.356 380.404 7.286 5.602 o
-12 -2 -24 157.635 157.869 3.188 19.973 o
-12 -2 -23 136.992 154.226 3.112 22.620 o
-12 -2 -22 123.785 128.117 2.656 27.197 o
-12 -2 -21 1253.830 1296.350 24.439 0.661 o
-12 -2 -20 519.331 564.307 10.778 3.013 o
-12 -2 -19 166.128 177.224 2.960 18.451 o
-12 -2 -18 238.931 265.114 4.023 10.804 o
-12 -2 -17 294.468 323.253 5.389 7.784 o
-12 -2 -16 162.613 183.979 3.036 18.393 o
-12 -2 -15 606.393 655.613 7.969 2.576 o
-12 -2 -14 484.099 503.892 6.527 3.813 o
-12 -2 -13 140.786 162.272 2.808 22.065 o
-12 -2 -12 818.009 871.469 9.639 1.575 o
-12 -2 -11 254.658 292.134 4.326 9.648 o
-12 -2 -10 127.832 157.338 2.884 23.958 o
-12 -2 -9 124.099 120.983 2.353 28.306 o
-12 -2 -8 773.174 829.801 9.108 1.730 o
-12 -2 -7 11.945 12.827 0.911 357.308 o
-12 -2 -6 98.076 114.152 2.201 35.062 o
-12 -2 -5 1250.110 1243.980 13.434 0.777 o
-12 -2 -4 36.196 42.503 1.138 113.840 o
-12 -2 -3 170.336 187.394 3.264 17.371 o
-12 -2 -2 335.737 383.668 5.237 6.402 o
-12 -2 -1 1038.770 1073.740 11.005 1.064 o
-12 -1 -55 12.175 14.876 1.366 290.358 o
-12 -1 -54 286.666 280.142 7.742 7.593 o
-12 -1 -53 84.234 83.640 1.897 45.441 o
-12 -1 -52 9.170 8.804 0.759 491.603 o
-12 -1 -51 219.510 213.655 4.250 12.659 o
-12 -1 -50 176.306 180.715 3.567 16.883 o
-12 -1 -49 187.252 182.157 3.643 15.945 o
-12 -1 -48 54.244 50.397 1.138 80.624 o
-12 -1 -47 46.998 45.236 0.987 94.285 o
-12 -1 -46 506.072 515.960 8.045 3.479 o
-12 -1 -45 72.012 79.618 1.518 53.543 o
-12 -1 -44 756.875 746.540 11.537 1.797 o
-12 -1 -43 2.844 3.112 0.607 1367.400 o
-12 -1 -42 154.597 154.302 2.581 21.170 o
-12 -1 -41 77.656 73.546 1.366 52.714 o
-12 -1 -40 240.960 236.197 3.795 11.407 o
-12 -1 -39 336.530 347.389 5.465 6.660 o
-12 -1 -38 183.132 181.853 2.884 16.874 o
-12 -1 -37 251.081 238.170 3.795 10.952 o
-12 -1 -36 335.393 324.391 5.085 6.983 o
-12 -1 -35 327.293 323.632 6.300 6.844 o
-12 -1 -34 697.024 675.651 12.296 2.017 o
-12 -1 -33 331.090 312.247 5.009 7.209 o
-12 -1 -32 75.784 74.457 1.290 53.736 o
-12 -1 -31 208.934 208.114 3.340 13.928 o
-12 -1 -30 928.582 885.207 13.662 1.286 o
-12 -1 -29 108.497 103.146 1.822 34.632 o
-12 -1 -28 654.846 666.695 10.322 2.256 o
-12 -1 -27 138.992 145.042 2.353 23.991 o
-12 -1 -26 41.629 41.061 0.911 107.248 o
-12 -1 -25 64.167 72.104 1.670 59.710 o
-12 -1 -24 681.391 708.363 13.434 1.962 o
-12 -1 -23 97.627 98.061 2.201 37.402 o
-12 -1 -22 264.954 274.981 5.313 9.209 o
-12 -1 -21 365.499 382.378 7.286 5.546 o
-12 -1 -20 425.279 450.687 8.577 4.295 o
-12 -1 -19 142.589 155.820 2.732 22.334 o
-12 -1 -18 203.611 236.652 3.795 13.161 o
-12 -1 -17 225.251 242.193 3.871 11.927 o
-12 -1 -16 1999.920 2023.840 18.216 0.329 o
-12 -1 -15 229.735 242.648 3.719 11.790 o
-12 -1 -14 1027.090 1126.490 11.764 1.039 o
-12 -1 -13 376.738 378.507 5.389 5.767 o
-12 -1 -12 2530.640 2611.520 23.832 0.208 o
-12 -1 -11 75.223 96.923 2.049 45.838 o
-12 -1 -10 99.432 116.125 2.277 34.276 o
-12 -1 -9 468.765 518.920 6.451 3.881 o
-12 -1 -8 354.559 394.749 5.541 5.951 o
-12 -1 -7 646.651 697.813 8.197 2.324 o
-12 -1 -6 1107.030 1164.290 12.144 0.936 o
-12 -1 -5 1091.050 1162.010 12.068 0.952 o
-12 -1 -4 241.081 282.495 4.326 10.273 o
-12 -1 -3 81.349 104.816 2.049 42.002 o
-12 -1 -2 1386.620 1430.080 13.662 0.637 o
-12 -1 -1 120.668 144.587 2.656 26.347 o
-11 -24 -15 18.958 17.912 1.290 221.577 o
-11 -24 -14 55.727 64.666 2.353 63.177 o
-11 -24 -13 64.491 62.844 2.201 59.146 o
-11 -24 -12 75.882 73.850 2.732 47.130 o
-11 -24 -11 77.274 77.872 2.581 46.520 o
-11 -24 -10 257.760 251.756 6.983 8.969 o
-11 -24 -9 61.529 62.844 2.125 61.623 o
-11 -24 -8 47.457 48.423 1.822 83.220 o
-11 -23 -21 77.513 75.443 2.429 47.702 o
-11 -23 -20 53.870 57.531 2.049 70.050 o
-11 -23 -19 56.339 54.268 2.201 67.960 o
-11 -23 -18 132.385 135.859 3.947 22.950 o
-11 -23 -17 132.651 121.514 3.643 24.453 o
-11 -23 -16 167.226 162.803 4.782 16.947 o
-11 -23 -15 239.477 223.977 6.300 10.336 o
-11 -23 -14 13.311 13.434 1.214 300.988 o
-11 -23 -13 24.598 27.323 1.897 144.997 o
-11 -23 -12 360.365 352.474 9.639 5.267 o
-11 -23 -11 367.830 361.126 9.867 5.078 o
-11 -23 -10 165.978 181.474 5.237 15.812 o
-11 -23 -9 344.755 319.913 8.728 5.916 o
-11 -23 -8 3.218 4.174 1.594 543.631 o
-11 -23 -7 389.497 372.283 10.095 4.741 o
-11 -23 -6 246.565 233.692 6.603 9.765 o
-11 -23 -5 97.713 107.852 3.264 32.865 o
-11 -23 -4 35.861 37.570 1.897 106.453 o
-11 -23 -3 57.286 28.993 1.290 88.646 o
-11 -22 -26 271.175 271.717 7.514 8.125 o
-11 -22 -25 184.794 187.773 5.237 14.436 o
-11 -22 -24 63.946 69.220 2.581 54.908 o
-11 -22 -23 118.792 116.353 3.491 27.295 o
-11 -22 -22 80.832 80.225 2.581 44.630 o
-11 -22 -21 551.124 535.390 14.345 2.613 o
-11 -22 -20 156.557 167.736 4.933 17.381 o
-11 -22 -19 222.453 223.749 6.224 11.001 o
-11 -22 -18 120.164 114.835 3.491 27.193 o
-11 -22 -17 8.451 11.081 1.670 322.588 o
-11 -22 -16 49.904 52.218 1.897 77.683 o
-11 -22 -15 18.847 20.796 1.290 212.637 o
-11 -22 -14 155.727 154.909 4.630 18.401 o
-11 -22 -13 15.299 13.662 1.214 276.755 o
-11 -22 -12 10.594 12.447 1.138 356.977 o
-11 -22 -11 89.807 106.334 3.264 34.935 o
-11 -22 -10 134.163 141.627 4.099 22.103 o
-11 -22 -9 351.459 340.330 9.411 5.506 o
-11 -22 -8 87.307 92.824 2.960 38.636 o
-11 -22 -7 736.042 712.310 19.127 1.576 o
-11 -22 -6 771.274 765.666 20.493 1.417 o
-11 -22 -5 250.313 253.046 7.134 9.076 o
-11 -22 -4 185.308 178.514 5.085 14.835 o
-11 -22 -3 157.295 159.084 4.706 17.984 o
-11 -22 -2 2.450 4.099 1.214 800.733 o
-11 -21 -30 172.551 169.634 4.782 16.304 o
-11 -21 -29 1.844 1.518 0.911 1407.710 o
-11 -21 -28 17.147 19.430 1.214 233.803 o
-11 -21 -27 156.756 164.473 4.782 17.702 o
-11 -21 -26 200.147 201.283 5.692 12.840 o
-11 -21 -25 2.637 3.340 0.835 1150.640 o
-11 -21 -24 1.907 2.125 0.911 1320.370 o
-11 -21 -23 324.077 324.771 8.804 6.160 o
-11 -21 -22 3.803 3.112 1.518 575.149 o
-11 -21 -21 156.598 164.624 4.782 17.709 o
-11 -21 -20 118.170 121.666 3.567 26.782 o
-11 -21 -19 7.582 11.233 1.518 360.667 o
-11 -21 -18 35.696 39.847 1.746 107.589 o
-11 -21 -17 151.749 163.410 4.706 18.269 o
-11 -21 -16 12.549 9.563 1.442 309.729 o
-11 -21 -15 52.027 53.053 1.973 74.420 o
-11 -21 -14 242.638 240.751 6.755 9.690 o
-11 -21 -13 68.617 71.573 2.656 51.382 o
-11 -21 -12 268.459 286.366 7.893 7.851 o
-11 -21 -11 340.657 337.294 9.260 5.706 o
-11 -21 -10 4.259 6.148 1.442 528.182 o
-11 -21 -9 58.033 58.290 2.201 65.109 o
-11 -21 -8 14.429 14.800 1.822 226.624 o
-11 -21 -7 95.680 96.771 3.112 35.202 o
-11 -21 -6 106.134 101.097 3.340 31.521 o
-11 -21 -5 231.686 237.108 6.603 10.189 o
-11 -21 -4 125.862 124.322 3.871 24.736 o
-11 -21 -3 99.263 104.968 3.264 32.840 o
-11 -21 -2 142.705 138.895 4.174 21.158 o
-11 -21 -1 455.147 436.570 11.840 3.643 o
-11 -20 -33 192.352 197.944 5.541 13.449 o
-11 -20 -32 4.526 5.920 1.138 642.716 o
-11 -20 -31 24.687 20.569 1.214 183.708 o
-11 -20 -30 179.441 180.943 5.161 15.044 o
-11 -20 -29 76.669 81.515 2.581 46.022 o
-11 -20 -28 16.717 17.988 1.214 243.043 o
-11 -20 -27 101.849 102.615 3.112 32.997 o
-11 -20 -26 32.911 30.587 1.518 128.154 o
-11 -20 -25 23.600 25.122 1.670 160.852 o
-11 -20 -24 66.280 68.309 2.353 55.430 o
-11 -20 -23 121.923 117.036 3.415 26.896 o
-11 -20 -22 401.211 419.796 11.385 4.173 o
-11 -20 -21 658.269 638.764 17.153 1.916 o
-11 -20 -20 104.688 107.624 3.340 31.140 o
-11 -20 -19 311.470 296.005 8.121 6.821 o
-11 -20 -18 40.085 44.856 1.822 95.087 o
-11 -20 -17 21.951 24.439 1.822 162.133 o
-11 -20 -16 293.285 301.470 8.273 7.046 o
-11 -20 -15 185.977 189.140 5.389 14.178 o
-11 -20 -14 32.070 39.164 1.822 113.665 o
-11 -20 -13 205.537 202.953 5.692 12.545 o
-11 -20 -12 261.245 262.078 7.286 8.590 o
-11 -20 -11 139.159 135.707 3.947 22.136 o
-11 -20 -10 107.157 109.370 3.340 30.458 o
-11 -20 -9 78.973 81.895 2.656 44.663 o
-11 -20 -8 253.582 258.283 7.210 8.876 o
-11 -20 -6 68.302 79.314 2.581 50.150 o
-11 -20 -5 433.112 433.913 11.764 3.814 o
-11 -20 -4 12.552 22.314 1.366 249.240 o
-11 -20 -3 455.459 448.182 12.144 3.560 o
-11 -20 -2 243.371 242.117 6.755 9.646 o
-11 -20 -1 57.575 61.174 2.201 64.387 o
-11 -19 -36 60.683 65.880 2.277 60.052 o
-11 -19 -35 344.888 357.407 9.715 5.403 o
-11 -19 -34 37.104 44.629 2.049 95.947 o
-11 -19 -33 13.716 13.282 1.063 311.524 o
-11 -19 -32 57.486 53.584 1.973 69.347 o
-11 -19 -31 43.566 47.816 1.746 89.286 o
-11 -19 -30 17.627 18.064 1.290 230.677 o
-11 -19 -29 96.530 100.414 3.036 34.785 o
-11 -19 -28 127.863 126.675 3.719 24.609 o
-11 -19 -27 17.712 16.546 1.290 235.857 o
-11 -19 -26 327.120 310.805 8.501 6.314 o
-11 -19 -25 21.207 26.716 1.290 182.788 o
-11 -19 -24 415.683 398.468 10.778 4.250 o
-11 -19 -23 330.043 347.009 9.487 5.718 o
-11 -19 -22 188.042 184.965 5.161 14.403 o
-11 -19 -21 31.978 33.395 1.442 128.651 o
-11 -19 -20 14.932 16.698 1.214 264.994 o
-11 -19 -19 182.770 179.197 5.085 14.971 o
-11 -19 -18 152.553 161.664 4.630 18.384 o
-11 -19 -17 97.019 106.638 3.188 33.410 o
-11 -19 -16 327.034 347.085 9.563 5.736 o
-11 -19 -15 54.318 57.228 1.973 70.485 o
-11 -19 -13 210.213 212.441 6.072 11.825 o
-11 -19 -12 447.799 438.391 11.840 3.686 o
-11 -19 -11 84.731 86.373 2.960 40.439 o
-11 -19 -10 20.312 22.390 1.290 198.906 o
-11 -19 -8 232.555 241.054 6.679 10.049 o
-11 -19 -7 211.623 222.080 6.224 11.454 o
-11 -19 -6 84.487 89.788 2.960 39.971 o
-11 -19 -5 23.689 24.667 1.442 170.262 o
-11 -19 -3 325.861 320.369 8.728 6.189 o
-11 -19 -2 149.641 154.378 4.402 19.307 o
-11 -19 -1 10.889 7.969 1.670 310.690 o
-11 -18 -39 75.934 82.805 2.581 46.058 o
-11 -18 -38 113.664 114.531 3.415 28.529 o
-11 -18 -37 28.041 32.029 1.518 139.441 o
-11 -18 -36 153.740 155.972 4.402 18.856 o
-11 -18 -35 81.168 82.198 2.581 44.126 o
-11 -18 -34 16.828 18.975 1.290 233.287 o
-11 -18 -33 20.207 21.555 1.290 201.927 o
-11 -18 -32 74.196 74.533 2.656 48.129 o
-11 -18 -31 319.919 317.788 8.652 6.324 o
-11 -18 -30 29.026 33.471 1.518 134.588 o
-11 -18 -29 665.514 679.445 18.216 1.793 o
-11 -18 -28 27.693 29.601 1.518 144.169 o
-11 -18 -27 42.075 44.401 1.670 94.697 o
-11 -18 -26 79.916 81.819 2.656 44.317 o
-11 -18 -25 296.880 301.242 8.197 7.010 o
-11 -18 -24 116.760 125.612 2.581 28.820 o
-11 -18 -23 7.630 11.157 0.759 503.680 o
-11 -18 -22 45.930 50.624 1.366 88.629 o
-11 -18 -21 75.913 73.242 1.746 52.219 o
-11 -18 -20 58.806 62.541 1.442 68.465 o
-11 -18 -19 149.912 150.659 3.036 21.387 o
-11 -18 -18 152.361 154.833 3.188 20.690 o
-11 -18 -17 67.172 64.590 1.518 61.013 o
-11 -18 -16 278.107 266.480 5.161 9.010 o
-11 -18 -15 16.484 16.546 0.835 275.833 o
-11 -18 -14 164.423 142.462 4.023 19.019 o
-11 -18 -13 1320.590 1194.190 22.618 0.671 o
-11 -18 -12 72.859 76.658 2.429 49.511 o
-11 -18 -11 36.396 34.989 0.987 123.810 o
-11 -18 -10 3.379 5.617 1.518 541.616 o
-11 -18 -9 405.372 382.530 10.322 4.495 o
-11 -18 -8 24.586 23.756 1.897 150.784 o
-11 -18 -7 17.431 18.899 1.366 224.291 o
-11 -18 -6 13.309 12.144 1.670 260.912 o
-11 -18 -5 52.833 60.340 2.201 68.337 o
-11 -18 -4 12.748 15.104 1.822 238.040 o
-11 -18 -3 57.321 60.340 2.201 64.878 o
-11 -18 -2 101.468 99.200 3.188 33.240 o
-11 -17 -41 45.397 56.696 2.125 77.462 o
-11 -17 -40 68.319 74.609 2.505 51.733 o
-11 -17 -39 85.465 94.494 3.036 38.627 o
-11 -17 -38 4.443 2.808 1.518 554.908 o
-11 -17 -37 44.038 51.232 2.049 82.751 o
-11 -17 -36 239.621 246.595 6.755 9.693 o
-11 -17 -35 9.706 11.233 1.214 373.126 o
-11 -17 -34 125.016 136.770 4.023 23.685 o
-11 -17 -33 92.875 95.329 2.960 36.679 o
-11 -17 -32 99.389 101.704 3.036 33.922 o
-11 -17 -31 84.981 97.302 2.960 38.662 o
-11 -17 -30 47.977 51.763 1.442 84.626 o
-11 -17 -29 80.202 75.140 1.746 49.635 o
-11 -17 -28 131.759 134.265 2.808 25.172 o
-11 -17 -27 123.910 132.595 2.732 26.666 o
-11 -17 -26 126.641 135.555 2.808 25.857 o
-11 -17 -25 71.610 71.952 1.670 55.236 o
-11 -17 -24 57.166 69.296 1.594 66.121 o
-11 -17 -23 12.551 13.055 0.759 359.486 o
-11 -17 -22 10.479 13.206 0.835 390.017 o
-11 -17 -21 292.485 296.385 5.692 8.049 o
-11 -17 -20 124.728 123.184 2.581 27.597 o
-11 -17 -19 186.201 173.580 3.415 16.531 o
-11 -17 -18 51.339 52.674 1.290 81.494 o
-11 -17 -17 40.269 38.936 1.746 100.527 o
-11 -17 -16 132.356 123.411 2.581 26.295 o
-11 -17 -15 600.393 568.785 10.778 2.623 o
-11 -17 -14 392.828 365.225 7.059 5.346 o
-11 -17 -13 3.452 3.567 0.607 1191.150 o
-11 -17 -12 151.619 149.824 3.036 21.240 o
-11 -17 -11 58.575 51.535 1.290 74.548 o
-11 -17 -10 69.783 63.755 1.442 59.925 o
-11 -17 -9 3.189 2.581 0.531 1424.300 o
-11 -17 -8 10.309 11.309 0.759 424.323 o
-11 -17 -7 148.982 152.405 4.326 19.578 o
-11 -17 -6 257.564 242.648 6.679 9.259 o
-11 -17 -5 123.961 130.774 3.795 24.711 o
-11 -17 -4 100.630 98.061 3.036 34.063 o
-11 -17 -3 89.143 90.244 2.808 39.074 o
-11 -17 -2 294.823 288.719 7.969 7.253 o
-11 -17 -1 146.264 146.788 4.250 20.242 o
-11 -16 -43 36.837 39.543 1.594 108.468 o
-11 -16 -42 35.375 45.843 1.746 102.900 o
-11 -16 -41 60.936 67.398 2.277 59.407 o
-11 -16 -40 302.758 331.298 8.956 6.389 o
-11 -16 -39 83.526 87.815 2.732 41.594 o
-11 -16 -38 144.323 158.477 4.478 19.500 o
-11 -16 -37 18.001 24.971 1.366 201.099 o
-11 -16 -36 36.327 36.887 1.897 106.231 o
-11 -16 -35 182.174 195.743 5.617 13.979 o
-11 -16 -34 294.854 296.005 5.768 7.972 o
-11 -16 -33 166.515 175.478 3.491 17.976 o
-11 -16 -32 48.109 51.383 1.366 85.399 o
-11 -16 -31 52.679 57.835 1.518 75.575 o
-11 -16 -30 189.750 195.895 3.871 15.118 o
-11 -16 -29 327.872 336.231 6.451 6.678 o
-11 -16 -28 43.824 44.629 1.290 96.613 o
-11 -16 -27 18.586 20.948 0.987 229.310 o
-11 -16 -26 178.025 183.295 3.643 16.581 o
-11 -16 -25 141.413 140.640 2.884 23.252 o
-11 -16 -24 221.212 230.960 4.554 11.987 o
-11 -16 -23 22.517 26.413 1.138 182.748 o
-11 -16 -22 135.598 139.805 2.884 24.097 o
-11 -16 -21 79.903 82.502 1.822 47.796 o
-11 -16 -20 66.847 67.474 1.594 59.876 o
-11 -16 -19 36.119 40.226 1.138 116.387 o
-11 -16 -18 470.473 452.964 8.652 3.898 o
-11 -16 -17 210.857 208.342 4.099 13.336 o
-11 -16 -16 23.812 23.605 0.835 192.953 o
-11 -16 -15 152.648 146.333 2.960 21.416 o
-11 -16 -14 89.711 93.279 2.049 41.100 o
-11 -16 -13 380.232 348.755 6.755 5.682 o
-11 -16 -12 419.790 391.941 7.590 4.785 o
-11 -16 -11 37.548 37.722 1.063 117.045 o
-11 -16 -10 232.196 217.526 5.996 10.905 o
-11 -16 -9 27.808 24.363 0.835 171.570 o
-11 -16 -8 198.632 189.443 3.719 14.871 o
-11 -16 -7 66.653 67.322 1.594 60.052 o
-11 -16 -6 83.389 84.779 1.897 45.553 o
-11 -16 -5 61.493 62.768 1.518 65.767 o
-11 -16 -4 133.621 146.864 4.250 21.589 o
-11 -16 -3 676.430 679.597 18.292 1.765 o
-11 -16 -2 408.137 408.487 11.081 4.217 o
-11 -16 -1 188.623 212.441 5.844 12.996 o
-11 -15 -45 169.768 172.670 4.858 16.305 o
-11 -15 -44 7.450 8.273 1.138 476.840 o
-11 -15 -43 20.034 22.466 1.366 196.663 o
-11 -15 -42 51.537 54.571 1.897 74.912 o
-11 -15 -41 49.556 53.053 1.897 77.612 o
-11 -15 -40 320.501 327.655 8.880 6.169 o
-11 -15 -39 71.474 79.238 2.581 48.717 o
-11 -15 -38 12.933 16.774 0.911 311.869 o
-11 -15 -37 72.405 76.430 1.746 53.221 o
-11 -15 -36 18.315 21.024 0.911 234.634 o
-11 -15 -35 112.138 128.421 2.656 29.277 o
-11 -15 -34 406.757 421.238 8.045 4.695 o
-11 -15 -33 831.538 844.981 15.939 1.411 o
-11 -15 -32 313.447 309.060 5.996 7.344 o
-11 -15 -31 65.351 75.595 1.670 57.858 o
-11 -15 -30 102.053 107.321 2.277 34.728 o
-11 -15 -29 242.796 233.313 4.554 11.028 o
-11 -15 -28 69.994 80.832 1.897 52.625 o
-11 -15 -27 773.178 782.212 14.800 1.609 o
-11 -15 -26 2.863 5.465 0.759 1019.640 o
-11 -15 -25 143.611 157.262 3.188 21.534 o
-11 -15 -24 138.092 149.900 3.036 22.865 o
-11 -15 -23 102.990 111.647 2.353 33.764 o
-11 -15 -22 323.012 341.544 6.603 6.677 o
-11 -15 -21 197.650 199.765 3.947 14.440 o
-11 -15 -20 45.934 51.459 1.290 88.802 o
-11 -15 -19 33.626 35.900 1.138 127.173 o
-11 -15 -18 72.192 74.988 1.670 54.066 o
-11 -15 -17 1322.540 1248.840 23.605 0.646 o
-11 -15 -16 315.446 311.868 6.072 7.252 o
-11 -15 -15 124.229 120.831 2.429 28.165 o
-11 -15 -14 316.725 304.809 5.844 7.365 o
-11 -15 -13 742.774 688.402 13.206 1.840 o
-11 -15 -12 6.449 6.983 0.683 666.560 o
-11 -15 -11 45.908 49.562 1.366 89.356 o
-11 -15 -10 149.877 142.766 4.099 20.316 o
-11 -15 -9 358.774 340.634 6.527 6.107 o
-11 -15 -8 395.844 374.788 7.134 5.235 o
-11 -15 -7 574.450 540.323 10.322 2.837 o
-11 -15 -6 195.792 190.658 3.795 14.956 o
-11 -15 -5 103.118 115.290 2.429 33.110 o
-11 -15 -4 671.999 638.536 12.068 2.159 o
-11 -15 -3 379.548 367.502 7.059 5.504 o
-11 -15 -2 91.504 93.735 1.973 40.650 o
-11 -15 -1 167.180 189.747 5.313 15.373 o
-11 -14 -47 0.732 0.607 1.063 1546.220 o
-11 -14 -46 51.737 54.951 2.125 72.289 o
-11 -14 -45 40.293 43.945 1.822 95.448 o
-11 -14 -44 9.582 9.032 1.366 371.250 o
-11 -14 -43 49.584 54.268 1.973 76.185 o
-11 -14 -42 73.650 75.519 2.429 49.409 o
-11 -14 -41 247.452 255.703 5.009 10.215 o
-11 -14 -40 131.685 139.274 2.884 24.691 o
-11 -14 -39 225.616 229.062 4.478 11.877 o
-11 -14 -38 120.253 128.117 2.656 27.810 o
-11 -14 -37 120.450 125.688 2.581 28.134 o
-11 -14 -36 36.527 39.391 1.138 116.407 o
-11 -14 -35 10.577 13.055 0.911 380.599 o
-11 -14 -34 2.958 3.415 0.683 1233.960 o
-11 -14 -33 42.258 47.285 1.366 96.120 o
-11 -14 -32 146.940 149.521 3.112 21.699 o
-11 -14 -31 284.048 286.138 5.541 8.439 o
-11 -14 -30 105.075 104.285 2.201 34.530 o
-11 -14 -29 25.803 31.726 0.987 161.162 o
-11 -14 -28 358.601 360.367 6.907 5.876 o
-11 -14 -27 128.221 115.746 2.429 27.904 o
-11 -14 -26 890.882 881.564 16.774 1.271 o
-11 -14 -25 53.861 58.897 1.442 74.490 o
-11 -14 -24 125.769 138.439 2.808 25.768 o
-11 -14 -23 267.806 267.695 5.237 9.264 o
-11 -14 -22 48.892 50.245 1.518 83.715 o
-11 -14 -21 286.213 295.170 5.692 8.217 o
-11 -14 -20 692.014 664.038 12.599 2.034 o
-11 -14 -19 270.994 272.401 5.237 9.100 o
-11 -14 -18 156.131 159.008 3.188 20.069 o
-11 -14 -17 6.801 8.880 0.759 580.479 o
-11 -14 -16 198.318 203.029 4.023 14.245 o
-11 -14 -15 124.365 130.546 2.656 26.894 o
-11 -14 -14 81.181 91.382 1.973 44.840 o
-11 -14 -13 29.278 31.802 1.063 146.944 o
-11 -14 -12 440.926 437.101 8.349 4.248 o
-11 -14 -11 918.640 884.068 16.698 1.234 o
-11 -14 -10 229.988 226.102 4.402 11.793 o
-11 -14 -9 119.009 112.178 2.277 30.283 o
-11 -14 -8 226.332 225.875 4.402 11.960 o
-11 -14 -7 423.132 395.888 7.514 4.741 o
-11 -14 -6 50.281 46.450 1.214 87.095 o
-11 -14 -5 376.072 380.936 7.286 5.417 o
-11 -14 -4 375.674 375.167 7.134 5.489 o
-11 -14 -3 136.992 131.229 2.732 24.742 o
-11 -14 -2 831.537 825.019 15.635 1.436 o
-11 -14 -1 39.849 45.236 0.911 106.681 o
-11 -13 -48 130.833 128.648 3.795 23.912 o
-11 -13 -47 10.380 11.840 1.518 313.383 o
-11 -13 -46 56.253 54.495 2.201 67.938 o
-11 -13 -45 92.784 105.347 3.340 34.053 o
-11 -13 -44 90.421 89.864 2.049 41.443 o
-11 -13 -43 11.014 14.421 0.987 351.367 o
-11 -13 -42 25.855 33.016 1.214 152.948 o
-11 -13 -41 79.321 75.443 1.822 49.675 o
-11 -13 -40 194.499 190.658 3.795 15.040 o
-11 -13 -39 107.219 119.616 2.505 31.512 o
-11 -13 -38 30.025 31.574 1.063 144.894 o
-11 -13 -37 605.799 603.015 11.385 2.492 o
-11 -13 -36 313.245 318.395 6.148 7.208 o
-11 -13 -35 42.170 43.490 1.290 100.111 o
-11 -13 -34 105.798 123.943 2.581 31.179 o
-11 -13 -33 28.537 33.016 0.987 148.939 o
-11 -13 -32 36.715 35.445 1.138 120.341 o
-11 -13 -31 67.914 67.626 1.670 58.744 o
-11 -13 -30 111.017 109.977 2.353 32.078 o
-11 -13 -29 156.844 171.303 3.491 19.037 o
-11 -13 -28 689.912 677.244 12.903 2.007 o
-11 -13 -27 465.601 455.924 8.728 3.915 o
-11 -13 -26 1326.120 1294.000 24.439 0.626 o
-11 -13 -25 20.693 20.341 0.911 219.605 o
-11 -13 -24 100.466 113.089 2.353 34.209 o
-11 -13 -23 250.929 270.958 5.237 9.737 o
-11 -13 -22 283.748 276.954 5.389 8.623 o
-11 -13 -21 337.263 338.053 6.527 6.479 o
-11 -13 -20 77.844 81.971 1.822 48.844 o
-11 -13 -19 1312.520 1271.380 23.984 0.642 o
-11 -13 -18 48.169 53.888 1.290 84.474 o
-11 -13 -17 307.284 304.050 5.844 7.574 o
-11 -13 -16 280.233 277.941 5.389 8.705 o
-11 -13 -15 20.094 26.109 1.063 199.187 o
-11 -13 -14 97.118 103.146 2.201 36.819 o
-11 -13 -13 1409.940 1484.280 27.931 0.524 o
-11 -13 -12 3.948 5.237 0.607 987.648 o
-11 -13 -11 94.764 107.321 2.277 36.685 o
-11 -13 -10 949.954 923.460 17.457 1.152 o
-11 -13 -9 71.176 78.100 1.746 53.431 o
-11 -13 -8 321.521 315.056 6.072 7.098 o
-11 -13 -7 53.994 53.205 1.290 78.317 o
-11 -13 -6 47.502 51.459 1.290 86.787 o
-11 -13 -5 251.781 242.876 4.706 10.433 o
-11 -13 -4 99.882 105.727 2.201 35.700 o
-11 -13 -3 27.046 28.538 0.683 168.887 o
-11 -13 -2 308.584 321.128 5.009 7.596 o
-11 -13 -1 1147.030 1095.520 16.849 0.880 o
-11 -12 -49 70.160 64.134 2.277 54.921 o
-11 -12 -48 138.284 130.622 3.871 22.684 o
-11 -12 -47 28.259 33.623 1.822 128.406 o
-11 -12 -46 85.883 98.517 2.125 41.269 o
-11 -12 -45 72.713 81.743 1.897 51.017 o
-11 -12 -44 94.006 104.968 2.353 37.014 o
-11 -12 -43 23.040 22.694 1.063 192.292 o
-11 -12 -42 22.825 25.350 1.063 186.460 o
-11 -12 -41 453.691 445.526 8.577 4.072 o
-11 -12 -40 28.955 28.462 1.138 151.966 o
-11 -12 -39 6.116 6.072 0.835 666.114 o
-11 -12 -38 133.069 132.747 2.808 25.090 o
-11 -12 -37 171.514 171.303 3.415 17.803 o
-11 -12 -36 41.642 44.780 1.214 100.795 o
-11 -12 -35 183.875 195.060 3.947 15.472 o
-11 -12 -34 205.209 209.936 4.099 13.599 o
-11 -12 -33 50.286 50.624 1.290 83.894 o
-11 -12 -32 236.453 233.692 3.795 11.655 o
-11 -12 -31 300.448 302.912 5.920 7.714 o
-11 -12 -30 108.012 104.664 2.277 33.573 o
-11 -12 -29 43.193 43.718 1.214 99.141 o
-11 -12 -28 250.408 257.069 5.085 10.054 o
-11 -12 -27 13.092 12.979 0.759 350.774 o
-11 -12 -26 190.402 204.319 5.692 13.247 o
-11 -12 -25 326.765 316.801 6.072 6.979 o
-11 -12 -24 220.196 207.204 4.099 12.880 o
-11 -12 -23 122.904 127.054 2.581 27.577 o
-11 -12 -22 1347.790 1314.260 24.971 0.607 o
-11 -12 -21 1113.320 1095.670 20.796 0.855 o
-11 -12 -20 805.336 833.368 15.787 1.469 o
-11 -12 -19 522.573 534.555 10.170 3.130 o
-11 -12 -18 107.517 124.626 2.581 30.745 o
-11 -12 -17 261.265 262.002 5.085 9.617 o
-11 -12 -16 251.978 259.194 5.009 10.000 o
-11 -12 -15 301.528 308.908 5.996 7.600 o
-11 -12 -14 214.285 219.955 4.250 12.761 o
-11 -12 -13 8.880 9.108 0.759 496.133 o
-11 -12 -12 85.903 86.752 1.897 44.165 o
-11 -12 -11 236.790 248.568 4.858 10.809 o
-11 -12 -10 348.667 350.500 6.679 6.153 o
-11 -12 -9 56.613 58.670 1.442 72.035 o
-11 -12 -8 227.105 224.812 4.402 11.949 o
-11 -12 -7 299.672 305.720 5.844 7.724 o
-11 -12 -6 405.696 428.752 6.679 4.877 o
-11 -12 -5 1335.430 1278.290 19.582 0.666 o
-11 -12 -4 294.349 300.255 4.706 8.267 o
-11 -12 -3 515.792 509.205 7.818 3.456 o
-11 -12 -2 74.007 78.479 1.442 53.070 o
-11 -12 -1 16.709 20.341 0.607 264.909 o
-11 -11 -51 0.800 0.152 1.442 943.266 o
-11 -11 -50 184.593 188.760 5.389 14.267 o
-11 -11 -49 44.441 43.262 1.973 88.052 o
-11 -11 -48 109.105 107.169 2.353 32.838 o
-11 -11 -47 199.765 195.212 3.947 14.450 o
-11 -11 -46 19.083 18.216 1.063 232.125 o
-11 -11 -45 64.649 68.688 1.594 60.931 o
-11 -11 -44 353.490 339.950 6.527 6.195 o
-11 -11 -43 83.019 84.096 1.897 45.844 o
-11 -11 -42 263.875 262.837 5.085 9.521 o
-11 -11 -41 4.020 6.148 0.911 774.243 o
-11 -11 -40 17.769 20.037 0.987 239.252 o
-11 -11 -39 116.075 126.295 2.656 28.734 o
-11 -11 -38 94.603 97.909 2.201 38.321 o
-11 -11 -37 485.854 496.681 9.411 3.543 o
-11 -11 -36 366.316 385.869 7.438 5.481 o
-11 -11 -35 144.953 150.963 3.112 21.848 o
-11 -11 -34 140.378 146.105 2.960 22.924 o
-11 -11 -33 134.377 135.327 2.277 25.483 o
-11 -11 -32 246.784 250.314 3.947 10.819 o
-11 -11 -31 1098.140 1099.620 20.872 0.864 o
-11 -11 -30 81.618 87.815 1.973 45.379 o
-11 -11 -29 207.388 202.574 4.023 13.735 o
-11 -11 -28 143.302 144.132 2.884 22.781 o
-11 -11 -27 292.918 276.347 5.313 8.417 o
-11 -11 -26 223.127 216.387 4.250 12.417 o
-11 -11 -25 52.529 49.714 1.290 81.821 o
-11 -11 -24 645.419 628.138 12.068 2.262 o
-11 -11 -23 1400.030 1358.660 25.957 0.567 o
-11 -11 -22 300.640 301.394 5.844 7.751 o
-11 -11 -21 479.006 477.934 9.108 3.689 o
-11 -11 -20 73.263 71.573 1.594 54.752 o
-11 -11 -19 553.111 552.695 10.474 2.898 o
-11 -11 -18 227.823 226.937 4.402 11.870 o
-11 -11 -17 104.933 106.410 2.201 34.297 o
-11 -11 -16 86.111 94.342 2.049 42.171 o
-11 -11 -15 34.261 36.735 0.987 126.906 o
-11 -11 -14 415.172 421.314 8.045 4.609 o
-11 -11 -13 703.603 709.198 13.434 1.903 o
-11 -11 -12 536.873 548.824 10.398 2.996 o
-11 -11 -11 923.290 921.790 17.305 1.189 o
-11 -11 -10 51.754 56.165 1.366 78.550 o
-11 -11 -9 105.269 114.152 2.429 32.740 o
-11 -11 -8 138.496 141.020 2.277 24.441 o
-11 -11 -7 587.575 576.451 8.956 2.783 o
-11 -11 -6 113.004 122.576 2.049 30.871 o
-11 -11 -5 133.420 143.980 2.353 24.871 o
-11 -11 -4 158.340 165.687 2.656 20.062 o
-11 -11 -3 79.163 84.551 1.518 48.745 o
-11 -11 -2 96.695 103.146 1.746 38.093 o
-11 -11 -1 484.147 516.795 7.969 3.633 o
-11 -10 -52 9.878 10.170 1.138 392.163 o
-11 -10 -51 100.695 104.740 3.188 32.782 o
-11 -10 -50 188.111 180.715 3.643 15.935 o
-11 -10 -49 2.791 6.983 0.911 843.295 o
-11 -10 -48 88.942 96.619 2.201 40.311 o
-11 -10 -47 249.711 258.208 5.009 10.094 o
-11 -10 -46 104.136 113.013 2.429 33.139 o
-11 -10 -45 326.661 318.699 6.148 6.943 o
-11 -10 -44 78.548 79.238 1.822 49.149 o
-11 -10 -43 234.931 228.000 4.478 11.497 o
-11 -10 -42 66.755 70.510 1.670 58.566 o
-11 -10 -41 133.562 127.586 2.656 25.651 o
-11 -10 -40 25.900 30.284 1.290 155.592 o
-11 -10 -39 85.799 87.511 1.973 43.800 o
-11 -10 -38 92.962 95.177 2.125 39.481 o
-11 -10 -37 353.833 340.482 5.313 6.447 o
-11 -10 -36 11.975 12.827 0.531 391.680 o
-11 -10 -35 184.547 182.157 2.960 16.694 o
-11 -10 -34 251.219 254.033 4.023 10.548 o
-11 -10 -33 188.401 198.172 3.188 15.653 o
-11 -10 -32 32.431 34.762 0.835 136.668 o
-11 -10 -31 244.307 269.213 5.237 9.983 o
-11 -10 -30 1036.420 1002.390 18.975 0.989 o
-11 -10 -29 212.234 214.414 4.174 13.054 o
-11 -10 -28 673.167 676.334 12.827 2.060 o
-11 -10 -27 198.044 194.073 5.465 13.323 o
-11 -10 -26 478.937 467.157 8.956 3.745 o
-11 -10 -25 28.052 31.346 1.063 151.852 o
-11 -10 -24 453.677 449.017 8.577 4.058 o
-11 -10 -23 49.120 54.192 1.290 83.168 o
-11 -10 -22 428.484 430.194 8.197 4.414 o
-11 -10 -21 2.223 3.491 0.531 1571.670 o
-11 -10 -20 69.097 74.836 1.670 55.850 o
-11 -10 -19 382.736 397.633 7.666 5.158 o
-11 -10 -18 744.797 741.607 14.041 1.740 o
-11 -10 -17 377.913 378.431 7.210 5.424 o
-11 -10 -16 228.229 245.988 4.858 11.195 o
-11 -10 -15 541.866 564.231 10.702 2.906 o
-11 -10 -14 390.225 379.114 7.210 5.264 o
-11 -10 -13 5.470 11.613 0.759 578.904 o
-11 -10 -12 1122.820 1110.700 20.872 0.841 o
-11 -10 -11 340.244 338.736 6.451 6.441 o
-11 -10 -10 169.704 182.840 3.643 17.250 o
-11 -10 -9 465.376 481.502 9.108 3.774 o
-11 -10 -8 196.880 206.596 3.264 14.754 o
-11 -10 -7 165.526 178.286 2.884 18.527 o
-11 -10 -6 124.593 136.466 2.429 26.742 o
-11 -10 -5 217.289 240.978 3.567 12.483 o
-11 -10 -4 188.703 208.797 3.264 15.216 o
-11 -10 -3 181.579 207.735 3.415 15.627 o
-11 -10 -2 225.266 237.032 3.719 12.121 o
-11 -10 -1 666.004 658.270 6.983 2.372 o
-11 -9 -53 0.317 0.607 0.987 1911.800 o
-11 -9 -52 44.047 51.232 1.822 85.589 o
-11 -9 -51 71.439 77.265 1.746 53.514 o
-11 -9 -50 58.938 58.138 1.518 69.712 o
-11 -9 -49 17.348 16.166 0.987 259.986 o
-11 -9 -48 176.710 176.389 3.567 17.021 o
-11 -9 -47 65.372 68.233 1.822 59.324 o
-11 -9 -46 231.989 221.473 4.402 11.806 o
-11 -9 -45 64.711 65.045 1.594 62.136 o
-11 -9 -44 120.328 126.523 2.732 27.793 o
-11 -9 -43 16.245 21.176 1.063 242.997 o
-11 -9 -42 30.815 37.418 1.290 129.632 o
-11 -9 -41 19.803 20.569 0.683 233.825 o
-11 -9 -40 204.817 202.346 3.264 14.392 o
-11 -9 -39 350.881 340.254 5.313 6.501 o
-11 -9 -38 32.831 27.855 0.683 148.292 o
-11 -9 -37 159.255 160.374 2.581 20.320 o
-11 -9 -36 438.852 444.084 6.907 4.423 o
-11 -9 -35 146.053 154.530 2.581 22.169 o
-11 -9 -34 808.179 793.445 12.220 1.609 o
-11 -9 -33 69.665 78.252 1.366 55.840 o
-11 -9 -32 709.456 719.672 11.081 1.972 o
-11 -9 -31 14.428 15.256 0.835 307.862 o
-11 -9 -30 149.201 150.128 3.036 21.500 o
-11 -9 -29 171.985 171.683 3.415 17.747 o
-11 -9 -28 388.002 387.159 7.438 5.200 o
-11 -9 -27 123.467 123.943 2.505 27.888 o
-11 -9 -26 287.057 295.853 5.692 8.187 o
-11 -9 -25 409.125 396.116 7.590 4.878 o
-11 -9 -24 446.054 435.507 8.349 4.210 o
-11 -9 -23 1125.370 1156.320 21.783 0.811 o
-11 -9 -22 218.363 223.522 4.326 12.428 o
-11 -9 -21 403.492 397.406 7.590 4.934 o
-11 -9 -20 29.648 34.989 0.987 142.179 o
-11 -9 -19 91.881 88.422 1.897 41.658 o
-11 -9 -18 135.443 139.805 2.808 24.234 o
-11 -9 -17 72.985 84.627 1.822 50.510 o
-11 -9 -16 632.628 659.864 12.447 2.230 o
-11 -9 -15 428.498 458.732 8.728 4.209 o
-11 -9 -14 162.686 191.113 3.795 17.328 o
-11 -9 -13 998.227 1022.360 19.278 1.010 o
-11 -9 -12 1933.060 1923.270 17.912 0.354 o
-11 -9 -11 267.461 295.246 4.174 9.250 o
-11 -9 -10 863.748 876.479 9.411 1.485 o
-11 -9 -9 77.921 82.805 1.670 49.196 o
-11 -9 -8 448.958 464.652 5.996 4.332 o
-11 -9 -7 46.243 54.192 1.290 86.651 o
-11 -9 -6 278.485 298.889 4.554 8.753 o
-11 -9 -5 374.029 402.719 5.389 5.632 o
-11 -9 -4 473.049 481.198 6.072 4.035 o
-11 -9 -3 99.849 111.571 2.201 34.937 o
-11 -9 -2 332.432 333.271 4.782 7.021 o
-11 -9 -1 1187.780 1199.050 12.371 0.849 o
-11 -8 -53 58.599 60.036 1.518 69.196 o
-11 -8 -52 136.630 136.011 2.808 24.334 o
-11 -8 -51 74.493 73.698 1.822 52.497 o
-11 -8 -50 315.257 317.636 6.148 7.176 o
-11 -8 -49 48.253 45.767 1.366 88.767 o
-11 -8 -48 77.354 72.104 1.670 52.092 o
-11 -8 -47 1.904 1.746 0.759 1620.810 o
-11 -8 -46 254.855 256.310 5.009 9.952 o
-11 -8 -45 263.748 260.864 4.099 9.949 o
-11 -8 -44 307.368 305.265 4.782 7.866 o
-11 -8 -43 250.959 262.078 4.174 10.348 o
-11 -8 -42 5.205 7.438 0.531 780.026 o
-11 -8 -41 341.636 327.124 5.161 6.820 o
-11 -8 -40 161.142 161.513 3.188 19.437 o
-11 -8 -39 168.021 157.566 2.656 19.488 o
-11 -8 -38 360.017 332.816 5.237 6.422 o
-11 -8 -37 198.385 186.180 3.643 15.049 o
-11 -8 -36 98.152 102.767 1.746 37.713 o
-11 -8 -35 199.796 201.587 3.264 14.728 o
-11 -8 -34 159.628 155.061 2.505 20.642 o
-11 -8 -33 58.334 62.617 1.214 70.158 o
-11 -8 -32 700.106 681.571 10.550 2.076 o
-11 -8 -31 308.347 287.808 4.554 8.115 o
-11 -8 -30 263.193 271.945 5.237 9.339 o
-11 -8 -29 62.055 62.768 1.442 65.778 o
-11 -8 -28 152.335 153.619 3.112 20.853 o
-11 -8 -27 613.601 587.532 11.233 2.501 o
-11 -8 -26 106.675 118.250 2.429 31.954 o
-11 -8 -25 200.076 200.297 3.947 14.278 o
-11 -8 -24 214.820 218.209 4.250 12.778 o
-11 -8 -23 56.521 57.759 1.442 72.532 o
-11 -8 -22 65.708 72.407 1.594 59.019 o
-11 -8 -21 32.954 42.883 1.214 119.266 o
-11 -8 -20 120.496 140.564 2.884 26.300 o
-11 -8 -19 621.794 631.402 11.916 2.347 o
-11 -8 -18 1014.060 1021.600 19.202 0.997 o
-11 -8 -17 16.559 19.582 0.987 251.513 o
-11 -8 -16 316.538 336.080 6.451 6.886 o
-11 -8 -15 1879.170 1915.230 17.684 0.367 o
-11 -8 -14 2705.040 2644.240 23.453 0.191 o
-11 -8 -13 334.571 409.550 6.527 5.949 o
-11 -8 -12 113.944 128.193 2.353 29.549 o
-11 -8 -11 581.916 596.792 6.755 2.888 o
-11 -8 -10 467.367 472.546 5.996 4.128 o
-11 -8 -9 8.839 11.461 0.683 472.064 o
-11 -8 -8 11.030 12.675 0.759 392.526 o
-11 -8 -7 1060.330 1077.310 11.081 1.037 o
-11 -8 -6 637.214 672.994 7.818 2.422 o
-11 -8 -5 738.951 774.015 8.728 1.896 o
-11 -8 -4 237.217 259.270 3.795 11.085 o
-11 -8 -3 610.081 665.480 8.045 2.536 o
-11 -8 -2 2233.180 2200.680 21.707 0.270 o
-11 -8 -1 746.995 823.425 10.019 1.776 o
-11 -7 -54 137.281 129.939 3.795 22.990 o
-11 -7 -53 208.807 203.409 4.023 13.633 o
-11 -7 -52 23.183 21.176 0.911 201.040 o
-11 -7 -51 4.758 2.125 0.759 990.051 o
-11 -7 -50 126.307 129.559 2.732 26.522 o
-11 -7 -49 231.799 234.755 4.554 11.446 o
-11 -7 -48 59.892 55.254 1.518 70.130 o
-11 -7 -47 30.033 30.284 0.835 151.340 o
-11 -7 -46 89.122 92.369 1.670 42.597 o
-11 -7 -45 50.142 47.740 0.987 88.201 o
-11 -7 -44 92.875 90.927 1.670 41.513 o
-11 -7 -43 158.763 174.567 2.884 19.346 o
-11 -7 -42 272.538 277.258 4.402 9.292 o
-11 -7 -41 103.694 106.106 1.822 35.507 o
-11 -7 -40 215.937 231.188 3.719 12.712 o
-11 -7 -39 35.623 37.646 0.911 123.484 o
-11 -7 -38 378.267 369.020 5.768 5.750 o
-11 -7 -37 197.890 189.899 3.036 15.387 o
-11 -7 -36 230.442 238.018 3.795 11.825 o
-11 -7 -35 72.767 72.028 1.290 56.135 o
-11 -7 -34 965.380 978.335 18.367 1.084 o
-11 -7 -33 11.962 13.586 0.683 372.103 o
-11 -7 -32 85.639 83.716 1.518 46.085 o
-11 -7 -31 374.970 378.507 5.920 5.702 o
-11 -7 -30 201.249 198.399 3.947 14.265 o
-11 -7 -29 429.709 415.394 7.969 4.507 o
-11 -7 -28 138.088 153.315 3.188 22.430 o
-11 -7 -27 124.009 122.197 2.505 27.947 o
-11 -7 -26 884.934 854.392 16.166 1.315 o
-11 -7 -25 698.447 704.796 13.358 1.925 o
-11 -7 -24 295.258 309.895 5.996 7.728 o
-11 -7 -23 27.794 28.234 0.911 161.917 o
-11 -7 -22 78.943 78.024 1.746 49.549 o
-11 -7 -21 575.372 588.519 11.157 2.662 o
-11 -7 -20 294.703 310.729 5.996 7.731 o
-11 -7 -19 110.679 114.531 2.353 31.647 o
-11 -7 -18 94.688 98.820 1.897 39.003 o
-11 -7 -17 70.539 67.094 1.442 58.368 o
-11 -7 -16 221.592 237.108 3.567 12.368 o
-11 -7 -15 391.699 410.992 5.389 5.337 o
-11 -7 -14 57.327 64.514 1.442 68.874 o
-11 -7 -13 513.704 536.073 6.679 3.471 o
-11 -7 -12 168.671 200.828 3.188 17.028 o
-11 -7 -11 294.451 325.757 4.478 8.010 o
-11 -7 -10 747.471 773.864 8.425 1.882 o
-11 -7 -9 1204.200 1259.390 12.751 0.810 o
-11 -7 -8 1573.800 1598.810 15.787 0.508 o
-11 -7 -7 29.111 33.851 0.987 145.674 o
-11 -7 -6 135.522 159.995 2.808 22.865 o
-11 -7 -5 1835.530 1870.370 18.671 0.380 o
-11 -7 -4 303.876 320.217 4.933 7.732 o
-11 -7 -3 965.490 987.063 10.854 1.210 o
-11 -7 -2 41.679 46.526 1.214 99.316 o
-11 -7 -1 2222.510 2142.170 20.569 0.277 o
-11 -6 -55 55.881 51.991 1.973 71.400 o
-11 -6 -54 21.845 18.975 1.063 210.180 o
-11 -6 -53 39.225 38.936 1.214 110.333 o
-11 -6 -52 265.809 266.784 5.237 9.338 o
-11 -6 -51 125.581 122.880 2.581 27.474 o
-11 -6 -50 28.335 28.007 1.063 156.819 o
-11 -6 -49 29.461 30.056 0.835 153.759 o
-11 -6 -48 43.851 40.834 0.911 103.466 o
-11 -6 -47 60.466 58.290 1.214 70.185 o
-11 -6 -46 26.228 25.198 0.759 178.551 o
-11 -6 -45 120.557 128.800 2.125 28.615 o
-11 -6 -44 245.242 256.690 4.099 10.691 o
-11 -6 -43 62.347 62.692 1.214 66.791 o
-11 -6 -42 175.134 188.836 3.036 17.116 o
-11 -6 -41 166.285 176.085 2.884 18.558 o
-11 -6 -40 129.716 130.925 2.201 26.692 o
-11 -6 -39 55.140 56.393 1.138 76.501 o
-11 -6 -38 125.090 120.907 2.049 28.624 o
-11 -6 -37 127.212 128.952 2.125 27.398 o
-11 -6 -36 141.562 146.636 2.429 23.435 o
-11 -6 -35 511.270 498.427 7.742 3.529 o
-11 -6 -34 1248.290 1155.710 17.836 0.771 o
-11 -6 -33 163.115 174.264 2.808 19.011 o
-11 -6 -32 149.429 148.837 2.429 22.274 o
-11 -6 -31 56.159 59.732 1.138 73.865 o
-11 -6 -30 34.503 37.949 0.911 125.841 o
-11 -6 -29 95.749 102.008 2.125 37.585 o
-11 -6 -28 291.341 277.486 5.389 8.417 o
-11 -6 -27 257.277 254.944 4.933 9.928 o
-11 -6 -26 61.503 65.728 1.518 64.637 o
-11 -6 -25 84.869 89.257 1.973 43.822 o
-11 -6 -24 491.400 506.624 9.639 3.450 o
-11 -6 -23 1646.570 1703.020 31.953 0.399 o
-11 -6 -22 169.927 176.389 3.567 17.571 o
-11 -6 -21 481.646 495.619 9.411 3.575 o
-11 -6 -20 0.819 2.049 0.759 2010.070 o
-11 -6 -19 219.061 243.711 3.719 12.255 o
-11 -6 -18 366.411 364.238 5.085 6.084 o
-11 -6 -17 529.984 542.372 7.059 3.318 o
-11 -6 -16 231.038 250.466 4.023 11.419 o
-11 -6 -15 929.405 961.789 10.626 1.283 o
-11 -6 -14 155.654 180.184 3.036 19.223 o
-11 -6 -13 70.718 79.011 1.594 54.101 o
-11 -6 -12 504.746 505.865 6.451 3.657 o
-11 -6 -11 10.214 13.510 0.835 392.387 o
-11 -6 -10 974.618 1016.510 11.764 1.166 o
-11 -6 -9 223.358 243.559 3.947 11.943 o
-11 -6 -8 2462.980 2597.860 24.515 0.215 o
-11 -6 -7 446.205 448.030 6.755 4.353 o
-11 -6 -6 716.207 752.384 8.728 1.990 o
-11 -6 -5 131.494 141.096 2.505 25.165 o
-11 -6 -4 551.453 591.327 7.438 3.024 o
-11 -6 -3 1484.980 1539.000 15.711 0.555 o
-11 -6 -2 2233.290 2187.710 20.645 0.272 o
-11 -6 -1 647.814 710.260 8.425 2.288 o
-11 -5 -55 37.499 37.949 2.049 100.452 o
-11 -5 -54 75.410 70.965 2.429 49.648 o
-11 -5 -53 23.847 23.301 0.911 191.355 o
-11 -5 -52 37.079 37.114 1.214 116.554 o
-11 -5 -51 114.200 116.277 2.505 30.391 o
-11 -5 -50 38.870 34.078 0.911 120.073 o
-11 -5 -49 90.201 88.802 1.594 43.064 o
-11 -5 -48 115.347 115.366 1.973 31.277 o
-11 -5 -47 126.010 135.176 2.277 26.846 o
-11 -5 -46 493.207 480.515 7.514 3.743 o
-11 -5 -45 23.649 27.096 0.835 184.672 o
-11 -5 -44 303.367 295.853 4.706 8.096 o
-11 -5 -43 21.888 22.162 0.759 210.879 o
-11 -5 -42 4.951 8.197 0.759 698.039 o
-11 -5 -41 542.389 547.002 8.501 3.124 o
-11 -5 -40 167.773 164.169 2.732 19.118 o
-11 -5 -39 28.571 31.346 0.911 153.206 o
-11 -5 -38 73.444 77.417 1.442 53.658 o
-11 -5 -37 1119.330 1077.910 16.698 0.912 o
-11 -5 -36 302.626 302.684 4.782 8.010 o
-11 -5 -35 318.809 320.369 5.009 7.381 o
-11 -5 -34 880.844 848.548 13.055 1.402 o
-11 -5 -33 10.786 13.206 0.531 413.813 o
-11 -5 -32 252.653 264.583 4.174 10.242 o
-11 -5 -31 0.625 1.670 0.455 3567.270 o
-11 -5 -30 512.159 519.299 8.045 3.428 o
-11 -5 -29 185.763 194.073 3.795 15.507 o
-11 -5 -28 414.561 425.033 8.121 4.585 o
-11 -5 -27 174.812 180.715 3.567 17.000 o
-11 -5 -26 609.003 616.450 11.688 2.434 o
-11 -5 -25 236.893 228.455 4.478 11.405 o
-11 -5 -24 100.735 104.892 2.277 35.388 o
-11 -5 -23 559.908 605.672 11.537 2.663 o
-11 -5 -22 146.754 162.044 3.264 20.811 o
-11 -5 -21 1232.660 1242.690 12.068 0.800 o
-11 -5 -20 667.003 714.890 7.893 2.233 o
-11 -5 -19 144.660 160.222 2.656 21.904 o
-11 -5 -18 229.204 240.751 3.795 11.819 o
-11 -5 -17 597.096 654.930 7.514 2.640 o
-11 -5 -16 39.653 55.710 1.290 94.566 o
-11 -5 -15 243.238 259.877 3.871 10.803 o
-11 -5 -14 244.158 250.694 3.719 11.010 o
-11 -5 -13 6.966 6.983 0.759 617.813 o
-11 -5 -12 86.174 97.985 1.897 41.984 o
-11 -5 -11 3824.290 3880.850 34.154 0.096 o
-11 -5 -10 580.939 643.621 8.197 2.703 o
-11 -5 -9 770.228 786.690 8.880 1.795 o
-11 -5 -8 89.298 99.048 1.973 40.499 o
-11 -5 -7 562.022 645.367 7.893 2.805 o
-11 -5 -6 1451.670 1458.470 15.483 0.589 o
-11 -5 -5 1717.900 1745.370 17.457 0.431 o
-11 -5 -4 1049.130 1127.020 11.916 1.013 o
-11 -5 -3 216.560 248.265 3.871 12.187 o
-11 -5 -2 474.083 506.624 6.527 3.881 o
-11 -5 -1 1092.390 1140.450 11.764 0.965 o
-11 -4 -56 15.893 19.202 1.594 218.803 o
-11 -4 -55 9.615 11.309 1.366 350.678 o
-11 -4 -54 238.460 232.857 6.603 10.037 o
-11 -4 -53 22.653 24.515 1.518 172.025 o
-11 -4 -52 224.984 202.953 4.023 12.792 o
-11 -4 -51 57.153 55.634 1.214 74.426 o
-11 -4 -50 87.894 92.824 1.670 42.965 o
-11 -4 -49 114.683 118.478 2.049 30.950 o
-11 -4 -48 519.025 500.324 7.742 3.471 o
-11 -4 -47 237.191 242.876 3.871 11.391 o
-11 -4 -46 74.441 80.832 1.442 52.223 o
-11 -4 -45 437.523 438.315 6.831 4.474 o
-11 -4 -44 54.742 52.066 1.063 79.650 o
-11 -4 -43 239.668 233.009 3.719 11.565 o
-11 -4 -42 48.048 49.182 0.987 90.024 o
-11 -4 -41 112.953 117.567 1.973 31.560 o
-11 -4 -40 207.898 203.333 3.264 14.175 o
-11 -4 -39 14.776 17.381 0.607 303.500 o
-11 -4 -38 32.740 36.583 0.835 133.234 o
-11 -4 -37 73.724 78.328 1.442 53.261 o
-11 -4 -36 70.417 70.814 1.290 57.923 o
-11 -4 -35 640.510 638.157 9.867 2.380 o
-11 -4 -34 231.472 226.482 3.643 12.115 o
-11 -4 -33 76.912 79.238 1.366 51.624 o
-11 -4 -32 92.272 96.619 1.670 40.740 o
-11 -4 -31 130.241 137.149 2.201 26.096 o
-11 -4 -30 28.768 33.244 0.835 150.595 o
-11 -4 -29 449.623 457.138 7.059 4.244 o
-11 -4 -28 55.069 55.558 1.366 75.485 o
-11 -4 -27 29.887 32.333 0.987 145.616 o
-11 -4 -26 997.314 1009.760 18.975 1.023 o
-11 -4 -25 185.937 194.908 3.871 15.403 o
-11 -4 -24 176.374 186.939 3.643 16.569 o
-11 -4 -23 969.878 1005.730 18.975 1.053 o
-11 -4 -22 478.683 495.467 6.224 3.916 o
-11 -4 -21 2201.360 2176.620 19.582 0.279 o
-11 -4 -20 210.838 236.652 3.643 12.873 o
-11 -4 -19 225.153 237.184 3.795 12.084 o
-11 -4 -18 303.054 332.057 4.706 7.675 o
-11 -4 -17 347.769 372.207 5.237 6.296 o
-11 -4 -16 1305.610 1339.010 13.055 0.712 o
-11 -4 -15 534.533 545.332 6.983 3.285 o
-11 -4 -14 18.102 21.783 0.911 233.329 o
-11 -4 -13 514.859 565.673 7.059 3.340 o
-11 -4 -12 1438.850 1466.520 14.269 0.599 o
-11 -4 -11 1027.860 1107.130 11.613 1.050 o
-11 -4 -10 288.528 314.145 4.478 8.304 o
-11 -4 -9 831.415 890.899 9.563 1.530 o
-11 -4 -8 201.418 220.562 3.491 13.911 o
-11 -4 -7 883.528 956.248 10.246 1.366 o
-11 -4 -6 969.485 1026.990 10.854 1.178 o
-11 -4 -5 86.761 99.883 2.049 40.981 o
-11 -4 -4 583.794 648.631 7.590 2.710 o
-11 -4 -3 1012.700 1056.360 11.005 1.104 o
-11 -4 -2 104.926 105.651 2.049 34.746 o
-11 -4 -1 1754.390 1827.640 17.457 0.410 o
-11 -3 -56 32.125 30.208 1.518 130.655 o
-11 -3 -55 85.078 75.140 2.505 44.325 o
-11 -3 -54 285.560 276.196 7.666 7.690 o
-11 -3 -53 31.873 33.016 1.670 124.209 o
-11 -3 -52 296.859 296.309 5.768 7.921 o
-11 -3 -51 159.820 155.441 2.581 20.525 o
-11 -3 -50 138.908 138.743 2.353 24.451 o
-11 -3 -49 34.917 36.431 0.987 125.652 o
-11 -3 -48 157.621 164.321 2.656 20.210 o
-11 -3 -47 137.755 137.756 2.277 24.789 o
-11 -3 -46 185.288 184.586 2.960 16.544 o
-11 -3 -45 264.697 260.712 4.174 9.892 o
-11 -3 -44 80.473 82.654 1.518 48.580 o
-11 -3 -43 831.553 835.493 12.979 1.502 o
-11 -3 -42 400.979 398.924 6.224 5.174 o
-11 -3 -41 26.135 31.119 0.911 162.776 o
-11 -3 -40 291.381 296.460 4.706 8.392 o
-11 -3 -39 128.679 130.622 2.201 26.892 o
-11 -3 -38 303.878 307.086 4.858 7.906 o
-11 -3 -37 264.099 263.596 4.174 9.863 o
-11 -3 -36 188.890 183.903 2.960 16.297 o
-11 -3 -35 527.604 515.580 7.969 3.347 o
-11 -3 -34 544.605 560.740 8.652 3.062 o
-11 -3 -33 710.182 721.797 11.157 1.964 o
-11 -3 -32 512.372 514.897 7.969 3.447 o
-11 -3 -31 143.563 147.168 2.353 23.221 o
-11 -3 -30 56.335 62.844 1.138 72.250 o
-11 -3 -29 184.907 202.194 3.188 15.757 o
-11 -3 -28 955.867 957.007 14.724 1.179 o
-11 -3 -27 170.671 186.407 3.643 17.030 o
-11 -3 -26 167.391 182.764 3.643 17.441 o
-11 -3 -25 7.985 6.755 0.607 608.212 o
-11 -3 -24 433.487 454.937 8.652 4.193 o
-11 -3 -23 447.569 468.751 5.844 4.341 o
-11 -3 -22 296.720 302.077 4.630 8.206 o
-11 -3 -21 416.880 425.109 5.617 4.914 o
-11 -3 -20 433.980 469.813 6.300 4.418 o
-11 -3 -19 1255.500 1328.150 12.979 0.748 o
-11 -3 -18 529.439 549.203 6.831 3.316 o
-11 -3 -17 55.426 68.992 1.518 68.113 o
-11 -3 -16 908.204 940.461 10.095 1.341 o
-11 -3 -15 341.734 358.090 5.161 6.536 o
-11 -3 -14 458.864 510.419 6.527 3.989 o
-11 -3 -13 1938.950 1985.360 18.216 0.345 o
-11 -3 -12 1111.760 1153.660 12.371 0.934 o
-11 -3 -11 769.520 778.493 9.260 1.797 o
-11 -3 -10 768.765 848.092 9.487 1.710 o
-11 -3 -9 538.777 610.833 7.438 3.040 o
-11 -3 -8 379.697 416.153 5.768 5.405 o
-11 -3 -7 2043.440 2077.960 18.899 0.315 o
-11 -3 -6 211.106 233.692 4.478 12.438 o
-11 -3 -5 731.680 812.572 9.032 1.856 o
-11 -3 -4 2730.040 2850.680 26.337 0.178 o
-11 -3 -3 31.096 42.427 1.214 124.086 o
-11 -3 -2 382.120 424.729 5.692 5.329 o
-11 -3 -1 1062.030 1158.440 11.764 0.986 o
-11 -2 -56 181.854 178.210 5.085 15.059 o
-11 -2 -55 145.305 129.028 3.871 21.938 o
-11 -2 -54 130.993 126.220 3.871 23.901 o
-11 -2 -53 301.043 291.223 5.692 7.908 o
-11 -2 -52 27.662 25.957 1.063 163.329 o
-11 -2 -51 35.590 32.561 0.987 128.837 o
-11 -2 -50 73.341 73.850 1.366 54.992 o
-11 -2 -49 318.026 302.988 4.782 7.646 o
-11 -2 -48 30.785 30.056 0.835 149.152 o
-11 -2 -47 164.928 177.679 2.884 18.610 o
-11 -2 -46 21.054 24.363 0.683 211.382 o
-11 -2 -45 178.389 177.907 2.884 17.419 o
-11 -2 -44 149.632 147.471 2.505 22.249 o
-11 -2 -43 491.051 492.735 7.666 3.699 o
-11 -2 -42 127.004 137.756 2.277 26.466 o
-11 -2 -41 168.140 173.049 2.808 18.596 o
-11 -2 -40 235.283 232.326 3.719 11.772 o
-11 -2 -39 356.735 347.996 5.465 6.304 o
-11 -2 -38 237.948 237.335 3.795 11.511 o
-11 -2 -37 359.366 360.671 5.692 6.113 o
-11 -2 -36 234.691 214.186 3.415 12.364 o
-11 -2 -35 769.877 729.083 11.309 1.794 o
-11 -2 -34 1198.110 1162.770 17.912 0.803 o
-11 -2 -33 1428.410 1391.530 21.555 0.579 o
-11 -2 -32 742.526 711.399 11.005 1.896 o
-11 -2 -31 1965.820 1863.240 28.538 0.327 o
-11 -2 -30 10.351 7.969 0.607 489.682 o
-11 -2 -29 799.133 794.432 12.296 1.624 o
-11 -2 -28 683.466 678.838 10.474 2.135 o
-11 -2 -27 414.691 416.760 6.527 4.865 o
-11 -2 -26 41.440 50.169 1.290 96.028 o
-11 -2 -25 286.213 311.564 5.996 7.915 o
-11 -2 -24 311.664 317.105 6.148 7.253 o
-11 -2 -23 477.938 493.873 6.300 3.922 o
-11 -2 -22 571.626 597.778 6.907 2.931 o
-11 -2 -21 360.453 373.270 5.085 6.107 o
-11 -2 -20 119.954 129.863 2.353 28.253 o
-11 -2 -19 189.802 205.686 3.340 15.194 o
-11 -2 -18 914.977 918.527 10.019 1.349 o
-11 -2 -17 266.005 308.984 4.706 8.913 o
-11 -2 -16 1312.350 1439.950 14.041 0.672 o
-11 -2 -15 5127.090 5140.240 43.718 0.055 o
-11 -2 -14 264.807 291.907 4.478 9.278 o
-11 -2 -13 629.503 668.971 7.666 2.466 o
-11 -2 -12 575.259 629.580 7.590 2.796 o
-11 -2 -11 227.914 251.756 4.099 11.487 o
-11 -2 -10 1090.240 1191.840 12.220 0.938 o
-11 -2 -9 1055.550 1116.930 11.537 1.016 o
-11 -2 -8 1256.460 1414.520 13.965 0.713 o
-11 -2 -7 904.591 957.007 10.474 1.328 o
-11 -2 -6 3518.240 3658.020 32.485 0.111 o
-11 -2 -5 1262.700 1350.010 14.876 0.723 o
-11 -2 -4 83.369 84.855 1.746 46.075 o
-11 -2 -3 1191.310 1303.260 12.751 0.803 o
-11 -2 -2 1980.350 2146.190 19.961 0.318 o
-11 -2 -1 1227.570 1345.910 13.206 0.759 o
-11 -1 -56 123.529 107.624 3.567 27.052 o
-11 -1 -55 86.057 80.680 2.656 42.282 o
-11 -1 -54 155.717 144.359 3.036 21.085 o
-11 -1 -53 107.631 100.490 2.125 34.541 o
-11 -1 -52 80.599 76.278 1.822 48.885 o
-11 -1 -51 124.367 113.620 2.429 28.805 o
-11 -1 -50 44.043 43.718 1.063 99.329 o
-11 -1 -49 472.650 465.563 7.286 3.985 o
-11 -1 -48 157.484 153.847 2.581 20.870 o
-11 -1 -47 435.730 437.177 6.831 4.497 o
-11 -1 -46 176.389 177.831 2.884 17.590 o
-11 -1 -45 190.376 190.430 3.112 15.841 o
-11 -1 -44 345.349 330.008 5.237 6.708 o
-11 -1 -43 374.539 373.118 5.844 5.761 o
-11 -1 -42 366.734 348.148 5.465 6.139 o
-11 -1 -41 228.253 216.539 3.491 12.583 o
-11 -1 -40 250.117 243.104 3.871 10.861 o
-11 -1 -39 267.524 256.538 4.099 9.895 o
-11 -1 -38 225.899 218.740 3.491 12.646 o
-11 -1 -37 15.677 12.903 0.531 325.844 o
-11 -1 -36 39.872 42.200 0.911 109.489 o
-11 -1 -35 178.001 175.554 2.884 17.550 o
-11 -1 -34 547.747 516.339 8.045 3.216 o
-11 -1 -33 1480.840 1417.180 21.859 0.550 o
-11 -1 -32 263.095 253.274 4.478 9.953 o
-11 -1 -31 355.859 366.287 5.692 6.124 o
-11 -1 -30 931.461 921.866 14.193 1.245 o
-11 -1 -29 174.897 182.157 2.960 17.472 o
-11 -1 -28 135.251 146.788 2.353 24.398 o
-11 -1 -27 1284.150 1273.350 19.582 0.696 o
-11 -1 -26 522.759 542.980 8.425 3.256 o
-11 -1 -25 162.232 181.550 3.567 18.004 o
-11 -1 -24 444.001 473.532 6.072 4.329 o
-11 -1 -23 1297.580 1274.570 12.827 0.739 o
-11 -1 -22 29.514 39.391 1.063 134.747 o
-11 -1 -21 1438.770 1466.060 14.041 0.600 o
-11 -1 -20 163.335 188.760 3.112 18.046 o
-11 -1 -19 1094.480 1139.850 11.385 0.967 o
-11 -1 -18 303.134 331.374 5.009 7.603 o
-11 -1 -17 1472.800 1536.040 14.573 0.566 o
-11 -1 -16 30.538 32.636 1.063 141.632 o
-11 -1 -15 62.974 67.246 1.518 63.008 o
-11 -1 -14 498.635 547.609 6.679 3.535 o
-11 -1 -13 416.086 474.215 6.072 4.601 o
-11 -1 -12 480.600 501.387 6.375 3.864 o
-11 -1 -11 3904.310 4052.840 34.003 0.091 o
-11 -1 -10 1115.580 1118.060 13.130 0.939 o
-11 -1 -9 157.313 172.670 3.036 19.428 o
-11 -1 -8 2531.750 2556.270 23.453 0.211 o
-11 -1 -7 450.317 500.097 6.451 4.113 o
-11 -1 -6 59.843 68.233 1.518 64.943 o
-11 -1 -5 436.863 508.142 6.451 4.196 o
-11 -1 -4 620.138 692.652 8.501 2.420 o
-11 -1 -3 2798.000 2977.430 26.565 0.168 o
-11 -1 -2 33.620 41.593 1.290 117.998 o
-11 -1 -1 490.013 539.716 6.907 3.605 o
-10 -24 -20 42.505 43.945 1.822 92.297 o
-10 -24 -19 221.533 227.165 6.300 10.920 o
-10 -24 -18 78.818 82.730 2.581 44.926 o
-10 -24 -17 290.568 294.108 7.969 7.283 o
-10 -24 -16 27.974 33.699 1.594 135.217 o
-10 -24 -15 60.430 60.415 2.049 63.806 o
-10 -24 -14 162.047 158.856 4.554 17.805 o
-10 -24 -13 305.188 291.375 7.969 7.031 o
-10 -24 -12 86.903 85.917 2.732 40.780 o
-10 -24 -11 81.761 84.779 2.808 42.392 o
-10 -24 -10 6.138 7.818 1.063 550.497 o
-10 -24 -9 68.872 66.563 2.505 53.501 o
-10 -24 -8 8.069 7.742 1.063 483.556 o
-10 -23 -25 134.666 131.988 4.023 22.763 o
-10 -23 -24 61.448 69.144 2.277 58.542 o
-10 -23 -23 118.447 128.572 3.795 25.674 o
-10 -23 -22 110.404 114.379 3.340 29.339 o
-10 -23 -21 3.653 6.224 1.518 520.400 o
-10 -23 -20 40.075 42.959 1.746 97.668 o
-10 -23 -19 182.684 180.260 5.009 15.022 o
-10 -23 -18 33.225 35.141 1.746 117.076 o
-10 -23 -17 75.617 77.265 2.505 47.740 o
-10 -23 -16 66.297 70.130 2.277 55.403 o
-10 -23 -15 18.531 17.912 1.518 210.784 o
-10 -23 -14 68.134 66.867 2.201 55.766 o
-10 -23 -13 17.839 14.497 1.214 248.341 o
-10 -23 -12 493.402 487.649 13.130 3.105 o
-10 -23 -11 20.206 18.367 1.290 211.709 o
-10 -23 -10 356.178 334.106 9.184 5.545 o
-10 -23 -9 32.383 39.012 1.746 114.797 o
-10 -23 -8 552.454 513.683 13.889 2.693 o
-10 -23 -7 223.196 228.228 6.300 10.839 o
-10 -23 -6 133.710 129.711 3.871 23.317 o
-10 -23 -5 2.605 4.478 1.063 880.520 o
-10 -23 -4 52.825 51.687 2.125 72.776 o
-10 -22 -29 226.622 226.937 6.224 10.787 o
-10 -22 -28 332.012 331.374 8.956 5.951 o
-10 -22 -27 395.525 405.982 11.005 4.348 o
-10 -22 -26 46.856 45.312 1.670 87.589 o
-10 -22 -25 5.379 6.300 1.063 618.664 o
-10 -22 -24 134.803 135.176 3.947 22.693 o
-10 -22 -22 91.221 86.145 2.808 39.065 o
-10 -22 -21 47.318 49.031 1.746 83.892 o
-10 -22 -20 37.756 38.860 1.594 107.405 o
-10 -22 -19 139.591 145.346 4.326 20.885 o
-10 -22 -18 90.710 95.936 2.884 37.479 o
-10 -22 -17 125.956 131.533 3.871 24.223 o
-10 -22 -16 243.306 263.748 7.362 8.998 o
-10 -22 -15 354.752 354.523 9.639 5.321 o
-10 -22 -14 49.707 48.120 1.822 80.864 o
-10 -22 -13 159.811 167.053 4.782 17.355 o
-10 -22 -12 17.096 17.684 1.290 236.223 o
-10 -22 -11 249.194 258.663 7.210 8.989 o
-10 -22 -10 153.028 151.038 4.326 19.259 o
-10 -22 -9 207.723 211.757 5.844 12.125 o
-10 -22 -8 24.418 27.855 1.442 160.892 o
-10 -22 -7 42.141 47.361 1.822 90.471 o
-10 -22 -6 27.095 26.185 1.442 154.113 o
-10 -22 -5 4.767 5.009 1.138 654.539 o
-10 -22 -4 116.767 115.290 3.415 27.913 o
-10 -22 -3 270.706 259.346 7.210 8.424 o
-10 -22 -2 300.905 282.419 7.666 7.310 o
-10 -22 -1 571.688 525.143 14.117 2.572 o
-10 -21 -33 51.763 58.214 2.049 71.570 o
-10 -21 -32 8.984 11.992 1.063 403.880 o
-10 -21 -31 152.528 166.598 4.782 17.962 o
-10 -21 -30 31.160 30.132 1.670 129.508 o
-10 -21 -29 16.737 17.001 1.138 252.118 o
-10 -21 -28 5.332 2.808 1.063 723.797 o
-10 -21 -27 131.814 143.904 4.099 22.246 o
-10 -21 -26 203.970 200.980 5.541 12.791 o
-10 -21 -25 40.771 42.200 1.973 93.667 o
-10 -21 -24 55.475 59.049 2.125 67.434 o
-10 -21 -23 60.305 67.322 2.277 59.831 o
-10 -21 -22 483.139 483.323 13.055 3.179 o
-10 -21 -21 65.789 62.085 2.277 58.046 o
-10 -21 -20 367.120 350.804 9.487 5.234 o
-10 -21 -18 391.487 381.012 10.322 4.633 o
-10 -21 -17 33.592 32.712 1.746 118.899 o
-10 -21 -16 309.630 318.851 8.652 6.480 o
-10 -21 -15 274.992 268.909 7.362 8.137 o
-10 -21 -14 23.521 23.984 1.290 178.274 o
-10 -21 -13 304.875 315.435 8.652 6.585 o
-10 -21 -12 174.985 180.563 5.237 15.254 o
-10 -21 -11 113.227 113.772 3.415 28.676 o
-10 -21 -10 110.612 112.710 3.415 29.256 o
-10 -21 -9 81.728 81.136 2.581 44.114 o
-10 -21 -8 82.961 90.016 2.808 41.086 o
-10 -21 -7 372.417 385.566 10.398 4.782 o
-10 -21 -6 310.070 303.367 8.349 6.704 o
-10 -21 -5 35.988 36.659 1.594 112.882 o
-10 -21 -4 558.102 517.629 13.965 2.655 o
-10 -21 -3 32.477 35.293 1.518 123.480 o
-10 -21 -2 742.235 711.095 19.051 1.569 o
-10 -21 -1 695.943 653.033 17.533 1.791 o
-10 -20 -36 86.211 87.891 2.732 40.683 o
-10 -20 -35 7.983 12.144 1.518 346.306 o
-10 -20 -34 97.696 113.241 3.491 31.551 o
-10 -20 -33 159.615 155.744 4.402 18.345 o
-10 -20 -32 88.600 88.498 2.732 39.814 o
-10 -20 -31 77.532 74.836 2.353 48.208 o
-10 -20 -30 213.525 198.399 5.465 12.460 o
-10 -20 -29 29.455 28.917 1.366 143.877 o
-10 -20 -28 3.055 5.161 1.138 760.719 o
-10 -20 -27 11.826 13.130 1.442 296.419 o
-10 -20 -26 11.494 13.738 1.063 340.609 o
-10 -20 -25 120.353 113.696 3.340 27.612 o
-10 -20 -24 103.637 111.571 3.264 31.170 o
-10 -20 -23 295.881 298.054 8.273 7.030 o
-10 -20 -22 48.519 51.232 1.822 80.463 o
-10 -20 -21 29.709 31.498 1.442 137.334 o
-10 -20 -20 103.204 118.250 3.415 30.146 o
-10 -20 -19 251.737 261.092 7.286 8.849 o
-10 -20 -18 332.186 342.910 9.336 5.760 o
-10 -20 -15 53.898 51.459 1.973 73.420 o
-10 -20 -14 448.855 443.780 11.992 3.639 o
-10 -20 -13 11.768 10.929 1.518 301.404 o
-10 -20 -12 633.094 644.684 17.229 1.967 o
-10 -20 -11 125.168 133.430 3.947 24.044 o
-10 -20 -10 557.006 554.896 14.876 2.507 o
-10 -20 -9 100.357 96.012 3.036 34.380 o
-10 -20 -8 245.385 245.229 6.755 9.538 o
-10 -20 -7 45.200 45.008 1.746 88.986 o
-10 -20 -6 52.688 50.397 1.822 76.563 o
-10 -20 -5 107.091 104.057 3.264 31.233 o
-10 -20 -3 458.203 459.036 12.447 3.468 o
-10 -20 -2 265.373 278.624 7.666 8.110 o
-10 -20 -1 356.282 349.741 9.563 5.350 o
-10 -19 -39 252.298 272.249 7.438 8.612 o
-10 -19 -38 66.247 67.246 2.201 56.745 o
-10 -19 -37 57.297 62.692 2.125 64.659 o
-10 -19 -36 38.859 39.619 1.670 103.531 o
-10 -19 -35 11.121 15.407 1.214 316.757 o
-10 -19 -34 160.753 180.108 5.009 16.501 o
-10 -19 -33 162.860 169.710 4.782 17.017 o
-10 -19 -32 34.941 34.154 1.366 122.066 o
-10 -19 -31 38.280 41.896 1.973 97.534 o
-10 -19 -30 36.100 41.668 1.822 103.889 o
-10 -19 -29 353.226 341.013 9.260 5.519 o
-10 -19 -28 28.765 25.730 1.138 157.563 o
-10 -19 -27 203.949 187.394 7.362 11.506 o
-10 -19 -26 21.670 23.149 1.214 192.601 o
-10 -19 -25 99.149 94.570 2.960 35.116 o
-10 -19 -24 144.178 144.587 4.099 20.818 o
-10 -19 -23 73.885 70.965 2.277 51.203 o
-10 -19 -22 120.751 123.715 3.567 26.208 o
-10 -19 -21 17.863 22.466 1.518 201.074 o
-10 -19 -20 348.912 356.420 9.639 5.380 o
-10 -19 -19 229.221 236.273 6.451 10.382 o
-10 -19 -18 204.601 215.401 5.996 12.062 o
-10 -19 -17 14.168 17.988 1.138 272.068 o
-10 -19 -15 220.301 237.639 6.679 10.518 o
-10 -19 -14 16.558 20.417 1.290 229.870 o
-10 -19 -13 90.738 97.834 2.960 36.924 o
-10 -19 -12 26.477 28.082 1.670 145.742 o
-10 -19 -11 166.102 170.089 4.858 16.665 o
-10 -19 -10 306.294 310.274 8.425 6.683 o
-10 -19 -9 88.466 92.065 2.808 39.002 o
-10 -19 -8 280.156 286.973 7.893 7.595 o
-10 -19 -7 48.010 47.057 1.746 84.238 o
-10 -19 -6 175.179 179.501 5.237 15.275 o
-10 -19 -5 170.640 172.746 4.933 16.152 o
-10 -19 -4 236.161 225.647 6.300 10.422 o
-10 -19 -3 359.045 355.206 9.715 5.248 o
-10 -19 -2 97.154 99.579 3.036 34.733 o
-10 -19 -1 272.324 278.245 7.590 7.990 o
-10 -18 -41 95.579 96.240 2.884 36.089 o
-10 -18 -40 179.933 190.658 5.313 14.560 o
-10 -18 -39 18.056 18.367 1.214 230.913 o
-10 -18 -38 121.516 125.385 3.719 25.624 o
-10 -18 -37 37.563 42.427 1.897 99.534 o
-10 -18 -36 71.251 85.082 2.884 45.885 o
-10 -18 -35 14.057 18.595 1.518 240.247 o
-10 -18 -34 1.685 2.125 0.987 1258.470 o
-10 -18 -33 97.957 102.160 3.036 34.215 o
-10 -18 -32 101.708 116.732 3.415 30.595 o
-10 -18 -31 27.824 29.676 1.442 145.791 o
-10 -18 -30 79.918 80.301 2.581 44.970 o
-10 -18 -29 10.515 9.108 1.214 377.968 o
-10 -18 -28 75.573 73.850 3.567 42.446 o
-10 -18 -27 213.101 209.556 5.768 11.996 o
-10 -18 -26 56.974 54.875 1.897 69.885 o
-10 -18 -25 20.433 18.292 1.063 221.921 o
-10 -18 -24 198.365 202.194 5.692 12.905 o
-10 -18 -23 30.046 26.033 1.442 144.522 o
-10 -18 -22 16.833 15.180 1.063 264.855 o
-10 -18 -21 74.980 78.935 2.429 48.045 o
-10 -18 -20 487.372 460.174 12.371 3.302 o
-10 -18 -19 1266.670 1222.430 32.636 0.589 o
-10 -18 -18 255.416 257.524 5.009 9.913 o
-10 -18 -17 68.194 63.983 1.518 60.530 o
-10 -18 -16 71.380 70.586 1.594 56.113 o
-10 -18 -15 181.555 178.666 3.567 16.558 o
-10 -18 -14 189.096 179.349 3.567 15.977 o
-10 -18 -13 321.802 310.729 5.920 7.178 o
-10 -18 -12 153.658 159.160 3.188 20.319 o
-10 -18 -11 241.298 247.961 4.782 10.689 o
-10 -18 -10 293.286 254.109 5.085 8.784 o
-10 -18 -9 400.278 394.370 10.702 4.415 o
-10 -18 -7 476.562 452.053 12.144 3.418 o
-10 -18 -6 329.895 325.833 8.956 6.021 o
-10 -18 -5 742.721 718.989 19.202 1.555 o
-10 -18 -4 14.611 21.783 1.214 244.788 o
-10 -18 -3 77.721 90.092 2.808 42.882 o
-10 -18 -2 389.356 376.154 10.246 4.692 o
-10 -18 -1 14.408 18.975 1.214 259.102 o
-10 -17 -42 14.015 16.166 1.138 283.494 o
-10 -17 -41 45.247 48.575 1.822 85.744 o
-10 -17 -40 18.761 26.716 1.290 195.472 o
-10 -17 -39 86.358 91.534 2.732 40.044 o
-10 -17 -38 272.949 272.704 7.438 8.107 o
-10 -17 -37 69.823 75.064 2.429 51.334 o
-10 -17 -36 102.386 103.981 3.036 32.948 o
-10 -17 -35 250.950 239.992 6.527 9.575 o
-10 -17 -34 572.687 557.400 14.876 2.445 o
-10 -17 -33 218.044 230.732 6.451 10.878 o
-10 -17 -32 69.017 79.011 2.732 48.989 o
-10 -17 -31 213.484 222.383 6.148 11.430 o
-10 -17 -30 175.010 187.849 5.237 15.023 o
-10 -17 -29 84.535 89.712 2.656 41.251 o
-10 -17 -28 152.187 159.008 4.478 18.750 o
-10 -17 -27 110.167 120.072 3.567 28.268 o
-10 -17 -26 54.463 55.861 2.125 69.548 o
-10 -17 -25 336.296 336.687 6.451 6.526 o
-10 -17 -24 90.137 97.985 2.049 40.170 o
-10 -17 -23 173.832 180.184 3.567 17.099 o
-10 -17 -22 411.618 407.956 7.818 4.751 o
-10 -17 -21 466.222 430.725 8.197 4.077 o
-10 -17 -20 195.011 195.819 3.871 14.783 o
-10 -17 -19 134.660 130.698 2.656 25.245 o
-10 -17 -18 94.499 96.467 2.049 39.015 o
-10 -17 -17 16.649 17.153 0.683 278.846 o
-10 -17 -16 370.921 341.165 6.603 5.901 o
-10 -17 -15 61.203 65.728 1.518 64.862 o
-10 -17 -14 326.482 314.448 6.072 7.008 o
-10 -17 -13 237.734 241.662 4.706 10.985 o
-10 -17 -12 76.981 67.474 1.518 54.145 o
-10 -17 -11 95.707 90.092 1.897 40.077 o
-10 -17 -10 8.500 8.728 0.607 542.110 o
-10 -17 -9 575.732 529.849 10.095 2.873 o
-10 -17 -8 416.329 401.580 7.666 4.759 o
-10 -17 -7 104.695 107.700 3.264 31.354 o
-10 -17 -6 88.534 88.877 2.732 39.775 o
-10 -17 -5 560.215 542.980 14.497 2.550 o
-10 -17 -4 17.590 21.631 1.366 213.900 o
-10 -17 -3 6.878 8.425 1.594 384.757 o
-10 -17 -2 11.633 9.867 0.987 381.697 o
-10 -17 -1 1428.470 1324.510 35.293 0.490 o
-10 -16 -45 33.331 38.784 1.897 109.973 o
-10 -16 -44 88.290 93.279 2.960 38.276 o
-10 -16 -43 26.340 28.310 1.746 143.342 o
-10 -16 -42 63.670 65.501 2.277 58.297 o
-10 -16 -41 165.951 173.277 4.933 16.466 o
-10 -16 -40 110.095 122.652 3.567 28.054 o
-10 -16 -39 167.439 170.089 4.782 16.659 o
-10 -16 -38 26.360 26.868 1.214 162.487 o
-10 -16 -37 326.269 319.002 8.652 6.217 o
-10 -16 -36 279.796 271.869 7.438 7.959 o
-10 -16 -35 440.034 447.044 11.916 3.698 o
-10 -16 -34 59.545 65.501 2.125 62.070 o
-10 -16 -33 157.462 153.999 4.402 18.611 o
-10 -16 -32 455.588 457.897 12.296 3.508 o
-10 -16 -31 52.761 59.505 1.518 74.684 o
-10 -16 -30 188.542 192.935 3.871 15.295 o
-10 -16 -29 55.736 62.389 1.518 70.641 o
-10 -16 -28 122.494 139.350 2.884 26.078 o
-10 -16 -27 7.159 7.818 0.759 588.377 o
-10 -16 -26 450.404 469.889 8.956 3.951 o
-10 -16 -25 71.151 74.533 1.746 54.415 o
-10 -16 -24 176.367 177.148 3.491 17.089 o
-10 -16 -23 31.975 33.168 1.063 136.588 o
-10 -16 -22 255.112 238.702 4.630 10.423 o
-10 -16 -21 327.627 327.958 6.300 6.797 o
-10 -16 -20 68.487 66.639 1.518 59.464 o
-10 -16 -19 125.951 126.751 2.581 27.079 o
-10 -16 -18 22.628 25.350 0.911 192.402 o
-10 -16 -17 14.159 16.318 0.759 309.653 o
-10 -16 -16 557.726 532.581 10.170 2.950 o
-10 -16 -15 1096.940 1044.140 27.779 0.781 o
-10 -16 -14 191.960 180.411 3.567 15.737 o
-10 -16 -13 242.077 220.182 4.326 11.441 o
-10 -16 -12 103.775 101.325 3.112 32.704 o
-10 -16 -11 222.725 216.463 4.250 12.435 o
-10 -16 -10 160.039 157.642 3.188 19.740 o
-10 -16 -9 17.452 17.912 0.683 266.458 o
-10 -16 -8 280.726 284.620 5.465 8.574 o
-10 -16 -7 218.535 201.435 3.947 13.210 o
-10 -16 -6 196.520 205.837 4.023 14.269 o
-10 -16 -5 70.945 77.948 1.746 53.596 o
-10 -16 -4 1060.430 1008.470 18.975 0.963 o
-10 -16 -3 2.857 4.933 1.063 834.789 o
-10 -16 -2 780.241 741.758 19.886 1.445 o
-10 -16 -1 283.629 282.950 7.818 7.596 o
-10 -15 -47 80.100 82.426 2.581 44.489 o
-10 -15 -46 7.024 11.764 1.063 455.120 o
-10 -15 -45 114.532 109.142 3.188 29.443 o
-10 -15 -44 174.978 183.903 5.085 15.315 o
-10 -15 -43 128.910 133.506 3.871 23.695 o
-10 -15 -42 86.639 94.190 2.808 39.237 o
-10 -15 -41 111.017 111.799 3.340 29.467 o
-10 -15 -40 468.477 472.470 12.751 3.327 o
-10 -15 -39 142.028 143.145 4.099 21.128 o
-10 -15 -38 7.717 6.983 1.518 398.904 o
-10 -15 -37 378.986 392.169 10.626 4.637 o
-10 -15 -36 373.599 369.020 10.019 4.938 o
-10 -15 -35 48.047 51.535 1.290 86.059 o
-10 -15 -34 73.437 80.453 1.822 51.315 o
-10 -15 -33 254.783 258.966 5.085 9.876 o
-10 -15 -32 9.436 10.170 0.835 451.062 o
-10 -15 -31 345.556 351.411 6.755 6.178 o
-10 -15 -30 231.378 230.732 4.478 11.590 o
-10 -15 -29 91.391 103.678 2.277 38.193 o
-10 -15 -28 20.199 23.605 0.987 209.056 o
-10 -15 -27 141.344 151.038 3.112 22.278 o
-10 -15 -26 47.982 46.450 1.214 90.102 o
-10 -15 -25 6.353 8.501 0.911 570.235 o
-10 -15 -24 271.883 293.728 5.692 8.602 o
-10 -15 -23 46.685 48.955 1.214 90.163 o
-10 -15 -22 165.260 165.763 3.264 18.759 o
-10 -15 -21 82.935 91.838 1.973 44.068 o
-10 -15 -20 1358.700 1279.430 24.136 0.617 o
-10 -15 -19 82.290 80.453 1.746 47.477 o
-10 -15 -18 476.846 467.612 12.675 3.303 o
-10 -15 -17 617.949 620.700 11.764 2.389 o
-10 -15 -16 852.734 824.716 15.635 1.401 o
-10 -15 -15 48.848 64.969 2.201 69.707 o
-10 -15 -14 162.449 150.052 2.960 20.136 o
-10 -15 -13 1006.620 993.363 18.823 1.025 o
-10 -15 -12 677.342 663.051 12.599 2.078 o
-10 -15 -11 155.976 152.556 3.112 20.515 o
-10 -15 -10 82.059 78.707 1.746 47.965 o
-10 -15 -9 0.125 0.607 0.379 8329.560 o
-10 -15 -8 382.348 384.427 7.362 5.301 o
-10 -15 -7 147.466 160.602 3.188 20.910 o
-10 -15 -6 190.381 204.395 4.023 14.686 o
-10 -15 -5 4.254 3.491 0.607 1065.270 o
-10 -15 -4 333.221 350.121 6.755 6.388 o
-10 -15 -3 23.977 26.489 0.835 184.550 o
-10 -15 -2 300.823 295.246 5.692 7.866 o
-10 -15 -1 490.955 468.827 12.599 3.230 o
-10 -14 -48 16.610 16.015 1.138 257.790 o
-10 -14 -47 60.944 70.738 2.277 58.362 o
-10 -14 -46 5.918 6.831 1.063 580.613 o
-10 -14 -45 29.359 30.663 1.366 141.484 o
-10 -14 -44 91.533 102.387 3.036 35.817 o
-10 -14 -43 235.938 234.603 6.527 10.137 o
-10 -14 -42 193.702 207.355 5.692 13.006 o
-10 -14 -41 89.467 92.748 2.808 38.595 o
-10 -14 -40 212.534 213.427 5.920 11.822 o
-10 -14 -39 176.689 195.363 3.871 16.028 o
-10 -14 -38 44.636 43.490 1.138 97.829 o
-10 -14 -37 352.676 333.499 6.451 6.278 o
-10 -14 -36 30.079 37.039 1.214 133.600 o
-10 -14 -35 58.753 64.893 1.594 66.600 o
-10 -14 -34 474.667 477.555 9.184 3.712 o
-10 -14 -33 114.257 122.880 2.581 29.561 o
-10 -14 -32 281.754 284.772 5.541 8.517 o
-10 -14 -31 63.988 70.358 1.594 60.814 o
-10 -14 -30 313.345 303.747 5.844 7.447 o
-10 -14 -29 73.150 70.738 1.670 54.711 o
-10 -14 -28 65.444 70.889 1.670 59.278 o
-10 -14 -27 68.831 80.453 1.746 54.063 o
-10 -14 -26 44.424 49.941 1.214 92.607 o
-10 -14 -25 595.626 585.407 11.233 2.578 o
-10 -14 -24 53.578 57.076 1.366 76.211 o
-10 -14 -23 283.596 284.468 5.541 8.473 o
-10 -14 -22 103.125 100.945 2.125 35.661 o
-10 -14 -21 64.881 61.554 1.442 64.104 o
-10 -14 -20 31.872 34.913 1.442 127.011 o
-10 -14 -19 471.142 458.808 8.728 3.861 o
-10 -14 -18 91.170 93.659 2.049 40.544 o
-10 -14 -17 454.401 447.423 8.577 4.058 o
-10 -14 -16 180.329 184.206 3.643 16.374 o
-10 -14 -15 235.468 253.350 5.009 10.690 o
-10 -14 -14 319.127 309.515 5.996 7.223 o
-10 -14 -13 802.731 780.391 14.724 1.556 o
-10 -14 -12 92.547 92.824 1.973 40.453 o
-10 -14 -11 298.205 298.130 5.692 7.894 o
-10 -14 -10 122.729 121.590 2.505 28.232 o
-10 -14 -9 153.195 140.109 2.808 21.905 o
-10 -14 -8 303.827 298.586 5.768 7.735 o
-10 -14 -7 39.332 40.834 1.063 110.203 o
-10 -14 -6 161.695 170.620 3.340 18.784 o
-10 -14 -5 178.786 178.969 3.567 16.758 o
-10 -14 -4 61.539 69.371 1.594 62.846 o
-10 -14 -3 81.879 81.591 1.746 47.408 o
-10 -14 -2 117.096 121.134 2.429 29.479 o
-10 -14 -1 80.467 84.172 1.442 48.477 o
-10 -13 -50 98.259 101.249 2.960 34.497 o
-10 -13 -49 54.470 54.875 1.897 72.062 o
-10 -13 -48 111.674 110.205 3.264 29.694 o
-10 -13 -47 1.856 2.884 0.987 1155.750 o
-10 -13 -46 146.813 144.815 4.099 20.527 o
-10 -13 -45 132.028 134.948 3.947 23.052 o
-10 -13 -44 86.250 85.007 2.581 41.781 o
-10 -13 -43 23.458 29.069 1.366 164.854 o
-10 -13 -42 248.862 234.907 4.630 10.725 o
-10 -13 -41 190.889 195.895 3.871 15.044 o
-10 -13 -40 10.720 11.688 0.835 401.047 o
-10 -13 -39 108.960 117.036 2.505 31.415 o
-10 -13 -38 18.618 20.417 0.911 234.635 o
-10 -13 -37 413.864 419.872 8.045 4.630 o
-10 -13 -36 91.200 87.132 1.973 41.891 o
-10 -13 -35 50.490 54.268 1.290 81.552 o
-10 -13 -34 32.747 36.735 1.063 129.609 o
-10 -13 -33 249.044 258.966 5.085 10.068 o
-10 -13 -32 115.448 123.032 2.581 29.315 o
-10 -13 -31 119.309 130.698 2.656 27.749 o
-10 -13 -30 266.130 267.315 5.237 9.320 o
-10 -13 -29 157.922 149.748 3.036 20.546 o
-10 -13 -28 508.939 505.182 9.715 3.337 o
-10 -13 -27 162.648 152.936 4.402 18.205 o
-10 -13 -26 233.933 229.821 4.402 11.542 o
-10 -13 -25 201.886 195.515 3.871 14.368 o
-10 -13 -24 83.450 82.274 1.746 46.584 o
-10 -13 -23 1212.500 1189.110 22.390 0.736 o
-10 -13 -22 253.215 249.176 4.782 10.234 o
-10 -13 -21 197.597 213.427 4.174 13.873 o
-10 -13 -20 91.650 93.811 2.049 40.359 o
-10 -13 -19 11.132 13.206 0.835 376.924 o
-10 -13 -18 21.599 22.162 0.759 212.756 o
-10 -13 -17 77.302 86.525 1.822 48.058 o
-10 -13 -16 106.630 118.174 2.505 31.799 o
-10 -13 -15 452.012 472.090 9.032 3.920 o
-10 -13 -14 40.670 40.606 1.063 107.873 o
-10 -13 -13 229.018 236.956 4.554 11.516 o
-10 -13 -12 755.778 766.198 14.497 1.672 o
-10 -13 -11 369.463 340.634 6.527 5.943 o
-10 -13 -10 59.064 59.581 1.366 69.962 o
-10 -13 -9 174.612 167.888 3.340 17.758 o
-10 -13 -8 257.727 265.418 5.161 9.642 o
-10 -13 -7 643.004 638.688 12.068 2.252 o
-10 -13 -6 327.796 313.158 5.996 7.015 o
-10 -13 -5 281.787 270.655 5.237 8.818 o
-10 -13 -4 215.359 224.357 3.567 12.999 o
-10 -13 -3 745.438 734.700 11.309 1.848 o
-10 -13 -2 46.439 46.905 0.911 94.463 o
-10 -13 -1 904.565 908.128 13.889 1.299 o
-10 -12 -51 214.506 216.691 5.920 11.671 o
-10 -12 -50 188.682 181.094 5.085 14.554 o
-10 -12 -49 10.053 12.751 1.063 374.230 o
-10 -12 -48 78.733 72.711 2.201 48.889 o
-10 -12 -47 61.508 60.188 1.973 63.678 o
-10 -12 -46 122.746 121.514 3.491 26.236 o
-10 -12 -45 210.919 206.520 5.692 12.217 o
-10 -12 -44 244.671 254.033 4.933 10.379 o
-10 -12 -43 89.879 85.234 1.822 43.189 o
-10 -12 -42 100.152 107.397 2.277 35.212 o
-10 -12 -41 236.848 245.229 4.782 10.910 o
-10 -12 -40 2.194 2.656 0.607 1617.840 o
-10 -12 -39 21.497 23.680 0.987 200.931 o
-10 -12 -38 10.440 12.599 0.835 397.255 o
-10 -12 -37 398.698 395.129 7.514 5.014 o
-10 -12 -36 50.483 58.518 1.518 77.433 o
-10 -12 -35 173.053 186.104 3.643 16.855 o
-10 -12 -34 46.758 49.031 1.290 89.316 o
-10 -12 -33 12.695 19.961 1.063 283.163 o
-10 -12 -32 19.033 23.149 0.987 218.215 o
-10 -12 -31 141.787 156.048 3.112 21.922 o
-10 -12 -30 194.866 195.363 3.871 14.806 o
-10 -12 -29 748.734 708.439 13.510 1.790 o
-10 -12 -28 360.362 346.857 6.755 5.984 o
-10 -12 -27 192.459 179.652 3.567 15.729 o
-10 -12 -26 83.878 86.373 1.897 45.035 o
-10 -12 -25 1052.040 1004.220 19.127 0.970 o
-10 -12 -24 494.905 512.089 9.715 3.403 o
-10 -12 -23 654.539 663.355 12.675 2.143 o
-10 -12 -22 29.130 29.980 0.987 152.114 o
-10 -12 -21 916.023 942.055 17.760 1.176 o
-10 -12 -20 73.388 82.198 1.822 50.907 o
-10 -12 -19 52.237 56.469 1.442 77.300 o
-10 -12 -18 221.065 222.156 4.326 12.333 o
-10 -12 -17 28.749 28.690 0.911 157.391 o
-10 -12 -16 537.770 570.759 10.854 2.898 o
-10 -12 -15 726.757 759.595 14.345 1.748 o
-10 -12 -14 455.283 450.231 8.501 4.049 o
-10 -12 -13 218.242 228.531 4.478 12.224 o
-10 -12 -12 416.141 399.835 7.590 4.782 o
-10 -12 -11 345.395 360.519 6.831 6.091 o
-10 -12 -10 24.302 28.841 0.911 175.413 o
-10 -12 -9 26.257 31.043 0.911 162.443 o
-10 -12 -8 34.137 34.078 0.987 130.647 o
-10 -12 -7 56.489 64.893 1.138 71.186 o
-10 -12 -6 740.672 700.697 10.778 1.924 o
-10 -12 -5 293.506 298.206 4.630 8.337 o
-10 -12 -4 217.932 250.086 3.947 12.042 o
-10 -12 -3 824.190 825.399 8.425 1.636 o
-10 -12 -2 255.347 253.198 3.264 10.691 o
-10 -12 -1 115.204 115.746 1.746 31.649 o
-10 -11 -52 75.139 79.618 2.505 47.439 o
-10 -11 -51 44.473 47.437 1.670 89.290 o
-10 -11 -50 85.128 87.435 2.656 41.436 o
-10 -11 -49 192.647 195.363 5.389 13.640 o
-10 -11 -48 128.938 131.153 3.795 23.998 o
-10 -11 -47 231.471 244.090 6.679 10.035 o
-10 -11 -46 17.020 24.439 1.366 208.592 o
-10 -11 -45 141.602 138.212 2.884 23.388 o
-10 -11 -44 39.005 40.378 1.214 109.368 o
-10 -11 -43 29.040 32.029 0.987 148.907 o
-10 -11 -42 72.324 77.796 1.746 52.902 o
-10 -11 -41 81.166 86.297 1.973 45.872 o
-10 -11 -40 56.926 59.277 1.442 71.481 o
-10 -11 -39 424.171 414.331 7.893 4.578 o
-10 -11 -38 34.836 36.204 1.063 125.015 o
-10 -11 -37 125.301 135.479 2.732 26.206 o
-10 -11 -36 305.847 297.447 5.768 7.703 o
-10 -11 -35 217.467 224.205 4.402 12.408 o
-10 -11 -34 33.686 38.784 0.835 127.817 o
-10 -11 -33 298.949 302.912 4.782 8.097 o
-10 -11 -32 23.865 25.806 0.759 188.800 o
-10 -11 -31 92.749 99.807 2.125 38.821 o
-10 -11 -30 263.400 247.582 4.782 9.912 o
-10 -11 -29 1147.990 1107.590 29.525 0.708 o
-10 -11 -28 125.090 133.809 3.795 24.342 o
-10 -11 -27 139.881 141.931 2.884 23.370 o
-10 -11 -26 179.985 190.658 3.795 16.029 o
-10 -11 -25 107.399 109.750 2.277 33.110 o
-10 -11 -24 44.628 47.361 1.138 94.896 o
-10 -11 -23 261.544 261.092 5.085 9.622 o
-10 -11 -22 115.220 124.398 2.581 29.227 o
-10 -11 -21 560.712 556.641 10.550 2.846 o
-10 -11 -20 103.175 114.911 2.353 33.325 o
-10 -11 -19 684.631 701.001 13.282 1.971 o
-10 -11 -18 238.871 238.322 4.630 11.045 o
-10 -11 -17 207.363 214.414 4.174 13.310 o
-10 -11 -16 103.117 108.459 2.277 34.313 o
-10 -11 -15 942.761 938.943 17.684 1.147 o
-10 -11 -14 220.573 240.447 4.706 11.716 o
-10 -11 -13 192.241 196.502 3.795 14.997 o
-10 -11 -12 177.109 189.216 3.643 16.428 o
-10 -11 -11 555.493 524.233 7.362 3.196 o
-10 -11 -10 380.413 380.480 4.402 5.847 o
-10 -11 -9 665.760 680.963 7.059 2.327 o
-10 -11 -8 399.727 412.965 4.782 5.300 o
-10 -11 -7 596.690 593.073 6.375 2.841 o
-10 -11 -6 810.233 823.350 8.273 1.672 o
-10 -11 -5 382.798 391.789 4.630 5.696 o
-10 -11 -4 352.483 364.542 4.326 6.442 o
-10 -11 -3 217.185 229.670 3.036 13.036 o
-10 -11 -2 321.700 341.620 4.099 7.298 o
-10 -11 -1 1372.570 1334.530 12.523 0.676 o
-10 -10 -53 10.036 13.510 1.063 367.445 o
-10 -10 -52 64.737 64.742 2.125 58.919 o
-10 -10 -51 332.230 333.347 9.032 5.912 o
-10 -10 -50 51.739 53.357 1.822 76.039 o
-10 -10 -49 6.380 3.188 0.987 679.112 o
-10 -10 -48 178.397 177.375 3.567 16.850 o
-10 -10 -47 24.307 23.605 0.911 188.124 o
-10 -10 -46 99.286 101.249 2.201 36.476 o
-10 -10 -45 219.696 220.562 4.326 12.435 o
-10 -10 -44 35.860 37.342 1.063 121.238 o
-10 -10 -43 80.517 79.466 1.746 48.488 o
-10 -10 -42 223.418 225.192 4.402 12.108 o
-10 -10 -41 162.255 162.044 3.264 19.220 o
-10 -10 -40 88.567 86.069 1.897 43.282 o
-10 -10 -39 238.850 255.551 5.009 10.525 o
-10 -10 -38 84.430 90.851 2.049 43.422 o
-10 -10 -37 3.356 5.237 0.531 1116.140 o
-10 -10 -36 283.757 264.962 4.174 9.215 o
-10 -10 -35 461.105 468.295 7.286 4.069 o
-10 -10 -34 313.197 295.929 4.630 7.879 o
-10 -10 -33 234.451 245.457 4.402 11.195 o
-10 -10 -32 938.052 914.656 14.117 1.242 o
-10 -10 -31 92.601 92.521 1.594 41.524 o
-10 -10 -30 238.682 232.781 4.554 11.203 o
-10 -10 -29 535.459 530.001 10.095 3.079 o
-10 -10 -28 266.377 268.226 5.237 9.299 o
-10 -10 -27 142.905 153.012 3.036 22.073 o
-10 -10 -26 254.329 260.029 5.009 9.908 o
-10 -10 -25 744.301 733.182 13.889 1.756 o
-10 -10 -24 284.854 289.933 5.541 8.370 o
-10 -10 -23 5.275 6.375 0.683 766.040 o
-10 -10 -22 153.172 160.754 3.188 20.287 o
-10 -10 -21 104.709 108.535 2.277 33.907 o
-10 -10 -20 669.330 695.688 13.130 2.028 o
-10 -10 -19 309.389 309.136 5.920 7.451 o
-10 -10 -18 50.027 49.031 1.214 85.798 o
-10 -10 -17 105.696 114.759 2.353 32.748 o
-10 -10 -16 63.781 80.756 1.746 56.858 o
-10 -10 -15 117.490 125.764 2.277 29.233 o
-10 -10 -14 119.618 137.301 2.353 27.645 o
-10 -10 -13 285.000 299.496 4.250 8.657 o
-10 -10 -12 47.557 48.423 1.138 90.007 o
-10 -10 -11 10.506 9.791 0.607 457.466 o
-10 -10 -10 1841.050 1837.580 17.229 0.387 o
-10 -10 -9 683.366 638.536 9.336 2.251 o
-10 -10 -8 43.162 49.638 1.214 94.648 o
-10 -10 -7 606.081 622.901 7.362 2.678 o
-10 -10 -6 1687.750 1648.600 15.711 0.460 o
-10 -10 -5 130.074 152.936 2.581 24.395 o
-10 -10 -4 244.510 270.427 4.023 10.492 o
-10 -10 -3 967.033 975.602 9.411 1.236 o
-10 -10 -2 229.208 255.096 3.340 11.705 o
-10 -10 -1 29.759 35.141 0.759 145.338 o
-10 -9 -54 333.316 335.548 9.108 5.860 o
-10 -9 -53 140.463 144.208 4.174 21.112 o
-10 -9 -52 58.454 62.161 2.125 64.011 o
-10 -9 -51 359.626 361.885 9.715 5.202 o
-10 -9 -50 2.736 7.134 0.759 932.163 o
-10 -9 -49 6.786 5.844 0.759 658.143 o
-10 -9 -48 66.858 65.956 1.594 60.368 o
-10 -9 -47 498.060 492.811 9.411 3.476 o
-10 -9 -46 95.452 93.887 2.049 39.121 o
-10 -9 -45 9.316 10.929 0.835 444.044 o
-10 -9 -44 164.584 163.638 3.264 18.922 o
-10 -9 -43 129.766 139.730 2.884 24.939 o
-10 -9 -42 6.775 8.577 0.683 606.419 o
-10 -9 -41 67.340 66.715 1.518 60.190 o
-10 -9 -40 69.086 66.639 1.214 60.431 o
-10 -9 -39 153.445 145.726 2.429 21.972 o
-10 -9 -38 329.088 316.194 4.933 7.228 o
-10 -9 -37 316.661 312.247 4.858 7.554 o
-10 -9 -36 13.910 13.965 0.531 345.108 o
-10 -9 -35 936.537 927.331 14.269 1.232 o
-10 -9 -34 17.887 23.073 0.683 239.144 o
-10 -9 -33 182.569 188.001 3.036 16.564 o
-10 -9 -32 478.779 470.420 7.286 3.915 o
-10 -9 -31 293.666 299.345 4.706 8.296 o
-10 -9 -30 215.812 213.807 4.174 12.887 o
-10 -9 -29 432.413 436.190 8.349 4.328 o
-10 -9 -28 44.114 45.084 1.214 96.633 o
-10 -9 -27 1618.780 1609.810 30.360 0.426 o
-10 -9 -26 13.188 11.157 0.759 365.100 o
-10 -9 -25 102.215 102.995 2.125 35.631 o
-10 -9 -24 1091.510 1114.570 21.024 0.861 o
-10 -9 -23 681.578 684.075 12.903 2.021 o
-10 -9 -22 40.130 48.196 1.214 100.473 o
-10 -9 -21 339.272 359.912 6.907 6.174 o
-10 -9 -20 232.735 246.747 4.782 11.041 o
-10 -9 -19 440.023 447.878 8.501 4.188 o
-10 -9 -18 738.280 749.045 8.197 1.948 o
-10 -9 -17 103.116 122.652 2.277 32.602 o
-10 -9 -16 1111.630 1134.690 11.992 0.947 o
-10 -9 -15 1864.070 1842.060 17.305 0.380 o
-10 -9 -14 21.396 27.323 0.911 193.735 o
-10 -9 -13 304.216 315.283 4.402 7.921 o
-10 -9 -12 646.193 683.316 7.666 2.373 o
-10 -9 -11 755.196 754.813 8.273 1.891 o
-10 -9 -10 87.416 94.190 1.973 41.981 o
-10 -9 -9 4497.280 4395.900 42.655 0.071 o
-10 -9 -8 171.958 201.891 3.947 16.064 o
-10 -9 -7 405.288 413.193 5.313 5.161 o
-10 -9 -6 162.617 168.875 2.732 19.392 o
-10 -9 -5 254.472 275.437 3.947 10.074 o
-10 -9 -4 304.110 305.492 4.782 7.940 o
-10 -9 -3 11.924 18.747 0.759 323.864 o
-10 -9 -2 259.313 262.078 4.782 9.808 o
-10 -9 -1 342.038 358.849 5.161 6.523 o
-10 -8 -55 32.212 38.936 1.897 111.970 o
-10 -8 -54 91.532 86.752 2.732 39.169 o
-10 -8 -53 32.666 33.168 1.442 127.206 o
-10 -8 -52 248.025 255.475 6.983 9.187 o
-10 -8 -51 9.031 8.273 0.759 505.095 o
-10 -8 -50 175.278 174.871 3.491 17.268 o
-10 -8 -49 511.015 509.584 9.715 3.312 o
-10 -8 -48 90.212 96.771 2.125 40.112 o
-10 -8 -47 131.446 138.819 2.884 24.759 o
-10 -8 -46 63.518 71.573 1.670 60.308 o
-10 -8 -45 248.496 247.202 4.782 10.438 o
-10 -8 -44 243.092 242.496 4.782 10.724 o
-10 -8 -43 199.529 192.479 3.795 14.662 o
-10 -8 -42 31.246 30.360 0.759 148.310 o
-10 -8 -41 807.451 774.015 11.916 1.640 o
-10 -8 -40 194.936 195.667 3.112 15.341 o
-10 -8 -39 463.303 448.562 6.983 4.169 o
-10 -8 -38 22.347 22.390 0.607 211.391 o
-10 -8 -37 109.355 107.549 2.049 33.402 o
-10 -8 -36 41.903 39.164 0.835 109.228 o
-10 -8 -35 306.344 296.460 4.630 8.037 o
-10 -8 -34 24.678 27.703 0.835 178.196 o
-10 -8 -33 1294.010 1274.190 19.582 0.690 o
-10 -8 -32 560.883 561.727 8.652 2.973 o
-10 -8 -31 107.564 108.459 1.822 34.192 o
-10 -8 -30 93.177 107.397 2.201 37.339 o
-10 -8 -29 84.215 86.525 1.822 45.131 o
-10 -8 -28 221.598 231.643 4.478 11.999 o
-10 -8 -27 475.465 479.376 9.108 3.709 o
-10 -8 -26 432.309 433.154 8.349 4.343 o
-10 -8 -25 1625.680 1665.370 31.422 0.412 o
-10 -8 -24 441.385 460.554 8.728 4.092 o
-10 -8 -23 273.696 272.932 5.313 8.985 o
-10 -8 -22 361.846 373.725 7.210 5.670 o
-10 -8 -21 334.050 357.938 6.831 6.291 o
-10 -8 -20 264.849 276.044 4.023 9.686 o
-10 -8 -19 189.936 200.676 3.112 15.512 o
-10 -8 -18 679.895 679.521 7.666 2.257 o
-10 -8 -17 727.832 760.581 8.045 1.965 o
-10 -8 -16 1020.400 1005.280 10.550 1.131 o
-10 -8 -15 11.421 19.430 1.290 280.730 o
-10 -8 -14 52.303 60.036 1.290 76.541 o
-10 -8 -13 113.207 146.029 2.732 27.336 o
-10 -8 -12 3253.130 3203.310 29.373 0.133 o
-10 -8 -11 728.413 787.222 9.336 1.889 o
-10 -8 -10 673.950 727.338 7.969 2.185 o
-10 -8 -9 85.923 105.575 2.125 40.075 o
-10 -8 -8 586.896 581.308 6.983 2.890 o
-10 -8 -7 54.168 59.960 1.290 74.737 o
-10 -8 -6 507.439 504.727 6.527 3.636 o
-10 -8 -5 1235.590 1270.320 14.041 0.773 o
-10 -8 -4 492.842 508.294 6.755 3.711 o
-10 -8 -3 396.226 418.506 6.831 5.020 o
-10 -8 -2 1913.140 1975.640 20.189 0.348 o
-10 -8 -1 298.321 339.267 4.782 7.682 o
-10 -7 -55 275.385 257.904 7.134 8.362 o
-10 -7 -54 26.178 29.828 1.670 143.946 o
-10 -7 -53 4.070 6.072 0.911 773.232 o
-10 -7 -52 237.575 239.612 4.706 11.031 o
-10 -7 -51 109.023 98.365 2.201 34.280 o
-10 -7 -50 283.149 276.879 5.389 8.640 o
-10 -7 -49 198.320 190.885 3.795 14.788 o
-10 -7 -48 39.061 42.883 1.214 106.923 o
-10 -7 -47 9.760 9.563 0.531 492.496 o
-10 -7 -46 134.088 136.997 2.277 25.399 o
-10 -7 -45 283.945 277.638 4.326 8.973 o
-10 -7 -44 95.447 90.244 1.594 40.932 o
-10 -7 -43 103.249 102.084 1.746 36.340 o
-10 -7 -42 281.615 275.892 4.326 9.066 o
-10 -7 -41 72.657 71.648 1.290 56.312 o
-10 -7 -40 228.438 223.522 3.567 12.366 o
-10 -7 -39 36.773 37.114 0.835 122.299 o
-10 -7 -38 432.215 414.407 6.451 4.698 o
-10 -7 -37 433.725 430.498 8.197 4.364 o
-10 -7 -36 22.523 20.645 0.607 216.012 o
-10 -7 -35 289.616 280.977 4.402 8.740 o
-10 -7 -34 945.271 916.933 17.305 1.165 o
-10 -7 -33 631.528 610.378 9.487 2.488 o
-10 -7 -32 419.023 420.858 6.527 4.795 o
-10 -7 -31 954.124 936.894 14.421 1.200 o
-10 -7 -30 76.467 81.287 1.442 51.076 o
-10 -7 -29 71.595 74.760 1.670 54.457 o
-10 -7 -28 8.363 12.979 0.835 442.151 o
-10 -7 -27 349.738 368.564 7.059 5.913 o
-10 -7 -26 0.826 3.871 0.683 1769.820 o
-10 -7 -25 301.743 303.215 5.844 7.706 o
-10 -7 -24 535.866 538.729 10.246 3.040 o
-10 -7 -23 349.128 357.559 6.831 6.056 o
-10 -7 -22 135.850 143.752 2.505 24.330 o
-10 -7 -21 660.797 712.537 7.818 2.261 o
-10 -7 -20 709.914 700.849 8.045 2.109 o
-10 -7 -19 75.394 84.399 1.670 50.014 o
-10 -7 -18 792.679 833.596 9.108 1.681 o
-10 -7 -17 2482.450 2497.300 21.783 0.221 o
-10 -7 -16 546.325 578.500 6.679 3.135 o
-10 -7 -15 579.958 590.872 6.983 2.901 o
-10 -7 -14 1654.130 1663.170 15.483 0.470 o
-10 -7 -13 666.493 733.410 9.487 2.143 o
-10 -7 -12 808.487 817.505 9.336 1.659 o
-10 -7 -11 374.621 396.495 5.313 5.680 o
-10 -7 -10 546.516 581.233 7.210 3.094 o
-10 -7 -9 38.003 47.437 1.138 105.635 o
-10 -7 -8 493.777 476.416 6.527 3.845 o
-10 -7 -7 2273.030 2231.120 21.252 0.263 o
-10 -7 -6 394.613 416.380 5.996 5.179 o
-10 -7 -5 2998.190 2958.840 28.841 0.154 o
-10 -7 -4 1269.090 1325.340 14.952 0.726 o
-10 -7 -3 1380.160 1376.730 14.800 0.648 o
-10 -7 -2 1598.630 1640.480 16.622 0.488 o
-10 -7 -1 6747.100 6648.500 76.354 0.031 o
-10 -6 -55 11.479 8.880 0.987 394.920 o
-10 -6 -54 68.854 69.979 1.670 57.434 o
-10 -6 -53 160.221 156.503 3.188 19.779 o
-10 -6 -52 37.215 36.128 1.366 114.915 o
-10 -6 -51 109.451 112.027 2.429 32.029 o
-10 -6 -50 225.990 216.311 4.326 12.239 o
-10 -6 -49 303.696 292.817 4.630 8.147 o
-10 -6 -48 45.925 48.575 0.987 93.415 o
-10 -6 -47 88.783 86.069 1.518 44.335 o
-10 -6 -46 121.649 119.161 1.973 29.574 o
-10 -6 -45 41.835 42.427 0.911 105.624 o
-10 -6 -44 219.335 215.552 3.415 13.104 o
-10 -6 -43 92.056 99.655 1.746 40.111 o
-10 -6 -42 271.109 272.325 4.326 9.439 o
-10 -6 -41 21.008 21.024 0.683 223.085 o
-10 -6 -40 89.301 84.931 1.518 44.355 o
-10 -6 -39 425.722 417.443 6.527 4.741 o
-10 -6 -38 231.212 226.558 3.567 12.162 o
-10 -6 -37 33.218 32.561 0.835 137.576 o
[truncated: 1,299,121 more chars]
