# Supplementary material for: Fragmentation and transferability in Hirshfeld atom refinement
Source: IUCrJ. 2022 Feb 26;9(Pt 2):298–315. doi: 10.1107/S2052252522000690 (PMC8895009; doi:10.1107/S2052252522000690)
Supplement: Supplementary file 2 [file m-09-00298-sup2.zip › cif/transferable_atomic_densities/ARAQUH.cif]

data_ARAQUH
_audit_creation_date               2021-06-17
_audit_creation_method
;
Olex2 1.3
(compiled 2020.07.31 svn.rc2a77460 for OlexSys, GUI svn.r6145)
;
_audit_contact_author_address      ?
_audit_contact_author_email        ?
_audit_contact_author_name         ''
_audit_contact_author_phone        ?
_publ_contact_author_id_orcid      ?
_publ_section_references
;
Bourhis, L.J., Dolomanov, O.V., Gildea, R.J., Howard, J.A.K., Puschmann, H.
 (2015). Acta Cryst. A71, 59-75.

Dolomanov, O.V., Bourhis, L.J., Gildea, R.J, Howard, J.A.K. & Puschmann, H.
 (2009), J. Appl. Cryst. 42, 339-341.
;
_chemical_formula_moiety           'C3 H5 N O2'
_chemical_formula_sum              'C3 H5 N O2'
_chemical_formula_weight           87.079
loop_
  _atom_type_symbol
  _atom_type_scat_dispersion_real
  _atom_type_scat_dispersion_imag
  _atom_type_scat_Cromer_Mann_a1
  _atom_type_scat_Cromer_Mann_a2
  _atom_type_scat_Cromer_Mann_a3
  _atom_type_scat_Cromer_Mann_a4
  _atom_type_scat_Cromer_Mann_b1
  _atom_type_scat_Cromer_Mann_b2
  _atom_type_scat_Cromer_Mann_b3
  _atom_type_scat_Cromer_Mann_b4
  _atom_type_scat_Cromer_Mann_c
  _atom_type_scat_source
  _atom_type_scat_dispersion_source
 H 0.00000 0.00000 0.49300 0.32291 0.14019 0.04081 10.51090 26.12570 3.14236
 57.79970 0.0030380000826
 'International Tables Volume C Table 6.1.1.4 (pp. 500-502)'
 'Henke, Gullikson and Davis, At. Data and Nucl. Data Tables, 1993, 54, 2'
 C 0.01920 0.00962 2.31000 1.02000 1.58860 0.86500 20.84390 10.20750 0.56870
 51.65120 0.215599998832
 'International Tables Volume C Table 6.1.1.4 (pp. 500-502)'
 'Henke, Gullikson and Davis, At. Data and Nucl. Data Tables, 1993, 54, 2'
 O 0.05239 0.03377 3.04850 2.28680 1.54630 0.86700 13.27710 5.70110 0.32390
 32.90890 0.250800013542
 'International Tables Volume C Table 6.1.1.4 (pp. 500-502)'
 'Henke, Gullikson and Davis, At. Data and Nucl. Data Tables, 1993, 54, 2'
 N 0.03256 0.01839 12.21260 3.13220 2.01250 1.16630 0.00570 9.89330 28.99750
 0.58260 -11.5290002823
 'International Tables Volume C Table 6.1.1.4 (pp. 500-502)'
 'Henke, Gullikson and Davis, At. Data and Nucl. Data Tables, 1993, 54, 2'

_space_group_crystal_system        'monoclinic'
_space_group_IT_number             14
_space_group_name_H-M_alt          'P 1 21/c 1'
_space_group_name_Hall             '-P 2ybc'
loop_
  _space_group_symop_id
  _space_group_symop_operation_xyz
 1 x,y,z
 2 -x,y+1/2,-z+1/2
 3 -x,-y,-z
 4 x,-y-1/2,z-1/2

_symmetry_Int_Tables_number        14
_cell_length_a                     15.5186(7)
_cell_length_b                     5.1007(2)
_cell_length_c                     10.9250(5)
_cell_angle_alpha                  90
_cell_angle_beta                   107.651(5)
_cell_angle_gamma                  90
_cell_volume                       824.06(7)
_cell_formula_units_Z              8
_cell_measurement_temperature    150(2)
_cell_measurement_reflns_used    2255
_cell_measurement_theta_min      5.9760
_cell_measurement_theta_max      62.5620
_exptl_absorpt_coefficient_mu      1.023
_exptl_crystal_density_diffrn      1.404
_exptl_crystal_F_000               369.487
_exptl_crystal_size_max            0.221
_exptl_crystal_size_mid            0.16
_exptl_crystal_size_min            0.159
_exptl_crystal_description       'transparent prism'
_exptl_crystal_colour            colorless
_diffrn_measurement_device_type  'Xcalibur, Sapphire3, Gemini ultra'
_diffrn_reflns_av_R_equivalents    0.0000
_diffrn_reflns_av_unetI/netI       0.0206
_diffrn_reflns_Laue_measured_fraction_full  0.9909
_diffrn_reflns_Laue_measured_fraction_max  0.9909
_diffrn_reflns_limit_h_max         17
_diffrn_reflns_limit_h_min         -17
_diffrn_reflns_limit_k_max         5
_diffrn_reflns_limit_k_min         0
_diffrn_reflns_limit_l_max         12
_diffrn_reflns_limit_l_min         0
_diffrn_reflns_number              1310
_diffrn_reflns_point_group_measured_fraction_full  0.9909
_diffrn_reflns_point_group_measured_fraction_max  0.9909
_diffrn_reflns_theta_full          62.7546
_diffrn_reflns_theta_max           62.75
_diffrn_reflns_theta_min           5.98
_diffrn_ambient_temperature        150.15
_diffrn_measured_fraction_theta_full  0.9909
_diffrn_measured_fraction_theta_max  0.9909
_diffrn_radiation_type             'Cu K\a'
_diffrn_radiation_wavelength       1.54184
_reflns_Friedel_coverage           0.0
_reflns_limit_h_max                17
_reflns_limit_h_min                -17
_reflns_limit_k_max                5
_reflns_limit_k_min                0
_reflns_limit_l_max                12
_reflns_limit_l_min                0
_reflns_number_gt                  1207
_reflns_number_total               1310
_reflns_threshold_expression       I>=2u(I)
_computing_molecular_graphics      'Olex2 1.3 (Dolomanov et al., 2009)'
_computing_publication_material    'Olex2 1.3 (Dolomanov et al., 2009)'
_computing_structure_refinement    'olex2.refine 1.3 (Bourhis et al., 2015)'
_refine_diff_density_max           0.3809
_refine_diff_density_min           -0.1110
_refine_diff_density_rms           0.0347
_refine_ls_d_res_high              0.8671
_refine_ls_d_res_low               7.3940
_refine_ls_goodness_of_fit_ref     1.1586
_refine_ls_hydrogen_treatment      refall
_refine_ls_matrix_type             full
_refine_ls_number_constraints      0
_refine_ls_number_parameters       199
_refine_ls_number_reflns           1310
_refine_ls_number_restraints       4
_refine_ls_R_factor_all            0.0290
_refine_ls_R_factor_gt             0.0265
_refine_ls_restrained_S_all        1.1565
_refine_ls_shift/su_max            0.0003
_refine_ls_shift/su_mean           0.0000
_refine_ls_structure_factor_coef   Fsqd
_refine_ls_weighting_details      
 'w=1/[\s^2^(Fo^2^)+(0.0409P)^2^+0.0283P] where P=(Fo^2^+2Fc^2^)/3'
_refine_ls_weighting_scheme        calc
_refine_ls_wR_factor_gt            0.0666
_refine_ls_wR_factor_ref           0.0689
_olex2_refinement_description
;
1. Restrained distances
 N1-H1A = N1-H1B
 0.88 with sigma of 0.02
 N11-H11A = N11-H11B
 0.88 with sigma of 0.02
;
loop_
  _atom_site_label
  _atom_site_type_symbol
  _atom_site_fract_x
  _atom_site_fract_y
  _atom_site_fract_z
  _atom_site_U_iso_or_equiv
  _atom_site_adp_type
  _atom_site_occupancy
  _atom_site_refinement_flags_posn
 C1 C 0.34079(6) 0.39155(17) 0.43943(9) 0.0214(2) Uani 1.000000 .
 C2 C 0.41350(7) 0.3999(2) 0.56565(9) 0.0262(3) Uani 1.000000 .
 H2 H 0.4555(11) 0.228(3) 0.5862(13) 0.051(4) Uani 1.000000 .
 C3 C 0.40099(8) 0.5530(2) 0.67235(11) 0.0314(3) Uani 1.000000 .
 H3A H 0.3408(12) 0.667(4) 0.6548(14) 0.055(4) Uani 1.000000 .
 H3B H 0.4338(11) 0.490(4) 0.7684(15) 0.060(4) Uani 1.000000 .
 N1 N 0.31034(7) 0.61886(19) 0.38499(10) 0.0280(2) Uani 1.000000 D
 H1A H 0.2654(11) 0.620(3) 0.3064(14) 0.046(4) Uani 1.000000 D
 H1B H 0.3344(12) 0.778(3) 0.4211(15) 0.047(4) Uani 1.000000 D
 O1 O 0.31121(5) 0.17637(14) 0.39332(6) 0.0275(2) Uani 1.000000 .
 O2 O 0.46014(5) 0.64130(15) 0.60262(7) 0.0334(2) Uani 1.000000 .
 C11 C 0.16821(6) 0.10585(17) 0.56660(9) 0.0234(2) Uani 1.000000 .
 C12 C 0.11413(7) 0.1198(2) 0.42774(10) 0.0292(3) Uani 1.000000 .
 H12 H 0.1305(11) -0.028(4) 0.3663(14) 0.058(4) Uani 1.000000 .
 C13 C 0.02155(8) 0.2193(2) 0.39171(12) 0.0363(3) Uani 1.000000 .
 H13A H -0.0280(11) 0.153(3) 0.3059(15) 0.062(5) Uani 1.000000 .
 H13B H -0.0034(11) 0.293(3) 0.4654(17) 0.059(4) Uani 1.000000 .
 N11 N 0.18840(6) 0.3313(2) 0.62850(10) 0.0271(2) Uani 1.000000 D
 H11A H 0.2239(10) 0.330(3) 0.7156(14) 0.039(4) Uani 1.000000 D
 H11B H 0.1732(12) 0.494(3) 0.5847(14) 0.053(5) Uani 1.000000 D
 O11 O 0.18957(5) -0.11122(13) 0.61663(6) 0.0297(2) Uani 1.000000 .
 O12 O 0.09373(6) 0.37312(15) 0.37285(7) 0.0411(2) Uani 1.000000 .

loop_
  _atom_site_aniso_label
  _atom_site_aniso_U_11
  _atom_site_aniso_U_22
  _atom_site_aniso_U_33
  _atom_site_aniso_U_12
  _atom_site_aniso_U_13
  _atom_site_aniso_U_23
 C1 0.0265(5) 0.0139(5) 0.0208(5) -0.0002(3) 0.0025(4) -0.0008(3)
 C2 0.0254(5) 0.0231(6) 0.0257(5) 0.0009(4) 0.0012(4) -0.0016(4)
 H2 0.069(10) 0.022(8) 0.040(8) 0.001(8) -0.016(7) -0.002(7)
 C3 0.0313(5) 0.0375(6) 0.0225(6) -0.0049(5) 0.0040(4) -0.0051(4)
 H3A 0.053(10) 0.069(12) 0.041(9) 0.009(9) 0.010(7) -0.017(8)
 H3B 0.059(10) 0.074(13) 0.039(9) -0.024(9) 0.002(8) -0.012(9)
 N1 0.0388(6) 0.0139(6) 0.0245(5) -0.0018(4) -0.0009(4) -0.0003(4)
 H1A 0.063(12) 0.024(9) 0.050(12) -0.003(8) 0.015(10) 0.003(8)
 H1B 0.064(12) 0.028(11) 0.042(9) -0.010(9) 0.003(8) -0.007(8)
 O1 0.0364(4) 0.0126(4) 0.0265(4) -0.0006(3) -0.0009(3) -0.0007(2)
 O2 0.0290(4) 0.0363(4) 0.0323(4) -0.0103(3) 0.0052(3) -0.0090(3)
 C11 0.0280(5) 0.0146(6) 0.0228(5) -0.0011(3) 0.0007(4) 0.0006(3)
 C12 0.0342(5) 0.0244(6) 0.0236(5) -0.0017(4) 0.0008(4) -0.0011(4)
 H12 0.075(11) 0.054(11) 0.042(9) 0.010(10) 0.013(8) -0.001(9)
 C13 0.0334(6) 0.0323(6) 0.0340(6) 0.0010(5) -0.0037(5) -0.0000(5)
 H13A 0.053(10) 0.057(11) 0.051(10) -0.002(8) -0.023(9) -0.014(8)
 H13B 0.051(10) 0.045(10) 0.070(11) 0.012(8) 0.004(9) -0.021(9)
 N11 0.0349(5) 0.0139(5) 0.0245(5) -0.0002(4) -0.0029(4) 0.0017(4)
 H11A 0.048(10) 0.015(8) 0.049(10) 0.000(7) 0.007(9) 0.011(8)
 H11B 0.069(12) 0.043(12) 0.034(9) 0.014(10) -0.003(8) 0.006(9)
 O11 0.0395(4) 0.0139(4) 0.0281(4) 0.0004(3) -0.0010(3) 0.0000(2)
 O12 0.0465(5) 0.0351(5) 0.0314(4) -0.0047(3) -0.0038(3) 0.0119(3)

loop_
  _geom_bond_atom_site_label_1
  _geom_bond_atom_site_label_2
  _geom_bond_distance
  _geom_bond_site_symmetry_2
  _geom_bond_publ_flag
 C1 C2 1.4943(14) . ?
 C1 N1 1.3232(13) . ?
 C1 O1 1.2365(11) . ?
 C2 H2 1.077(16) . ?
 C2 C3 1.4640(15) . ?
 C2 O2 1.4232(12) . ?
 C3 H3A 1.066(17) . ?
 C3 H3B 1.067(17) . ?
 C3 O2 1.4318(13) . ?
 N1 H1A 0.927(14) . ?
 N1 H1B 0.931(14) . ?
 C11 C12 1.4963(14) . ?
 C11 N11 1.3225(13) . ?
 C11 O11 1.2348(11) . ?
 C12 H12 1.089(18) . ?
 C12 C13 1.4607(16) . ?
 C12 O12 1.4192(13) . ?
 C13 H13A 1.070(14) . ?
 C13 H13B 1.061(18) . ?
 C13 O12 1.4329(15) . ?
 N11 H11A 0.944(14) . ?
 N11 H11B 0.950(14) . ?

loop_
  _geom_angle_atom_site_label_1
  _geom_angle_atom_site_label_2
  _geom_angle_atom_site_label_3
  _geom_angle
  _geom_angle_site_symmetry_1
  _geom_angle_site_symmetry_3
  _geom_angle_publ_flag
 N1 C1 C2 117.16(8) . . ?
 O1 C1 C2 118.98(8) . . ?
 O1 C1 N1 123.83(9) . . ?
 H2 C2 C1 114.1(7) . . ?
 C3 C2 C1 120.31(9) . . ?
 C3 C2 H2 119.2(7) . . ?
 O2 C2 C1 117.61(8) . . ?
 O2 C2 H2 115.0(8) . . ?
 O2 C2 C3 59.44(6) . . ?
 H3A C3 C2 117.9(8) . . ?
 H3B C3 C2 118.9(10) . . ?
 H3B C3 H3A 118.1(12) . . ?
 O2 C3 C2 58.86(6) . . ?
 O2 C3 H3A 113.7(10) . . ?
 O2 C3 H3B 115.2(8) . . ?
 H1A N1 C1 119.2(9) . . ?
 H1B N1 C1 122.2(10) . . ?
 H1B N1 H1A 118.6(14) . . ?
 C3 O2 C2 61.70(7) . . ?
 N11 C11 C12 116.75(8) . . ?
 O11 C11 C12 118.96(8) . . ?
 O11 C11 N11 124.27(9) . . ?
 H12 C12 C11 115.3(8) . . ?
 C13 C12 C11 119.55(10) . . ?
 C13 C12 H12 117.9(9) . . ?
 O12 C12 C11 117.15(8) . . ?
 O12 C12 H12 115.7(9) . . ?
 O12 C12 C13 59.66(7) . . ?
 H13A C13 C12 120.9(10) . . ?
 H13B C13 C12 118.2(8) . . ?
 H13B C13 H13A 116.4(13) . . ?
 O12 C13 C12 58.73(7) . . ?
 O12 C13 H13A 115.5(11) . . ?
 O12 C13 H13B 113.3(9) . . ?
 H11A N11 C11 119.0(8) . . ?
 H11B N11 C11 121.1(10) . . ?
 H11B N11 H11A 119.6(13) . . ?
 C13 O12 C12 61.61(7) . . ?

loop_
  _geom_torsion_atom_site_label_1
  _geom_torsion_atom_site_label_2
  _geom_torsion_atom_site_label_3
  _geom_torsion_atom_site_label_4
  _geom_torsion
  _geom_torsion_site_symmetry_1
  _geom_torsion_site_symmetry_2
  _geom_torsion_site_symmetry_3
  _geom_torsion_site_symmetry_4
  _geom_torsion_publ_flag
 C1 C2 C3 O2 -106.15(14) . . . . ?
 C1 C2 O2 C3 110.65(12) . . . . ?
 C11 C12 C13 O12 106.02(15) . . . . ?
 C11 C12 O12 C13 -110.00(13) . . . . ?

loop_
  _refln_index_h
  _refln_index_k
  _refln_index_l
  _refln_F_squared_calc
  _refln_F_squared_meas
  _refln_F_squared_sigma
  _refln_F_squared_weight
  _refln_observed_status
-17 0 2 0.304 0.707 0.272 668.828 o
-17 0 4 0.237 0.348 0.326 506.933 o
-17 0 6 5.469 7.957 0.663 84.622 o
-17 1 1 0.704 0.587 0.326 459.924 o
-17 1 2 19.741 20.491 1.065 24.439 o
-17 1 3 1.831 1.272 0.272 463.534 o
-17 1 4 27.518 25.263 1.750 11.536 o
-17 1 5 37.170 40.971 1.489 10.022 o
-17 1 6 2.330 2.522 0.337 303.365 o
-16 0 2 0.479 -0.120 0.348 444.732 o
-16 0 4 79.355 78.681 3.044 2.634 o
-16 0 6 22.446 27.024 1.109 20.180 o
-16 0 8 97.331 86.410 2.315 2.551 o
-16 1 1 59.367 65.071 2.000 4.819 o
-16 1 2 53.164 59.897 1.620 6.207 o
-16 1 3 9.468 9.468 0.674 66.394 o
-16 1 4 12.198 14.740 0.989 35.471 o
-16 1 5 1.527 2.555 0.435 233.668 o
-16 1 6 58.395 64.756 1.435 5.849 o
-16 1 7 6.500 6.870 0.489 115.781 o
-16 1 8 4.592 4.294 0.478 148.606 o
-16 2 1 123.364 134.403 2.728 1.522 o
-16 2 2 0.016 -0.239 0.326 542.915 o
-16 2 3 165.557 184.277 2.652 0.945 o
-16 2 4 0.117 0.043 0.174 1761.080 o
-16 2 5 14.678 13.001 0.587 53.731 o
-16 2 6 2.626 2.239 0.250 403.261 o
-15 0 2 31.351 32.372 1.565 11.517 o
-15 0 4 1.822 2.457 0.500 184.123 o
-15 0 6 99.122 103.726 1.978 2.441 o
-15 0 8 13.029 14.186 1.065 31.893 o
-15 1 1 49.418 48.004 1.576 7.349 o
-15 1 2 18.129 16.882 0.946 30.148 o
-15 1 3 3.408 3.522 0.435 188.955 o
-15 1 4 0.101 0.239 0.272 741.880 o
-15 1 5 2.838 2.348 0.315 309.583 o
-15 1 6 0.025 0.043 0.196 1478.160 o
-15 1 7 36.262 36.166 1.044 13.432 o
-15 1 8 0.208 0.239 0.272 722.867 o
-15 1 9 36.032 35.579 1.218 12.447 o
-15 2 1 149.055 154.231 4.207 0.965 o
-15 2 2 4.582 4.218 0.663 96.635 o
-15 2 3 12.629 10.457 0.761 50.218 o
-15 2 4 2.807 3.207 0.370 247.191 o
-15 2 5 50.511 50.831 1.283 7.862 o
-15 2 6 0.192 0.239 0.239 917.020 o
-15 2 7 94.278 92.997 2.609 2.392 o
-15 2 8 1.363 1.228 0.272 507.696 o
-15 3 1 0.354 0.239 0.467 254.443 o
-15 3 2 131.974 129.990 2.555 1.481 o
-15 3 3 9.103 8.338 0.544 85.558 o
-15 3 4 0.003 -0.272 0.272 783.523 o
-15 3 5 20.735 17.654 0.815 30.926 o
-14 0 2 496.230 523.035 6.272 0.120 o
-14 0 4 672.011 735.640 10.284 0.062 o
-14 0 6 697.229 752.652 7.425 0.062 o
-14 0 8 9.750 8.979 0.902 46.946 o
-14 0 10 219.773 229.759 3.718 0.560 o
-14 1 1 17.425 21.143 1.076 25.517 o
-14 1 2 123.326 130.131 2.609 1.575 o
-14 1 3 9.158 8.729 0.674 68.501 o
-14 1 4 64.815 68.571 1.609 4.923 o
-14 1 5 0.163 -0.250 0.250 882.592 o
-14 1 6 30.058 33.079 0.870 17.815 o
-14 1 7 74.423 75.550 1.304 4.393 o
-14 1 8 105.837 112.184 1.837 2.233 o
-14 1 9 4.236 5.055 0.511 137.007 o
-14 1 10 19.154 20.241 1.065 24.910 o
-14 2 1 238.997 253.729 4.359 0.462 o
-14 2 2 21.895 23.285 1.402 16.854 o
-14 2 3 9.164 7.414 0.674 70.597 o
-14 2 4 0.259 0.283 0.272 710.367 o
-14 2 5 154.143 155.622 2.424 1.152 o
-14 2 6 45.194 45.461 1.283 9.107 o
-14 2 7 5.057 5.414 0.663 91.771 o
-14 2 8 1.501 1.837 0.446 232.893 o
-14 2 9 0.261 -0.196 0.196 1338.460 o
-14 3 1 2.832 2.500 0.391 238.742 o
-14 3 2 80.805 78.268 1.544 3.773 o
-14 3 3 6.407 5.587 0.467 127.259 o
-14 3 4 0.278 0.120 0.239 909.783 o
-14 3 5 3.087 2.500 0.424 210.157 o
-14 3 6 53.627 55.342 1.489 6.681 o
-14 3 7 23.626 24.698 0.946 22.836 o
-13 0 2 29.085 37.634 6.664 1.232 o
-13 0 4 42.425 36.253 1.348 10.183 o
-13 0 6 98.737 108.249 2.131 2.335 o
-13 0 8 154.009 158.916 3.011 1.072 o
-13 0 10 3.412 3.989 0.663 102.772 o
-13 1 1 6.420 6.479 0.674 82.038 o
-13 1 2 107.502 106.879 2.337 2.086 o
-13 1 3 124.835 129.587 1.978 1.691 o
-13 1 4 106.685 115.706 2.468 1.974 o
-13 1 5 70.662 73.811 1.294 4.704 o
-13 1 6 195.755 196.528 2.011 0.784 o
-13 1 7 70.917 69.354 1.272 4.865 o
-13 1 8 3.020 2.218 0.294 327.686 o
-13 1 9 37.458 35.405 1.196 12.233 o
-13 1 10 5.092 5.914 0.489 131.809 o
-13 2 1 91.840 90.584 2.794 2.375 o
-13 2 2 40.498 44.613 1.522 8.999 o
-13 2 3 82.484 79.518 2.065 3.274 o
-13 2 4 2.750 2.152 0.315 317.384 o
-13 2 5 13.275 14.490 0.652 51.441 o
-13 2 6 10.211 9.816 0.533 78.363 o
-13 2 7 2.810 2.892 0.370 251.383 o
-13 2 8 0.006 0.000 0.326 543.904 o
-13 2 9 0.122 0.544 0.152 1886.550 o
-13 3 1 7.994 7.131 0.826 57.906 o
-13 3 2 1.404 1.141 0.304 436.068 o
-13 3 3 0.190 0.413 0.239 893.841 o
-13 3 4 15.105 16.230 0.946 33.404 o
-13 3 5 0.550 0.315 0.272 661.160 o
-13 3 6 22.386 22.100 0.989 23.724 o
-13 3 7 12.987 12.903 0.717 49.812 o
-13 3 8 10.204 9.196 0.544 78.504 o
-13 4 3 16.317 16.371 1.402 20.140 o
-12 0 2 150.914 156.285 3.392 1.056 o
-12 0 4 45.923 47.743 1.522 7.980 o
-12 0 6 283.807 271.708 2.989 0.392 o
-12 0 8 311.736 308.505 4.229 0.308 o
-12 0 10 2.766 1.794 0.402 240.434 o
-12 1 1 3.918 4.511 0.544 131.538 o
-12 1 2 33.553 34.851 1.326 12.444 o
-12 1 3 34.780 36.286 1.022 14.035 o
-12 1 4 279.246 293.362 2.718 0.385 o
-12 1 5 13.039 12.414 0.554 61.215 o
-12 1 6 0.347 0.424 0.196 1180.220 o
-12 1 7 13.877 14.088 0.565 55.692 o
-12 1 8 55.774 63.549 1.348 6.315 o
-12 1 9 20.553 21.045 0.761 30.743 o
-12 1 10 1.109 1.359 0.261 555.778 o
-12 1 11 2.049 1.587 0.391 272.149 o
-12 2 1 479.870 495.793 5.163 0.133 o
-12 2 2 12.666 10.718 0.848 44.521 o
-12 2 3 116.503 117.989 2.522 1.777 o
-12 2 4 0.146 0.326 0.272 726.018 o
-12 2 5 131.201 132.751 1.891 1.593 o
-12 2 6 6.593 7.990 0.554 98.069 o
-12 2 7 182.140 187.799 2.478 0.851 o
-12 2 8 17.601 17.806 0.989 28.938 o
-12 2 9 101.929 103.857 2.207 2.282 o
-12 2 10 2.850 2.522 0.337 284.309 o
-12 3 1 0.003 0.750 0.391 361.064 o
-12 3 2 11.856 12.044 0.989 37.273 o
-12 3 3 0.609 0.707 0.272 624.713 o
-12 3 4 81.088 83.964 4.207 1.851 o
-12 3 5 0.658 0.935 0.337 426.646 o
-12 3 6 6.764 6.468 0.522 108.195 o
-12 3 7 4.589 4.261 0.402 179.770 o
-12 3 8 0.573 0.239 0.207 1032.430 o
-12 3 9 4.747 5.381 0.707 85.069 o
-12 4 1 0.526 0.707 0.272 636.220 o
-12 4 2 105.448 98.965 1.881 2.382 o
-12 4 3 6.216 5.642 0.489 123.071 o
-12 4 4 0.140 0.641 0.207 1124.170 o
-12 4 5 20.283 20.045 0.848 29.338 o
-12 4 6 127.085 118.086 3.511 1.392 o
-11 0 2 16.204 14.827 1.174 25.866 o
-11 0 4 620.785 609.401 4.522 0.086 o
-11 0 6 1.707 1.489 0.348 337.226 o
-11 0 8 346.152 354.129 4.500 0.248 o
-11 0 10 7.006 7.131 0.826 60.002 o
-11 1 1 13.095 13.240 0.750 47.323 o
-11 1 2 41.290 40.069 1.196 10.755 o
-11 1 3 97.411 98.867 1.511 2.745 o
-11 1 4 0.057 0.196 0.261 815.573 o
-11 1 5 8.822 8.914 0.435 101.460 o
-11 1 6 17.581 18.197 0.630 40.486 o
-11 1 7 88.335 89.932 1.457 3.243 o
-11 1 8 5.410 6.131 0.435 143.909 o
-11 1 9 7.013 6.914 0.500 109.449 o
-11 1 10 32.389 34.786 1.163 14.003 o
-11 1 11 52.851 50.994 1.391 7.256 o
-11 2 1 1.309 1.109 0.304 444.162 o
-11 2 2 73.246 71.387 2.315 3.565 o
-11 2 3 335.909 332.681 6.783 0.238 o
-11 2 4 3.410 3.989 0.457 174.350 o
-11 2 5 191.750 192.082 2.261 0.803 o
-11 2 6 53.333 54.374 1.218 7.401 o
-11 2 7 1.687 1.359 0.304 409.355 o
-11 2 8 0.464 0.207 0.272 682.963 o
-11 2 9 6.735 6.664 0.674 80.478 o
-11 2 10 6.263 4.239 0.435 144.960 o
-11 3 1 171.039 163.492 3.718 0.876 o
-11 3 2 53.393 51.863 1.707 6.371 o
-11 3 3 0.041 0.326 0.304 599.934 o
-11 3 4 244.724 242.108 3.544 0.487 o
-11 3 5 1.268 0.728 0.304 461.709 o
-11 3 6 20.275 20.284 0.902 27.892 o
-11 3 7 2.211 2.044 0.250 441.108 o
-11 3 8 17.233 16.469 0.620 42.995 o
-11 3 9 2.278 1.783 0.250 446.209 o
-11 4 1 5.944 5.805 0.728 76.641 o
-11 4 2 0.049 0.152 0.587 166.902 o
-11 4 3 0.296 -0.185 0.185 1454.920 o
-11 4 4 73.165 69.560 1.696 4.264 o
-11 4 5 0.090 -0.174 0.196 1447.990 o
-11 4 6 4.676 3.500 0.370 200.685 o
-11 4 7 1.118 0.707 0.348 385.110 o
-10 0 2 2141.110 2041.230 41.906 0.006 o
-10 0 4 3020.320 3002.660 75.767 0.003 o
-10 0 6 462.458 488.934 6.174 0.137 o
-10 0 8 764.348 790.547 9.109 0.052 o
-10 0 10 0.059 0.750 0.935 65.632 o
-10 1 1 45.310 40.819 2.370 5.751 o
-10 1 2 127.249 131.077 2.979 1.442 o
-10 1 3 0.267 0.750 0.935 65.329 o
-10 1 4 118.117 126.674 1.544 1.911 o
-10 1 5 191.595 195.213 1.837 0.815 o
-10 1 6 228.732 234.596 1.968 0.582 o
-10 1 7 45.525 46.721 1.044 9.784 o
-10 1 8 1.691 1.402 0.315 389.233 o
-10 1 9 62.669 61.386 1.424 5.637 o
-10 1 10 31.921 32.318 1.109 15.018 o
-10 1 11 24.332 24.970 1.000 21.423 o
-10 2 1 479.738 493.402 4.316 0.136 o
-10 2 2 35.736 34.307 1.250 12.476 o
-10 2 3 423.016 432.190 5.827 0.166 o
-10 2 4 16.125 15.991 0.685 42.679 o
-10 2 5 0.461 0.859 0.283 595.338 o
-10 2 6 8.560 8.914 0.522 89.936 o
-10 2 7 1.863 1.435 0.294 414.259 o
-10 2 8 61.429 61.505 1.304 5.932 o
-10 2 9 54.485 51.385 2.065 5.484 o
-10 2 10 5.084 3.185 0.902 59.503 o
-10 2 11 1.434 2.500 0.391 276.875 o
-10 3 1 13.492 15.697 0.891 37.703 o
-10 3 2 20.087 18.110 1.228 21.524 o
-10 3 3 33.834 34.383 1.304 12.586 o
-10 3 4 38.986 42.373 1.315 10.418 o
-10 3 5 60.923 59.723 1.837 5.162 o
-10 3 6 33.315 33.231 1.163 13.956 o
-10 3 7 24.244 24.111 0.804 25.047 o
-10 3 8 4.021 3.566 0.391 201.276 o
-10 3 9 13.982 13.686 0.663 50.129 o
-10 4 1 203.594 207.246 3.098 0.676 o
-10 4 2 136.195 140.012 5.729 0.847 o
-10 4 3 0.744 0.783 0.272 601.804 o
-10 4 4 322.947 319.745 2.979 0.303 o
-10 4 5 173.982 171.863 2.500 0.943 o
-10 4 6 0.956 2.044 0.402 286.687 o
-10 4 7 27.881 25.361 1.185 17.067 o
-9 0 2 90.022 77.170 10.990 0.427 o
-9 0 4 191.994 177.711 17.534 0.156 o
-9 0 6 905.817 905.894 5.707 0.040 o
-9 0 8 20.020 18.665 2.109 10.264 o
-9 1 1 220.438 196.908 9.903 0.322 o
-9 1 2 581.100 537.253 15.914 0.072 o
-9 1 3 239.603 199.550 12.403 0.235 o
-9 1 4 870.694 825.115 31.688 0.026 o
-9 1 5 456.191 470.128 3.522 0.152 o
-9 1 6 2.946 2.674 0.239 381.909 o
-9 1 7 400.174 388.893 2.718 0.206 o
-9 1 8 67.605 64.027 1.424 5.130 o
-9 1 9 39.651 37.797 1.228 11.215 o
-9 1 10 8.311 7.294 0.544 92.302 o
-9 1 11 31.264 29.242 0.989 16.980 o
-9 2 1 185.788 179.929 2.739 0.836 o
-9 2 2 31.644 33.633 1.131 14.700 o
-9 2 3 165.063 157.416 2.522 1.050 o
-9 2 4 22.222 23.883 0.696 29.002 o
-9 2 5 61.075 60.723 1.218 6.143 o
-9 2 6 8.267 7.566 0.478 102.655 o
-9 2 7 79.444 80.724 1.652 3.696 o
-9 2 8 2.807 3.000 0.337 277.581 o
-9 2 9 1.276 1.283 0.587 151.003 o
-9 2 10 6.494 6.305 0.576 99.305 o
-9 2 11 76.409 74.833 2.065 3.608 o
-9 3 1 93.592 90.519 2.642 2.419 o
-9 3 2 25.179 23.774 1.402 15.703 o
-9 3 3 1.227 1.478 0.402 287.034 o
-9 3 4 182.919 178.472 2.968 0.839 o
-9 3 5 28.873 28.644 1.076 17.230 o
-9 3 6 130.593 135.751 2.359 1.500 o
-9 3 7 11.557 10.979 0.533 70.492 o
-9 3 8 0.029 0.000 0.207 1340.180 o
-9 3 9 2.860 2.544 0.435 207.028 o
-9 3 10 21.845 20.165 0.891 26.869 o
-9 4 1 12.174 13.110 0.848 43.435 o
-9 4 2 48.571 49.091 2.218 5.636 o
-9 4 3 20.890 22.002 1.326 18.578 o
-9 4 4 41.306 44.080 1.174 10.418 o
-9 4 5 28.465 26.350 1.218 16.277 o
-9 4 6 129.149 123.685 2.468 1.572 o
-9 4 7 2.515 2.457 0.500 174.905 o
-9 4 8 19.758 17.078 0.989 27.471 o
-9 5 1 241.957 223.987 15.436 0.171 o
-9 5 2 84.985 76.833 2.337 3.029 o
-9 5 3 38.032 33.514 1.641 9.715 o
-8 0 2 67.734 61.962 8.881 0.658 o
-8 0 4 3232.100 3300.570 70.615 0.003 o
-8 0 6 1586.350 1575.100 53.081 0.008 o
-8 0 8 77.234 70.930 2.337 3.399 o
-8 0 10 474.204 476.791 8.185 0.126 o
-8 0 12 25.716 24.089 1.641 12.962 o
-8 1 1 38.413 34.318 4.272 2.681 o
-8 1 2 191.903 175.211 8.631 0.420 o
-8 1 3 8.512 6.848 2.185 11.343 o
-8 1 4 18.455 19.284 3.881 3.579 o
-8 1 5 0.012 -1.728 1.728 19.382 o
-8 1 6 55.517 56.777 0.902 7.586 o
-8 1 7 78.166 80.137 1.272 4.065 o
-8 1 8 49.910 52.515 1.163 8.150 o
-8 1 9 11.440 13.284 0.728 51.946 o
-8 1 10 18.060 22.698 1.750 13.589 o
-8 1 11 3.426 2.924 0.500 160.843 o
-8 1 12 21.443 20.350 0.989 24.975 o
-8 2 1 125.528 117.238 7.240 0.714 o
-8 2 2 273.126 231.901 10.197 0.259 o
-8 2 3 594.034 520.502 22.404 0.055 o
-8 2 4 17.567 16.817 1.587 16.494 o
-8 2 5 516.836 536.612 5.500 0.115 o
-8 2 6 0.077 0.185 0.207 1262.180 o
-8 2 7 452.017 442.136 3.370 0.160 o
-8 2 8 0.935 1.098 0.337 404.396 o
-8 2 9 171.924 178.624 2.718 0.918 o
-8 2 10 3.333 2.859 0.402 215.680 o
-8 2 11 288.066 281.188 3.370 0.371 o
-8 3 1 37.288 36.427 1.652 9.542 o
-8 3 2 40.894 39.406 1.652 8.768 o
-8 3 3 8.989 8.501 0.674 69.403 o
-8 3 4 103.787 95.867 2.152 2.352 o
-8 3 5 0.004 0.326 0.272 751.866 o
-8 3 6 1.298 1.304 0.337 378.023 o
-8 3 7 3.820 4.163 0.359 217.757 o
-8 3 8 3.712 3.826 0.370 217.487 o
-8 3 9 42.283 40.710 1.196 10.471 o
-8 3 10 30.646 29.133 1.076 16.397 o
-8 4 1 29.317 30.851 1.750 10.731 o
-8 4 2 49.506 51.417 1.663 6.899 o
-8 4 3 15.942 17.338 0.946 32.006 o
-8 4 4 829.827 826.670 6.522 0.048 o
-8 4 5 0.240 0.870 0.424 300.334 o
-8 4 6 112.183 110.281 2.892 1.790 o
-8 4 7 25.033 22.698 0.989 21.856 o
-8 4 8 71.477 64.756 1.696 4.504 o
-8 5 1 0.148 0.239 0.272 733.474 o
-8 5 2 5.037 4.794 0.500 134.230 o
-8 5 3 0.460 1.087 0.272 619.060 o
-8 5 4 0.369 0.935 0.272 642.265 o
-7 0 2 1049.690 912.416 30.861 0.022 o
-7 0 4 89.834 80.909 10.523 0.460 o
-7 0 6 769.137 726.759 33.905 0.027 o
-7 0 8 140.158 130.370 2.381 1.416 o
-7 0 10 121.847 128.370 4.207 1.233 o
-7 0 12 0.931 0.707 0.467 237.382 o
-7 1 1 216.899 220.237 6.392 0.458 o
-7 1 2 19.398 19.415 1.989 11.274 o
-7 1 3 154.881 161.851 7.914 0.534 o
-7 1 4 0.871 0.120 1.870 16.479 o
-7 1 5 132.911 124.543 9.675 0.461 o
-7 1 6 0.222 6.555 2.294 10.852 o
-7 1 7 158.998 155.372 1.489 1.198 o
-7 1 8 56.371 54.842 1.174 7.078 o
-7 1 9 66.506 68.495 1.435 5.031 o
-7 1 10 0.532 0.294 0.239 823.203 o
-7 1 11 191.341 184.853 3.446 0.751 o
-7 1 12 29.064 28.720 3.511 3.980 o
-7 2 1 636.246 556.842 14.914 0.067 o
-7 2 2 13.337 12.447 2.207 10.484 o
-7 2 3 120.822 121.511 10.501 0.419 o
-7 2 4 205.368 174.091 15.197 0.193 o
-7 2 5 235.259 228.444 4.761 0.482 o
-7 2 6 0.057 0.043 0.228 1080.370 o
-7 2 7 9.659 9.718 0.478 87.811 o
-7 2 8 119.362 120.728 2.218 1.791 o
-7 2 9 103.392 105.085 1.837 2.373 o
-7 2 10 0.023 0.261 0.446 287.304 o
-7 2 11 0.272 0.641 0.304 556.301 o
-7 3 1 38.932 39.536 1.652 9.047 o
-7 3 2 727.865 752.120 7.109 0.059 o
-7 3 3 198.002 192.647 5.968 0.548 o
-7 3 4 81.236 72.354 1.837 3.655 o
-7 3 5 187.423 183.179 3.044 0.799 o
-7 3 6 199.537 193.376 2.055 0.771 o
-7 3 7 127.461 128.500 1.826 1.689 o
-7 3 8 155.135 154.872 1.837 1.206 o
-7 3 9 19.273 18.415 0.848 31.140 o
-7 3 10 98.239 97.345 1.968 2.551 o
-7 4 1 49.076 51.733 2.065 5.875 o
-7 4 2 358.990 351.955 4.185 0.241 o
-7 4 3 51.157 50.472 1.989 5.946 o
-7 4 4 45.259 45.961 1.337 8.856 o
-7 4 5 63.999 65.778 1.631 5.049 o
-7 4 6 128.599 129.870 2.555 1.522 o
-7 4 7 4.207 4.718 0.413 177.320 o
-7 4 8 62.294 58.222 1.337 5.953 o
-7 5 1 127.937 133.707 2.892 1.438 o
-7 5 2 1.992 1.587 0.391 273.847 o
-7 5 3 685.052 668.895 6.446 0.069 o
-7 5 4 28.286 25.654 1.033 18.683 o
-7 5 5 68.777 70.267 2.109 4.010 o
-6 0 2 6206.910 5700.920 57.288 0.001 o
-6 0 4 1303.400 1382.890 39.982 0.013 o
-6 0 6 1758.260 1668.410 48.874 0.008 o
-6 0 8 164.082 166.949 2.696 1.007 o
-6 0 10 144.577 152.144 2.739 1.209 o
-6 0 12 63.239 62.201 2.805 3.560 o
-6 1 1 606.314 609.597 11.034 0.077 o
-6 1 2 12.203 12.392 1.402 22.573 o
-6 1 3 13.793 18.262 2.761 6.855 o
-6 1 4 33.772 36.275 3.294 4.186 o
-6 1 5 40.295 39.025 3.707 3.303 o
-6 1 6 5.998 14.360 8.773 0.749 o
-6 1 7 91.614 99.215 1.348 2.998 o
-6 1 8 2.340 2.305 0.283 374.025 o
-6 1 9 50.678 51.515 1.435 7.380 o
-6 1 10 0.676 0.935 0.283 565.372 o
-6 1 11 8.091 7.414 0.674 74.209 o
-6 1 12 0.056 0.935 0.326 497.368 o
-6 2 1 510.354 507.729 13.360 0.092 o
-6 2 2 47.456 38.166 4.479 2.353 o
-6 2 3 420.642 405.709 18.436 0.090 o
-6 2 4 154.029 137.305 11.142 0.350 o
-6 2 5 65.632 62.766 7.957 0.803 o
-6 2 6 1.160 1.587 0.217 665.895 o
-6 2 7 396.570 398.709 2.631 0.205 o
-6 2 8 18.287 17.502 0.630 39.899 o
-6 2 9 0.012 -0.087 0.337 508.908 o
-6 2 10 38.893 39.188 1.228 11.229 o
-6 2 11 331.373 318.408 5.142 0.270 o
-6 3 1 121.697 132.859 3.131 1.459 o
-6 3 2 42.752 40.514 1.141 10.636 o
-6 3 3 85.327 90.540 2.131 2.941 o
-6 3 4 77.585 72.126 1.511 4.126 o
-6 3 5 3.057 4.413 0.467 171.121 o
-6 3 6 34.139 31.872 0.924 15.806 o
-6 3 7 23.052 22.535 0.794 26.892 o
-6 3 8 2.390 2.663 0.272 375.109 o
-6 3 9 11.170 11.479 0.598 65.127 o
-6 3 10 0.836 0.413 0.239 745.501 o
-6 4 1 0.524 2.337 0.565 163.766 o
-6 4 2 368.709 360.694 5.283 0.221 o
-6 4 3 412.414 423.537 4.631 0.179 o
-6 4 4 0.012 1.641 0.283 602.524 o
-6 4 5 63.272 66.158 2.652 3.675 o
-6 4 6 146.971 143.621 2.044 1.319 o
-6 4 7 44.051 47.385 1.174 9.540 o
-6 4 8 11.233 10.131 0.587 68.154 o
-6 5 1 25.120 24.350 1.326 16.559 o
-6 5 2 14.486 15.012 1.065 30.326 o
-6 5 3 13.842 13.740 0.815 42.129 o
-6 5 4 7.969 9.468 0.826 55.562 o
-6 5 5 0.638 1.098 0.587 157.346 o
-6 5 6 38.762 39.199 2.685 5.340 o
-5 0 2 97.950 87.769 4.000 1.721 o
-5 0 4 1451.710 1499.820 38.112 0.011 o
-5 0 6 396.109 353.085 21.752 0.080 o
-5 0 8 378.573 371.587 4.783 0.214 o
-5 0 10 161.428 163.242 3.457 0.958 o
-5 0 12 8.515 7.946 1.174 33.474 o
-5 1 1 65.368 75.496 3.152 2.926 o
-5 1 2 1704.590 1730.500 15.947 0.011 o
-5 1 3 1159.650 1211.270 25.850 0.019 o
-5 1 4 222.401 224.204 8.946 0.341 o
-5 1 5 1108.600 1093.050 21.089 0.023 o
-5 1 6 189.591 192.973 19.056 0.135 o
-5 1 7 178.617 180.679 2.098 0.915 o
-5 1 8 91.043 89.779 1.783 2.972 o
-5 1 9 387.605 388.392 3.402 0.211 o
-5 1 10 5.431 5.924 0.544 114.406 o
-5 1 11 7.407 7.240 0.587 90.054 o
-5 1 12 24.651 24.230 1.228 18.051 o
-5 2 1 332.436 295.363 9.533 0.213 o
-5 2 2 4.281 3.326 1.663 19.936 o
-5 2 3 36.676 35.416 5.283 1.860 o
-5 2 4 11.133 14.795 3.761 3.925 o
-5 2 5 391.452 376.391 19.339 0.091 o
-5 2 6 0.168 0.261 0.261 785.124 o
-5 2 7 27.555 27.372 0.750 22.223 o
-5 2 8 9.548 10.468 0.511 82.436 o
-5 2 9 278.740 278.970 2.685 0.399 o
-5 2 10 1.088 1.881 0.272 502.802 o
-5 2 11 23.258 21.621 0.848 26.026 o
-5 3 1 8.818 10.436 1.087 36.351 o
-5 3 2 163.668 161.753 8.859 0.454 o
-5 3 3 407.645 411.199 4.957 0.183 o
-5 3 4 394.262 429.711 3.913 0.191 o
-5 3 5 21.552 22.730 0.794 28.156 o
-5 3 6 5.501 6.544 0.435 140.617 o
-5 3 7 74.545 70.724 1.359 4.487 o
-5 3 8 135.186 137.316 1.891 1.511 o
-5 3 9 21.405 21.361 0.826 28.198 o
-5 3 10 76.409 70.995 1.457 4.274 o
-5 4 1 67.030 69.658 2.392 3.770 o
-5 4 2 47.267 45.787 1.576 7.752 o
-5 4 3 30.786 30.133 1.076 16.143 o
-5 4 4 266.081 271.524 3.239 0.419 o
-5 4 5 123.115 127.381 2.218 1.683 o
-5 4 6 7.781 9.479 0.544 89.330 o
-5 4 7 19.216 15.327 0.783 34.945 o
-5 4 8 63.098 61.679 1.435 5.571 o
-5 4 9 11.181 10.631 0.935 41.732 o
-5 5 1 31.289 31.720 1.489 12.163 o
-5 5 2 294.210 293.689 8.773 0.252 o
-5 5 3 478.333 491.662 5.707 0.133 o
-5 5 4 19.036 17.915 1.065 25.784 o
-5 5 5 267.782 259.805 3.250 0.427 o
-5 5 6 83.046 81.018 1.685 3.504 o
-4 0 4 3332.850 3573.700 35.894 0.003 o
-4 0 6 2632.100 2518.320 40.928 0.004 o
-4 0 8 1747.090 1818.380 32.155 0.009 o
-4 0 10 24.251 25.491 1.402 15.725 o
-4 0 12 63.968 60.331 2.805 3.567 o
-4 1 1 1155.550 1102.270 19.817 0.022 o
-4 1 2 74.833 71.713 3.283 2.635 o
-4 1 3 1.356 1.609 0.685 112.825 o
-4 1 4 266.509 276.089 9.425 0.265 o
-4 1 5 0.054 0.957 3.979 3.656 o
-4 1 6 274.635 279.155 14.414 0.169 o
-4 1 7 54.908 54.874 1.207 7.191 o
-4 1 8 2.381 1.946 0.315 338.587 o
-4 1 9 3.601 4.837 0.359 215.111 o
-4 1 10 144.306 147.567 2.131 1.315 o
-4 1 11 6.261 6.142 0.457 128.889 o
-4 1 12 25.263 25.013 1.033 20.389 o
-4 2 1 1209.130 1096.890 22.317 0.020 o
-4 2 2 114.517 110.575 6.827 0.813 o
-4 2 3 568.306 602.476 21.491 0.056 o
-4 2 4 199.166 188.527 12.642 0.252 o
-4 2 5 1279.270 1289.300 87.225 0.006 o
-4 2 6 112.145 116.412 1.815 2.061 o
-4 2 7 217.475 234.390 2.000 0.618 o
-4 2 8 17.937 16.393 0.609 42.219 o
-4 2 9 546.730 547.265 3.892 0.109 o
-4 2 10 23.436 24.154 0.826 25.280 o
-4 2 11 0.323 1.109 0.424 294.163 o
-4 3 1 14.801 9.664 2.511 8.317 o
-4 3 2 310.587 295.547 17.599 0.122 o
-4 3 3 3.064 3.359 0.685 100.669 o
-4 3 4 49.306 52.081 1.326 7.822 o
-4 3 5 53.236 49.765 1.304 7.506 o
-4 3 6 42.912 40.678 1.261 10.055 o
-4 3 7 21.728 20.915 0.707 30.851 o
-4 3 8 18.439 18.795 0.815 32.786 o
-4 3 9 68.565 69.017 1.457 4.838 o
-4 3 10 3.323 3.729 0.370 227.551 o
-4 4 1 90.142 93.639 2.207 2.705 o
-4 4 2 2396.990 2490.030 15.197 0.006 o
-4 4 3 42.986 45.145 1.370 9.177 o
-4 4 4 204.657 221.324 2.946 0.654 o
-4 4 5 32.454 30.155 1.109 15.212 o
-4 4 6 439.154 459.203 6.566 0.149 o
-4 4 7 1.999 2.283 0.370 285.010 o
-4 4 8 172.142 171.037 2.739 0.938 o
-4 4 9 13.734 14.295 0.902 37.790 o
-4 5 1 6.411 6.664 0.826 61.805 o
-4 5 2 3.766 3.555 0.565 129.559 o
-4 5 3 50.699 53.309 1.576 6.898 o
-4 5 4 34.308 34.536 1.489 11.202 o
-4 5 5 12.636 11.882 0.609 59.229 o
-4 5 6 28.499 27.807 0.870 20.012 o
-3 0 2 5.730 5.098 0.826 65.085 o
-3 0 4 124.729 131.392 7.272 0.694 o
-3 0 6 368.359 344.139 14.436 0.133 o
-3 0 8 52.684 55.483 1.468 6.827 o
-3 0 10 69.600 65.799 2.228 3.935 o
-3 0 12 35.690 34.492 1.489 10.924 o
-3 1 1 3127.980 3102.270 29.448 0.003 o
-3 1 2 1320.360 1365.340 17.197 0.017 o
-3 1 3 676.147 701.909 16.132 0.054 o
-3 1 4 0.004 0.620 0.728 107.946 o
-3 1 5 26.660 22.448 2.783 6.079 o
-3 1 6 5.887 5.750 1.750 17.625 o
-3 1 7 45.154 47.461 3.000 4.187 o
-3 1 8 0.963 0.500 0.196 930.081 o
-3 1 9 390.325 384.142 3.402 0.211 o
-3 1 10 37.188 38.145 1.109 12.466 o
-3 1 11 62.285 61.831 1.457 5.600 o
-3 1 12 29.186 26.187 0.902 19.687 o
-3 2 1 17.784 15.197 3.218 5.119 o
-3 2 2 4.302 6.001 1.663 19.672 o
-3 2 3 132.894 133.131 9.914 0.440 o
-3 2 4 0.003 -1.989 1.989 14.633 o
-3 2 5 2.554 8.479 3.022 6.230 o
-3 2 6 140.268 146.534 2.109 1.366 o
-3 2 7 287.482 275.774 2.315 0.391 o
-3 2 8 4.812 5.229 0.370 182.254 o
-3 2 9 41.691 44.580 1.022 10.934 o
-3 2 10 59.181 59.897 1.218 6.383 o
-3 2 11 153.112 150.665 2.870 1.127 o
-3 3 1 219.906 191.484 13.534 0.220 o
-3 3 2 120.765 110.912 10.577 0.419 o
-3 3 3 566.156 547.135 24.154 0.052 o
-3 3 4 75.013 71.550 1.457 4.340 o
-3 3 5 490.076 498.804 7.316 0.122 o
-3 3 6 186.411 180.624 2.272 0.860 o
-3 3 7 120.681 115.543 1.576 1.960 o
-3 3 8 108.160 109.194 1.859 2.208 o
-3 3 9 299.805 295.515 2.935 0.349 o
-3 3 10 199.689 195.147 2.826 0.730 o
-3 4 1 80.172 84.681 2.489 2.944 o
-3 4 2 45.122 45.884 1.522 8.218 o
-3 4 3 185.128 188.462 2.685 0.821 o
-3 4 4 170.129 170.243 4.957 0.744 o
-3 4 5 21.526 22.295 0.957 24.900 o
-3 4 6 44.222 43.591 1.315 9.314 o
-3 4 7 87.061 86.377 1.587 3.291 o
-3 4 8 43.136 43.656 1.728 7.876 o
-3 4 9 5.806 5.468 0.565 108.266 o
-3 5 1 986.866 1011.860 8.675 0.033 o
-3 5 2 15.240 14.849 0.989 32.383 o
-3 5 3 9.562 7.425 0.544 85.549 o
-3 5 4 0.731 0.804 0.337 426.117 o
-3 5 5 234.892 231.531 5.229 0.462 o
-3 5 6 33.596 32.242 0.859 16.479 o
-2 0 2 29.182 39.743 2.892 5.228 o
-2 0 4 1522.680 1588.450 24.296 0.013 o
-2 0 6 80.397 74.441 6.859 0.972 o
-2 0 8 313.006 329.920 4.381 0.292 o
-2 0 10 142.488 148.143 3.294 1.162 o
-2 0 12 73.169 70.050 2.239 3.674 o
-2 1 1 72.851 69.365 1.968 3.993 o
-2 1 2 1131.500 1164.120 18.110 0.023 o
-2 1 3 432.269 496.021 8.468 0.135 o
-2 1 4 611.728 629.348 9.707 0.077 o
-2 1 5 8.787 12.882 2.815 6.905 o
-2 1 6 95.451 88.127 7.935 0.723 o
-2 1 7 1.857 3.000 0.609 130.927 o
-2 1 8 8.473 7.609 0.467 102.993 o
-2 1 9 10.432 11.610 0.598 67.343 o
-2 1 10 14.596 14.643 0.630 49.565 o
-2 1 11 3.905 3.989 0.424 182.716 o
-2 1 12 3.738 3.511 0.348 234.353 o
-2 2 1 3787.940 3972.300 54.646 0.002 o
-2 2 2 464.143 479.705 10.631 0.117 o
-2 2 3 741.260 757.762 19.610 0.043 o
-2 2 4 52.744 44.254 5.283 1.729 o
-2 2 5 2864.220 2968.230 85.584 0.003 o
-2 2 6 72.000 72.887 2.359 3.540 o
-2 2 7 50.837 48.830 1.065 8.558 o
-2 2 8 0.382 0.522 0.207 1051.140 o
-2 2 9 1273.770 1310.650 5.577 0.020 o
-2 2 10 0.886 1.544 0.261 571.176 o
-2 2 11 267.062 260.707 3.435 0.423 o
-2 3 1 15.729 15.186 3.859 3.680 o
-2 3 2 3.097 1.174 2.576 8.621 o
-2 3 3 98.672 119.021 11.305 0.388 o
-2 3 4 190.637 196.615 2.446 0.787 o
-2 3 5 72.143 77.768 1.315 4.456 o
-2 3 6 0.051 0.185 0.250 887.829 o
-2 3 7 30.766 33.090 1.141 15.001 o
-2 3 8 3.027 2.989 0.457 187.420 o
-2 3 9 18.261 19.023 0.750 34.878 o
-2 3 10 5.305 5.240 0.707 83.265 o
-2 4 1 359.708 362.923 4.218 0.236 o
-2 4 2 25.553 27.828 1.489 14.051 o
-2 4 3 128.043 132.957 3.218 1.373 o
-2 4 4 103.464 98.933 2.794 2.062 o
-2 4 5 67.812 70.778 1.696 4.544 o
-2 4 6 0.000 0.294 0.304 606.784 o
-2 4 7 57.385 58.440 1.457 6.203 o
-2 4 8 22.641 23.089 1.228 19.155 o
-2 4 9 0.000 0.239 0.207 1288.870 o
-2 5 1 4.070 4.653 0.935 56.490 o
-2 5 2 26.464 27.666 1.250 16.400 o
-2 5 3 36.075 40.525 2.218 6.942 o
-2 5 4 19.747 16.882 0.946 28.707 o
-2 5 5 0.182 0.641 0.304 565.947 o
-2 5 6 22.605 23.535 0.761 27.493 o
-1 0 2 3.397 3.511 0.826 72.431 o
-1 0 4 904.642 861.216 26.426 0.028 o
-1 0 6 77.834 67.082 6.772 1.012 o
-1 0 8 464.579 465.356 5.294 0.144 o
-1 0 10 17.866 15.882 2.337 8.985 o
-1 0 12 83.045 81.040 1.989 3.282 o
-1 1 1 3112.830 3372.230 49.515 0.003 o
-1 1 2 1449.960 1506.550 12.208 0.015 o
-1 1 3 159.760 166.384 4.587 0.833 o
-1 1 4 33.023 35.992 3.120 4.584 o
-1 1 5 148.358 152.731 7.457 0.594 o
-1 1 6 316.714 305.820 11.990 0.183 o
-1 1 7 504.238 532.579 4.500 0.122 o
-1 1 8 23.715 24.643 0.826 24.871 o
-1 1 9 20.990 24.165 0.859 26.624 o
-1 1 10 2.389 2.337 0.315 329.187 o
-1 1 11 72.874 73.746 1.794 4.065 o
-1 2 1 175.796 179.103 6.424 0.587 o
-1 2 2 275.500 304.777 9.414 0.249 o
-1 2 3 134.595 123.152 7.859 0.615 o
-1 2 4 29.759 22.839 3.794 3.524 o
-1 2 5 12.617 7.772 5.381 1.965 o
-1 2 6 44.575 48.037 1.044 9.843 o
-1 2 7 150.340 139.762 1.783 1.334 o
-1 2 8 3.256 3.283 0.337 258.771 o
-1 2 9 24.346 23.687 0.794 25.324 o
-1 2 10 1.188 1.457 0.348 362.194 o
-1 2 11 110.874 109.640 2.109 2.068 o
-1 3 1 83.400 82.225 8.316 0.697 o
-1 3 2 322.691 342.095 19.404 0.102 o
-1 3 3 4.662 7.968 3.033 6.149 o
-1 3 4 426.671 475.737 4.848 0.159 o
-1 3 5 88.075 84.051 1.500 3.348 o
-1 3 6 185.354 193.299 2.631 0.811 o
-1 3 7 29.839 31.242 0.902 18.046 o
-1 3 8 377.132 403.057 4.000 0.210 o
-1 3 9 3.147 2.718 0.435 200.252 o
-1 3 10 36.754 35.905 1.489 10.575 o
-1 4 1 33.001 38.503 1.391 11.692 o
-1 4 2 33.571 32.785 1.772 9.750 o
-1 4 3 105.936 110.064 2.892 1.888 o
-1 4 4 0.044 0.707 0.500 224.738 o
-1 4 5 22.218 21.872 1.120 21.473 o
-1 4 6 17.894 16.338 0.815 34.849 o
-1 4 7 97.549 97.345 1.870 2.613 o
-1 4 8 0.562 0.467 0.326 475.330 o
-1 5 1 834.895 867.489 8.153 0.045 o
-1 5 2 2.104 1.881 0.337 325.556 o
-1 5 3 418.842 453.953 5.783 0.163 o
-1 5 4 102.007 98.900 2.207 2.336 o
-1 5 5 122.674 119.456 2.392 1.708 o
-1 5 6 7.648 8.044 0.435 113.428 o
0 0 2 3894.940 4051.180 38.351 0.002 o
0 0 4 20909.100 19937.800 379.511 0.000 o
0 0 6 2842.040 2764.260 44.645 0.004 o
0 0 8 236.068 240.380 5.609 0.437 o
0 0 10 90.589 91.432 3.511 2.016 o
0 1 1 1025.010 1136.260 9.414 0.029 o
0 1 2 4263.530 4363.470 32.144 0.002 o
0 1 3 748.041 765.306 13.664 0.050 o
0 1 4 277.358 276.013 8.957 0.268 o
0 1 5 4.081 5.348 1.457 25.362 o
0 1 6 461.170 472.693 15.327 0.095 o
0 1 7 64.257 64.582 1.402 5.401 o
0 1 8 152.981 154.633 1.881 1.223 o
0 1 9 7.836 7.164 0.674 75.538 o
0 1 10 5.924 7.838 0.707 76.495 o
0 1 11 6.152 5.957 0.544 109.323 o
0 2 0 270.458 271.654 11.229 0.226 o
0 2 1 531.837 557.907 14.338 0.082 o
0 2 2 39.677 33.796 2.718 5.345 o
0 2 3 616.757 590.301 13.632 0.070 o
0 2 4 374.103 365.043 12.414 0.147 o
0 2 5 86.022 79.790 7.957 0.747 o
0 2 6 64.242 58.505 1.348 5.743 o
0 2 7 462.313 465.660 3.239 0.151 o
0 2 8 172.584 178.613 1.946 0.969 o
0 2 9 1.861 2.598 0.402 253.083 o
0 2 10 50.601 47.885 1.283 8.059 o
0 2 11 121.503 118.467 2.109 1.801 o
0 3 1 32.660 22.578 3.446 4.095 o
0 3 2 198.662 213.453 14.132 0.211 o
0 3 3 74.790 60.505 7.914 0.795 o
0 3 4 35.497 33.275 1.468 11.225 o
0 3 5 7.511 8.131 0.500 101.931 o
0 3 6 34.891 36.362 1.065 13.686 o
0 3 7 87.101 86.692 1.631 3.257 o
0 3 8 9.512 8.099 0.674 68.377 o
0 3 9 4.526 4.924 0.609 107.490 o
0 3 10 0.668 0.467 0.326 467.104 o
0 4 0 3312.440 3521.260 33.905 0.003 o
0 4 1 185.350 191.180 2.620 0.817 o
0 4 2 300.112 329.920 4.957 0.298 o
0 4 3 80.199 80.126 2.555 2.962 o
0 4 4 872.018 883.523 19.295 0.034 o
0 4 5 49.686 50.831 1.663 6.911 o
0 4 6 327.549 355.531 4.924 0.259 o
0 4 7 12.209 11.631 0.663 56.694 o
0 4 8 9.225 9.001 0.435 98.459 o
0 5 1 54.298 58.853 2.131 5.110 o
0 5 2 27.070 26.220 1.989 9.788 o
0 5 3 6.561 7.740 0.826 60.304 o
0 5 4 86.495 85.366 1.718 3.253 o
0 5 5 38.461 39.949 1.109 11.886 o
0 5 6 1.909 2.141 0.272 423.679 o
1 0 2 6.637 6.229 1.402 26.071 o
1 0 4 26.973 21.806 3.392 4.359 o
1 0 6 0.455 -0.620 1.228 38.156 o
1 0 8 20.706 19.295 1.152 22.396 o
1 0 10 0.340 0.707 0.707 112.947 o
1 1 0 2330.620 2588.070 23.480 0.006 o
1 1 1 2357.530 2446.340 25.937 0.006 o
1 1 2 42.955 39.416 2.239 6.351 o
1 1 3 407.695 402.100 9.707 0.152 o
1 1 4 285.051 276.426 9.370 0.253 o
1 1 5 183.696 173.885 8.533 0.437 o
1 1 6 80.530 74.235 5.468 1.365 o
1 1 7 69.129 70.582 1.294 4.927 o
1 1 8 15.609 17.360 0.707 41.472 o
1 1 9 134.251 142.121 2.044 1.470 o
1 1 10 52.641 54.222 1.370 7.139 o
1 1 11 2.839 2.109 0.500 172.976 o
1 2 0 265.041 283.199 8.142 0.294 o
1 2 1 96.717 106.140 5.327 1.209 o
1 2 2 19.699 18.871 2.109 10.288 o
1 2 3 5.169 5.837 1.337 29.114 o
1 2 4 1.069 1.500 0.881 71.308 o
1 2 5 1.247 1.402 1.815 17.363 o
1 2 6 23.513 24.046 0.685 27.857 o
1 2 7 73.162 77.811 1.446 4.275 o
1 2 8 8.354 7.816 0.674 72.620 o
1 2 9 22.676 20.817 1.044 22.912 o
1 2 10 18.719 19.926 1.250 21.322 o
1 2 11 100.686 100.096 2.228 2.343 o
1 3 0 6.531 8.696 2.337 10.061 o
1 3 1 219.433 212.301 9.229 0.340 o
1 3 2 193.835 170.558 10.197 0.346 o
1 3 3 185.072 192.941 15.197 0.196 o
1 3 4 154.755 150.437 2.446 1.166 o
1 3 5 123.409 120.304 2.011 1.778 o
1 3 6 25.291 24.698 0.837 23.496 o
1 3 7 323.666 330.290 3.065 0.295 o
1 3 8 247.073 240.771 3.142 0.494 o
1 3 9 0.293 0.554 0.304 558.721 o
1 3 10 151.484 151.839 2.794 1.145 o
1 4 0 3.249 3.239 0.674 102.722 o
1 4 1 14.312 13.327 0.750 45.043 o
1 4 2 7.849 7.849 0.826 57.463 o
1 4 3 8.838 11.120 0.989 41.233 o
1 4 4 3.161 2.892 0.565 137.154 o
1 4 5 133.284 131.892 2.239 1.512 o
1 4 6 37.345 34.264 1.250 12.069 o
1 4 7 0.870 1.261 0.272 557.646 o
1 4 8 0.033 0.163 0.141 2615.150 o
1 5 0 98.682 99.922 2.207 2.402 o
1 5 1 7.417 10.240 0.989 43.475 o
1 5 2 8.250 8.892 1.054 39.360 o
1 5 3 293.776 287.786 3.772 0.351 o
1 5 4 1.647 1.533 0.272 468.110 o
1 5 5 2.541 1.674 0.337 311.709 o
1 5 6 4.981 5.327 0.587 108.798 o
2 0 0 513.939 519.980 8.555 0.109 o
2 0 2 121.559 114.347 8.185 0.615 o
2 0 4 4.374 0.707 1.054 47.557 o
2 0 6 156.357 143.023 11.229 0.343 o
2 0 8 0.907 1.054 0.500 207.826 o
2 0 10 101.131 109.923 3.392 1.778 o
2 1 0 1584.910 1662.060 32.851 0.011 o
2 1 1 3064.570 3199.270 40.993 0.003 o
2 1 2 1641.270 1657.430 16.338 0.012 o
2 1 3 39.395 38.253 3.326 3.935 o
2 1 4 501.610 487.727 13.197 0.096 o
2 1 5 652.082 628.566 14.816 0.062 o
2 1 6 211.202 194.930 10.925 0.295 o
2 1 7 18.728 20.350 0.815 31.620 o
2 1 8 89.601 90.464 1.783 3.009 o
2 1 9 3.912 4.403 0.467 160.135 o
2 1 10 20.611 22.535 0.989 24.791 o
2 1 11 13.189 13.914 1.174 28.107 o
2 2 0 4.487 2.913 0.870 64.725 o
2 2 1 612.529 646.698 14.947 0.065 o
2 2 2 29.053 23.959 2.413 7.376 o
2 2 3 7877.800 7792.660 49.917 0.001 o
2 2 4 28.968 23.393 3.218 4.689 o
2 2 5 81.207 79.703 6.805 0.973 o
2 2 6 3.009 3.370 0.533 148.995 o
2 2 7 3477.370 3630.120 12.849 0.003 o
2 2 8 4.420 4.055 0.544 129.270 o
2 2 9 392.413 425.907 3.837 0.194 o
2 2 10 5.781 4.609 0.478 134.690 o
2 3 0 181.469 162.438 11.947 0.291 o
2 3 1 209.406 225.574 23.502 0.091 o
2 3 2 48.195 45.623 5.077 1.876 o
2 3 3 165.580 170.515 3.663 0.892 o
2 3 4 32.432 33.525 1.218 13.753 o
2 3 5 181.993 189.288 2.663 0.836 o
2 3 6 17.802 18.034 0.783 35.021 o
2 3 7 162.170 170.580 2.446 1.030 o
2 3 8 2.522 3.011 0.370 257.769 o
2 3 9 12.870 11.871 0.728 50.430 o
2 4 0 245.894 241.184 3.392 0.489 o
2 4 1 56.706 58.962 3.392 3.104 o
2 4 2 72.936 65.897 2.228 3.784 o
2 4 3 53.288 50.831 2.065 5.591 o
2 4 4 65.102 70.376 2.392 3.837 o
2 4 5 148.036 154.568 2.631 1.183 o
2 4 6 29.548 27.372 1.022 17.817 o
2 4 7 1.782 1.826 0.304 388.958 o
2 4 8 14.463 12.762 1.011 33.310 o
2 5 0 18.726 20.350 1.033 25.933 o
2 5 1 77.335 81.464 1.718 3.725 o
2 5 2 2.369 2.098 0.446 213.034 o
2 5 3 0.225 0.544 0.272 694.236 o
2 5 4 16.881 18.067 0.891 32.479 o
2 5 5 58.043 62.114 1.522 5.848 o
3 0 0 87.670 79.137 3.055 2.436 o
3 0 2 1.390 1.402 1.174 40.751 o
3 0 4 97.050 97.552 9.240 0.557 o
3 0 6 90.158 88.769 9.936 0.505 o
3 0 8 5.468 5.392 0.663 90.017 o
3 0 10 181.487 186.918 3.392 0.794 o
3 1 0 546.232 588.877 11.262 0.087 o
3 1 1 8.559 8.316 0.957 45.407 o
3 1 2 41.758 39.384 3.392 3.743 o
3 1 3 136.379 136.751 6.696 0.725 o
3 1 4 182.735 179.646 7.425 0.501 o
3 1 5 141.095 137.218 7.261 0.648 o
3 1 6 86.158 90.573 1.446 3.324 o
3 1 7 151.266 153.057 2.250 1.207 o
3 1 8 2.904 3.511 0.467 179.535 o
3 1 9 0.001 0.467 0.239 939.214 o
3 1 10 3.199 2.468 0.402 222.719 o
3 1 11 15.668 16.599 1.174 25.648 o
3 2 0 264.134 272.991 10.425 0.246 o
3 2 1 79.189 70.865 5.087 1.531 o
3 2 2 114.761 117.597 6.359 0.876 o
3 2 3 195.790 176.570 7.675 0.466 o
3 2 4 258.357 243.880 11.425 0.236 o
3 2 5 5.542 6.229 0.467 132.346 o
3 2 6 38.357 37.840 1.109 12.190 o
3 2 7 97.194 97.737 3.359 1.936 o
3 2 8 61.683 63.843 1.794 5.035 o
3 2 9 22.161 19.980 0.815 28.384 o
3 2 10 6.765 5.968 0.478 119.793 o
3 3 0 489.821 473.867 21.056 0.068 o
3 3 1 4.965 6.696 4.207 3.234 o
3 3 2 1163.320 1134.900 23.502 0.021 o
3 3 3 64.053 63.082 1.576 5.224 o
3 3 4 82.285 83.746 1.663 3.494 o
3 3 5 3.017 2.805 0.348 264.544 o
3 3 6 1136.520 1204.400 7.468 0.025 o
3 3 7 21.296 23.502 1.076 22.324 o
3 3 8 62.087 57.179 1.370 5.968 o
3 3 9 11.475 11.251 0.707 55.715 o
3 4 0 198.769 199.702 3.076 0.711 o
3 4 1 10.565 9.077 1.402 23.918 o
3 4 2 1.257 1.120 0.391 304.979 o
3 4 3 12.861 14.512 0.848 41.377 o
3 4 4 49.534 54.722 1.435 7.323 o
3 4 5 26.674 27.220 1.022 19.231 o
3 4 6 4.715 3.989 0.663 96.552 o
3 4 7 3.687 3.892 0.500 152.430 o
3 5 0 9.584 9.740 0.717 61.420 o
3 5 1 352.627 389.197 3.642 0.235 o
3 5 2 0.128 0.348 0.348 456.807 o
3 5 3 232.416 223.780 2.402 0.576 o
3 5 4 0.020 0.000 0.239 1005.910 o
3 5 5 374.444 397.948 4.620 0.209 o
4 0 0 1862.640 1899.750 21.958 0.009 o
4 0 2 22370.900 23383.400 144.980 0.000 o
4 0 4 2679.870 2679.070 169.178 0.001 o
4 0 6 1505.740 1505.620 39.047 0.011 o
4 0 8 23.857 23.654 1.402 16.145 o
4 0 10 341.915 349.454 12.512 0.159 o
4 1 0 888.102 998.380 11.414 0.036 o
4 1 1 350.550 355.281 9.512 0.188 o
4 1 2 18.487 16.306 2.305 9.132 o
4 1 3 474.677 439.321 11.142 0.117 o
4 1 4 812.686 824.463 17.056 0.040 o
4 1 5 103.895 97.574 6.522 0.923 o
4 1 6 32.115 34.992 0.935 15.906 o
4 1 7 25.911 28.644 1.022 19.256 o
4 1 8 180.473 191.169 2.652 0.840 o
4 1 9 32.152 34.101 1.109 14.629 o
4 1 10 37.678 38.166 1.163 12.013 o
4 2 0 755.436 696.919 16.175 0.049 o
4 2 1 51.211 48.156 5.957 1.408 o
4 2 2 269.100 259.131 10.034 0.256 o
4 2 3 256.888 222.443 10.403 0.268 o
4 2 4 14.403 11.490 2.609 7.733 o
4 2 5 66.593 67.495 2.131 4.160 o
4 2 6 224.045 228.846 2.805 0.582 o
4 2 7 34.233 33.720 1.109 14.004 o
4 2 8 58.159 54.940 1.663 5.887 o
4 2 9 96.932 95.606 1.718 2.723 o
4 2 10 65.522 65.821 1.435 5.206 o
4 3 0 44.403 44.232 6.729 1.162 o
4 3 1 38.084 33.655 5.707 1.615 o
4 3 2 68.012 69.615 1.783 4.461 o
4 3 3 37.587 33.992 1.218 12.247 o
4 3 4 45.814 48.722 1.283 8.731 o
4 3 5 19.075 17.936 0.946 28.832 o
4 3 6 6.896 6.338 0.620 89.206 o
4 3 7 38.831 41.601 1.391 10.148 o
4 3 8 23.219 21.263 0.783 27.529 o
4 3 9 15.290 13.229 1.641 16.715 o
4 4 0 254.762 271.774 4.544 0.409 o
4 4 1 109.131 113.010 2.076 2.080 o
4 4 2 720.058 740.347 5.348 0.062 o
4 4 3 84.867 85.507 2.065 3.082 o
4 4 4 390.344 422.580 4.000 0.195 o
4 4 5 28.822 29.263 1.250 15.291 o
4 4 6 18.319 18.241 1.152 24.074 o
4 4 7 37.669 32.318 3.152 4.417 o
4 5 0 13.691 12.240 0.815 43.527 o
4 5 1 15.165 16.121 0.891 35.440 o
4 5 2 40.875 41.014 1.391 9.820 o
4 5 3 27.421 27.720 0.859 20.802 o
4 5 4 1.505 1.826 0.304 406.042 o
5 0 0 32.576 28.916 3.131 4.695 o
5 0 2 651.632 589.801 25.024 0.044 o
5 0 4 65.158 55.798 6.696 1.092 o
5 0 6 37.587 36.829 1.250 11.694 o
5 0 8 1.782 1.891 0.500 188.603 o
5 0 10 0.396 -0.239 0.467 256.133 o
5 1 0 446.404 415.786 9.729 0.136 o
5 1 1 364.385 342.986 10.305 0.176 o
5 1 2 175.643 185.451 10.153 0.358 o
5 1 3 168.919 164.286 7.435 0.542 o
5 1 4 310.722 299.613 11.066 0.200 o
5 1 5 10.469 9.773 0.500 80.979 o
5 1 6 33.628 35.036 0.978 14.972 o
5 1 7 23.660 25.654 0.957 22.326 o
5 1 8 11.957 12.447 0.815 46.196 o
5 1 9 74.119 80.909 1.631 3.970 o
5 1 10 0.535 0.467 0.239 802.818 o
5 2 0 61.531 70.213 5.468 1.498 o
5 2 1 57.017 45.395 3.816 2.785 o
5 2 2 4.265 2.315 1.402 27.699 o
5 2 3 195.138 161.764 9.294 0.391 o
5 2 4 3.493 2.348 1.391 28.381 o
5 2 5 32.870 32.590 1.641 10.684 o
5 2 6 7.782 9.892 0.630 76.382 o
5 2 7 104.153 108.183 1.978 2.269 o
5 2 8 51.211 54.211 1.576 6.793 o
5 2 9 28.022 27.752 0.902 19.898 o
5 3 0 201.569 207.040 6.783 0.479 o
5 3 1 26.672 26.948 1.076 18.593 o
5 3 2 45.254 45.373 1.196 9.423 o
5 3 3 15.432 15.447 0.728 42.388 o
5 3 4 301.156 293.776 3.218 0.344 o
5 3 5 45.215 47.982 1.576 7.876 o
5 3 6 271.225 263.871 3.598 0.409 o
5 3 7 1.403 1.500 0.467 220.545 o
5 3 8 18.003 17.719 0.848 32.856 o
5 4 0 112.423 117.521 3.142 1.659 o
5 4 1 0.047 0.424 0.250 858.678 o
5 4 2 57.186 55.592 1.457 6.366 o
5 4 3 10.613 11.621 0.630 63.777 o
5 4 4 0.149 0.467 0.272 713.316 o
5 4 5 6.666 4.870 0.544 109.522 o
5 4 6 7.179 5.674 0.652 84.046 o
5 4 7 29.790 23.404 5.261 1.947 o
5 5 0 86.249 86.507 2.468 2.757 o
5 5 1 275.089 276.057 4.044 0.383 o
5 5 2 90.310 89.660 1.696 3.046 o
5 5 3 0.130 0.707 0.337 471.379 o
5 5 4 29.059 30.394 1.870 10.005 o
6 0 0 1838.030 1795.340 27.263 0.009 o
6 0 2 591.705 498.869 16.251 0.072 o
6 0 4 406.081 357.814 17.925 0.099 o
6 0 6 9.561 10.197 0.674 65.019 o
6 0 8 79.809 83.844 3.739 2.121 o
6 1 0 36.874 38.525 2.946 4.793 o
6 1 1 243.319 231.585 9.207 0.309 o
6 1 2 0.005 -1.120 1.120 46.187 o
6 1 3 709.848 684.603 16.349 0.052 o
6 1 4 204.077 179.516 9.109 0.379 o
6 1 5 180.959 183.179 2.131 0.892 o
6 1 6 48.634 50.765 1.185 8.422 o
6 1 7 44.489 51.200 1.370 8.451 o
6 1 8 102.922 112.782 2.055 2.218 o
6 1 9 11.137 11.892 0.717 54.935 o
6 2 0 405.444 351.574 11.447 0.147 o
6 2 1 3925.350 3730.190 125.337 0.001 o
6 2 2 6.285 7.946 2.642 7.988 o
6 2 3 57.809 64.995 1.891 5.103 o
6 2 4 56.111 60.407 2.109 4.984 o
6 2 5 3794.770 3971.220 13.632 0.002 o
6 2 6 0.675 0.467 0.304 524.530 o
6 2 7 469.778 510.370 6.109 0.131 o
6 2 8 1.378 1.794 0.402 277.676 o
6 2 9 517.120 555.298 6.348 0.110 o
6 3 0 30.075 27.394 1.326 14.442 o
6 3 1 9.198 8.686 0.620 74.647 o
6 3 2 81.949 83.551 1.663 3.512 o
6 3 3 136.275 134.207 2.185 1.471 o
6 3 4 0.941 0.533 0.272 592.667 o
6 3 5 189.215 192.582 8.414 0.423 o
6 3 6 54.583 56.951 1.663 6.118 o
6 3 7 3.333 3.816 0.565 131.960 o
6 3 8 0.249 0.467 0.326 500.833 o
6 4 0 90.375 94.943 2.815 2.348 o
6 4 1 131.102 132.381 2.239 1.536 o
6 4 2 174.297 176.776 2.576 0.920 o
6 4 3 52.647 53.113 1.794 6.175 o
6 4 4 55.694 54.102 1.663 6.147 o
6 4 5 1.067 1.609 0.337 382.303 o
6 4 6 33.386 33.905 1.402 12.062 o
6 5 0 5.620 5.859 0.663 88.361 o
6 5 1 0.032 0.467 0.272 733.746 o
6 5 2 0.151 0.989 0.239 830.924 o
6 5 3 21.391 22.219 1.152 21.238 o
7 0 0 299.095 257.490 14.610 0.162 o
7 0 2 168.111 147.317 14.501 0.224 o
7 0 4 54.218 55.918 1.815 5.868 o
7 0 6 4.203 3.924 0.478 155.103 o
7 0 8 17.224 18.480 1.152 24.663 o
7 1 0 33.164 27.111 2.979 5.090 o
7 1 1 11.425 11.088 2.163 11.106 o
7 1 2 0.833 -2.772 2.805 7.347 o
7 1 3 54.242 57.690 5.087 1.777 o
7 1 4 66.675 68.397 1.435 5.022 o
7 1 5 172.005 172.102 2.392 0.963 o
7 1 6 39.572 40.656 1.391 10.097 o
7 1 7 113.101 108.499 2.337 1.966 o
7 1 8 0.157 0.076 0.272 746.633 o
7 1 9 37.366 39.286 1.489 10.140 o
7 2 0 9.266 8.631 1.946 13.854 o
7 2 1 60.953 54.222 5.685 1.457 o
7 2 2 34.963 32.351 2.413 6.630 o
7 2 3 239.495 224.172 3.718 0.515 o
7 2 4 11.682 12.305 0.815 46.785 o
7 2 5 423.132 410.579 4.500 0.178 o
7 2 6 66.831 68.126 1.837 4.506 o
7 2 7 0.070 0.815 0.500 223.388 o
7 2 8 9.775 10.131 0.978 41.335 o
7 3 0 503.568 505.305 10.523 0.105 o
7 3 1 431.292 413.753 4.348 0.173 o
7 3 2 219.309 215.312 3.109 0.607 o
7 3 3 8.880 8.490 0.609 77.592 o
7 3 4 1003.390 1020.050 10.044 0.032 o
7 3 5 252.491 251.457 4.924 0.420 o
7 3 6 35.331 33.035 1.218 12.983 o
7 3 7 57.299 54.907 4.087 2.449 o
7 4 0 12.367 14.262 1.152 29.271 o
7 4 1 25.613 24.915 1.489 14.425 o
7 4 2 185.443 185.201 2.522 0.838 o
7 4 3 17.715 17.773 0.946 30.119 o
7 4 4 0.122 0.000 0.326 532.899 o
7 4 5 0.014 0.000 0.272 781.218 o
7 5 0 58.711 57.353 2.055 5.014 o
7 5 1 232.798 221.856 3.859 0.530 o
7 5 2 4.285 4.457 0.435 168.582 o
8 0 0 3067.370 2813.730 65.712 0.003 o
8 0 2 621.238 578.974 30.861 0.036 o
8 0 4 622.876 618.989 9.240 0.077 o
8 0 6 0.266 0.424 0.391 356.698 o
8 0 8 525.921 529.166 8.185 0.106 o
8 1 0 33.686 32.818 3.533 3.786 o
8 1 1 192.242 158.829 9.675 0.377 o
8 1 2 6.470 12.034 6.903 1.206 o
8 1 3 20.886 18.241 0.663 34.561 o
8 1 4 35.727 33.535 1.076 13.793 o
8 1 5 48.924 52.255 1.620 7.037 o
8 1 6 127.119 131.511 2.565 1.528 o
8 1 7 10.575 10.534 0.815 50.344 o
8 1 8 3.549 3.544 0.402 204.462 o
8 2 0 50.684 52.896 2.544 4.689 o
8 2 1 669.130 643.143 18.349 0.053 o
8 2 2 212.118 203.561 4.761 0.568 o
8 2 3 45.647 50.515 1.522 7.832 o
8 2 4 96.300 98.139 2.163 2.502 o
8 2 5 247.435 238.032 3.413 0.489 o
8 2 6 0.443 0.837 0.467 246.102 o
8 2 7 78.297 77.746 1.794 3.703 o
8 2 8 22.392 23.209 0.891 25.225 o
8 3 0 48.683 46.211 1.891 6.606 o
8 3 1 0.632 0.641 0.250 713.471 o
8 3 2 0.823 0.935 0.272 582.329 o
8 3 3 4.058 5.555 0.620 105.741 o
8 3 4 0.187 0.978 0.272 665.914 o
8 3 5 5.723 6.435 0.620 94.611 o
8 3 6 71.033 66.886 1.870 4.262 o
8 3 7 0.331 0.413 0.348 440.827 o
8 4 0 366.273 381.946 6.077 0.208 o
8 4 1 3.289 3.903 0.544 139.633 o
8 4 2 161.203 166.949 2.457 1.049 o
8 4 3 35.600 36.895 1.348 11.560 o
8 4 4 11.403 11.925 0.826 46.910 o
8 4 5 12.307 12.566 0.826 44.878 o
8 5 0 0.117 0.859 0.294 599.021 o
8 5 1 1.520 1.468 0.478 210.525 o
9 0 0 438.095 403.133 26.654 0.056 o
9 0 2 125.143 127.446 4.326 1.186 o
9 0 4 49.373 49.178 1.870 6.463 o
9 0 6 10.569 10.816 0.902 44.362 o
9 0 8 64.701 57.527 2.576 3.887 o
9 1 0 174.645 170.015 8.577 0.450 o
9 1 1 8.876 9.414 0.565 81.218 o
9 1 2 521.689 527.807 4.022 0.118 o
9 1 3 30.375 26.013 0.837 19.839 o
9 1 4 63.337 63.995 1.489 5.373 o
9 1 5 0.037 0.304 0.337 494.300 o
9 1 6 8.799 9.023 0.674 69.176 o
9 1 7 90.725 91.454 1.935 2.871 o
9 1 8 9.010 9.327 0.544 83.627 o
9 2 0 128.805 131.761 1.924 1.628 o
9 2 1 284.571 261.968 2.652 0.404 o
9 2 2 6.806 7.109 0.674 79.375 o
9 2 3 26.574 25.535 0.989 20.163 o
9 2 4 23.709 29.263 1.652 12.736 o
9 2 5 228.737 222.345 3.239 0.563 o
9 2 6 18.703 19.143 0.815 32.301 o
9 2 7 0.286 0.000 0.272 730.122 o
9 3 0 2.876 3.348 0.565 137.628 o
9 3 1 2.914 3.152 0.424 207.222 o
9 3 2 91.392 85.203 1.609 3.135 o
9 3 3 13.324 12.034 0.685 52.070 o
9 3 4 230.377 227.346 2.881 0.563 o
9 3 5 5.241 5.305 0.467 139.960 o
9 3 6 10.553 9.109 0.522 79.649 o
9 4 0 39.410 39.764 1.435 9.997 o
9 4 1 7.862 8.642 1.098 37.465 o
9 4 2 8.210 9.001 0.674 71.124 o
9 4 3 8.462 7.501 0.544 90.944 o
9 4 4 0.010 0.620 0.239 914.885 o
10 0 0 1348.030 1303.810 9.468 0.019 o
10 0 2 1077.000 1072.040 6.957 0.029 o
10 0 4 48.722 45.928 1.794 6.900 o
10 0 6 130.745 134.240 2.979 1.388 o
10 1 0 215.135 226.737 2.772 0.615 o
10 1 1 29.722 29.600 0.826 19.322 o
10 1 2 4.185 4.326 0.380 196.638 o
10 1 3 208.542 194.278 2.728 0.700 o
10 1 4 13.909 14.327 1.750 15.275 o
10 1 5 0.078 -0.239 0.272 768.769 o
10 1 6 34.435 36.645 1.141 13.256 o
10 1 7 22.773 22.480 0.815 26.723 o
10 2 0 0.081 0.185 0.217 1145.140 o
10 2 1 149.297 159.503 2.870 1.123 o
10 2 2 100.451 96.987 1.978 2.493 o
10 2 3 1522.230 1571.390 14.403 0.014 o
10 2 4 0.000 0.707 0.402 343.586 o
10 2 5 213.533 212.497 3.207 0.627 o
10 2 6 64.187 60.212 1.207 5.880 o
10 3 0 4.795 5.218 0.467 145.149 o
10 3 1 53.381 51.613 1.457 6.994 o
10 3 2 0.278 0.239 0.272 710.830 o
10 3 3 29.467 27.263 0.913 19.121 o
10 3 4 65.316 65.419 1.522 5.119 o
10 3 5 0.024 0.587 0.326 515.135 o
10 4 0 86.192 83.453 1.978 3.130 o
10 4 1 3.033 2.946 0.413 213.890 o
10 4 2 110.874 108.966 2.642 1.903 o
10 4 3 17.464 15.784 0.989 29.924 o
11 0 0 108.307 100.672 1.957 2.267 o
11 0 2 58.074 54.363 1.435 6.382 o
11 0 4 0.635 0.239 0.467 248.374 o
11 0 6 10.569 9.403 0.728 58.375 o
11 1 0 0.184 0.728 0.272 685.871 o
11 1 1 75.101 77.952 1.402 4.197 o
11 1 2 77.914 75.224 1.304 4.194 o
11 1 3 110.348 108.085 1.881 2.166 o
11 1 4 65.144 62.734 1.924 4.651 o
11 1 5 73.443 68.202 1.565 4.426 o
11 1 6 7.185 7.544 0.435 119.383 o
11 2 0 29.079 31.253 1.565 12.114 o
11 2 1 322.743 323.072 3.598 0.295 o
11 2 2 24.125 23.252 0.989 22.240 o
11 2 3 286.277 278.144 3.446 0.375 o
11 2 4 1.423 2.131 0.370 307.767 o
11 2 5 0.085 0.522 0.239 907.643 o
11 2 6 0.227 0.544 0.294 604.836 o
11 3 0 325.844 334.594 5.729 0.260 o
11 3 1 13.587 12.240 0.815 43.693 o
11 3 2 259.479 254.435 3.816 0.435 o
11 3 3 283.085 266.512 4.750 0.363 o
11 3 4 6.563 5.674 0.402 143.041 o
11 4 0 54.133 50.026 1.435 7.052 o
11 4 1 8.442 7.338 0.685 71.793 o
11 4 2 3.596 3.522 0.500 155.478 o
12 0 0 67.294 68.560 1.587 4.782 o
12 0 2 1.049 1.631 0.304 444.063 o
12 0 4 4.830 5.098 0.728 81.542 o
12 0 6 125.971 121.826 3.739 1.332 o
12 1 0 119.088 124.467 2.250 1.758 o
12 1 1 157.356 160.123 2.022 1.147 o
12 1 2 59.169 57.309 1.250 6.465 o
12 1 3 8.954 8.794 0.500 91.263 o
12 1 4 0.661 0.674 0.272 619.898 o
12 1 5 6.316 5.457 0.467 128.695 o
12 1 6 0.245 0.348 0.348 448.734 o
12 2 0 47.844 45.776 1.663 7.403 o
12 2 1 136.520 146.600 2.446 1.357 o
12 2 2 35.719 35.307 1.044 13.739 o
12 2 3 376.985 376.391 3.674 0.221 o
12 2 4 13.236 12.066 0.761 47.515 o
12 2 5 169.391 158.057 4.326 0.835 o
12 3 0 35.454 34.807 1.728 9.551 o
12 3 1 1.292 0.870 0.250 595.163 o
12 3 2 20.570 21.589 0.848 28.353 o
12 3 3 7.282 7.620 0.489 107.224 o
12 4 0 12.383 9.718 1.522 20.229 o
12 4 1 9.323 10.762 0.935 44.130 o
13 0 0 7.813 8.425 0.989 44.104 o
13 0 2 2.207 1.815 0.348 309.717 o
13 0 4 2.090 0.935 0.707 104.832 o
13 1 0 202.847 214.432 3.011 0.670 o
13 1 1 3.430 3.816 0.391 210.549 o
13 1 2 5.819 5.729 0.402 151.718 o
13 1 3 3.429 3.337 0.326 261.011 o
13 1 4 28.819 30.198 0.989 17.863 o
13 1 5 2.560 2.131 0.326 313.851 o
13 2 0 10.805 10.392 0.815 50.049 o
13 2 1 27.126 26.198 1.163 17.467 o
13 2 2 107.874 112.738 1.946 2.149 o
13 2 3 76.798 68.778 1.457 4.317 o
13 2 4 0.381 0.587 0.326 484.931 o
13 3 0 7.270 6.174 0.728 71.877 o
13 3 1 3.843 3.576 0.815 72.883 o
13 3 2 145.223 137.751 6.435 0.728 o
14 0 0 708.725 784.666 7.935 0.059 o
14 0 2 171.305 169.341 3.555 0.875 o
14 0 4 160.155 170.700 4.446 0.836 o
14 1 0 4.319 5.381 0.576 115.647 o
14 1 1 30.388 29.013 1.272 14.609 o
14 1 2 24.729 24.339 0.815 24.398 o
14 1 3 79.578 76.942 1.478 3.918 o
14 1 4 2.854 3.261 0.815 75.770 o
14 2 0 3.382 3.489 0.663 104.155 o
14 2 1 277.185 276.318 4.381 0.373 o
14 2 2 4.074 5.435 0.544 126.477 o
14 2 3 3.845 2.696 0.467 172.081 o
14 3 0 13.984 14.273 0.989 33.888 o
14 3 1 0.005 0.315 0.467 261.332 o
15 0 0 8.669 8.533 0.826 55.096 o
15 0 2 6.403 6.794 0.663 83.197 o
15 1 0 31.643 32.057 1.250 13.945 o
15 1 1 60.531 58.451 1.620 5.617 o
15 1 2 0.413 0.152 0.207 1112.440 o
15 1 3 1.869 2.109 0.467 206.819 o
15 2 0 16.620 17.295 1.065 27.754 o
15 2 1 76.449 81.094 2.065 3.477 o
16 0 0 8.233 8.533 0.826 55.973 o
16 1 0 32.207 32.057 1.402 12.569 o
16 1 1 99.493 104.835 4.555 1.420 o
16 2 0 22.880 20.578 1.402 16.979 o
17 0 0 57.941 56.124 2.337 4.601 o

_iucr_refine_instructions_details
;
TITL 1605o(Hemgesberg) in P 21/c
CELL 1.54184 15.5186 5.1007 10.925 90 107.651 90
ZERR 8 0.0007 0.0002 0.0005 0 0.005 0
LATT 1
SYMM -X,0.5+Y,0.5-Z
SFAC C H N O
UNIT 24 40 8 16
DFIX 0.88 N1 H1A N1 H1B
DFIX 0.88 N11 H11A N11 H11B

L.S. 10
PLAN  20
SIZE 0.159 0.16 0.221
TEMP -123
CONF
MORE -1
FMAP 2
ACTA 
BOND $H
MERG 2
WGHT 0.04091 0.028297
FVAR 0.959125
REM <olex2.extras>
REM <HklSrc "%.\\9ace06268033ecb8eaa406db1da80bd8.hkl">
REM </olex2.extras>

C1    1     0.34079  0.39155  0.43943  11.00000  0.02645  0.01386  0.02083 =
 -0.00076  0.00249 -0.00021 
C2    1     0.41350  0.39994  0.56565  11.00000  0.02537  0.02308  0.02570 =
 -0.00158  0.00118  0.00093 
H2    2     0.45553  0.22760  0.58618  11.00000  0.06859  0.02209  0.04038 =
 -0.00157 -0.01561  0.00133 
C3    1     0.40099  0.55296  0.67235  11.00000  0.03127  0.03751  0.02254 =
 -0.00506  0.00396 -0.00488 
H3A   2     0.34077  0.66653  0.65483  11.00000  0.05272  0.06869  0.04054 =
 -0.01668  0.00951  0.00853 
H3B   2     0.43377  0.49001  0.76839  11.00000  0.05861  0.07356  0.03890 =
 -0.01232  0.00217 -0.02395 
N1    3     0.31034  0.61886  0.38499  11.00000  0.03876  0.01386  0.02447 =
 -0.00033 -0.00086 -0.00182 
H1A   2     0.26545  0.62017  0.30639  11.00000  0.06299  0.02412  0.05032 =
 0.00332  0.01454 -0.00282 
H1B   2     0.33436  0.77836  0.42114  11.00000  0.06393  0.02816  0.04169 =
 -0.00671  0.00338 -0.00990 
O1    4     0.31121  0.17637  0.39332  11.00000  0.03638  0.01257  0.02653 =
 -0.00069 -0.00090 -0.00061 
O2    4     0.46014  0.64130  0.60262  11.00000  0.02902  0.03627  0.03226 =
 -0.00903  0.00523 -0.01033 

C11   1     0.16821  0.10585  0.56660  11.00000  0.02800  0.01457  0.02282 =
 0.00060  0.00067 -0.00107 
C12   1     0.11413  0.11980  0.42774  11.00000  0.03419  0.02440  0.02356 =
 -0.00106  0.00078 -0.00173 
H12   2     0.13046 -0.02807  0.36632  11.00000  0.07490  0.05406  0.04241 =
 -0.00097  0.01342  0.00976 
C13   1     0.02155  0.21926  0.39171  11.00000  0.03336  0.03227  0.03395 =
 -0.00002 -0.00368  0.00098 
H13A  2    -0.02797  0.15346  0.30592  11.00000  0.05268  0.05685  0.05082 =
 -0.01406 -0.02345 -0.00250 
H13B  2    -0.00335  0.29264  0.46539  11.00000  0.05132  0.04549  0.07041 =
 -0.02077  0.00367  0.01239 
N11   3     0.18840  0.33128  0.62850  11.00000  0.03488  0.01390  0.02455 =
 0.00168 -0.00285 -0.00016 
H11A  2     0.22389  0.33011  0.71565  11.00000  0.04824  0.01490  0.04855 =
 0.01123  0.00677  0.00021 
H11B  2     0.17318  0.49368  0.58468  11.00000  0.06879  0.04306  0.03355 =
 0.00567 -0.00326  0.01368 
O11   4     0.18957 -0.11122  0.61663  11.00000  0.03949  0.01387  0.02809 =
 0.00005 -0.00104  0.00038 
O12   4     0.09373  0.37312  0.37285  11.00000  0.04646  0.03507  0.03137 =
 0.01195 -0.00377 -0.00472 
HKLF 4

END
Q1 1 0.044444 0.4 0.40625 11 0.05 0.38
Q2 1 0.066667 0.133333 0.4375 11 0.05 0.22
Q3 1 0.088889 0.2 0.34375 11 0.05 0.17
Q5 1 0.4 0.6 0.46875 11 0.05 0.12
Q4 1 0.133333 -0.133333 0.625 11 0.05 0.13

  REM The information below was added by Olex2.
  REM
  REM R1 = 0.0265 for 1207 Fo > 4sig(Fo) and 0.0290 for all 1310 data
  REM 199 parameters refined using 4 restraints
  REM Highest difference peak 0.3809, deepest hole -0.1110
  REM Mean Shift 0.0000, Max Shift 0.0003.

  REM +++ Tabular Listing of Refinement Information +++
  REM R1_all = 0.0290
  REM R1_gt = 0.0265
  REM wR_ref = 0.0689
  REM GOOF = 1.1586
  REM Shift_max = 0.0003
  REM Shift_mean = 0.0000
  REM Reflections_all = 1310
  REM Reflections_gt = 1207
  REM Parameters = 199
  REM Hole = -0.1110
  REM Peak = 0.3809
  REM Flack = n/a

  
;
_olex2_submission_special_instructions  'No special instructions were received'
loop_
  _restr_distance_atom_site_label_1
  _restr_distance_atom_site_label_2
  _restr_distance_site_symmetry_2
  _restr_distance_target
  _restr_distance_target_weight_param
  _restr_distance_diff
 N1 H1A 1 0.8800 0.0200 -0.0474
 N1 H1B 1 0.8800 0.0200 -0.0514
 N11 H11A 1 0.8800 0.0200 -0.0644
 N11 H11B 1 0.8800 0.0200 -0.0700
