# Supplementary material for: Fragmentation and transferability in Hirshfeld atom refinement
Source: IUCrJ. 2022 Feb 26;9(Pt 2):298–315. doi: 10.1107/S2052252522000690 (PMC8895009; doi:10.1107/S2052252522000690)
Supplement: Supplementary file 2 [file m-09-00298-sup2.zip › cif/transferable_atomic_densities/CAMVES_trans.cif]

data_CAMVES_trans
_audit_creation_date               2021-06-23
_audit_creation_method
;
Olex2 1.3
(compiled 2020.07.31 svn.rc2a77460 for OlexSys, GUI svn.r6145)
;
_audit_contact_author_address      ?
_audit_contact_author_email        ?
_audit_contact_author_name         ''
_audit_contact_author_phone        ?
_publ_contact_author_id_orcid      ?
_publ_section_references
;
Bourhis, L.J., Dolomanov, O.V., Gildea, R.J., Howard, J.A.K., Puschmann, H.
 (2015). Acta Cryst. A71, 59-75.

Dolomanov, O.V., Bourhis, L.J., Gildea, R.J, Howard, J.A.K. & Puschmann, H.
 (2009), J. Appl. Cryst. 42, 339-341.
;
_chemical_formula_moiety           'C22 H34 N6 O6, H2 O'
_chemical_formula_sum              'C22 H36 N6 O7'
_chemical_formula_weight           496.567
_chemical_absolute_configuration   unk
loop_
  _atom_type_symbol
  _atom_type_scat_dispersion_real
  _atom_type_scat_dispersion_imag
  _atom_type_scat_Cromer_Mann_a1
  _atom_type_scat_Cromer_Mann_a2
  _atom_type_scat_Cromer_Mann_a3
  _atom_type_scat_Cromer_Mann_a4
  _atom_type_scat_Cromer_Mann_b1
  _atom_type_scat_Cromer_Mann_b2
  _atom_type_scat_Cromer_Mann_b3
  _atom_type_scat_Cromer_Mann_b4
  _atom_type_scat_Cromer_Mann_c
  _atom_type_scat_source
  _atom_type_scat_dispersion_source
 H 0.00000 0.00000 0.49300 0.32291 0.14019 0.04081 10.51090 26.12570 3.14236
 57.79970 0.0030380000826
 'International Tables Volume C Table 6.1.1.4 (pp. 500-502)'
 'Henke, Gullikson and Davis, At. Data and Nucl. Data Tables, 1993, 54, 2'
 C 0.00151 0.00091 2.31000 1.02000 1.58860 0.86500 20.84390 10.20750 0.56870
 51.65120 0.215599998832
 'International Tables Volume C Table 6.1.1.4 (pp. 500-502)'
 'Henke, Gullikson and Davis, At. Data and Nucl. Data Tables, 1993, 54, 2'
 O 0.00619 0.00355 3.04850 2.28680 1.54630 0.86700 13.27710 5.70110 0.32390
 32.90890 0.250800013542
 'International Tables Volume C Table 6.1.1.4 (pp. 500-502)'
 'Henke, Gullikson and Davis, At. Data and Nucl. Data Tables, 1993, 54, 2'
 N 0.00321 0.00186 12.21260 3.13220 2.01250 1.16630 0.00570 9.89330 28.99750
 0.58260 -11.5290002823
 'International Tables Volume C Table 6.1.1.4 (pp. 500-502)'
 'Henke, Gullikson and Davis, At. Data and Nucl. Data Tables, 1993, 54, 2'

_space_group_crystal_system        'orthorhombic'
_space_group_IT_number             19
_space_group_name_H-M_alt          'P 21 21 21'
_space_group_name_Hall             ' P 2ac 2ab'
loop_
  _space_group_symop_id
  _space_group_symop_operation_xyz
 1 x,y,z
 2 x+1/2,-y+1/2,-z
 3 -x,y+1/2,-z+1/2
 4 -x+1/2,-y,z+1/2

_symmetry_Int_Tables_number        19
_cell_length_a                     10.128(1)
_cell_length_b                     12.486(1)
_cell_length_c                     19.507(1)
_cell_angle_alpha                  90
_cell_angle_beta                   90
_cell_angle_gamma                  90
_cell_volume                       2466.8(3)
_cell_formula_units_Z              4
_cell_measurement_temperature    100(2)
_exptl_crystal_description       prism
_exptl_absorpt_coefficient_mu      0.062
_exptl_crystal_density_diffrn      1.337
_exptl_crystal_F_000               1064.156
_exptl_crystal_size_max            0.54
_exptl_crystal_size_mid            0.45
_exptl_crystal_size_min            0.4
_diffrn_measurement_device_type       'Nonius Kappa CCD'
_diffrn_reflns_av_R_equivalents    0.0000
_diffrn_reflns_av_unetI/netI       0.0342
_diffrn_reflns_Laue_measured_fraction_full  0.9988
_diffrn_reflns_Laue_measured_fraction_max  0.9881
_diffrn_reflns_limit_h_max         26
_diffrn_reflns_limit_h_min         0
_diffrn_reflns_limit_k_max         32
_diffrn_reflns_limit_k_min         0
_diffrn_reflns_limit_l_max         50
_diffrn_reflns_limit_l_min         0
_diffrn_reflns_number              24878
_diffrn_reflns_point_group_measured_fraction_full  0.9988
_diffrn_reflns_point_group_measured_fraction_max  0.9881
_diffrn_reflns_theta_full          19.5713
_diffrn_reflns_theta_max           47.37
_diffrn_reflns_theta_min           1.52
_diffrn_measured_fraction_theta_full  0.9988
_diffrn_measured_fraction_theta_max  0.9881
_diffrn_radiation_type             synchrotron
_diffrn_radiation_wavelength       0.5583
_reflns_Friedel_coverage           0.0
_reflns_limit_h_max                26
_reflns_limit_h_min                0
_reflns_limit_k_max                32
_reflns_limit_k_min                0
_reflns_limit_l_max                50
_reflns_limit_l_min                0
_reflns_number_gt                  22473
_reflns_number_total               24878
_reflns_threshold_expression       I>=2u(I)
_computing_molecular_graphics      'Olex2 1.3 (Dolomanov et al., 2009)'
_computing_publication_material    'Olex2 1.3 (Dolomanov et al., 2009)'
_computing_structure_refinement    'olex2.refine 1.3 (Bourhis et al., 2015)'
_refine_diff_density_max           0.4968
_refine_diff_density_min           -0.2711
_refine_diff_density_rms           0.0567
_refine_ls_d_res_high              0.3794
_refine_ls_d_res_low               10.5162
_refine_ls_goodness_of_fit_ref     1.0593
_refine_ls_hydrogen_treatment      refall
_refine_ls_matrix_type             full
_refine_ls_number_constraints      0
_refine_ls_number_parameters       640
_refine_ls_number_reflns           24878
_refine_ls_number_restraints       0
_refine_ls_R_factor_all            0.0316
_refine_ls_R_factor_gt             0.0271
_refine_ls_restrained_S_all        1.0593
_refine_ls_shift/su_max            0.0003
_refine_ls_shift/su_mean           0.0000
_refine_ls_structure_factor_coef   Fsqd
_refine_ls_weighting_details      
 'w=1/[\s^2^(Fo^2^)+(0.0332P)^2^+0.0053P] where P=(Fo^2^+2Fc^2^)/3'
_refine_ls_weighting_scheme        calc
_refine_ls_wR_factor_gt            0.0657
_refine_ls_wR_factor_ref           0.0674
_olex2_refinement_description
;
;
loop_
  _atom_site_label
  _atom_site_type_symbol
  _atom_site_fract_x
  _atom_site_fract_y
  _atom_site_fract_z
  _atom_site_U_iso_or_equiv
  _atom_site_adp_type
  _atom_site_occupancy
  _atom_site_refinement_flags_posn
 O11 O 0.44892(2) 0.77337(2) 0.481279(12) 0.01683(3) Uani 1.000000 .
 O21 O 0.66478(2) 0.608957(15) 0.517870(9) 0.01298(2) Uani 1.000000 .
 O31 O 0.44419(3) 0.414481(18) 0.695560(11) 0.01741(3) Uani 1.000000 .
 O41 O 0.27903(2) 0.26167(3) 0.501362(13) 0.01900(4) Uani 1.000000 .
 O51 O 0.42471(2) 0.46353(2) 0.416069(16) 0.02021(4) Uani 1.000000 .
 O61 O 0.49507(3) 0.63465(2) 0.273730(13) 0.01912(4) Uani 1.000000 .
 O71 O 0.72064(2) 0.219341(19) 0.289102(12) 0.01562(3) Uani 1.000000 .
 N11 N 0.62770(2) 0.752010(15) 0.586332(10) 0.01108(2) Uani 1.000000 .
 N21 N 0.55682(2) 0.470840(16) 0.602123(10) 0.01236(2) Uani 1.000000 .
 N31 N 0.494578(18) 0.285321(16) 0.530914(10) 0.01059(2) Uani 1.000000 .
 N41 N 0.54423(2) 0.316776(16) 0.388984(11) 0.01145(2) Uani 1.000000 .
 N51 N 0.61143(2) 0.604651(16) 0.370849(10) 0.01220(2) Uani 1.000000 .
 N61 N 0.612135(19) 0.814745(16) 0.406859(10) 0.01098(2) Uani 1.000000 .
 C11 C 0.56254(2) 0.803457(17) 0.470968(11) 0.01051(2) Uani 1.000000 .
 C12 C 0.65548(2) 0.828150(17) 0.530697(11) 0.01000(2) Uani 1.000000 .
 C13 C 0.62671(3) 0.938292(18) 0.563330(13) 0.01254(3) Uani 1.000000 .
 C14 C 0.64198(3) 0.917282(19) 0.640478(13) 0.01394(3) Uani 1.000000 .
 C15 C 0.58219(3) 0.806031(19) 0.648845(12) 0.01287(3) Uani 1.000000 .
 C21 C 0.63206(2) 0.646776(16) 0.574024(11) 0.01036(2) Uani 1.000000 .
 C22 C 0.59631(2) 0.571768(17) 0.633113(11) 0.01101(2) Uani 1.000000 .
 C23 C 0.71334(3) 0.55482(2) 0.681939(15) 0.01631(4) Uani 1.000000 .
 C31 C 0.48675(2) 0.398375(18) 0.636886(11) 0.01108(2) Uani 1.000000 .
 C32 C 0.46577(2) 0.289256(16) 0.603725(11) 0.01015(2) Uani 1.000000 .
 C33 C 0.54792(3) 0.20701(2) 0.643315(15) 0.01591(3) Uani 1.000000 .
 C41 C 0.39633(2) 0.26733(2) 0.485310(12) 0.01205(3) Uani 1.000000 .
 C42 C 0.44044(2) 0.24480(2) 0.411693(12) 0.01348(3) Uani 1.000000 .
 C43 C 0.48780(4) 0.12848(2) 0.406744(17) 0.02114(5) Uani 1.000000 .
 C51 C 0.52355(2) 0.423991(19) 0.390482(12) 0.01175(3) Uani 1.000000 .
 C52 C 0.63229(2) 0.492068(18) 0.356960(12) 0.01150(3) Uani 1.000000 .
 C53 C 0.77141(3) 0.46105(2) 0.379508(19) 0.01738(4) Uani 1.000000 .
 C61 C 0.54396(2) 0.667409(18) 0.328071(12) 0.01171(3) Uani 1.000000 .
 C62 C 0.53320(2) 0.786467(18) 0.346861(12) 0.01202(3) Uani 1.000000 .
 C63 C 0.59402(3) 0.85615(2) 0.290202(14) 0.01711(4) Uani 1.000000 .
 C64 C 0.74108(3) 0.85642(3) 0.309366(15) 0.01885(4) Uani 1.000000 .
 C65 C 0.74077(3) 0.86198(3) 0.388123(14) 0.01604(4) Uani 1.000000 .
 H12 H 0.7565(10) 0.8192(8) 0.5164(5) 0.0211(19) Uani 1.000000 .
 H13A H 0.6937(11) 0.9986(8) 0.5442(5) 0.027(2) Uani 1.000000 .
 H13B H 0.5223(10) 0.9606(7) 0.5510(5) 0.0198(17) Uani 1.000000 .
 H14A H 0.7463(10) 0.9163(8) 0.6542(5) 0.025(2) Uani 1.000000 .
 H14B H 0.5902(13) 0.9760(8) 0.6719(5) 0.029(2) Uani 1.000000 .
 H15A H 0.6170(11) 0.7622(8) 0.6954(4) 0.028(2) Uani 1.000000 .
 H15B H 0.4712(9) 0.8107(8) 0.6490(5) 0.024(2) Uani 1.000000 .
 H21 H 0.5823(12) 0.4616(8) 0.5548(5) 0.026(2) Uani 1.000000 .
 H22 H 0.5139(10) 0.6019(9) 0.6616(5) 0.027(2) Uani 1.000000 .
 H23A H 0.6892(13) 0.4929(8) 0.7194(6) 0.033(3) Uani 1.000000 .
 H23B H 0.7421(12) 0.6275(9) 0.7080(5) 0.031(2) Uani 1.000000 .
 H23C H 0.7981(12) 0.5282(9) 0.6547(6) 0.037(3) Uani 1.000000 .
 H31 H 0.5872(11) 0.2751(8) 0.5138(6) 0.022(2) Uani 1.000000 .
 H32 H 0.3625(10) 0.2723(8) 0.6092(5) 0.0216(19) Uani 1.000000 .
 H33A H 0.5308(13) 0.1274(8) 0.6204(6) 0.032(3) Uani 1.000000 .
 H33B H 0.5219(14) 0.2072(9) 0.6965(6) 0.038(3) Uani 1.000000 .
 H33C H 0.6495(10) 0.2268(10) 0.6406(8) 0.041(3) Uani 1.000000 .
 H41 H 0.6186(12) 0.2875(9) 0.3620(7) 0.029(2) Uani 1.000000 .
 H42 H 0.3550(10) 0.2559(9) 0.3796(5) 0.030(2) Uani 1.000000 .
 H43A H 0.5037(14) 0.1039(9) 0.3533(5) 0.035(3) Uani 1.000000 .
 H43B H 0.4137(15) 0.0771(9) 0.4299(7) 0.048(4) Uani 1.000000 .
 H43C H 0.5787(13) 0.1190(9) 0.4347(7) 0.038(3) Uani 1.000000 .
 H51 H 0.6359(12) 0.6310(9) 0.4165(6) 0.025(2) Uani 1.000000 .
 H52 H 0.6199(11) 0.4807(8) 0.3027(5) 0.025(2) Uani 1.000000 .
 H53A H 0.8445(11) 0.5120(9) 0.3551(7) 0.034(3) Uani 1.000000 .
 H53B H 0.7915(11) 0.3811(9) 0.3642(8) 0.043(3) Uani 1.000000 .
 H53C H 0.7827(13) 0.4721(13) 0.4323(8) 0.051(4) Uani 1.000000 .
 H62 H 0.4281(9) 0.8023(8) 0.3564(5) 0.023(2) Uani 1.000000 .
 H63A H 0.5527(11) 0.9359(8) 0.2944(6) 0.030(2) Uani 1.000000 .
 H63B H 0.5757(11) 0.8236(9) 0.2398(5) 0.029(2) Uani 1.000000 .
 H64A H 0.7962(13) 0.9221(11) 0.2868(6) 0.038(3) Uani 1.000000 .
 H64B H 0.7873(13) 0.7812(10) 0.2928(5) 0.034(3) Uani 1.000000 .
 H65A H 0.8214(11) 0.8160(10) 0.4101(5) 0.031(2) Uani 1.000000 .
 H65B H 0.7441(14) 0.9439(9) 0.4053(5) 0.038(3) Uani 1.000000 .
 H71A H 0.6538(16) 0.1895(10) 0.2636(7) 0.039(3) Uani 1.000000 .
 H71B H 0.7888(13) 0.1652(10) 0.2899(6) 0.028(3) Uani 1.000000 .

loop_
  _atom_site_aniso_label
  _atom_site_aniso_U_11
  _atom_site_aniso_U_22
  _atom_site_aniso_U_33
  _atom_site_aniso_U_12
  _atom_site_aniso_U_13
  _atom_site_aniso_U_23
 O11 0.00994(5) 0.02364(8) 0.01691(7) -0.00443(5) 0.00080(5) -0.00088(6)
 O21 0.01764(6) 0.01025(5) 0.01104(5) -0.00072(4) 0.00252(4) -0.00066(4)
 O31 0.02477(9) 0.01425(6) 0.01321(6) -0.00566(6) 0.00729(6) -0.00289(5)
 O41 0.00855(5) 0.03152(11) 0.01692(7) -0.00420(6) 0.00029(5) 0.00095(7)
 O51 0.01438(6) 0.01725(7) 0.02900(10) 0.00541(6) 0.00782(7) 0.00252(7)
 O61 0.02470(9) 0.01513(7) 0.01752(7) 0.00337(6) -0.01123(7) -0.00233(5)
 O71 0.01430(6) 0.01692(7) 0.01564(6) 0.00083(5) -0.00123(5) -0.00362(5)
 N11 0.01448(6) 0.00831(4) 0.01046(5) -0.00064(4) 0.00135(4) -0.00010(4)
 N21 0.01679(6) 0.00983(5) 0.01046(5) -0.00417(5) 0.00167(5) -0.00045(4)
 N31 0.00838(4) 0.01253(5) 0.01087(5) -0.00137(4) 0.00068(4) -0.00155(4)
 N41 0.01089(5) 0.01114(5) 0.01232(5) -0.00025(4) 0.00100(4) -0.00019(4)
 N51 0.01570(6) 0.01013(5) 0.01078(5) 0.00272(5) -0.00225(5) 0.00046(4)
 N61 0.01066(5) 0.01145(5) 0.01085(5) -0.00035(4) -0.00047(4) 0.00059(4)
 C11 0.00892(5) 0.01103(6) 0.01157(6) -0.00066(4) 0.00027(4) -0.00021(5)
 C12 0.00975(5) 0.00942(5) 0.01083(5) -0.00041(4) 0.00033(4) 0.00043(4)
 C13 0.01538(7) 0.00903(6) 0.01320(6) -0.00015(5) -0.00077(5) 0.00018(5)
 C14 0.01900(9) 0.00995(6) 0.01286(7) -0.00094(6) -0.00168(6) -0.00131(5)
 C15 0.01680(7) 0.01052(6) 0.01130(6) -0.00057(5) 0.00187(5) -0.00064(5)
 C21 0.01251(6) 0.00849(5) 0.01008(5) -0.00111(4) 0.00056(5) -0.00008(4)
 C22 0.01368(6) 0.00907(5) 0.01027(5) -0.00171(5) 0.00024(5) -0.00006(4)
 C23 0.01941(9) 0.01297(7) 0.01653(8) -0.00136(7) -0.00562(7) 0.00099(6)
 C31 0.01316(6) 0.00949(5) 0.01058(6) -0.00215(5) 0.00190(5) -0.00041(4)
 C32 0.01007(5) 0.00915(5) 0.01124(6) -0.00137(4) 0.00109(4) -0.00010(4)
 C33 0.01634(8) 0.01386(7) 0.01753(8) 0.00179(6) -0.00060(7) 0.00322(6)
 C41 0.00857(5) 0.01557(7) 0.01201(6) -0.00253(5) 0.00005(5) -0.00037(5)
 C42 0.01239(6) 0.01659(8) 0.01146(6) -0.00436(6) -0.00087(5) -0.00108(6)
 C43 0.03140(15) 0.01369(8) 0.01834(9) -0.00719(9) 0.00568(10) -0.00394(7)
 C51 0.00998(5) 0.01202(6) 0.01326(6) 0.00203(5) 0.00085(5) 0.00091(5)
 C52 0.01236(6) 0.01018(6) 0.01195(6) 0.00147(5) 0.00085(5) 0.00028(5)
 C53 0.01103(7) 0.01283(7) 0.02827(12) 0.00152(6) 0.00061(7) 0.00193(8)
 C61 0.01271(6) 0.01054(6) 0.01188(6) 0.00129(5) -0.00331(5) 0.00044(5)
 C62 0.01265(6) 0.01074(6) 0.01268(6) 0.00176(5) -0.00290(5) 0.00101(5)
 C63 0.02391(11) 0.01392(8) 0.01350(7) -0.00037(7) -0.00409(7) 0.00393(6)
 C64 0.02087(10) 0.02278(11) 0.01291(8) -0.00451(9) 0.00212(7) 0.00332(7)
 C65 0.01376(7) 0.02153(10) 0.01284(7) -0.00463(7) 0.00073(6) 0.00157(7)
 H12 0.021(4) 0.025(5) 0.017(4) -0.002(4) -0.000(4) 0.004(4)
 H13A 0.030(5) 0.020(4) 0.030(5) 0.003(4) -0.007(5) -0.005(4)
 H13B 0.027(5) 0.014(4) 0.018(4) 0.001(4) 0.005(4) 0.001(3)
 H14A 0.023(4) 0.022(5) 0.030(5) -0.009(4) -0.005(4) 0.002(4)
 H14B 0.045(6) 0.020(5) 0.021(4) 0.009(5) 0.006(5) -0.001(4)
 H15A 0.046(6) 0.027(5) 0.011(4) -0.015(5) -0.003(4) 0.002(3)
 H15B 0.016(4) 0.028(5) 0.028(5) -0.006(4) -0.000(4) -0.006(4)
 H21 0.029(6) 0.022(4) 0.026(5) 0.001(4) 0.001(5) -0.003(4)
 H22 0.021(4) 0.037(6) 0.023(4) -0.006(4) 0.005(4) -0.004(4)
 H23A 0.039(6) 0.022(5) 0.038(6) -0.004(5) -0.019(5) 0.012(4)
 H23B 0.044(7) 0.024(5) 0.023(5) 0.004(5) -0.009(5) -0.009(4)
 H23C 0.033(6) 0.030(6) 0.047(7) 0.000(5) -0.006(6) 0.000(5)
 H31 0.021(5) 0.014(4) 0.029(5) -0.005(4) -0.008(4) 0.003(4)
 H32 0.024(5) 0.019(4) 0.022(4) -0.003(4) 0.001(3) 0.005(4)
 H33A 0.042(7) 0.021(4) 0.033(5) 0.017(5) 0.000(5) 0.001(4)
 H33B 0.049(7) 0.032(6) 0.034(6) 0.013(6) -0.008(6) 0.000(5)
 H33C 0.014(4) 0.047(7) 0.061(8) -0.006(5) 0.000(5) 0.010(7)
 H41 0.028(6) 0.019(5) 0.038(6) -0.004(4) -0.000(5) 0.002(5)
 H42 0.020(5) 0.041(6) 0.029(5) 0.011(5) -0.008(4) -0.003(5)
 H43A 0.051(7) 0.031(6) 0.024(5) -0.011(6) 0.006(5) -0.015(5)
 H43B 0.069(9) 0.024(5) 0.050(7) -0.025(6) 0.039(7) -0.007(5)
 H43C 0.035(6) 0.029(5) 0.050(7) 0.003(5) -0.007(6) -0.000(5)
 H51 0.026(6) 0.018(4) 0.032(5) 0.004(4) 0.002(4) 0.014(4)
 H52 0.036(6) 0.024(5) 0.016(4) 0.005(4) -0.007(4) -0.004(3)
 H53A 0.020(5) 0.033(6) 0.050(7) 0.001(5) 0.000(5) -0.012(6)
 H53B 0.021(5) 0.023(5) 0.084(10) 0.006(4) -0.011(6) -0.014(6)
 H53C 0.023(6) 0.063(9) 0.067(9) 0.014(6) -0.001(6) 0.019(8)
 H62 0.015(4) 0.032(5) 0.023(4) 0.007(4) -0.002(3) -0.008(4)
 H63A 0.037(6) 0.022(4) 0.031(5) 0.006(5) -0.009(5) 0.011(4)
 H63B 0.034(6) 0.030(5) 0.022(4) -0.000(5) -0.009(4) 0.005(4)
 H64A 0.048(7) 0.043(7) 0.025(5) -0.016(6) -0.008(5) 0.006(5)
 H64B 0.040(7) 0.048(7) 0.014(4) -0.005(6) -0.002(4) 0.005(5)
 H65A 0.025(5) 0.051(7) 0.016(4) -0.007(5) 0.000(4) 0.010(5)
 H65B 0.057(8) 0.027(5) 0.030(5) -0.012(6) 0.014(6) -0.008(5)
 H71A 0.054(9) 0.019(5) 0.044(8) 0.005(6) -0.006(8) -0.003(6)
 H71B 0.037(7) 0.032(6) 0.014(5) 0.008(6) -0.003(5) -0.010(4)

loop_
  _geom_bond_atom_site_label_1
  _geom_bond_atom_site_label_2
  _geom_bond_distance
  _geom_bond_site_symmetry_2
  _geom_bond_publ_flag
 O11 C11 1.2271(3) . ?
 O21 C21 1.2380(3) . ?
 O31 C31 1.2394(3) . ?
 O41 C41 1.2307(3) . ?
 O51 C51 1.2227(3) . ?
 O61 C61 1.2395(3) . ?
 O71 H71A 0.919(14) . ?
 O71 H71B 0.967(12) . ?
 N11 C12 1.4700(3) . ?
 N11 C15 1.4678(3) . ?
 N11 C21 1.3364(3) . ?
 N21 C22 1.4538(3) . ?
 N21 C31 1.3350(3) . ?
 N21 H21 0.965(10) . ?
 N31 C32 1.4508(3) . ?
 N31 C41 1.3535(3) . ?
 N31 H31 1.004(11) . ?
 N41 C42 1.4522(3) . ?
 N41 C51 1.3553(3) . ?
 N41 H41 0.988(12) . ?
 N51 C52 1.4471(3) . ?
 N51 C61 1.3332(3) . ?
 N51 H51 0.980(12) . ?
 N61 C11 1.3550(3) . ?
 N61 C62 1.4607(3) . ?
 N61 C65 1.4761(3) . ?
 C11 C12 1.5292(3) . ?
 C12 C13 1.5432(3) . ?
 C12 H12 1.066(10) . ?
 C13 C14 1.5354(4) . ?
 C13 H13A 1.080(11) . ?
 C13 H13B 1.120(10) . ?
 C14 C15 1.5241(4) . ?
 C14 H14A 1.090(10) . ?
 C14 H14B 1.090(10) . ?
 C15 H15A 1.117(9) . ?
 C15 H15B 1.125(10) . ?
 C21 C22 1.5287(3) . ?
 C22 C23 1.5352(4) . ?
 C22 H22 1.071(10) . ?
 C23 H23A 1.091(10) . ?
 C23 H23B 1.081(10) . ?
 C23 H23C 1.063(13) . ?
 C31 C32 1.5231(3) . ?
 C32 C33 1.5308(4) . ?
 C32 H32 1.073(10) . ?
 C33 H33A 1.104(11) . ?
 C33 H33B 1.071(12) . ?
 C33 H33C 1.059(10) . ?
 C41 C42 1.5300(3) . ?
 C42 C43 1.5325(5) . ?
 C42 H42 1.077(9) . ?
 C43 H43A 1.098(10) . ?
 C43 H43B 1.086(11) . ?
 C43 H43C 1.077(12) . ?
 C51 C52 1.5372(3) . ?
 C52 C53 1.5260(4) . ?
 C52 H52 1.075(9) . ?
 C53 H53A 1.086(12) . ?
 C53 H53B 1.061(11) . ?
 C53 H53C 1.045(16) . ?
 C61 C62 1.5349(3) . ?
 C62 C63 1.5356(4) . ?
 C62 H62 1.099(9) . ?
 C63 C64 1.5357(5) . ?
 C63 H63A 1.083(10) . ?
 C63 H63B 1.081(9) . ?
 C64 C65 1.5379(4) . ?
 C64 H64A 1.085(12) . ?
 C64 H64B 1.098(12) . ?
 C65 H65A 1.087(11) . ?
 C65 H65B 1.077(10) . ?

loop_
  _geom_angle_atom_site_label_1
  _geom_angle_atom_site_label_2
  _geom_angle_atom_site_label_3
  _geom_angle
  _geom_angle_site_symmetry_1
  _geom_angle_site_symmetry_3
  _geom_angle_publ_flag
 H71B O71 H71A 104.6(11) . . ?
 C15 N11 C12 112.104(17) . . ?
 C21 N11 C12 119.796(18) . . ?
 C21 N11 C15 127.692(19) . . ?
 C31 N21 C22 121.504(19) . . ?
 H21 N21 C22 115.3(6) . . ?
 H21 N21 C31 123.2(6) . . ?
 C41 N31 C32 120.083(18) . . ?
 H31 N31 C32 121.2(6) . . ?
 H31 N31 C41 116.6(6) . . ?
 C51 N41 C42 119.53(2) . . ?
 H41 N41 C42 119.0(6) . . ?
 H41 N41 C51 119.6(6) . . ?
 C61 N51 C52 121.91(2) . . ?
 H51 N51 C52 117.3(6) . . ?
 H51 N51 C61 120.0(6) . . ?
 C62 N61 C11 120.764(19) . . ?
 C65 N61 C11 126.67(2) . . ?
 C65 N61 C62 112.411(19) . . ?
 N61 C11 O11 122.06(2) . . ?
 C12 C11 O11 120.93(2) . . ?
 C12 C11 N61 117.003(18) . . ?
 C11 C12 N11 108.318(17) . . ?
 C13 C12 N11 103.630(17) . . ?
 C13 C12 C11 112.193(18) . . ?
 H12 C12 N11 107.9(5) . . ?
 H12 C12 C11 111.8(5) . . ?
 H12 C12 C13 112.5(6) . . ?
 C14 C13 C12 103.475(18) . . ?
 H13A C13 C12 111.1(5) . . ?
 H13A C13 C14 113.2(5) . . ?
 H13B C13 C12 108.1(5) . . ?
 H13B C13 C14 110.4(5) . . ?
 H13B C13 H13A 110.3(7) . . ?
 C15 C14 C13 102.746(19) . . ?
 H14A C14 C13 109.9(5) . . ?
 H14A C14 C15 110.4(5) . . ?
 H14B C14 C13 112.9(5) . . ?
 H14B C14 C15 111.2(6) . . ?
 H14B C14 H14A 109.6(9) . . ?
 C14 C15 N11 101.833(19) . . ?
 H15A C15 N11 110.6(6) . . ?
 H15A C15 C14 114.1(5) . . ?
 H15B C15 N11 109.9(5) . . ?
 H15B C15 C14 110.5(5) . . ?
 H15B C15 H15A 109.8(8) . . ?
 N11 C21 O21 122.87(2) . . ?
 C22 C21 O21 119.793(19) . . ?
 C22 C21 N11 117.328(18) . . ?
 C21 C22 N21 106.421(17) . . ?
 C23 C22 N21 110.55(2) . . ?
 C23 C22 C21 111.68(2) . . ?
 H22 C22 N21 107.8(6) . . ?
 H22 C22 C21 111.1(6) . . ?
 H22 C22 C23 109.2(6) . . ?
 H23A C23 C22 109.9(6) . . ?
 H23B C23 C22 112.6(6) . . ?
 H23B C23 H23A 109.9(8) . . ?
 H23C C23 C22 110.9(7) . . ?
 H23C C23 H23A 107.1(9) . . ?
 H23C C23 H23B 106.3(9) . . ?
 N21 C31 O31 122.95(2) . . ?
 C32 C31 O31 119.26(2) . . ?
 C32 C31 N21 117.690(19) . . ?
 C31 C32 N31 114.711(17) . . ?
 C33 C32 N31 111.216(19) . . ?
 C33 C32 C31 108.06(2) . . ?
 H32 C32 N31 106.6(5) . . ?
 H32 C32 C31 105.7(5) . . ?
 H32 C32 C33 110.4(5) . . ?
 H33A C33 C32 108.3(6) . . ?
 H33B C33 C32 110.7(6) . . ?
 H33B C33 H33A 110.9(9) . . ?
 H33C C33 C32 110.2(7) . . ?
 H33C C33 H33A 110.0(10) . . ?
 H33C C33 H33B 106.7(11) . . ?
 N31 C41 O41 123.51(2) . . ?
 C42 C41 O41 120.67(2) . . ?
 C42 C41 N31 115.646(19) . . ?
 C41 C42 N41 112.572(19) . . ?
 C43 C42 N41 109.92(2) . . ?
 C43 C42 C41 108.95(2) . . ?
 H42 C42 N41 109.0(6) . . ?
 H42 C42 C41 106.7(6) . . ?
 H42 C42 C43 109.7(6) . . ?
 H43A C43 C42 111.7(6) . . ?
 H43B C43 C42 108.5(7) . . ?
 H43B C43 H43A 109.3(9) . . ?
 H43C C43 C42 109.9(6) . . ?
 H43C C43 H43A 108.9(10) . . ?
 H43C C43 H43B 108.4(11) . . ?
 N41 C51 O51 122.29(2) . . ?
 C52 C51 O51 122.48(2) . . ?
 C52 C51 N41 115.233(19) . . ?
 C51 C52 N51 110.667(19) . . ?
 C53 C52 N51 109.11(2) . . ?
 C53 C52 C51 113.49(2) . . ?
 H52 C52 N51 107.2(5) . . ?
 H52 C52 C51 105.2(6) . . ?
 H52 C52 C53 111.0(6) . . ?
 H53A C53 C52 110.8(6) . . ?
 H53B C53 C52 109.6(6) . . ?
 H53B C53 H53A 107.3(10) . . ?
 H53C C53 C52 110.6(7) . . ?
 H53C C53 H53A 106.2(11) . . ?
 H53C C53 H53B 112.3(12) . . ?
 N51 C61 O61 123.10(2) . . ?
 C62 C61 O61 119.70(2) . . ?
 C62 C61 N51 117.139(19) . . ?
 C61 C62 N61 112.743(18) . . ?
 C63 C62 N61 102.72(2) . . ?
 C63 C62 C61 110.39(2) . . ?
 H62 C62 N61 110.5(5) . . ?
 H62 C62 C61 106.5(5) . . ?
 H62 C62 C63 114.2(6) . . ?
 C64 C63 C62 102.42(2) . . ?
 H63A C63 C62 108.1(6) . . ?
 H63A C63 C64 110.7(6) . . ?
 H63B C63 C62 111.9(6) . . ?
 H63B C63 C64 112.9(6) . . ?
 H63B C63 H63A 110.4(8) . . ?
 C65 C64 C63 103.96(2) . . ?
 H64A C64 C63 113.7(7) . . ?
 H64A C64 C65 111.8(6) . . ?
 H64B C64 C63 109.9(7) . . ?
 H64B C64 C65 109.4(5) . . ?
 H64B C64 H64A 108.0(9) . . ?
 C64 C65 N61 103.36(2) . . ?
 H65A C65 N61 110.8(6) . . ?
 H65A C65 C64 111.6(6) . . ?
 H65B C65 N61 109.3(7) . . ?
 H65B C65 C64 110.7(6) . . ?
 H65B C65 H65A 110.9(10) . . ?

loop_
  _geom_torsion_atom_site_label_1
  _geom_torsion_atom_site_label_2
  _geom_torsion_atom_site_label_3
  _geom_torsion_atom_site_label_4
  _geom_torsion
  _geom_torsion_site_symmetry_1
  _geom_torsion_site_symmetry_2
  _geom_torsion_site_symmetry_3
  _geom_torsion_site_symmetry_4
  _geom_torsion_publ_flag
 O11 C11 N61 C62 -2.87(3) . . . . ?
 O11 C11 N61 C65 172.29(3) . . . . ?
 O11 C11 C12 N11 35.85(3) . . . . ?
 O11 C11 C12 C13 -77.93(3) . . . . ?
 O21 C21 N11 C12 3.45(3) . . . . ?
 O21 C21 N11 C15 175.50(2) . . . . ?
 O21 C21 C22 N21 -23.16(2) . . . . ?
 O21 C21 C22 C23 97.56(3) . . . . ?
 O31 C31 N21 C22 4.52(3) . . . . ?
 O31 C31 C32 N31 167.98(2) . . . . ?
 O31 C31 C32 C33 -67.34(3) . . . . ?
 O41 C41 N31 C32 5.70(3) . . . . ?
 O41 C41 C42 N41 140.87(3) . . . . ?
 O41 C41 C42 C43 -96.93(3) . . . . ?
 O51 C51 N41 C42 6.71(3) . . . . ?
 O51 C51 C52 N51 9.86(3) . . . . ?
 O51 C51 C52 C53 132.91(3) . . . . ?
 O61 C61 N51 C52 -0.30(3) . . . . ?
 O61 C61 C62 N61 -171.45(3) . . . . ?
 O61 C61 C62 C63 -57.21(3) . . . . ?
 N11 C12 C11 N61 -143.158(17) . . . . ?
 N11 C12 C13 C14 23.032(19) . . . . ?
 N11 C15 C14 C13 38.28(2) . . . . ?
 N11 C21 C22 N21 157.64(2) . . . . ?
 N11 C21 C22 C23 -81.64(2) . . . . ?
 N21 C31 C32 N31 -15.41(2) . . . . ?
 N21 C31 C32 C33 109.28(2) . . . . ?
 N31 C41 C42 N41 -43.83(2) . . . . ?
 N31 C41 C42 C43 78.37(3) . . . . ?
 N41 C51 C52 N51 -170.87(2) . . . . ?
 N41 C51 C52 C53 -47.82(3) . . . . ?
 N51 C61 C62 N61 5.91(3) . . . . ?
 N51 C61 C62 C63 120.16(2) . . . . ?
 N61 C11 C12 C13 103.07(2) . . . . ?
 N61 C62 C63 C64 35.69(2) . . . . ?
 N61 C65 C64 C63 25.47(2) . . . . ?
 C11 C12 C13 C14 139.66(2) . . . . ?
 C12 C13 C14 C15 -38.30(2) . . . . ?
 C61 C62 C63 C64 -84.76(2) . . . . ?
 C62 C63 C64 C65 -38.07(2) . . . . ?

loop_
  _refln_index_h
  _refln_index_k
  _refln_index_l
  _refln_F_squared_calc
  _refln_F_squared_meas
  _refln_F_squared_sigma
  _refln_F_squared_weight
  _refln_observed_status
0 0 2 9343.740 7349.780 641.072 0.000 o
0 0 6 878.779 855.250 28.562 0.045 o
0 0 8 7319.380 6314.400 380.024 0.000 o
0 0 10 11676.200 12562.200 621.302 0.000 o
0 0 12 208.601 218.201 7.319 0.724 o
0 0 14 583.147 583.223 21.232 0.091 o
0 0 16 1467.220 1469.220 51.992 0.015 o
0 0 18 1987.310 2183.150 85.675 0.006 o
0 0 20 2.403 3.660 0.363 485.258 o
0 0 22 8.115 8.055 0.363 305.701 o
0 0 24 741.943 732.595 34.419 0.042 o
0 0 26 167.048 161.823 6.220 1.081 o
0 0 28 129.202 133.997 5.858 1.399 o
0 0 30 4.322 5.495 0.736 127.567 o
0 0 32 14.302 15.375 1.099 49.535 o
0 0 34 37.716 33.683 2.198 11.631 o
0 0 36 86.694 75.049 6.956 1.337 o
0 0 38 0.673 -0.363 1.462 35.232 o
0 0 40 28.286 32.947 3.297 6.278 o
0 0 42 5.378 4.396 1.462 34.395 o
0 0 44 0.189 1.099 1.462 35.228 o
0 0 46 14.072 19.407 2.198 14.522 o
0 0 48 0.089 -0.736 1.462 35.270 o
0 0 50 36.303 43.937 4.396 3.557 o
0 1 1 1443.820 1439.200 126.678 0.004 o
0 1 2 14.333 12.451 0.736 91.823 o
0 1 3 1074.440 1220.640 27.826 0.035 o
0 1 4 1477.920 1464.100 35.881 0.020 o
0 1 5 2039.550 2045.850 53.091 0.010 o
0 1 6 5853.660 5230.330 258.840 0.001 o
0 1 7 12.045 13.177 0.363 205.235 o
0 1 8 1027.740 1009.020 23.430 0.044 o
0 1 9 4403.230 4744.860 162.922 0.002 o
0 1 10 147.249 145.712 3.660 1.988 o
0 1 11 355.776 395.036 9.880 0.302 o
0 1 12 5146.420 5354.810 170.241 0.001 o
0 1 13 664.796 699.284 17.210 0.094 o
0 1 14 4.759 4.396 0.363 419.174 o
0 1 15 283.866 289.600 8.055 0.482 o
0 1 16 241.775 232.114 6.593 0.701 o
0 1 17 280.767 283.742 9.154 0.436 o
0 1 18 98.253 103.611 3.660 3.020 o
0 1 19 1100.410 1081.510 32.221 0.032 o
0 1 20 5.104 5.495 0.363 397.875 o
0 1 21 274.629 279.710 8.055 0.501 o
0 1 22 126.951 105.809 4.023 2.307 o
0 1 23 30.708 31.123 1.099 31.154 o
0 1 24 10.617 10.616 0.363 241.679 o
0 1 25 25.545 27.463 0.736 52.500 o
0 1 26 12.009 10.616 0.363 222.056 o
0 1 27 21.276 21.968 0.736 64.701 o
0 1 28 52.230 54.916 1.835 11.150 o
0 1 29 215.089 203.925 6.593 0.803 o
0 1 30 11.902 12.451 0.736 98.370 o
0 1 31 2.692 2.934 0.736 133.491 o
0 1 32 48.912 43.201 1.835 12.455 o
0 1 33 23.089 23.067 1.099 39.327 o
0 1 34 23.516 19.770 1.099 40.273 o
0 1 35 4.576 3.660 0.736 129.033 o
0 1 36 191.047 182.330 11.715 0.425 o
0 1 37 39.834 36.980 2.561 8.942 o
0 1 38 18.096 17.210 1.462 29.216 o
0 1 39 10.933 10.979 1.099 53.944 o
0 1 40 0.508 0.736 1.099 62.246 o
0 1 41 7.131 6.220 1.099 58.214 o
0 1 42 2.170 3.297 1.099 61.380 o
0 1 43 0.284 -0.363 1.462 35.258 o
0 1 44 1.335 0.736 1.099 62.044 o
0 1 45 2.294 2.561 1.099 61.467 o
0 1 46 2.199 4.396 1.099 61.163 o
0 1 47 1.360 1.462 1.099 61.938 o
0 1 48 0.614 1.835 1.099 62.089 o
0 1 49 4.818 5.858 1.099 59.630 o
0 1 50 18.729 20.133 1.835 19.457 o
0 2 0 24271.100 16391.700 1419.070 0.000 o
0 2 1 44.433 51.619 1.835 12.495 o
0 2 2 8439.020 8206.490 351.835 0.000 o
0 2 3 2255.570 2250.510 70.290 0.007 o
0 2 4 11418.200 11560.100 361.352 0.000 o
0 2 5 0.876 1.099 0.363 547.372 o
0 2 6 2499.830 2708.530 77.983 0.006 o
0 2 7 258.655 262.510 7.692 0.558 o
0 2 8 1696.850 1635.440 44.662 0.015 o
0 2 9 492.224 506.339 12.814 0.172 o
0 2 10 2016.130 2070.020 53.817 0.010 o
0 2 11 1336.230 1304.480 32.221 0.025 o
0 2 12 873.793 873.922 22.694 0.055 o
0 2 13 1337.580 1342.920 37.706 0.022 o
0 2 14 3.909 4.023 0.363 444.328 o
0 2 15 7.060 7.692 0.363 330.222 o
0 2 16 2863.030 3047.190 87.500 0.004 o
0 2 17 167.201 161.460 5.858 1.154 o
0 2 18 33.354 34.419 1.099 28.568 o
0 2 19 255.412 255.554 7.692 0.569 o
0 2 20 17.758 19.770 0.736 74.394 o
0 2 21 412.941 392.475 10.979 0.247 o
0 2 22 122.472 114.590 4.396 2.106 o
0 2 23 115.915 114.227 3.297 2.882 o
0 2 24 51.361 51.992 1.462 14.109 o
0 2 25 38.969 40.640 1.462 18.527 o
0 2 26 15.002 17.210 0.736 83.976 o
0 2 27 103.998 101.776 2.934 3.604 o
0 2 28 1.175 1.462 0.363 537.732 o
0 2 29 409.459 401.266 14.649 0.189 o
0 2 30 80.064 78.346 3.660 3.627 o
0 2 31 54.701 46.497 2.198 9.325 o
0 2 32 57.526 51.619 2.934 6.126 o
0 2 33 47.746 42.465 2.198 10.179 o
0 2 34 222.587 195.506 8.791 0.586 o
0 2 35 21.563 20.133 1.462 27.527 o
0 2 36 0.298 0.736 0.736 138.521 o
0 2 37 83.388 53.454 5.122 2.315 o
0 2 38 0.037 0.363 0.736 138.971 o
0 2 39 8.037 9.154 1.099 56.686 o
0 2 40 0.084 2.934 1.462 35.166 o
0 2 42 0.015 1.462 1.099 62.275 o
0 2 43 21.017 22.331 1.835 18.905 o
0 2 44 0.303 0.736 1.099 62.291 o
0 2 45 3.604 3.297 1.099 60.816 o
0 2 46 3.498 4.396 1.099 60.623 o
0 2 47 0.435 0.363 1.099 62.303 o
0 2 48 1.813 2.934 1.099 61.569 o
0 2 49 1.322 1.099 1.462 35.139 o
0 2 50 38.072 46.497 4.396 3.526 o
0 3 1 4194.270 4410.600 154.131 0.002 o
0 3 2 6312.700 6794.380 259.939 0.001 o
0 3 3 101.774 108.006 2.934 3.580 o
0 3 4 4817.360 4481.630 146.448 0.002 o
0 3 5 7139.160 5191.530 232.850 0.001 o
0 3 6 1756.850 1741.610 51.619 0.012 o
0 3 7 1069.650 989.973 21.605 0.045 o
0 3 8 1447.420 1607.620 38.079 0.019 o
0 3 9 1411.110 1337.790 33.320 0.023 o
0 3 10 92.521 99.588 3.297 3.539 o
0 3 11 1173.100 1188.410 30.750 0.030 o
0 3 12 569.149 577.728 15.748 0.123 o
0 3 13 94.357 140.954 21.605 0.157 o
0 3 14 30.283 28.562 1.099 32.246 o
0 3 15 691.268 729.671 20.869 0.076 o
0 3 16 1711.520 1791.040 57.849 0.011 o
0 3 17 564.007 567.475 15.012 0.130 o
0 3 18 153.222 145.349 4.759 1.555 o
0 3 19 1.119 1.099 0.363 542.558 o
0 3 20 0.285 0.000 0.363 567.788 o
0 3 21 67.931 61.509 1.835 8.880 o
0 3 22 0.003 0.363 0.363 569.401 o
0 3 23 155.769 146.811 4.023 1.764 o
0 3 24 41.459 40.277 1.462 17.890 o
0 3 25 243.970 225.893 7.692 0.613 o
0 3 26 22.693 23.067 0.736 60.984 o
0 3 27 1.129 1.462 0.363 538.673 o
0 3 28 7.980 8.418 0.363 304.816 o
0 3 29 157.485 153.768 6.956 0.990 o
0 3 30 13.967 12.814 0.736 92.311 o
0 3 31 0.012 0.363 0.736 138.995 o
0 3 32 39.762 33.320 1.462 19.349 o
0 3 33 0.036 0.363 0.736 138.971 o
0 3 34 25.862 22.694 1.462 25.584 o
0 3 35 45.243 38.805 2.198 10.607 o
0 3 36 11.018 10.616 1.099 54.018 o
0 3 37 2.300 2.198 0.736 134.799 o
0 3 38 5.861 6.220 0.736 123.064 o
0 3 39 1.578 0.363 0.736 137.226 o
0 3 40 16.435 16.111 1.462 29.950 o
0 3 41 29.765 25.991 2.198 12.827 o
0 3 42 27.675 30.024 2.198 12.834 o
0 3 43 5.549 7.692 1.099 58.718 o
0 3 44 30.582 31.123 2.198 12.488 o
0 3 45 2.221 1.462 1.099 61.677 o
0 3 46 2.593 2.198 1.099 61.425 o
0 3 47 0.265 -0.363 1.099 62.374 o
0 3 48 0.026 -0.363 1.462 35.273 o
0 3 49 1.864 2.198 1.462 35.034 o
0 3 50 4.513 4.759 1.462 34.509 o
0 4 0 856.652 834.381 28.189 0.047 o
0 4 1 98.076 101.413 2.561 4.203 o
0 4 2 9079.280 9012.680 315.954 0.000 o
0 4 3 1240.790 1293.850 29.288 0.029 o
0 4 4 146.803 149.745 4.396 1.706 o
0 4 5 48.597 50.893 1.462 14.823 o
0 4 6 181.070 177.934 4.759 1.270 o
0 4 7 150.412 153.032 4.023 1.785 o
0 4 8 164.518 171.340 4.396 1.481 o
0 4 9 20.441 20.869 0.736 67.465 o
0 4 10 192.621 206.486 5.122 1.074 o
0 4 11 52.130 51.256 1.462 14.025 o
0 4 12 1968.220 2116.880 60.047 0.009 o
0 4 13 400.059 401.266 11.715 0.238 o
0 4 14 47.434 46.134 1.835 12.457 o
0 4 15 6.172 6.220 0.363 365.044 o
0 4 16 631.719 595.301 18.309 0.099 o
0 4 17 301.347 263.236 9.154 0.425 o
0 4 18 5.337 5.495 0.363 392.403 o
0 4 19 141.774 138.030 4.396 1.801 o
0 4 20 380.636 376.737 9.154 0.308 o
0 4 21 439.266 419.565 12.451 0.207 o
0 4 22 13.302 14.276 0.363 184.650 o
0 4 23 138.716 135.832 4.023 1.992 o
0 4 24 25.916 28.925 1.099 35.082 o
0 4 25 29.768 28.562 1.099 32.583 o
0 4 26 0.009 0.000 0.363 572.130 o
0 4 27 9.036 10.253 0.736 109.308 o
0 4 28 10.667 12.078 0.736 102.274 o
0 4 29 52.358 52.718 1.835 11.282 o
0 4 30 109.149 116.788 4.023 2.469 o
0 4 31 2.781 3.297 0.363 480.546 o
0 4 32 33.599 34.419 1.462 21.050 o
0 4 33 20.906 17.936 1.099 43.077 o
0 4 34 182.605 113.491 10.253 0.562 o
0 4 35 14.510 15.748 1.099 49.213 o
0 4 36 2.646 2.198 0.736 134.218 o
0 4 37 8.398 8.418 1.099 56.691 o
0 4 38 0.646 1.099 0.736 137.928 o
0 4 39 15.203 15.748 1.099 48.645 o
0 4 40 0.071 0.363 0.736 138.938 o
0 4 42 2.029 2.561 1.099 61.559 o
0 4 43 0.227 1.462 1.099 62.227 o
0 4 44 10.782 12.451 1.462 32.236 o
0 4 45 2.320 1.835 1.099 61.583 o
0 4 46 0.216 -1.099 1.462 35.262 o
0 4 47 1.914 1.099 1.462 35.084 o
0 4 48 14.829 20.133 2.561 10.848 o
0 4 49 5.083 5.495 1.462 34.350 o
0 4 50 3.435 3.297 0.736 131.758 o
0 5 1 9972.610 9806.420 318.152 0.000 o
0 5 2 655.240 676.217 15.375 0.104 o
0 5 3 122.379 113.128 2.934 3.023 o
0 5 4 1910.510 2012.180 56.377 0.010 o
0 5 5 765.054 764.080 19.770 0.072 o
0 5 6 248.691 281.545 6.956 0.607 o
0 5 7 933.671 836.206 25.628 0.048 o
0 5 8 1454.130 1465.560 46.860 0.017 o
0 5 9 4554.550 4394.130 132.898 0.002 o
0 5 10 481.098 471.557 12.814 0.180 o
0 5 11 502.851 516.219 15.012 0.147 o
0 5 12 63.003 68.829 2.561 6.525 o
0 5 13 19.259 19.407 0.736 71.484 o
0 5 14 279.929 286.666 8.418 0.471 o
0 5 15 90.545 86.774 2.561 4.764 o
0 5 16 650.579 620.203 24.529 0.071 o
0 5 17 23.891 24.166 0.736 57.879 o
0 5 18 264.302 252.620 7.692 0.557 o
0 5 19 99.746 97.390 4.023 2.740 o
0 5 20 91.382 87.863 2.198 5.277 o
0 5 21 74.377 73.960 2.198 6.670 o
0 5 22 153.698 144.987 4.759 1.553 o
0 5 23 6.818 5.858 0.363 354.792 o
0 5 24 6.573 7.319 0.363 344.312 o
0 5 25 112.623 114.963 4.396 2.210 o
0 5 26 28.241 28.562 1.099 33.602 o
0 5 27 146.453 141.690 4.759 1.619 o
0 5 28 137.329 124.117 4.023 2.072 o
0 5 29 41.773 42.102 1.462 17.560 o
0 5 30 120.066 113.864 4.023 2.343 o
0 5 31 0.171 0.363 0.363 566.692 o
0 5 32 14.745 14.276 0.736 88.355 o
0 5 33 15.160 11.715 0.736 90.612 o
0 5 34 189.830 180.858 9.517 0.580 o
0 5 35 6.831 7.692 1.099 57.946 o
0 5 36 17.025 17.210 1.099 46.544 o
0 5 37 2.229 2.934 0.736 134.301 o
0 5 38 11.479 12.451 1.099 52.961 o
0 5 39 3.179 4.759 0.736 130.810 o
0 5 40 95.250 96.654 6.220 1.529 o
0 5 41 38.332 41.003 2.198 11.194 o
0 5 42 19.666 20.869 1.835 19.247 o
0 5 43 0.781 1.099 1.099 62.139 o
0 5 44 4.263 6.220 1.462 34.429 o
0 5 45 39.620 45.761 4.396 3.513 o
0 5 46 0.491 -0.363 1.462 35.245 o
0 5 47 0.172 1.835 1.462 35.202 o
0 5 48 2.189 1.099 1.462 35.057 o
0 5 49 7.484 9.154 1.099 57.056 o
0 5 50 7.937 8.055 1.099 57.120 o
0 6 0 3274.850 3232.800 115.326 0.003 o
0 6 1 1160.870 1238.930 30.387 0.030 o
0 6 2 1375.960 1434.080 31.485 0.024 o
0 6 3 802.113 849.393 20.869 0.064 o
0 6 4 127.160 130.701 3.660 2.338 o
0 6 5 1816.970 1844.120 53.454 0.012 o
0 6 6 1219.670 1188.050 34.046 0.027 o
0 6 7 877.384 881.604 22.694 0.055 o
0 6 8 725.060 692.691 18.672 0.082 o
0 6 9 938.521 949.344 26.727 0.044 o
0 6 10 488.931 483.635 14.276 0.161 o
0 6 11 275.280 285.204 8.055 0.496 o
0 6 12 0.941 0.736 0.363 549.624 o
0 6 13 4.938 6.220 0.363 393.255 o
0 6 14 1022.290 925.903 37.343 0.030 o
0 6 15 129.838 136.195 4.023 2.089 o
0 6 16 700.898 677.316 21.232 0.077 o
0 6 17 255.892 240.905 6.956 0.633 o
0 6 18 286.408 264.335 7.319 0.535 o
0 6 19 24.730 27.090 0.736 54.066 o
0 6 20 4.224 5.495 0.363 418.815 o
0 6 21 868.568 775.795 22.331 0.059 o
0 6 22 165.146 164.757 5.858 1.156 o
0 6 23 219.758 201.364 6.220 0.836 o
0 6 24 21.597 23.793 0.736 62.341 o
0 6 25 107.431 94.457 3.297 3.257 o
0 6 26 150.636 142.789 5.122 1.473 o
0 6 27 155.673 152.306 5.122 1.412 o
0 6 28 304.283 281.545 10.979 0.344 o
0 6 29 45.199 45.761 1.835 12.823 o
0 6 30 4.654 4.759 0.363 417.343 o
0 6 31 51.041 51.256 1.835 11.565 o
0 6 32 0.518 0.736 0.363 557.502 o
0 6 33 4.444 4.759 0.736 128.119 o
0 6 34 50.667 52.355 2.934 6.403 o
0 6 35 0.060 0.000 0.736 139.119 o
0 6 36 6.216 5.495 0.736 123.084 o
0 6 37 23.527 23.793 1.462 26.206 o
0 6 38 3.082 3.297 0.736 132.437 o
0 6 39 12.500 13.177 1.099 51.874 o
0 6 40 74.952 74.323 4.759 2.581 o
0 6 41 0.419 0.736 1.099 62.266 o
0 6 42 49.380 43.937 2.934 6.639 o
0 6 43 32.903 30.387 3.297 6.193 o
0 6 44 19.510 12.451 2.198 14.371 o
0 6 45 12.475 18.309 2.198 14.678 o
0 6 46 49.359 53.817 5.122 2.568 o
0 6 47 16.697 16.474 1.462 29.804 o
0 6 48 2.575 1.835 0.736 134.645 o
0 6 49 4.954 6.220 1.099 59.462 o
0 7 1 0.134 0.363 0.363 567.297 o
0 7 2 24.482 22.694 0.736 58.131 o
0 7 3 86.683 97.753 2.561 4.698 o
0 7 4 899.904 963.982 23.793 0.050 o
0 7 5 3087.200 3326.160 107.633 0.003 o
0 7 6 2269.760 2508.990 83.477 0.006 o
0 7 7 2.258 2.934 0.363 497.302 o
0 7 8 598.394 645.831 16.474 0.109 o
0 7 9 1392.110 1402.590 38.805 0.021 o
0 7 10 960.982 971.302 27.826 0.042 o
0 7 11 179.860 180.858 5.858 1.060 o
0 7 12 115.963 113.491 3.297 2.888 o
0 7 13 66.117 68.466 2.198 7.448 o
0 7 14 350.650 334.262 10.616 0.306 o
0 7 15 0.086 0.363 0.363 568.071 o
0 7 16 1.132 1.835 0.363 534.757 o
0 7 17 80.904 79.445 2.198 6.084 o
0 7 18 27.253 24.892 0.736 51.855 o
0 7 19 2.546 3.297 0.363 486.189 o
0 7 20 301.978 278.984 9.517 0.402 o
0 7 21 131.415 136.195 3.660 2.243 o
0 7 22 184.424 165.846 5.858 1.072 o
0 7 23 61.320 59.674 1.835 9.712 o
0 7 24 15.888 14.276 0.736 85.432 o
0 7 25 0.212 0.736 0.363 562.878 o
0 7 26 0.915 1.462 0.363 543.007 o
0 7 27 2.357 2.198 0.363 503.590 o
0 7 28 108.543 88.236 3.297 3.301 o
0 7 29 104.676 95.918 3.660 2.973 o
0 7 30 144.252 142.053 4.759 1.634 o
0 7 31 125.222 119.359 4.023 2.244 o
0 7 32 6.979 6.593 0.363 343.412 o
0 7 33 193.323 205.387 8.418 0.656 o
0 7 34 0.520 0.736 0.736 138.280 o
0 7 35 48.056 44.662 2.934 6.681 o
0 7 36 0.216 0.000 1.099 62.383 o
0 7 37 8.460 8.418 1.099 56.648 o
0 7 38 1.185 2.198 1.099 61.882 o
0 7 39 10.027 11.715 1.099 54.349 o
0 7 40 43.070 35.145 2.561 8.792 o
0 7 41 16.808 16.111 1.462 29.827 o
0 7 42 28.853 32.221 2.198 12.607 o
0 7 43 6.357 11.352 1.835 21.662 o
0 7 44 0.383 0.000 0.736 138.811 o
0 7 45 0.088 1.462 1.099 62.259 o
0 7 46 5.256 4.396 0.736 126.691 o
0 7 47 15.115 16.474 1.462 30.319 o
0 7 48 0.606 2.198 1.099 62.043 o
0 8 0 0.482 0.000 0.363 564.546 o
0 8 1 2326.880 2481.540 64.806 0.007 o
0 8 2 115.124 117.524 3.297 2.865 o
0 8 3 108.675 108.369 2.934 3.398 o
0 8 4 1682.360 1828.750 46.497 0.014 o
0 8 5 181.673 186.352 5.858 1.042 o
0 8 6 86.967 87.137 2.561 4.904 o
0 8 7 611.605 607.016 19.407 0.095 o
0 8 8 223.565 231.388 8.055 0.615 o
0 8 9 1913.180 1981.780 64.070 0.009 o
0 8 10 793.525 817.534 26.727 0.053 o
0 8 11 74.566 70.290 2.198 6.780 o
0 8 12 378.525 376.001 12.814 0.233 o
0 8 13 1724.860 1785.910 57.476 0.011 o
0 8 14 864.160 776.531 29.288 0.046 o
0 8 15 103.110 107.633 3.297 3.208 o
0 8 16 10.375 10.253 0.363 248.053 o
0 8 17 286.020 302.414 13.913 0.261 o
0 8 18 1.910 3.297 0.363 501.198 o
0 8 19 405.998 367.583 12.078 0.237 o
0 8 20 8.020 8.791 0.363 300.543 o
0 8 21 185.717 169.879 4.759 1.266 o
0 8 22 191.959 170.241 5.122 1.162 o
0 8 23 183.210 183.055 5.495 1.106 o
0 8 24 196.100 185.989 5.858 0.988 o
0 8 25 2.970 2.934 0.363 480.369 o
0 8 26 2.010 1.835 0.363 515.667 o
0 8 27 0.172 0.000 0.363 569.596 o
0 8 28 264.653 234.684 9.154 0.481 o
0 8 29 24.197 25.628 1.099 37.520 o
0 8 30 118.688 117.161 4.023 2.340 o
0 8 31 7.901 7.692 0.736 115.887 o
0 8 32 31.629 34.419 1.462 21.674 o
0 8 33 4.147 6.956 0.736 126.294 o
0 8 34 36.963 34.419 2.198 11.670 o
0 8 35 0.147 -0.363 0.736 139.038 o
0 8 36 6.147 6.220 1.462 34.087 o
0 8 37 14.943 14.276 1.462 30.724 o
0 8 38 7.725 6.593 1.099 57.730 o
0 8 39 63.337 57.849 4.023 3.645 o
0 8 40 6.549 8.055 1.099 58.008 o
0 8 41 4.300 3.297 0.736 130.005 o
0 8 42 1.440 2.198 0.736 136.143 o
0 8 43 15.893 16.474 1.099 47.780 o
0 8 44 4.047 4.023 0.736 129.775 o
0 8 45 10.681 13.550 1.099 53.153 o
0 8 46 0.073 0.000 0.736 139.107 o
0 8 47 3.486 4.396 1.099 60.628 o
0 8 48 15.071 16.474 1.835 20.292 o
0 8 49 1.610 1.099 0.736 136.687 o
0 9 1 912.417 920.782 25.991 0.047 o
0 9 2 606.815 616.906 16.111 0.112 o
0 9 3 538.075 545.517 14.276 0.142 o
0 9 4 925.250 940.189 26.727 0.045 o
0 9 5 880.056 971.302 27.826 0.045 o
0 9 6 900.531 931.398 27.826 0.044 o
0 9 7 2129.390 2255.640 81.280 0.006 o
0 9 8 69.804 73.960 3.297 4.478 o
0 9 9 76.281 77.247 2.934 4.868 o
0 9 10 366.324 398.332 15.012 0.196 o
0 9 11 2.451 2.934 0.363 492.756 o
0 9 12 794.993 803.258 27.090 0.052 o
0 9 13 687.872 728.935 24.529 0.066 o
0 9 14 501.571 482.173 16.111 0.142 o
0 9 15 16.707 16.111 0.736 81.133 o
0 9 16 14.054 14.649 0.363 174.989 o
0 9 17 357.946 342.681 9.154 0.338 o
0 9 18 80.421 72.861 2.198 6.315 o
0 9 19 25.109 24.892 0.736 55.227 o
0 9 20 473.209 455.083 17.936 0.133 o
0 9 21 226.370 206.859 7.319 0.698 o
0 9 22 6.789 6.220 0.363 351.476 o
0 9 23 243.090 238.344 9.154 0.504 o
0 9 24 182.653 181.957 6.220 0.987 o
0 9 25 114.762 110.204 4.759 2.016 o
0 9 26 39.578 38.079 1.462 18.716 o
0 9 27 218.728 205.387 8.418 0.615 o
0 9 28 104.209 106.545 4.023 2.609 o
0 9 29 1.044 1.835 0.363 536.586 o
0 9 30 0.082 0.000 0.363 570.997 o
0 9 31 85.096 87.137 3.660 3.432 o
0 9 32 29.585 28.562 1.462 23.306 o
0 9 33 214.384 194.408 11.715 0.405 o
0 9 34 13.489 13.177 1.462 31.343 o
0 9 35 11.027 12.078 1.099 53.454 o
0 9 36 7.718 7.319 1.099 57.502 o
0 9 37 52.014 47.233 2.934 6.455 o
0 9 38 15.340 15.748 1.099 48.533 o
0 9 39 6.114 6.593 0.736 121.968 o
0 9 40 5.594 5.858 0.736 124.162 o
0 9 41 18.611 20.869 1.462 28.419 o
0 9 42 0.440 0.363 0.736 138.567 o
0 9 43 0.424 0.000 0.736 138.770 o
0 9 44 5.088 5.495 0.736 125.804 o
0 9 45 0.908 2.198 1.099 61.961 o
0 9 46 0.241 0.363 1.099 62.343 o
0 9 47 0.542 1.462 1.099 62.153 o
0 9 48 2.164 1.462 0.736 135.604 o
0 10 0 16.470 16.837 1.099 47.155 o
0 10 1 20.171 20.133 0.736 68.779 o
0 10 2 20.406 19.770 0.736 68.668 o
0 10 3 40.849 39.904 1.099 23.311 o
0 10 4 365.611 358.429 11.352 0.273 o
0 10 5 136.988 133.261 5.122 1.594 o
0 10 6 1848.600 1914.790 70.663 0.009 o
0 10 7 3198.560 3202.050 125.216 0.003 o
0 10 8 1525.660 1467.400 56.014 0.013 o
0 10 9 617.280 630.456 19.035 0.095 o
0 10 10 1390.120 1408.810 46.860 0.017 o
0 10 11 354.115 369.045 14.276 0.217 o
0 10 12 1063.480 1036.110 33.320 0.032 o
0 10 13 23.581 22.694 0.736 59.716 o
0 10 14 25.680 28.562 1.099 35.377 o
0 10 15 215.871 219.300 6.956 0.743 o
0 10 16 310.638 306.074 9.880 0.368 o
0 10 17 1211.370 1082.970 32.221 0.030 o
0 10 18 449.970 428.356 13.177 0.192 o
0 10 19 35.190 35.518 1.099 27.232 o
0 10 20 249.920 243.103 8.055 0.563 o
0 10 21 123.726 116.788 3.660 2.488 o
0 10 22 38.945 39.541 1.462 18.689 o
0 10 23 13.866 12.814 0.736 92.579 o
0 10 24 365.971 277.512 11.715 0.286 o
0 10 25 37.317 31.485 1.099 27.172 o
0 10 26 69.495 60.773 2.198 7.483 o
0 10 27 77.121 77.247 2.561 5.570 o
0 10 28 25.883 26.727 1.099 35.887 o
0 10 29 29.239 29.288 1.099 32.692 o
0 10 30 43.401 42.838 1.462 17.036 o
0 10 31 9.784 9.880 0.736 107.758 o
0 10 32 16.433 16.837 1.099 47.186 o
0 10 33 86.518 88.599 4.396 2.676 o
0 10 34 1.809 1.462 0.736 136.141 o
0 10 35 0.451 0.736 0.736 138.357 o
0 10 36 1.920 1.835 0.736 135.694 o
0 10 37 13.535 15.012 1.099 50.307 o
0 10 38 0.013 -0.363 0.736 139.161 o
0 10 39 64.407 64.070 4.023 3.576 o
0 10 40 20.120 23.067 1.462 27.519 o
0 10 41 20.590 18.672 1.099 43.035 o
0 10 42 0.530 1.462 0.736 137.850 o
0 10 43 2.977 3.660 0.736 132.292 o
0 10 44 5.223 5.858 0.736 125.055 o
0 10 45 10.732 11.715 1.462 32.352 o
0 10 46 0.401 0.000 1.099 62.347 o
0 10 47 6.771 8.418 1.099 57.756 o
0 10 48 2.301 3.297 0.736 133.862 o
0 11 1 550.835 535.989 16.837 0.123 o
0 11 2 1100.920 1126.540 33.683 0.030 o
0 11 3 1007.530 1033.910 32.947 0.034 o
0 11 4 58.028 57.476 1.835 10.238 o
0 11 5 681.943 672.185 22.331 0.075 o
0 11 6 100.716 103.248 3.660 2.978 o
0 11 7 586.306 595.674 20.133 0.095 o
0 11 8 117.027 128.503 4.023 2.289 o
0 11 9 58.654 60.773 2.198 8.347 o
0 11 10 67.863 74.323 2.198 7.106 o
0 11 11 6.040 6.956 0.363 359.807 o
0 11 12 182.706 176.835 5.495 1.122 o
0 11 13 9.699 9.517 0.363 264.606 o
0 11 14 4.511 5.495 0.363 411.939 o
0 11 15 19.765 20.506 0.736 69.237 o
0 11 16 17.992 18.309 0.736 75.521 o
0 11 17 57.350 56.751 1.835 10.367 o
0 11 18 198.426 200.628 7.319 0.766 o
0 11 19 93.458 88.962 2.561 4.604 o
0 11 20 80.054 77.620 2.561 5.422 o
0 11 21 14.895 15.375 0.736 86.560 o
0 11 22 0.064 0.363 0.363 568.419 o
0 11 23 94.987 88.962 2.934 4.045 o
0 11 24 82.748 74.686 2.561 5.365 o
0 11 25 128.469 115.689 3.660 2.426 o
0 11 26 345.577 311.195 10.253 0.328 o
0 11 27 3.872 4.396 0.363 440.670 o
0 11 28 0.001 0.736 0.736 138.825 o
0 11 29 458.451 393.937 18.309 0.138 o
0 11 30 291.547 221.870 9.880 0.422 o
0 11 31 0.005 1.099 0.736 138.638 o
0 11 32 65.498 61.872 3.297 4.781 o
0 11 33 8.349 8.418 0.736 113.700 o
0 11 34 2.961 2.198 0.736 133.667 o
0 11 35 15.979 16.837 1.099 47.559 o
0 11 36 15.602 16.837 1.099 47.870 o
0 11 37 26.989 27.463 1.462 24.373 o
0 11 38 3.400 3.660 0.736 131.471 o
0 11 39 2.949 2.934 0.736 133.026 o
0 11 40 23.965 25.628 1.462 25.734 o
0 11 41 4.493 3.297 0.736 129.600 o
0 11 42 1.811 2.934 0.736 134.997 o
0 11 43 2.101 1.835 0.736 135.412 o
0 11 44 10.070 8.791 1.099 55.392 o
0 11 45 16.448 17.936 1.835 19.982 o
0 11 46 3.769 4.759 1.099 60.418 o
0 11 47 3.826 3.297 1.099 60.720 o
0 12 0 209.822 236.146 10.616 0.453 o
0 12 1 188.824 187.814 5.858 1.012 o
0 12 2 0.144 0.363 0.363 567.127 o
0 12 3 0.110 0.000 0.363 570.566 o
0 12 4 1.342 1.099 0.363 538.032 o
0 12 5 914.779 907.232 30.387 0.041 o
0 12 6 100.405 108.006 3.297 3.263 o
0 12 7 54.579 56.014 1.835 10.767 o
0 12 8 16.793 16.837 0.736 80.049 o
0 12 9 93.732 95.918 2.934 3.978 o
0 12 10 1.523 1.835 0.363 526.417 o
0 12 11 15.950 13.913 0.736 85.735 o
0 12 12 33.135 33.320 1.099 29.014 o
0 12 13 119.720 123.018 3.297 2.730 o
0 12 14 47.902 47.233 1.462 15.396 o
0 12 15 32.038 31.123 1.099 30.328 o
0 12 16 288.183 275.687 7.319 0.523 o
0 12 17 344.191 336.097 10.253 0.320 o
0 12 18 108.187 104.710 3.297 3.132 o
0 12 19 0.590 1.462 0.363 549.395 o
0 12 20 1.785 1.462 0.363 524.786 o
0 12 21 1.941 2.561 0.363 508.985 o
0 12 22 148.710 142.053 4.396 1.722 o
0 12 23 1.302 2.198 0.363 527.288 o
0 12 24 137.392 132.535 5.122 1.594 o
0 12 25 0.091 0.000 0.363 570.865 o
0 12 26 4.903 4.396 0.363 415.710 o
0 12 27 0.241 1.099 0.363 559.203 o
0 12 28 7.890 8.055 0.363 310.036 o
0 12 29 35.733 36.244 1.835 15.143 o
0 12 30 18.310 17.573 1.099 45.339 o
0 12 31 63.006 62.235 3.297 4.850 o
0 12 32 47.032 47.233 2.561 8.147 o
0 12 33 25.784 25.991 1.462 25.040 o
0 12 34 2.413 3.660 0.736 133.341 o
0 12 35 43.160 45.035 2.198 10.505 o
0 12 36 129.907 125.942 6.220 1.308 o
0 12 37 111.350 102.512 5.122 1.896 o
0 12 38 33.339 31.848 1.835 15.938 o
0 12 39 1.232 1.462 0.736 136.956 o
0 12 40 36.490 43.563 2.198 11.251 o
0 12 41 16.791 16.837 1.462 29.713 o
0 12 42 1.945 1.462 0.736 135.938 o
0 12 43 0.285 1.462 0.736 138.136 o
0 12 44 2.820 2.561 0.736 133.597 o
0 12 45 4.123 4.396 1.099 60.338 o
0 12 46 13.501 15.012 1.462 31.060 o
0 12 47 0.015 0.363 0.736 138.992 o
0 13 1 11.867 11.715 0.363 216.681 o
0 13 2 116.788 106.545 3.297 2.939 o
0 13 3 317.884 333.164 10.253 0.340 o
0 13 4 200.918 209.056 6.220 0.881 o
0 13 5 48.570 55.652 1.835 11.603 o
0 13 6 2.456 2.561 0.363 497.038 o
0 13 7 58.295 61.146 1.835 9.982 o
0 13 8 186.692 192.210 6.593 0.901 o
0 13 9 0.094 0.363 0.363 567.949 o
0 13 10 0.082 0.000 0.363 570.999 o
0 13 11 5.577 6.593 0.363 374.229 o
0 13 12 151.385 144.251 4.396 1.690 o
0 13 13 45.706 43.937 1.462 16.315 o
0 13 14 430.315 415.905 13.550 0.195 o
0 13 15 396.854 393.574 10.616 0.262 o
0 13 16 101.067 99.215 2.934 3.719 o
0 13 17 299.350 300.216 10.253 0.366 o
0 13 18 14.988 14.276 0.736 87.730 o
0 13 19 38.294 35.518 1.099 25.597 o
0 13 20 1.238 1.835 0.363 532.520 o
0 13 21 26.161 26.364 1.099 35.818 o
0 13 22 171.561 159.625 5.122 1.297 o
0 13 23 192.116 176.472 7.692 0.764 o
0 13 24 151.105 140.954 6.220 1.186 o
0 13 25 0.431 0.363 0.363 562.327 o
0 13 26 67.126 65.169 3.297 4.684 o
0 13 27 170.815 174.274 7.319 0.865 o
0 13 28 105.741 110.930 5.495 1.733 o
0 13 29 20.688 20.506 1.462 27.766 o
0 13 30 4.772 2.934 0.736 129.391 o
0 13 31 1.531 1.835 0.736 136.275 o
0 13 32 0.009 1.462 0.736 138.442 o
0 13 33 32.717 33.320 1.835 15.918 o
0 13 34 12.729 13.550 1.099 51.543 o
0 13 35 3.029 2.198 0.736 133.547 o
0 13 36 19.185 20.506 1.462 28.284 o
0 13 37 0.919 0.363 0.736 138.039 o
0 13 38 0.094 0.736 0.736 138.732 o
0 13 39 0.002 0.000 1.099 62.423 o
0 13 40 6.314 7.692 1.099 58.264 o
0 13 41 5.366 5.122 0.736 125.590 o
0 13 42 6.271 4.759 0.736 123.852 o
0 13 43 4.382 3.660 0.736 129.449 o
0 13 44 0.694 0.736 0.736 138.084 o
0 13 45 12.351 11.715 1.462 31.896 o
0 14 0 84.719 94.457 4.396 2.662 o
0 14 1 224.784 231.388 6.593 0.743 o
0 14 2 693.534 675.481 18.672 0.086 o
0 14 3 6.055 7.319 0.363 355.505 o
0 14 4 50.917 48.695 1.462 14.555 o
0 14 5 158.181 159.262 4.759 1.472 o
0 14 6 114.549 110.204 3.297 2.947 o
0 14 7 52.217 54.190 1.835 11.201 o
0 14 8 115.970 116.788 3.660 2.607 o
0 14 9 21.858 22.331 0.736 63.229 o
0 14 10 190.689 181.231 5.858 1.017 o
0 14 11 171.675 175.373 5.495 1.176 o
0 14 12 418.435 401.629 13.177 0.207 o
0 14 13 25.143 26.364 1.099 36.554 o
0 14 14 223.411 230.652 6.220 0.784 o
0 14 15 153.193 151.570 4.023 1.765 o
0 14 16 2.742 2.934 0.363 485.846 o
0 14 17 1.007 0.736 0.363 548.358 o
0 14 18 20.067 19.407 0.736 69.757 o
0 14 19 131.615 125.579 4.023 2.130 o
0 14 20 86.077 83.104 2.561 5.028 o
0 14 21 179.634 149.745 5.858 1.126 o
0 14 22 168.935 158.889 6.593 1.010 o
0 14 23 24.951 26.364 1.099 36.693 o
0 14 24 266.010 251.521 10.979 0.382 o
0 14 25 5.964 6.593 0.363 365.526 o
0 14 26 69.068 65.532 2.198 7.338 o
0 14 27 46.834 46.497 1.835 12.520 o
0 14 28 277.306 278.984 11.352 0.350 o
0 14 29 12.371 13.550 1.099 51.828 o
0 14 30 10.774 12.814 1.099 53.366 o
0 14 31 6.249 8.055 0.736 119.761 o
0 14 32 4.648 5.122 0.736 127.253 o
0 14 33 2.927 2.934 0.736 133.065 o
0 14 34 11.790 12.451 1.099 52.719 o
0 14 35 1.108 0.736 0.736 137.588 o
0 14 36 0.949 1.462 0.736 137.330 o
0 14 37 13.575 13.177 1.099 51.015 o
0 14 38 14.585 15.375 1.099 49.305 o
0 14 39 22.898 25.628 1.462 26.105 o
0 14 40 0.228 0.363 0.736 138.784 o
0 14 41 1.830 0.736 0.736 136.633 o
0 14 42 3.755 2.934 0.736 131.485 o
0 14 43 3.465 3.660 0.736 131.342 o
0 14 44 1.491 1.099 0.736 136.851 o
0 14 45 3.615 2.934 0.736 131.760 o
0 15 1 155.904 155.603 4.396 1.606 o
0 15 2 90.391 93.358 2.561 4.638 o
0 15 3 9.988 10.616 0.363 251.215 o
0 15 4 36.608 37.706 1.099 25.900 o
0 15 5 74.468 73.587 2.198 6.676 o
0 15 6 5.135 5.858 0.363 392.887 o
0 15 7 20.187 20.506 0.736 68.359 o
0 15 8 0.003 0.000 0.363 572.221 o
0 15 9 0.351 0.363 0.363 563.682 o
0 15 10 13.343 13.913 0.736 92.509 o
0 15 11 41.019 42.838 1.462 17.663 o
0 15 12 583.594 592.740 19.035 0.101 o
0 15 13 145.795 137.294 4.023 1.909 o
0 15 14 9.958 10.253 0.363 254.526 o
0 15 15 153.407 156.702 4.759 1.514 o
0 15 16 31.820 28.189 1.099 31.378 o
0 15 17 125.380 120.820 3.660 2.434 o
0 15 18 42.542 42.465 1.462 17.309 o
0 15 19 2.429 2.561 0.363 497.681 o
0 15 20 37.335 37.706 1.462 19.417 o
0 15 21 19.455 19.407 0.736 71.061 o
0 15 22 436.225 350.010 15.748 0.174 o
0 15 23 13.486 12.451 0.736 94.080 o
0 15 24 22.426 23.430 1.099 39.698 o
0 15 25 83.557 82.379 2.934 4.520 o
0 15 26 84.469 88.236 3.297 3.880 o
0 15 27 15.010 12.814 1.099 50.002 o
0 15 28 18.361 17.573 1.099 45.297 o
0 15 29 6.820 6.220 0.736 120.651 o
0 15 30 17.157 18.309 1.099 45.984 o
0 15 31 15.194 14.649 1.099 49.103 o
0 15 32 0.542 0.736 0.736 138.255 o
0 15 33 19.831 19.770 1.462 28.189 o
0 15 34 28.603 28.189 1.462 23.700 o
0 15 35 3.675 4.023 0.736 130.550 o
0 15 36 1.573 1.462 0.736 136.484 o
0 15 37 2.945 2.934 0.736 133.033 o
0 15 38 0.631 0.736 0.736 138.156 o
0 15 39 0.002 1.462 0.736 138.449 o
0 15 40 25.982 25.628 1.462 25.035 o
0 15 41 0.633 0.363 0.736 138.361 o
0 15 42 7.027 6.593 0.736 119.639 o
0 15 43 14.139 17.936 2.198 14.572 o
0 15 44 2.329 2.198 0.736 134.751 o
0 15 45 4.320 3.660 0.736 129.582 o
0 16 0 8.465 8.791 0.736 112.877 o
0 16 1 110.539 108.369 2.934 3.351 o
0 16 2 54.428 56.014 1.835 10.787 o
0 16 3 88.682 84.939 2.561 4.878 o
0 16 4 26.923 30.387 1.099 33.878 o
0 16 5 132.983 133.634 4.023 2.067 o
0 16 6 211.700 199.529 5.495 0.956 o
0 16 7 0.083 0.736 0.363 565.057 o
0 16 8 4.690 5.495 0.363 407.657 o
0 16 9 24.616 26.364 1.099 36.939 o
0 16 10 0.768 1.099 0.363 549.453 o
0 16 11 49.753 54.190 2.934 6.403 o
0 16 12 188.964 174.274 10.253 0.525 o
0 16 13 323.574 308.634 9.517 0.369 o
0 16 14 2.723 3.297 0.363 481.945 o
0 16 15 10.676 11.352 0.363 235.460 o
0 16 16 0.577 0.736 0.363 556.428 o
0 16 17 2.857 2.934 0.363 483.086 o
0 16 18 1.487 1.099 0.363 535.025 o
0 16 19 34.279 34.046 1.099 28.147 o
0 16 20 1.449 1.835 0.363 528.018 o
0 16 21 151.306 135.832 5.122 1.491 o
0 16 22 167.303 165.120 5.122 1.306 o
0 16 23 198.465 198.803 6.593 0.856 o
0 16 24 3.006 2.561 0.736 133.262 o
0 16 25 0.302 1.099 0.736 138.321 o
0 16 26 0.009 0.000 0.736 139.165 o
0 16 27 73.494 66.268 5.858 1.872 o
0 16 28 27.304 28.562 1.835 17.287 o
0 16 29 1.095 1.099 0.736 137.375 o
0 16 30 26.929 28.562 1.835 17.353 o
0 16 31 11.325 12.078 1.099 53.225 o
0 16 32 28.669 28.562 1.835 17.047 o
0 16 33 0.096 0.363 1.099 62.371 o
0 16 34 84.689 91.160 4.396 2.683 o
0 16 35 0.170 -0.363 0.736 139.017 o
0 16 36 9.676 10.253 0.736 107.540 o
0 16 37 6.639 7.692 1.099 58.064 o
0 16 38 32.493 36.980 2.198 11.996 o
0 16 40 24.495 24.892 1.835 18.097 o
0 16 41 3.838 2.934 0.736 131.321 o
0 16 42 0.622 1.099 0.736 137.957 o
0 16 43 4.764 5.122 1.099 59.848 o
0 16 44 30.372 24.892 2.198 12.821 o
0 17 1 45.403 48.332 1.462 15.855 o
0 17 2 219.375 221.870 6.220 0.807 o
0 17 3 36.932 39.178 1.099 25.360 o
0 17 4 27.617 28.562 1.099 34.027 o
0 17 5 23.210 21.605 0.736 61.376 o
0 17 6 173.364 176.472 5.858 1.096 o
0 17 7 98.961 98.852 3.660 3.050 o
0 17 8 10.320 10.616 0.736 105.256 o
0 17 9 32.609 34.419 1.099 29.000 o
0 17 10 8.981 8.418 0.363 286.341 o
0 17 11 212.592 207.584 7.692 0.689 o
0 17 12 111.214 110.204 3.660 2.737 o
0 17 13 29.602 28.189 1.099 32.816 o
0 17 14 40.388 37.706 1.462 18.541 o
0 17 15 29.491 27.463 1.099 33.131 o
0 17 16 12.406 12.814 0.736 96.503 o
0 17 17 168.193 159.262 5.122 1.317 o
0 17 18 22.890 22.694 0.736 60.964 o
0 17 19 17.480 15.748 0.736 79.706 o
0 17 20 134.066 117.161 3.660 2.336 o
0 17 21 12.309 10.979 0.736 99.268 o
0 17 22 1.913 3.297 0.736 134.529 o
0 17 23 40.367 35.145 1.835 14.451 o
0 17 24 235.139 193.309 11.352 0.410 o
0 17 25 0.440 1.099 0.736 138.166 o
0 17 26 77.976 80.181 4.023 3.217 o
0 17 27 3.110 4.396 0.736 131.316 o
0 17 28 44.938 44.300 2.561 8.376 o
0 17 29 15.123 13.177 1.099 49.762 o
0 17 30 7.808 6.956 1.099 57.561 o
0 17 31 8.386 9.154 1.099 56.448 o
0 17 32 45.301 46.134 2.934 6.767 o
0 17 33 10.606 8.418 1.099 55.139 o
0 17 34 0.146 0.363 0.736 138.866 o
0 17 35 11.456 10.253 1.099 53.823 o
0 17 36 5.667 5.858 0.736 123.985 o
0 17 37 5.236 5.495 0.736 125.455 o
0 17 38 1.511 2.198 0.736 136.038 o
0 17 39 0.128 0.363 0.736 138.883 o
0 17 40 13.041 10.979 1.099 52.315 o
0 17 41 7.009 4.759 0.736 122.023 o
0 17 42 28.672 22.331 2.198 13.114 o
0 17 43 2.299 1.462 0.736 135.393 o
0 18 0 160.710 162.186 6.593 1.033 o
0 18 1 1.424 1.835 0.363 528.564 o
0 18 2 25.238 25.628 0.736 54.423 o
0 18 3 18.759 19.035 0.736 72.984 o
0 18 4 354.858 320.723 10.253 0.318 o
0 18 5 136.973 141.317 4.759 1.693 o
0 18 6 672.764 664.502 22.331 0.076 o
0 18 7 86.335 90.061 2.934 4.300 o
0 18 8 1.058 1.099 0.363 543.777 o
0 18 9 150.064 153.768 4.759 1.548 o
0 18 10 283.584 277.885 12.814 0.298 o
0 18 11 339.192 364.649 12.078 0.268 o
0 18 12 12.261 11.715 0.736 98.395 o
0 18 13 1.272 1.462 0.363 535.719 o
0 18 14 2.352 2.198 0.363 503.692 o
0 18 15 93.810 92.995 2.934 4.020 o
0 18 16 56.496 57.114 2.198 8.688 o
0 18 17 0.006 0.000 0.363 572.170 o
0 18 18 20.232 20.506 1.099 42.584 o
0 18 19 1.121 1.099 0.363 542.520 o
0 18 20 182.054 166.582 9.880 0.566 o
0 18 21 23.904 25.628 1.462 25.755 o
0 18 22 35.037 33.320 1.835 15.515 o
0 18 23 44.131 42.102 2.198 10.554 o
0 18 24 0.843 0.363 0.736 138.126 o
0 18 25 9.834 8.791 0.736 109.121 o
0 18 26 132.078 126.315 6.220 1.298 o
0 18 28 0.271 1.462 0.736 138.152 o
0 18 29 4.088 2.934 0.736 130.818 o
0 18 30 0.017 0.000 0.736 139.158 o
0 18 31 84.150 84.576 5.122 2.184 o
0 18 32 1.237 1.099 1.099 62.022 o
0 18 33 0.030 0.736 0.736 138.796 o
0 18 34 1.301 1.099 0.736 137.107 o
0 18 35 24.682 26.727 1.835 17.906 o
0 18 36 32.250 32.584 2.198 12.245 o
0 18 37 2.098 1.835 0.736 135.417 o
0 18 38 0.554 -0.363 0.736 138.638 o
0 18 39 9.640 14.649 1.835 21.131 o
0 18 40 0.176 0.736 0.736 138.648 o
0 18 41 0.646 0.363 0.736 138.347 o
0 18 42 2.103 1.099 0.736 135.973 o
0 19 1 1.370 1.835 0.363 529.712 o
0 19 2 4.351 4.396 0.363 429.033 o
0 19 3 7.891 7.692 0.363 313.548 o
0 19 4 5.569 5.858 0.363 382.826 o
0 19 5 1.172 1.462 0.363 537.804 o
0 19 6 43.005 41.376 1.462 17.330 o
0 19 7 60.637 59.674 1.835 9.792 o
0 19 8 58.476 58.948 3.297 5.035 o
0 19 9 19.933 19.770 0.736 69.657 o
0 19 10 130.565 128.503 5.122 1.656 o
0 19 11 9.671 10.979 0.736 106.550 o
0 19 12 4.535 4.023 0.363 429.100 o
0 19 13 35.634 36.244 1.835 15.160 o
0 19 14 58.183 58.948 2.934 5.944 o
0 19 15 0.730 1.099 0.363 550.194 o
0 19 16 0.614 0.736 0.363 555.759 o
0 19 17 121.511 115.689 4.023 2.313 o
0 19 18 9.466 7.319 1.099 56.336 o
0 19 19 15.245 11.352 1.462 31.086 o
0 19 20 84.841 72.861 4.759 2.489 o
0 19 21 0.740 0.736 1.099 62.193 o
0 19 22 1.872 2.198 1.099 61.671 o
0 19 23 1.688 2.934 1.099 61.611 o
0 19 24 50.050 44.662 4.023 3.967 o
0 19 25 5.853 6.220 0.736 123.084 o
0 19 26 77.865 83.104 4.396 2.820 o
0 19 27 79.479 78.719 4.023 3.204 o
0 19 28 60.168 56.751 3.660 4.296 o
0 19 29 0.010 0.363 0.736 138.996 o
0 19 30 43.482 31.123 2.561 8.896 o
0 19 31 36.747 40.277 2.198 11.393 o
0 19 32 16.163 15.748 1.462 30.098 o
0 19 33 10.966 11.715 1.099 53.640 o
0 19 34 27.411 28.925 1.835 17.236 o
0 19 35 0.263 1.099 0.736 138.364 o
0 19 36 5.007 5.122 0.736 126.427 o
0 19 37 0.488 0.000 0.736 138.705 o
0 19 38 0.979 1.099 0.736 137.523 o
0 19 39 0.076 0.363 0.736 138.934 o
0 19 40 7.240 6.593 0.736 119.084 o
0 19 41 0.116 -0.363 0.736 139.067 o
0 20 0 6.212 6.593 0.736 121.722 o
0 20 1 0.496 0.736 0.363 557.901 o
0 20 2 3.449 3.297 0.363 464.383 o
0 20 3 191.310 196.242 5.858 0.987 o
0 20 4 21.217 22.331 0.736 64.462 o
0 20 5 183.858 185.616 5.858 1.035 o
0 20 6 3.203 3.297 0.363 470.354 o
0 20 7 20.980 21.605 0.736 65.641 o
0 20 8 28.707 28.925 1.099 33.166 o
0 20 9 90.709 80.917 3.660 3.382 o
0 20 10 65.754 68.093 2.198 7.489 o
0 20 11 177.560 170.614 6.220 1.026 o
0 20 12 11.599 11.715 0.736 100.207 o
0 20 13 42.665 45.398 1.835 13.245 o
0 20 14 180.347 180.132 7.692 0.785 o
0 20 15 152.953 153.405 5.858 1.236 o
0 20 16 26.056 26.364 1.462 24.882 o
0 20 17 15.447 20.133 2.934 8.361 o
0 20 18 149.554 161.823 15.748 0.274 o
0 20 19 132.307 126.678 8.055 0.894 o
0 20 20 9.821 5.858 1.462 33.334 o
0 20 21 0.503 1.462 1.099 62.162 o
0 20 22 18.610 15.012 1.835 19.875 o
0 20 24 8.415 8.055 1.462 33.406 o
0 20 25 6.984 4.759 1.099 58.736 o
0 20 26 3.691 3.297 1.099 60.778 o
0 20 27 36.001 38.805 2.934 7.314 o
0 20 28 2.023 1.462 1.099 61.740 o
0 20 29 6.988 5.495 1.462 33.993 o
0 20 30 15.983 14.649 1.835 20.292 o
0 20 31 1.825 2.198 1.099 61.686 o
0 20 32 0.115 0.000 1.462 35.268 o
0 20 33 2.028 2.561 1.835 22.278 o
0 20 34 7.350 8.791 1.835 21.689 o
0 20 35 5.810 2.934 1.462 34.445 o
0 20 36 0.657 0.736 1.462 35.207 o
0 20 37 0.000 -0.736 1.099 62.423 o
0 20 39 22.369 20.133 2.198 13.806 o
0 21 1 204.824 203.562 7.692 0.709 o
0 21 2 5.225 4.759 0.363 403.700 o
0 21 3 3.122 2.561 0.363 481.197 o
0 21 4 0.027 0.363 0.363 569.017 o
0 21 5 13.903 14.649 0.736 90.060 o
0 21 6 131.125 137.294 4.023 2.068 o
0 21 7 127.037 126.315 3.660 2.370 o
0 21 8 5.285 6.593 0.363 380.891 o
0 21 9 20.720 19.770 0.736 68.019 o
0 21 10 133.836 142.053 6.220 1.256 o
0 21 11 175.171 168.044 6.593 0.975 o
0 21 12 16.004 16.474 1.099 47.688 o
0 21 13 48.934 44.300 2.198 9.974 o
0 21 14 12.903 14.649 1.462 31.298 o
0 21 15 2.152 1.462 1.099 61.699 o
0 21 16 0.983 0.363 1.099 62.179 o
0 21 17 23.941 27.090 2.198 13.340 o
0 21 18 24.184 25.628 2.198 13.386 o
0 21 19 0.000 -0.736 1.099 62.423 o
0 21 20 3.048 1.835 1.099 61.326 o
0 21 21 79.847 71.389 4.759 2.547 o
0 21 22 47.994 43.563 3.297 5.584 o
0 21 23 15.495 19.035 1.835 20.042 o
0 21 24 2.631 2.934 1.099 61.277 o
0 21 25 22.606 21.232 1.835 18.731 o
0 21 26 0.089 1.099 1.099 62.298 o
0 21 27 4.233 2.198 1.099 60.781 o
0 21 28 4.121 3.297 1.099 60.590 o
0 21 29 30.379 24.529 2.198 12.838 o
0 21 30 2.089 2.561 1.099 61.538 o
0 21 31 0.010 0.363 1.835 22.386 o
0 21 32 1.016 1.835 1.099 61.982 o
0 21 33 3.737 3.660 1.835 22.162 o
0 21 34 2.407 2.934 1.462 34.933 o
0 21 35 20.340 23.793 2.561 10.499 o
0 21 36 5.733 4.396 1.462 34.333 o
0 21 37 0.010 -1.099 1.099 62.422 o
0 21 38 4.983 3.660 1.099 60.103 o
0 22 0 0.140 1.462 1.099 62.247 o
0 22 1 50.285 51.256 1.835 11.671 o
0 22 2 56.597 57.476 2.198 8.664 o
0 22 3 4.983 4.759 0.363 409.450 o
0 22 4 32.245 32.947 1.099 29.650 o
0 22 5 147.601 155.966 4.759 1.558 o
0 22 6 0.124 1.099 0.363 561.256 o
0 22 7 174.112 178.297 6.593 0.962 o
0 22 8 0.003 0.736 0.736 138.823 o
0 22 9 37.559 38.079 1.835 14.677 o
0 22 10 37.363 39.541 1.835 14.587 o
0 22 11 219.381 200.628 13.177 0.335 o
0 22 12 27.421 27.826 2.198 12.968 o
0 22 13 204.020 183.428 12.078 0.397 o
0 22 14 0.646 0.363 1.099 62.257 o
0 22 15 8.853 9.154 1.099 56.125 o
0 22 16 1.185 0.736 1.835 22.346 o
0 22 17 8.444 7.692 1.835 21.637 o
0 22 18 12.630 13.177 1.462 31.601 o
0 22 19 3.671 2.561 1.099 60.941 o
0 22 20 1.154 1.462 1.099 61.995 o
0 22 21 0.705 1.462 1.099 62.113 o
0 22 22 2.350 4.023 1.099 61.177 o
0 22 23 0.470 0.000 1.099 62.333 o
0 22 24 0.359 0.363 1.099 62.318 o
0 22 25 16.194 12.814 1.462 30.560 o
0 22 26 19.014 15.748 1.835 19.757 o
0 22 28 0.174 0.363 1.099 62.356 o
0 22 29 0.038 0.000 1.099 62.416 o
0 22 30 3.181 3.297 1.099 60.991 o
0 22 31 9.791 12.814 1.462 32.458 o
0 22 32 1.026 3.297 1.099 61.765 o
0 22 33 0.078 -0.736 1.462 35.270 o
0 22 34 0.413 0.000 1.462 35.250 o
0 22 35 1.151 0.736 1.462 35.169 o
0 22 37 0.015 0.000 1.099 62.421 o
0 23 1 52.720 53.454 2.934 6.292 o
0 23 2 2.996 3.660 0.736 132.257 o
0 23 3 0.947 1.835 0.736 137.089 o
0 23 4 8.853 9.517 0.736 110.825 o
0 23 5 31.885 26.364 1.462 22.905 o
0 23 6 0.007 0.736 0.363 566.313 o
0 23 7 177.949 184.890 6.956 0.885 o
0 23 8 12.741 10.979 1.099 52.551 o
0 23 9 39.895 36.244 2.561 8.962 o
0 23 10 40.738 37.343 2.561 8.872 o
0 23 12 1.398 2.198 1.099 61.819 o
0 23 13 24.729 20.506 1.835 18.433 o
0 23 14 22.282 22.694 1.835 18.663 o
0 23 15 20.811 18.309 2.561 10.613 o
0 23 16 2.340 5.122 1.835 22.199 o
0 23 17 4.017 4.759 1.835 22.111 o
0 23 18 36.394 12.078 2.198 12.859 o
0 23 19 7.539 5.122 1.462 33.919 o
0 23 20 13.957 15.375 1.835 20.527 o
0 23 21 0.047 0.000 1.462 35.272 o
0 23 22 28.270 26.364 2.198 12.956 o
0 23 23 27.161 32.584 3.660 5.209 o
0 23 24 7.973 10.253 1.462 33.251 o
0 23 25 0.963 0.736 1.462 35.184 o
0 23 26 11.549 8.418 1.462 32.577 o
0 23 27 3.017 1.099 1.099 61.470 o
0 23 28 0.984 0.363 1.099 62.179 o
0 23 29 0.165 1.099 1.099 62.282 o
0 23 30 6.187 8.418 1.462 33.858 o
0 23 31 9.033 8.791 1.462 33.172 o
0 23 32 0.144 0.363 1.099 62.362 o
0 23 33 2.304 1.099 1.462 35.045 o
0 23 34 21.793 15.012 2.198 14.079 o
0 23 35 11.205 10.253 1.835 21.206 o
0 23 36 1.319 1.462 1.462 35.123 o
0 24 0 0.000 0.736 0.736 138.825 o
0 24 1 0.175 0.736 0.736 138.649 o
0 24 2 13.406 13.913 1.099 50.855 o
0 24 3 0.110 0.736 0.736 138.716 o
0 24 4 35.716 39.541 2.198 11.536 o
0 24 5 108.074 101.776 5.495 1.747 o
0 24 6 0.316 0.363 0.736 138.696 o
0 24 7 14.187 13.550 1.462 31.073 o
0 24 8 3.341 3.297 1.099 60.926 o
0 24 10 0.360 -0.363 1.099 62.355 o
0 24 11 89.184 83.477 5.495 1.930 o
0 24 12 13.520 13.913 1.462 31.222 o
0 24 13 2.078 2.198 1.099 61.603 o
0 24 14 33.093 35.518 2.561 9.418 o
0 24 15 5.237 10.979 2.198 15.308 o
0 24 16 75.714 61.146 6.220 1.690 o
0 24 17 10.716 6.956 1.835 21.444 o
0 24 18 12.133 10.253 1.835 21.096 o
0 24 19 19.766 14.276 2.198 14.278 o
0 24 20 19.792 20.506 1.835 19.256 o
0 24 21 24.695 24.529 2.198 13.390 o
0 24 22 19.953 16.474 1.835 19.553 o
0 24 23 18.897 17.210 1.835 19.661 o
0 24 24 7.186 8.418 1.462 33.644 o
0 24 25 0.663 1.462 1.099 62.123 o
0 24 26 16.755 21.232 1.835 19.682 o
0 24 27 9.448 8.791 1.462 33.070 o
0 24 28 0.212 2.198 1.835 22.354 o
0 24 29 21.863 21.968 1.835 18.794 o
0 24 30 0.042 0.000 1.099 62.416 o
0 24 31 5.365 5.858 1.462 34.268 o
0 24 32 0.035 -0.736 1.099 62.417 o
0 24 33 1.657 3.660 1.099 61.498 o
0 24 34 27.410 23.793 2.561 10.114 o
0 25 1 30.161 29.288 1.462 22.993 o
0 25 2 111.056 97.017 6.220 1.457 o
0 25 3 0.000 0.736 0.736 138.826 o
0 25 4 19.576 20.133 1.099 43.263 o
0 25 5 0.472 2.934 1.099 61.980 o
0 25 6 21.729 20.869 1.462 27.342 o
0 25 7 6.454 5.495 1.099 58.830 o
0 25 8 0.819 -0.736 0.736 138.357 o
0 25 9 1.985 1.462 1.099 61.752 o
0 25 10 0.501 0.736 1.099 62.248 o
0 25 11 22.191 22.694 1.835 18.678 o
0 25 12 0.004 0.000 0.736 139.169 o
0 25 13 0.204 0.736 1.462 35.239 o
0 25 14 7.627 9.517 1.835 21.628 o
0 25 15 72.445 61.872 6.220 1.702 o
0 25 16 29.064 33.320 3.660 5.171 o
0 25 17 51.290 35.518 4.023 4.018 o
0 25 18 20.153 21.605 2.934 8.207 o
0 25 19 13.761 10.979 2.198 14.840 o
0 25 20 1.729 2.198 1.835 22.299 o
0 25 21 2.885 3.297 1.462 34.851 o
0 25 22 0.362 0.000 1.099 62.355 o
0 25 23 5.159 5.858 1.462 34.305 o
0 25 24 7.077 6.220 1.462 33.901 o
0 25 25 5.195 4.023 1.099 59.908 o
0 25 26 1.725 1.835 1.099 61.775 o
0 25 27 16.750 18.672 1.835 19.880 o
0 25 28 0.438 1.835 1.099 62.133 o
0 25 29 0.806 0.736 1.835 22.358 o
0 25 30 27.172 36.607 2.561 9.751 o
0 25 31 3.203 6.220 1.462 34.600 o
0 25 32 7.312 11.715 1.835 21.550 o
0 25 33 0.205 -0.363 1.462 35.263 o
0 26 0 20.507 19.407 1.835 19.229 o
0 26 1 19.223 17.210 1.099 44.740 o
0 26 2 6.119 5.858 0.736 122.874 o
0 26 3 9.697 9.154 0.736 109.001 o
0 26 4 0.003 -0.363 0.736 139.170 o
0 26 5 3.013 1.835 0.736 133.897 o
0 26 6 7.455 6.593 1.099 57.899 o
0 26 7 0.321 0.000 1.099 62.363 o
0 26 10 0.289 0.363 1.099 62.333 o
0 26 11 0.719 1.462 1.099 62.109 o
0 26 12 2.970 4.759 1.835 22.174 o
0 26 13 44.728 43.201 4.759 3.011 o
0 26 14 9.685 10.616 1.835 21.358 o
0 26 15 13.021 14.276 2.198 14.780 o
0 26 16 19.545 23.067 2.934 8.203 o
0 26 17 1.080 0.363 1.462 35.189 o
0 26 19 0.001 -0.363 1.462 35.275 o
0 26 20 0.152 1.099 1.462 35.230 o
0 26 21 2.447 1.835 1.099 61.540 o
0 26 22 4.613 6.220 1.099 59.642 o
0 26 23 2.879 1.462 1.099 61.455 o
0 26 24 0.219 1.835 1.835 22.360 o
0 26 25 0.534 1.099 1.099 62.198 o
0 26 26 0.006 0.000 1.099 62.422 o
0 26 27 21.184 21.232 1.835 18.968 o
0 26 28 0.774 0.000 1.462 35.225 o
0 26 29 0.916 0.363 1.099 62.195 o
0 26 30 8.270 7.692 1.462 33.482 o
0 26 31 1.095 1.462 1.835 22.337 o
0 27 1 3.081 2.561 0.736 133.125 o
0 27 2 0.780 0.000 0.736 138.399 o
0 27 3 0.184 -0.363 1.099 62.389 o
0 27 4 0.009 0.000 1.099 62.422 o
0 27 5 7.938 6.220 1.099 57.713 o
0 27 6 66.867 60.047 4.023 3.568 o
0 27 7 14.145 17.573 1.462 30.454 o
0 27 8 14.326 15.748 1.462 30.687 o
0 27 9 1.221 1.462 0.736 136.972 o
0 27 10 0.056 1.099 0.736 138.585 o
0 27 11 0.414 -0.736 1.462 35.249 o
0 27 12 18.410 12.814 2.198 14.443 o
0 27 13 7.468 9.880 1.835 21.626 o
0 27 14 21.972 24.892 2.934 8.098 o
0 27 15 28.637 32.584 3.660 5.184 o
0 27 16 35.744 41.376 4.396 3.576 o
0 27 17 7.308 9.154 1.835 21.676 o
0 27 18 1.616 2.198 1.462 35.059 o
0 27 19 11.116 12.451 2.198 14.961 o
0 27 20 0.428 -0.363 1.462 35.249 o
0 27 21 5.907 4.759 1.462 34.269 o
0 27 22 6.032 5.495 1.099 59.070 o
0 27 23 2.311 3.660 1.099 61.261 o
0 27 24 7.157 8.791 1.462 33.609 o
0 27 25 15.344 17.210 1.835 20.199 o
0 27 26 0.135 -1.462 1.835 22.387 o
0 27 27 6.388 5.858 1.099 58.763 o
0 27 28 6.222 6.593 1.099 58.646 o
0 27 29 30.263 28.925 3.297 6.279 o
0 28 0 190.996 182.330 12.078 0.405 o
0 28 1 52.824 56.014 2.934 6.233 o
0 28 2 12.266 14.276 1.099 51.623 o
0 28 3 122.916 118.260 8.055 0.922 o
0 28 4 71.278 78.346 4.023 3.343 o
0 28 5 10.014 12.078 1.462 32.498 o
0 28 6 41.892 41.376 2.934 7.014 o
0 28 7 30.587 31.848 2.561 9.687 o
0 28 8 32.087 34.046 2.561 9.527 o
0 28 9 2.748 5.495 1.835 22.166 o
0 28 10 13.107 12.814 2.198 14.823 o
0 28 11 6.118 5.858 1.835 21.922 o
0 28 12 7.047 6.220 1.835 21.831 o
0 28 13 27.625 32.947 3.660 5.198 o
0 28 14 0.980 1.462 1.462 35.153 o
0 28 15 0.594 0.736 1.462 35.212 o
0 28 16 4.801 8.418 1.835 21.925 o
0 28 17 4.722 5.122 1.462 34.444 o
0 28 18 3.945 4.396 1.462 34.626 o
0 28 19 6.291 5.495 1.462 34.129 o
0 28 20 3.034 3.297 1.462 34.832 o
0 28 21 0.828 0.736 1.462 35.194 o
0 28 22 1.105 2.934 1.462 35.074 o
0 28 23 1.460 2.198 1.462 35.075 o
0 28 24 3.188 1.835 1.099 61.274 o
0 28 25 0.087 0.736 1.099 62.336 o
0 28 26 0.846 0.363 1.099 62.211 o
0 29 1 0.148 0.000 1.099 62.396 o
0 29 2 0.115 1.099 1.099 62.292 o
0 29 3 1.858 2.198 0.736 135.508 o
0 29 4 0.005 -0.363 1.099 62.422 o
0 29 5 5.549 6.220 1.099 59.137 o
0 29 6 36.036 43.937 4.759 3.077 o
0 29 7 0.934 1.462 1.462 35.157 o
0 29 8 1.958 2.934 1.462 34.984 o
0 29 9 3.817 4.396 1.835 22.135 o
0 29 10 4.238 2.934 1.462 34.691 o
0 29 11 14.986 12.078 2.198 14.721 o
0 29 12 1.799 2.934 1.462 35.002 o
0 29 13 30.613 29.651 3.297 6.261 o
0 29 15 8.792 10.253 1.835 21.473 o
0 29 16 0.915 2.198 1.462 35.126 o
0 29 17 15.638 20.869 2.561 10.796 o
0 29 18 4.329 3.660 1.462 34.624 o
0 29 19 3.896 2.198 1.462 34.791 o
0 29 20 3.227 1.099 1.462 34.944 o
0 29 21 5.018 4.023 1.462 34.486 o
0 29 22 20.285 21.232 2.561 10.567 o
0 29 23 10.478 10.253 1.462 32.618 o
0 29 24 0.564 2.198 1.835 22.343 o
0 30 1 19.185 22.694 1.462 27.907 o
0 30 2 0.426 0.736 0.736 138.383 o
0 30 3 4.736 5.858 1.835 22.026 o
0 30 4 0.804 0.736 1.462 35.196 o
0 30 5 8.098 8.055 1.835 21.653 o
0 30 6 8.775 9.154 1.835 21.532 o
0 30 7 1.572 1.099 1.462 35.117 o
0 30 8 14.220 16.111 2.198 14.632 o
0 30 9 0.133 -0.363 1.462 35.267 o
0 30 10 15.533 13.177 2.198 14.643 o
0 30 11 2.157 2.198 1.462 35.003 o
0 30 12 5.246 2.561 1.462 34.567 o
0 30 13 17.535 18.309 2.561 10.768 o
0 30 14 0.038 -0.736 1.462 35.273 o
0 30 15 8.208 9.154 1.835 21.589 o
0 30 16 4.878 4.759 1.462 34.449 o
0 30 17 1.411 0.736 1.462 35.147 o
0 30 18 2.739 0.363 1.462 35.038 o
0 30 19 0.083 0.000 1.462 35.270 o
0 30 20 8.488 6.956 1.462 33.516 o
0 31 2 1.206 -1.099 1.835 22.357 o
0 31 3 1.742 2.561 1.835 22.291 o
0 31 4 0.345 1.462 1.835 22.361 o
0 31 5 21.528 18.309 2.561 10.578 o
0 31 6 15.673 16.837 2.561 10.883 o
0 31 7 0.279 0.000 1.462 35.258 o
0 31 8 0.090 1.462 1.462 35.222 o
0 31 9 7.602 8.418 1.835 21.683 o
0 31 10 12.429 17.210 2.561 11.008 o
0 31 11 5.032 5.858 1.835 22.005 o
0 31 12 1.638 3.660 1.462 34.979 o
0 31 13 32.714 44.300 4.759 3.101 o
0 31 14 0.368 -0.363 1.462 35.252 o
0 31 15 5.857 4.759 1.462 34.278 o
0 31 16 1.883 2.198 1.462 35.032 o
0 32 3 6.072 8.791 1.835 21.805 o
0 32 4 8.624 11.352 2.198 15.135 o
0 32 5 3.756 3.660 1.835 22.161 o
0 32 7 0.403 -0.363 1.462 35.250 o
0 32 8 10.017 12.078 2.198 15.037 o
0 32 9 0.524 1.099 1.462 35.204 o
0 32 10 4.489 5.122 1.462 34.483 o
0 32 11 15.726 14.276 2.198 14.589 o
1 0 1 1158.060 969.840 49.794 0.020 o
1 0 2 290.247 291.062 8.055 0.472 o
1 0 3 305.072 308.634 6.956 0.491 o
1 0 4 10428.100 11006.200 675.118 0.000 o
1 0 5 1796.200 1984.350 64.433 0.009 o
1 0 6 1013.940 1047.460 25.628 0.041 o
1 0 7 3308.520 3750.490 143.515 0.002 o
1 0 8 5936.290 5901.430 253.719 0.001 o
1 0 9 613.122 624.598 15.375 0.114 o
1 0 10 1053.640 998.029 23.793 0.043 o
1 0 11 177.759 202.826 5.122 1.152 o
1 0 12 112.442 110.567 2.934 3.279 o
1 0 13 1548.860 1584.920 34.419 0.019 o
1 0 14 2529.710 2700.110 69.564 0.006 o
1 0 15 469.404 491.690 13.177 0.177 o
1 0 16 548.765 520.252 12.451 0.157 o
1 0 17 685.176 709.165 19.035 0.084 o
1 0 18 477.873 462.039 15.012 0.159 o
1 0 19 672.934 665.964 20.133 0.083 o
1 0 20 159.175 168.417 5.858 1.174 o
1 0 21 10.720 10.616 0.363 240.171 o
1 0 22 12.385 12.814 0.363 203.322 o
1 0 23 39.554 38.805 1.099 24.169 o
1 0 24 99.748 87.500 2.934 3.924 o
1 0 25 351.780 365.385 13.177 0.239 o
1 0 26 26.957 29.288 1.099 34.231 o
1 0 27 263.680 264.698 9.154 0.465 o
1 0 28 0.113 0.736 0.363 564.561 o
1 0 29 5.919 5.858 0.363 374.811 o
1 0 30 0.735 0.363 0.363 556.954 o
1 0 31 210.554 202.100 9.154 0.569 o
1 0 32 2.240 2.198 0.736 134.898 o
1 0 33 66.410 53.454 2.198 8.010 o
1 0 34 10.128 9.154 0.736 107.808 o
1 0 35 53.212 49.058 3.297 5.344 o
1 0 36 0.094 -0.736 0.736 139.087 o
1 0 37 0.001 0.000 0.736 139.172 o
1 0 38 17.323 15.012 1.462 29.839 o
1 0 39 9.767 11.352 1.099 54.677 o
1 0 40 0.009 -0.363 1.099 62.422 o
1 0 41 20.073 21.232 1.835 19.151 o
1 0 42 4.210 5.495 1.099 60.032 o
1 0 43 36.199 40.640 2.934 7.268 o
1 0 44 21.659 26.364 1.835 18.457 o
1 0 45 0.472 0.363 1.462 35.234 o
1 0 46 0.198 1.835 1.099 62.191 o
1 0 47 7.971 9.154 1.099 56.730 o
1 0 48 21.109 26.727 2.198 13.622 o
1 0 49 9.402 11.715 1.099 54.813 o
1 0 50 0.280 0.736 1.099 62.296 o
1 1 0 77.058 84.576 2.561 5.399 o
1 1 1 6155.630 6320.630 385.518 0.000 o
1 1 2 441.288 466.062 10.253 0.228 o
1 1 3 4869.280 4764.270 147.174 0.002 o
1 1 4 7077.390 7206.990 225.530 0.001 o
1 1 5 1578.420 1567.710 37.343 0.018 o
1 1 6 2950.640 2947.240 65.532 0.005 o
1 1 7 805.610 821.567 15.375 0.078 o
1 1 8 4297.930 4228.640 145.349 0.002 o
1 1 9 2896.260 2880.230 66.268 0.006 o
1 1 10 2823.400 2853.140 56.751 0.006 o
1 1 11 165.468 170.977 3.297 1.768 o
1 1 12 48.890 48.695 1.099 18.409 o
1 1 13 327.831 344.153 6.220 0.462 o
1 1 14 29.602 31.123 0.736 44.335 o
1 1 15 420.879 433.478 8.055 0.283 o
1 1 16 203.151 201.364 4.396 1.148 o
1 1 17 173.969 192.573 4.396 1.344 o
1 1 18 25.583 27.090 0.736 52.729 o
1 1 19 194.174 200.265 4.759 1.139 o
1 1 20 279.940 294.359 6.593 0.561 o
1 1 21 7.566 7.692 0.363 319.985 o
1 1 22 25.490 23.793 0.363 79.496 o
1 1 23 31.988 31.848 0.736 41.071 o
1 1 24 4.727 5.495 0.363 406.786 o
1 1 25 15.124 14.649 0.363 164.762 o
1 1 26 173.959 162.559 4.023 1.538 o
1 1 27 47.307 49.421 1.099 18.828 o
1 1 28 259.943 235.047 6.220 0.686 o
1 1 29 50.245 46.860 1.099 18.261 o
1 1 30 35.556 32.221 1.099 27.941 o
1 1 31 2.663 3.660 0.363 479.027 o
1 1 32 97.281 91.160 2.934 3.943 o
1 1 33 431.360 459.479 16.837 0.151 o
1 1 34 37.913 38.079 1.462 19.194 o
1 1 35 2.179 2.934 0.736 134.386 o
1 1 36 43.600 42.838 1.835 13.300 o
1 1 37 45.147 45.035 1.835 12.887 o
1 1 38 25.997 23.793 1.462 25.347 o
1 1 39 12.543 13.550 0.736 95.138 o
1 1 40 25.247 25.991 1.462 25.226 o
1 1 41 2.715 2.934 0.736 133.450 o
1 1 42 61.900 64.070 2.934 5.683 o
1 1 43 21.184 21.232 1.099 41.533 o
1 1 44 12.264 12.078 0.736 97.890 o
1 1 45 2.906 3.297 0.736 132.769 o
1 1 46 0.052 0.363 0.736 138.956 o
1 1 47 1.692 1.835 0.736 136.038 o
1 1 48 0.640 1.099 0.736 137.936 o
1 1 49 0.122 0.000 0.736 139.061 o
1 1 50 2.266 3.297 0.736 133.924 o
1 2 0 6184.450 6330.510 313.393 0.001 o
1 2 1 1654.140 1793.600 36.607 0.017 o
1 2 2 1459.870 1586.750 39.904 0.018 o
1 2 3 868.567 907.968 20.869 0.058 o
1 2 4 1399.410 1447.630 30.024 0.024 o
1 2 5 1949.730 1910.760 44.662 0.012 o
1 2 6 1727.380 1749.310 37.706 0.016 o
1 2 7 516.520 539.659 10.253 0.183 o
1 2 8 1181.830 1218.800 23.430 0.035 o
1 2 9 36.904 37.343 0.736 33.486 o
1 2 10 797.376 806.918 15.375 0.080 o
1 2 11 755.268 783.125 14.276 0.088 o
1 2 12 664.457 653.886 12.078 0.119 o
1 2 13 680.047 684.273 12.451 0.112 o
1 2 14 383.200 415.542 7.692 0.324 o
1 2 15 256.509 257.741 5.122 0.751 o
1 2 16 300.872 289.963 6.956 0.511 o
1 2 17 33.741 33.320 0.736 38.380 o
1 2 18 191.668 189.649 4.023 1.312 o
1 2 19 534.970 546.616 13.550 0.149 o
1 2 20 972.401 880.142 22.331 0.051 o
1 2 21 250.954 276.413 5.858 0.686 o
1 2 22 485.613 465.699 10.253 0.209 o
1 2 23 227.748 221.134 5.495 0.861 o
1 2 24 229.239 220.036 5.495 0.858 o
1 2 25 154.988 147.174 3.297 2.021 o
1 2 26 87.239 83.840 2.198 5.598 o
1 2 27 130.702 135.096 3.660 2.259 o
1 2 28 236.112 203.925 6.220 0.786 o
1 2 29 113.453 123.381 3.297 2.842 o
1 2 30 12.199 12.078 0.363 210.115 o
1 2 31 13.093 13.177 0.363 192.964 o
1 2 32 7.751 6.956 0.363 323.655 o
1 2 33 98.421 98.116 5.122 2.015 o
1 2 34 85.435 77.247 2.561 5.184 o
1 2 35 95.311 91.533 4.023 2.851 o
1 2 36 81.293 83.104 3.660 3.552 o
1 2 37 24.426 22.331 1.099 38.587 o
1 2 38 8.120 8.791 0.736 113.815 o
1 2 39 45.838 49.058 2.198 10.044 o
1 2 40 40.649 39.904 1.835 14.011 o
1 2 41 21.098 25.265 1.462 26.796 o
1 2 42 2.131 2.198 0.736 135.075 o
1 2 43 30.681 36.607 2.198 12.200 o
1 2 44 3.204 3.297 0.736 132.206 o
1 2 45 3.017 2.934 0.736 132.899 o
1 2 46 1.136 1.099 0.736 137.323 o
1 2 47 4.409 5.495 0.736 127.372 o
1 2 48 2.699 3.660 0.736 132.817 o
1 2 49 5.971 5.858 0.736 123.239 o
1 2 50 0.701 2.198 1.462 35.145 o
1 3 0 14914.800 16044.300 687.569 0.000 o
1 3 1 2057.450 2163.380 42.102 0.011 o
1 3 2 2797.000 2987.140 80.181 0.005 o
1 3 3 1167.690 1278.470 27.090 0.032 o
1 3 4 5481.080 5212.400 125.579 0.002 o
1 3 5 1049.010 1110.070 22.331 0.043 o
1 3 6 711.133 678.778 14.649 0.099 o
1 3 7 1536.280 1501.810 30.024 0.022 o
1 3 8 4801.490 4446.110 104.347 0.002 o
1 3 9 1354.150 1401.130 25.991 0.027 o
1 3 10 603.124 616.543 11.352 0.140 o
1 3 11 251.294 255.181 4.759 0.799 o
1 3 12 880.031 895.890 17.936 0.063 o
1 3 13 165.507 155.603 3.297 1.850 o
1 3 14 655.782 629.357 11.715 0.125 o
1 3 15 14.015 14.276 0.363 177.245 o
1 3 16 121.512 111.303 2.561 3.340 o
1 3 17 2995.330 3668.480 94.094 0.004 o
1 3 18 36.430 37.706 1.099 25.992 o
1 3 19 62.779 61.146 1.099 12.977 o
1 3 20 296.153 292.524 6.220 0.553 o
1 3 21 439.297 445.193 9.154 0.250 o
1 3 22 36.704 38.442 0.736 33.185 o
1 3 23 178.497 175.373 3.660 1.536 o
1 3 24 100.458 98.116 2.198 4.619 o
1 3 25 44.538 45.761 1.099 20.523 o
1 3 26 426.279 427.257 11.352 0.227 o
1 3 27 21.357 21.232 0.736 65.263 o
1 3 28 121.212 115.689 3.297 2.769 o
1 3 29 14.245 13.913 0.363 176.760 o
1 3 30 18.074 17.936 0.736 75.759 o
1 3 31 5.600 5.495 0.363 386.300 o
1 3 32 54.924 55.652 2.198 8.891 o
1 3 33 241.473 224.058 8.418 0.565 o
1 3 34 61.944 55.279 2.198 8.302 o
1 3 35 2.719 2.198 0.736 134.092 o
1 3 36 11.915 11.352 0.736 99.839 o
1 3 37 6.247 6.220 0.736 122.102 o
1 3 38 2.944 2.561 0.736 133.374 o
1 3 39 26.357 24.529 1.099 36.338 o
1 3 40 7.837 8.055 0.736 115.573 o
1 3 41 16.830 15.748 1.099 47.307 o
1 3 42 5.949 6.593 0.736 122.382 o
1 3 43 12.360 10.253 0.736 100.126 o
1 3 44 6.526 7.692 0.736 119.513 o
1 3 45 8.309 9.517 0.736 112.312 o
1 3 46 6.018 7.692 0.736 120.819 o
1 3 47 0.610 0.363 0.736 138.386 o
1 3 48 1.894 3.660 0.736 134.253 o
1 3 49 17.672 24.892 2.934 8.232 o
1 3 50 4.185 4.023 1.462 34.618 o
1 4 0 1095.390 1169.740 27.826 0.035 o
1 4 1 1309.760 1411.750 31.848 0.025 o
1 4 2 5175.610 5430.230 147.174 0.001 o
1 4 3 125.776 135.832 2.934 2.723 o
1 4 4 554.815 625.687 12.814 0.141 o
1 4 5 210.386 213.079 4.023 1.133 o
1 4 6 1622.460 1690.720 39.178 0.017 o
1 4 7 2940.960 3049.380 69.192 0.005 o
1 4 8 4257.260 4052.170 98.489 0.003 o
1 4 9 872.494 867.691 17.936 0.065 o
1 4 10 572.177 574.804 11.352 0.153 o
1 4 11 401.114 384.792 6.956 0.338 o
1 4 12 772.362 820.468 16.837 0.077 o
1 4 13 369.703 375.265 8.055 0.344 o
1 4 14 430.796 426.158 9.880 0.249 o
1 4 15 868.279 908.331 20.869 0.058 o
1 4 16 755.978 745.409 17.936 0.079 o
1 4 17 1853.220 1832.770 41.376 0.014 o
1 4 18 70.463 68.093 1.462 9.591 o
1 4 19 342.301 321.811 7.319 0.420 o
1 4 20 105.616 100.677 2.198 4.356 o
1 4 21 119.032 106.908 2.561 3.465 o
1 4 22 140.469 146.075 2.934 2.377 o
1 4 23 2.115 2.198 0.363 509.154 o
1 4 24 5.565 5.858 0.363 382.917 o
1 4 25 2.960 3.660 0.363 471.853 o
1 4 26 73.732 68.829 1.462 9.135 o
1 4 27 49.014 47.959 1.099 18.492 o
1 4 28 33.806 34.046 0.736 37.940 o
1 4 29 93.733 91.896 2.934 4.039 o
1 4 30 69.223 65.905 1.835 8.523 o
1 4 31 32.106 29.651 1.099 30.740 o
1 4 32 184.374 167.318 5.122 1.208 o
1 4 33 46.044 43.937 1.099 20.294 o
1 4 34 19.633 17.573 1.099 44.257 o
1 4 35 27.171 27.826 1.099 34.589 o
1 4 36 35.804 32.584 1.462 20.649 o
1 4 37 5.952 7.319 0.736 121.462 o
1 4 38 76.829 71.026 2.934 4.962 o
1 4 39 9.468 9.154 0.736 109.630 o
1 4 40 7.165 7.319 0.736 118.333 o
1 4 41 55.480 57.849 2.561 7.285 o
1 4 42 15.942 15.012 0.736 84.373 o
1 4 43 5.673 7.319 0.736 122.165 o
1 4 44 19.846 20.869 1.462 27.994 o
1 4 45 5.988 6.220 0.736 122.748 o
1 4 46 0.721 0.363 0.736 138.264 o
1 4 47 1.184 2.198 1.099 61.883 o
1 4 48 16.923 15.748 2.198 14.444 o
1 4 49 32.538 39.178 2.561 9.338 o
1 4 50 18.741 21.605 1.462 28.248 o
1 5 0 3234.060 3635.170 106.545 0.003 o
1 5 1 6046.290 6555.300 171.340 0.001 o
1 5 2 2405.090 2560.620 67.004 0.007 o
1 5 3 1514.200 1646.420 32.947 0.020 o
1 5 4 1497.030 1628.480 32.221 0.021 o
1 5 5 3627.600 3887.420 88.962 0.003 o
1 5 6 145.868 158.163 3.297 2.067 o
1 5 7 1535.920 1581.990 36.607 0.019 o
1 5 8 1719.010 1744.910 40.640 0.015 o
1 5 9 388.545 395.772 7.319 0.336 o
1 5 10 515.676 530.505 9.517 0.192 o
1 5 11 1342.740 1339.980 28.562 0.027 o
1 5 12 744.352 790.444 15.375 0.086 o
1 5 13 292.769 294.722 5.858 0.576 o
1 5 14 55.199 55.652 1.462 12.977 o
1 5 15 796.320 747.607 21.968 0.065 o
1 5 16 212.289 222.969 5.122 0.957 o
1 5 17 421.329 438.236 9.880 0.250 o
1 5 18 115.228 103.611 3.297 2.999 o
1 5 19 326.037 313.393 7.319 0.445 o
1 5 20 97.986 102.512 2.198 4.631 o
1 5 21 17.989 18.672 0.363 126.980 o
1 5 22 209.549 203.562 5.495 0.956 o
1 5 23 42.043 41.003 1.099 22.534 o
1 5 24 495.585 465.336 12.078 0.185 o
1 5 25 16.672 17.573 0.363 139.905 o
1 5 26 216.042 214.178 5.122 0.959 o
1 5 27 37.771 37.343 1.099 25.400 o
1 5 28 29.164 28.925 0.736 46.305 o
1 5 29 163.710 154.504 4.023 1.657 o
1 5 30 0.822 0.736 0.363 551.885 o
1 5 31 47.505 47.233 1.462 15.488 o
1 5 32 82.793 77.620 2.198 6.026 o
1 5 33 3.000 2.561 0.363 484.120 o
1 5 34 10.534 9.880 0.736 105.683 o
1 5 35 6.383 6.956 0.363 352.315 o
1 5 36 99.014 91.896 3.660 3.114 o
1 5 37 13.944 13.177 0.736 91.890 o
1 5 38 55.648 53.454 2.198 8.924 o
1 5 39 27.343 29.288 1.462 23.941 o
1 5 40 4.439 4.396 0.736 128.530 o
1 5 41 22.244 23.430 1.099 39.839 o
1 5 42 62.469 65.169 4.023 3.599 o
1 5 43 4.927 5.122 0.736 126.613 o
1 5 44 12.735 12.078 1.099 52.123 o
1 5 45 24.228 29.651 2.198 13.190 o
1 5 46 1.334 2.198 1.099 61.838 o
1 5 47 1.812 0.736 0.736 136.659 o
1 5 48 5.659 5.858 0.736 124.005 o
1 5 49 17.023 20.133 1.462 29.084 o
1 5 50 6.918 8.418 0.736 117.536 o
1 6 0 26497.900 26339.100 849.393 0.000 o
1 6 1 3440.840 3686.060 71.762 0.004 o
1 6 2 7896.740 7811.450 201.727 0.001 o
1 6 3 587.741 619.467 11.352 0.143 o
1 6 4 167.341 173.901 3.660 1.639 o
1 6 5 2254.980 2413.070 49.058 0.009 o
1 6 6 1122.040 1132.030 22.331 0.040 o
1 6 7 314.846 310.469 6.220 0.507 o
1 6 8 644.932 654.985 15.012 0.109 o
1 6 9 279.254 286.666 6.220 0.590 o
1 6 10 482.262 505.976 11.352 0.190 o
1 6 11 193.773 214.178 5.122 1.052 o
1 6 12 515.719 525.746 11.715 0.172 o
1 6 13 198.524 206.859 4.759 1.102 o
1 6 14 538.325 562.353 15.012 0.135 o
1 6 15 31.103 32.947 0.736 41.453 o
1 6 16 1365.220 1298.620 31.848 0.025 o
1 6 17 45.474 43.563 1.099 20.586 o
1 6 18 35.974 36.607 0.736 34.631 o
1 6 19 192.646 198.430 4.023 1.278 o
1 6 20 46.701 46.860 1.099 19.501 o
1 6 21 136.094 135.096 2.934 2.542 o
1 6 22 245.819 231.751 5.122 0.822 o
1 6 23 93.469 92.995 2.198 5.049 o
1 6 24 687.310 689.031 14.649 0.102 o
1 6 25 24.125 24.529 0.736 57.169 o
1 6 26 20.667 20.506 0.736 67.372 o
1 6 27 94.681 96.291 2.561 4.418 o
1 6 28 10.016 10.253 0.363 253.607 o
1 6 29 44.213 45.398 1.462 16.505 o
1 6 30 3.414 3.297 0.363 465.241 o
1 6 31 73.631 71.762 2.198 6.794 o
1 6 32 106.158 103.974 2.934 3.518 o
1 6 33 25.649 27.463 1.099 35.791 o
1 6 34 29.820 30.024 1.462 22.983 o
1 6 35 5.335 5.858 0.736 124.786 o
1 6 36 18.573 18.672 0.736 73.799 o
1 6 37 130.013 114.590 7.319 1.055 o
1 6 38 16.177 17.210 0.736 81.084 o
1 6 39 2.811 4.023 0.736 132.262 o
1 6 40 73.315 72.861 3.297 4.393 o
1 6 41 28.705 28.189 1.462 23.665 o
1 6 42 84.179 106.545 5.858 1.711 o
1 6 43 6.901 8.418 1.099 57.673 o
1 6 44 17.288 18.309 1.462 29.302 o
1 6 45 3.001 4.396 0.736 131.531 o
1 6 46 1.211 1.462 0.736 136.985 o
1 6 47 3.590 4.023 0.736 130.722 o
1 6 48 0.359 0.363 0.736 138.652 o
1 6 49 0.508 0.736 0.736 138.293 o
1 7 0 1620.360 1703.170 40.277 0.016 o
1 7 1 38.271 37.343 0.736 32.333 o
1 7 2 54.424 59.311 1.462 12.779 o
1 7 3 75.775 82.005 1.835 7.204 o
1 7 4 684.808 713.923 12.451 0.109 o
1 7 5 626.464 654.985 13.550 0.119 o
1 7 6 8.921 9.154 0.363 280.889 o
1 7 7 90.902 94.094 2.198 5.147 o
1 7 8 203.608 205.387 4.759 1.081 o
1 7 9 1253.010 1248.090 30.024 0.029 o
1 7 10 465.111 458.007 11.715 0.200 o
1 7 11 559.168 579.926 13.913 0.137 o
1 7 12 856.731 833.282 20.869 0.061 o
1 7 13 2859.040 2941.380 65.532 0.006 o
1 7 14 2209.710 2140.680 47.959 0.010 o
1 7 15 546.502 586.882 17.210 0.117 o
1 7 16 181.973 178.297 4.396 1.338 o
1 7 17 39.361 38.442 1.099 24.348 o
1 7 18 163.015 154.867 3.297 1.881 o
1 7 19 116.603 116.062 2.198 3.695 o
1 7 20 106.800 104.710 2.198 4.232 o
1 7 21 8.661 9.517 0.363 282.256 o
1 7 22 3.607 3.660 0.363 456.114 o
1 7 23 74.245 72.488 1.462 8.856 o
1 7 24 225.213 222.969 5.495 0.867 o
1 7 25 138.736 133.997 3.297 2.330 o
1 7 26 67.968 67.004 1.462 9.994 o
1 7 27 57.222 57.114 1.462 12.467 o
1 7 28 82.993 82.741 2.198 5.866 o
1 7 29 67.685 67.730 1.462 9.984 o
1 7 30 21.584 20.869 0.736 65.175 o
1 7 31 37.952 37.706 1.099 25.218 o
1 7 32 30.475 30.387 0.736 43.712 o
1 7 33 20.436 21.968 0.736 66.362 o
1 7 34 18.743 18.309 1.099 44.683 o
1 7 35 32.478 38.442 1.835 15.515 o
1 7 36 13.414 13.913 0.736 92.322 o
1 7 37 84.331 87.500 3.660 3.444 o
1 7 38 18.449 19.035 1.099 44.627 o
1 7 39 6.161 6.593 0.736 121.849 o
1 7 40 23.923 24.166 1.462 26.003 o
1 7 41 50.057 48.695 2.561 7.907 o
1 7 42 10.978 11.715 0.736 101.918 o
1 7 43 4.393 5.122 0.736 127.826 o
1 7 44 4.691 5.122 0.736 127.154 o
1 7 45 1.227 0.736 0.736 137.439 o
1 7 46 6.021 8.055 0.736 120.347 o
1 7 47 0.191 0.000 0.736 138.997 o
1 7 48 0.677 1.835 0.736 137.439 o
1 7 49 9.048 9.154 0.736 110.785 o
1 8 0 1036.710 1157.290 28.562 0.036 o
1 8 1 2353.790 2474.580 52.718 0.008 o
1 8 2 188.957 197.704 4.023 1.304 o
1 8 3 182.336 196.242 4.759 1.212 o
1 8 4 1299.210 1316.550 30.024 0.027 o
1 8 5 798.879 839.139 18.309 0.071 o
1 8 6 1196.870 1200.130 29.288 0.031 o
1 8 7 262.887 288.864 5.858 0.644 o
1 8 8 536.390 540.385 13.177 0.152 o
1 8 9 1969.240 2065.260 56.377 0.010 o
1 8 10 23.513 23.430 0.736 59.182 o
1 8 11 43.306 48.332 1.099 20.502 o
1 8 12 470.559 460.204 11.352 0.203 o
1 8 13 1182.990 1112.630 30.024 0.032 o
1 8 14 748.286 747.244 19.407 0.076 o
1 8 15 357.256 352.571 8.418 0.355 o
1 8 16 9.294 9.517 0.363 271.345 o
1 8 17 139.446 140.218 3.297 2.275 o
1 8 18 16.488 16.474 0.363 145.477 o
1 8 19 118.774 117.887 2.561 3.325 o
1 8 20 38.587 38.442 0.736 31.631 o
1 8 21 37.219 35.881 0.736 33.847 o
1 8 22 99.232 95.192 2.198 4.736 o
1 8 23 277.691 270.193 5.858 0.632 o
1 8 24 186.681 172.439 3.660 1.482 o
1 8 25 10.949 10.979 0.363 234.215 o
1 8 26 299.274 280.809 6.956 0.521 o
1 8 27 47.714 43.937 1.099 19.666 o
1 8 28 6.619 6.593 0.363 351.123 o
1 8 29 27.549 27.463 0.736 49.526 o
1 8 30 45.995 46.497 1.099 19.828 o
1 8 31 4.391 5.495 0.363 414.802 o
1 8 32 17.167 17.936 0.736 77.857 o
1 8 33 22.020 24.166 1.099 39.728 o
1 8 34 7.858 6.956 0.736 116.982 o
1 8 35 26.725 26.727 1.462 24.589 o
1 8 36 22.073 20.869 1.099 40.974 o
1 8 37 6.149 8.055 0.736 120.018 o
1 8 38 21.654 24.529 1.462 26.731 o
1 8 39 8.577 8.418 0.736 113.082 o
1 8 40 20.308 21.232 1.099 42.232 o
1 8 41 2.118 2.198 0.363 509.087 o
1 8 42 1.437 1.099 0.736 136.925 o
1 8 43 0.197 0.363 0.736 138.816 o
1 8 44 4.343 5.858 0.736 127.109 o
1 8 45 2.058 2.561 0.736 134.900 o
1 8 46 0.017 -0.363 0.736 139.158 o
1 8 47 15.790 17.210 1.099 47.562 o
1 8 48 14.059 14.649 1.099 50.029 o
1 8 49 0.781 0.736 0.736 137.983 o
1 9 0 0.193 0.736 0.363 563.208 o
1 9 1 395.912 431.280 9.154 0.280 o
1 9 2 846.658 880.878 20.869 0.060 o
1 9 3 453.698 463.501 11.352 0.208 o
1 9 4 637.620 658.645 15.012 0.110 o
1 9 5 191.345 202.463 4.759 1.148 o
1 9 6 188.034 193.309 5.495 1.063 o
1 9 7 34.695 36.244 1.099 27.304 o
1 9 8 34.007 35.518 0.736 37.001 o
1 9 9 120.999 117.524 3.660 2.524 o
1 9 10 1171.420 1171.200 31.485 0.030 o
1 9 11 624.649 627.159 15.012 0.114 o
1 9 12 224.593 241.268 6.956 0.698 o
1 9 13 100.370 95.192 2.561 4.232 o
1 9 14 248.027 242.740 6.593 0.675 o
1 9 15 87.981 77.983 2.198 5.718 o
1 9 16 781.973 728.572 21.605 0.068 o
1 9 17 17.349 18.309 0.363 132.463 o
1 9 18 252.698 247.125 5.495 0.747 o
1 9 19 60.842 62.608 1.462 11.380 o
1 9 20 763.771 709.901 15.375 0.088 o
1 9 21 170.280 162.559 3.297 1.762 o
1 9 22 67.719 69.564 1.462 9.855 o
1 9 23 42.659 39.541 1.099 22.584 o
1 9 24 73.319 67.730 2.198 6.954 o
1 9 25 109.473 102.149 2.934 3.456 o
1 9 26 193.625 175.000 5.122 1.143 o
1 9 27 25.850 25.628 0.736 53.452 o
1 9 28 94.316 94.457 2.934 3.982 o
1 9 29 49.660 49.794 1.462 14.710 o
1 9 30 143.396 136.195 3.297 2.247 o
1 9 31 118.687 125.579 3.297 2.726 o
1 9 32 11.688 13.177 0.736 97.962 o
1 9 33 1.534 2.561 0.736 135.729 o
1 9 34 5.585 4.759 0.736 125.499 o
1 9 35 20.363 19.770 1.099 42.775 o
1 9 36 22.638 21.968 1.099 40.101 o
1 9 37 1.603 1.835 0.363 524.688 o
1 9 38 28.389 25.991 1.462 24.146 o
1 9 39 12.568 11.715 0.736 97.556 o
1 9 40 13.951 13.177 0.736 91.871 o
1 9 41 4.239 4.396 0.363 431.746 o
1 9 42 4.178 5.122 0.736 128.306 o
1 9 43 2.544 2.561 0.363 494.977 o
1 9 44 2.499 2.198 0.363 500.278 o
1 9 45 11.961 11.352 0.736 99.711 o
1 9 46 6.741 6.956 0.736 119.908 o
1 9 47 5.421 6.220 0.736 124.142 o
1 9 48 1.648 1.835 0.736 136.103 o
1 10 0 20.602 20.869 0.736 67.136 o
1 10 1 1016.270 1044.530 24.166 0.043 o
1 10 2 748.391 745.046 18.309 0.079 o
1 10 3 993.383 1036.840 25.265 0.043 o
1 10 4 320.834 320.723 8.418 0.405 o
1 10 5 214.372 222.596 5.122 0.950 o
1 10 6 590.497 605.554 15.748 0.117 o
1 10 7 58.357 59.674 1.462 12.040 o
1 10 8 152.832 149.009 4.023 1.781 o
1 10 9 116.674 123.744 2.934 3.031 o
1 10 10 367.934 375.265 11.715 0.259 o
1 10 11 77.186 82.005 2.198 6.232 o
1 10 12 150.900 152.306 3.660 1.910 o
1 10 13 204.807 198.067 5.858 0.935 o
1 10 14 44.829 46.497 1.099 20.269 o
1 10 15 216.063 208.320 5.858 0.879 o
1 10 16 40.333 36.607 1.099 24.322 o
1 10 17 155.957 149.372 3.297 1.996 o
1 10 18 4.122 5.122 0.363 425.794 o
1 10 19 67.169 65.169 1.835 8.769 o
1 10 20 188.808 176.835 3.660 1.448 o
1 10 21 40.430 39.178 0.736 29.929 o
1 10 22 71.815 68.093 1.462 9.418 o
1 10 23 135.428 123.381 3.297 2.462 o
1 10 24 48.528 46.497 1.099 18.912 o
1 10 25 40.651 38.805 1.099 23.654 o
1 10 26 103.226 94.457 2.561 4.145 o
1 10 27 13.443 13.550 0.363 187.039 o
1 10 28 37.180 35.881 1.099 26.076 o
1 10 29 11.635 12.078 0.363 217.331 o
1 10 30 8.717 7.692 0.363 297.784 o
1 10 31 28.108 30.387 1.099 33.078 o
1 10 32 17.022 17.210 1.099 46.547 o
1 10 33 40.303 41.376 1.835 13.947 o
1 10 34 41.325 40.640 1.462 17.877 o
1 10 35 7.007 6.956 0.363 338.972 o
1 10 36 33.332 32.947 1.099 29.008 o
1 10 37 10.009 9.154 0.736 108.138 o
1 10 38 38.814 38.079 1.462 18.934 o
1 10 39 6.511 6.593 0.363 353.458 o
1 10 40 25.121 25.628 1.099 36.838 o
1 10 41 4.793 4.396 0.363 418.349 o
1 10 42 6.985 7.692 0.736 118.316 o
1 10 43 1.606 2.198 0.363 520.630 o
1 10 44 15.243 15.748 1.099 48.612 o
1 10 45 1.834 2.561 0.363 511.438 o
1 10 46 4.970 4.759 0.736 126.931 o
1 10 47 4.674 4.759 0.736 127.603 o
1 10 48 2.339 2.934 0.736 134.113 o
1 11 0 110.107 109.468 3.297 3.043 o
1 11 1 15.363 13.550 0.363 167.644 o
1 11 2 1669.130 1668.760 43.937 0.015 o
1 11 3 1094.330 1104.210 28.562 0.035 o
1 11 4 855.764 858.910 22.694 0.057 o
1 11 5 3.780 5.122 0.363 434.089 o
1 11 6 443.701 451.786 11.352 0.215 o
1 11 7 161.550 167.318 6.593 1.021 o
1 11 8 41.995 42.838 1.099 22.158 o
1 11 9 20.124 18.672 0.736 70.417 o
1 11 10 534.630 528.307 13.550 0.151 o
1 11 11 144.805 147.910 3.660 2.003 o
1 11 12 36.139 34.046 0.736 35.658 o
1 11 13 201.311 193.672 4.396 1.179 o
1 11 14 135.908 139.855 2.934 2.504 o
1 11 15 344.505 337.922 6.593 0.432 o
1 11 16 42.496 40.277 0.736 28.073 o
1 11 17 50.959 50.893 1.099 17.375 o
1 11 18 168.767 166.219 3.660 1.661 o
1 11 19 107.362 105.809 2.198 4.190 o
1 11 20 162.531 153.032 3.297 1.897 o
1 11 21 197.992 184.890 4.396 1.222 o
1 11 22 28.001 27.463 0.736 48.885 o
1 11 23 10.101 10.253 0.363 252.290 o
1 11 24 7.797 8.791 0.363 304.758 o
1 11 25 10.566 9.154 0.363 253.604 o
1 11 26 154.757 157.801 3.660 1.839 o
1 11 27 98.305 88.962 2.198 4.917 o
1 11 28 96.392 95.555 2.561 4.368 o
1 11 29 25.910 25.628 0.736 53.357 o
1 11 30 20.240 21.605 0.736 67.123 o
1 11 31 49.223 47.596 1.835 12.085 o
1 11 32 53.388 52.355 1.835 11.167 o
1 11 33 34.214 29.651 1.099 29.459 o
1 11 34 3.390 2.934 0.363 470.231 o
1 11 35 0.282 0.363 0.363 564.853 o
1 11 36 12.176 12.814 0.736 97.127 o
1 11 37 6.860 7.319 0.363 338.245 o
1 11 38 25.603 25.628 1.099 36.486 o
1 11 39 34.943 35.881 1.835 15.310 o
1 11 40 91.491 91.533 5.858 1.712 o
1 11 41 22.832 22.331 1.099 39.809 o
1 11 42 1.449 1.462 0.363 532.001 o
1 11 43 1.204 0.736 0.363 544.483 o
1 11 44 1.469 1.099 0.363 535.407 o
1 11 45 22.769 24.892 1.099 38.873 o
1 11 46 13.028 12.451 1.099 51.743 o
1 11 47 19.086 15.748 1.099 45.451 o
1 12 0 207.634 206.123 6.593 0.820 o
1 12 1 138.739 141.317 3.297 2.277 o
1 12 2 251.333 252.983 6.220 0.685 o
1 12 3 127.205 128.876 2.934 2.762 o
1 12 4 851.756 881.977 27.826 0.047 o
1 12 5 124.798 121.919 2.934 2.879 o
1 12 6 339.509 338.658 8.418 0.378 o
1 12 7 57.227 61.872 1.462 12.046 o
1 12 8 24.485 26.727 0.736 54.751 o
1 12 9 46.416 44.662 1.099 20.014 o
1 12 10 211.905 211.244 4.759 1.030 o
1 12 11 36.946 35.881 0.736 34.087 o
1 12 12 17.097 17.573 0.363 136.813 o
1 12 13 241.685 239.443 5.495 0.789 o
1 12 14 7.781 8.418 0.363 308.628 o
1 12 15 227.666 245.663 5.122 0.859 o
1 12 16 126.574 125.579 2.934 2.807 o
1 12 17 206.954 198.067 4.396 1.137 o
1 12 18 83.695 84.203 1.835 6.516 o
1 12 19 88.309 82.741 1.835 6.246 o
1 12 20 34.320 33.683 0.736 37.604 o
1 12 21 149.505 131.800 3.297 2.193 o
1 12 22 314.627 297.655 8.791 0.409 o
1 12 23 41.606 38.805 1.099 23.217 o
1 12 24 30.818 30.387 0.736 43.294 o
1 12 25 15.173 14.276 0.363 166.029 o
1 12 26 39.799 40.277 1.099 23.708 o
1 12 27 188.195 185.253 4.759 1.210 o
1 12 28 73.312 70.290 2.198 6.866 o
1 12 29 116.623 111.303 3.660 2.640 o
1 12 30 38.412 38.805 1.462 18.945 o
1 12 31 46.576 43.201 1.835 12.809 o
1 12 32 6.767 6.593 0.736 120.308 o
1 12 33 21.637 22.331 1.099 40.741 o
1 12 34 4.865 4.759 0.363 412.282 o
1 12 35 0.149 0.363 0.363 567.053 o
1 12 36 30.440 32.947 1.462 22.297 o
1 12 37 1.698 2.198 0.363 518.582 o
1 12 38 14.278 15.012 0.736 88.612 o
1 12 39 9.634 9.880 0.736 108.170 o
1 12 40 23.181 24.166 1.099 38.836 o
1 12 41 7.385 8.055 0.736 116.778 o
1 12 42 8.787 9.154 0.736 111.503 o
1 12 43 6.507 6.593 0.736 120.973 o
1 12 44 4.236 4.023 0.736 129.373 o
1 12 45 7.138 8.418 0.736 116.954 o
1 12 46 5.305 4.759 0.736 126.158 o
1 12 47 12.919 11.715 1.099 52.121 o
1 13 0 332.581 328.768 9.517 0.353 o
1 13 1 19.110 19.770 0.363 116.756 o
1 13 2 44.676 41.739 1.099 21.268 o
1 13 3 37.877 38.805 0.736 32.058 o
1 13 4 125.730 124.843 2.561 3.067 o
1 13 5 41.782 43.937 1.099 22.015 o
1 13 6 199.212 192.946 5.495 1.017 o
1 13 7 63.599 64.433 1.462 10.807 o
1 13 8 119.315 122.645 2.934 2.986 o
1 13 9 249.044 235.783 6.220 0.711 o
1 13 10 692.228 661.568 19.770 0.083 o
1 13 11 82.022 86.774 1.835 6.544 o
1 13 12 135.714 131.800 2.934 2.577 o
1 13 13 27.209 27.463 0.736 50.017 o
1 13 14 464.761 453.621 8.791 0.240 o
1 13 15 33.758 34.419 0.736 37.800 o
1 13 16 134.872 134.360 2.934 2.569 o
1 13 17 11.691 11.715 0.363 218.980 o
1 13 18 231.852 217.112 5.122 0.895 o
1 13 19 105.617 102.875 2.198 4.313 o
1 13 20 0.549 0.736 0.363 556.939 o
1 13 21 39.890 39.541 0.736 30.196 o
1 13 22 22.485 19.770 0.736 64.486 o
1 13 23 16.789 16.111 0.363 144.552 o
1 13 24 132.517 121.183 2.934 2.734 o
1 13 25 81.791 80.181 2.198 6.010 o
1 13 26 73.995 72.125 1.835 7.777 o
1 13 27 46.782 42.465 1.099 20.293 o
1 13 28 119.683 115.689 4.023 2.337 o
1 13 29 12.123 12.451 0.736 97.767 o
1 13 30 8.480 8.791 0.736 112.838 o
1 13 31 17.713 16.474 0.736 78.293 o
1 13 32 106.886 107.633 3.660 2.832 o
1 13 33 39.116 41.739 1.462 18.332 o
1 13 34 17.763 18.672 0.736 75.628 o
1 13 35 26.762 28.562 1.099 34.618 o
1 13 36 14.334 14.276 0.736 89.422 o
1 13 37 45.266 45.398 1.835 12.841 o
1 13 38 11.634 11.352 0.736 100.610 o
1 13 39 3.548 4.023 0.363 453.118 o
1 13 40 22.838 27.090 1.099 37.989 o
1 13 41 16.221 16.111 1.099 47.659 o
1 13 42 0.407 0.736 0.363 559.473 o
1 13 43 0.583 0.000 0.736 138.607 o
1 13 44 1.073 1.462 0.363 539.823 o
1 13 45 0.678 -0.363 0.363 561.190 o
1 13 46 1.459 1.099 0.736 136.894 o
1 14 0 194.953 198.067 5.495 1.024 o
1 14 1 75.883 76.521 1.462 8.444 o
1 14 2 12.892 12.814 0.363 197.329 o
1 14 3 452.174 455.083 9.517 0.236 o
1 14 4 53.777 55.652 1.099 15.838 o
1 14 5 9.136 9.880 0.363 270.952 o
1 14 6 379.397 378.935 8.791 0.317 o
1 14 7 26.385 26.727 0.736 51.781 o
1 14 8 149.566 145.712 3.660 1.961 o
1 14 9 129.481 124.843 3.297 2.546 o
1 14 10 108.189 106.545 2.561 3.786 o
1 14 11 35.447 38.442 0.736 34.281 o
1 14 12 304.036 298.381 5.858 0.552 o
1 14 13 13.112 14.276 0.363 186.684 o
1 14 14 189.915 188.913 4.023 1.326 o
1 14 15 130.932 129.975 2.934 2.681 o
1 14 16 26.998 27.090 0.736 50.596 o
1 14 17 106.296 102.875 2.934 3.529 o
1 14 18 240.874 232.114 5.122 0.838 o
1 14 19 48.416 48.695 1.099 18.570 o
1 14 20 26.154 25.265 0.736 53.259 o
1 14 21 168.138 157.801 4.759 1.411 o
1 14 22 69.753 64.433 1.462 9.927 o
1 14 23 28.608 28.189 0.736 47.542 o
1 14 24 60.094 58.948 1.462 11.805 o
1 14 25 19.680 19.407 0.736 70.578 o
1 14 26 5.820 6.220 0.363 372.945 o
1 14 27 9.018 9.517 0.363 276.043 o
1 14 28 25.635 26.727 1.099 36.066 o
1 14 29 22.685 21.605 1.099 40.205 o
1 14 30 1.031 0.363 0.363 551.460 o
1 14 31 13.081 13.550 0.736 93.692 o
1 14 32 83.320 87.137 2.934 4.448 o
1 14 33 14.858 15.748 0.736 86.178 o
1 14 34 46.349 45.761 1.835 12.648 o
1 14 35 1.844 1.462 0.363 523.481 o
1 14 36 2.939 2.198 0.363 489.904 o
1 14 37 11.147 10.979 0.736 102.468 o
1 14 38 14.085 16.474 0.736 87.226 o
1 14 39 1.108 1.099 0.363 542.788 o
1 14 40 5.088 5.495 0.363 398.234 o
1 14 41 2.099 1.835 0.363 513.653 o
1 14 42 2.840 2.561 0.363 487.959 o
1 14 43 3.433 2.934 0.736 132.115 o
1 14 44 0.219 0.363 0.363 565.893 o
1 14 45 1.141 1.462 0.363 538.442 o
1 15 0 57.008 57.849 1.462 12.440 o
1 15 1 323.399 333.537 6.956 0.449 o
1 15 2 300.050 298.018 6.220 0.542 o
1 15 3 80.647 82.005 1.835 6.821 o
1 15 4 111.457 111.303 2.561 3.617 o
1 15 5 9.512 10.253 0.363 261.644 o
1 15 6 127.092 128.140 2.934 2.771 o
1 15 7 134.062 133.634 2.934 2.590 o
1 15 8 15.241 14.649 0.363 163.691 o
1 15 9 49.455 50.520 1.099 17.917 o
1 15 10 1.174 1.462 0.363 537.755 o
1 15 11 45.408 47.596 1.099 19.842 o
1 15 12 264.661 262.510 6.220 0.645 o
1 15 13 125.182 128.876 2.934 2.802 o
1 15 14 198.341 201.727 4.396 1.173 o
1 15 15 86.904 83.477 1.835 6.317 o
1 15 16 8.862 8.791 0.363 285.122 o
1 15 17 59.143 59.311 1.462 11.936 o
1 15 18 156.751 147.174 3.660 1.874 o
1 15 19 51.519 49.058 1.099 17.488 o
1 15 20 4.431 4.396 0.363 427.083 o
1 15 21 17.407 19.035 0.736 76.027 o
1 15 22 121.786 105.809 3.660 2.602 o
1 15 23 0.086 0.736 0.363 565.008 o
1 15 24 77.898 77.247 2.198 6.336 o
1 15 25 37.124 34.782 1.099 26.392 o
1 15 26 5.293 5.495 0.363 393.441 o
1 15 27 81.155 79.445 2.934 4.654 o
1 15 28 26.962 27.826 1.099 34.735 o
1 15 29 26.147 24.892 1.099 36.358 o
1 15 30 25.163 24.529 1.099 37.211 o
1 15 31 37.671 35.518 1.462 19.640 o
1 15 32 26.410 26.727 1.099 35.510 o
1 15 33 5.115 4.759 0.736 126.598 o
1 15 34 0.388 1.099 0.363 556.564 o
1 15 35 2.320 3.297 0.363 491.550 o
1 15 36 10.396 11.715 0.736 103.526 o
1 15 37 12.781 13.550 0.736 94.498 o
1 15 38 3.059 3.660 0.363 469.440 o
1 15 39 1.663 1.835 0.363 523.360 o
1 15 40 4.843 5.495 0.736 126.375 o
1 15 41 2.501 2.934 0.363 491.564 o
1 15 42 0.751 1.099 0.363 549.795 o
1 15 43 7.465 7.319 0.736 117.544 o
1 15 44 11.402 11.352 0.736 101.249 o
1 15 45 5.850 5.495 0.736 123.982 o
1 16 0 92.330 90.434 2.561 4.619 o
1 16 1 214.339 211.244 4.396 1.067 o
1 16 2 108.555 109.468 2.198 4.079 o
1 16 3 211.189 216.376 4.396 1.070 o
1 16 4 157.630 156.329 3.297 1.935 o
1 16 5 213.670 216.013 4.759 1.012 o
1 16 6 132.252 136.931 3.297 2.406 o
1 16 7 387.513 386.617 9.880 0.284 o
1 16 8 32.791 32.947 0.736 39.579 o
1 16 9 46.916 45.761 1.462 15.801 o
1 16 10 20.221 19.407 0.736 69.433 o
1 16 11 388.771 384.419 8.791 0.308 o
1 16 12 28.615 30.024 0.736 46.304 o
1 16 13 127.630 131.437 3.297 2.523 o
1 16 14 178.359 172.439 4.023 1.465 o
1 16 15 27.768 27.463 0.736 49.215 o
1 16 16 16.738 16.837 0.363 142.168 o
1 16 17 108.693 102.512 2.561 3.833 o
1 16 18 10.733 10.616 0.363 239.971 o
1 16 19 125.872 125.942 2.561 3.051 o
1 16 20 49.156 45.761 1.099 18.821 o
1 16 21 8.227 8.055 0.363 303.585 o
1 16 22 83.437 77.620 2.198 5.988 o
1 16 23 31.124 29.288 0.736 43.590 o
1 16 24 4.712 4.759 0.363 415.934 o
1 16 25 129.965 124.480 4.759 1.819 o
1 16 26 18.390 19.035 0.736 73.803 o
1 16 27 58.469 55.279 2.198 8.597 o
1 16 28 7.566 6.956 0.736 117.756 o
1 16 29 16.958 16.474 0.736 80.088 o
1 16 30 11.557 12.814 0.736 98.815 o
1 16 31 82.792 82.741 3.297 3.996 o
1 16 32 9.061 10.253 0.736 109.237 o
1 16 33 2.016 2.561 0.736 134.968 o
1 16 34 22.919 25.628 1.099 38.479 o
1 16 35 12.131 12.814 0.736 97.249 o
1 16 36 0.140 0.736 0.736 138.685 o
1 16 37 16.184 19.035 1.099 46.486 o
1 16 38 4.226 4.023 0.363 436.605 o
1 16 39 2.086 2.198 0.363 509.830 o
1 16 40 9.785 11.352 0.736 105.717 o
1 16 41 0.744 0.736 0.363 553.357 o
1 16 42 1.483 1.099 0.363 535.112 o
1 16 43 7.966 6.220 0.736 117.670 o
1 16 44 16.927 13.177 1.099 48.285 o
1 17 0 50.571 50.893 1.462 14.393 o
1 17 1 65.265 65.169 1.462 10.505 o
1 17 2 1280.370 1276.650 25.991 0.030 o
1 17 3 133.355 135.459 2.561 2.782 o
1 17 4 50.788 51.619 1.099 17.315 o
1 17 5 349.421 343.417 6.956 0.411 o
1 17 6 978.973 965.444 25.628 0.044 o
1 17 7 674.903 665.228 16.474 0.098 o
1 17 8 68.794 69.564 1.462 9.712 o
1 17 9 37.953 37.706 1.099 25.217 o
1 17 10 11.181 10.616 0.363 233.498 o
1 17 11 493.859 489.865 10.979 0.193 o
1 17 12 60.712 62.235 1.835 9.634 o
1 17 13 105.648 103.611 2.561 3.912 o
1 17 14 3.526 4.023 0.363 453.655 o
1 17 15 66.207 64.806 1.835 8.888 o
1 17 16 12.850 13.550 0.363 193.603 o
1 17 17 24.159 24.166 0.736 57.420 o
1 17 18 58.651 58.948 1.462 12.052 o
1 17 19 39.093 36.607 1.099 24.924 o
1 17 20 33.434 32.221 0.736 39.279 o
1 17 21 23.661 21.968 0.736 60.222 o
1 17 22 13.948 14.276 0.736 90.432 o
1 17 23 23.827 25.265 1.099 37.932 o
1 17 24 31.586 31.123 1.462 22.221 o
1 17 25 5.462 5.495 0.363 389.499 o
1 17 26 8.132 6.956 0.736 116.253 o
1 17 27 8.340 9.880 0.736 111.732 o
1 17 28 9.149 9.517 0.736 110.011 o
1 17 29 1.875 1.462 0.363 522.802 o
1 17 30 52.227 50.157 2.198 9.385 o
1 17 31 115.207 115.689 4.396 2.178 o
1 17 32 21.932 23.430 1.099 40.081 o
1 17 33 2.218 2.561 0.736 134.635 o
1 17 34 4.284 4.759 0.736 128.471 o
1 17 35 3.394 3.660 0.736 131.482 o
1 17 36 1.414 1.835 0.736 136.444 o
1 17 37 8.536 7.692 0.736 114.178 o
1 17 38 9.247 8.055 0.736 111.746 o
1 17 39 3.650 4.023 0.363 450.639 o
1 17 40 7.931 7.692 0.736 115.807 o
1 17 41 4.881 3.297 0.363 429.497 o
1 17 42 0.423 0.000 0.363 565.517 o
1 17 43 2.782 2.561 0.736 133.663 o
1 18 0 1.444 1.835 0.363 528.140 o
1 18 1 78.804 80.917 1.462 7.909 o
1 18 2 66.627 65.905 1.462 10.257 o
1 18 3 3.841 3.660 0.363 450.410 o
1 18 4 3.445 3.660 0.363 460.058 o
1 18 5 527.112 509.636 12.814 0.161 o
1 18 6 224.223 224.058 5.858 0.829 o
1 18 7 64.853 65.532 1.462 10.539 o
1 18 8 46.113 48.332 1.099 19.447 o
1 18 9 17.668 17.936 0.363 131.559 o
1 18 10 16.346 16.111 0.363 148.030 o
1 18 11 127.208 123.381 3.297 2.597 o
1 18 12 344.810 336.097 9.154 0.351 o
1 18 13 33.029 31.485 1.099 29.618 o
1 18 14 6.799 7.692 0.363 335.627 o
1 18 15 9.755 9.517 0.363 263.682 o
1 18 16 141.975 139.492 4.023 1.937 o
1 18 17 98.904 90.061 2.561 4.377 o
1 18 18 94.792 94.457 2.561 4.448 o
1 18 19 22.481 21.605 0.736 62.736 o
1 18 20 40.228 43.563 1.835 13.781 o
1 18 21 14.260 15.375 0.736 88.189 o
1 18 22 61.400 57.114 2.561 6.953 o
1 18 23 19.492 17.936 1.099 44.224 o
1 18 24 46.920 45.761 2.198 10.099 o
1 18 25 25.255 24.892 1.462 25.414 o
1 18 26 15.921 15.375 0.736 83.970 o
1 18 27 13.413 12.451 0.736 94.276 o
1 18 28 2.273 2.934 0.736 134.226 o
1 18 29 17.081 15.012 0.736 81.558 o
1 18 30 41.318 42.102 1.835 13.723 o
1 18 31 10.169 10.253 0.736 106.176 o
1 18 32 18.048 16.837 1.099 45.857 o
1 18 33 0.193 0.363 0.363 566.336 o
1 18 34 1.078 1.099 0.363 543.389 o
1 18 35 9.004 8.791 0.736 111.405 o
1 18 36 1.357 1.462 0.363 533.941 o
1 18 37 5.527 4.759 0.363 396.566 o
1 18 38 10.825 9.154 0.736 105.881 o
1 18 39 17.360 16.111 0.736 79.560 o
1 18 40 2.404 1.835 0.363 506.703 o
1 18 41 0.666 0.363 0.363 558.187 o
1 18 42 5.402 4.396 0.736 126.354 o
1 19 0 170.755 175.373 4.759 1.339 o
1 19 1 63.301 69.192 1.462 10.498 o
1 19 2 15.561 15.748 0.363 156.010 o
1 19 3 13.364 13.550 0.363 187.887 o
1 19 4 14.419 15.375 0.363 167.944 o
1 19 5 43.255 43.937 1.099 21.400 o
1 19 6 97.748 99.215 2.198 4.712 o
1 19 7 59.912 60.047 1.462 11.743 o
1 19 8 12.041 12.451 0.363 209.761 o
1 19 9 22.010 23.067 0.736 62.248 o
1 19 10 301.626 295.458 7.692 0.472 o
1 19 11 106.460 108.732 2.934 3.449 o
1 19 12 19.461 19.407 0.736 71.049 o
1 19 13 2.133 2.198 0.363 508.738 o
1 19 14 142.933 127.404 4.396 1.839 o
1 19 15 1.659 1.462 0.363 527.506 o
1 19 16 11.927 11.715 0.363 215.898 o
1 19 17 111.358 101.776 2.934 3.413 o
1 19 18 42.175 44.300 1.462 17.165 o
1 19 19 124.998 114.227 6.956 1.154 o
1 19 20 15.413 14.276 1.099 49.076 o
1 19 21 9.964 10.253 1.099 54.937 o
1 19 22 44.706 41.003 4.023 4.076 o
1 19 23 99.939 102.875 5.122 1.984 o
1 19 24 3.161 2.198 0.736 133.309 o
1 19 25 16.081 13.550 1.099 48.827 o
1 19 26 24.448 24.166 1.099 37.879 o
1 19 27 126.595 112.402 8.791 0.799 o
1 19 28 56.403 56.377 2.198 8.729 o
1 19 29 16.133 14.649 0.736 84.348 o
1 19 30 8.894 8.418 0.736 112.217 o
1 19 31 4.230 4.759 0.736 128.589 o
1 19 32 16.769 15.375 1.462 29.961 o
1 19 33 13.167 11.715 0.736 95.931 o
1 19 34 0.109 0.363 0.736 138.902 o
1 19 35 0.415 0.736 0.363 559.334 o
1 19 36 2.074 1.835 0.363 514.216 o
1 19 37 0.773 1.099 0.363 549.357 o
1 19 38 5.678 4.396 0.363 397.299 o
1 19 39 10.684 9.517 0.736 105.768 o
1 19 40 2.027 1.835 0.736 135.529 o
1 19 41 2.578 2.934 0.736 133.694 o
1 20 0 95.496 96.654 2.934 3.915 o
1 20 1 86.663 86.774 1.835 6.221 o
1 20 2 3.007 3.297 0.363 475.111 o
1 20 3 174.870 173.901 4.023 1.486 o
1 20 4 25.527 24.892 0.736 54.549 o
1 20 5 15.738 16.474 0.363 151.481 o
1 20 6 66.282 68.466 1.462 10.126 o
1 20 7 30.022 28.925 0.736 45.192 o
1 20 8 81.267 84.203 1.835 6.692 o
1 20 9 127.937 128.876 3.297 2.539 o
1 20 10 276.534 266.170 7.319 0.549 o
1 20 11 36.472 36.607 1.099 26.256 o
1 20 12 0.126 0.363 0.363 567.431 o
1 20 13 101.176 102.875 2.561 4.071 o
1 20 14 33.076 36.244 1.462 20.928 o
1 20 15 37.714 39.178 1.099 24.970 o
1 20 16 18.819 20.869 1.099 43.578 o
1 20 17 3.621 3.660 0.736 131.029 o
1 20 18 20.509 21.232 1.099 42.072 o
1 20 19 24.557 18.309 1.835 18.649 o
1 20 20 9.995 10.979 1.099 54.647 o
1 20 21 22.965 23.067 1.462 26.528 o
1 20 22 0.234 -0.363 0.736 138.955 o
1 20 23 13.138 13.177 1.099 51.365 o
1 20 24 11.405 11.352 1.099 53.443 o
1 20 25 10.101 10.616 1.099 54.703 o
1 20 26 21.716 21.968 1.462 27.155 o
1 20 27 21.322 20.506 1.462 27.546 o
1 20 28 34.316 31.123 2.561 9.479 o
1 20 29 38.175 39.541 1.835 14.450 o
1 20 30 11.215 10.616 0.736 102.780 o
1 20 31 12.059 11.352 0.736 99.443 o
1 20 32 48.069 50.157 2.561 7.987 o
1 20 33 23.179 22.331 1.462 26.582 o
1 20 34 0.293 0.000 0.736 138.899 o
1 20 35 3.762 3.297 0.736 131.111 o
1 20 36 0.657 -0.363 0.736 138.530 o
1 20 37 1.871 1.835 0.736 135.768 o
1 20 38 4.701 5.122 1.099 59.879 o
1 20 39 5.832 6.593 1.099 58.872 o
1 20 40 2.732 2.934 1.099 61.239 o
1 21 0 2.857 2.934 0.363 483.074 o
1 21 1 34.696 35.145 0.736 36.510 o
1 21 2 10.105 10.616 0.363 249.416 o
1 21 3 37.939 38.079 1.099 25.131 o
1 21 4 0.401 0.736 0.363 559.591 o
1 21 5 40.995 40.277 1.099 23.160 o
1 21 6 149.136 146.811 2.934 2.238 o
1 21 7 6.744 7.319 0.363 340.700 o
1 21 8 43.037 43.563 1.099 21.567 o
1 21 9 94.273 96.654 2.198 4.926 o
1 21 10 130.860 129.975 3.660 2.292 o
1 21 11 94.394 97.753 2.934 3.931 o
1 21 12 4.775 5.122 0.363 410.083 o
1 21 13 151.086 164.021 5.495 1.307 o
1 21 14 27.292 30.387 1.462 23.771 o
1 21 15 142.340 122.645 6.593 1.168 o
1 21 16 2.550 2.934 0.736 133.744 o
1 21 17 9.843 11.352 1.099 54.622 o
1 21 18 1.892 1.462 0.736 136.018 o
1 21 19 9.597 10.253 1.099 55.205 o
1 21 20 15.915 16.474 1.099 47.762 o
1 21 21 9.520 10.253 1.099 55.261 o
1 21 22 19.809 22.694 1.462 27.691 o
1 21 23 32.387 31.485 1.835 16.137 o
1 21 24 0.396 0.736 1.099 62.271 o
1 21 25 12.776 9.880 1.099 52.952 o
1 21 26 10.918 8.418 1.099 54.910 o
1 21 27 7.924 8.791 1.099 56.884 o
1 21 28 19.286 16.837 1.099 44.841 o
1 21 29 25.079 24.529 1.462 25.538 o
1 21 30 20.005 24.529 1.462 27.305 o
1 21 31 2.586 2.561 0.736 134.008 o
1 21 32 0.029 0.363 0.736 138.978 o
1 21 33 5.148 5.122 1.099 59.650 o
1 21 34 0.831 1.835 0.736 137.241 o
1 21 35 0.588 0.736 0.736 138.205 o
1 21 36 5.256 4.759 1.099 59.688 o
1 21 37 2.646 1.835 0.736 134.527 o
1 21 38 6.713 6.220 1.099 58.466 o
1 22 0 4.284 3.660 0.363 439.596 o
1 22 1 86.846 85.302 2.198 5.580 o
1 22 2 117.385 118.260 3.297 2.816 o
1 22 3 120.167 123.381 2.934 2.960 o
1 22 4 8.638 9.154 0.363 285.884 o
1 22 5 8.241 9.517 0.363 289.768 o
1 22 6 38.433 40.640 1.099 24.266 o
1 22 7 143.385 150.108 4.023 1.868 o
1 22 8 36.612 39.178 1.099 25.522 o
1 22 9 3.839 4.396 0.363 441.487 o
1 22 10 38.792 40.277 1.462 18.628 o
1 22 11 27.067 27.463 1.099 34.788 o
1 22 12 2.181 1.462 0.736 135.579 o
1 22 13 20.582 18.672 1.099 43.041 o
1 22 14 74.869 19.035 2.561 7.286 o
1 22 15 39.413 34.782 2.198 11.401 o
1 22 16 8.303 8.418 1.099 56.755 o
1 22 17 27.344 26.364 2.198 13.047 o
1 22 18 2.155 2.198 1.099 61.577 o
1 22 19 35.060 30.387 2.561 9.456 o
1 22 20 0.137 1.835 1.099 62.205 o
1 22 21 13.036 11.352 1.099 52.172 o
1 22 22 23.005 17.936 1.462 27.408 o
1 22 23 49.910 50.157 2.561 7.870 o
1 22 24 5.870 5.858 1.099 59.059 o
1 22 25 1.148 2.198 1.099 61.893 o
1 22 26 46.613 52.355 3.660 4.640 o
1 22 27 7.588 8.055 1.099 57.349 o
1 22 28 0.002 0.000 0.736 139.171 o
1 22 29 0.072 1.462 0.736 138.373 o
1 22 30 3.841 4.023 0.736 130.207 o
1 22 31 0.984 1.099 0.736 137.517 o
1 22 32 3.308 5.858 0.736 129.396 o
1 22 33 5.517 6.956 1.099 58.948 o
1 22 34 15.706 17.573 1.099 47.482 o
1 22 35 5.482 6.220 0.736 123.992 o
1 22 36 0.185 0.363 1.462 35.252 o
1 22 37 0.833 1.462 0.736 137.478 o
1 23 0 29.430 32.584 1.835 16.559 o
1 23 1 1.095 1.462 0.363 539.372 o
1 23 2 0.261 0.736 0.363 562.040 o
1 23 3 5.324 5.858 0.363 388.484 o
1 23 4 6.332 6.220 0.363 361.481 o
1 23 5 21.601 20.869 0.736 65.139 o
1 23 6 0.529 0.736 0.363 557.302 o
1 23 7 100.122 120.084 9.517 0.727 o
1 23 8 48.197 46.497 1.835 12.316 o
1 23 9 6.601 6.593 0.736 120.733 o
1 23 10 12.511 12.078 1.099 52.300 o
1 23 11 48.151 46.134 2.198 9.961 o
1 23 12 16.295 14.649 1.099 48.200 o
1 23 13 5.065 5.858 0.736 125.430 o
1 23 14 0.107 0.363 0.736 138.904 o
1 23 15 25.414 21.605 1.462 25.930 o
1 23 16 53.379 53.817 3.297 5.267 o
1 23 17 0.608 1.099 1.099 62.181 o
1 23 18 24.115 28.925 1.835 17.813 o
1 23 19 6.892 5.122 1.099 58.684 o
1 23 20 66.388 58.948 2.934 5.605 o
1 23 21 2.599 2.934 0.736 133.658 o
1 23 22 43.773 42.838 3.297 5.719 o
1 23 23 3.534 2.934 0.736 131.918 o
1 23 24 32.774 26.364 1.462 22.611 o
1 23 25 17.413 19.770 1.462 29.014 o
1 23 26 74.285 74.323 4.759 2.588 o
1 23 27 20.017 19.035 1.099 43.351 o
1 23 28 1.972 2.934 0.736 134.733 o
1 23 29 10.295 11.352 1.099 54.285 o
1 23 30 18.098 20.869 1.462 28.595 o
1 23 31 2.233 3.660 1.099 61.290 o
1 23 32 3.582 4.759 0.736 129.979 o
1 23 33 5.792 7.692 1.099 58.575 o
1 23 34 6.477 8.791 1.462 33.757 o
1 23 35 29.031 26.727 1.835 17.145 o
1 23 36 0.716 0.736 1.099 62.198 o
1 24 0 3.343 3.297 0.736 131.937 o
1 24 1 11.885 12.078 0.736 98.925 o
1 24 2 3.829 3.297 0.363 455.121 o
1 24 3 11.932 11.715 0.736 99.295 o
1 24 4 6.536 6.220 0.363 356.993 o
1 24 5 3.135 2.198 0.363 485.234 o
1 24 6 35.432 30.750 1.462 21.050 o
1 24 7 28.023 27.090 1.462 24.083 o
1 24 8 18.116 18.672 1.099 45.048 o
1 24 9 6.510 6.593 0.736 120.966 o
1 24 10 22.110 23.430 1.462 26.763 o
1 24 11 159.875 164.021 7.692 0.850 o
1 24 12 17.077 17.936 1.462 29.436 o
1 24 13 4.096 3.660 0.736 130.052 o
1 24 14 9.440 10.253 1.099 55.318 o
1 24 15 5.218 4.396 0.736 126.780 o
1 24 16 8.048 8.418 1.099 56.926 o
1 24 17 0.121 1.099 1.462 35.233 o
1 24 18 69.738 73.224 4.023 3.411 o
1 24 19 16.722 17.936 1.462 29.554 o
1 24 20 48.439 46.134 2.561 8.092 o
1 24 21 0.289 0.736 1.099 62.294 o
1 24 22 12.814 13.177 1.099 51.625 o
1 24 23 1.899 1.462 0.736 136.008 o
1 24 24 11.867 11.715 1.099 52.945 o
1 24 25 0.365 0.363 1.099 62.317 o
1 24 26 4.578 4.023 0.736 128.634 o
1 24 27 0.672 0.000 0.736 138.514 o
1 24 28 1.111 0.736 0.736 137.584 o
1 24 29 2.391 2.198 0.736 134.648 o
1 24 30 3.502 4.023 0.736 130.902 o
1 24 31 0.648 1.099 1.099 62.171 o
1 24 32 1.520 2.198 0.736 136.024 o
1 24 33 2.904 3.660 0.736 132.430 o
1 24 34 0.478 -0.363 1.099 62.331 o
1 25 0 0.403 1.099 0.736 138.209 o
1 25 1 21.911 21.605 0.736 63.822 o
1 25 2 15.540 16.837 0.736 83.102 o
1 25 3 1.962 2.198 0.363 512.636 o
1 25 4 25.543 24.166 1.099 37.065 o
1 25 5 13.332 14.276 0.736 92.056 o
1 25 6 11.095 10.253 0.736 103.613 o
1 25 7 27.649 27.090 1.462 24.211 o
1 25 8 28.103 28.562 1.462 23.806 o
1 25 9 10.382 10.253 0.736 105.586 o
1 25 10 3.506 3.297 0.736 131.618 o
1 25 11 47.547 46.497 2.561 8.137 o
1 25 12 18.994 17.936 1.462 28.789 o
1 25 13 2.307 1.462 0.736 135.381 o
1 25 14 0.936 1.462 0.736 137.346 o
1 25 15 1.051 0.000 0.736 138.097 o
1 25 16 0.702 1.099 1.099 62.158 o
1 25 17 8.044 6.956 1.099 57.409 o
1 25 18 29.006 35.145 2.934 7.665 o
1 25 19 64.924 50.157 5.122 2.470 o
1 25 20 35.780 30.024 2.198 12.016 o
1 25 21 10.890 15.748 1.835 20.909 o
1 25 22 13.170 13.177 1.099 51.340 o
1 25 23 4.587 5.122 0.736 127.391 o
1 25 24 21.971 23.067 1.462 26.875 o
1 25 25 1.452 2.934 0.736 135.568 o
1 25 26 8.195 8.418 1.099 56.828 o
1 25 27 4.900 3.660 0.736 128.324 o
1 25 28 7.877 8.418 1.099 57.039 o
1 25 29 3.589 4.023 0.736 130.724 o
1 25 30 7.408 6.220 1.099 58.044 o
1 25 31 0.975 0.736 0.736 137.751 o
1 25 32 4.984 7.692 1.099 59.041 o
1 26 0 11.938 13.913 1.099 52.028 o
1 26 1 11.806 12.814 0.736 98.136 o
1 26 2 1.719 1.835 0.363 522.147 o
1 26 3 61.234 67.004 2.561 6.676 o
1 26 4 23.678 22.331 1.099 39.157 o
1 26 5 41.724 38.442 1.835 13.955 o
1 26 6 31.779 35.518 1.835 15.890 o
1 26 7 19.996 20.133 1.099 42.924 o
1 26 8 4.736 5.122 0.736 127.053 o
1 26 9 0.180 -0.363 0.736 139.007 o
1 26 10 23.485 23.430 1.462 26.284 o
1 26 11 74.506 77.620 4.396 2.897 o
1 26 12 13.655 12.451 1.099 51.242 o
1 26 13 38.119 35.518 2.561 9.099 o
1 26 14 26.757 25.265 2.198 13.157 o
1 26 15 12.549 11.352 1.462 31.891 o
1 26 16 30.150 35.518 2.934 7.614 o
1 26 17 20.107 17.210 1.835 19.470 o
1 26 18 30.146 23.793 2.198 12.898 o
1 26 19 27.770 31.485 2.561 9.869 o
1 26 20 16.637 19.407 1.462 29.337 o
1 26 21 4.373 5.495 1.099 59.951 o
1 26 22 6.289 4.759 1.099 59.132 o
1 26 23 4.469 4.396 0.736 128.463 o
1 26 24 0.635 1.099 0.736 137.941 o
1 26 25 2.990 2.561 0.736 133.290 o
1 26 26 6.516 6.956 1.099 58.363 o
1 26 27 12.915 14.649 1.099 50.955 o
1 26 28 4.908 3.660 0.736 128.307 o
1 26 29 0.206 0.736 0.736 138.617 o
1 26 30 7.691 8.791 1.099 57.039 o
1 26 31 2.721 2.561 1.099 61.313 o
1 27 0 23.058 25.991 1.462 25.986 o
1 27 1 66.807 70.290 2.561 6.275 o
1 27 2 99.528 103.248 3.660 3.000 o
1 27 3 4.358 5.122 0.736 127.906 o
1 27 4 24.603 24.529 1.099 37.627 o
1 27 5 134.748 124.843 5.122 1.639 o
1 27 6 74.278 71.026 2.934 5.058 o
1 27 7 7.010 6.956 1.099 58.063 o
1 27 8 35.516 31.123 1.835 15.623 o
1 27 9 8.810 9.880 1.099 55.901 o
1 27 10 38.690 29.651 2.934 7.391 o
1 27 11 1.769 1.099 0.736 136.462 o
1 27 12 21.712 19.035 1.462 27.666 o
1 27 13 14.203 18.672 1.835 20.259 o
1 27 14 3.780 2.561 1.099 60.896 o
1 27 15 3.730 3.660 1.099 60.683 o
1 27 16 4.522 4.396 1.099 60.148 o
1 27 17 2.940 4.396 1.099 60.864 o
1 27 18 18.521 19.035 1.835 19.577 o
1 27 19 15.043 19.407 1.835 20.082 o
1 27 20 7.338 5.858 1.099 58.199 o
1 27 21 0.642 0.363 0.736 138.351 o
1 27 22 26.519 18.672 1.462 26.056 o
1 27 23 9.345 7.319 1.099 56.419 o
1 27 24 7.081 10.616 1.099 56.838 o
1 27 25 0.723 1.835 0.736 137.381 o
1 27 26 13.290 16.837 1.099 49.764 o
1 27 27 2.794 2.934 0.736 133.307 o
1 27 28 0.414 1.099 1.099 62.226 o
1 27 29 2.942 3.297 1.099 61.087 o
1 28 0 15.346 15.375 1.099 48.681 o
1 28 1 3.984 3.660 0.363 446.916 o
1 28 2 22.554 24.166 1.099 39.316 o
1 28 3 43.497 45.761 2.198 10.435 o
1 28 4 36.998 35.518 1.462 19.841 o
1 28 5 27.708 27.463 2.198 12.957 o
1 28 6 12.135 10.616 1.099 53.163 o
1 28 7 33.693 34.419 2.198 12.004 o
1 28 8 4.179 5.122 0.736 128.302 o
1 28 9 7.921 8.055 1.099 57.131 o
1 28 10 2.493 1.462 0.736 135.085 o
1 28 11 10.863 9.517 1.462 32.613 o
1 28 12 0.499 1.099 1.099 62.207 o
1 28 13 27.595 25.991 2.198 13.040 o
1 28 14 17.737 15.748 1.462 29.580 o
1 28 15 5.522 8.791 1.462 33.956 o
1 28 16 7.905 10.979 1.462 33.180 o
1 28 17 3.794 2.561 1.099 60.890 o
1 28 18 0.705 2.198 1.462 35.145 o
1 28 19 0.547 0.363 1.099 62.278 o
1 28 20 2.745 0.736 1.099 61.625 o
1 28 21 25.292 22.694 1.835 18.149 o
1 28 22 9.237 8.791 1.099 55.984 o
1 28 23 2.811 2.561 0.736 133.612 o
1 28 24 0.099 1.462 0.736 138.344 o
1 28 25 1.470 2.198 0.736 136.099 o
1 28 26 0.984 2.561 1.099 61.888 o
1 29 0 4.066 5.122 0.736 128.552 o
1 29 1 23.758 24.529 1.099 38.261 o
1 29 2 13.492 13.177 1.099 51.082 o
1 29 3 19.503 19.770 1.099 43.469 o
1 29 4 9.139 11.352 0.736 107.506 o
1 29 5 12.220 12.078 0.736 98.010 o
1 29 6 7.708 8.791 1.099 57.028 o
1 29 7 16.022 17.210 1.462 29.905 o
1 29 8 16.433 16.111 1.099 47.484 o
1 29 9 13.259 13.913 1.099 50.974 o
1 29 10 2.384 1.835 1.099 61.561 o
1 29 11 10.111 9.880 1.462 32.763 o
1 29 12 5.638 5.122 1.099 59.389 o
1 29 13 4.039 4.396 1.099 60.377 o
1 29 14 5.649 5.858 1.099 59.182 o
1 29 15 8.133 8.791 1.462 33.386 o
1 29 16 0.181 0.363 1.099 62.355 o
1 29 17 4.963 4.396 1.099 59.930 o
1 29 18 6.993 9.154 1.462 33.605 o
1 29 19 2.845 2.561 1.099 61.267 o
1 29 20 0.560 -0.363 0.736 138.632 o
1 29 21 0.783 1.462 1.099 62.093 o
1 29 22 3.396 1.835 0.736 133.212 o
1 29 23 4.343 4.023 0.736 129.144 o
1 29 24 0.883 1.462 1.462 35.161 o
1 30 0 2.836 1.462 1.099 61.470 o
1 30 1 2.613 2.561 0.736 133.961 o
1 30 2 1.628 2.198 0.736 135.861 o
1 30 3 5.308 6.593 0.736 123.963 o
1 30 4 0.165 0.736 0.736 138.659 o
1 30 5 14.585 16.474 1.462 30.489 o
1 30 6 4.599 5.122 0.736 127.364 o
1 30 7 13.004 15.748 1.835 20.632 o
1 30 8 0.906 1.835 1.099 62.012 o
1 30 9 2.475 2.198 1.099 61.467 o
1 30 10 5.496 4.396 1.099 59.658 o
1 30 11 0.075 0.000 1.099 62.410 o
1 30 12 1.023 0.363 1.099 62.170 o
1 30 13 11.195 13.550 1.462 31.964 o
1 30 14 4.439 5.122 1.099 60.011 o
1 30 15 2.689 2.561 1.099 61.325 o
1 30 16 5.158 6.220 1.099 59.352 o
1 30 17 5.394 4.023 1.099 59.807 o
1 30 18 6.284 6.220 1.099 58.718 o
1 30 19 0.681 0.736 1.462 35.205 o
1 30 20 5.824 4.396 1.099 59.485 o
1 31 0 0.038 0.363 1.099 62.383 o
1 31 1 5.703 6.956 1.099 58.842 o
1 31 2 3.266 3.660 0.736 131.734 o
1 31 3 10.075 12.078 1.099 54.177 o
1 31 4 3.386 4.396 1.099 60.672 o
1 31 5 0.222 -0.736 1.462 35.262 o
1 31 6 0.639 -0.363 1.099 62.298 o
1 31 7 1.208 1.462 1.099 61.980 o
1 31 8 3.503 4.396 1.099 60.621 o
1 31 9 13.794 13.177 1.462 31.251 o
1 31 10 2.503 2.934 1.099 61.325 o
1 31 11 3.856 5.122 1.099 60.293 o
1 31 12 9.807 13.913 1.462 32.304 o
1 31 13 5.456 6.593 1.099 59.085 o
1 31 14 3.070 4.396 1.099 60.809 o
1 31 15 1.647 0.363 1.099 62.010 o
1 31 16 1.018 0.000 1.099 62.214 o
1 32 3 0.014 1.835 1.835 22.366 o
1 32 4 2.618 1.835 1.099 61.481 o
1 32 5 1.488 1.099 1.099 61.953 o
1 32 6 2.848 3.660 1.099 61.052 o
1 32 7 0.097 1.099 1.099 62.296 o
1 32 8 5.944 5.122 1.099 59.222 o
1 32 9 2.272 2.561 1.099 61.475 o
1 32 10 16.846 16.474 1.835 20.031 o
1 32 11 0.459 0.000 1.099 62.335 o
2 0 1 26171.600 27897.700 1513.880 0.000 o
2 0 2 723.818 817.907 18.672 0.077 o
2 0 3 12943.700 14941.900 586.156 0.000 o
2 0 4 9709.150 9933.090 425.422 0.000 o
2 0 5 2011.900 2083.570 59.674 0.009 o
2 0 6 2186.680 2209.870 57.849 0.009 o
2 0 7 614.120 605.554 15.748 0.114 o
2 0 8 837.145 812.775 20.506 0.064 o
2 0 9 170.638 172.439 4.396 1.434 o
2 0 10 364.809 332.065 8.055 0.368 o
2 0 11 2380.250 2512.290 67.730 0.007 o
2 0 12 43.221 43.937 1.462 16.941 o
2 0 13 21.058 20.133 0.736 66.958 o
2 0 14 357.019 383.694 11.352 0.271 o
2 0 15 53.611 54.190 1.835 11.014 o
2 0 16 2578.770 2819.820 97.390 0.004 o
2 0 17 630.961 617.269 17.210 0.103 o
2 0 18 319.229 306.810 8.055 0.428 o
2 0 19 117.669 117.161 4.023 2.353 o
2 0 20 14.374 14.276 0.363 173.672 o
2 0 21 9.094 9.517 0.363 274.735 o
2 0 22 1.332 0.736 0.363 541.933 o
2 0 23 1.680 1.462 0.363 527.068 o
2 0 24 380.548 380.760 10.616 0.275 o
2 0 25 326.667 301.678 9.517 0.369 o
2 0 26 68.632 70.663 2.198 7.182 o
2 0 27 13.668 13.550 0.736 92.127 o
2 0 28 3.781 4.023 0.363 447.435 o
2 0 29 325.967 307.536 11.352 0.310 o
2 0 30 132.102 112.765 4.023 2.200 o
2 0 31 6.040 5.858 0.363 372.073 o
2 0 32 45.176 43.563 2.198 10.378 o
2 0 33 57.266 42.102 4.023 3.873 o
2 0 34 1.397 0.000 0.736 137.685 o
2 0 35 4.932 5.858 0.736 125.744 o
2 0 36 33.611 29.288 1.835 16.115 o
2 0 37 0.658 0.000 0.736 138.529 o
2 0 38 8.151 8.418 1.099 56.857 o
2 0 39 6.251 5.495 0.736 122.996 o
2 0 40 16.592 15.748 1.462 29.958 o
2 0 41 2.105 2.561 1.099 61.533 o
2 0 42 47.552 53.454 3.660 4.608 o
2 0 43 3.224 3.297 1.099 60.974 o
2 0 44 5.331 5.858 1.099 59.357 o
2 0 45 0.727 1.462 1.099 62.107 o
2 0 46 3.907 3.660 1.099 60.605 o
2 0 47 1.073 1.462 1.099 62.017 o
2 0 48 5.521 8.418 1.462 33.994 o
2 0 49 4.801 5.858 1.462 34.368 o
2 0 50 7.104 8.791 1.462 33.621 o
2 1 0 45685.400 36611.600 3656.760 0.000 o
2 1 1 3138.740 3070.240 72.861 0.005 o
2 1 2 4788.900 4883.620 106.908 0.002 o
2 1 3 644.582 673.284 11.352 0.125 o
2 1 4 1747.300 1914.430 36.607 0.015 o
2 1 5 16039.500 16010.200 504.141 0.000 o
2 1 6 1011.090 996.204 17.573 0.053 o
2 1 7 896.281 908.331 17.936 0.062 o
2 1 8 542.766 542.946 9.880 0.177 o
2 1 9 1339.360 1304.100 27.090 0.028 o
2 1 10 761.571 803.258 16.111 0.081 o
2 1 11 1046.890 1096.520 19.770 0.046 o
2 1 12 879.113 922.617 16.837 0.064 o
2 1 13 4370.330 4806.010 96.654 0.002 o
2 1 14 248.643 277.149 5.495 0.717 o
2 1 15 461.932 457.644 9.517 0.231 o
2 1 16 558.097 552.836 10.979 0.162 o
2 1 17 87.341 80.181 1.835 6.400 o
2 1 18 1069.480 1068.690 24.166 0.041 o
2 1 19 269.938 278.611 6.220 0.617 o
2 1 20 149.073 138.393 2.561 2.456 o
2 1 21 218.421 229.553 5.122 0.921 o
2 1 22 63.578 64.806 1.099 12.435 o
2 1 23 297.989 289.227 6.593 0.534 o
2 1 24 36.127 38.079 0.736 33.840 o
2 1 25 143.537 141.690 3.297 2.207 o
2 1 26 63.580 60.047 1.462 11.148 o
2 1 27 55.978 60.410 1.835 10.310 o
2 1 28 319.675 310.096 8.791 0.398 o
2 1 29 10.505 10.253 0.363 246.073 o
2 1 30 29.699 30.387 0.736 44.674 o
2 1 31 7.614 8.791 0.363 308.259 o
2 1 32 99.880 95.555 2.934 3.804 o
2 1 33 87.157 79.082 2.934 4.454 o
2 1 34 42.206 34.046 1.462 18.544 o
2 1 35 18.200 17.936 1.099 45.281 o
2 1 36 3.034 2.934 0.736 132.869 o
2 1 37 179.367 165.846 7.319 0.854 o
2 1 38 2.113 2.198 0.736 135.104 o
2 1 39 66.489 72.861 2.934 5.323 o
2 1 40 0.078 0.363 0.736 138.931 o
2 1 41 22.645 21.232 1.099 40.383 o
2 1 42 15.177 16.111 1.099 48.518 o
2 1 43 3.441 3.660 0.736 131.389 o
2 1 44 6.487 6.593 0.736 121.024 o
2 1 45 2.333 2.934 0.736 134.122 o
2 1 46 3.871 4.023 0.736 130.144 o
2 1 47 7.095 8.055 0.736 117.549 o
2 1 48 4.636 6.593 1.099 59.532 o
2 1 49 5.170 8.055 1.099 58.833 o
2 1 50 13.811 15.748 1.462 30.849 o
2 2 0 4962.140 5500.530 337.922 0.001 o
2 2 1 7640.100 7467.670 231.751 0.001 o
2 2 2 1090.540 1080.410 29.651 0.034 o
2 2 3 1359.420 1483.140 36.980 0.021 o
2 2 4 1617.420 1837.900 46.134 0.014 o
2 2 5 515.183 515.130 11.715 0.174 o
2 2 6 2026.880 2006.680 46.134 0.011 o
2 2 7 3139.630 3206.440 79.445 0.004 o
2 2 8 1651.110 1681.940 30.750 0.019 o
2 2 9 918.791 963.982 17.936 0.058 o
2 2 10 1994.890 2102.980 38.079 0.013 o
2 2 11 272.552 280.083 5.495 0.655 o
2 2 12 1043.350 1058.810 20.506 0.046 o
2 2 13 148.090 150.844 3.660 1.949 o
2 2 14 755.790 754.563 16.474 0.083 o
2 2 15 361.555 393.211 8.055 0.343 o
2 2 16 611.533 624.598 13.550 0.125 o
2 2 17 713.884 703.670 15.748 0.093 o
2 2 18 208.494 209.056 4.759 1.050 o
2 2 19 14.660 16.474 0.363 160.705 o
2 2 20 241.421 234.311 4.396 0.901 o
2 2 21 144.432 146.075 2.934 2.315 o
2 2 22 81.021 83.840 1.835 6.724 o
2 2 23 324.106 333.164 7.319 0.435 o
2 2 24 257.769 252.257 6.956 0.618 o
2 2 25 426.432 427.993 10.253 0.244 o
2 2 26 3.244 3.660 0.363 464.952 o
2 2 27 54.914 56.377 1.462 12.963 o
2 2 28 23.777 25.265 0.736 57.135 o
2 2 29 93.525 91.533 2.561 4.552 o
2 2 30 92.560 84.939 2.198 5.291 o
2 2 31 4.980 5.495 0.363 400.798 o
2 2 32 1.545 2.198 0.363 521.970 o
2 2 33 160.625 136.931 4.396 1.644 o
2 2 34 56.392 53.454 2.198 8.858 o
2 2 35 80.288 70.290 2.934 4.849 o
2 2 36 48.532 51.256 2.198 9.680 o
2 2 37 10.616 10.616 0.736 104.437 o
2 2 38 22.421 21.605 1.099 40.412 o
2 2 39 32.102 39.178 1.835 15.516 o
2 2 40 8.645 9.154 0.736 111.891 o
2 2 41 5.455 5.858 0.736 124.499 o
2 2 42 21.093 20.506 1.099 41.895 o
2 2 43 0.547 0.363 0.736 138.454 o
2 2 44 2.238 2.561 0.736 134.601 o
2 2 45 1.345 1.835 0.736 136.543 o
2 2 46 8.485 9.517 1.099 56.255 o
2 2 47 0.594 1.462 1.099 62.140 o
2 2 48 1.660 0.363 0.736 137.119 o
2 2 49 21.245 23.430 1.835 18.775 o
2 2 50 14.339 13.177 1.099 50.399 o
2 3 0 5951.250 5992.950 257.379 0.001 o
2 3 1 6463.860 6252.530 180.858 0.001 o
2 3 2 2585.820 2707.790 60.410 0.007 o
2 3 3 1649.170 1727.340 36.980 0.017 o
2 3 4 4077.810 3770.630 91.896 0.003 o
2 3 5 4380.360 4424.880 116.425 0.002 o
2 3 6 1851.330 1933.460 43.937 0.013 o
2 3 7 661.690 675.854 12.451 0.116 o
2 3 8 1434.330 1457.140 27.463 0.025 o
2 3 9 521.403 544.781 11.715 0.168 o
2 3 10 812.437 833.645 17.210 0.072 o
2 3 11 1517.180 1524.870 33.320 0.021 o
2 3 12 1857.790 1869.030 46.134 0.013 o
2 3 13 162.064 178.660 4.396 1.472 o
2 3 14 1083.470 1042.330 22.331 0.043 o
2 3 15 680.638 707.340 16.474 0.094 o
2 3 16 1266.880 1227.590 29.651 0.029 o
2 3 17 99.440 109.468 2.561 4.019 o
2 3 18 376.033 380.397 8.791 0.319 o
2 3 19 119.227 117.161 2.198 3.597 o
2 3 20 478.430 474.490 10.253 0.210 o
2 3 21 111.600 96.291 2.561 3.840 o
2 3 22 90.876 94.819 2.198 5.130 o
2 3 23 108.329 109.105 2.198 4.094 o
2 3 24 29.905 30.387 0.736 44.417 o
2 3 25 31.191 33.320 0.736 41.141 o
2 3 26 152.250 151.207 4.023 1.776 o
2 3 27 11.983 10.616 0.363 222.407 o
2 3 28 121.863 124.480 2.934 2.913 o
2 3 29 1.988 1.835 0.363 516.145 o
2 3 30 119.990 123.018 3.297 2.725 o
2 3 31 33.788 32.221 1.099 28.953 o
2 3 32 33.305 34.046 1.099 28.704 o
2 3 33 2.465 2.561 0.363 496.828 o
2 3 34 154.659 153.768 5.122 1.413 o
2 3 35 10.932 10.979 0.736 103.060 o
2 3 36 2.661 3.297 0.736 133.221 o
2 3 37 15.822 15.375 1.099 48.290 o
2 3 38 4.224 4.759 0.736 128.603 o
2 3 39 9.165 8.418 0.736 111.475 o
2 3 40 28.472 28.562 1.462 23.681 o
2 3 41 54.565 55.279 2.561 7.420 o
2 3 42 3.605 3.660 0.736 131.061 o
2 3 43 8.635 10.253 0.736 110.411 o
2 3 44 4.081 2.934 0.736 130.833 o
2 3 45 22.873 24.166 1.835 18.438 o
2 3 46 10.098 9.517 1.099 55.108 o
2 3 47 3.529 2.934 1.099 60.923 o
2 3 48 1.017 2.561 1.099 61.878 o
2 3 49 3.593 5.858 0.736 128.781 o
2 3 50 1.961 1.462 0.736 135.915 o
2 4 0 38.175 36.244 1.099 25.473 o
2 4 1 6557.190 6602.900 200.628 0.001 o
2 4 2 7702.010 7650.000 231.751 0.001 o
2 4 3 2810.860 2828.610 60.410 0.006 o
2 4 4 4689.680 4646.010 141.317 0.002 o
2 4 5 209.149 225.893 4.396 1.057 o
2 4 6 1715.650 1930.530 41.376 0.014 o
2 4 7 1027.600 1092.120 21.968 0.044 o
2 4 8 2503.170 2578.550 51.619 0.008 o
2 4 9 996.050 966.180 20.869 0.050 o
2 4 10 349.438 371.605 7.319 0.385 o
2 4 11 864.688 824.491 18.309 0.066 o
2 4 12 344.442 349.274 7.319 0.402 o
2 4 13 131.029 133.997 2.934 2.642 o
2 4 14 1061.730 1054.040 24.892 0.040 o
2 4 15 114.399 112.765 2.561 3.513 o
2 4 16 257.189 261.411 6.220 0.662 o
2 4 17 229.509 234.684 5.495 0.834 o
2 4 18 502.936 503.778 12.078 0.176 o
2 4 19 146.952 140.218 2.934 2.321 o
2 4 20 1.808 1.835 0.363 520.184 o
2 4 21 462.212 459.106 9.154 0.235 o
2 4 22 354.261 337.559 6.956 0.409 o
2 4 23 3.878 3.660 0.363 449.501 o
2 4 24 340.092 333.537 8.055 0.391 o
2 4 25 2.975 3.297 0.363 475.876 o
2 4 26 37.491 37.706 0.736 32.831 o
2 4 27 100.690 101.050 2.934 3.704 o
2 4 28 37.286 38.805 1.099 25.276 o
2 4 29 1.268 1.462 0.363 535.807 o
2 4 30 85.256 86.774 2.561 4.984 o
2 4 31 43.648 43.937 1.099 21.239 o
2 4 32 2.309 2.198 0.363 504.702 o
2 4 33 31.438 30.750 0.736 42.339 o
2 4 34 29.206 30.387 1.099 32.353 o
2 4 35 79.688 69.927 3.660 3.724 o
2 4 36 4.332 3.660 0.363 438.444 o
2 4 37 16.121 15.748 1.099 47.891 o
2 4 38 2.592 2.561 0.736 133.998 o
2 4 39 5.463 6.593 0.736 123.584 o
2 4 40 1.980 2.198 0.736 135.317 o
2 4 41 8.767 8.055 0.736 113.059 o
2 4 42 3.936 3.297 0.736 130.757 o
2 4 43 1.341 1.099 0.736 137.054 o
2 4 44 23.909 23.430 1.462 26.136 o
2 4 45 3.730 4.396 1.099 60.519 o
2 4 46 2.634 1.835 1.099 61.475 o
2 4 47 0.007 0.363 1.099 62.388 o
2 4 48 0.599 0.000 0.736 138.591 o
2 4 49 5.955 7.319 1.099 58.590 o
2 4 50 2.735 4.023 0.736 132.407 o
2 5 0 446.835 469.732 11.715 0.205 o
2 5 1 317.054 346.351 6.593 0.462 o
2 5 2 518.722 539.659 10.253 0.183 o
2 5 3 995.313 1084.070 21.968 0.046 o
2 5 4 4851.160 4710.820 109.468 0.002 o
2 5 5 307.632 305.338 6.220 0.523 o
2 5 6 606.908 601.531 10.979 0.143 o
2 5 7 2430.940 2505.700 57.476 0.008 o
2 5 8 336.887 360.626 6.593 0.427 o
2 5 9 1671.800 1681.200 35.518 0.017 o
2 5 10 906.885 872.087 17.210 0.064 o
2 5 11 3.675 3.660 0.363 454.442 o
2 5 12 1680.300 1733.190 38.079 0.016 o
2 5 13 133.390 129.975 2.934 2.635 o
2 5 14 851.715 841.700 21.968 0.059 o
2 5 15 733.222 693.054 15.012 0.094 o
2 5 16 767.606 765.552 19.407 0.073 o
2 5 17 36.154 36.607 0.736 34.469 o
2 5 18 59.431 57.476 1.099 14.145 o
2 5 19 105.409 105.073 2.198 4.278 o
2 5 20 82.234 79.082 1.462 7.663 o
2 5 21 54.792 57.849 1.099 15.265 o
2 5 22 287.450 286.303 6.220 0.575 o
2 5 23 46.434 46.497 1.099 19.666 o
2 5 24 192.277 182.692 3.660 1.400 o
2 5 25 168.613 165.846 3.660 1.664 o
2 5 26 156.277 162.559 4.023 1.687 o
2 5 27 16.218 17.936 0.363 141.941 o
2 5 28 159.958 152.669 3.660 1.812 o
2 5 29 178.528 170.241 4.396 1.387 o
2 5 30 135.516 135.096 4.759 1.730 o
2 5 31 1.708 2.198 0.363 518.366 o
2 5 32 11.856 12.451 0.363 212.087 o
2 5 33 115.257 118.986 3.660 2.601 o
2 5 34 19.533 21.232 0.736 68.963 o
2 5 35 15.136 16.111 0.736 85.016 o
2 5 36 60.269 63.707 2.561 6.827 o
2 5 37 15.690 16.111 0.736 83.630 o
2 5 38 25.037 31.848 1.835 17.397 o
2 5 39 8.194 8.791 0.736 113.616 o
2 5 40 96.231 98.852 5.122 2.029 o
2 5 41 2.288 2.198 0.736 134.820 o
2 5 42 48.642 52.355 2.934 6.490 o
2 5 43 19.123 19.770 1.462 28.432 o
2 5 44 11.093 11.715 1.099 53.542 o
2 5 45 3.540 4.759 0.736 130.066 o
2 5 46 21.915 24.892 1.835 18.539 o
2 5 47 5.490 6.956 1.099 58.963 o
2 5 48 1.451 0.736 0.736 137.149 o
2 5 49 2.038 2.198 0.736 135.224 o
2 6 0 34.924 34.419 1.099 27.681 o
2 6 1 3476.140 3682.760 78.719 0.004 o
2 6 2 78.183 83.840 1.462 7.826 o
2 6 3 171.424 177.198 3.297 1.677 o
2 6 4 784.043 789.708 14.649 0.084 o
2 6 5 1038.720 1060.270 20.869 0.046 o
2 6 6 2253.860 2364.380 51.256 0.009 o
2 6 7 74.661 72.488 1.462 8.808 o
2 6 8 182.335 191.474 4.023 1.369 o
2 6 9 144.590 157.427 3.297 2.088 o
2 6 10 29.077 29.288 0.736 46.181 o
2 6 11 608.835 624.225 12.451 0.131 o
2 6 12 464.949 457.644 10.253 0.219 o
2 6 13 103.605 104.347 2.561 3.966 o
2 6 14 275.560 283.742 6.220 0.600 o
2 6 15 1196.200 1150.700 30.024 0.031 o
2 6 16 356.160 343.054 8.418 0.360 o
2 6 17 242.371 229.190 5.495 0.802 o
2 6 18 609.644 581.388 11.715 0.140 o
2 6 19 72.889 69.927 1.462 9.171 o
2 6 20 475.021 455.083 10.616 0.211 o
2 6 21 7.291 8.055 0.363 321.845 o
2 6 22 45.602 45.761 1.099 20.114 o
2 6 23 156.497 149.745 3.297 1.987 o
2 6 24 37.608 37.343 1.099 25.482 o
2 6 25 6.318 6.956 0.363 353.723 o
2 6 26 27.159 28.562 0.736 49.299 o
2 6 27 117.457 116.425 2.561 3.379 o
2 6 28 102.479 99.588 2.561 4.083 o
2 6 29 21.587 20.506 0.736 65.526 o
2 6 30 28.505 28.189 0.736 47.683 o
2 6 31 11.809 10.979 0.363 222.304 o
2 6 32 9.990 10.253 0.363 254.015 o
2 6 33 26.472 29.651 1.099 34.441 o
2 6 34 36.236 35.145 1.462 20.126 o
2 6 35 38.697 37.343 1.835 14.547 o
2 6 36 25.445 21.968 1.099 37.955 o
2 6 37 28.015 29.651 1.099 33.387 o
2 6 38 17.971 19.035 1.099 45.018 o
2 6 39 0.676 0.736 0.736 138.104 o
2 6 40 36.696 33.683 2.198 11.735 o
2 6 41 92.910 78.719 4.023 2.988 o
2 6 42 8.695 9.880 1.099 55.982 o
2 6 43 23.119 24.166 1.099 38.883 o
2 6 44 1.095 1.835 0.736 136.890 o
2 6 45 19.694 20.869 1.462 28.047 o
2 6 46 18.737 21.232 1.462 28.314 o
2 6 47 13.511 14.276 1.462 31.169 o
2 6 48 13.083 21.968 1.835 20.182 o
2 6 49 8.048 9.154 0.736 113.518 o
2 7 0 732.315 675.481 21.605 0.073 o
2 7 1 448.627 456.545 8.791 0.248 o
2 7 2 377.775 401.992 7.692 0.334 o
2 7 3 633.659 624.961 12.078 0.128 o
2 7 4 293.662 288.864 5.495 0.599 o
2 7 5 121.248 124.480 2.561 3.179 o
2 7 6 404.524 418.839 8.791 0.285 o
2 7 7 99.430 97.753 2.198 4.671 o
2 7 8 1625.980 1782.250 40.640 0.016 o
2 7 9 725.790 744.683 16.837 0.086 o
2 7 10 676.334 664.139 16.474 0.097 o
2 7 11 121.125 120.820 3.297 2.725 o
2 7 12 130.562 134.733 3.660 2.264 o
2 7 13 172.369 176.099 4.023 1.497 o
2 7 14 166.165 169.516 4.023 1.572 o
2 7 15 18.882 20.506 0.736 71.111 o
2 7 16 180.105 174.274 3.660 1.527 o
2 7 17 192.228 178.660 4.396 1.274 o
2 7 18 145.138 144.613 3.660 2.019 o
2 7 19 137.831 136.931 2.934 2.496 o
2 7 20 108.912 106.908 2.198 4.113 o
2 7 21 192.800 185.989 4.396 1.248 o
2 7 22 39.143 36.607 1.099 24.900 o
2 7 23 10.616 10.979 0.363 239.036 o
2 7 24 186.991 176.099 4.023 1.390 o
2 7 25 97.163 100.314 2.198 4.714 o
2 7 26 43.299 41.376 0.736 27.175 o
2 7 27 161.513 165.846 3.660 1.731 o
2 7 28 88.137 86.774 2.198 5.472 o
2 7 29 39.936 41.376 1.099 23.392 o
2 7 30 175.360 180.132 4.396 1.375 o
2 7 31 18.967 18.309 0.736 73.328 o
2 7 32 185.146 172.439 6.220 0.995 o
2 7 33 1.011 1.835 0.736 137.003 o
2 7 34 119.382 110.930 4.396 2.158 o
2 7 35 22.677 22.694 1.099 39.788 o
2 7 36 2.595 1.099 0.736 135.213 o
2 7 37 17.722 18.309 1.099 45.520 o
2 7 38 5.845 5.495 0.736 123.993 o
2 7 39 42.579 43.563 2.561 8.552 o
2 7 40 18.423 16.111 1.099 45.847 o
2 7 41 2.138 3.297 0.736 134.147 o
2 7 42 29.041 30.024 1.835 16.853 o
2 7 43 1.890 2.198 0.736 135.458 o
2 7 44 4.871 6.220 0.736 125.459 o
2 7 45 3.695 4.396 0.736 130.123 o
2 7 46 12.328 14.649 1.462 31.471 o
2 7 47 1.563 2.198 0.736 135.960 o
2 7 48 11.684 11.715 1.099 53.087 o
2 7 49 6.000 5.495 0.736 123.614 o
2 8 0 695.961 668.898 17.210 0.092 o
2 8 1 1695.570 1823.260 38.079 0.016 o
2 8 2 342.500 365.022 7.692 0.384 o
2 8 3 49.163 51.619 1.099 17.833 o
2 8 4 418.694 422.498 8.791 0.275 o
2 8 5 404.315 423.234 9.880 0.264 o
2 8 6 463.279 464.237 10.616 0.214 o
2 8 7 354.913 374.902 7.692 0.367 o
2 8 8 215.073 225.893 5.122 0.940 o
2 8 9 13.425 13.177 0.363 189.266 o
2 8 10 130.869 128.876 2.934 2.692 o
2 8 11 23.977 22.694 0.736 59.014 o
2 8 12 419.310 422.861 10.616 0.243 o
2 8 13 6.332 6.220 0.363 361.486 o
2 8 14 160.629 161.823 4.023 1.652 o
2 8 15 88.987 83.104 2.198 5.524 o
2 8 16 302.888 294.359 6.593 0.522 o
2 8 17 109.969 103.974 2.198 4.128 o
2 8 18 126.847 124.117 2.561 3.049 o
2 8 19 239.478 226.992 4.759 0.887 o
2 8 20 179.291 171.340 3.297 1.631 o
2 8 21 124.696 124.117 2.561 3.100 o
2 8 22 291.622 280.809 6.220 0.572 o
2 8 23 44.909 44.300 1.099 20.664 o
2 8 24 88.211 87.863 2.198 5.440 o
2 8 25 125.605 124.117 2.934 2.841 o
2 8 26 132.999 126.678 3.660 2.285 o
2 8 27 5.123 5.495 0.363 397.411 o
2 8 28 152.896 155.603 4.023 1.749 o
2 8 29 105.762 101.776 2.934 3.557 o
2 8 30 44.109 45.035 1.099 20.834 o
2 8 31 62.781 64.070 1.462 10.959 o
2 8 32 33.458 33.683 1.099 28.720 o
2 8 33 53.388 55.652 2.198 9.028 o
2 8 34 11.472 10.616 0.736 102.071 o
2 8 35 17.738 17.573 0.736 76.950 o
2 8 36 61.122 55.652 2.561 7.013 o
2 8 37 13.050 12.814 0.736 94.763 o
2 8 38 15.836 15.748 0.736 83.719 o
2 8 39 12.261 12.451 0.736 97.391 o
2 8 40 4.704 5.858 0.736 126.278 o
2 8 41 4.701 4.759 0.736 127.544 o
2 8 42 13.579 15.012 1.099 50.271 o
2 8 43 0.391 0.000 0.736 138.803 o
2 8 44 10.331 11.715 0.736 103.704 o
2 8 45 5.677 5.858 0.736 123.961 o
2 8 46 13.338 12.814 0.736 93.989 o
2 8 47 5.812 6.220 0.736 123.186 o
2 8 48 0.360 0.363 0.736 138.650 o
2 8 49 10.869 10.616 1.462 32.464 o
2 9 0 54.250 57.476 1.835 10.715 o
2 9 1 321.991 342.318 7.319 0.432 o
2 9 2 1039.580 1108.230 23.793 0.041 o
2 9 3 176.085 177.198 3.660 1.548 o
2 9 4 211.490 213.079 4.396 1.076 o
2 9 5 1203.940 1212.940 27.090 0.032 o
2 9 6 975.167 1023.290 22.331 0.047 o
2 9 7 839.783 877.218 24.529 0.054 o
2 9 8 419.265 429.818 12.078 0.218 o
2 9 9 497.083 505.240 12.451 0.174 o
2 9 10 813.076 808.017 19.035 0.069 o
2 9 11 395.742 408.586 9.880 0.273 o
2 9 12 698.488 667.063 19.035 0.085 o
2 9 13 191.966 195.869 6.220 0.931 o
2 9 14 146.619 139.492 3.660 2.031 o
2 9 15 100.161 101.413 2.561 4.131 o
2 9 16 107.355 108.732 2.561 3.778 o
2 9 17 328.040 313.766 6.593 0.470 o
2 9 18 86.904 83.840 1.835 6.304 o
2 9 19 346.154 327.306 8.055 0.388 o
2 9 20 168.475 156.329 3.660 1.710 o
2 9 21 282.578 277.149 5.858 0.614 o
2 9 22 47.861 47.596 1.099 18.954 o
2 9 23 49.648 49.421 1.462 14.754 o
2 9 24 394.688 366.484 8.791 0.310 o
2 9 25 46.392 45.035 1.099 19.953 o
2 9 26 126.408 123.381 3.297 2.610 o
2 9 27 41.444 41.739 1.099 22.635 o
2 9 28 8.962 9.154 0.363 280.156 o
2 9 29 41.888 41.739 1.099 22.441 o
2 9 30 166.140 140.218 4.759 1.483 o
2 9 31 5.165 6.220 0.363 387.971 o
2 9 32 44.712 45.035 1.835 12.954 o
2 9 33 69.711 65.905 2.561 6.237 o
2 9 34 27.074 25.991 1.462 24.596 o
2 9 35 40.499 39.178 1.835 14.095 o
2 9 36 1.625 1.099 0.736 136.666 o
2 9 37 13.242 13.177 0.736 93.760 o
2 9 38 5.720 5.858 0.736 123.855 o
2 9 39 0.110 0.736 0.736 138.715 o
2 9 40 31.464 31.123 1.835 16.330 o
2 9 41 1.279 1.462 0.736 136.893 o
2 9 42 2.519 3.297 0.736 133.476 o
2 9 43 3.091 3.297 0.363 473.074 o
2 9 44 9.559 9.154 0.736 109.379 o
2 9 45 5.579 5.858 0.736 124.198 o
2 9 46 4.293 5.495 0.736 127.633 o
2 9 47 1.477 1.835 0.736 136.353 o
2 9 48 2.149 1.835 0.736 135.337 o
2 10 0 1443.670 1407.350 41.376 0.019 o
2 10 1 572.084 585.058 14.649 0.129 o
2 10 2 112.956 116.062 2.561 3.507 o
2 10 3 1238.900 1269.320 35.881 0.025 o
2 10 4 705.716 711.000 16.474 0.091 o
2 10 5 55.912 56.377 1.462 12.775 o
2 10 6 703.903 720.154 18.309 0.084 o
2 10 7 3537.330 3871.310 121.919 0.003 o
2 10 8 776.123 736.628 20.506 0.071 o
2 10 9 225.146 238.344 5.858 0.805 o
2 10 10 21.392 21.968 0.736 64.474 o
2 10 11 777.500 779.828 19.770 0.071 o
2 10 12 688.982 683.537 16.111 0.096 o
2 10 13 229.659 225.893 5.495 0.847 o
2 10 14 82.742 79.445 1.835 6.760 o
2 10 15 279.766 271.291 7.692 0.519 o
2 10 16 136.090 139.492 3.297 2.329 o
2 10 17 465.824 438.972 9.154 0.238 o
2 10 18 88.175 84.576 1.835 6.193 o
2 10 19 15.067 14.649 0.363 165.280 o
2 10 20 55.063 51.256 1.099 16.095 o
2 10 21 112.543 108.006 2.561 3.634 o
2 10 22 6.272 6.220 0.363 362.807 o
2 10 23 19.925 19.407 0.363 113.172 o
2 10 24 155.116 147.910 3.297 2.015 o
2 10 25 247.828 246.762 6.220 0.701 o
2 10 26 286.951 288.138 8.418 0.461 o
2 10 27 55.060 53.817 1.462 13.180 o
2 10 28 120.551 122.282 3.297 2.722 o
2 10 29 56.960 58.948 1.462 12.350 o
2 10 30 31.259 29.651 0.736 43.206 o
2 10 31 20.204 21.968 0.736 66.829 o
2 10 32 44.688 43.201 1.835 13.101 o
2 10 33 10.994 10.616 0.736 103.390 o
2 10 34 2.894 2.198 0.736 133.786 o
2 10 35 25.325 24.166 1.099 37.226 o
2 10 36 85.221 82.379 3.660 3.478 o
2 10 37 27.772 28.562 1.462 23.918 o
2 10 38 14.922 15.375 0.736 86.490 o
2 10 39 30.180 30.750 1.462 22.744 o
2 10 40 1.777 3.297 0.363 504.300 o
2 10 41 8.706 8.418 0.736 112.729 o
2 10 42 3.598 4.023 0.736 130.707 o
2 10 43 3.424 3.297 0.363 465.000 o
2 10 44 7.337 6.220 0.736 119.319 o
2 10 45 6.486 6.956 0.736 120.565 o
2 10 46 0.462 1.099 0.363 555.213 o
2 10 47 0.193 1.462 0.736 138.240 o
2 10 48 7.994 8.055 0.736 115.150 o
2 11 0 757.208 731.869 28.189 0.053 o
2 11 1 1009.450 1004.990 25.991 0.042 o
2 11 2 17.580 19.407 0.363 127.249 o
2 11 3 133.255 140.954 3.297 2.360 o
2 11 4 768.582 791.180 22.331 0.065 o
2 11 5 297.618 303.513 7.319 0.489 o
2 11 6 673.164 677.316 16.837 0.096 o
2 11 7 102.088 103.248 2.934 3.636 o
2 11 8 266.007 253.356 5.858 0.677 o
2 11 9 48.292 48.695 1.099 18.613 o
2 11 10 9.383 10.979 0.363 257.879 o
2 11 11 49.542 47.596 1.099 18.374 o
2 11 12 179.912 179.759 4.023 1.427 o
2 11 13 308.233 303.876 6.220 0.523 o
2 11 14 313.614 299.480 6.593 0.501 o
2 11 15 33.482 32.584 0.736 39.035 o
2 11 16 127.002 123.018 2.934 2.824 o
2 11 17 71.022 72.125 1.462 9.265 o
2 11 18 104.190 99.588 2.198 4.434 o
2 11 19 7.855 8.055 0.363 310.721 o
2 11 20 176.412 174.637 4.023 1.472 o
2 11 21 23.978 24.529 0.736 57.418 o
2 11 22 91.166 88.236 2.198 5.279 o
2 11 23 67.511 68.093 1.462 9.983 o
2 11 24 25.548 23.793 0.736 55.408 o
2 11 25 136.007 135.459 2.934 2.540 o
2 11 26 22.155 21.232 0.736 63.711 o
2 11 27 38.810 39.178 1.099 24.436 o
2 11 28 66.538 68.466 1.835 8.664 o
2 11 29 296.178 298.018 6.956 0.512 o
2 11 30 20.025 21.232 0.736 67.943 o
2 11 31 52.072 52.718 1.835 11.321 o
2 11 32 21.840 19.770 0.736 65.753 o
2 11 33 61.669 58.948 2.198 8.172 o
2 11 34 14.482 14.649 0.736 88.554 o
2 11 35 7.009 7.319 0.363 335.142 o
2 11 36 26.172 26.364 1.099 35.810 o
2 11 37 2.212 2.198 0.363 506.929 o
2 11 38 18.887 20.506 1.099 43.670 o
2 11 39 4.153 4.396 0.363 433.839 o
2 11 40 24.971 25.265 1.099 37.082 o
2 11 41 5.569 5.858 0.736 124.222 o
2 11 42 2.213 1.462 0.736 135.528 o
2 11 43 7.480 7.319 0.736 117.504 o
2 11 44 6.103 5.858 0.736 122.915 o
2 11 45 2.485 1.835 0.363 504.828 o
2 11 46 3.194 3.660 0.736 131.874 o
2 11 47 1.294 1.835 0.363 531.340 o
2 12 0 120.282 124.117 3.660 2.485 o
2 12 1 94.481 92.259 2.198 5.019 o
2 12 2 449.044 453.621 12.451 0.198 o
2 12 3 17.787 17.573 0.363 131.980 o
2 12 4 260.667 266.170 5.858 0.675 o
2 12 5 550.885 542.220 12.451 0.154 o
2 12 6 228.942 234.311 5.495 0.836 o
2 12 7 5.742 6.593 0.363 370.491 o
2 12 8 208.668 216.739 4.759 1.032 o
2 12 9 229.041 231.388 5.858 0.804 o
2 12 10 239.203 231.751 5.495 0.808 o
2 12 11 18.254 17.210 0.363 130.049 o
2 12 12 281.281 284.468 5.858 0.609 o
2 12 13 171.869 161.087 3.660 1.656 o
2 12 14 258.999 246.762 5.122 0.759 o
2 12 15 348.260 334.262 6.956 0.418 o
2 12 16 674.109 657.546 14.276 0.108 o
2 12 17 58.520 56.751 1.099 14.454 o
2 12 18 97.093 97.017 2.198 4.790 o
2 12 19 114.690 115.689 2.561 3.464 o
2 12 20 143.202 134.733 3.297 2.260 o
2 12 21 137.956 123.744 3.297 2.420 o
2 12 22 217.413 214.178 5.122 0.954 o
2 12 23 140.510 127.404 3.297 2.353 o
2 12 24 129.393 117.161 3.660 2.402 o
2 12 25 201.399 201.727 5.122 1.046 o
2 12 26 9.598 9.517 0.363 266.269 o
2 12 27 23.829 22.331 0.736 59.597 o
2 12 28 25.124 23.793 0.736 56.108 o
2 12 29 28.636 29.288 1.099 33.093 o
2 12 30 53.639 54.553 1.835 10.986 o
2 12 31 19.036 18.672 0.736 72.773 o
2 12 32 90.705 89.698 3.297 3.703 o
2 12 33 1.476 1.099 0.363 535.257 o
2 12 34 19.044 18.672 0.736 72.755 o
2 12 35 37.814 36.980 1.462 19.383 o
2 12 36 36.703 37.706 1.462 19.603 o
2 12 37 56.178 57.849 2.198 8.684 o
2 12 38 14.126 16.474 0.736 87.120 o
2 12 39 12.730 13.177 0.736 95.136 o
2 12 40 81.704 83.104 3.297 4.020 o
2 12 41 3.752 4.759 0.736 129.620 o
2 12 42 35.004 37.706 1.835 15.143 o
2 12 43 1.292 0.363 0.363 546.435 o
2 12 44 5.470 5.122 0.736 125.342 o
2 12 45 8.261 8.791 0.736 113.435 o
2 12 46 9.465 8.791 0.736 110.138 o
2 12 47 2.652 2.561 0.736 133.892 o
2 13 0 91.226 85.302 2.561 4.766 o
2 13 1 20.832 23.430 0.736 64.143 o
2 13 2 60.899 60.773 1.462 11.520 o
2 13 3 180.797 185.616 3.660 1.476 o
2 13 4 27.636 30.750 0.736 47.124 o
2 13 5 111.924 114.963 2.561 3.551 o
2 13 6 58.614 59.674 1.099 14.078 o
2 13 7 44.954 45.035 1.099 20.502 o
2 13 8 186.269 187.451 4.023 1.355 o
2 13 9 119.357 120.447 2.561 3.277 o
2 13 10 45.105 45.035 1.099 20.444 o
2 13 11 381.417 367.210 9.517 0.303 o
2 13 12 80.965 74.686 1.835 7.081 o
2 13 13 529.534 522.812 10.616 0.179 o
2 13 14 16.534 15.748 0.363 147.975 o
2 13 15 64.977 62.608 1.462 10.737 o
2 13 16 246.420 227.728 5.122 0.827 o
2 13 17 165.896 160.724 3.660 1.713 o
2 13 18 247.244 236.509 5.122 0.810 o
2 13 19 99.490 91.160 1.835 5.310 o
2 13 20 70.680 69.192 1.835 8.219 o
2 13 21 12.504 12.078 0.363 206.336 o
2 13 22 132.357 118.623 3.297 2.550 o
2 13 23 72.119 70.290 1.835 8.032 o
2 13 24 121.449 106.908 2.934 3.112 o
2 13 25 10.855 11.352 0.363 232.899 o
2 13 26 22.610 21.232 0.736 62.844 o
2 13 27 32.820 29.651 0.736 41.375 o
2 13 28 131.203 125.942 4.023 2.132 o
2 13 29 58.627 58.212 2.198 8.458 o
2 13 30 8.030 8.791 0.736 114.060 o
2 13 31 11.365 10.253 0.736 102.867 o
2 13 32 6.399 6.220 0.363 360.007 o
2 13 33 35.191 35.145 1.462 20.444 o
2 13 34 17.805 17.936 0.736 76.374 o
2 13 35 0.350 0.363 0.363 563.698 o
2 13 36 18.839 18.672 0.736 73.209 o
2 13 37 46.547 47.959 1.835 12.453 o
2 13 38 15.215 16.474 0.736 84.362 o
2 13 39 4.978 5.858 0.736 125.635 o
2 13 40 3.319 2.934 0.363 471.954 o
2 13 41 16.493 16.111 1.099 47.435 o
2 13 42 1.675 1.099 0.363 531.055 o
2 13 43 0.396 0.363 0.736 138.614 o
2 13 44 6.806 7.319 0.736 119.269 o
2 13 45 5.525 5.122 0.736 125.211 o
2 13 46 4.459 5.495 0.736 127.258 o
2 14 0 60.236 66.268 1.835 9.459 o
2 14 1 19.708 20.133 0.363 112.368 o
2 14 2 121.575 128.140 2.561 3.126 o
2 14 3 239.575 237.608 5.122 0.833 o
2 14 4 178.452 183.055 3.660 1.505 o
2 14 5 29.746 30.750 0.736 44.388 o
2 14 6 104.053 99.215 2.561 4.036 o
2 14 7 36.506 38.442 1.099 25.763 o
2 14 8 226.847 231.751 5.495 0.847 o
2 14 9 129.268 133.634 2.934 2.678 o
2 14 10 244.648 239.443 5.495 0.780 o
2 14 11 273.729 273.852 5.858 0.636 o
2 14 12 423.827 417.740 9.154 0.267 o
2 14 13 267.437 263.972 5.858 0.661 o
2 14 14 146.267 145.712 3.297 2.142 o
2 14 15 626.659 592.014 12.814 0.129 o
2 14 16 81.886 80.544 1.835 6.783 o
2 14 17 13.792 14.649 0.363 177.624 o
2 14 18 8.034 8.418 0.363 303.802 o
2 14 19 71.475 68.466 1.835 8.178 o
2 14 20 5.594 5.495 0.363 386.430 o
2 14 21 1.947 2.198 0.363 512.981 o
2 14 22 47.341 48.332 1.099 19.007 o
2 14 23 33.900 31.848 0.736 38.982 o
2 14 24 105.346 88.962 2.934 3.743 o
2 14 25 4.301 4.759 0.363 425.847 o
2 14 26 22.570 21.968 0.736 62.228 o
2 14 27 62.154 58.948 1.835 9.658 o
2 14 28 27.352 27.463 1.099 34.589 o
2 14 29 94.727 94.819 3.297 3.543 o
2 14 30 4.962 5.122 0.736 126.532 o
2 14 31 55.541 55.279 2.198 8.853 o
2 14 32 19.525 20.506 0.736 69.742 o
2 14 33 1.476 1.835 0.363 527.444 o
2 14 34 1.702 1.462 0.363 526.592 o
2 14 35 5.571 7.319 0.736 122.419 o
2 14 36 5.837 5.858 0.363 376.680 o
2 14 37 13.962 14.276 0.736 90.396 o
2 14 38 0.917 0.363 0.736 138.042 o
2 14 39 0.531 0.363 0.736 138.471 o
2 14 40 23.144 24.529 1.099 38.726 o
2 14 41 1.841 2.198 0.363 515.386 o
2 14 42 4.923 4.759 0.736 127.038 o
2 14 43 17.018 15.748 1.099 47.152 o
2 14 44 1.964 2.198 0.363 512.604 o
2 14 45 1.279 1.462 0.363 535.572 o
2 14 46 0.619 0.363 1.462 35.223 o
2 15 0 235.628 233.212 6.593 0.714 o
2 15 1 16.518 17.210 0.363 142.420 o
2 15 2 325.908 321.811 6.220 0.481 o
2 15 3 45.657 46.497 1.099 19.955 o
2 15 4 36.040 39.178 0.736 33.439 o
2 15 5 25.175 26.364 0.736 53.936 o
2 15 6 105.103 103.611 2.198 4.319 o
2 15 7 57.280 58.948 1.099 14.489 o
2 15 8 34.691 35.518 0.736 36.335 o
2 15 9 10.629 10.979 0.363 238.832 o
2 15 10 150.286 146.448 3.297 2.085 o
2 15 11 65.631 64.806 1.462 10.478 o
2 15 12 136.535 135.096 3.297 2.355 o
2 15 13 160.858 163.285 3.297 1.859 o
2 15 14 82.656 83.104 1.835 6.631 o
2 15 15 45.116 45.035 1.099 20.439 o
2 15 16 138.158 136.558 3.297 2.320 o
2 15 17 14.306 13.913 0.363 176.147 o
2 15 18 60.641 58.212 1.462 11.775 o
2 15 19 2.767 2.934 0.363 485.241 o
2 15 20 6.617 6.220 0.363 355.234 o
2 15 21 354.486 337.196 9.880 0.323 o
2 15 22 129.075 124.480 3.660 2.355 o
2 15 23 220.523 218.201 5.495 0.891 o
2 15 24 7.670 8.055 0.363 314.336 o
2 15 25 37.275 40.640 1.099 24.827 o
2 15 26 105.060 105.073 3.297 3.194 o
2 15 27 37.613 36.607 1.462 19.497 o
2 15 28 106.964 108.006 5.495 1.734 o
2 15 29 87.064 90.797 3.297 3.781 o
2 15 30 26.342 27.826 1.099 35.170 o
2 15 31 62.127 63.707 2.561 6.719 o
2 15 32 34.035 31.485 1.099 29.024 o
2 15 33 21.168 22.331 1.099 41.111 o
2 15 34 75.375 82.741 3.297 4.197 o
2 15 35 10.028 10.253 0.736 106.566 o
2 15 36 1.412 1.462 0.363 532.797 o
2 15 37 6.240 6.956 0.736 121.191 o
2 15 38 16.635 16.837 0.736 80.429 o
2 15 39 15.960 15.375 0.736 83.873 o
2 15 40 2.858 3.297 0.736 132.858 o
2 15 41 32.811 35.518 1.462 21.125 o
2 15 42 5.149 5.858 0.736 125.231 o
2 15 43 7.807 9.517 0.736 113.681 o
2 15 44 0.757 0.736 0.363 553.113 o
2 15 45 11.776 10.979 1.099 53.300 o
2 16 0 31.846 34.782 1.099 29.342 o
2 16 1 265.229 267.995 5.858 0.662 o
2 16 2 409.677 418.466 9.154 0.275 o
2 16 3 18.816 19.770 0.363 118.469 o
2 16 4 8.323 8.791 0.363 294.890 o
2 16 5 303.717 313.393 6.956 0.490 o
2 16 6 193.239 196.605 4.396 1.215 o
2 16 7 17.651 18.309 0.363 130.413 o
2 16 8 8.440 8.791 0.363 292.751 o
2 16 9 96.401 101.050 2.198 4.731 o
2 16 10 92.723 88.962 1.835 5.763 o
2 16 11 78.828 77.620 1.835 7.134 o
2 16 12 30.355 30.024 0.736 44.083 o
2 16 13 48.309 48.695 1.099 18.607 o
2 16 14 27.273 28.189 0.736 49.402 o
2 16 15 0.479 0.000 0.363 564.590 o
2 16 16 64.173 61.872 1.462 10.914 o
2 16 17 53.340 53.454 1.099 16.273 o
2 16 18 29.166 27.826 0.736 47.033 o
2 16 19 28.607 27.463 0.736 48.040 o
2 16 20 12.021 12.451 0.363 210.014 o
2 16 21 56.914 55.279 1.462 12.691 o
2 16 22 78.756 67.004 2.561 5.741 o
2 16 23 16.241 16.111 0.363 148.867 o
2 16 24 38.782 38.079 1.462 18.944 o
2 16 25 85.175 80.181 2.934 4.503 o
2 16 26 0.777 1.835 0.363 542.042 o
2 16 27 32.137 32.584 1.099 29.824 o
2 16 28 38.150 42.465 1.835 14.212 o
2 16 29 16.923 17.573 0.736 78.862 o
2 16 30 23.979 24.529 1.099 38.094 o
2 16 31 0.814 0.000 0.363 558.783 o
2 16 32 14.898 15.375 0.736 86.551 o
2 16 33 28.240 28.189 1.099 33.729 o
2 16 34 9.836 10.616 0.736 106.597 o
2 16 35 34.122 33.683 1.462 21.001 o
2 16 36 2.267 2.198 0.363 505.662 o
2 16 37 1.350 1.099 0.363 537.871 o
2 16 38 8.473 8.055 0.736 113.857 o
2 16 39 16.988 16.837 1.099 46.728 o
2 16 40 16.095 19.407 1.099 46.406 o
2 16 41 6.731 7.319 0.736 119.464 o
2 16 42 13.753 13.913 1.099 50.575 o
2 16 43 4.602 4.759 0.736 127.764 o
2 16 44 6.013 5.122 0.736 124.039 o
2 17 0 28.016 27.826 0.736 48.609 o
2 17 1 31.745 31.123 0.736 41.764 o
2 17 2 73.167 77.620 1.462 8.685 o
2 17 3 264.309 260.312 5.858 0.673 o
2 17 4 19.658 19.770 0.363 113.647 o
2 17 5 266.665 261.774 6.220 0.641 o
2 17 6 69.809 68.466 1.462 9.651 o
2 17 7 25.695 25.991 0.736 53.410 o
2 17 8 52.042 51.619 1.462 14.005 o
2 17 9 94.955 95.555 2.198 4.920 o
2 17 10 27.023 24.892 0.736 52.206 o
2 17 11 187.560 192.573 4.396 1.260 o
2 17 12 158.530 161.460 4.023 1.672 o
2 17 13 53.600 55.279 1.462 13.322 o
2 17 14 50.003 47.959 1.462 14.837 o
2 17 15 3.202 4.023 0.363 461.571 o
2 17 16 104.230 102.875 2.561 3.970 o
2 17 17 76.290 72.488 1.835 7.559 o
2 17 18 74.767 72.861 1.835 7.676 o
2 17 19 165.967 146.448 4.396 1.563 o
2 17 20 92.666 89.335 2.198 5.177 o
2 17 21 26.891 26.364 0.736 51.293 o
2 17 22 40.202 39.541 1.462 18.336 o
2 17 23 162.239 148.646 5.858 1.204 o
2 17 24 7.713 8.055 0.736 115.905 o
2 17 25 43.530 42.838 1.835 13.311 o
2 17 26 24.191 22.331 1.099 38.765 o
2 17 27 29.036 28.925 1.099 32.947 o
2 17 28 18.606 19.770 0.736 72.511 o
2 17 29 13.072 13.913 0.736 93.231 o
2 17 30 5.454 6.956 0.736 123.161 o
2 17 31 30.594 30.024 1.462 22.727 o
2 17 32 20.692 19.770 1.099 42.510 o
2 17 33 1.863 2.561 0.363 510.783 o
2 17 34 23.168 24.892 1.099 38.569 o
2 17 35 7.121 8.055 0.736 117.481 o
2 17 36 7.645 8.418 0.736 115.599 o
2 17 37 0.550 0.363 0.363 560.251 o
2 17 38 3.176 3.297 0.363 471.021 o
2 17 39 13.792 12.078 0.736 93.759 o
2 17 40 8.978 9.517 0.736 110.479 o
2 17 41 7.001 7.692 0.736 118.275 o
2 17 42 9.523 10.616 0.736 107.462 o
2 17 43 3.260 3.660 0.736 131.745 o
2 18 0 156.748 159.262 4.396 1.585 o
2 18 1 24.101 23.793 0.736 57.839 o
2 18 2 46.975 45.398 1.099 19.669 o
2 18 3 111.523 113.128 2.561 3.589 o
2 18 4 23.445 24.892 0.736 58.023 o
2 18 5 126.806 134.733 2.934 2.714 o
2 18 6 385.348 371.605 8.055 0.332 o
2 18 7 19.756 20.869 0.736 68.876 o
2 18 8 68.336 68.093 1.835 8.502 o
2 18 9 98.898 96.654 2.561 4.258 o
2 18 10 121.000 116.788 2.934 3.013 o
2 18 11 305.255 294.359 10.616 0.351 o
2 18 12 9.488 9.154 0.363 271.138 o
2 18 13 33.784 33.683 1.099 28.532 o
2 18 14 27.793 26.364 0.736 49.967 o
2 18 15 169.962 162.559 4.759 1.384 o
2 18 16 73.485 70.663 2.198 6.841 o
2 18 17 98.038 97.017 2.561 4.282 o
2 18 18 12.469 11.715 0.363 209.011 o
2 18 19 49.182 46.497 1.099 18.685 o
2 18 20 79.759 74.323 4.023 3.236 o
2 18 21 26.169 27.826 1.099 35.292 o
2 18 22 3.558 4.023 0.736 130.788 o
2 18 23 1.806 1.462 0.736 136.146 o
2 18 24 53.325 49.794 1.835 11.350 o
2 18 25 16.521 15.375 0.736 82.485 o
2 18 26 21.790 22.331 1.099 40.622 o
2 18 27 25.129 23.430 1.099 37.645 o
2 18 28 0.952 0.363 0.363 552.949 o
2 18 29 7.342 6.956 0.736 118.344 o
2 18 30 4.234 4.396 0.363 431.859 o
2 18 31 45.211 45.761 1.835 12.822 o
2 18 32 0.890 1.462 0.363 543.524 o
2 18 33 1.127 0.736 0.363 546.015 o
2 18 34 0.208 0.000 0.363 569.024 o
2 18 35 24.855 24.892 1.099 37.305 o
2 18 36 1.797 2.198 0.363 516.370 o
2 18 37 1.095 0.000 0.363 553.662 o
2 18 38 2.310 2.561 0.363 500.461 o
2 18 39 9.356 8.055 0.736 111.448 o
2 18 40 1.064 0.363 0.363 550.843 o
2 18 41 1.011 1.099 0.363 544.719 o
2 18 42 1.537 1.835 0.736 136.267 o
2 19 0 183.953 168.417 4.759 1.281 o
2 19 1 8.153 9.154 0.363 294.684 o
2 19 2 19.689 21.232 0.736 68.638 o
2 19 3 173.276 175.736 4.023 1.491 o
2 19 4 78.244 77.983 1.835 7.167 o
2 19 5 5.594 6.220 0.363 378.089 o
2 19 6 108.883 108.369 2.561 3.737 o
2 19 7 71.838 72.488 1.835 7.956 o
2 19 8 6.370 6.956 0.363 352.587 o
2 19 9 10.369 9.517 0.363 253.848 o
2 19 10 160.539 164.757 4.023 1.640 o
2 19 11 35.169 36.980 1.099 26.848 o
2 19 12 36.858 35.881 1.099 26.244 o
2 19 13 23.213 26.364 0.736 57.159 o
2 19 14 111.009 112.765 3.297 2.992 o
2 19 15 44.886 45.398 1.462 16.337 o
2 19 16 129.556 125.579 4.396 1.976 o
2 19 17 1.142 1.462 0.363 538.419 o
2 19 18 105.820 108.006 3.660 2.847 o
2 19 19 2.327 1.835 0.736 135.051 o
2 19 20 48.369 46.134 2.198 9.940 o
2 19 21 21.392 20.133 1.099 41.805 o
2 19 22 3.012 4.023 0.736 131.876 o
2 19 23 17.544 17.210 1.099 46.117 o
2 19 24 78.798 72.861 2.934 4.856 o
2 19 25 40.148 38.805 2.934 7.142 o
2 19 26 69.618 67.367 2.934 5.308 o
2 19 27 31.852 31.485 1.462 22.076 o
2 19 28 25.459 27.090 1.462 24.963 o
2 19 29 31.805 31.123 1.835 16.270 o
2 19 30 41.734 39.904 3.660 4.871 o
2 19 31 12.156 13.177 1.099 52.147 o
2 19 32 6.928 8.418 0.736 117.509 o
2 19 33 41.310 43.937 1.835 13.577 o
2 19 34 21.570 21.968 1.099 40.937 o
2 19 35 3.546 4.759 0.736 130.055 o
2 19 36 1.465 2.198 0.736 136.106 o
2 19 37 2.528 3.660 0.736 133.131 o
2 19 38 12.382 11.352 0.736 98.560 o
2 19 39 4.301 6.593 0.736 126.358 o
2 19 40 12.019 9.880 1.099 53.536 o
2 19 41 4.216 5.122 0.736 128.221 o
2 20 0 53.776 53.091 1.835 11.066 o
2 20 1 77.182 76.884 1.835 7.298 o
2 20 2 9.091 9.154 0.363 277.924 o
2 20 3 35.483 36.607 1.099 26.780 o
2 20 4 23.141 24.166 0.736 59.190 o
2 20 5 46.420 48.695 1.099 19.270 o
2 20 6 124.589 127.404 2.934 2.828 o
2 20 7 28.310 29.651 0.736 46.957 o
2 20 8 144.479 142.416 3.297 2.189 o
2 20 9 13.057 13.550 0.363 191.274 o
2 20 10 163.607 168.417 4.396 1.498 o
2 20 11 17.006 17.210 0.736 79.094 o
2 20 12 50.391 50.157 1.835 11.733 o
2 20 13 176.246 174.274 4.759 1.309 o
2 20 14 202.446 202.100 7.692 0.715 o
2 20 15 47.758 45.035 2.198 10.053 o
2 20 16 61.913 62.608 2.198 8.003 o
2 20 17 19.469 21.232 1.462 28.062 o
2 20 18 46.738 48.695 2.198 9.974 o
2 20 19 52.616 49.058 1.835 11.498 o
2 20 20 8.251 6.956 0.736 115.936 o
2 20 21 18.210 17.936 1.099 45.273 o
2 20 22 65.725 57.476 4.023 3.609 o
2 20 23 4.674 5.122 0.736 127.194 o
2 20 24 31.263 27.826 1.835 16.655 o
2 20 25 8.626 9.880 1.099 56.030 o
2 20 26 13.232 13.550 1.099 51.141 o
2 20 27 43.044 40.640 1.835 13.563 o
2 20 28 32.282 32.947 1.462 21.701 o
2 20 29 33.350 35.145 1.835 15.649 o
2 20 30 19.541 19.770 1.099 43.439 o
2 20 31 21.774 23.793 1.099 40.063 o
2 20 32 5.092 6.956 0.736 124.046 o
2 20 33 3.863 4.759 0.736 129.385 o
2 20 34 20.066 19.035 1.099 43.311 o
2 20 35 4.476 4.396 0.736 128.449 o
2 20 36 4.990 4.759 0.736 126.886 o
2 20 37 3.205 3.297 0.736 132.203 o
2 20 38 2.539 2.561 0.736 134.089 o
2 20 39 4.039 3.297 0.736 130.546 o
2 20 40 1.383 1.099 0.736 136.998 o
2 21 0 65.700 63.334 2.198 7.675 o
2 21 1 1.892 2.561 0.363 510.113 o
2 21 2 71.835 73.960 1.835 7.889 o
2 21 3 4.624 4.023 0.363 426.937 o
2 21 4 17.845 17.210 0.363 132.832 o
2 21 5 180.944 179.033 4.023 1.422 o
2 21 6 55.103 56.751 1.099 15.328 o
2 21 7 43.786 43.937 1.099 21.183 o
2 21 8 2.883 2.561 0.363 486.934 o
2 21 9 42.486 45.035 1.099 21.490 o
2 21 10 22.578 22.694 0.736 61.537 o
2 21 11 34.287 33.320 1.099 28.349 o
2 21 12 20.459 20.133 0.736 68.182 o
2 21 13 82.221 69.564 3.660 3.674 o
2 21 14 15.931 14.276 1.099 48.652 o
2 21 15 15.294 15.748 1.099 48.571 o
2 21 16 24.451 24.892 1.462 25.693 o
2 21 17 3.798 4.759 0.736 129.522 o
2 21 18 26.383 29.288 1.462 24.268 o
2 21 19 35.613 35.881 1.835 15.195 o
2 21 20 44.146 44.300 2.561 8.427 o
2 21 21 2.529 2.934 0.736 133.781 o
2 21 22 51.877 56.751 3.297 5.268 o
2 21 23 41.614 41.739 3.297 5.798 o
2 21 24 17.209 17.210 1.099 46.394 o
2 21 25 23.119 26.727 2.198 13.435 o
2 21 26 33.370 36.980 1.835 15.487 o
2 21 27 16.943 14.649 1.099 47.667 o
2 21 28 15.747 15.012 1.099 48.500 o
2 21 29 3.999 4.396 0.736 129.481 o
2 21 30 11.803 12.078 1.099 52.854 o
2 21 31 2.166 2.198 0.736 135.018 o
2 21 32 7.971 9.154 1.099 56.730 o
2 21 33 0.636 0.736 0.736 138.150 o
2 21 34 8.283 8.418 0.736 113.879 o
2 21 35 4.726 5.858 0.736 126.226 o
2 21 36 7.021 8.055 0.736 117.744 o
2 21 37 1.265 0.736 1.099 62.062 o
2 21 38 8.945 8.055 1.099 56.441 o
2 22 0 26.335 28.189 1.099 35.046 o
2 22 1 83.675 87.137 2.561 5.044 o
2 22 2 25.573 25.991 0.736 53.602 o
2 22 3 9.542 10.253 0.363 261.154 o
2 22 4 106.832 107.270 2.561 3.817 o
2 22 5 69.647 73.960 1.835 8.091 o
2 22 6 38.630 38.805 1.099 24.613 o
2 22 7 14.424 15.012 0.736 88.235 o
2 22 8 3.290 4.396 0.363 454.860 o
2 22 9 13.236 13.913 0.736 92.793 o
2 22 10 4.511 4.759 0.363 420.773 o
2 22 11 39.424 38.805 1.835 14.304 o
2 22 12 25.279 26.727 1.835 17.802 o
2 22 13 77.104 79.818 4.396 2.850 o
2 22 14 49.492 45.035 2.561 8.060 o
2 22 15 32.233 34.046 1.835 15.940 o
2 22 16 11.084 11.352 1.099 53.688 o
2 22 17 43.259 49.058 2.561 8.331 o
2 22 18 5.657 5.495 0.736 124.449 o
2 22 19 36.492 36.607 1.835 14.982 o
2 22 20 10.607 8.418 1.099 55.137 o
2 22 21 4.695 4.396 0.736 127.964 o
2 22 22 25.568 24.892 1.462 25.305 o
2 22 23 4.806 4.023 0.736 128.130 o
2 22 24 0.004 0.000 0.736 139.169 o
2 22 25 2.309 1.835 0.736 135.080 o
2 22 26 22.441 22.694 1.462 26.776 o
2 22 27 23.486 24.529 1.462 26.092 o
2 22 28 35.323 35.145 1.835 15.308 o
2 22 29 27.624 28.925 1.462 23.907 o
2 22 30 21.733 24.529 1.462 26.703 o
2 22 31 3.183 3.660 0.736 131.895 o
2 22 32 5.762 6.593 1.099 58.912 o
2 22 33 8.811 9.517 1.099 56.028 o
2 22 34 5.775 5.495 0.736 124.163 o
2 22 35 1.551 2.561 0.736 135.702 o
2 22 36 0.033 -0.363 0.736 139.144 o
2 22 37 2.445 1.835 1.099 61.541 o
2 23 0 2.777 3.297 0.736 133.008 o
2 23 1 12.134 11.715 0.736 98.741 o
2 23 2 9.872 10.253 0.736 106.998 o
2 23 3 26.679 27.463 1.099 35.060 o
2 23 4 18.368 19.035 0.736 73.853 o
2 23 5 23.886 25.991 1.099 37.617 o
2 23 6 6.595 6.956 0.736 120.285 o
2 23 7 71.309 71.762 3.297 4.466 o
2 23 8 44.521 45.398 1.835 12.956 o
2 23 9 71.293 63.707 2.561 6.211 o
2 23 10 8.744 8.791 1.099 56.327 o
2 23 11 71.347 59.311 3.297 4.646 o
2 23 12 18.469 17.210 1.462 29.090 o
2 23 13 50.646 50.893 2.934 6.436 o
2 23 14 0.287 0.000 0.736 138.905 o
2 23 15 34.383 27.463 2.198 12.289 o
2 23 16 15.857 16.111 1.099 47.959 o
2 23 17 52.091 51.619 3.660 4.530 o
2 23 18 18.248 17.573 1.099 45.390 o
2 23 19 9.505 9.880 1.099 55.406 o
2 23 20 3.393 4.396 1.099 60.669 o
2 23 21 4.861 4.396 1.099 59.981 o
2 23 22 31.288 29.288 1.835 16.523 o
2 23 23 2.224 2.198 0.736 134.924 o
2 23 24 21.462 20.869 1.462 27.434 o
2 23 25 12.001 12.814 1.099 52.411 o
2 23 26 2.389 2.934 0.736 134.026 o
2 23 27 17.340 17.210 1.099 46.286 o
2 23 28 1.987 2.198 0.736 135.306 o
2 23 29 0.233 -0.363 0.736 138.957 o
2 23 30 10.884 11.352 1.099 53.840 o
2 23 31 14.216 17.210 1.099 48.855 o
2 23 32 2.362 2.198 0.736 134.698 o
2 23 33 0.973 1.462 1.099 62.044 o
2 23 34 5.971 6.956 0.736 121.871 o
2 23 35 11.584 10.979 1.099 53.448 o
2 23 36 22.073 20.133 2.198 13.833 o
2 24 0 27.242 27.826 1.835 17.363 o
2 24 1 42.145 41.739 1.462 17.509 o
2 24 2 30.069 32.221 1.099 31.210 o
2 24 3 2.497 2.561 0.363 496.064 o
2 24 4 8.436 9.517 0.736 111.966 o
2 24 5 28.124 29.288 1.835 17.079 o
2 24 6 35.591 31.485 1.462 20.886 o
2 24 7 78.768 80.917 3.297 4.129 o
2 24 8 63.965 61.509 2.934 5.651 o
2 24 9 16.520 16.837 1.099 47.114 o
2 24 10 34.530 26.727 1.835 16.178 o
2 24 11 11.827 11.715 1.099 52.977 o
2 24 12 37.047 39.541 2.198 11.399 o
2 24 13 5.761 5.858 0.736 123.757 o
2 24 14 11.855 11.715 1.099 52.955 o
2 24 15 24.666 21.232 1.462 26.255 o
2 24 16 10.874 11.352 1.099 53.847 o
2 24 17 12.110 13.550 1.099 52.036 o
2 24 18 24.503 32.584 2.198 13.020 o
2 24 19 1.707 2.934 1.099 61.604 o
2 24 20 2.945 3.660 1.099 61.013 o
2 24 21 44.631 36.244 2.198 10.797 o
2 24 22 26.798 26.727 1.835 17.537 o
2 24 23 7.157 7.692 1.099 57.741 o
2 24 24 3.226 2.934 0.736 132.509 o
2 24 25 4.616 5.495 1.099 59.828 o
2 24 26 1.780 2.198 0.736 135.630 o
2 24 27 5.265 5.495 0.736 125.387 o
2 24 28 9.067 10.616 1.099 55.456 o
2 24 29 2.279 1.462 0.736 135.426 o
2 24 30 3.298 2.561 0.736 132.724 o
2 24 31 14.964 16.111 1.462 30.427 o
2 24 32 1.948 1.835 0.736 135.650 o
2 24 33 0.280 0.000 0.736 138.912 o
2 24 34 0.036 2.198 1.462 35.199 o
2 25 0 16.588 16.837 1.099 47.058 o
2 25 1 24.637 25.991 1.099 37.060 o
2 25 2 2.479 2.198 0.363 500.746 o
2 25 3 9.156 10.253 0.736 108.976 o
2 25 4 2.386 3.660 0.363 485.678 o
2 25 5 14.304 14.276 0.736 89.500 o
2 25 6 20.219 20.869 1.099 42.449 o
2 25 7 0.027 0.363 0.736 138.980 o
2 25 8 53.855 54.553 2.561 7.486 o
2 25 9 20.687 21.232 1.462 27.640 o
2 25 10 32.661 33.683 2.198 12.147 o
2 25 11 4.837 5.122 0.736 126.821 o
2 25 12 15.965 15.375 1.099 48.172 o
2 25 13 10.241 11.715 1.099 54.189 o
2 25 14 119.441 73.587 7.319 1.141 o
2 25 15 23.540 23.793 1.462 26.201 o
2 25 16 20.021 18.672 1.462 28.312 o
2 25 17 25.127 24.892 2.198 13.332 o
2 25 18 18.971 20.506 1.835 19.388 o
2 25 19 40.937 34.046 2.198 11.283 o
2 25 20 9.666 9.154 1.099 55.551 o
2 25 21 5.471 5.122 1.099 59.479 o
2 25 22 1.511 1.835 1.099 61.840 o
2 25 23 4.136 3.660 0.736 129.969 o
2 25 24 2.341 2.198 0.736 134.731 o
2 25 25 0.443 0.363 0.736 138.565 o
2 25 26 9.004 10.616 1.099 55.502 o
2 25 27 0.541 0.363 0.736 138.460 o
2 25 28 5.499 5.495 0.736 124.830 o
2 25 29 10.200 10.616 1.099 54.630 o
2 25 30 4.682 6.220 1.099 59.606 o
2 25 31 3.805 3.297 0.736 131.023 o
2 25 32 2.316 2.934 0.736 134.152 o
2 26 0 17.042 16.837 1.099 46.684 o
2 26 1 13.665 15.375 0.736 89.736 o
2 26 2 4.442 5.122 0.363 418.073 o
2 26 3 9.787 10.616 0.736 106.729 o
2 26 4 8.796 9.517 0.736 110.981 o
2 26 5 7.144 6.956 0.736 118.862 o
2 26 6 0.390 0.000 0.736 138.804 o
2 26 7 18.332 20.133 1.099 44.274 o
2 26 8 10.241 11.352 0.736 104.457 o
2 26 9 57.409 60.047 3.297 5.051 o
2 26 10 4.966 3.660 0.736 128.180 o
2 26 11 12.630 12.451 1.099 52.058 o
2 26 12 0.864 0.363 0.736 138.102 o
2 26 13 0.380 0.363 0.736 138.630 o
2 26 14 22.638 20.133 1.462 27.153 o
2 26 15 0.155 0.363 0.736 138.857 o
2 26 16 11.943 7.319 1.462 32.618 o
2 26 17 7.440 7.692 1.462 33.668 o
2 26 18 0.913 1.462 1.099 62.059 o
2 26 19 3.116 2.561 1.099 61.163 o
2 26 20 1.477 1.462 1.099 61.904 o
2 26 21 4.847 2.934 0.736 129.230 o
2 26 22 5.606 5.122 1.099 59.407 o
2 26 23 4.257 4.396 0.736 128.927 o
2 26 24 0.647 1.099 1.099 62.172 o
2 26 25 11.851 15.012 1.099 51.661 o
2 26 26 2.020 2.561 0.736 134.962 o
2 26 27 3.972 4.396 0.736 129.538 o
2 26 28 1.614 2.561 0.736 135.605 o
2 26 29 5.371 5.495 0.736 125.134 o
2 26 30 7.294 6.956 1.099 57.886 o
2 26 31 1.901 1.835 1.835 22.299 o
2 27 0 26.965 29.288 1.462 24.069 o
2 27 1 70.767 64.070 2.198 7.267 o
2 27 2 8.129 7.692 0.736 115.276 o
2 27 3 44.711 44.662 2.198 10.369 o
2 27 4 29.355 25.628 1.462 23.879 o
2 27 5 35.773 34.782 1.835 15.262 o
2 27 6 14.783 15.748 1.099 48.989 o
2 27 7 11.319 12.078 1.099 53.229 o
2 27 8 25.326 28.925 1.835 17.602 o
2 27 9 17.945 18.309 1.462 29.081 o
2 27 10 1.389 1.099 0.736 136.990 o
2 27 11 1.088 0.736 0.736 137.613 o
2 27 12 15.540 16.111 1.099 48.220 o
2 27 13 15.290 15.375 1.099 48.727 o
2 27 14 5.790 4.759 0.736 125.013 o
2 27 15 48.659 30.750 2.561 8.573 o
2 27 16 1.779 3.660 1.099 61.455 o
2 27 17 9.269 7.319 1.099 56.472 o
2 27 18 12.193 13.177 1.462 31.729 o
2 27 19 2.256 2.934 1.099 61.414 o
2 27 20 14.809 14.649 1.462 30.708 o
2 27 21 2.153 3.297 0.736 134.120 o
2 27 22 4.709 4.023 0.736 128.346 o
2 27 23 2.901 3.297 0.736 132.777 o
2 27 24 14.157 13.550 1.099 50.395 o
2 27 25 17.232 21.968 1.462 28.703 o
2 27 26 3.103 4.023 0.736 131.697 o
2 27 27 3.643 2.934 0.736 131.706 o
2 27 28 2.473 2.561 0.736 134.204 o
2 27 29 11.925 15.375 2.198 14.816 o
2 28 0 7.428 8.418 1.099 57.334 o
2 28 1 67.820 67.004 2.561 6.309 o
2 28 2 25.513 27.463 1.462 24.880 o
2 28 3 9.214 10.253 0.736 108.817 o
2 28 4 45.173 46.497 2.198 10.234 o
2 28 5 2.092 1.462 0.736 135.716 o
2 28 6 6.539 8.055 0.736 119.008 o
2 28 7 28.910 25.991 1.835 17.231 o
2 28 8 7.447 6.593 0.736 118.545 o
2 28 9 26.109 25.991 1.835 17.721 o
2 28 10 3.928 3.660 0.736 130.403 o
2 28 11 9.026 9.517 1.099 55.877 o
2 28 12 3.963 3.660 0.736 130.329 o
2 28 13 7.110 6.220 0.736 119.906 o
2 28 14 2.123 0.363 1.099 61.876 o
2 28 15 9.764 7.692 1.462 33.127 o
2 28 16 1.147 1.462 1.099 61.997 o
2 28 17 21.328 17.573 1.835 19.245 o
2 28 18 3.624 4.759 1.099 60.485 o
2 28 19 8.377 9.154 1.099 56.454 o
2 28 20 2.484 2.198 0.736 134.493 o
2 28 21 3.036 1.462 0.736 134.179 o
2 28 22 2.233 1.835 0.736 135.203 o
2 28 23 5.213 2.934 0.736 128.434 o
2 28 24 2.288 2.198 0.736 134.820 o
2 28 25 0.896 0.736 0.736 137.846 o
2 28 26 1.091 0.363 1.835 22.355 o
2 29 0 10.402 11.715 1.099 54.068 o
2 29 1 6.296 6.593 0.736 121.509 o
2 29 2 7.122 8.055 0.736 117.476 o
2 29 3 10.584 10.979 0.736 104.024 o
2 29 4 4.843 4.396 0.736 127.631 o
2 29 5 5.984 6.593 0.736 122.295 o
2 29 6 31.919 32.221 2.198 12.297 o
2 29 7 0.381 0.363 0.736 138.629 o
2 29 8 0.061 0.000 0.736 139.118 o
2 29 9 1.095 0.736 0.736 137.605 o
2 29 10 22.022 22.331 1.462 26.985 o
2 29 11 0.237 0.736 0.736 138.585 o
2 29 12 6.672 5.122 1.099 58.812 o
2 29 13 8.366 9.517 1.462 33.245 o
2 29 14 2.963 2.934 1.099 61.150 o
2 29 15 12.148 10.253 1.462 32.161 o
2 29 16 4.529 4.759 1.099 60.056 o
2 29 17 3.027 4.759 1.099 60.749 o
2 29 18 12.569 11.352 1.462 31.885 o
2 29 19 1.536 2.198 1.099 61.777 o
2 29 20 1.075 0.363 0.736 137.855 o
2 29 21 15.689 14.276 1.099 48.850 o
2 29 22 4.738 4.396 0.736 127.867 o
2 29 23 5.196 6.956 1.099 59.129 o
2 30 0 4.076 5.495 1.099 60.097 o
2 30 1 3.713 5.122 0.736 129.316 o
2 30 2 16.645 17.573 1.099 46.708 o
2 30 3 0.005 0.363 0.736 139.001 o
2 30 4 0.017 0.000 0.736 139.157 o
2 30 5 11.799 11.715 1.099 52.998 o
2 30 6 1.756 1.835 0.736 135.942 o
2 30 7 5.755 5.858 0.736 123.770 o
2 30 8 1.060 0.736 0.736 137.648 o
2 30 9 4.421 3.660 0.736 129.365 o
2 30 10 1.162 2.198 1.099 61.889 o
2 30 11 13.120 12.451 1.462 31.563 o
2 30 12 8.727 8.791 1.462 33.246 o
2 30 13 18.707 23.430 2.198 13.983 o
2 30 14 7.305 10.253 1.462 33.409 o
2 30 15 0.023 0.363 1.099 62.385 o
2 30 16 8.346 6.956 1.099 57.212 o
2 30 17 6.049 4.759 1.099 59.265 o
2 30 18 0.911 1.462 1.099 62.060 o
2 30 19 5.786 4.759 1.099 59.408 o
2 31 0 1.110 2.198 1.099 61.904 o
2 31 1 2.473 2.198 0.736 134.512 o
2 31 2 1.496 1.835 0.736 136.326 o
2 31 3 2.910 3.660 0.736 132.419 o
2 31 4 5.661 5.495 0.736 124.439 o
2 31 5 1.508 2.561 0.736 135.769 o
2 31 6 13.871 14.276 1.099 50.333 o
2 31 7 6.781 9.154 1.462 33.652 o
2 31 8 15.378 16.474 1.835 20.248 o
2 31 9 0.653 0.736 1.099 62.213 o
2 31 10 1.058 -0.363 1.099 62.204 o
2 31 11 10.368 10.616 1.462 32.599 o
2 31 12 19.064 20.506 1.835 19.373 o
2 31 13 8.110 10.616 1.462 33.174 o
2 31 14 5.787 6.956 1.099 58.793 o
2 31 15 4.497 4.759 1.099 60.071 o
2 31 16 1.791 1.462 1.099 61.812 o
2 32 0 3.195 2.198 1.099 61.203 o
2 32 1 2.432 2.561 0.736 134.274 o
2 32 2 9.461 10.979 1.099 55.040 o
2 32 3 0.203 0.736 1.099 62.312 o
2 32 4 0.300 1.099 1.099 62.252 o
2 32 5 22.220 23.067 2.198 13.687 o
2 32 6 1.112 1.835 1.099 61.955 o
2 32 7 14.089 14.276 1.462 30.991 o
2 32 8 3.764 5.495 1.099 60.248 o
2 32 9 7.387 10.253 1.462 33.390 o
2 32 10 4.585 3.297 1.099 60.379 o
3 0 1 2210.500 2456.630 58.948 0.008 o
3 0 2 5281.480 5817.220 188.913 0.001 o
3 0 3 2771.160 2938.080 79.445 0.005 o
3 0 4 6318.490 6571.050 203.199 0.001 o
3 0 5 3033.050 3374.490 104.710 0.003 o
3 0 6 22.926 25.265 0.736 58.601 o
3 0 7 38.883 39.904 1.099 24.227 o
3 0 8 636.919 673.284 16.111 0.104 o
3 0 9 1.755 2.198 0.363 517.319 o
3 0 10 12.145 12.451 0.363 208.470 o
3 0 11 142.603 140.954 4.023 1.923 o
3 0 12 215.835 215.277 5.495 0.912 o
3 0 13 1445.150 1441.030 41.739 0.019 o
3 0 14 652.350 637.775 16.837 0.101 o
3 0 15 346.526 329.141 10.253 0.321 o
3 0 16 1337.850 1423.460 40.277 0.020 o
3 0 17 4.499 4.396 0.363 425.453 o
3 0 18 85.516 85.302 2.934 4.405 o
3 0 19 868.908 831.820 22.694 0.057 o
3 0 20 2.599 2.561 0.363 493.673 o
3 0 21 35.043 35.145 1.099 27.415 o
3 0 22 56.763 57.849 1.462 12.484 o
3 0 23 7.886 6.956 0.363 320.944 o
3 0 24 59.317 56.014 1.835 10.169 o
3 0 25 60.901 61.872 1.835 9.633 o
3 0 26 16.094 17.573 0.736 80.845 o
3 0 27 108.530 86.401 3.660 2.989 o
3 0 28 169.823 153.032 6.956 0.954 o
3 0 29 13.292 13.177 0.736 93.627 o
3 0 30 2.318 2.561 0.363 500.272 o
3 0 31 99.835 83.477 5.495 1.861 o
3 0 32 12.696 11.715 0.736 97.207 o
3 0 33 59.091 50.893 2.198 8.733 o
3 0 34 1.826 1.462 0.736 136.116 o
3 0 35 0.184 1.099 1.099 62.277 o
3 0 36 1.334 0.363 0.736 137.539 o
3 0 37 6.017 5.122 0.736 124.029 o
3 0 38 8.698 8.055 1.099 56.610 o
3 0 39 4.211 3.660 0.736 129.812 o
3 0 40 13.832 14.649 1.099 50.214 o
3 0 41 2.259 1.835 0.736 135.162 o
3 0 42 19.677 18.672 1.462 28.430 o
3 0 44 2.547 3.660 1.462 34.871 o
3 0 45 0.243 -1.099 1.099 62.378 o
3 0 46 13.827 20.133 2.198 14.513 o
3 0 47 4.336 3.297 1.462 34.650 o
3 0 48 2.624 2.934 1.462 34.907 o
3 0 49 1.207 1.835 1.462 35.116 o
3 0 50 1.160 1.099 1.099 62.042 o
3 1 0 306.628 295.820 7.692 0.465 o
3 1 1 754.556 829.985 14.649 0.085 o
3 1 2 5124.600 5331.750 119.359 0.002 o
3 1 3 1958.690 2167.040 43.563 0.012 o
3 1 4 1186.430 1270.060 25.628 0.033 o
3 1 5 734.883 772.509 14.276 0.091 o
3 1 6 6537.560 6300.120 168.417 0.001 o
3 1 7 732.073 767.750 14.649 0.091 o
3 1 8 5307.770 5509.680 182.330 0.001 o
3 1 9 301.058 304.612 5.858 0.551 o
3 1 10 1712.740 1813.380 30.750 0.017 o
3 1 11 238.119 248.224 4.759 0.854 o
3 1 12 103.106 117.161 2.561 3.779 o
3 1 13 214.898 204.661 5.122 0.983 o
3 1 14 1009.930 1010.480 19.770 0.050 o
3 1 15 752.934 746.881 16.474 0.084 o
3 1 16 752.248 744.683 17.210 0.082 o
3 1 17 170.441 170.977 4.023 1.532 o
3 1 18 215.187 216.013 5.495 0.913 o
3 1 19 145.881 147.910 4.023 1.854 o
3 1 20 14.742 13.913 0.363 171.844 o
3 1 21 131.234 127.404 2.561 2.913 o
3 1 22 15.592 16.837 0.363 151.193 o
3 1 23 43.942 45.398 1.099 20.828 o
3 1 24 36.057 37.343 0.736 34.227 o
3 1 25 813.073 830.348 21.232 0.063 o
3 1 26 237.774 210.155 6.220 0.773 o
3 1 27 72.493 72.861 2.198 6.834 o
3 1 28 69.497 66.268 1.835 8.477 o
3 1 29 142.658 118.623 3.660 2.210 o
3 1 30 41.574 38.079 1.099 23.397 o
3 1 31 70.621 64.433 2.198 7.264 o
3 1 32 44.075 46.860 1.462 16.357 o
3 1 33 15.338 16.111 0.363 156.368 o
3 1 34 131.208 127.041 3.660 2.307 o
3 1 35 264.522 269.830 13.913 0.276 o
3 1 36 1.107 2.198 0.736 136.622 o
3 1 37 32.497 32.947 1.462 21.632 o
3 1 38 28.593 28.562 1.099 33.364 o
3 1 39 6.300 5.495 0.736 122.875 o
3 1 40 9.238 9.154 0.736 110.265 o
3 1 41 4.997 3.660 0.736 128.111 o
3 1 42 14.048 15.012 0.736 89.209 o
3 1 43 5.322 5.122 0.736 125.693 o
3 1 44 0.698 0.736 0.736 138.079 o
3 1 45 7.937 8.791 1.099 56.875 o
3 1 46 5.172 4.759 1.099 59.732 o
3 1 47 0.686 0.363 0.736 138.303 o
3 1 48 4.728 5.122 1.099 59.866 o
3 1 49 0.910 0.000 1.462 35.216 o
3 1 50 2.466 2.198 0.736 134.523 o
3 2 0 1432.190 1566.240 49.058 0.016 o
3 2 1 481.930 503.405 10.253 0.203 o
3 2 2 1510.260 1672.780 33.320 0.020 o
3 2 3 1207.940 1158.030 24.166 0.035 o
3 2 4 4549.550 4012.990 157.065 0.002 o
3 2 5 332.913 327.669 6.220 0.467 o
3 2 6 3175.010 2983.120 81.642 0.004 o
3 2 7 697.686 663.040 13.177 0.108 o
3 2 8 1165.620 1178.160 23.430 0.037 o
3 2 9 10.750 10.616 0.363 239.727 o
3 2 10 585.463 573.705 11.352 0.149 o
3 2 11 232.797 237.971 4.759 0.891 o
3 2 12 268.194 283.007 5.858 0.638 o
3 2 13 369.223 377.836 7.319 0.362 o
3 2 14 71.512 75.049 1.462 9.028 o
3 2 15 698.195 722.352 18.309 0.085 o
3 2 16 1685.520 1777.490 39.904 0.016 o
3 2 17 229.698 233.585 5.122 0.873 o
3 2 18 111.221 104.347 2.198 4.075 o
3 2 19 824.377 805.456 17.936 0.071 o
3 2 20 35.219 35.881 0.736 35.660 o
3 2 21 19.733 20.133 0.363 112.230 o
3 2 22 454.283 458.380 9.154 0.239 o
3 2 23 6.898 7.692 0.363 333.570 o
3 2 24 65.901 66.631 1.462 10.309 o
3 2 25 86.075 86.774 1.835 6.261 o
3 2 26 51.705 48.332 1.462 14.424 o
3 2 27 115.914 108.732 3.297 2.935 o
3 2 28 203.549 190.012 6.956 0.809 o
3 2 29 33.291 34.782 1.099 28.500 o
3 2 30 27.030 25.628 0.736 51.636 o
3 2 31 31.628 34.046 1.099 29.691 o
3 2 32 180.315 169.143 5.858 1.082 o
3 2 33 296.794 293.260 8.791 0.430 o
3 2 34 131.220 136.931 5.495 1.494 o
3 2 35 10.012 10.616 0.736 106.108 o
3 2 36 14.752 15.375 0.736 86.926 o
3 2 37 22.157 24.529 1.099 39.482 o
3 2 38 79.655 79.445 3.297 4.125 o
3 2 39 6.302 7.692 0.736 120.090 o
3 2 40 26.472 29.288 1.462 24.237 o
3 2 41 4.074 4.023 0.736 129.718 o
3 2 42 24.074 25.628 1.462 25.696 o
3 2 43 12.062 13.550 1.099 52.074 o
3 2 44 1.302 2.561 1.099 61.793 o
3 2 45 1.807 0.736 0.736 136.665 o
3 2 46 12.895 13.913 1.462 31.412 o
3 2 47 6.239 6.593 1.099 58.636 o
3 2 48 0.987 1.099 0.736 137.513 o
3 2 49 5.114 5.858 1.099 59.473 o
3 2 50 0.747 0.000 0.736 138.434 o
3 3 0 426.071 445.929 12.814 0.202 o
3 3 1 749.984 746.145 15.012 0.089 o
3 3 2 228.954 234.311 4.759 0.913 o
3 3 3 1466.980 1568.810 30.024 0.022 o
3 3 4 822.549 834.381 17.936 0.070 o
3 3 5 1103.790 1080.770 21.605 0.042 o
3 3 6 204.188 224.431 4.759 1.035 o
3 3 7 969.768 952.267 18.309 0.055 o
3 3 8 465.611 475.216 10.253 0.215 o
3 3 9 190.790 198.067 4.023 1.291 o
3 3 10 818.193 808.380 15.375 0.077 o
3 3 11 423.755 426.894 8.418 0.277 o
3 3 12 591.365 630.819 13.550 0.128 o
3 3 13 799.874 791.543 17.573 0.074 o
3 3 14 261.901 262.873 6.593 0.624 o
3 3 15 470.591 459.841 11.715 0.198 o
3 3 16 1208.090 1200.860 28.925 0.031 o
3 3 17 82.514 84.939 2.198 5.830 o
3 3 18 529.914 483.272 12.814 0.164 o
3 3 19 54.205 54.553 1.099 15.872 o
3 3 20 553.419 540.385 12.078 0.157 o
3 3 21 87.004 90.434 1.835 6.077 o
3 3 22 128.491 116.062 2.561 3.105 o
3 3 23 66.952 67.730 1.462 10.084 o
3 3 24 293.230 293.260 5.858 0.577 o
3 3 25 26.432 26.727 0.736 51.709 o
3 3 26 114.561 111.666 2.934 3.215 o
3 3 27 41.913 42.465 1.099 22.273 o
3 3 28 26.417 27.090 0.736 51.459 o
3 3 29 81.971 83.104 2.198 5.914 o
3 3 30 29.753 29.651 0.736 45.072 o
3 3 31 25.567 26.364 0.736 53.318 o
3 3 32 82.211 82.379 2.198 5.921 o
3 3 33 7.527 6.956 0.363 328.191 o
3 3 34 47.151 50.157 1.835 12.201 o
3 3 35 122.207 122.645 4.023 2.261 o
3 3 36 17.919 18.309 0.736 75.686 o
3 3 37 91.651 89.698 4.023 2.922 o
3 3 38 0.682 0.736 0.736 138.098 o
3 3 39 10.111 8.791 0.736 108.359 o
3 3 40 53.683 54.190 2.561 7.508 o
3 3 41 33.074 36.244 1.835 15.602 o
3 3 42 15.706 15.375 1.099 48.386 o
3 3 43 0.217 0.000 0.736 138.972 o
3 3 44 5.699 5.122 0.736 124.796 o
3 3 45 4.777 4.396 0.736 127.779 o
3 3 46 12.565 12.451 1.099 52.110 o
3 3 47 13.565 15.748 1.462 30.925 o
3 3 48 14.315 16.837 1.462 30.518 o
3 3 49 5.925 6.956 1.099 58.714 o
3 3 50 1.746 2.198 1.099 61.711 o
3 4 0 394.059 419.202 12.451 0.224 o
3 4 1 1456.330 1527.800 30.387 0.023 o
3 4 2 2729.760 2872.910 65.905 0.006 o
3 4 3 748.909 746.881 15.375 0.088 o
3 4 4 259.307 243.466 4.759 0.792 o
3 4 5 1119.820 1225.020 23.793 0.037 o
3 4 6 538.097 525.746 10.253 0.178 o
3 4 7 34.777 32.221 0.736 37.880 o
3 4 8 792.656 754.200 16.111 0.081 o
3 4 9 1242.190 1229.050 26.727 0.031 o
3 4 10 713.687 739.551 16.111 0.090 o
3 4 11 444.504 450.687 9.517 0.241 o
3 4 12 251.110 255.181 5.858 0.711 o
3 4 13 138.233 128.876 2.934 2.559 o
3 4 14 395.817 398.332 8.791 0.298 o
3 4 15 274.049 278.248 6.220 0.609 o
3 4 16 654.137 614.708 14.649 0.112 o
3 4 17 945.087 939.816 20.869 0.053 o
3 4 18 11.849 11.352 0.363 219.291 o
3 4 19 82.077 77.983 1.462 7.731 o
3 4 20 42.238 41.376 0.736 27.876 o
3 4 21 11.900 13.177 0.363 207.011 o
3 4 22 287.938 268.368 5.858 0.612 o
3 4 23 191.795 193.309 4.396 1.233 o
3 4 24 270.560 263.236 5.122 0.705 o
3 4 25 430.092 416.641 8.791 0.270 o
3 4 26 441.398 451.423 9.880 0.237 o
3 4 27 200.127 198.803 4.396 1.171 o
3 4 28 87.419 86.401 2.198 5.520 o
3 4 29 54.521 55.279 1.462 13.143 o
3 4 30 3.551 4.396 0.363 448.510 o
3 4 31 107.889 113.128 2.934 3.358 o
3 4 32 34.872 36.607 1.099 27.109 o
3 4 33 123.181 109.105 4.023 2.334 o
3 4 34 8.942 9.880 0.736 110.081 o
3 4 35 6.538 5.858 0.736 121.828 o
3 4 36 2.608 3.660 0.736 132.985 o
3 4 37 6.573 5.858 0.736 121.738 o
3 4 38 8.265 8.418 0.736 113.929 o
3 4 39 31.237 27.826 1.462 22.878 o
3 4 40 1.585 1.835 0.736 136.196 o
3 4 41 0.663 0.000 0.736 138.523 o
3 4 42 4.814 4.396 0.736 127.696 o
3 4 43 16.359 16.474 1.099 47.397 o
3 4 44 16.618 17.936 1.099 46.581 o
3 4 45 10.560 11.352 0.736 103.573 o
3 4 46 13.589 14.649 1.099 50.410 o
3 4 47 19.854 18.309 1.099 43.778 o
3 4 48 4.056 5.122 0.736 128.574 o
3 4 49 30.749 36.980 3.660 5.109 o
3 4 50 0.997 0.000 1.462 35.209 o
3 5 0 346.843 373.067 11.352 0.279 o
3 5 1 898.336 899.913 17.210 0.063 o
3 5 2 2012.970 2156.060 45.761 0.011 o
3 5 3 2871.960 2912.450 67.004 0.006 o
3 5 4 2337.950 2402.080 56.377 0.008 o
3 5 5 195.214 198.430 4.396 1.199 o
3 5 6 225.432 233.948 4.759 0.927 o
3 5 7 920.343 921.145 19.035 0.058 o
3 5 8 716.682 693.790 13.177 0.103 o
3 5 9 604.300 601.531 11.715 0.139 o
3 5 10 690.620 658.645 14.276 0.105 o
3 5 11 869.222 854.151 17.936 0.066 o
3 5 12 302.681 308.634 7.319 0.478 o
3 5 13 854.982 816.072 19.407 0.065 o
3 5 14 60.166 59.674 1.462 11.732 o
3 5 15 905.709 900.649 21.605 0.055 o
3 5 16 332.430 325.844 8.055 0.403 o
3 5 17 4.461 5.122 0.363 417.609 o
3 5 18 318.476 307.173 7.319 0.458 o
3 5 19 20.090 19.035 0.363 113.289 o
3 5 20 40.776 40.640 0.736 29.145 o
3 5 21 319.565 306.074 6.593 0.487 o
3 5 22 238.360 235.783 5.122 0.840 o
3 5 23 26.806 25.991 0.736 51.701 o
3 5 24 83.741 81.280 1.835 6.618 o
3 5 25 173.414 170.614 4.023 1.510 o
3 5 26 6.329 6.956 0.363 353.488 o
3 5 27 230.293 229.926 4.759 0.916 o
3 5 28 45.542 46.860 1.099 19.929 o
3 5 29 200.399 206.123 5.122 1.040 o
3 5 30 7.939 8.055 0.363 309.083 o
3 5 31 46.077 45.398 1.099 20.003 o
3 5 32 107.289 102.149 2.934 3.512 o
3 5 33 35.563 34.782 1.099 27.229 o
3 5 34 33.091 28.189 1.462 22.209 o
3 5 35 53.541 50.520 2.198 9.247 o
3 5 36 20.524 17.936 1.099 43.385 o
3 5 37 1.760 0.736 0.736 136.731 o
3 5 38 12.911 13.177 1.099 51.547 o
3 5 39 24.796 26.364 1.462 25.318 o
3 5 40 7.441 9.154 1.099 57.085 o
3 5 41 0.645 0.363 0.736 138.348 o
3 5 42 23.292 23.430 1.462 26.351 o
3 5 43 8.419 8.791 0.736 113.004 o
3 5 44 3.983 4.759 0.736 129.126 o
3 5 45 3.946 5.122 0.736 128.814 o
3 5 46 2.539 2.934 0.736 133.764 o
3 5 47 1.951 1.835 0.736 135.646 o
3 5 48 3.334 4.759 0.736 130.493 o
3 5 49 3.607 5.122 1.462 34.623 o
3 6 0 1965.660 2013.640 65.169 0.009 o
3 6 1 735.517 747.244 13.913 0.094 o
3 6 2 889.672 910.529 17.573 0.063 o
3 6 3 1658.350 1762.120 34.782 0.017 o
3 6 4 792.622 824.864 15.748 0.078 o
3 6 5 108.041 110.204 2.198 4.084 o
3 6 6 401.851 396.870 8.055 0.309 o
3 6 7 274.589 307.173 5.858 0.600 o
3 6 8 4.498 4.396 0.363 425.462 o
3 6 9 43.722 45.398 1.099 20.916 o
3 6 10 430.186 428.719 9.154 0.260 o
3 6 11 57.767 58.948 1.462 12.206 o
3 6 12 145.779 144.251 3.297 2.159 o
3 6 13 146.785 156.702 3.660 1.931 o
3 6 14 1536.490 1447.630 38.079 0.019 o
3 6 15 196.753 194.045 4.396 1.203 o
3 6 16 881.430 826.688 19.770 0.062 o
3 6 17 42.071 41.003 0.736 28.115 o
3 6 18 157.655 147.910 3.660 1.861 o
3 6 19 129.254 126.678 2.934 2.744 o
3 6 20 18.263 17.936 0.363 127.589 o
3 6 21 133.108 138.393 2.934 2.565 o
3 6 22 83.600 80.917 1.835 6.642 o
3 6 23 425.468 411.519 8.418 0.281 o
3 6 24 510.069 507.075 10.616 0.188 o
3 6 25 31.361 30.750 0.736 42.429 o
3 6 26 131.601 128.503 2.934 2.682 o
3 6 27 154.135 151.943 3.297 2.002 o
3 6 28 111.109 113.491 2.561 3.596 o
3 6 29 39.860 40.277 1.099 23.680 o
3 6 30 10.193 9.517 0.363 256.615 o
3 6 31 84.191 84.203 2.561 5.086 o
3 6 32 143.263 128.876 4.396 1.829 o
3 6 33 83.028 84.576 3.660 3.501 o
3 6 34 12.100 13.550 1.099 52.043 o
3 6 35 1.963 2.198 0.736 135.344 o
3 6 36 44.710 45.035 2.561 8.367 o
3 6 37 5.371 5.495 0.736 125.135 o
3 6 38 46.892 51.619 3.660 4.642 o
3 6 39 8.629 8.791 1.099 56.406 o
3 6 40 9.976 10.253 0.736 106.710 o
3 6 41 46.222 49.058 2.198 10.006 o
3 6 42 63.538 61.146 2.934 5.676 o
3 6 43 19.573 22.331 1.099 42.381 o
3 6 44 2.768 2.198 0.736 134.007 o
3 6 45 3.655 5.122 0.736 129.441 o
3 6 46 1.417 1.462 0.736 136.702 o
3 6 47 5.386 6.593 1.099 59.124 o
3 6 48 0.596 1.835 0.736 137.542 o
3 6 49 8.390 9.517 1.099 56.320 o
3 7 0 1616.230 1739.050 46.497 0.014 o
3 7 1 883.116 950.806 17.210 0.063 o
3 7 2 28.887 31.848 0.736 44.777 o
3 7 3 341.608 360.626 7.692 0.387 o
3 7 4 1507.930 1557.460 33.320 0.020 o
3 7 5 1595.600 1620.070 35.881 0.018 o
3 7 6 75.638 74.323 1.462 8.593 o
3 7 7 284.880 305.338 6.593 0.543 o
3 7 8 403.344 400.530 8.418 0.300 o
3 7 9 690.327 701.845 16.837 0.092 o
3 7 10 455.606 444.830 9.880 0.232 o
3 7 11 43.692 46.134 1.099 20.782 o
3 7 12 243.609 239.070 6.593 0.689 o
3 7 13 733.798 700.746 17.210 0.086 o
3 7 14 303.116 310.832 7.692 0.460 o
3 7 15 52.502 53.454 1.462 13.723 o
3 7 16 323.955 312.667 7.692 0.433 o
3 7 17 100.928 95.192 2.198 4.662 o
3 7 18 201.696 181.957 4.023 1.273 o
3 7 19 65.278 63.334 1.099 12.244 o
3 7 20 134.668 136.195 3.297 2.375 o
3 7 21 96.495 99.215 2.198 4.768 o
3 7 22 64.575 65.532 1.462 10.579 o
3 7 23 42.174 40.640 1.099 22.556 o
3 7 24 739.460 739.924 19.407 0.077 o
3 7 25 11.217 12.814 0.363 217.991 o
3 7 26 259.809 247.125 5.858 0.700 o
3 7 27 17.346 17.573 0.363 135.039 o
3 7 28 70.572 71.762 1.462 9.343 o
3 7 29 230.020 232.114 5.495 0.836 o
3 7 30 1.330 1.462 0.363 534.514 o
3 7 31 0.054 0.363 0.363 568.593 o
3 7 32 5.876 6.593 0.363 367.490 o
3 7 33 11.679 11.352 0.736 100.488 o
3 7 34 63.368 57.849 2.561 6.817 o
3 7 35 8.915 9.880 0.736 110.155 o
3 7 36 11.535 10.253 0.736 102.399 o
3 7 37 14.136 12.814 0.736 91.864 o
3 7 38 57.085 51.992 2.934 6.137 o
3 7 39 11.647 11.352 0.736 100.575 o
3 7 40 34.903 35.145 1.835 15.380 o
3 7 41 0.202 0.000 0.736 138.986 o
3 7 42 57.557 58.948 2.934 5.970 o
3 7 43 4.549 4.396 0.736 128.288 o
3 7 44 26.948 32.584 1.835 16.996 o
3 7 45 5.905 5.122 0.736 124.300 o
3 7 46 1.410 2.561 0.736 135.917 o
3 7 47 1.901 1.835 0.736 135.722 o
3 7 48 4.836 5.122 0.736 126.822 o
3 7 49 3.243 2.934 0.736 132.477 o
3 8 0 2839.110 2992.630 87.500 0.004 o
3 8 1 33.265 37.343 0.736 36.833 o
3 8 2 299.558 315.228 6.956 0.494 o
3 8 3 44.418 47.233 1.099 20.285 o
3 8 4 742.132 793.005 18.309 0.077 o
3 8 5 1105.450 1167.180 25.628 0.037 o
3 8 6 809.522 849.393 19.770 0.066 o
3 8 7 408.415 420.664 13.177 0.207 o
3 8 8 697.615 692.691 18.309 0.086 o
3 8 9 567.849 563.089 15.012 0.129 o
3 8 10 133.665 139.129 2.934 2.549 o
3 8 11 73.268 72.488 1.835 7.826 o
3 8 12 3453.630 3953.320 118.986 0.003 o
3 8 13 554.542 533.429 12.451 0.154 o
3 8 14 738.722 725.275 17.573 0.083 o
3 8 15 658.194 631.918 13.550 0.116 o
3 8 16 632.883 599.333 12.451 0.129 o
3 8 17 37.016 38.079 0.736 33.075 o
3 8 18 44.696 45.035 1.099 20.603 o
3 8 19 37.200 35.518 0.736 34.023 o
3 8 20 35.220 34.782 0.736 36.180 o
3 8 21 105.790 105.073 2.198 4.264 o
3 8 22 84.804 83.104 1.462 7.241 o
3 8 23 68.444 66.631 1.462 9.955 o
3 8 24 36.772 35.518 0.736 34.403 o
3 8 25 415.847 401.992 9.517 0.270 o
3 8 26 45.532 44.662 1.099 20.351 o
3 8 27 355.422 332.065 8.055 0.377 o
3 8 28 81.165 80.181 2.198 6.047 o
3 8 29 60.782 61.872 1.462 11.449 o
3 8 30 59.765 54.553 1.462 12.242 o
3 8 31 58.095 53.454 1.462 12.642 o
3 8 32 14.004 14.649 0.736 89.796 o
3 8 33 82.755 76.884 2.934 4.643 o
3 8 34 8.452 7.692 0.736 114.404 o
3 8 35 57.788 53.454 2.198 8.735 o
3 8 36 8.083 8.055 0.736 114.911 o
3 8 37 4.495 4.396 0.736 128.405 o
3 8 38 27.904 27.090 1.462 24.124 o
3 8 39 50.523 56.377 2.561 7.636 o
3 8 40 2.323 2.198 0.736 134.762 o
3 8 41 3.888 3.297 0.736 130.856 o
3 8 42 15.802 17.210 1.099 47.552 o
3 8 43 11.964 11.715 1.099 52.870 o
3 8 44 1.768 2.561 0.736 135.366 o
3 8 45 0.392 1.835 0.736 137.793 o
3 8 46 10.710 10.616 0.736 104.178 o
3 8 47 0.704 0.736 0.363 554.092 o
3 8 48 4.409 3.660 0.736 129.391 o
3 8 49 3.677 3.297 0.736 131.280 o
3 9 0 367.499 366.484 11.715 0.262 o
3 9 1 1584.880 1713.790 39.541 0.017 o
3 9 2 71.301 72.861 1.462 9.185 o
3 9 3 303.450 309.733 6.956 0.493 o
3 9 4 279.271 288.864 6.220 0.588 o
3 9 5 100.155 108.369 2.561 4.014 o
3 9 6 38.990 39.904 1.099 24.176 o
3 9 7 982.081 989.247 24.529 0.045 o
3 9 8 680.346 714.659 18.309 0.087 o
3 9 9 59.046 59.311 1.462 11.953 o
3 9 10 108.713 104.710 3.297 3.121 o
3 9 11 152.259 151.207 5.122 1.436 o
3 9 12 13.584 15.012 0.363 177.891 o
3 9 13 111.556 106.545 2.561 3.684 o
3 9 14 220.387 215.277 5.495 0.896 o
3 9 15 12.734 12.814 0.363 199.173 o
3 9 16 266.187 254.818 5.858 0.675 o
3 9 17 12.300 11.715 0.363 211.130 o
3 9 18 76.432 75.049 1.462 8.465 o
3 9 19 8.355 7.692 0.363 304.595 o
3 9 20 116.008 114.590 2.198 3.738 o
3 9 21 163.549 158.526 3.297 1.855 o
3 9 22 32.601 31.485 0.736 40.587 o
3 9 23 111.870 109.468 2.561 3.632 o
3 9 24 50.133 48.332 1.099 18.054 o
3 9 25 39.789 40.640 1.099 23.629 o
3 9 26 38.964 39.904 0.736 30.762 o
3 9 27 55.656 56.751 1.462 12.788 o
3 9 28 112.063 112.029 2.561 3.589 o
3 9 29 63.663 62.608 1.462 10.936 o
3 9 30 13.324 15.012 0.363 180.558 o
3 9 31 58.751 60.410 1.835 9.972 o
3 9 32 84.687 84.576 3.297 3.922 o
3 9 33 2.650 2.561 0.736 133.896 o
3 9 34 41.465 36.980 1.835 14.117 o
3 9 35 4.720 3.297 0.736 129.112 o
3 9 36 17.413 19.035 1.099 45.475 o
3 9 37 34.816 35.881 1.835 15.332 o
3 9 38 12.263 13.913 1.099 51.770 o
3 9 39 15.158 15.012 1.099 48.984 o
3 9 40 3.116 2.561 0.736 133.060 o
3 9 41 5.183 5.122 0.736 126.018 o
3 9 42 7.544 8.055 0.736 116.356 o
3 9 43 2.884 2.934 0.736 133.144 o
3 9 44 6.701 6.956 0.736 120.012 o
3 9 45 17.415 18.309 1.099 45.772 o
3 9 46 0.515 0.736 0.363 557.560 o
3 9 47 11.180 11.352 0.736 101.861 o
3 9 48 5.413 5.495 0.736 125.035 o
3 10 0 199.093 201.364 5.858 0.949 o
3 10 1 1493.240 1583.450 46.497 0.016 o
3 10 2 2470.700 2537.550 79.445 0.006 o
3 10 3 677.364 710.264 19.035 0.085 o
3 10 4 1587.680 1690.360 41.376 0.016 o
3 10 5 657.828 645.831 15.748 0.104 o
3 10 6 316.140 299.117 6.956 0.482 o
3 10 7 158.225 154.867 4.396 1.591 o
3 10 8 425.632 406.751 10.616 0.244 o
3 10 9 172.481 175.373 4.023 1.499 o
3 10 10 191.760 193.672 5.495 1.046 o
3 10 11 95.836 103.611 2.561 4.243 o
3 10 12 439.576 420.664 13.550 0.192 o
3 10 13 76.510 76.884 1.835 7.354 o
3 10 14 18.089 18.672 0.363 126.334 o
3 10 15 91.872 91.160 2.561 4.623 o
3 10 16 163.842 157.801 3.297 1.856 o
3 10 17 69.690 66.631 1.462 9.788 o
3 10 18 185.923 183.055 4.023 1.373 o
3 10 19 166.089 159.988 3.297 1.819 o
3 10 20 136.133 127.777 2.934 2.606 o
3 10 21 335.818 320.723 6.956 0.441 o
3 10 22 82.657 77.983 1.835 6.821 o
3 10 23 227.602 211.980 4.759 0.962 o
3 10 24 27.436 28.189 0.736 49.171 o
3 10 25 21.008 21.232 0.736 65.956 o
3 10 26 138.245 136.195 3.660 2.154 o
3 10 27 69.069 68.829 1.835 8.393 o
3 10 28 13.274 13.550 0.363 188.875 o
3 10 29 88.005 89.698 2.561 4.808 o
3 10 30 170.745 165.846 4.396 1.456 o
3 10 31 71.321 71.389 2.198 6.965 o
3 10 32 60.902 59.674 2.198 8.206 o
3 10 33 1.293 1.835 0.363 531.363 o
3 10 34 7.173 6.220 0.736 119.742 o
3 10 35 5.106 4.759 0.736 126.618 o
3 10 36 16.196 15.375 1.099 47.983 o
3 10 37 24.197 24.892 1.462 25.781 o
3 10 38 38.453 37.706 1.835 14.558 o
3 10 39 21.694 22.694 1.099 40.554 o
3 10 40 3.809 3.297 0.736 131.015 o
3 10 41 9.128 8.055 0.736 112.073 o
3 10 42 0.498 1.099 0.363 554.554 o
3 10 43 2.443 2.561 0.736 134.254 o
3 10 44 20.295 21.968 1.099 41.948 o
3 10 45 5.333 5.495 0.736 125.226 o
3 10 46 7.124 7.319 0.736 118.440 o
3 10 47 2.282 2.198 0.363 505.332 o
3 10 48 5.939 5.495 0.736 123.764 o
3 11 0 28.195 32.221 1.099 32.414 o
3 11 1 620.793 612.873 13.177 0.126 o
3 11 2 19.162 20.133 0.363 115.415 o
3 11 3 615.136 608.115 15.748 0.113 o
3 11 4 284.799 275.324 6.956 0.549 o
3 11 5 81.083 81.642 1.835 6.802 o
3 11 6 12.363 12.451 0.363 205.788 o
3 11 7 274.983 280.083 7.319 0.540 o
3 11 8 114.891 113.864 2.561 3.484 o
3 11 9 25.286 25.265 0.736 54.638 o
3 11 10 762.710 757.497 19.770 0.073 o
3 11 11 408.152 380.760 10.979 0.253 o
3 11 12 80.642 80.181 1.462 7.764 o
3 11 13 123.954 123.744 2.561 3.122 o
3 11 14 68.535 71.389 1.462 9.627 o
3 11 15 1.410 1.462 0.363 532.839 o
3 11 16 54.767 53.817 1.099 15.818 o
3 11 17 147.155 147.174 3.660 1.980 o
3 11 18 293.560 280.809 5.495 0.608 o
3 11 19 37.467 36.244 0.736 33.474 o
3 11 20 196.203 190.012 3.660 1.346 o
3 11 21 62.478 61.146 1.462 11.235 o
3 11 22 189.585 177.571 4.023 1.367 o
3 11 23 23.598 23.793 0.736 58.712 o
3 11 24 48.834 47.596 1.099 18.616 o
3 11 25 16.093 16.111 0.363 150.066 o
3 11 26 116.531 113.864 2.934 3.145 o
3 11 27 1.538 1.462 0.363 530.111 o
3 11 28 0.767 0.736 0.363 552.918 o
3 11 29 75.380 69.564 1.835 7.768 o
3 11 30 36.353 37.706 1.099 26.032 o
3 11 31 10.106 9.154 0.363 260.920 o
3 11 32 23.529 24.166 1.099 38.571 o
3 11 33 26.229 27.090 1.099 35.510 o
3 11 34 8.800 9.517 0.736 110.969 o
3 11 35 16.016 16.474 0.736 82.377 o
3 11 36 28.412 29.288 1.462 23.578 o
3 11 37 0.716 1.099 0.363 550.455 o
3 11 38 3.433 3.297 0.736 131.763 o
3 11 39 17.459 18.672 1.099 45.587 o
3 11 40 3.681 4.759 0.736 129.771 o
3 11 41 2.981 3.297 0.736 132.629 o
3 11 42 33.124 34.782 1.835 15.720 o
3 11 43 3.316 2.934 0.736 132.339 o
3 11 44 0.014 0.363 0.736 138.992 o
3 11 45 6.450 7.692 0.736 119.708 o
3 11 46 1.520 1.099 0.363 534.331 o
3 11 47 6.000 6.593 0.736 122.253 o
3 12 0 165.694 165.846 5.122 1.313 o
3 12 1 296.627 290.699 6.593 0.535 o
3 12 2 243.432 251.158 5.122 0.799 o
3 12 3 391.107 378.562 8.418 0.317 o
3 12 4 166.560 171.340 4.023 1.562 o
3 12 5 121.637 118.260 2.561 3.247 o
3 12 6 17.356 16.474 0.363 138.917 o
3 12 7 256.333 255.554 5.858 0.698 o
3 12 8 269.079 264.335 6.956 0.585 o
3 12 9 22.415 22.694 0.736 61.840 o
3 12 10 22.717 22.694 0.736 61.282 o
3 12 11 142.587 139.492 3.297 2.235 o
3 12 12 21.596 21.605 0.363 99.182 o
3 12 13 107.065 102.512 2.198 4.264 o
3 12 14 105.236 103.611 1.835 4.708 o
3 12 15 273.746 267.995 5.858 0.643 o
3 12 16 74.612 73.587 1.462 8.751 o
3 12 17 97.224 97.753 1.835 5.254 o
3 12 18 30.354 30.750 0.736 43.637 o
3 12 19 43.873 42.102 1.099 21.523 o
3 12 20 69.961 67.367 2.198 7.205 o
3 12 21 41.187 42.102 1.099 22.668 o
3 12 22 38.282 37.706 1.099 25.054 o
3 12 23 393.128 378.562 8.418 0.315 o
3 12 24 29.873 29.288 0.736 45.151 o
3 12 25 42.917 42.465 1.099 21.846 o
3 12 26 45.560 44.662 1.099 20.340 o
3 12 27 169.135 156.702 4.396 1.501 o
3 12 28 60.513 61.146 1.462 11.552 o
3 12 29 13.796 13.550 0.736 91.789 o
3 12 30 33.382 32.221 1.099 29.191 o
3 12 31 30.239 27.826 1.099 32.515 o
3 12 32 7.548 8.791 0.363 309.541 o
3 12 33 69.474 70.663 2.198 7.122 o
3 12 34 20.646 20.869 1.099 42.106 o
3 12 35 1.534 2.561 0.363 518.189 o
3 12 36 5.264 5.495 0.736 125.389 o
3 12 37 14.593 15.375 0.736 87.331 o
3 12 38 3.516 3.660 0.736 131.239 o
3 12 39 55.210 56.014 2.561 7.358 o
3 12 40 31.463 34.419 1.462 21.727 o
3 12 41 12.891 14.276 1.099 51.123 o
3 12 42 9.800 11.352 0.736 105.676 o
3 12 43 3.008 2.934 0.736 132.916 o
3 12 44 3.166 3.660 0.363 466.863 o
3 12 45 1.436 1.462 0.363 532.279 o
3 12 46 10.235 10.616 0.736 105.490 o
3 12 47 3.278 3.660 0.736 131.709 o
3 13 0 837.156 799.236 24.166 0.056 o
3 13 1 7.937 9.154 0.363 298.698 o
3 13 2 91.729 90.797 1.835 5.768 o
3 13 3 388.558 391.376 8.791 0.306 o
3 13 4 100.731 101.050 2.198 4.546 o
3 13 5 140.295 145.712 2.934 2.383 o
3 13 6 44.084 45.761 1.099 20.701 o
3 13 7 187.762 176.835 4.023 1.382 o
3 13 8 57.151 58.212 1.462 12.381 o
3 13 9 24.428 24.529 0.736 56.656 o
3 13 10 22.739 22.694 0.736 61.240 o
3 13 11 16.193 17.210 0.363 144.906 o
3 13 12 133.096 130.701 2.934 2.634 o
3 13 13 212.207 200.628 4.396 1.103 o
3 13 14 37.817 36.980 0.736 32.862 o
3 13 15 114.650 112.029 2.198 3.824 o
3 13 16 101.860 102.149 2.198 4.477 o
3 13 17 6.770 6.956 0.363 343.987 o
3 13 18 120.422 112.402 2.561 3.354 o
3 13 19 137.807 135.096 2.934 2.512 o
3 13 20 102.423 90.797 2.561 4.237 o
3 13 21 8.799 8.055 0.363 292.904 o
3 13 22 32.014 30.750 0.736 41.668 o
3 13 23 22.235 21.232 0.736 63.557 o
3 13 24 55.976 55.652 1.462 12.831 o
3 13 25 9.548 9.880 0.363 264.093 o
3 13 26 55.190 49.794 1.462 13.550 o
3 13 27 10.614 9.517 0.363 250.029 o
3 13 28 36.393 36.980 1.462 19.803 o
3 13 29 38.496 37.343 1.462 19.132 o
3 13 30 9.256 9.517 0.736 109.716 o
3 13 31 8.529 8.418 0.363 294.543 o
3 13 32 6.890 6.956 0.363 341.439 o
3 13 33 52.838 54.916 1.835 11.069 o
3 13 34 70.713 69.927 2.561 6.077 o
3 13 35 15.705 16.111 0.736 83.594 o
3 13 36 7.067 6.220 0.736 120.018 o
3 13 37 2.455 1.835 0.736 134.843 o
3 13 38 9.379 9.880 0.736 108.874 o
3 13 39 5.668 5.858 0.736 123.982 o
3 13 40 21.844 23.430 1.099 40.150 o
3 13 41 3.178 3.297 0.736 132.255 o
3 13 42 9.515 10.979 0.736 106.981 o
3 13 43 1.612 1.462 0.363 528.519 o
3 13 44 3.654 3.660 0.363 454.968 o
3 13 45 5.156 5.858 0.736 125.215 o
3 13 46 0.446 0.363 0.363 562.054 o
3 14 0 0.828 1.462 0.363 544.747 o
3 14 1 154.238 154.504 3.297 1.986 o
3 14 2 16.701 17.573 0.363 139.692 o
3 14 3 3.833 4.396 0.363 441.627 o
3 14 4 65.159 63.707 1.462 10.628 o
3 14 5 326.546 331.702 6.956 0.446 o
3 14 6 342.786 332.065 8.791 0.366 o
3 14 7 184.520 180.495 4.023 1.392 o
3 14 8 123.425 123.018 2.561 3.144 o
3 14 9 119.094 120.447 2.561 3.284 o
3 14 10 108.644 107.633 2.198 4.109 o
3 14 11 360.604 347.076 8.055 0.365 o
3 14 12 51.901 54.190 1.099 16.586 o
3 14 13 301.508 304.612 7.692 0.466 o
3 14 14 269.624 269.094 5.858 0.651 o
3 14 15 18.703 17.936 0.363 124.761 o
3 14 16 5.252 5.495 0.363 394.385 o
3 14 17 5.229 5.495 0.363 394.933 o
3 14 18 241.745 219.300 4.759 0.893 o
3 14 19 95.972 89.335 2.198 5.017 o
3 14 20 10.481 10.616 0.363 243.712 o
3 14 21 23.478 20.869 0.363 92.537 o
3 14 22 9.690 8.791 0.363 270.784 o
3 14 23 142.734 135.832 3.660 2.100 o
3 14 24 18.524 19.035 0.736 73.506 o
3 14 25 6.021 5.122 0.363 380.882 o
3 14 26 6.324 6.956 0.363 353.583 o
3 14 27 18.450 17.573 0.736 75.316 o
3 14 28 59.649 57.476 2.198 8.402 o
3 14 29 25.639 26.364 1.099 36.193 o
3 14 30 7.702 6.956 0.363 324.643 o
3 14 31 30.800 31.123 1.099 31.096 o
3 14 32 34.411 36.244 1.462 20.514 o
3 14 33 54.164 53.817 1.835 10.966 o
3 14 34 17.261 16.837 0.736 78.931 o
3 14 35 2.990 2.561 0.363 484.365 o
3 14 36 8.711 9.880 0.736 110.714 o
3 14 37 42.127 43.201 1.835 13.505 o
3 14 38 1.834 1.835 0.736 135.825 o
3 14 39 4.586 4.396 0.736 128.206 o
3 14 40 4.358 5.122 0.736 127.906 o
3 14 41 2.493 2.561 0.736 134.169 o
3 14 42 4.724 5.122 0.736 127.079 o
3 14 43 8.188 8.418 0.736 114.138 o
3 14 44 1.692 0.736 0.363 534.535 o
3 14 45 5.684 5.858 0.736 123.944 o
3 14 46 6.952 8.418 1.462 33.695 o
3 15 0 110.916 107.270 2.934 3.356 o
3 15 1 72.651 72.488 1.462 9.045 o
3 15 2 435.488 456.918 10.616 0.228 o
3 15 3 368.817 366.121 8.791 0.330 o
3 15 4 32.279 32.947 0.736 40.136 o
3 15 5 58.878 60.047 1.462 11.918 o
3 15 6 188.979 179.396 3.660 1.437 o
3 15 7 48.429 48.695 1.099 18.566 o
3 15 8 17.262 16.837 0.363 138.278 o
3 15 9 173.939 174.637 4.023 1.491 o
3 15 10 40.861 42.838 1.099 22.650 o
3 15 11 48.157 45.035 1.099 19.304 o
3 15 12 48.940 47.596 1.099 18.579 o
3 15 13 89.125 85.675 1.835 6.094 o
3 15 14 1.399 1.835 0.363 529.086 o
3 15 15 73.286 73.960 1.835 7.758 o
3 15 16 102.796 103.248 2.198 4.417 o
3 15 17 369.887 371.605 9.154 0.318 o
3 15 18 141.927 135.459 3.297 2.273 o
3 15 19 51.536 49.421 1.462 14.344 o
3 15 20 36.399 36.244 1.099 26.389 o
3 15 21 137.710 125.579 3.297 2.409 o
3 15 22 16.659 16.837 0.363 142.762 o
3 15 23 81.726 68.093 1.835 7.286 o
3 15 24 20.323 18.309 0.736 70.380 o
3 15 25 1.151 1.099 0.363 541.917 o
3 15 26 53.059 50.157 1.835 11.361 o
3 15 27 9.360 10.616 0.736 107.911 o
3 15 28 29.939 30.750 1.099 31.761 o
3 15 29 123.778 117.887 4.396 2.075 o
3 15 30 25.458 24.529 1.099 36.994 o
3 15 31 3.650 4.023 0.363 450.629 o
3 15 32 37.982 36.607 1.462 19.389 o
3 15 33 20.175 21.605 1.099 42.189 o
3 15 34 14.450 15.748 0.736 87.221 o
3 15 35 27.805 28.189 1.099 34.026 o
3 15 36 9.216 9.880 0.736 109.325 o
3 15 37 6.328 6.220 0.363 361.572 o
3 15 38 3.501 3.660 0.736 131.268 o
3 15 39 7.384 7.692 0.736 117.264 o
3 15 40 23.200 22.694 1.099 39.385 o
3 15 41 5.770 6.593 0.736 122.828 o
3 15 42 8.520 9.517 0.736 111.737 o
3 15 43 1.774 1.835 0.363 520.923 o
3 15 44 12.617 14.276 1.099 51.343 o
3 15 45 6.364 6.220 1.462 34.045 o
3 16 0 2.920 3.297 0.363 477.215 o
3 16 1 182.192 185.616 3.660 1.465 o
3 16 2 125.392 124.480 2.561 3.079 o
3 16 3 91.627 92.259 1.835 5.730 o
3 16 4 38.484 39.178 0.736 31.420 o
3 16 5 118.190 117.161 2.561 3.350 o
3 16 6 63.548 61.146 1.462 11.067 o
3 16 7 166.406 165.846 3.660 1.684 o
3 16 8 199.898 202.463 4.396 1.162 o
3 16 9 56.515 56.377 1.099 15.007 o
3 16 10 94.292 93.358 2.198 5.002 o
3 16 11 292.117 273.489 8.055 0.481 o
3 16 12 244.522 240.905 5.495 0.779 o
3 16 13 32.042 32.584 0.736 40.598 o
3 16 14 212.817 214.178 5.495 0.925 o
3 16 15 14.629 15.012 0.363 167.673 o
3 16 16 50.300 49.794 1.099 17.760 o
3 16 17 59.883 57.849 1.462 11.934 o
3 16 18 16.785 17.210 0.363 140.420 o
3 16 19 9.282 9.880 0.363 268.493 o
3 16 20 14.116 13.913 0.363 178.068 o
3 16 21 82.832 78.346 2.198 6.002 o
3 16 22 90.232 81.280 2.198 5.507 o
3 16 23 4.757 5.122 0.363 410.523 o
3 16 24 42.799 42.102 1.462 17.289 o
3 16 25 10.232 10.979 0.736 104.997 o
3 16 26 86.143 82.005 3.660 3.463 o
3 16 27 74.260 70.663 2.934 5.065 o
3 16 28 16.814 15.748 0.736 81.311 o
3 16 29 20.977 19.770 0.736 67.490 o
3 16 30 52.783 52.718 2.198 9.216 o
3 16 31 19.994 18.672 0.736 70.694 o
3 16 32 24.061 23.793 1.099 38.310 o
3 16 33 6.257 6.593 0.363 359.027 o
3 16 34 9.475 9.880 0.736 108.610 o
3 16 35 1.465 2.198 0.363 523.726 o
3 16 36 6.203 6.956 0.736 121.286 o
3 16 37 30.360 30.387 1.462 22.744 o
3 16 38 11.280 12.814 0.736 99.574 o
3 16 39 28.742 28.925 1.462 23.528 o
3 16 40 9.778 10.253 0.736 107.259 o
3 16 41 2.770 2.561 0.363 489.608 o
3 16 42 1.619 2.561 0.363 516.283 o
3 16 43 7.363 7.692 0.736 117.320 o
3 16 44 26.504 28.925 1.835 17.396 o
3 17 0 116.070 116.425 3.297 2.858 o
3 17 1 532.769 526.472 11.715 0.167 o
3 17 2 142.442 148.273 3.297 2.177 o
3 17 3 73.557 76.521 1.835 7.621 o
3 17 4 48.173 47.959 1.099 18.781 o
3 17 5 440.590 436.411 10.253 0.235 o
3 17 6 102.165 103.248 2.198 4.442 o
3 17 7 72.902 71.762 1.462 9.058 o
3 17 8 115.767 108.732 2.934 3.222 o
3 17 9 230.073 225.157 4.759 0.926 o
3 17 10 30.974 32.221 0.736 42.020 o
3 17 11 23.138 22.694 0.736 60.513 o
3 17 12 401.026 401.266 10.253 0.265 o
3 17 13 188.084 189.286 4.759 1.200 o
3 17 14 119.654 124.480 3.297 2.718 o
3 17 15 10.538 10.979 0.363 240.174 o
3 17 16 41.227 41.003 1.099 22.894 o
3 17 17 28.460 28.562 0.736 47.489 o
3 17 18 53.389 53.091 1.462 13.580 o
3 17 19 17.174 16.474 0.363 140.264 o
3 17 20 59.821 56.014 1.462 12.104 o
3 17 21 62.826 63.707 1.835 9.312 o
3 17 22 11.956 11.715 0.736 99.228 o
3 17 23 0.046 0.363 0.736 138.962 o
3 17 24 22.256 23.793 1.099 39.689 o
3 17 25 32.101 31.485 1.462 21.995 o
3 17 26 14.838 14.276 0.736 88.114 o
3 17 27 18.516 18.672 0.736 73.928 o
3 17 28 17.985 17.936 0.736 75.962 o
3 17 29 51.469 50.157 2.561 7.772 o
3 17 30 10.893 10.979 0.736 103.167 o
3 17 31 3.502 3.660 0.736 131.267 o
3 17 32 9.414 10.253 0.736 108.265 o
3 17 33 20.711 21.232 1.099 41.910 o
3 17 34 17.304 17.573 0.736 77.962 o
3 17 35 4.219 4.396 0.363 432.227 o
3 17 36 20.292 20.869 1.099 42.390 o
3 17 37 0.164 0.736 0.363 563.690 o
3 17 38 0.046 0.000 0.363 571.558 o
3 17 39 3.720 4.396 0.736 130.070 o
3 17 40 0.449 0.736 0.363 558.739 o
3 17 41 1.046 1.099 0.363 544.032 o
3 17 42 1.664 1.462 0.363 527.410 o
3 17 43 1.934 1.462 0.736 135.955 o
3 18 0 656.012 667.063 20.506 0.083 o
3 18 1 260.375 266.170 5.858 0.675 o
3 18 2 461.848 471.557 13.913 0.173 o
3 18 3 98.127 99.215 2.198 4.696 o
3 18 4 8.927 9.517 0.363 277.614 o
3 18 5 363.373 357.693 8.418 0.347 o
3 18 6 511.643 501.217 15.375 0.144 o
3 18 7 308.297 317.789 7.692 0.449 o
3 18 8 0.169 0.363 0.363 566.724 o
3 18 9 37.995 35.881 1.099 25.657 o
3 18 10 103.373 99.951 2.561 4.047 o
3 18 11 31.563 32.221 0.736 41.342 o
3 18 12 28.053 28.562 0.736 48.047 o
3 18 13 102.910 109.105 2.934 3.536 o
3 18 14 43.170 41.739 1.099 21.892 o
3 18 15 32.214 33.683 0.736 39.805 o
3 18 16 61.653 56.014 1.462 11.790 o
3 18 17 1.313 1.835 0.363 530.930 o
3 18 18 91.885 91.533 2.198 5.161 o
3 18 19 34.977 34.046 1.099 27.755 o
3 18 20 112.405 107.270 4.023 2.489 o
3 18 21 112.326 117.524 4.759 2.005 o
3 18 22 11.206 12.078 0.736 100.789 o
3 18 23 0.073 0.363 0.736 138.937 o
3 18 24 31.241 31.485 1.835 16.338 o
3 18 25 3.393 4.396 0.736 130.746 o
3 18 26 11.123 10.253 0.736 103.537 o
3 18 27 14.309 12.814 0.736 91.406 o
3 18 28 23.788 23.067 1.099 38.792 o
3 18 29 9.830 10.616 0.736 106.611 o
3 18 30 26.669 27.826 1.099 34.940 o
3 18 31 9.515 9.880 0.736 108.501 o
3 18 32 15.466 14.649 0.736 86.030 o
3 18 33 3.376 3.660 0.363 461.749 o
3 18 34 2.709 3.297 0.363 482.287 o
3 18 35 21.116 21.605 1.099 41.439 o
3 18 36 0.143 0.363 0.363 567.146 o
3 18 37 9.098 9.517 0.736 110.149 o
3 18 38 0.754 1.835 0.363 542.503 o
3 18 39 14.816 14.649 1.099 49.412 o
3 18 40 2.795 4.023 0.736 132.293 o
3 18 41 3.191 3.660 0.736 131.880 o
3 18 42 2.058 1.462 0.736 135.767 o
3 19 0 25.861 26.364 1.099 36.033 o
3 19 1 37.433 37.343 0.736 33.033 o
3 19 2 10.297 10.253 0.363 249.256 o
3 19 3 236.383 239.070 5.495 0.806 o
3 19 4 71.245 73.587 1.462 9.148 o
3 19 5 33.350 33.320 0.736 38.787 o
3 19 6 60.411 62.235 1.462 11.480 o
3 19 7 57.030 58.212 1.462 12.403 o
3 19 8 178.003 178.660 4.759 1.286 o
3 19 9 94.390 97.017 2.561 4.415 o
3 19 10 45.756 44.662 1.099 20.265 o
3 19 11 61.358 63.707 1.835 9.477 o
3 19 12 15.300 15.012 0.363 161.519 o
3 19 13 6.489 6.593 0.363 353.958 o
3 19 14 76.486 79.818 2.198 6.344 o
3 19 15 0.471 0.363 0.363 561.629 o
3 19 16 2.180 2.561 0.363 503.490 o
3 19 17 0.969 2.198 0.736 136.814 o
3 19 18 93.690 95.192 3.660 3.184 o
3 19 19 0.152 0.736 0.736 138.673 o
3 19 20 48.657 48.695 1.835 12.087 o
3 19 21 11.157 10.616 0.736 102.940 o
3 19 22 3.541 4.023 0.736 130.822 o
3 19 23 32.010 30.024 1.462 22.262 o
3 19 24 46.260 44.662 2.198 10.217 o
3 19 25 8.871 9.154 0.736 111.271 o
3 19 26 11.544 12.078 0.736 99.859 o
3 19 27 56.598 55.279 2.198 8.760 o
3 19 28 65.981 64.806 2.561 6.471 o
3 19 29 58.167 59.311 2.934 5.937 o
3 19 30 1.689 1.462 0.736 136.317 o
3 19 31 18.295 20.506 1.099 44.152 o
3 19 32 4.422 4.396 0.736 128.566 o
3 19 33 8.507 8.791 0.736 112.764 o
3 19 34 11.814 11.715 0.736 99.617 o
3 19 35 0.407 0.363 0.363 562.737 o
3 19 36 3.857 4.759 0.736 129.398 o
3 19 37 1.868 2.561 0.736 135.206 o
3 19 38 17.069 17.573 1.099 46.359 o
3 19 39 6.200 6.220 0.736 122.221 o
3 19 40 0.513 1.099 0.736 138.083 o
3 19 41 0.040 1.099 0.736 138.601 o
3 20 0 92.597 94.819 2.934 4.029 o
3 20 1 58.453 59.311 1.462 12.055 o
3 20 2 3.344 3.660 0.363 462.515 o
3 20 3 16.094 16.837 0.363 147.148 o
3 20 4 19.823 20.869 0.736 68.737 o
3 20 5 186.871 181.957 4.396 1.296 o
3 20 6 10.885 11.352 0.363 232.472 o
3 20 7 43.902 43.201 1.099 21.286 o
3 20 8 92.581 95.192 2.198 5.039 o
3 20 9 205.164 204.661 5.495 0.971 o
3 20 10 281.508 284.841 8.418 0.470 o
3 20 11 11.985 12.078 0.363 212.823 o
3 20 12 5.735 5.858 0.363 379.005 o
3 20 13 46.791 47.596 1.462 15.613 o
3 20 14 10.771 12.451 0.736 101.474 o
3 20 15 70.135 69.192 2.561 6.127 o
3 20 16 88.738 91.533 3.660 3.315 o
3 20 17 22.105 24.529 1.835 18.537 o
3 20 18 16.367 16.837 1.099 47.240 o
3 20 19 16.238 13.913 1.099 48.549 o
3 20 20 1.620 1.462 0.736 136.416 o
3 20 21 19.359 20.506 1.099 43.288 o
3 20 22 33.022 30.024 1.835 16.153 o
3 20 23 46.070 42.838 2.198 10.325 o
3 20 24 43.485 36.244 2.561 8.730 o
3 20 25 17.388 16.111 1.099 46.698 o
3 20 26 20.364 20.133 1.099 42.628 o
3 20 27 26.071 23.793 1.099 36.815 o
3 20 28 77.986 73.960 2.934 4.866 o
3 20 29 30.292 34.419 1.462 22.106 o
3 20 30 1.636 1.835 0.736 136.122 o
3 20 31 13.540 14.276 0.736 91.505 o
3 20 32 10.643 10.253 0.736 104.864 o
3 20 33 1.730 1.462 0.736 136.257 o
3 20 34 7.929 8.791 0.736 114.333 o
3 20 35 6.174 6.593 0.736 121.817 o
3 20 36 28.336 28.562 1.462 23.727 o
3 20 37 8.109 11.715 1.099 55.748 o
3 20 38 5.016 4.396 0.736 127.241 o
3 20 39 5.662 4.759 0.736 125.318 o
3 20 40 9.256 8.418 1.099 56.101 o
3 21 0 66.137 67.004 2.198 7.502 o
3 21 1 74.619 74.686 2.198 6.629 o
3 21 2 151.670 157.801 4.396 1.632 o
3 21 3 90.561 87.500 2.198 5.328 o
3 21 4 80.935 81.642 2.198 6.017 o
3 21 5 27.026 25.628 0.736 51.643 o
3 21 6 57.792 53.454 1.462 12.698 o
3 21 7 47.436 47.959 1.099 19.040 o
3 21 8 7.619 7.319 0.363 322.666 o
3 21 9 63.985 62.235 1.835 9.265 o
3 21 10 37.090 36.980 1.099 25.839 o
3 21 11 68.090 72.861 2.198 7.142 o
3 21 12 25.941 28.562 1.099 35.193 o
3 21 13 45.391 47.596 1.835 12.654 o
3 21 14 7.302 8.055 0.736 116.999 o
3 21 15 81.266 84.939 4.023 3.125 o
3 21 16 26.070 23.430 1.462 25.385 o
3 21 17 9.426 10.616 1.099 55.197 o
3 21 18 5.912 4.759 0.736 124.720 o
3 21 19 2.539 2.561 0.736 134.089 o
3 21 20 1.845 1.099 0.736 136.354 o
3 21 21 37.820 33.683 2.198 11.620 o
3 21 22 19.862 19.035 1.462 28.305 o
3 21 23 4.115 2.561 0.736 131.141 o
3 21 24 8.973 9.517 1.099 55.914 o
3 21 25 12.560 10.979 1.099 52.693 o
3 21 26 77.851 88.962 4.759 2.479 o
3 21 27 12.134 15.012 1.099 51.435 o
3 21 28 0.589 1.835 0.736 137.550 o
3 21 29 57.406 55.652 2.561 7.235 o
3 21 30 4.956 6.220 1.099 59.461 o
3 21 31 1.422 0.363 0.736 137.428 o
3 21 32 13.475 13.913 1.099 50.799 o
3 21 33 0.243 0.000 0.736 138.948 o
3 21 34 3.178 2.934 0.736 132.599 o
3 21 35 6.864 6.593 0.736 120.059 o
3 21 36 4.972 5.858 0.736 125.650 o
3 21 37 4.481 4.396 0.736 128.436 o
3 21 38 0.361 1.462 0.736 138.049 o
3 22 0 1.442 1.835 0.363 528.173 o
3 22 1 38.541 38.805 1.099 24.657 o
3 22 2 39.527 38.442 1.099 24.269 o
3 22 3 14.561 15.375 0.736 87.413 o
3 22 4 2.859 3.660 0.363 474.301 o
3 22 5 6.809 6.956 0.363 343.153 o
3 22 6 40.970 41.739 1.462 17.824 o
3 22 7 27.860 28.562 1.099 33.861 o
3 22 8 32.422 31.123 1.462 21.950 o
3 22 9 29.640 30.024 1.462 23.043 o
3 22 10 47.461 50.520 2.198 9.817 o
3 22 11 13.899 16.474 0.736 87.703 o
3 22 12 9.672 8.055 1.099 55.937 o
3 22 13 4.180 3.660 1.099 60.482 o
3 22 14 5.049 5.858 0.736 125.468 o
3 22 15 22.904 21.605 1.462 26.805 o
3 22 16 20.094 19.407 1.099 43.138 o
3 22 17 32.398 34.046 1.835 15.911 o
3 22 18 60.704 65.905 3.297 4.864 o
3 22 19 4.250 4.759 0.736 128.546 o
3 22 20 115.079 112.029 5.122 1.830 o
3 22 21 5.155 5.122 1.099 59.646 o
3 22 22 23.109 26.727 1.462 25.841 o
3 22 23 2.111 2.561 0.736 134.812 o
3 22 24 6.207 6.220 1.099 58.763 o
3 22 25 26.083 23.793 1.462 25.317 o
3 22 26 16.065 16.474 1.099 47.639 o
3 22 27 6.181 7.319 1.099 58.455 o
3 22 28 5.982 8.418 1.099 58.245 o
3 22 29 0.916 0.000 0.736 138.249 o
3 22 30 0.772 0.000 1.099 62.269 o
3 22 31 6.879 7.692 1.099 57.916 o
3 22 32 4.541 5.495 0.736 127.070 o
3 22 33 18.792 16.837 1.462 29.044 o
3 22 34 3.762 4.023 0.736 130.370 o
3 22 35 22.571 22.331 1.462 26.794 o
3 22 36 4.888 5.495 0.736 126.272 o
3 22 37 1.700 0.000 1.462 35.154 o
3 23 0 5.598 6.593 0.736 123.252 o
3 23 1 83.258 85.302 2.934 4.481 o
3 23 2 9.444 9.880 0.363 265.815 o
3 23 3 37.177 34.782 1.099 26.365 o
3 23 4 47.368 47.233 1.835 12.385 o
3 23 5 75.797 69.927 2.561 5.815 o
3 23 6 17.717 19.035 1.462 29.036 o
3 23 7 4.838 5.495 0.736 126.387 o
3 23 8 9.702 9.880 1.099 55.264 o
3 23 9 29.424 28.189 1.462 23.423 o
3 23 10 9.608 10.979 0.736 106.724 o
3 23 11 26.179 26.364 2.198 13.160 o
3 23 12 28.853 23.793 1.835 17.434 o
3 23 13 30.412 31.123 1.835 16.515 o
3 23 14 7.220 9.517 1.099 57.111 o
3 23 15 5.753 4.396 0.736 125.532 o
3 23 16 30.611 27.463 1.835 16.802 o
3 23 17 7.030 6.593 0.736 119.630 o
3 23 18 45.766 42.102 2.561 8.393 o
3 23 19 50.746 50.520 2.561 7.806 o
3 23 20 1.310 2.561 0.736 136.066 o
3 23 21 54.882 55.279 3.660 4.428 o
3 23 22 10.753 10.979 1.099 54.081 o
3 23 23 1.473 1.835 0.736 136.359 o
3 23 24 4.634 5.495 0.736 126.858 o
3 23 25 48.406 44.300 2.198 10.025 o
3 23 26 8.111 8.791 1.099 56.759 o
3 23 27 0.716 1.099 0.736 137.845 o
3 23 28 13.313 17.210 1.462 30.776 o
3 23 29 11.407 11.352 1.099 53.441 o
3 23 30 9.681 10.979 1.099 54.879 o
3 23 31 1.960 1.462 0.736 135.916 o
3 23 32 0.574 0.000 0.736 138.617 o
3 23 33 10.312 12.078 1.099 53.998 o
3 23 34 14.754 14.649 1.462 30.725 o
3 23 35 2.441 2.934 0.736 133.936 o
3 24 0 12.763 13.913 1.099 51.371 o
3 24 1 19.021 18.672 0.736 72.807 o
3 24 2 16.139 18.672 0.736 79.418 o
3 24 3 21.438 21.605 1.099 41.184 o
3 24 4 7.773 8.055 0.736 115.743 o
3 24 5 46.540 46.134 2.198 10.118 o
3 24 6 51.060 48.695 3.297 5.415 o
3 24 7 18.321 19.770 1.099 44.431 o
3 24 8 47.875 46.497 2.198 9.970 o
3 24 9 2.698 2.934 0.736 133.481 o
3 24 10 20.562 20.506 1.099 42.319 o
3 24 11 10.022 10.616 1.099 54.761 o
3 24 12 0.504 1.099 0.736 138.094 o
3 24 13 2.378 1.462 0.736 135.269 o
3 24 14 0.945 0.363 0.736 138.009 o
3 24 15 44.612 42.465 2.934 6.875 o
3 24 16 5.805 6.956 0.736 122.287 o
3 24 17 7.221 6.956 0.736 118.661 o
3 24 18 9.996 9.880 1.099 55.050 o
3 24 19 36.318 37.343 1.835 14.949 o
3 24 20 40.034 25.265 3.297 6.073 o
3 24 21 49.347 54.190 5.858 2.013 o
3 24 22 37.360 35.881 2.198 11.555 o
3 24 23 16.239 16.837 1.462 29.895 o
3 24 24 29.714 30.750 1.835 16.671 o
3 24 25 42.598 41.003 2.198 10.762 o
3 24 26 16.209 15.748 1.462 30.083 o
3 24 27 3.795 3.660 0.736 130.676 o
3 24 28 1.549 1.099 0.736 136.771 o
3 24 29 1.889 0.736 0.736 136.550 o
3 24 30 2.782 4.023 0.736 132.318 o
3 24 31 3.697 4.023 0.736 130.504 o
3 24 32 11.797 13.177 1.099 52.429 o
3 24 33 0.005 1.835 0.736 138.242 o
3 24 34 2.037 1.835 1.099 61.676 o
3 25 0 38.920 39.178 1.835 14.357 o
3 25 1 9.948 10.616 0.736 106.284 o
3 25 2 69.244 67.367 2.561 6.223 o
3 25 3 13.112 13.177 0.736 94.109 o
3 25 4 27.077 25.991 1.462 24.595 o
3 25 5 31.148 29.288 1.462 22.666 o
3 25 6 4.890 5.495 0.736 126.267 o
3 25 7 26.472 28.189 1.462 24.425 o
3 25 8 20.376 24.529 1.462 27.176 o
3 25 9 13.112 12.814 1.099 51.532 o
3 25 10 5.918 6.956 1.099 58.717 o
3 25 11 62.138 58.575 3.297 4.931 o
3 25 12 16.840 17.210 1.462 29.635 o
3 25 13 11.819 13.913 1.099 52.122 o
3 25 14 0.621 0.736 0.736 138.167 o
3 25 15 4.625 2.934 0.736 129.704 o
3 25 16 8.115 8.055 1.099 57.002 o
3 25 17 10.922 10.253 1.099 54.226 o
3 25 18 37.417 35.145 1.835 14.950 o
3 25 19 6.260 8.418 1.099 58.074 o
3 25 20 20.577 19.035 1.462 28.058 o
3 25 21 0.470 0.736 1.099 62.254 o
3 25 22 6.485 6.593 1.099 58.490 o
3 25 23 0.510 1.462 0.736 137.874 o
3 25 24 5.002 5.122 1.099 59.726 o
3 25 25 5.375 5.858 1.099 59.333 o
3 25 26 16.033 18.672 1.099 46.760 o
3 25 27 0.308 1.099 0.736 138.314 o
3 25 28 0.117 0.736 0.736 138.709 o
3 25 29 8.842 8.418 1.099 56.388 o
3 25 30 2.384 1.462 0.736 135.259 o
3 25 31 3.986 4.023 0.736 129.903 o
3 25 32 2.273 4.396 1.099 61.134 o
3 26 0 188.898 186.715 10.253 0.519 o
3 26 1 2.414 4.396 0.736 132.661 o
3 26 2 24.884 25.628 1.099 37.012 o
3 26 3 9.858 10.616 0.736 106.534 o
3 26 4 64.856 57.476 4.023 3.623 o
3 26 5 9.105 9.517 0.736 110.130 o
3 26 6 20.504 19.407 1.099 42.807 o
3 26 7 43.886 41.003 2.934 6.937 o
3 26 8 58.913 57.476 4.023 3.721 o
3 26 9 26.963 25.991 1.462 24.634 o
3 26 10 4.597 4.759 0.736 127.777 o
3 26 11 52.946 58.575 6.220 1.782 o
3 26 12 2.481 1.462 0.736 135.104 o
3 26 13 11.184 11.352 1.099 53.611 o
3 26 14 9.411 9.880 1.099 55.473 o
3 26 15 21.056 27.826 2.198 13.576 o
3 26 16 8.878 7.692 1.099 56.611 o
3 26 17 5.766 5.858 0.736 123.744 o
3 26 18 22.275 24.892 1.835 18.477 o
3 26 19 76.152 71.762 7.319 1.254 o
3 26 20 4.113 4.759 1.099 60.257 o
3 26 21 7.937 7.692 1.099 57.239 o
3 26 22 2.374 2.934 0.736 134.053 o
3 26 23 8.279 8.055 1.099 56.893 o
3 26 24 1.963 1.835 0.736 135.627 o
3 26 25 2.412 4.759 0.736 132.323 o
3 26 26 5.450 6.593 1.099 59.088 o
3 26 27 7.189 9.517 1.099 57.131 o
3 26 28 6.675 8.055 1.099 57.930 o
3 26 29 4.005 5.122 0.736 128.685 o
3 26 30 4.191 5.858 1.099 59.951 o
3 27 0 26.933 29.288 1.835 17.289 o
3 27 1 19.372 19.035 1.099 43.875 o
3 27 2 27.606 29.651 1.462 23.790 o
3 27 3 14.502 16.111 1.099 49.071 o
3 27 4 25.821 25.991 1.462 25.028 o
3 27 5 62.468 67.004 3.297 4.795 o
3 27 6 4.703 5.122 0.736 127.128 o
3 27 7 0.232 -0.363 0.736 138.958 o
3 27 8 5.512 6.593 0.736 123.463 o
3 27 9 10.662 9.880 1.099 54.560 o
3 27 10 1.195 1.462 0.736 137.007 o
3 27 11 5.158 6.220 0.736 124.775 o
3 27 12 20.380 20.133 1.462 27.937 o
3 27 13 24.194 21.968 1.462 26.291 o
3 27 14 19.561 19.035 1.462 28.408 o
3 27 15 8.748 8.055 1.099 56.576 o
3 27 16 10.807 9.517 1.099 54.587 o
3 27 17 0.572 -0.363 1.099 62.312 o
3 27 18 4.701 5.122 1.099 59.879 o
3 27 19 32.261 34.419 2.198 12.150 o
3 27 20 1.131 1.099 1.099 62.050 o
3 27 21 17.827 11.352 1.099 48.295 o
3 27 22 4.180 4.396 0.736 129.093 o
3 27 23 3.037 3.660 0.736 132.178 o
3 27 24 11.123 11.715 1.099 53.520 o
3 27 25 0.197 0.736 0.736 138.626 o
3 27 26 3.750 2.934 0.736 131.495 o
3 27 27 2.176 2.934 0.736 134.391 o
3 27 28 6.224 7.319 1.462 33.963 o
3 28 0 17.041 17.936 1.462 29.447 o
3 28 1 0.230 1.099 0.736 138.399 o
3 28 2 8.624 8.791 0.736 112.445 o
3 28 3 24.384 28.562 1.462 25.080 o
3 28 4 23.184 24.166 1.462 26.260 o
3 28 5 3.774 3.660 0.736 130.718 o
3 28 6 10.547 12.451 1.099 53.678 o
3 28 7 23.957 22.331 1.462 26.311 o
3 28 8 15.584 16.837 1.099 47.885 o
3 28 9 2.770 4.023 0.736 132.341 o
3 28 10 12.831 12.451 1.099 51.900 o
3 28 11 11.448 10.979 1.099 53.552 o
3 28 12 6.812 5.495 0.736 121.593 o
3 28 13 2.717 2.561 0.736 133.778 o
3 28 14 4.332 4.023 0.736 129.168 o
3 28 15 4.957 5.122 0.736 126.545 o
3 28 16 1.214 0.736 1.099 62.076 o
3 28 17 3.450 4.396 1.099 60.644 o
3 28 18 11.547 12.814 1.462 31.969 o
3 28 19 7.072 6.956 1.099 58.024 o
3 28 20 29.913 28.925 1.835 16.796 o
3 28 21 6.271 6.593 1.099 58.617 o
3 28 22 21.285 17.936 1.462 28.004 o
3 28 23 4.163 2.934 0.736 130.664 o
3 28 24 0.534 0.363 0.736 138.468 o
3 28 25 3.849 4.759 1.099 60.381 o
3 28 26 5.687 7.692 1.462 34.033 o
3 29 0 10.613 12.451 1.099 53.628 o
3 29 1 4.468 5.858 0.736 126.822 o
3 29 2 3.339 3.660 0.736 131.590 o
3 29 3 14.099 13.913 1.099 50.295 o
3 29 4 12.347 13.177 1.099 51.995 o
3 29 5 0.063 0.000 0.736 139.116 o
3 29 6 4.882 5.122 0.736 126.718 o
3 29 7 4.828 3.660 0.736 128.483 o
3 29 8 5.356 5.122 0.736 125.612 o
3 29 9 0.013 0.736 0.736 138.812 o
3 29 10 0.358 -0.363 0.736 138.835 o
3 29 11 6.685 7.319 0.736 119.584 o
3 29 12 1.696 2.198 0.736 135.759 o
3 29 13 20.450 17.936 1.099 43.446 o
3 29 14 15.559 16.474 1.835 20.221 o
3 29 15 15.207 16.111 1.835 20.299 o
3 29 16 33.804 35.881 2.934 7.462 o
3 29 17 2.847 2.934 1.099 61.195 o
3 29 18 4.870 5.495 1.099 59.697 o
3 29 19 0.806 1.099 0.736 137.737 o
3 29 20 7.179 6.593 1.099 58.070 o
3 29 21 3.250 1.835 1.099 61.251 o
3 29 22 7.022 6.956 1.099 58.055 o
3 29 23 1.320 -0.363 1.835 22.354 o
3 30 0 4.304 4.759 1.462 34.542 o
3 30 1 18.710 21.232 1.099 43.519 o
3 30 2 14.546 15.748 1.099 49.184 o
3 30 3 15.070 16.837 1.099 48.307 o
3 30 4 2.821 3.297 0.736 132.926 o
3 30 5 29.968 30.750 1.835 16.626 o
3 30 6 5.251 4.759 0.736 126.284 o
3 30 7 10.994 10.979 1.099 53.898 o
3 30 8 5.976 5.858 0.736 123.227 o
3 30 9 0.811 1.462 0.736 137.505 o
3 30 10 2.366 1.835 0.736 134.989 o
3 30 11 6.394 6.220 0.736 121.732 o
3 30 12 6.453 7.319 1.099 58.292 o
3 30 13 4.945 4.396 1.099 59.939 o
3 30 14 0.005 0.736 1.099 62.352 o
3 30 15 1.692 2.934 1.099 61.609 o
3 30 16 5.475 6.956 1.099 58.972 o
3 30 17 11.203 5.122 1.099 55.891 o
3 30 18 4.334 4.396 1.099 60.238 o
3 30 19 2.198 2.561 1.099 61.501 o
3 31 0 0.391 -0.363 1.099 62.349 o
3 31 1 0.109 1.099 0.736 138.529 o
3 31 2 5.002 6.220 0.736 125.149 o
3 31 3 1.735 3.297 0.736 134.825 o
3 31 4 1.119 0.363 0.736 137.802 o
3 31 5 2.781 2.934 0.736 133.331 o
3 31 6 0.468 1.462 0.736 137.924 o
3 31 7 0.583 0.363 0.736 138.416 o
3 31 8 8.594 9.154 1.099 56.305 o
3 31 9 4.514 3.660 0.736 129.167 o
3 31 10 12.327 13.177 1.462 31.690 o
3 31 11 0.384 -0.363 1.099 62.350 o
3 31 12 0.490 -0.363 1.099 62.329 o
3 31 13 11.224 15.012 1.462 31.744 o
3 31 14 4.855 5.858 1.099 59.611 o
3 31 15 6.761 6.593 1.099 58.325 o
3 32 0 3.961 4.023 1.099 60.499 o
3 32 1 2.987 4.396 0.736 131.559 o
3 32 2 3.203 3.660 0.736 131.857 o
3 32 3 4.580 12.078 1.462 33.811 o
3 32 4 0.467 0.363 1.099 62.296 o
3 32 5 6.709 7.692 1.099 58.021 o
3 32 6 1.455 2.934 0.736 135.563 o
3 32 7 5.509 5.858 1.099 59.259 o
3 32 8 8.168 9.517 1.462 33.292 o
3 32 9 10.022 10.253 1.835 21.340 o
3 32 10 4.188 2.561 1.099 60.723 o
4 0 0 1687.150 1733.930 68.466 0.010 o
4 0 1 106.975 120.447 3.297 2.995 o
4 0 2 3657.750 3806.150 94.819 0.003 o
4 0 3 3590.480 3708.760 102.149 0.003 o
4 0 4 772.129 810.578 19.770 0.070 o
4 0 5 2994.110 2917.950 78.719 0.005 o
4 0 6 828.124 891.857 23.793 0.055 o
4 0 7 3826.510 4081.820 124.117 0.002 o
4 0 8 340.561 355.495 8.791 0.357 o
4 0 9 5.586 5.495 0.363 386.618 o
4 0 10 1650.240 1844.860 45.035 0.014 o
4 0 11 995.966 1057.340 24.529 0.043 o
4 0 12 569.971 582.860 16.474 0.118 o
4 0 13 5.534 5.495 0.363 387.825 o
4 0 14 1763.850 1793.600 62.235 0.010 o
4 0 15 24.444 24.892 1.099 37.610 o
4 0 16 9.356 10.616 0.736 107.922 o
4 0 17 562.560 583.959 21.605 0.091 o
4 0 18 1566.840 1626.290 65.905 0.011 o
4 0 19 843.586 867.328 34.046 0.038 o
4 0 20 104.966 103.248 4.396 2.363 o
4 0 21 0.385 0.363 0.363 563.109 o
4 0 22 41.521 44.300 1.462 17.336 o
4 0 23 2.004 1.835 0.363 515.797 o
4 0 24 60.222 60.047 1.835 9.819 o
4 0 25 40.333 36.244 1.462 18.763 o
4 0 26 449.014 437.510 11.715 0.210 o
4 0 27 172.554 170.241 4.759 1.343 o
4 0 28 136.320 133.997 4.396 1.870 o
4 0 29 298.377 270.929 9.517 0.409 o
4 0 30 5.937 7.319 0.363 358.093 o
4 0 31 8.575 9.517 0.736 111.585 o
4 0 32 0.779 1.099 0.363 549.255 o
4 0 33 49.752 38.805 1.835 12.659 o
4 0 34 3.138 2.934 0.736 132.673 o
4 0 35 14.169 14.649 1.099 49.940 o
4 0 36 89.845 91.896 4.759 2.344 o
4 0 37 0.087 1.099 1.099 62.298 o
4 0 38 29.239 24.166 1.462 24.167 o
4 0 39 72.367 86.038 5.495 2.031 o
4 0 40 5.714 7.319 1.099 58.730 o
4 0 41 5.671 6.220 1.099 59.069 o
4 0 42 0.448 0.736 0.736 138.360 o
4 0 43 3.352 2.934 1.462 34.814 o
4 0 44 2.135 2.198 1.462 35.005 o
4 0 45 0.004 0.000 1.099 62.423 o
4 0 46 0.056 0.363 1.099 62.379 o
4 0 47 2.968 4.023 1.099 60.930 o
4 0 48 0.665 1.462 1.099 62.123 o
4 0 49 4.018 4.759 1.462 34.587 o
4 0 50 0.038 -0.363 1.099 62.417 o
4 1 0 644.707 723.441 18.309 0.090 o
4 1 1 11400.800 11360.900 275.687 0.000 o
4 1 2 6567.850 6623.410 151.570 0.001 o
4 1 3 484.621 493.162 8.791 0.220 o
4 1 4 1080.270 1205.990 24.892 0.037 o
4 1 5 3293.990 3571.460 80.917 0.004 o
4 1 6 836.335 844.634 14.649 0.076 o
4 1 7 802.497 835.480 15.375 0.078 o
4 1 8 2880.450 3076.110 56.751 0.006 o
4 1 9 858.953 853.052 16.474 0.069 o
4 1 10 132.557 134.360 2.561 2.810 o
4 1 11 467.266 456.545 9.154 0.233 o
4 1 12 33.253 35.518 0.736 37.755 o
4 1 13 24.173 23.430 0.736 58.028 o
4 1 14 189.385 197.704 4.396 1.234 o
4 1 15 472.230 473.754 11.352 0.199 o
4 1 16 848.350 833.645 21.232 0.061 o
4 1 17 1186.830 1163.520 30.024 0.031 o
4 1 18 177.762 172.802 4.023 1.469 o
4 1 19 147.026 144.251 2.934 2.289 o
4 1 20 401.805 400.893 9.154 0.286 o
4 1 21 90.500 89.335 2.198 5.284 o
4 1 22 143.065 141.690 2.561 2.534 o
4 1 23 253.742 251.521 5.858 0.709 o
4 1 24 178.739 173.538 3.660 1.542 o
4 1 25 28.660 30.387 0.736 46.007 o
4 1 26 148.685 142.053 3.297 2.135 o
4 1 27 72.901 71.389 1.462 9.081 o
4 1 28 85.625 80.181 2.198 5.789 o
4 1 29 359.878 333.164 10.253 0.310 o
4 1 30 15.317 15.012 0.363 161.363 o
4 1 31 31.993 35.518 1.099 29.039 o
4 1 32 43.206 44.300 1.099 21.345 o
4 1 33 133.483 126.315 3.660 2.281 o
4 1 34 26.310 25.628 0.736 52.736 o
4 1 35 20.323 18.309 0.736 70.380 o
4 1 36 45.831 41.376 1.462 16.603 o
4 1 37 32.578 32.584 1.835 16.007 o
4 1 38 31.435 30.750 1.462 22.331 o
4 1 39 19.736 17.210 1.099 44.321 o
4 1 40 3.328 2.934 0.736 132.316 o
4 1 41 11.186 10.253 0.736 103.363 o
4 1 42 3.873 4.396 0.736 129.749 o
4 1 43 10.049 9.154 1.099 55.276 o
4 1 44 13.078 12.078 1.099 51.852 o
4 1 45 6.787 4.759 0.736 122.581 o
4 1 46 1.813 1.835 0.736 135.857 o
4 1 47 1.794 1.462 0.736 136.163 o
4 1 48 1.011 0.736 0.736 137.708 o
4 1 49 4.423 5.495 1.099 59.926 o
4 1 50 15.839 16.111 1.462 30.144 o
4 2 0 1957.300 2086.860 56.377 0.010 o
4 2 1 78.752 84.939 1.835 6.854 o
4 2 2 1549.230 1686.330 28.189 0.021 o
4 2 3 1237.940 1338.160 24.166 0.032 o
4 2 4 771.213 777.267 14.649 0.086 o
4 2 5 3228.490 3336.410 73.587 0.004 o
4 2 6 1850.690 1966.780 42.838 0.013 o
4 2 7 343.778 360.626 7.692 0.385 o
4 2 8 938.369 958.125 19.035 0.056 o
4 2 9 1389.610 1432.620 29.651 0.025 o
4 2 10 1015.660 1029.150 24.166 0.043 o
4 2 11 20.202 19.035 0.363 112.671 o
4 2 12 277.528 266.896 5.858 0.636 o
4 2 13 448.635 469.732 10.253 0.224 o
4 2 14 918.032 933.959 24.529 0.049 o
4 2 15 1992.550 1967.870 44.662 0.012 o
4 2 16 12.199 11.715 0.363 212.403 o
4 2 17 17.667 17.936 0.363 131.560 o
4 2 18 549.323 551.001 12.451 0.153 o
4 2 19 22.445 23.067 0.363 92.265 o
4 2 20 97.845 90.797 1.835 5.411 o
4 2 21 293.526 292.897 6.220 0.558 o
4 2 22 5.601 6.220 0.363 377.922 o
4 2 23 25.274 24.529 0.363 78.987 o
4 2 24 138.547 137.657 2.934 2.478 o
4 2 25 463.057 476.678 9.880 0.221 o
4 2 26 41.908 41.003 1.099 22.593 o
4 2 27 242.893 248.597 5.858 0.741 o
4 2 28 234.973 243.103 6.956 0.673 o
4 2 29 54.012 58.575 1.462 12.925 o
4 2 30 96.944 95.192 2.561 4.355 o
4 2 31 51.097 53.091 1.462 14.049 o
4 2 32 14.235 14.276 0.363 175.040 o
4 2 33 43.605 45.398 1.099 20.962 o
4 2 34 3.459 4.759 0.363 446.313 o
4 2 35 93.778 92.259 4.396 2.563 o
4 2 36 24.015 24.892 1.099 37.931 o
4 2 37 15.773 16.111 0.736 83.424 o
4 2 38 89.949 84.576 4.023 2.989 o
4 2 39 32.733 32.947 1.835 15.948 o
4 2 40 17.742 19.035 1.099 45.206 o
4 2 41 16.367 17.210 1.099 47.087 o
4 2 42 2.725 2.198 0.736 134.081 o
4 2 43 2.413 1.835 0.736 134.912 o
4 2 44 6.912 5.495 0.736 121.341 o
4 2 45 18.836 12.078 1.099 47.167 o
4 2 46 19.662 14.649 1.462 29.119 o
4 2 47 1.898 1.099 0.736 136.276 o
4 2 48 6.248 5.495 1.099 58.948 o
4 2 49 13.087 12.078 1.099 51.844 o
4 2 50 0.545 1.099 1.099 62.196 o
4 3 0 166.173 168.780 4.759 1.388 o
4 3 1 2178.860 2335.450 53.091 0.009 o
4 3 2 9.838 9.517 0.363 262.321 o
4 3 3 2620.710 2671.190 61.872 0.007 o
4 3 4 250.681 239.443 4.759 0.826 o
4 3 5 2190.380 2462.490 51.619 0.009 o
4 3 6 463.472 467.161 8.055 0.247 o
4 3 7 4117.170 4244.740 111.303 0.002 o
4 3 8 684.264 680.976 13.913 0.106 o
4 3 9 77.557 76.148 1.835 7.298 o
4 3 10 694.140 713.560 15.375 0.096 o
4 3 11 1274.550 1283.230 26.727 0.030 o
4 3 12 702.174 722.715 15.748 0.093 o
4 3 13 141.840 151.570 3.297 2.162 o
4 3 14 734.318 732.595 17.573 0.083 o
4 3 15 959.892 920.419 21.968 0.051 o
4 3 16 575.166 558.331 12.814 0.144 o
4 3 17 27.680 28.925 0.736 48.311 o
4 3 18 148.269 149.745 3.660 1.953 o
4 3 19 94.795 92.995 1.835 5.521 o
4 3 20 2.537 2.198 0.363 499.400 o
4 3 21 188.780 181.594 4.023 1.358 o
4 3 22 66.072 62.235 1.462 10.602 o
4 3 23 238.508 237.971 4.759 0.871 o
4 3 24 277.152 271.654 5.495 0.654 o
4 3 25 149.145 151.207 3.297 2.069 o
4 3 26 12.180 12.078 0.363 210.359 o
4 3 27 282.066 284.468 6.220 0.587 o
4 3 28 24.123 23.793 0.736 57.801 o
4 3 29 54.478 55.652 1.462 13.115 o
4 3 30 148.809 145.712 5.122 1.475 o
4 3 31 106.941 111.666 3.297 3.085 o
4 3 32 1.052 1.099 0.363 543.905 o
4 3 33 215.834 190.385 5.495 0.958 o
4 3 34 18.568 18.309 0.736 74.217 o
4 3 35 143.952 140.954 5.495 1.409 o
4 3 36 44.928 43.937 1.835 13.006 o
4 3 37 12.237 11.715 0.736 98.460 o
4 3 38 28.282 25.628 1.099 34.581 o
4 3 39 20.251 19.407 1.099 43.011 o
4 3 40 39.290 34.782 2.198 11.414 o
4 3 41 8.157 8.418 0.736 114.221 o
4 3 42 9.424 8.791 1.099 55.852 o
4 3 43 1.271 0.736 0.736 137.383 o
4 3 44 4.471 5.122 0.736 127.651 o
4 3 45 31.717 32.947 1.835 16.126 o
4 3 46 2.440 2.198 0.736 134.567 o
4 3 47 4.141 4.023 0.736 129.575 o
4 3 48 8.554 8.055 1.099 56.708 o
4 3 49 0.920 0.363 0.736 138.038 o
4 3 50 0.331 0.736 0.736 138.486 o
4 4 0 98.888 101.050 2.934 3.754 o
4 4 1 928.060 919.683 20.869 0.054 o
4 4 2 2392.030 2492.880 53.091 0.008 o
4 4 3 551.849 559.430 10.616 0.166 o
4 4 4 3096.440 3156.660 76.884 0.005 o
4 4 5 903.104 916.386 16.111 0.064 o
4 4 6 718.661 701.109 13.913 0.099 o
4 4 7 1079.840 1106.040 23.793 0.040 o
4 4 8 633.758 640.336 15.012 0.112 o
4 4 9 532.138 548.440 10.253 0.177 o
4 4 10 68.647 72.488 1.462 9.541 o
4 4 11 48.669 49.058 1.099 18.422 o
4 4 12 504.890 514.757 11.352 0.181 o
4 4 13 30.992 32.584 0.736 41.789 o
4 4 14 450.251 423.960 10.253 0.234 o
4 4 15 34.835 34.419 0.736 36.728 o
4 4 16 84.909 87.863 2.198 5.616 o
4 4 17 75.465 73.587 1.835 7.583 o
4 4 18 294.175 294.359 6.220 0.555 o
4 4 19 230.691 225.530 4.396 0.962 o
4 4 20 34.765 34.046 0.736 36.979 o
4 4 21 120.163 116.062 2.198 3.585 o
4 4 22 269.999 266.170 5.122 0.702 o
4 4 23 182.918 176.835 3.297 1.573 o
4 4 24 182.989 176.472 3.660 1.495 o
4 4 25 36.833 41.003 0.736 32.012 o
4 4 26 170.511 175.736 3.660 1.602 o
4 4 27 223.109 193.672 5.122 0.972 o
4 4 28 107.945 108.006 2.561 3.771 o
4 4 29 8.293 8.055 0.363 302.322 o
4 4 30 55.935 57.849 1.462 12.635 o
4 4 31 78.475 80.181 2.198 6.209 o
4 4 32 92.359 99.588 2.934 3.964 o
4 4 33 17.848 18.672 0.736 75.435 o
4 4 34 39.583 38.442 1.835 14.307 o
4 4 35 35.879 38.442 1.462 19.738 o
4 4 36 98.097 98.489 4.396 2.473 o
4 4 37 2.736 2.198 0.736 134.062 o
4 4 38 107.848 100.314 5.122 1.931 o
4 4 39 2.966 1.835 0.736 133.978 o
4 4 40 98.170 90.797 8.418 0.925 o
4 4 41 31.174 25.265 3.297 6.301 o
4 4 42 1.664 1.835 0.736 136.079 o
4 4 43 2.402 1.835 0.736 134.930 o
4 4 44 18.503 21.605 1.099 43.536 o
4 4 45 2.170 2.561 0.736 134.714 o
4 4 46 0.930 1.462 0.736 137.355 o
4 4 47 4.898 4.759 1.099 59.872 o
4 4 48 1.157 1.462 0.736 137.057 o
4 4 49 1.636 2.198 0.736 135.849 o
4 5 0 12.954 13.177 0.363 194.529 o
4 5 1 218.476 224.794 5.122 0.930 o
4 5 2 76.791 79.082 1.462 8.210 o
4 5 3 633.472 629.357 14.276 0.116 o
4 5 4 63.084 63.707 1.462 10.941 o
4 5 5 705.461 710.264 13.913 0.101 o
4 5 6 2511.110 2654.710 61.872 0.007 o
4 5 7 303.625 315.228 6.220 0.521 o
4 5 8 665.689 662.667 13.550 0.112 o
4 5 9 470.382 475.952 10.979 0.204 o
4 5 10 554.277 542.946 12.451 0.153 o
4 5 11 310.771 304.612 7.319 0.470 o
4 5 12 95.441 100.314 2.198 4.790 o
4 5 13 461.663 451.050 10.253 0.222 o
4 5 14 625.895 621.302 14.649 0.116 o
4 5 15 31.713 32.221 0.736 41.172 o
4 5 16 101.971 104.710 2.934 3.619 o
4 5 17 559.470 524.647 11.715 0.160 o
4 5 18 368.445 337.559 7.319 0.383 o
4 5 19 44.658 43.937 0.736 25.534 o
4 5 20 210.344 194.408 4.023 1.184 o
4 5 21 29.640 29.651 0.736 45.217 o
4 5 22 16.661 16.474 0.363 144.136 o
4 5 23 11.811 12.078 0.363 215.047 o
4 5 24 175.406 176.099 3.660 1.559 o
4 5 25 27.425 27.463 0.736 49.704 o
4 5 26 163.579 157.427 4.759 1.442 o
4 5 27 87.708 87.137 1.835 6.139 o
4 5 28 124.909 129.239 3.297 2.586 o
4 5 29 146.602 150.471 3.297 2.107 o
4 5 30 29.897 30.387 1.099 31.904 o
4 5 31 73.712 75.422 2.561 5.782 o
4 5 32 21.965 25.265 1.099 39.346 o
4 5 33 45.867 45.398 1.462 16.097 o
4 5 34 7.165 8.418 1.099 57.504 o
4 5 35 129.777 118.623 5.858 1.436 o
4 5 36 25.824 24.529 1.462 25.279 o
4 5 37 52.711 48.332 2.198 9.425 o
4 5 38 8.114 8.055 0.736 114.827 o
4 5 39 14.194 15.375 1.099 49.624 o
4 5 40 39.187 39.541 1.835 14.282 o
4 5 41 15.635 15.748 1.099 48.290 o
4 5 42 21.183 20.506 1.099 41.823 o
4 5 43 1.460 1.099 0.736 136.893 o
4 5 44 0.088 0.363 0.736 138.921 o
4 5 45 8.723 9.517 0.736 111.180 o
4 5 46 14.278 12.814 1.099 50.595 o
4 5 47 19.509 17.936 1.099 44.210 o
4 5 48 8.148 9.880 1.462 33.254 o
4 5 49 5.134 4.396 1.462 34.436 o
4 6 0 0.012 0.363 0.363 569.254 o
4 6 1 1253.620 1303.740 28.562 0.029 o
4 6 2 132.138 132.173 2.561 2.842 o
4 6 3 573.549 551.737 12.814 0.145 o
4 6 4 276.172 286.666 6.220 0.596 o
4 6 5 203.673 222.233 5.495 0.944 o
4 6 6 145.073 142.053 2.934 2.336 o
4 6 7 115.651 117.887 2.561 3.408 o
4 6 8 122.242 133.634 4.023 2.193 o
4 6 9 20.659 19.407 0.363 109.211 o
4 6 10 619.018 632.644 16.111 0.109 o
4 6 11 1030.260 1024.030 24.892 0.042 o
4 6 12 1.989 2.561 0.363 507.896 o
4 6 13 136.819 132.173 3.297 2.373 o
4 6 14 98.665 102.512 2.561 4.163 o
4 6 15 158.211 147.910 3.660 1.855 o
4 6 16 238.620 239.443 5.495 0.798 o
4 6 17 163.674 159.262 3.297 1.850 o
4 6 18 5.575 5.495 0.363 386.872 o
4 6 19 135.889 131.437 2.934 2.577 o
4 6 20 146.892 145.349 2.934 2.283 o
4 6 21 4.380 4.759 0.363 423.930 o
4 6 22 23.067 22.694 0.363 90.479 o
4 6 23 67.267 66.268 1.462 10.142 o
4 6 24 118.424 118.623 2.198 3.599 o
4 6 25 136.308 128.503 2.934 2.596 o
4 6 26 49.849 48.332 1.462 14.830 o
4 6 27 95.955 97.753 2.198 4.824 o
4 6 28 273.936 266.170 7.319 0.553 o
4 6 29 43.795 44.662 1.099 21.034 o
4 6 30 12.496 13.177 0.363 199.833 o
4 6 31 82.561 83.477 2.561 5.173 o
4 6 32 8.855 9.880 0.736 110.319 o
4 6 33 26.977 27.090 1.462 24.441 o
4 6 34 35.879 32.947 1.835 15.402 o
4 6 35 7.946 7.319 0.736 116.265 o
4 6 36 1.254 1.099 0.736 137.170 o
4 6 37 19.232 20.133 1.099 43.542 o
4 6 38 21.071 20.506 1.099 41.912 o
4 6 39 63.725 62.235 2.561 6.670 o
4 6 40 22.608 21.968 1.099 40.124 o
4 6 41 1.529 1.462 0.736 136.546 o
4 6 42 26.305 28.925 1.462 24.357 o
4 6 43 11.605 11.715 0.736 100.192 o
4 6 44 0.322 0.736 0.736 138.495 o
4 6 45 0.992 0.000 0.736 138.164 o
4 6 46 15.734 17.573 1.099 47.458 o
4 6 47 4.458 6.220 1.099 59.723 o
4 6 48 13.008 16.474 2.198 14.705 o
4 6 49 2.183 1.835 1.099 61.629 o
4 7 0 12.737 13.177 0.363 197.028 o
4 7 1 998.184 1004.620 20.133 0.050 o
4 7 2 615.961 636.314 12.451 0.129 o
4 7 3 186.119 192.946 4.396 1.267 o
4 7 4 919.284 928.474 20.506 0.055 o
4 7 5 27.531 28.189 0.736 49.036 o
4 7 6 2907.370 3085.260 73.587 0.005 o
4 7 7 206.751 220.036 5.122 0.985 o
4 7 8 14.427 14.276 0.363 173.152 o
4 7 9 220.427 216.376 5.122 0.938 o
4 7 10 181.571 188.550 4.759 1.237 o
4 7 11 531.316 531.231 12.078 0.164 o
4 7 12 995.073 1004.260 24.529 0.044 o
4 7 13 132.663 132.173 3.660 2.253 o
4 7 14 413.351 413.707 10.616 0.248 o
4 7 15 317.512 310.832 6.593 0.487 o
4 7 16 250.420 241.641 6.956 0.643 o
4 7 17 53.992 53.091 1.099 16.138 o
4 7 18 20.114 19.407 0.363 112.134 o
4 7 19 172.975 162.186 3.297 1.736 o
4 7 20 201.072 197.704 4.396 1.169 o
4 7 21 261.878 262.137 4.759 0.756 o
4 7 22 81.113 79.082 1.462 7.772 o
4 7 23 363.852 355.868 7.319 0.378 o
4 7 24 2.032 2.561 0.363 506.905 o
4 7 25 24.166 22.694 0.736 58.680 o
4 7 26 27.800 27.826 0.736 48.912 o
4 7 27 84.339 79.818 1.835 6.628 o
4 7 28 16.019 15.748 0.363 152.158 o
4 7 29 49.282 50.157 1.099 18.034 o
4 7 30 34.861 35.881 0.736 35.999 o
4 7 31 7.003 7.319 0.363 335.273 o
4 7 32 5.375 5.122 0.363 395.888 o
4 7 33 22.390 20.869 1.099 40.724 o
4 7 34 37.821 31.848 1.462 20.145 o
4 7 35 7.753 7.692 0.736 116.282 o
4 7 36 1.411 1.462 0.736 136.711 o
4 7 37 22.247 24.166 1.462 26.587 o
4 7 38 38.698 42.465 1.835 14.121 o
4 7 39 0.026 0.000 0.736 139.149 o
4 7 40 23.839 25.628 1.099 37.788 o
4 7 41 5.424 5.495 0.736 125.008 o
4 7 42 14.228 15.012 1.099 49.744 o
4 7 43 0.664 0.363 0.736 138.327 o
4 7 44 0.151 0.000 0.736 139.034 o
4 7 45 10.137 10.253 0.736 106.263 o
4 7 46 2.509 2.561 0.736 134.141 o
4 7 47 14.027 16.111 1.099 49.459 o
4 7 48 4.282 3.660 0.736 129.662 o
4 7 49 4.088 3.297 0.736 130.446 o
4 8 0 49.036 47.959 1.462 15.054 o
4 8 1 1080.820 1155.470 25.628 0.037 o
4 8 2 2012.750 2191.940 50.893 0.010 o
4 8 3 28.492 28.189 0.736 47.699 o
4 8 4 429.351 445.566 10.253 0.239 o
4 8 5 415.426 413.344 9.154 0.273 o
4 8 6 230.098 240.169 5.858 0.788 o
4 8 7 507.424 511.097 13.177 0.163 o
4 8 8 520.022 521.351 13.177 0.159 o
4 8 9 175.651 170.614 6.593 0.969 o
4 8 10 608.760 615.071 18.309 0.100 o
4 8 11 1144.500 1152.900 27.090 0.034 o
4 8 12 21.261 23.793 0.736 62.974 o
4 8 13 111.894 110.930 2.561 3.610 o
4 8 14 64.973 64.806 1.462 10.574 o
4 8 15 262.820 249.323 6.220 0.663 o
4 8 16 15.803 15.012 0.363 157.090 o
4 8 17 156.745 156.702 3.297 1.943 o
4 8 18 349.889 331.702 6.956 0.417 o
4 8 19 9.502 10.616 0.363 258.879 o
4 8 20 196.141 187.451 4.023 1.291 o
4 8 21 30.049 30.387 0.736 44.237 o
4 8 22 187.962 189.649 4.023 1.337 o
4 8 23 40.827 38.079 0.736 30.043 o
4 8 24 42.077 41.003 0.736 28.111 o
4 8 25 67.980 64.433 1.835 8.723 o
4 8 26 64.976 62.971 1.835 9.117 o
4 8 27 16.577 16.111 0.363 146.200 o
4 8 28 24.211 23.793 0.736 57.650 o
4 8 29 48.677 49.058 1.099 18.419 o
4 8 30 166.005 179.396 4.023 1.534 o
4 8 31 58.814 58.212 1.835 10.097 o
4 8 32 198.182 174.637 6.593 0.893 o
4 8 33 7.468 7.692 0.736 117.042 o
4 8 34 12.932 15.012 1.099 50.795 o
4 8 35 14.650 14.276 0.736 88.602 o
4 8 36 4.244 3.660 0.736 129.742 o
4 8 37 14.590 15.012 1.099 49.449 o
4 8 38 15.172 15.012 1.099 48.972 o
4 8 39 60.955 59.674 2.561 6.904 o
4 8 40 7.912 9.154 0.736 113.887 o
4 8 41 1.534 1.099 0.736 136.792 o
4 8 42 26.662 25.265 1.462 24.863 o
4 8 43 0.443 1.099 1.099 62.219 o
4 8 44 10.552 12.814 1.099 53.536 o
4 8 45 9.376 10.979 0.736 107.366 o
4 8 46 0.279 1.099 0.363 558.538 o
4 8 47 1.032 1.099 0.363 544.297 o
4 8 48 5.964 5.122 0.736 124.158 o
4 9 0 442.962 454.347 12.451 0.200 o
4 9 1 505.750 521.351 11.715 0.176 o
4 9 2 1846.900 1964.210 52.718 0.011 o
4 9 3 746.293 756.398 17.210 0.082 o
4 9 4 60.999 61.509 1.462 11.443 o
4 9 5 371.939 369.045 8.055 0.345 o
4 9 6 914.163 922.617 21.968 0.053 o
4 9 7 316.173 315.228 7.692 0.441 o
4 9 8 6.592 5.495 0.363 363.762 o
4 9 9 275.142 281.182 6.593 0.581 o
4 9 10 548.960 519.889 13.550 0.149 o
4 9 11 924.112 920.782 21.605 0.053 o
4 9 12 65.974 65.169 1.835 8.893 o
4 9 13 226.446 218.201 5.122 0.912 o
4 9 14 37.639 37.343 0.736 32.859 o
4 9 15 505.748 490.228 12.078 0.177 o
4 9 16 168.290 165.846 4.023 1.570 o
4 9 17 90.820 86.038 1.835 5.973 o
4 9 18 75.939 74.323 1.462 8.559 o
4 9 19 95.517 89.335 1.835 5.585 o
4 9 20 52.161 52.355 1.099 16.781 o
4 9 21 89.237 87.137 1.835 6.039 o
4 9 22 23.791 23.793 0.736 58.376 o
4 9 23 180.690 187.814 4.759 1.244 o
4 9 24 104.405 101.776 2.198 4.382 o
4 9 25 309.375 291.798 6.593 0.514 o
4 9 26 27.436 25.991 0.736 50.761 o
4 9 27 50.535 50.893 1.099 17.509 o
4 9 28 25.719 26.727 0.736 52.799 o
4 9 29 68.406 66.631 1.462 9.960 o
4 9 30 139.502 130.338 3.660 2.175 o
4 9 31 3.681 4.023 0.363 449.872 o
4 9 32 68.403 67.730 2.561 6.258 o
4 9 33 71.597 68.466 2.934 5.209 o
4 9 34 27.214 26.364 1.099 35.070 o
4 9 35 32.297 32.221 1.462 21.813 o
4 9 36 9.225 9.880 0.736 109.300 o
4 9 37 15.150 14.649 1.099 49.139 o
4 9 38 7.256 6.593 0.736 119.043 o
4 9 39 17.397 17.936 1.462 29.328 o
4 9 40 73.149 77.983 4.023 3.315 o
4 9 41 12.191 12.814 0.736 97.088 o
4 9 42 0.422 1.099 0.736 138.186 o
4 9 43 0.367 0.363 0.363 563.406 o
4 9 44 16.135 17.573 1.099 47.129 o
4 9 45 2.034 2.934 0.363 502.539 o
4 9 46 1.434 1.835 0.363 528.341 o
4 9 47 4.533 4.759 0.363 420.245 o
4 9 48 4.188 5.122 0.736 128.283 o
4 10 0 0.160 0.363 0.363 566.867 o
4 10 1 340.109 352.934 8.055 0.382 o
4 10 2 458.865 475.589 10.979 0.209 o
4 10 3 72.842 73.587 1.835 7.815 o
4 10 4 709.287 686.833 16.837 0.091 o
4 10 5 927.787 953.003 23.430 0.050 o
4 10 6 400.290 392.838 9.154 0.289 o
4 10 7 18.125 19.407 0.363 123.773 o
4 10 8 422.814 426.521 11.352 0.229 o
4 10 9 204.692 210.518 5.495 0.962 o
4 10 10 330.407 317.426 7.692 0.423 o
4 10 11 170.999 164.021 4.023 1.555 o
4 10 12 707.201 696.724 17.210 0.089 o
4 10 13 71.152 65.532 1.462 9.667 o
4 10 14 124.599 125.579 2.561 3.085 o
4 10 15 316.676 305.338 6.220 0.508 o
4 10 16 207.932 213.079 4.396 1.094 o
4 10 17 156.668 151.207 3.297 1.976 o
4 10 18 166.392 162.559 3.660 1.700 o
4 10 19 120.832 112.029 2.198 3.626 o
4 10 20 4.227 4.759 0.363 427.635 o
4 10 21 31.931 31.485 0.736 41.342 o
4 10 22 238.922 241.268 4.759 0.863 o
4 10 23 14.015 14.276 0.363 177.248 o
4 10 24 50.510 49.058 1.099 17.812 o
4 10 25 88.985 83.104 2.198 5.524 o
4 10 26 10.707 10.979 0.363 237.708 o
4 10 27 181.142 180.858 4.759 1.261 o
4 10 28 36.499 35.881 0.736 34.485 o
4 10 29 96.716 93.358 2.561 4.397 o
4 10 30 11.698 12.078 0.363 216.507 o
4 10 31 12.360 12.451 0.363 205.818 o
4 10 32 50.420 47.233 2.198 9.692 o
4 10 33 94.146 93.358 3.660 3.192 o
4 10 34 47.380 48.695 2.198 9.912 o
4 10 35 11.221 10.253 1.099 54.001 o
4 10 36 27.061 27.826 1.462 24.286 o
4 10 37 13.767 15.012 1.099 50.119 o
4 10 38 26.892 25.265 1.462 24.783 o
4 10 39 9.164 9.154 0.736 110.468 o
4 10 40 10.975 9.517 0.736 104.963 o
4 10 41 1.113 0.363 0.363 549.909 o
4 10 42 10.457 10.979 0.736 104.374 o
4 10 43 1.227 1.462 0.363 536.664 o
4 10 44 3.094 2.934 0.736 132.756 o
4 10 45 2.707 3.297 0.736 133.136 o
4 10 46 0.192 1.462 0.363 556.832 o
4 10 47 9.214 9.517 0.736 109.831 o
4 10 48 2.449 2.198 1.099 61.477 o
4 11 0 4.062 4.396 0.363 436.048 o
4 11 1 45.800 44.662 1.099 20.248 o
4 11 2 91.984 99.951 2.198 4.956 o
4 11 3 18.002 18.309 0.363 128.076 o
4 11 4 253.301 258.840 6.220 0.674 o
4 11 5 189.524 192.210 5.122 1.121 o
4 11 6 58.605 60.410 1.099 13.993 o
4 11 7 175.482 166.945 4.396 1.419 o
4 11 8 128.394 128.503 3.297 2.534 o
4 11 9 150.433 152.669 4.396 1.663 o
4 11 10 217.020 213.079 5.122 0.958 o
4 11 11 22.786 21.968 0.363 93.137 o
4 11 12 1526.630 1434.810 32.584 0.021 o
4 11 13 341.918 336.097 6.956 0.424 o
4 11 14 174.734 170.241 3.297 1.679 o
4 11 15 96.642 94.819 1.835 5.366 o
4 11 16 172.346 166.219 3.297 1.722 o
4 11 17 8.007 8.418 0.363 304.309 o
4 11 18 24.536 24.529 0.736 56.475 o
4 11 19 13.827 13.177 0.363 184.913 o
4 11 20 130.750 121.546 2.561 2.989 o
4 11 21 138.958 127.777 2.934 2.555 o
4 11 22 95.402 94.094 2.198 4.933 o
4 11 23 1.109 1.835 0.363 535.233 o
4 11 24 2.231 2.561 0.363 502.307 o
4 11 25 24.896 23.793 0.736 56.489 o
4 11 26 146.592 138.393 4.396 1.757 o
4 11 27 100.853 100.677 2.561 4.120 o
4 11 28 60.653 60.410 1.462 11.590 o
4 11 29 12.215 12.814 0.363 205.370 o
4 11 30 23.042 21.232 0.736 62.033 o
4 11 31 27.405 26.727 1.099 34.809 o
4 11 32 71.939 71.026 2.561 5.984 o
4 11 33 5.202 6.593 0.363 382.806 o
4 11 34 62.013 60.773 2.561 6.810 o
4 11 35 30.537 32.947 1.835 16.333 o
4 11 36 0.762 0.736 0.736 138.005 o
4 11 37 7.280 6.956 0.736 118.508 o
4 11 38 35.719 34.782 1.462 20.338 o
4 11 39 5.905 6.956 0.736 122.038 o
4 11 40 5.427 5.858 0.736 124.566 o
4 11 41 6.950 8.055 0.736 117.932 o
4 11 42 13.610 15.012 0.736 90.354 o
4 11 43 3.865 3.297 0.736 130.902 o
4 11 44 7.338 8.055 0.736 116.904 o
4 11 45 20.002 19.770 1.099 43.065 o
4 11 46 2.066 1.462 0.363 518.582 o
4 11 47 1.140 1.462 0.363 538.452 o
4 12 0 1636.830 1609.080 44.662 0.015 o
4 12 1 13.075 14.276 0.363 187.093 o
4 12 2 52.021 51.992 1.099 16.878 o
4 12 3 124.250 130.701 3.297 2.585 o
4 12 4 227.750 228.091 5.495 0.850 o
4 12 5 71.565 69.927 1.462 9.334 o
4 12 6 89.998 94.819 2.198 5.173 o
4 12 7 80.469 77.620 1.835 7.004 o
4 12 8 199.724 194.408 4.396 1.185 o
4 12 9 173.941 170.977 4.396 1.416 o
4 12 10 18.209 17.210 0.363 130.350 o
4 12 11 266.345 269.830 5.858 0.657 o
4 12 12 240.964 229.926 5.122 0.841 o
4 12 13 110.882 109.468 2.198 3.996 o
4 12 14 11.782 11.715 0.363 217.784 o
4 12 15 94.817 91.533 2.198 5.020 o
4 12 16 307.351 306.437 6.593 0.505 o
4 12 17 384.334 365.385 8.055 0.336 o
4 12 18 414.740 396.508 8.791 0.286 o
4 12 19 92.787 92.995 2.198 5.082 o
4 12 20 14.388 14.276 0.363 173.535 o
4 12 21 162.630 159.262 3.297 1.861 o
4 12 22 80.375 79.082 1.835 6.954 o
4 12 23 278.259 267.269 6.220 0.611 o
4 12 24 64.386 61.872 1.462 10.882 o
4 12 25 24.912 22.694 0.736 57.391 o
4 12 26 9.165 8.418 0.363 283.067 o
4 12 27 6.323 6.593 0.363 357.581 o
4 12 28 15.014 15.375 0.736 86.256 o
4 12 29 20.442 19.035 0.736 69.362 o
4 12 30 1.990 2.198 0.363 512.003 o
4 12 31 35.851 32.947 1.099 27.575 o
4 12 32 18.327 17.936 0.736 75.181 o
4 12 33 27.393 28.925 1.099 34.056 o
4 12 34 31.275 32.221 1.099 30.459 o
4 12 35 13.454 13.177 0.736 93.194 o
4 12 36 15.436 15.748 1.099 48.454 o
4 12 37 36.804 37.706 1.835 14.836 o
4 12 38 16.491 16.837 1.099 47.138 o
4 12 39 3.957 3.660 0.736 130.342 o
4 12 40 3.675 3.297 0.736 131.285 o
4 12 41 41.850 42.102 2.198 10.782 o
4 12 42 1.390 1.462 0.363 533.254 o
4 12 43 7.401 8.055 0.736 116.738 o
4 12 44 2.865 3.297 0.736 132.845 o
4 12 45 1.853 1.462 0.363 523.302 o
4 12 46 21.492 25.628 1.462 26.595 o
4 12 47 1.357 0.363 1.099 62.087 o
4 13 0 13.258 14.276 0.363 185.121 o
4 13 1 32.033 30.750 0.736 41.646 o
4 13 2 134.272 133.997 2.561 2.778 o
4 13 3 101.445 97.753 2.198 4.585 o
4 13 4 35.179 36.980 0.736 35.186 o
4 13 5 340.166 325.844 7.319 0.420 o
4 13 6 76.335 77.247 1.835 7.354 o
4 13 7 102.204 98.852 2.561 4.105 o
4 13 8 222.120 217.112 4.396 1.017 o
4 13 9 670.929 649.127 15.375 0.104 o
4 13 10 131.746 128.876 2.934 2.676 o
4 13 11 16.015 16.474 0.363 149.230 o
4 13 12 156.982 154.504 3.297 1.953 o
4 13 13 251.938 246.399 6.220 0.691 o
4 13 14 47.826 47.959 1.099 18.902 o
4 13 15 13.424 14.276 0.363 183.361 o
4 13 16 230.627 226.256 4.396 0.960 o
4 13 17 41.870 41.739 0.736 28.003 o
4 13 18 58.361 57.476 1.462 12.232 o
4 13 19 120.645 106.545 2.198 3.718 o
4 13 20 77.820 72.861 1.835 7.413 o
4 13 21 95.912 91.160 1.835 5.510 o
4 13 22 266.346 275.324 6.956 0.580 o
4 13 23 57.617 58.212 1.099 14.496 o
4 13 24 20.843 23.067 0.736 64.473 o
4 13 25 14.720 14.649 0.363 168.532 o
4 13 26 0.357 0.363 0.363 563.582 o
4 13 27 3.810 4.023 0.363 446.733 o
4 13 28 46.169 45.761 1.462 15.980 o
4 13 29 174.436 157.427 5.495 1.206 o
4 13 30 21.090 20.506 0.736 66.516 o
4 13 31 1.804 1.462 0.363 524.370 o
4 13 32 19.852 21.232 0.736 68.301 o
4 13 33 4.241 4.396 0.363 431.704 o
4 13 34 0.355 0.736 0.363 560.405 o
4 13 35 11.703 12.078 0.736 99.425 o
4 13 36 34.629 32.947 1.462 20.958 o
4 13 37 7.374 6.956 0.736 118.260 o
4 13 38 55.112 54.553 2.561 7.408 o
4 13 39 0.661 0.363 0.736 138.330 o
4 13 40 30.900 30.024 1.462 22.626 o
4 13 41 11.786 13.550 0.736 97.187 o
4 13 42 6.552 6.956 0.736 120.396 o
4 13 43 8.768 9.880 0.736 110.558 o
4 13 44 1.275 1.462 0.363 535.652 o
4 13 45 18.135 19.407 1.099 44.731 o
4 13 46 2.788 2.934 0.736 133.318 o
4 14 0 345.647 344.516 9.154 0.347 o
4 14 1 33.211 33.683 0.736 38.742 o
4 14 2 27.299 27.826 0.736 49.624 o
4 14 3 52.176 54.190 1.099 16.505 o
4 14 4 225.116 222.233 5.122 0.910 o
4 14 5 64.210 65.532 1.462 10.633 o
4 14 6 52.297 51.256 1.099 16.906 o
4 14 7 141.718 140.591 3.297 2.240 o
4 14 8 17.082 16.474 0.363 140.941 o
4 14 9 98.271 98.852 2.198 4.698 o
4 14 10 411.451 401.266 9.154 0.280 o
4 14 11 92.627 92.632 2.198 5.098 o
4 14 12 86.287 84.576 2.198 5.630 o
4 14 13 249.581 254.455 5.495 0.745 o
4 14 14 588.709 581.388 13.177 0.136 o
4 14 15 27.088 28.189 0.736 49.667 o
4 14 16 502.718 494.261 9.517 0.204 o
4 14 17 274.462 255.554 5.495 0.679 o
4 14 18 20.453 21.232 0.363 105.574 o
4 14 19 176.877 167.681 4.396 1.407 o
4 14 20 54.918 50.520 1.462 13.532 o
4 14 21 47.302 45.761 1.099 19.482 o
4 14 22 4.279 4.023 0.363 435.319 o
4 14 23 13.227 12.451 0.363 195.555 o
4 14 24 17.564 17.936 0.363 132.262 o
4 14 25 7.718 8.055 0.363 313.387 o
4 14 26 22.443 22.694 1.099 39.970 o
4 14 27 29.966 31.485 1.462 22.693 o
4 14 28 123.542 115.689 4.023 2.288 o
4 14 29 85.838 82.379 2.934 4.443 o
4 14 30 17.455 18.672 0.736 76.335 o
4 14 31 15.418 15.375 0.736 85.233 o
4 14 32 66.811 63.707 2.198 7.576 o
4 14 33 10.381 10.253 0.736 105.590 o
4 14 34 12.411 12.078 0.736 97.490 o
4 14 35 3.403 4.759 0.363 447.697 o
4 14 36 0.776 1.099 0.736 137.773 o
4 14 37 0.948 0.736 0.736 137.784 o
4 14 38 4.505 5.122 0.736 127.575 o
4 14 39 1.518 1.462 0.363 530.533 o
4 14 40 0.191 0.736 0.363 563.236 o
4 14 41 13.771 13.913 0.736 91.374 o
4 14 42 16.187 17.936 1.099 46.936 o
4 14 43 1.186 1.462 0.363 537.506 o
4 14 44 2.980 3.297 0.736 132.630 o
4 14 45 7.571 9.517 0.736 114.320 o
4 15 0 128.949 130.701 3.660 2.313 o
4 15 1 54.484 52.718 1.099 16.052 o
4 15 2 75.075 75.422 1.462 8.594 o
4 15 3 71.439 71.026 1.462 9.281 o
4 15 4 43.898 43.563 1.099 21.214 o
4 15 5 85.966 85.302 1.835 6.318 o
4 15 6 74.266 75.785 1.835 7.592 o
4 15 7 185.603 183.791 4.023 1.373 o
4 15 8 12.211 10.979 0.363 216.983 o
4 15 9 93.545 92.632 2.198 5.054 o
4 15 10 381.023 366.847 8.055 0.338 o
4 15 11 69.968 69.564 1.462 9.559 o
4 15 12 124.924 123.744 2.561 3.099 o
4 15 13 74.973 75.785 1.835 7.531 o
4 15 14 16.075 17.936 0.363 143.029 o
4 15 15 6.536 5.858 0.363 360.996 o
4 15 16 134.763 133.997 3.297 2.390 o
4 15 17 68.461 65.532 1.462 10.028 o
4 15 18 48.118 50.520 1.462 14.972 o
4 15 19 76.660 69.192 1.835 7.671 o
4 15 20 51.651 50.520 1.462 14.203 o
4 15 21 135.082 137.294 3.660 2.187 o
4 15 22 130.858 121.919 3.297 2.548 o
4 15 23 45.637 39.541 1.099 21.325 o
4 15 24 41.453 41.003 1.462 17.793 o
4 15 25 99.886 93.731 3.297 3.435 o
4 15 26 27.464 25.991 1.099 35.026 o
4 15 27 41.356 41.739 1.835 13.746 o
4 15 28 8.921 10.253 0.736 109.623 o
4 15 29 232.138 220.398 8.418 0.582 o
4 15 30 0.001 0.363 0.363 569.433 o
4 15 31 10.641 11.715 0.736 102.849 o
4 15 32 38.818 38.442 1.462 18.881 o
4 15 33 24.734 23.793 1.099 37.804 o
4 15 34 8.190 7.319 0.363 311.353 o
4 15 35 10.497 9.880 0.736 105.783 o
4 15 36 13.660 13.550 0.736 92.148 o
4 15 37 14.249 15.748 1.099 49.426 o
4 15 38 12.274 13.177 0.736 96.369 o
4 15 39 21.595 23.067 1.099 40.486 o
4 15 40 16.777 17.936 1.099 46.450 o
4 15 41 3.250 3.297 0.363 469.207 o
4 15 42 2.753 3.297 0.736 133.051 o
4 15 43 5.548 6.220 0.736 123.833 o
4 15 44 0.592 1.099 0.363 552.808 o
4 15 45 8.572 9.880 1.835 21.515 o
4 16 0 383.148 391.749 11.352 0.255 o
4 16 1 68.216 70.663 1.462 9.716 o
4 16 2 236.636 224.794 5.495 0.827 o
4 16 3 30.721 29.651 0.736 43.862 o
4 16 4 130.359 128.140 3.297 2.505 o
4 16 5 94.004 93.731 2.198 5.007 o
4 16 6 41.974 43.563 1.099 22.012 o
4 16 7 15.788 16.474 0.363 151.073 o
4 16 8 62.917 64.806 1.462 10.882 o
4 16 9 40.819 41.739 1.099 22.911 o
4 16 10 70.733 73.224 1.835 8.024 o
4 16 11 19.012 19.035 0.736 72.428 o
4 16 12 98.238 100.677 2.561 4.210 o
4 16 13 63.264 61.872 1.462 11.054 o
4 16 14 34.340 36.607 1.099 27.399 o
4 16 15 31.040 33.320 0.736 41.312 o
4 16 16 110.356 107.270 2.934 3.370 o
4 16 17 33.686 34.046 0.736 38.063 o
4 16 18 110.596 110.930 2.934 3.319 o
4 16 19 6.121 6.220 0.363 366.181 o
4 16 20 46.601 43.937 1.462 16.096 o
4 16 21 136.888 123.744 3.297 2.436 o
4 16 22 14.323 14.276 0.363 174.175 o
4 16 23 94.030 88.236 2.934 4.085 o
4 16 24 34.169 34.419 1.099 28.104 o
4 16 25 4.280 4.396 0.363 430.750 o
4 16 26 21.266 21.605 1.099 41.321 o
4 16 27 13.938 14.276 0.736 90.459 o
4 16 28 18.833 20.133 0.736 71.621 o
4 16 29 43.333 47.233 1.835 12.998 o
4 16 30 9.513 9.880 0.736 108.507 o
4 16 31 2.027 2.561 0.363 507.020 o
4 16 32 13.186 13.913 0.736 92.926 o
4 16 33 22.099 23.793 1.099 39.811 o
4 16 34 35.302 33.320 1.099 27.776 o
4 16 35 14.331 15.375 0.736 88.005 o
4 16 36 8.468 9.880 0.736 111.382 o
4 16 37 20.065 21.232 1.099 42.427 o
4 16 38 6.067 6.220 0.736 122.553 o
4 16 39 0.548 0.363 0.363 560.292 o
4 16 40 5.335 6.220 0.736 124.351 o
4 16 41 29.537 32.947 1.462 22.593 o
4 16 42 0.625 1.099 0.363 552.189 o
4 16 43 3.247 2.198 0.363 482.561 o
4 16 44 3.812 5.122 1.462 34.591 o
4 17 0 12.387 12.814 0.736 96.554 o
4 17 1 22.378 22.331 0.736 62.248 o
4 17 2 83.834 85.302 1.835 6.467 o
4 17 3 16.452 16.111 0.363 147.183 o
4 17 4 122.793 122.282 2.561 3.168 o
4 17 5 175.567 180.495 4.759 1.295 o
4 17 6 126.050 129.602 2.934 2.777 o
4 17 7 42.578 43.201 1.099 21.833 o
4 17 8 2.684 2.934 0.363 487.218 o
4 17 9 53.539 52.718 1.462 13.588 o
4 17 10 20.518 20.133 0.736 68.061 o
4 17 11 406.665 393.937 9.517 0.278 o
4 17 12 72.254 71.762 1.835 7.951 o
4 17 13 169.030 166.582 4.023 1.561 o
4 17 14 0.565 0.736 0.363 556.639 o
4 17 15 26.135 25.991 0.736 52.725 o
4 17 16 53.417 54.190 1.462 13.465 o
4 17 17 37.694 39.178 1.099 24.980 o
4 17 18 291.472 290.326 7.319 0.507 o
4 17 19 73.498 69.564 1.835 7.938 o
4 17 20 15.345 14.649 0.363 162.743 o
4 17 21 51.927 51.256 1.462 14.067 o
4 17 22 29.155 27.463 1.099 33.356 o
4 17 23 1.914 2.561 0.363 509.610 o
4 17 24 21.287 21.232 1.099 41.452 o
4 17 25 12.531 13.550 0.736 95.170 o
4 17 26 4.926 5.495 0.736 126.184 o
4 17 27 23.752 21.968 1.099 39.240 o
4 17 28 36.340 34.419 1.462 20.204 o
4 17 29 16.031 15.748 0.736 83.234 o
4 17 30 4.505 4.759 0.363 420.933 o
4 17 31 13.177 12.814 0.736 94.421 o
4 17 32 11.410 11.352 0.736 101.227 o
4 17 33 11.521 12.814 0.736 98.914 o
4 17 34 10.109 10.616 0.736 105.839 o
4 17 35 1.452 1.835 0.363 527.958 o
4 17 36 3.706 4.396 0.363 444.717 o
4 17 37 16.258 17.210 1.099 47.176 o
4 17 38 3.522 3.297 0.736 131.587 o
4 17 39 3.961 5.122 0.736 128.781 o
4 17 40 0.823 1.462 0.736 137.490 o
4 17 41 0.509 0.736 0.736 138.293 o
4 17 42 2.226 2.198 0.736 134.922 o
4 17 43 3.722 5.122 1.462 34.605 o
4 18 0 4.739 5.122 0.363 410.957 o
4 18 1 178.092 168.044 4.396 1.398 o
4 18 2 20.689 21.232 0.736 66.593 o
4 18 3 77.442 80.544 1.835 7.128 o
4 18 4 111.648 111.303 2.561 3.612 o
4 18 5 200.244 198.430 4.023 1.231 o
4 18 6 9.078 9.517 0.363 275.026 o
4 18 7 84.061 84.939 2.198 5.743 o
4 18 8 171.858 164.384 4.759 1.366 o
4 18 9 144.657 149.009 3.660 1.999 o
4 18 10 15.569 15.012 0.363 159.129 o
4 18 11 33.743 33.320 1.099 28.660 o
4 18 12 82.413 79.445 1.835 6.785 o
4 18 13 48.940 49.421 1.462 14.911 o
4 18 14 55.229 52.718 1.462 13.254 o
4 18 15 51.985 52.718 1.462 13.903 o
4 18 16 109.725 104.710 2.934 3.417 o
4 18 17 33.509 30.750 1.099 29.552 o
4 18 18 92.800 89.698 2.561 4.615 o
4 18 19 21.644 21.968 0.736 63.987 o
4 18 20 16.463 15.375 0.736 82.627 o
4 18 21 33.858 32.221 1.099 28.912 o
4 18 22 52.985 57.114 1.835 10.904 o
4 18 23 142.641 131.437 5.858 1.338 o
4 18 24 75.341 72.861 2.934 4.984 o
4 18 25 146.248 147.910 5.495 1.377 o
4 18 26 11.824 12.814 0.736 98.086 o
4 18 27 49.868 49.421 1.835 11.860 o
4 18 28 15.527 17.573 1.099 47.629 o
4 18 29 26.164 26.364 1.099 35.816 o
4 18 30 10.386 11.352 0.736 104.056 o
4 18 31 25.529 25.265 1.099 36.672 o
4 18 32 0.486 -0.363 0.736 138.707 o
4 18 33 12.051 13.550 0.736 96.467 o
4 18 34 14.139 13.913 0.736 90.408 o
4 18 35 16.360 19.035 1.099 46.341 o
4 18 36 0.943 0.736 0.363 549.587 o
4 18 37 1.080 0.736 0.736 137.623 o
4 18 38 6.583 6.956 0.736 120.314 o
4 18 39 28.592 25.628 1.462 24.138 o
4 18 40 0.851 1.835 0.736 137.215 o
4 18 41 3.299 3.660 0.736 131.670 o
4 18 42 3.048 2.561 0.736 133.185 o
4 19 0 77.567 81.642 2.934 4.742 o
4 19 1 34.414 33.683 1.099 28.173 o
4 19 2 256.090 248.960 6.220 0.679 o
4 19 3 99.534 102.512 2.561 4.133 o
4 19 4 70.615 71.026 1.835 8.138 o
4 19 5 22.609 24.529 0.736 59.814 o
4 19 6 32.591 32.947 0.736 39.796 o
4 19 7 36.224 35.881 1.099 26.578 o
4 19 8 13.016 12.078 0.363 200.179 o
4 19 9 22.130 23.430 0.736 61.685 o
4 19 10 76.095 76.521 1.835 7.404 o
4 19 11 21.952 23.430 0.736 62.017 o
4 19 12 14.691 14.649 0.363 168.803 o
4 19 13 119.819 116.425 4.023 2.330 o
4 19 14 50.676 49.058 1.462 14.568 o
4 19 15 49.948 50.520 1.462 14.568 o
4 19 16 79.837 81.280 3.297 4.095 o
4 19 17 50.639 47.596 1.835 11.880 o
4 19 18 97.670 99.951 5.495 1.821 o
4 19 19 2.023 1.835 0.736 135.535 o
4 19 20 10.374 10.979 0.736 104.603 o
4 19 21 22.446 21.605 1.099 40.392 o
4 19 22 21.686 20.506 1.099 41.423 o
4 19 23 46.874 50.893 2.198 9.855 o
4 19 24 8.772 11.352 0.736 108.520 o
4 19 25 42.363 42.465 2.198 10.713 o
4 19 26 25.286 26.727 1.099 36.318 o
4 19 27 67.985 63.707 2.561 6.390 o
4 19 28 26.408 24.529 1.099 36.301 o
4 19 29 6.806 6.956 0.736 119.740 o
4 19 30 6.435 6.220 0.736 121.630 o
4 19 31 57.982 54.916 2.198 8.655 o
4 19 32 11.467 11.715 0.736 100.571 o
4 19 33 5.974 7.692 0.736 120.931 o
4 19 34 11.055 10.253 0.736 103.724 o
4 19 35 0.884 0.736 0.363 550.711 o
4 19 36 0.979 1.099 0.363 545.347 o
4 19 37 20.640 21.232 1.099 41.966 o
4 19 38 0.646 2.198 0.736 137.246 o
4 19 39 0.643 1.835 0.736 137.482 o
4 19 40 16.666 18.309 1.462 29.510 o
4 20 0 90.428 88.962 3.297 3.719 o
4 20 1 3.980 4.396 0.363 438.052 o
4 20 2 3.966 4.023 0.363 442.918 o
4 20 3 59.245 58.948 1.462 11.950 o
4 20 4 23.201 23.067 0.736 60.063 o
4 20 5 255.866 266.533 6.956 0.608 o
4 20 6 182.419 182.330 5.122 1.180 o
4 20 7 5.071 5.495 0.363 398.634 o
4 20 8 14.265 14.649 0.736 89.116 o
4 20 9 103.248 104.347 2.934 3.590 o
4 20 10 43.818 42.465 1.099 21.471 o
4 20 11 171.257 179.396 4.759 1.323 o
4 20 12 98.826 96.291 2.198 4.729 o
4 20 13 3.822 5.122 0.363 433.055 o
4 20 14 27.500 31.848 1.099 32.996 o
4 20 15 28.602 29.288 1.099 33.115 o
4 20 16 53.326 49.421 2.934 6.352 o
4 20 17 67.107 68.829 3.297 4.631 o
4 20 18 59.731 54.190 3.660 4.334 o
4 20 19 13.621 13.913 1.099 50.682 o
4 20 20 0.923 1.462 0.736 137.364 o
4 20 21 13.781 14.276 1.099 50.406 o
4 20 22 29.951 30.024 1.462 22.940 o
4 20 23 4.575 6.220 0.736 126.155 o
4 20 24 15.140 15.375 0.736 85.937 o
4 20 25 14.773 15.748 0.736 86.395 o
4 20 26 15.209 15.748 0.736 85.289 o
4 20 27 15.775 15.748 0.736 83.869 o
4 20 28 1.822 1.462 0.736 136.122 o
4 20 29 28.300 30.750 1.462 23.370 o
4 20 30 19.681 22.694 1.099 42.149 o
4 20 31 6.258 6.593 0.736 121.605 o
4 20 32 0.904 1.099 0.736 137.616 o
4 20 33 45.768 45.761 3.297 5.617 o
4 20 34 9.349 9.154 0.736 109.958 o
4 20 35 17.279 20.133 1.099 45.135 o
4 20 36 4.914 5.122 0.736 126.643 o
4 20 37 3.524 4.396 0.736 130.477 o
4 20 38 1.415 1.835 0.736 136.443 o
4 20 39 5.967 5.858 0.736 123.249 o
4 21 0 20.174 21.232 0.736 67.638 o
4 21 1 28.716 27.826 0.736 47.642 o
4 21 2 19.264 19.407 0.736 71.473 o
4 21 3 57.503 54.190 1.462 12.683 o
4 21 4 123.535 124.480 3.297 2.650 o
4 21 5 29.787 30.387 1.099 31.976 o
4 21 6 98.899 101.776 2.934 3.744 o
4 21 7 31.418 31.123 1.099 30.710 o
4 21 8 145.834 144.987 4.396 1.734 o
4 21 9 6.896 8.055 0.363 329.861 o
4 21 10 3.535 3.660 0.363 457.862 o
4 21 11 13.346 13.550 0.736 92.984 o
4 21 12 32.314 32.221 1.099 29.826 o
4 21 13 77.416 78.346 2.561 5.530 o
4 21 14 61.586 54.190 2.934 5.901 o
4 21 15 21.758 20.869 1.462 27.331 o
4 21 16 24.127 25.265 1.835 18.128 o
4 21 17 16.656 15.748 1.099 47.451 o
4 21 18 65.238 61.509 3.297 4.794 o
4 21 19 40.803 42.838 2.561 8.690 o
4 21 20 6.494 6.593 1.099 58.485 o
4 21 21 21.527 18.309 1.099 42.426 o
4 21 22 24.101 23.793 1.462 26.006 o
4 21 23 2.760 2.934 1.099 61.228 o
4 21 24 41.102 41.376 2.198 10.894 o
4 21 25 12.028 13.177 1.099 52.247 o
4 21 26 8.532 9.880 1.099 56.096 o
4 21 27 19.995 19.035 1.462 28.259 o
4 21 28 27.193 30.024 1.835 17.178 o
4 21 29 13.250 11.715 1.099 51.859 o
4 21 30 7.320 9.517 1.099 57.044 o
4 21 31 2.475 2.198 0.736 134.508 o
4 21 32 1.121 0.736 0.736 137.572 o
4 21 33 13.913 14.276 1.099 50.299 o
4 21 34 17.924 19.770 1.099 44.755 o
4 21 35 5.957 6.956 0.736 121.907 o
4 21 36 3.394 4.023 0.736 131.120 o
4 21 37 0.620 0.363 0.736 138.375 o
4 21 38 8.133 6.956 1.462 33.596 o
4 22 0 40.310 39.541 1.462 18.306 o
4 22 1 13.584 14.276 0.736 91.391 o
4 22 2 38.962 37.706 1.099 24.719 o
4 22 3 31.897 32.947 1.462 21.825 o
4 22 4 35.038 34.419 1.462 20.602 o
4 22 5 33.374 35.518 1.099 28.243 o
4 22 6 17.272 18.672 1.099 45.741 o
4 22 7 17.084 17.936 1.099 46.198 o
4 22 8 47.266 49.421 3.297 5.518 o
4 22 9 66.544 58.212 5.858 1.926 o
4 22 10 36.269 37.706 2.198 11.573 o
4 22 11 14.882 15.012 0.736 87.057 o
4 22 12 12.696 13.177 1.099 51.719 o
4 22 13 8.573 8.791 0.736 112.583 o
4 22 14 11.074 10.616 1.099 53.975 o
4 22 15 50.702 47.959 2.561 7.890 o
4 22 16 47.459 40.640 2.198 10.297 o
4 22 17 20.343 20.869 1.462 27.822 o
4 22 18 3.843 4.396 0.736 129.811 o
4 22 19 8.968 8.791 0.736 111.503 o
4 22 20 37.443 33.683 1.835 15.070 o
4 22 21 12.120 15.375 1.099 51.301 o
4 22 22 30.017 26.727 1.462 23.469 o
4 22 23 1.297 1.462 1.099 61.955 o
4 22 24 9.814 11.352 1.099 54.643 o
4 22 25 12.694 15.012 1.099 50.986 o
4 22 26 5.886 5.858 1.099 59.050 o
4 22 27 0.968 1.099 0.736 137.537 o
4 22 28 26.612 25.265 1.835 17.697 o
4 22 29 29.285 30.750 1.835 16.746 o
4 22 30 2.163 3.660 0.736 133.786 o
4 22 31 10.751 12.451 0.736 101.530 o
4 22 32 1.665 1.835 0.736 136.079 o
4 22 33 7.966 8.055 0.736 115.225 o
4 22 34 2.146 1.462 0.736 135.632 o
4 22 35 3.291 3.297 0.736 132.037 o
4 22 36 2.043 2.198 0.736 135.216 o
4 22 37 0.466 -0.363 1.462 35.246 o
4 23 0 5.159 2.934 1.099 60.193 o
4 23 1 28.028 27.826 1.099 33.998 o
4 23 2 6.131 6.220 0.736 122.393 o
4 23 3 4.737 5.122 0.736 127.048 o
4 23 4 5.597 5.495 0.736 124.595 o
4 23 5 2.272 1.462 0.736 135.436 o
4 23 6 12.126 11.352 1.099 52.885 o
4 23 7 24.520 20.506 1.835 18.469 o
4 23 8 31.825 30.024 1.835 16.363 o
4 23 9 51.174 46.134 2.561 7.918 o
4 23 10 6.469 6.593 0.736 121.069 o
4 23 11 46.968 45.398 2.561 8.210 o
4 23 12 39.610 36.244 2.198 11.306 o
4 23 13 9.631 9.154 1.099 55.576 o
4 23 14 44.016 44.300 4.396 3.474 o
4 23 15 53.152 55.652 3.297 5.246 o
4 23 16 22.087 20.869 1.462 27.217 o
4 23 17 7.610 8.055 0.736 116.181 o
4 23 18 39.481 36.607 1.835 14.477 o
4 23 19 10.628 10.616 1.099 54.311 o
4 23 20 21.310 18.672 1.099 42.455 o
4 23 21 12.998 12.078 1.099 51.914 o
4 23 22 0.929 1.099 1.099 62.102 o
4 23 23 5.738 7.692 1.099 58.607 o
4 23 24 7.412 5.858 1.099 58.153 o
4 23 25 2.937 3.297 0.736 132.710 o
4 23 26 17.260 19.035 1.462 29.190 o
4 23 27 12.062 16.111 1.099 51.052 o
4 23 28 4.965 6.956 1.099 59.256 o
4 23 29 8.426 9.154 1.099 56.421 o
4 23 30 10.789 10.979 0.736 103.457 o
4 23 31 12.301 13.550 0.736 95.792 o
4 23 32 1.096 1.462 0.736 137.138 o
4 23 33 2.363 2.934 0.736 134.072 o
4 23 34 0.005 1.099 0.736 138.637 o
4 23 35 8.850 8.055 1.099 56.507 o
4 24 0 82.772 77.247 5.122 2.225 o
4 24 1 29.157 31.485 1.835 16.704 o
4 24 2 26.452 27.463 1.462 24.556 o
4 24 3 5.478 5.495 0.736 124.879 o
4 24 4 1.946 2.198 0.736 135.370 o
4 24 5 38.583 35.518 2.198 11.448 o
4 24 6 9.403 10.253 1.099 55.345 o
4 24 7 55.033 51.992 2.934 6.224 o
4 24 8 10.797 10.253 1.099 54.320 o
4 24 9 29.852 29.651 1.835 16.743 o
4 24 10 4.389 4.396 0.736 128.639 o
4 24 11 3.187 2.561 0.736 132.929 o
4 24 12 1.893 2.561 0.736 135.166 o
4 24 13 26.500 24.166 1.835 17.812 o
4 24 14 16.712 16.111 1.462 29.859 o
4 24 15 11.034 11.352 1.099 53.727 o
4 24 16 2.552 3.660 0.736 133.087 o
4 24 17 33.243 30.387 1.835 16.083 o
4 24 19 20.130 19.770 1.099 42.962 o
4 24 20 23.993 24.529 1.462 25.916 o
4 24 21 15.159 17.936 1.462 30.068 o
4 24 22 47.787 52.355 2.934 6.527 o
4 24 23 0.468 0.000 1.099 62.333 o
4 24 24 1.646 0.363 1.099 62.011 o
4 24 25 3.226 4.396 0.736 131.083 o
4 24 26 5.429 6.956 1.099 58.998 o
4 24 27 2.425 1.835 0.736 134.892 o
4 24 28 2.264 2.198 0.736 134.858 o
4 24 29 3.668 2.934 0.736 131.657 o
4 24 30 4.520 5.495 0.736 127.120 o
4 24 31 9.435 9.517 0.736 109.221 o
4 24 32 4.445 4.759 0.736 128.116 o
4 24 33 2.921 2.198 0.736 133.739 o
4 24 34 2.828 2.198 1.835 22.249 o
4 25 0 13.538 12.814 1.099 51.191 o
4 25 1 5.384 5.858 0.736 124.670 o
4 25 2 18.390 22.331 1.099 43.334 o
4 25 3 71.514 71.389 3.297 4.465 o
4 25 4 5.055 5.122 0.736 126.317 o
4 25 5 6.846 6.220 0.736 120.583 o
4 25 6 8.456 8.055 0.736 113.901 o
4 25 7 11.811 15.012 1.462 31.571 o
4 25 8 18.568 17.936 1.099 44.979 o
4 25 9 8.728 9.154 0.736 111.665 o
4 25 10 78.940 73.960 5.122 2.269 o
4 25 11 37.676 40.640 2.561 8.963 o
4 25 12 14.787 15.375 1.099 49.139 o
4 25 13 17.297 16.474 1.462 29.606 o
4 25 14 87.368 74.686 4.023 3.109 o
4 25 15 25.759 24.166 1.462 25.365 o
4 25 16 9.390 9.517 0.736 109.345 o
4 25 17 25.922 24.166 1.462 25.308 o
4 25 18 33.332 29.288 1.462 21.952 o
4 25 19 3.802 5.495 0.736 128.721 o
4 25 20 17.929 17.936 1.462 29.150 o
4 25 21 5.327 4.023 1.099 59.841 o
4 25 22 16.906 15.375 1.099 47.399 o
4 25 23 0.541 1.099 0.736 138.050 o
4 25 24 8.886 8.791 1.099 56.228 o
4 25 25 6.763 9.154 1.099 57.526 o
4 25 26 6.299 6.956 1.099 58.493 o
4 25 27 5.954 5.495 0.736 123.729 o
4 25 28 9.836 10.616 1.099 54.898 o
4 25 29 0.798 0.363 1.099 62.222 o
4 25 30 1.109 1.835 0.736 136.870 o
4 25 31 1.089 0.736 0.736 137.612 o
4 25 32 10.638 11.352 2.198 15.022 o
4 26 0 53.937 55.279 3.297 5.228 o
4 26 1 15.810 15.375 1.099 48.300 o
4 26 2 9.264 9.880 0.736 109.194 o
4 26 3 1.875 1.835 0.736 135.763 o
4 26 4 24.053 23.430 1.462 26.086 o
4 26 5 18.725 17.573 1.099 44.999 o
4 26 6 25.018 24.529 1.462 25.559 o
4 26 7 1.594 1.099 0.736 136.709 o
4 26 8 12.756 12.451 1.099 51.959 o
4 26 9 11.540 12.451 1.099 52.914 o
4 26 10 4.217 5.122 0.736 128.218 o
4 26 11 1.290 1.835 0.736 136.619 o
4 26 12 11.150 10.979 1.099 53.780 o
4 26 13 28.148 27.826 1.835 17.203 o
4 26 14 8.849 8.055 1.099 56.507 o
4 26 15 38.825 35.881 2.198 11.405 o
4 26 16 21.847 20.133 1.099 41.443 o
4 26 17 3.216 3.660 0.736 131.831 o
4 26 18 3.000 2.934 0.736 132.931 o
4 26 19 5.590 5.495 1.099 59.314 o
4 26 20 9.593 9.517 1.099 55.474 o
4 26 21 8.073 6.956 1.099 57.390 o
4 26 22 12.186 12.814 1.099 52.266 o
4 26 23 0.205 0.736 1.099 62.312 o
4 26 24 16.951 14.276 1.099 47.813 o
4 26 25 2.452 2.561 1.099 61.411 o
4 26 26 2.483 1.835 0.736 134.798 o
4 26 27 8.115 12.451 1.462 32.945 o
4 26 28 3.858 3.660 0.736 130.546 o
4 26 29 7.056 6.593 0.736 119.563 o
4 26 30 6.810 6.956 1.099 58.186 o
4 27 0 4.365 5.122 0.736 127.889 o
4 27 1 80.335 79.082 3.297 4.111 o
4 27 2 56.030 56.014 2.561 7.308 o
4 27 3 4.383 5.122 0.736 127.849 o
4 27 4 56.333 56.014 2.934 6.083 o
4 27 5 20.498 19.770 1.099 42.666 o
4 27 6 4.610 4.396 0.736 128.152 o
4 27 7 0.517 1.099 0.736 138.078 o
4 27 8 19.786 17.573 1.099 44.132 o
4 27 9 23.109 24.892 1.462 26.160 o
4 27 10 2.279 3.660 0.736 133.581 o
4 27 11 24.025 25.265 1.835 18.146 o
4 27 12 20.011 22.694 1.462 27.621 o
4 27 13 2.166 1.835 0.736 135.310 o
4 27 14 10.152 8.791 1.099 55.332 o
4 27 15 3.522 3.660 0.736 131.226 o
4 27 16 4.096 2.198 0.736 131.540 o
4 27 17 12.081 12.078 1.099 52.637 o
4 27 18 3.224 4.759 1.099 60.664 o
4 27 19 28.745 32.947 2.198 12.581 o
4 27 20 0.835 0.736 0.736 137.919 o
4 27 21 12.818 10.979 1.099 52.490 o
4 27 22 4.193 5.122 0.736 128.271 o
4 27 23 7.153 5.495 0.736 120.727 o
4 27 24 12.519 10.616 1.099 52.865 o
4 27 25 14.573 16.111 1.462 30.551 o
4 27 26 3.296 3.297 0.736 132.028 o
4 27 27 9.564 12.078 1.099 54.559 o
4 28 0 3.817 2.934 0.736 131.362 o
4 28 1 1.272 1.099 0.736 137.146 o
4 28 2 4.609 4.759 0.736 127.749 o
4 28 3 39.970 40.277 2.198 11.064 o
4 28 4 5.220 4.759 0.736 126.354 o
4 28 5 20.010 19.035 1.099 43.356 o
4 28 6 12.165 12.814 1.099 52.282 o
4 28 7 7.193 7.319 0.736 118.260 o
4 28 8 20.801 18.309 1.099 43.011 o
4 28 9 7.527 6.593 0.736 118.335 o
4 28 10 7.679 8.418 1.099 57.170 o
4 28 11 6.444 6.220 0.736 121.607 o
4 28 12 17.250 16.111 1.099 46.812 o
4 28 13 4.661 4.759 0.736 127.633 o
4 28 14 13.148 10.979 1.099 52.231 o
4 28 15 14.997 15.375 1.099 48.967 o
4 28 16 15.649 16.111 1.462 30.206 o
4 28 17 14.335 14.649 1.462 30.857 o
4 28 18 14.680 17.936 1.462 30.224 o
4 28 19 5.280 4.023 0.736 127.065 o
4 28 20 16.225 13.177 1.099 48.861 o
4 28 21 2.263 1.462 0.736 135.450 o
4 28 22 13.033 10.979 1.099 52.321 o
4 28 23 2.671 4.023 0.736 132.529 o
4 28 24 18.166 17.210 1.462 29.192 o
4 28 25 0.687 0.363 1.462 35.219 o
4 29 0 0.757 1.462 0.736 137.574 o
4 29 1 26.738 28.189 1.462 24.334 o
4 29 2 9.280 9.154 0.736 110.149 o
4 29 3 2.556 2.198 0.736 134.372 o
4 29 4 18.798 19.035 1.099 44.342 o
4 29 5 1.648 1.835 0.736 136.104 o
4 29 6 9.814 8.791 0.736 109.177 o
4 29 7 6.494 8.055 0.736 119.124 o
4 29 8 3.458 2.198 0.736 132.763 o
4 29 9 26.945 23.793 1.462 25.019 o
4 29 10 2.296 2.561 0.736 134.503 o
4 29 11 6.729 7.692 0.736 118.986 o
4 29 12 3.342 2.934 0.736 132.289 o
4 29 13 2.927 2.934 0.736 133.065 o
4 29 14 1.045 1.462 0.736 137.206 o
4 29 15 4.524 4.396 0.736 128.343 o
4 29 16 0.857 0.736 1.099 62.165 o
4 29 17 0.360 -0.363 1.099 62.355 o
4 29 18 0.419 1.462 1.099 62.183 o
4 29 19 7.460 7.319 1.099 57.667 o
4 29 20 9.785 12.451 1.462 32.509 o
4 29 21 13.298 10.979 1.099 52.112 o
4 29 22 4.863 4.023 0.736 128.004 o
4 30 0 1.680 1.835 1.099 61.788 o
4 30 1 2.088 2.198 0.736 135.145 o
4 30 2 19.956 21.605 1.462 27.829 o
4 30 3 5.399 6.593 0.736 123.740 o
4 30 4 5.791 7.319 0.736 121.867 o
4 30 5 2.793 3.660 0.736 132.640 o
4 30 6 27.069 23.067 1.835 17.809 o
4 30 7 6.088 5.122 0.736 123.857 o
4 30 8 0.361 1.099 0.736 138.256 o
4 30 9 1.382 1.099 0.736 136.999 o
4 30 10 2.272 3.660 0.736 133.594 o
4 30 11 8.135 8.055 0.736 114.772 o
4 30 12 14.502 14.649 1.099 49.669 o
4 30 13 5.301 5.495 0.736 125.302 o
4 30 14 6.891 9.154 1.462 33.628 o
4 30 15 3.758 6.593 1.099 59.983 o
4 30 16 3.599 1.835 1.099 61.116 o
4 30 17 3.866 3.297 1.099 60.703 o
4 30 18 8.305 8.055 1.099 56.875 o
4 31 0 1.612 2.198 1.099 61.754 o
4 31 1 4.138 4.396 0.736 129.184 o
4 31 2 0.811 1.462 0.736 137.506 o
4 31 3 8.691 9.880 0.736 110.769 o
4 31 4 11.525 11.352 0.736 100.912 o
4 31 5 5.282 6.220 0.736 124.478 o
4 31 6 0.760 1.462 0.736 137.570 o
4 31 7 31.685 29.288 1.835 16.453 o
4 31 8 1.896 1.835 0.736 135.731 o
4 31 9 3.772 3.660 0.736 130.722 o
4 31 10 1.527 2.198 0.736 136.013 o
4 31 11 20.285 17.573 1.462 28.410 o
4 31 12 2.608 4.023 1.099 61.076 o
4 31 13 18.720 23.067 2.198 13.998 o
4 31 14 0.945 1.835 1.099 62.001 o
4 32 0 1.108 1.835 1.099 61.956 o
4 32 1 6.719 8.055 1.099 57.902 o
4 32 2 7.322 8.791 1.099 57.282 o
4 32 3 4.255 6.220 0.736 126.896 o
4 32 4 5.226 5.495 0.736 125.479 o
4 32 5 7.928 8.791 1.099 56.881 o
4 32 6 13.060 13.177 1.099 51.428 o
4 32 7 2.245 2.198 1.099 61.547 o
4 32 8 3.851 3.660 1.099 60.630 o
5 0 1 6.108 6.593 0.736 121.984 o
5 0 2 3394.660 3482.860 90.434 0.004 o
5 0 3 1404.470 1359.750 31.123 0.024 o
5 0 4 178.661 192.210 4.759 1.243 o
5 0 5 95.240 100.314 2.934 3.869 o
5 0 6 1229.050 1309.230 30.750 0.028 o
5 0 7 649.814 691.955 19.770 0.086 o
5 0 8 0.451 0.363 0.363 561.982 o
5 0 9 703.320 701.845 16.837 0.091 o
5 0 10 402.171 400.530 9.880 0.271 o
5 0 11 1073.670 1088.830 27.090 0.037 o
5 0 12 1131.690 1196.830 32.947 0.029 o
5 0 13 472.140 459.841 14.276 0.168 o
5 0 14 654.189 633.017 21.605 0.081 o
5 0 15 27.409 26.364 1.099 34.934 o
5 0 16 98.072 98.489 3.297 3.422 o
5 0 17 422.178 430.917 14.649 0.181 o
5 0 18 113.640 114.590 3.660 2.662 o
5 0 19 28.890 28.189 1.099 33.290 o
5 0 20 504.133 510.361 17.573 0.127 o
5 0 21 136.621 132.173 4.759 1.733 o
5 0 22 18.614 17.936 0.736 74.533 o
5 0 23 0.323 1.099 0.363 557.750 o
5 0 24 981.513 963.246 30.750 0.038 o
5 0 25 243.887 248.224 6.956 0.649 o
5 0 26 75.673 80.181 2.561 5.569 o
5 0 27 60.819 62.608 1.835 9.601 o
5 0 28 0.053 0.000 0.363 571.454 o
5 0 29 30.437 30.387 1.099 31.558 o
5 0 30 20.976 19.035 0.736 68.248 o
5 0 31 5.234 5.495 0.736 125.460 o
5 0 32 7.985 8.055 0.736 115.174 o
5 0 33 0.904 1.462 0.363 543.230 o
5 0 34 56.112 52.718 2.934 6.163 o
5 0 35 14.693 12.814 1.099 50.259 o
5 0 36 0.593 0.736 0.736 138.199 o
5 0 37 6.178 5.858 0.736 122.727 o
5 0 38 91.200 91.896 5.858 1.713 o
5 0 39 4.244 3.297 1.099 60.535 o
5 0 40 17.049 15.375 1.462 29.869 o
5 0 41 0.199 -0.736 0.736 138.989 o
5 0 42 0.075 0.736 0.736 138.751 o
5 0 43 3.594 5.122 1.099 60.415 o
5 0 44 0.876 1.099 1.462 35.176 o
5 0 45 8.279 6.220 1.462 33.645 o
5 0 46 2.112 2.934 1.099 61.465 o
5 0 47 2.834 2.934 1.099 61.200 o
5 0 48 19.013 10.979 1.462 29.946 o
5 0 49 7.147 5.122 1.099 58.534 o
5 1 0 658.577 683.174 16.837 0.097 o
5 1 1 318.911 362.451 6.593 0.449 o
5 1 2 543.879 575.530 10.979 0.163 o
5 1 3 1016.290 1073.810 19.035 0.049 o
5 1 4 787.712 819.006 14.649 0.082 o
5 1 5 1959.640 1978.120 35.518 0.014 o
5 1 6 486.293 515.130 8.791 0.215 o
5 1 7 658.688 667.063 11.352 0.123 o
5 1 8 1155.470 1233.810 23.793 0.036 o
5 1 9 11.857 11.715 0.363 216.810 o
5 1 10 28.213 29.651 0.736 47.087 o
5 1 11 1222.720 1294.220 29.651 0.029 o
5 1 12 383.629 396.870 9.517 0.291 o
5 1 13 183.504 186.352 4.396 1.303 o
5 1 14 939.408 946.410 22.331 0.051 o
5 1 15 374.262 395.772 9.517 0.298 o
5 1 16 39.737 42.838 1.099 23.150 o
5 1 17 101.740 101.413 2.561 4.077 o
5 1 18 797.824 767.750 17.573 0.076 o
5 1 19 275.521 279.710 5.858 0.626 o
5 1 20 57.544 58.212 1.462 12.311 o
5 1 21 364.543 355.495 7.692 0.367 o
5 1 22 53.040 56.377 1.099 15.943 o
5 1 23 116.688 112.765 2.561 3.449 o
5 1 24 36.202 36.607 0.736 34.426 o
5 1 25 132.659 132.898 2.934 2.622 o
5 1 26 116.912 115.326 2.561 3.408 o
5 1 27 37.985 39.178 0.736 31.819 o
5 1 28 159.548 158.163 3.297 1.902 o
5 1 29 18.755 19.407 0.736 72.582 o
5 1 30 46.136 47.233 1.099 19.640 o
5 1 31 50.435 51.992 1.462 14.304 o
5 1 32 37.657 38.805 1.099 25.091 o
5 1 33 29.428 30.024 0.736 45.249 o
5 1 34 64.924 61.872 2.934 5.605 o
5 1 35 37.261 40.277 1.462 19.065 o
5 1 36 22.024 21.605 1.099 40.723 o
5 1 37 46.809 46.860 1.835 12.496 o
5 1 38 9.009 9.517 0.736 110.396 o
5 1 39 2.786 2.198 0.736 133.975 o
5 1 40 5.160 4.396 0.736 126.911 o
5 1 41 5.542 5.858 0.736 124.288 o
5 1 42 13.991 13.913 1.099 50.383 o
5 1 43 9.379 10.253 1.099 55.363 o
5 1 44 9.709 10.253 1.099 55.123 o
5 1 45 3.270 2.198 0.736 133.111 o
5 1 46 0.521 1.099 0.736 138.074 o
5 1 47 1.806 2.198 0.736 135.589 o
5 1 48 0.804 1.462 0.736 137.514 o
5 1 49 3.276 2.198 0.736 133.101 o
5 2 0 1817.760 1934.560 52.355 0.011 o
5 2 1 1035.200 1091.760 20.506 0.046 o
5 2 2 1856.960 1930.160 34.782 0.015 o
5 2 3 480.426 513.295 9.517 0.210 o
5 2 4 1471.100 1597.360 28.925 0.022 o
5 2 5 1536.170 1630.320 28.925 0.021 o
5 2 6 235.435 237.245 4.759 0.883 o
5 2 7 64.924 65.169 1.462 10.555 o
5 2 8 987.156 1095.780 20.133 0.048 o
5 2 9 1429.140 1469.960 29.288 0.024 o
5 2 10 584.104 601.894 12.451 0.139 o
5 2 11 492.123 513.658 10.616 0.193 o
5 2 12 489.233 503.405 11.715 0.184 o
5 2 13 470.669 473.018 10.253 0.214 o
5 2 14 136.910 141.690 2.934 2.471 o
5 2 15 147.511 147.547 3.297 2.114 o
5 2 16 838.684 808.380 20.506 0.064 o
5 2 17 119.427 123.381 2.934 2.976 o
5 2 18 248.519 242.740 5.858 0.734 o
5 2 19 92.428 92.259 1.835 5.681 o
5 2 20 35.867 37.343 0.736 34.397 o
5 2 21 200.655 195.144 4.023 1.239 o
5 2 22 95.577 97.753 1.835 5.344 o
5 2 23 243.119 253.356 5.495 0.765 o
5 2 24 88.515 84.203 1.835 6.183 o
5 2 25 29.876 28.925 0.736 45.379 o
5 2 26 133.908 131.074 2.934 2.616 o
5 2 27 174.707 178.660 4.396 1.385 o
5 2 28 56.756 57.849 1.462 12.485 o
5 2 29 256.454 267.269 6.956 0.606 o
5 2 30 157.955 162.559 4.023 1.672 o
5 2 31 75.981 77.983 2.198 6.434 o
5 2 32 18.049 17.936 0.736 75.816 o
5 2 33 55.651 54.553 1.462 12.996 o
5 2 34 80.592 87.500 2.934 4.534 o
5 2 35 65.439 65.169 2.561 6.491 o
5 2 36 58.449 58.212 2.561 7.095 o
5 2 37 10.986 11.352 0.736 102.398 o
5 2 38 68.849 66.631 2.934 5.352 o
5 2 39 12.926 14.276 0.736 93.136 o
5 2 40 83.369 81.642 4.396 2.759 o
5 2 41 4.142 5.122 0.736 128.383 o
5 2 42 45.034 45.398 2.561 8.334 o
5 2 43 0.441 0.363 0.736 138.566 o
5 2 44 3.843 2.561 0.736 131.679 o
5 2 45 3.684 4.396 0.736 130.144 o
5 2 46 4.574 4.759 0.736 127.828 o
5 2 47 1.881 1.835 0.736 135.754 o
5 2 48 12.361 10.979 1.099 52.848 o
5 2 49 2.329 2.198 0.736 134.752 o
5 3 0 1203.610 1182.560 30.387 0.030 o
5 3 1 1378.040 1480.940 30.750 0.024 o
5 3 2 107.611 116.788 2.934 3.320 o
5 3 3 305.627 332.065 6.956 0.474 o
5 3 4 139.185 141.317 2.934 2.436 o
5 3 5 910.618 892.956 16.111 0.065 o
5 3 6 31.725 31.123 0.736 41.787 o
5 3 7 0.892 1.099 3.660 5.626 o
5 3 8 418.984 426.521 8.418 0.280 o
5 3 9 531.636 557.958 12.078 0.160 o
5 3 10 78.341 76.884 1.835 7.203 o
5 3 11 395.917 399.794 8.791 0.297 o
5 3 12 1674.920 1671.690 39.904 0.016 o
5 3 13 187.771 181.231 5.122 1.156 o
5 3 14 374.434 385.881 10.253 0.284 o
5 3 15 288.677 289.600 6.593 0.550 o
5 3 16 64.946 69.564 1.462 10.236 o
5 3 17 183.908 169.879 4.023 1.434 o
5 3 18 8.517 8.418 0.363 294.753 o
5 3 19 359.749 360.626 8.055 0.359 o
5 3 20 80.775 80.544 1.835 6.867 o
5 3 21 408.266 400.893 7.319 0.317 o
5 3 22 145.691 149.372 2.934 2.271 o
5 3 23 98.338 96.291 2.198 4.751 o
5 3 24 149.439 143.515 3.660 1.975 o
5 3 25 26.767 26.727 0.736 51.207 o
5 3 26 58.988 60.410 1.462 11.869 o
5 3 27 170.111 171.340 4.023 1.533 o
5 3 28 97.752 98.489 2.198 4.728 o
5 3 29 38.335 41.739 1.099 24.052 o
5 3 30 4.634 5.495 0.363 409.001 o
5 3 31 51.940 53.454 1.462 13.837 o
5 3 32 47.471 51.619 1.462 14.994 o
5 3 33 3.165 3.660 0.363 466.876 o
5 3 34 81.818 76.884 2.934 4.676 o
5 3 35 60.435 59.674 2.198 8.244 o
5 3 36 18.692 17.936 1.099 44.877 o
5 3 37 56.909 60.047 2.934 5.974 o
5 3 38 40.308 38.442 1.835 14.187 o
5 3 39 8.180 9.517 0.736 112.665 o
5 3 40 16.133 15.375 1.099 48.034 o
5 3 41 18.078 17.936 1.099 45.380 o
5 3 42 7.528 7.692 0.736 116.881 o
5 3 43 3.238 2.934 0.736 132.485 o
5 3 44 13.690 12.078 1.099 51.364 o
5 3 45 0.637 0.736 0.736 138.149 o
5 3 46 11.922 9.517 0.736 102.346 o
5 3 47 34.524 30.024 2.198 12.144 o
5 3 48 4.559 4.396 0.736 128.264 o
5 3 49 1.680 0.363 0.736 137.092 o
5 4 0 89.457 99.215 3.297 3.617 o
5 4 1 82.221 83.840 1.835 6.636 o
5 4 2 2768.770 2788.340 65.905 0.006 o
5 4 3 702.805 716.121 13.177 0.103 o
5 4 4 259.861 263.599 5.495 0.706 o
5 4 5 497.087 507.075 9.154 0.208 o
5 4 6 45.377 47.233 1.099 19.921 o
5 4 7 274.735 281.182 5.122 0.671 o
5 4 8 900.327 908.704 22.331 0.054 o
5 4 9 566.838 532.703 14.649 0.135 o
5 4 10 8.076 8.055 0.363 306.459 o
5 4 11 27.840 26.364 0.736 49.899 o
5 4 12 625.136 653.150 16.474 0.105 o
5 4 13 543.363 540.022 12.451 0.156 o
5 4 14 263.775 275.324 6.956 0.585 o
5 4 15 540.950 560.891 13.177 0.149 o
5 4 16 391.037 372.341 9.517 0.294 o
5 4 17 23.476 23.067 0.736 59.570 o
5 4 18 127.103 123.018 2.561 3.056 o
5 4 19 97.032 98.852 2.198 4.752 o
5 4 20 48.761 47.959 1.099 18.578 o
5 4 21 55.652 55.279 1.099 15.378 o
5 4 22 265.322 265.071 5.122 0.716 o
5 4 23 192.700 195.869 4.023 1.286 o
5 4 24 59.156 58.575 1.099 14.080 o
5 4 25 271.283 271.291 6.593 0.598 o
5 4 26 268.415 261.038 8.055 0.522 o
5 4 27 138.396 141.690 3.297 2.279 o
5 4 28 26.589 27.463 0.736 50.925 o
5 4 29 55.729 57.476 1.462 12.707 o
5 4 30 69.005 66.268 1.835 8.526 o
5 4 31 7.010 7.692 0.363 331.249 o
5 4 32 15.006 15.375 0.736 86.276 o
5 4 33 2.512 2.561 0.363 495.715 o
5 4 34 149.653 138.756 6.220 1.197 o
5 4 35 18.283 17.573 1.099 45.361 o
5 4 36 7.425 7.692 0.736 117.154 o
5 4 37 54.983 52.718 2.198 9.017 o
5 4 38 0.342 0.736 0.736 138.474 o
5 4 39 24.025 22.331 1.099 38.892 o
5 4 40 44.274 44.662 2.934 6.843 o
5 4 41 3.773 2.561 0.736 131.817 o
5 4 42 4.424 4.396 0.736 128.562 o
5 4 43 5.581 5.495 0.736 124.633 o
5 4 44 4.580 4.759 0.736 127.816 o
5 4 45 16.734 16.111 1.099 47.237 o
5 4 46 4.487 4.759 0.736 128.022 o
5 4 47 1.577 1.462 0.736 136.477 o
5 4 48 3.722 2.934 0.736 131.551 o
5 4 49 5.970 6.220 1.099 58.900 o
5 5 0 89.924 88.599 2.561 4.752 o
5 5 1 279.049 289.963 5.858 0.608 o
5 5 2 1133.460 1193.170 22.694 0.038 o
5 5 3 607.887 641.072 12.814 0.128 o
5 5 4 2101.390 2217.200 44.662 0.011 o
5 5 5 558.674 562.353 11.352 0.158 o
5 5 6 245.947 246.026 5.122 0.799 o
5 5 7 1509.800 1665.090 38.079 0.018 o
5 5 8 16.444 16.474 0.363 145.822 o
5 5 9 242.610 244.202 5.495 0.779 o
5 5 10 1305.950 1274.080 28.925 0.028 o
5 5 11 1182.030 1212.210 30.750 0.030 o
5 5 12 61.565 56.751 1.462 11.742 o
5 5 13 248.142 238.344 6.220 0.710 o
5 5 14 886.139 886.736 20.133 0.059 o
5 5 15 488.132 486.205 11.715 0.187 o
5 5 16 735.476 726.011 17.573 0.083 o
5 5 17 136.511 135.459 2.934 2.531 o
5 5 18 71.826 73.960 1.462 9.055 o
5 5 19 429.561 425.059 8.418 0.274 o
5 5 20 251.912 240.905 5.495 0.758 o
5 5 21 51.658 54.916 1.099 16.550 o
5 5 22 62.942 63.334 1.462 10.991 o
5 5 23 169.490 167.681 3.297 1.744 o
5 5 24 111.927 109.831 2.198 3.953 o
5 5 25 116.529 118.623 2.561 3.375 o
5 5 26 208.220 211.980 4.759 1.045 o
5 5 27 12.761 12.814 0.363 198.850 o
5 5 28 371.229 379.298 9.154 0.314 o
5 5 29 6.758 7.319 0.363 340.406 o
5 5 30 25.206 26.727 0.736 53.600 o
5 5 31 250.519 223.695 7.319 0.632 o
5 5 32 28.972 30.750 1.099 32.387 o
5 5 33 64.871 67.367 2.561 6.461 o
5 5 34 114.747 97.753 4.396 2.283 o
5 5 35 16.918 16.111 1.099 47.085 o
5 5 36 17.317 16.837 1.099 46.458 o
5 5 37 19.020 19.770 1.099 43.862 o
5 5 38 20.218 19.407 1.099 43.038 o
5 5 39 15.173 17.210 0.736 83.550 o
5 5 40 1.599 1.462 0.363 528.799 o
5 5 41 11.043 11.352 0.736 102.238 o
5 5 42 11.610 12.078 1.099 53.004 o
5 5 43 25.766 26.364 1.462 24.982 o
5 5 44 5.644 4.396 0.736 125.788 o
5 5 45 1.117 0.736 0.736 137.577 o
5 5 46 9.846 8.418 0.736 109.603 o
5 5 47 0.568 0.736 0.736 138.227 o
5 5 48 4.418 3.660 0.736 129.372 o
5 5 49 15.344 17.573 2.198 14.495 o
5 6 0 605.654 596.400 17.936 0.104 o
5 6 1 1148.150 1141.920 24.892 0.036 o
5 6 2 231.964 246.762 5.495 0.807 o
5 6 3 168.915 184.527 4.023 1.491 o
5 6 4 1183.520 1226.490 26.364 0.033 o
5 6 5 323.658 325.844 6.593 0.467 o
5 6 6 168.889 176.835 5.858 1.114 o
5 6 7 315.206 333.537 7.319 0.446 o
5 6 8 281.155 281.908 6.220 0.591 o
5 6 9 389.545 393.574 8.791 0.304 o
5 6 10 18.594 19.035 0.736 73.350 o
5 6 11 234.068 247.498 5.858 0.766 o
5 6 12 340.586 336.823 8.418 0.377 o
5 6 13 145.970 142.053 3.660 2.024 o
5 6 14 85.954 83.477 2.198 5.679 o
5 6 15 161.751 166.582 3.660 1.725 o
5 6 16 690.823 666.327 13.177 0.109 o
5 6 17 100.380 105.073 2.198 4.478 o
5 6 18 279.191 265.071 5.122 0.680 o
5 6 19 236.670 227.355 4.396 0.934 o
5 6 20 28.537 28.562 0.736 47.384 o
5 6 21 2.764 3.297 0.363 480.948 o
5 6 22 470.893 456.545 9.154 0.231 o
5 6 23 14.983 13.913 0.363 169.527 o
5 6 24 100.692 98.852 2.198 4.594 o
5 6 25 113.883 113.864 2.198 3.819 o
5 6 26 20.724 20.869 0.736 66.889 o
5 6 27 38.237 37.706 1.099 25.076 o
5 6 28 0.331 0.363 0.363 564.030 o
5 6 29 2.063 1.835 0.363 514.470 o
5 6 30 38.610 39.178 1.099 24.532 o
5 6 31 34.392 36.244 1.099 27.470 o
5 6 32 7.334 8.055 0.363 321.000 o
5 6 33 22.990 22.694 1.099 39.546 o
5 6 34 2.931 3.297 0.736 132.721 o
5 6 35 11.132 12.078 0.736 100.993 o
5 6 36 17.203 15.748 1.099 47.000 o
5 6 37 11.093 12.078 0.736 101.102 o
5 6 38 2.851 2.561 0.736 133.541 o
5 6 39 27.221 28.189 1.099 34.428 o
5 6 40 19.231 18.672 1.099 44.137 o
5 6 41 8.698 9.880 0.736 110.750 o
5 6 42 5.261 5.495 0.736 125.396 o
5 6 43 7.807 8.418 0.736 115.164 o
5 6 44 2.177 2.198 0.736 135.001 o
5 6 45 0.449 0.363 0.736 138.558 o
5 6 46 4.925 5.495 1.099 59.669 o
5 6 47 2.529 2.561 0.736 134.106 o
5 6 48 6.653 9.154 1.099 57.596 o
5 6 49 4.112 3.660 1.099 60.513 o
5 7 0 57.434 54.190 1.835 10.518 o
5 7 1 852.039 893.692 18.672 0.064 o
5 7 2 255.670 256.280 5.858 0.699 o
5 7 3 362.646 373.440 8.418 0.341 o
5 7 4 137.617 143.515 3.297 2.277 o
5 7 5 868.552 921.145 22.694 0.054 o
5 7 6 312.736 309.370 6.956 0.480 o
5 7 7 760.631 787.521 17.936 0.077 o
5 7 8 52.553 55.279 1.462 13.529 o
5 7 9 313.149 322.184 7.319 0.455 o
5 7 10 3.014 2.561 0.363 483.791 o
5 7 11 420.822 415.179 10.979 0.238 o
5 7 12 96.538 98.116 2.561 4.316 o
5 7 13 150.792 150.471 4.023 1.794 o
5 7 14 133.753 134.360 3.660 2.224 o
5 7 15 153.940 147.174 3.297 2.034 o
5 7 16 437.952 434.576 9.154 0.254 o
5 7 17 9.361 9.154 0.363 273.281 o
5 7 18 7.832 9.154 0.363 300.653 o
5 7 19 16.694 17.210 0.363 141.094 o
5 7 20 262.284 267.269 5.122 0.721 o
5 7 21 83.153 80.181 1.835 6.702 o
5 7 22 13.657 13.550 0.363 184.733 o
5 7 23 179.844 172.802 3.660 1.535 o
5 7 24 107.523 107.633 2.198 4.150 o
5 7 25 37.232 36.980 0.736 33.359 o
5 7 26 4.885 4.759 0.363 411.799 o
5 7 27 348.882 322.547 7.692 0.400 o
5 7 28 0.181 0.363 0.363 566.532 o
5 7 29 110.025 110.930 2.934 3.333 o
5 7 30 75.213 75.785 2.198 6.554 o
5 7 31 102.139 107.633 2.934 3.576 o
5 7 32 65.595 65.905 2.561 6.462 o
5 7 33 66.272 62.608 4.023 3.557 o
5 7 34 18.148 20.506 1.099 44.271 o
5 7 35 58.507 58.212 2.561 7.092 o
5 7 36 12.821 12.451 0.736 95.871 o
5 7 37 4.539 4.759 0.736 127.906 o
5 7 38 36.148 34.782 2.561 9.248 o
5 7 39 1.702 1.462 0.736 136.297 o
5 7 40 48.331 50.893 2.198 9.716 o
5 7 41 60.696 58.948 2.198 8.253 o
5 7 42 13.674 13.550 0.736 92.112 o
5 7 43 46.825 47.596 3.297 5.558 o
5 7 44 22.969 20.506 1.835 18.731 o
5 7 45 0.084 0.000 1.099 62.408 o
5 7 46 12.591 15.748 1.462 31.226 o
5 7 47 3.198 4.396 1.099 60.754 o
5 7 48 2.266 2.934 0.736 134.238 o
5 8 0 1026.410 1072.720 30.750 0.035 o
5 8 1 360.066 363.923 7.319 0.378 o
5 8 2 366.088 377.463 8.418 0.337 o
5 8 3 369.868 384.792 8.791 0.322 o
5 8 4 745.347 742.122 18.309 0.079 o
5 8 5 535.798 554.298 14.649 0.139 o
5 8 6 66.336 61.872 1.462 10.590 o
5 8 7 158.387 153.032 5.858 1.212 o
5 8 8 318.670 319.987 7.319 0.450 o
5 8 9 1653.400 1639.100 41.003 0.016 o
5 8 10 211.765 215.640 5.122 0.973 o
5 8 11 7.567 8.055 0.363 316.349 o
5 8 12 98.984 102.512 2.198 4.589 o
5 8 13 866.263 799.961 19.770 0.064 o
5 8 14 25.336 23.793 0.736 55.757 o
5 8 15 342.457 325.108 6.956 0.430 o
5 8 16 78.267 77.983 1.462 8.113 o
5 8 17 213.745 213.079 4.759 1.018 o
5 8 18 31.890 31.848 0.736 41.182 o
5 8 19 114.165 114.590 2.561 3.494 o
5 8 20 18.617 19.035 0.363 121.879 o
5 8 21 415.047 400.530 8.418 0.291 o
5 8 22 145.227 144.987 2.934 2.311 o
5 8 23 88.207 88.599 1.835 6.058 o
5 8 24 52.988 55.279 1.099 16.113 o
5 8 25 30.154 30.387 0.736 44.106 o
5 8 26 101.040 99.588 2.198 4.564 o
5 8 27 50.728 47.596 1.099 17.979 o
5 8 28 115.856 116.062 2.561 3.427 o
5 8 29 70.799 74.686 1.835 7.951 o
5 8 30 100.954 102.149 2.561 4.091 o
5 8 31 68.968 71.389 2.198 7.132 o
5 8 32 25.599 24.166 1.099 37.024 o
5 8 33 94.247 92.259 3.660 3.201 o
5 8 34 10.111 10.253 0.736 106.337 o
5 8 35 18.531 19.407 1.099 44.408 o
5 8 36 24.771 25.628 1.462 25.454 o
5 8 37 21.923 20.506 1.099 41.235 o
5 8 38 47.047 49.421 2.561 8.076 o
5 8 39 3.181 2.561 0.736 132.940 o
5 8 40 3.454 3.297 0.736 131.721 o
5 8 41 8.786 9.517 0.736 111.009 o
5 8 42 21.922 25.628 1.462 26.445 o
5 8 43 8.037 9.880 0.736 112.561 o
5 8 44 0.758 0.736 0.736 138.010 o
5 8 45 23.628 28.562 2.198 13.300 o
5 8 46 1.564 1.835 1.099 61.824 o
5 8 47 0.569 0.736 0.736 138.225 o
5 8 48 2.145 1.835 0.736 135.343 o
5 9 0 2701.250 2800.790 102.512 0.004 o
5 9 1 948.058 945.311 22.694 0.050 o
5 9 2 172.209 185.253 4.023 1.463 o
5 9 3 1365.040 1352.800 31.485 0.025 o
5 9 4 520.926 553.935 13.913 0.148 o
5 9 5 1.569 1.835 0.363 525.413 o
5 9 6 348.175 349.274 8.418 0.365 o
5 9 7 1050.520 1039.040 25.628 0.040 o
5 9 8 668.235 693.790 17.210 0.094 o
5 9 9 2324.890 2328.500 64.806 0.007 o
5 9 10 30.218 28.562 0.736 45.173 o
5 9 11 169.918 164.021 4.023 1.564 o
5 9 12 326.295 308.634 8.055 0.419 o
5 9 13 326.299 313.030 7.319 0.444 o
5 9 14 161.116 157.801 3.660 1.774 o
5 9 15 57.479 56.014 1.099 14.806 o
5 9 16 36.798 35.881 0.736 34.218 o
5 9 17 39.920 39.904 0.736 30.038 o
5 9 18 197.195 189.649 4.396 1.213 o
5 9 19 245.767 236.146 5.858 0.750 o
5 9 20 6.644 6.593 0.363 350.594 o
5 9 21 72.437 73.587 1.462 9.005 o
5 9 22 25.056 25.628 0.736 54.716 o
5 9 23 8.576 9.154 0.363 286.995 o
5 9 24 57.992 58.575 1.099 14.360 o
5 9 25 30.586 31.485 0.736 42.912 o
5 9 26 71.644 67.730 1.462 9.462 o
5 9 27 78.867 80.181 2.198 6.185 o
5 9 28 252.310 240.169 6.220 0.698 o
5 9 29 34.922 37.343 1.099 26.883 o
5 9 30 60.101 61.509 1.835 9.747 o
5 9 31 53.051 54.553 1.835 11.065 o
5 9 32 0.477 0.736 0.363 558.237 o
5 9 33 34.608 35.145 1.462 20.623 o
5 9 34 37.403 39.541 2.198 11.363 o
5 9 35 54.624 55.652 2.561 7.405 o
5 9 36 11.416 10.979 0.736 101.724 o
5 9 37 35.955 35.518 1.835 15.167 o
5 9 38 3.906 4.396 0.736 129.678 o
5 9 39 7.403 8.055 1.099 57.468 o
5 9 40 5.082 4.396 0.736 127.091 o
5 9 41 1.750 1.835 0.736 135.952 o
5 9 42 6.094 4.023 0.736 125.167 o
5 9 43 3.333 4.396 0.736 130.867 o
5 9 44 1.618 1.462 0.363 528.401 o
5 9 45 9.151 9.880 0.736 109.504 o
5 9 46 2.259 2.198 0.736 134.867 o
5 9 47 7.896 8.055 0.736 115.415 o
5 9 48 0.144 1.099 0.736 138.491 o
5 10 0 251.161 250.422 8.055 0.556 o
5 10 1 125.030 136.931 3.297 2.520 o
5 10 2 117.077 118.986 2.934 3.075 o
5 10 3 667.735 661.568 15.375 0.103 o
5 10 4 32.253 32.221 0.736 40.565 o
5 10 5 53.128 57.114 1.099 15.816 o
5 10 6 230.729 236.146 5.858 0.792 o
5 10 7 90.431 86.401 2.198 5.363 o
5 10 8 141.002 136.558 3.660 2.117 o
5 10 9 301.491 300.216 7.692 0.469 o
5 10 10 284.262 288.864 7.319 0.519 o
5 10 11 10.908 10.979 0.363 234.801 o
5 10 12 542.412 532.330 11.352 0.167 o
5 10 13 31.316 34.046 0.736 40.593 o
5 10 14 188.652 179.033 3.660 1.441 o
5 10 15 12.369 13.913 0.363 197.023 o
5 10 16 23.941 24.892 0.736 57.172 o
5 10 17 55.809 53.817 1.099 15.532 o
5 10 18 64.950 62.971 1.462 10.714 o
5 10 19 53.964 53.817 1.099 16.043 o
5 10 20 50.381 49.421 1.099 17.794 o
5 10 21 163.081 156.702 3.660 1.760 o
5 10 22 10.811 11.352 0.363 233.528 o
5 10 23 13.027 14.276 0.363 187.610 o
5 10 24 6.147 6.593 0.363 361.450 o
5 10 25 8.452 8.418 0.363 295.958 o
5 10 26 50.850 51.256 1.099 17.352 o
5 10 27 74.004 75.422 1.835 7.630 o
5 10 28 34.590 35.518 0.736 36.432 o
5 10 29 170.353 168.044 4.023 1.544 o
5 10 30 34.308 37.343 1.099 27.215 o
5 10 31 125.733 129.602 5.122 1.686 o
5 10 32 80.026 79.818 3.297 4.109 o
5 10 33 10.532 9.880 0.736 105.688 o
5 10 34 22.010 22.331 1.099 40.449 o
5 10 35 40.207 37.706 2.198 11.171 o
5 10 36 18.504 20.869 1.462 28.456 o
5 10 37 15.516 17.210 1.099 47.787 o
5 10 38 1.919 2.561 0.736 135.124 o
5 10 39 1.581 0.000 0.736 137.457 o
5 10 40 16.013 17.210 1.462 29.908 o
5 10 41 5.749 6.593 0.736 122.879 o
5 10 42 6.777 7.692 0.736 118.861 o
5 10 43 5.194 5.858 0.363 391.516 o
5 10 44 10.082 10.979 0.736 105.412 o
5 10 45 1.191 1.099 0.363 541.123 o
5 10 46 1.241 1.099 0.736 137.186 o
5 10 47 3.550 2.934 0.736 131.888 o
5 11 0 95.843 87.863 2.934 4.036 o
5 11 1 285.714 284.841 5.858 0.600 o
5 11 2 18.023 18.309 0.363 127.939 o
5 11 3 67.663 67.367 1.462 10.011 o
5 11 4 317.246 315.954 6.593 0.484 o
5 11 5 531.062 510.361 11.715 0.170 o
5 11 6 121.864 126.678 2.934 2.891 o
5 11 7 36.727 37.706 0.736 33.481 o
5 11 8 58.471 55.279 1.099 14.649 o
5 11 9 297.417 312.667 7.692 0.466 o
5 11 10 38.076 37.343 0.736 32.494 o
5 11 11 236.642 232.487 5.858 0.780 o
5 11 12 3.393 4.396 0.363 452.353 o
5 11 13 37.783 39.178 0.736 31.982 o
5 11 14 15.039 13.550 0.363 170.724 o
5 11 15 25.314 25.628 0.736 54.302 o
5 11 16 139.178 136.195 2.561 2.658 o
5 11 17 131.554 128.140 2.561 2.898 o
5 11 18 312.585 306.074 6.593 0.498 o
5 11 19 36.819 36.244 0.736 34.039 o
5 11 20 1.093 1.099 0.363 543.092 o
5 11 21 132.571 129.602 2.934 2.654 o
5 11 22 46.664 43.563 1.099 20.128 o
5 11 23 69.109 67.730 1.835 8.443 o
5 11 24 113.922 107.270 2.934 3.283 o
5 11 25 62.218 60.047 1.462 11.364 o
5 11 26 277.233 254.082 7.319 0.558 o
5 11 27 24.605 25.991 0.736 55.153 o
5 11 28 226.336 232.114 5.858 0.810 o
5 11 29 31.399 33.683 1.099 29.938 o
5 11 30 29.882 30.750 1.099 31.798 o
5 11 31 51.825 52.355 2.198 9.320 o
5 11 32 12.536 12.451 0.736 96.643 o
5 11 33 2.194 2.561 0.736 134.674 o
5 11 34 2.213 3.297 0.736 134.016 o
5 11 35 14.492 15.012 1.099 49.528 o
5 11 36 17.430 18.309 1.099 45.760 o
5 11 37 29.310 29.288 1.462 23.277 o
5 11 38 16.317 16.474 1.099 47.431 o
5 11 39 26.676 25.991 1.462 24.733 o
5 11 40 5.004 4.759 0.736 126.854 o
5 11 41 2.216 2.934 0.736 134.323 o
5 11 42 8.173 8.055 0.736 114.669 o
5 11 43 3.519 3.297 0.363 462.679 o
5 11 44 7.835 8.791 0.736 114.588 o
5 11 45 0.278 0.363 0.363 564.920 o
5 11 46 0.627 0.363 0.363 558.891 o
5 11 47 3.834 5.122 0.736 129.056 o
5 12 0 2.766 2.934 0.363 485.255 o
5 12 1 135.876 143.515 2.934 2.473 o
5 12 2 444.894 436.774 10.616 0.228 o
5 12 3 478.633 479.975 10.616 0.205 o
5 12 4 137.573 135.832 3.297 2.334 o
5 12 5 108.677 104.347 2.198 4.169 o
5 12 6 13.268 13.550 0.363 188.944 o
5 12 7 149.744 146.448 3.297 2.092 o
5 12 8 20.164 20.869 0.363 107.976 o
5 12 9 114.354 112.402 2.198 3.827 o
5 12 10 70.781 71.762 1.835 8.088 o
5 12 11 77.820 75.422 1.835 7.306 o
5 12 12 174.181 178.297 4.396 1.389 o
5 12 13 67.333 64.433 1.462 10.261 o
5 12 14 53.499 53.817 1.099 16.175 o
5 12 15 145.263 140.591 2.934 2.345 o
5 12 16 95.743 89.698 2.198 5.020 o
5 12 17 100.470 97.390 2.198 4.634 o
5 12 18 45.842 45.398 1.099 20.092 o
5 12 19 29.933 27.463 0.736 46.255 o
5 12 20 162.041 158.526 3.297 1.872 o
5 12 21 96.075 93.358 2.198 4.919 o
5 12 22 4.363 4.759 0.363 424.353 o
5 12 23 91.510 89.698 2.198 5.225 o
5 12 24 14.376 13.550 0.363 177.272 o
5 12 25 97.258 96.654 2.198 4.790 o
5 12 26 92.079 90.434 2.198 5.179 o
5 12 27 29.120 30.387 1.099 32.409 o
5 12 28 7.856 8.791 0.363 303.631 o
5 12 29 3.119 3.297 0.363 472.396 o
5 12 30 12.123 11.715 0.736 98.771 o
5 12 31 3.417 3.660 0.363 460.742 o
5 12 32 9.301 8.055 0.363 283.869 o
5 12 33 6.163 7.319 0.736 120.925 o
5 12 34 47.612 47.233 1.835 12.348 o
5 12 35 20.150 21.232 1.099 42.359 o
5 12 36 20.061 19.770 1.099 43.018 o
5 12 37 0.927 1.462 0.736 137.358 o
5 12 38 13.788 15.375 0.736 89.414 o
5 12 39 25.416 25.991 1.099 36.490 o
5 12 40 20.431 20.133 1.099 42.574 o
5 12 41 3.668 3.660 0.736 130.933 o
5 12 42 13.045 16.111 0.736 90.395 o
5 12 43 3.211 2.934 0.363 474.556 o
5 12 44 0.736 1.099 0.736 137.821 o
5 12 45 0.838 1.462 0.363 544.552 o
5 12 46 0.475 0.000 0.363 564.650 o
5 13 0 22.386 24.892 0.736 59.887 o
5 13 1 12.197 12.451 0.363 207.817 o
5 13 2 264.462 269.094 5.858 0.662 o
5 13 3 15.953 15.012 0.363 155.809 o
5 13 4 169.222 173.175 4.023 1.533 o
5 13 5 214.595 220.036 4.759 0.999 o
5 13 6 114.848 109.105 2.561 3.551 o
5 13 7 105.044 102.512 2.198 4.342 o
5 13 8 94.701 94.457 1.835 5.485 o
5 13 9 44.462 46.860 1.099 20.340 o
5 13 10 339.427 337.559 7.319 0.414 o
5 13 11 65.888 66.631 1.462 10.310 o
5 13 12 32.760 31.123 0.736 40.613 o
5 13 13 439.947 428.356 8.791 0.260 o
5 13 14 6.259 6.220 0.363 363.110 o
5 13 15 116.683 113.128 2.934 3.149 o
5 13 16 173.413 169.143 3.297 1.697 o
5 13 17 154.012 153.768 3.297 1.993 o
5 13 18 154.693 139.855 2.934 2.208 o
5 13 19 43.677 41.376 1.099 21.756 o
5 13 20 129.746 124.480 3.297 2.545 o
5 13 21 135.595 129.602 3.297 2.411 o
5 13 22 3.669 3.660 0.363 454.605 o
5 13 23 30.927 29.651 0.736 43.609 o
5 13 24 96.955 90.797 2.198 4.937 o
5 13 25 178.530 162.922 4.759 1.329 o
5 13 26 164.928 159.625 4.023 1.624 o
5 13 27 61.735 64.433 1.835 9.393 o
5 13 28 14.231 14.649 0.736 89.205 o
5 13 29 6.911 6.593 0.363 344.859 o
5 13 30 72.273 67.367 2.198 7.040 o
5 13 31 4.894 5.495 0.363 402.824 o
5 13 32 67.814 66.268 2.561 6.330 o
5 13 33 21.286 19.770 0.736 66.863 o
5 13 34 7.737 8.055 0.736 115.840 o
5 13 35 11.253 11.715 0.736 101.161 o
5 13 36 0.852 0.736 0.363 551.325 o
5 13 37 6.103 6.956 0.736 121.538 o
5 13 38 4.621 5.495 0.736 126.887 o
5 13 39 2.715 2.198 0.363 495.213 o
5 13 40 5.170 5.495 0.736 125.612 o
5 13 41 4.081 5.122 0.736 128.519 o
5 13 42 23.215 24.529 1.099 38.671 o
5 13 43 2.174 2.198 0.363 507.812 o
5 13 44 3.777 4.396 0.363 442.997 o
5 13 45 2.755 3.297 0.363 481.165 o
5 13 46 1.158 4.023 1.462 35.012 o
5 14 0 299.118 297.655 8.418 0.441 o
5 14 1 602.670 579.926 16.474 0.113 o
5 14 2 157.060 161.087 4.023 1.686 o
5 14 3 200.501 196.605 4.759 1.117 o
5 14 4 59.554 60.410 1.462 11.773 o
5 14 5 364.150 362.451 8.055 0.354 o
5 14 6 23.157 23.430 0.736 59.816 o
5 14 7 393.571 380.397 8.418 0.314 o
5 14 8 523.125 527.571 11.352 0.173 o
5 14 9 25.791 25.991 0.736 53.261 o
5 14 10 231.413 235.783 5.122 0.864 o
5 14 11 46.925 45.761 1.099 19.620 o
5 14 12 12.470 12.451 0.363 204.485 o
5 14 13 111.407 108.732 2.198 3.991 o
5 14 14 18.582 18.309 0.363 124.353 o
5 14 15 3.741 3.660 0.363 452.848 o
5 14 16 10.353 10.616 0.363 245.630 o
5 14 17 211.387 195.144 5.122 1.017 o
5 14 18 80.347 78.719 1.835 6.971 o
5 14 19 49.833 50.157 1.099 17.853 o
5 14 20 3.226 2.934 0.363 474.202 o
5 14 21 36.450 37.343 1.099 26.075 o
5 14 22 93.235 85.675 1.835 5.832 o
5 14 23 37.715 37.706 1.099 25.337 o
5 14 24 30.728 29.288 0.736 44.076 o
5 14 25 29.482 29.288 1.099 32.532 o
5 14 26 8.666 9.880 0.736 110.838 o
5 14 27 9.447 9.517 0.363 268.768 o
5 14 28 0.785 1.099 0.363 549.134 o
5 14 29 30.343 30.387 1.099 31.618 o
5 14 30 13.127 13.177 0.736 94.069 o
5 14 31 4.096 4.759 0.363 430.825 o
5 14 32 73.485 74.686 3.660 3.806 o
5 14 33 18.140 20.506 0.736 72.727 o
5 14 34 42.768 43.201 1.835 13.403 o
5 14 35 47.260 47.596 1.835 12.374 o
5 14 36 23.707 25.265 1.099 38.022 o
5 14 37 7.197 7.692 0.736 117.757 o
5 14 38 2.659 1.835 0.736 134.504 o
5 14 39 5.213 6.220 0.736 124.644 o
5 14 40 15.470 17.210 1.099 47.825 o
5 14 41 8.602 8.055 0.736 113.506 o
5 14 42 4.052 4.759 0.736 128.976 o
5 14 43 11.783 13.913 0.736 96.702 o
5 14 44 7.349 8.055 0.736 116.875 o
5 14 45 0.217 0.736 0.736 138.605 o
5 15 0 467.438 474.117 16.111 0.149 o
5 15 1 133.013 133.261 2.934 2.612 o
5 15 2 65.996 68.466 1.462 10.166 o
5 15 3 13.516 14.276 0.363 182.385 o
5 15 4 103.421 103.974 2.198 4.378 o
5 15 5 548.752 542.946 12.451 0.155 o
5 15 6 82.629 78.346 1.835 6.810 o
5 15 7 141.706 139.129 3.297 2.250 o
5 15 8 170.603 169.516 4.023 1.537 o
5 15 9 124.950 125.579 3.297 2.616 o
5 15 10 8.296 8.055 0.363 302.260 o
5 15 11 180.497 173.901 4.023 1.444 o
5 15 12 37.925 39.178 0.736 31.867 o
5 15 13 192.598 188.187 4.023 1.311 o
5 15 14 180.306 183.055 4.023 1.412 o
5 15 15 65.785 64.070 1.462 10.509 o
5 15 16 183.331 183.055 3.660 1.466 o
5 15 17 9.269 9.880 0.363 268.716 o
5 15 18 32.366 32.947 0.736 40.041 o
5 15 19 7.010 7.319 0.363 335.112 o
5 15 20 94.958 95.192 2.561 4.428 o
5 15 21 73.275 76.148 2.198 6.670 o
5 15 22 14.256 14.649 0.363 173.000 o
5 15 23 44.017 43.937 1.099 21.090 o
5 15 24 39.312 38.442 1.099 24.371 o
5 15 25 67.212 64.433 2.561 6.413 o
5 15 26 32.337 29.651 1.462 22.216 o
5 15 27 7.544 7.319 0.736 117.333 o
5 15 28 59.386 57.476 1.835 10.072 o
5 15 29 100.316 92.632 3.297 3.438 o
5 15 30 10.968 11.352 0.736 102.446 o
5 15 31 13.230 13.177 0.736 93.792 o
5 15 32 20.148 19.770 0.736 69.206 o
5 15 33 9.755 11.352 0.736 105.800 o
5 15 34 12.752 12.451 0.736 96.057 o
5 15 35 4.027 4.396 0.363 436.907 o
5 15 36 5.877 6.220 0.736 123.024 o
5 15 37 11.810 12.078 0.736 99.131 o
5 15 38 7.222 7.692 0.736 117.692 o
5 15 39 8.991 9.517 0.736 110.444 o
5 15 40 8.284 7.692 0.736 114.858 o
5 15 41 0.712 1.099 0.363 550.526 o
5 15 42 5.031 5.122 0.736 126.372 o
5 15 43 13.415 14.649 1.099 50.551 o
5 15 44 10.746 10.616 1.099 54.222 o
5 16 0 12.255 13.177 0.736 96.419 o
5 16 1 92.003 91.533 2.198 5.155 o
5 16 2 168.721 170.977 4.023 1.546 o
5 16 3 206.995 212.343 4.759 1.049 o
5 16 4 344.433 346.713 8.055 0.380 o
5 16 5 51.461 51.256 1.099 17.162 o
5 16 6 11.828 11.715 0.363 217.188 o
5 16 7 125.293 125.942 2.561 3.064 o
5 16 8 27.388 27.463 0.736 49.758 o
5 16 9 121.355 119.722 2.934 2.974 o
5 16 10 75.053 77.620 2.934 4.906 o
5 16 11 95.289 93.731 2.561 4.443 o
5 16 12 123.610 125.942 3.297 2.636 o
5 16 13 21.512 22.331 0.736 63.892 o
5 16 14 131.135 134.733 2.934 2.633 o
5 16 15 148.784 150.844 3.297 2.076 o
5 16 16 63.439 60.047 1.462 11.170 o
5 16 17 18.784 20.133 0.736 71.727 o
5 16 18 25.735 24.892 0.736 54.216 o
5 16 19 2.869 2.198 0.363 491.566 o
5 16 20 51.260 50.520 1.462 14.285 o
5 16 21 117.725 109.105 3.297 2.896 o
5 16 22 33.953 34.046 1.099 28.332 o
5 16 23 0.363 0.000 0.363 566.523 o
5 16 24 13.067 15.012 0.736 91.785 o
5 16 25 18.719 16.837 1.099 45.305 o
5 16 26 4.171 3.660 0.363 442.360 o
5 16 27 37.872 36.980 1.462 19.366 o
5 16 28 3.826 4.023 0.363 446.336 o
5 16 29 19.098 19.407 0.736 71.833 o
5 16 30 17.773 17.210 0.736 77.291 o
5 16 31 7.694 5.495 0.363 339.908 o
5 16 32 6.364 6.220 0.363 360.777 o
5 16 33 26.975 27.090 1.099 34.983 o
5 16 34 15.375 15.375 0.736 85.342 o
5 16 35 5.536 6.220 0.736 123.862 o
5 16 36 2.701 2.934 0.363 486.817 o
5 16 37 10.803 12.451 0.736 101.387 o
5 16 38 4.433 4.759 0.736 128.142 o
5 16 39 17.413 17.936 1.099 45.927 o
5 16 40 11.597 12.078 0.736 99.715 o
5 16 41 3.569 4.396 0.736 130.383 o
5 16 42 3.122 2.934 0.736 132.705 o
5 16 43 5.372 4.396 0.736 126.425 o
5 17 0 659.716 666.700 23.793 0.072 o
5 17 1 23.753 24.892 0.736 57.493 o
5 17 2 10.836 10.979 0.363 235.831 o
5 17 3 62.105 60.410 1.462 11.353 o
5 17 4 107.618 107.270 2.561 3.793 o
5 17 5 41.522 41.376 1.099 22.680 o
5 17 6 5.394 5.495 0.363 391.064 o
5 17 7 98.213 102.149 2.198 4.629 o
5 17 8 224.037 226.629 5.858 0.826 o
5 17 9 44.192 44.662 1.099 20.875 o
5 17 10 28.687 31.123 0.736 45.494 o
5 17 11 144.085 144.613 3.297 2.179 o
5 17 12 189.756 194.045 4.759 1.178 o
5 17 13 32.953 34.419 0.736 38.627 o
5 17 14 33.195 32.221 0.736 39.535 o
5 17 15 27.471 28.562 0.736 48.858 o
5 17 16 46.389 47.959 1.099 19.415 o
5 17 17 90.191 83.104 2.198 5.461 o
5 17 18 99.566 97.390 2.561 4.221 o
5 17 19 33.898 33.683 1.099 28.467 o
5 17 20 15.018 16.474 0.736 84.858 o
5 17 21 51.946 49.421 1.835 11.566 o
5 17 22 64.276 60.773 2.198 7.888 o
5 17 23 3.414 4.023 0.736 131.079 o
5 17 24 29.694 31.123 1.462 22.843 o
5 17 25 32.311 30.024 1.462 22.164 o
5 17 26 39.004 38.079 1.835 14.434 o
5 17 27 13.149 13.177 0.736 94.008 o
5 17 28 9.599 9.880 0.736 108.269 o
5 17 29 12.877 13.177 0.736 94.741 o
5 17 30 1.259 1.099 0.363 539.725 o
5 17 31 2.409 2.934 0.363 493.743 o
5 17 32 3.051 2.561 0.363 482.899 o
5 17 33 1.362 1.835 0.363 529.882 o
5 17 34 9.101 9.517 0.736 110.141 o
5 17 35 0.763 0.736 0.363 552.994 o
5 17 36 12.637 14.276 0.736 93.908 o
5 17 37 1.364 1.462 0.736 136.777 o
5 17 38 3.681 4.396 0.736 130.151 o
5 17 39 10.216 11.352 1.099 54.344 o
5 17 40 0.694 1.099 0.736 137.871 o
5 17 41 3.038 3.660 0.736 132.175 o
5 17 42 1.185 1.099 0.736 137.259 o
5 18 0 91.666 94.457 4.023 2.885 o
5 18 1 107.958 112.029 2.934 3.370 o
5 18 2 23.391 24.892 0.736 58.117 o
5 18 3 97.479 100.314 2.198 4.700 o
5 18 4 22.889 23.793 0.736 59.970 o
5 18 5 113.672 111.303 2.561 3.554 o
5 18 6 11.947 13.177 0.363 206.433 o
5 18 7 13.004 13.550 0.363 191.869 o
5 18 8 1.674 1.835 0.363 523.134 o
5 18 9 172.246 166.945 4.396 1.442 o
5 18 10 24.083 24.166 0.736 57.549 o
5 18 11 24.683 24.166 0.736 56.533 o
5 18 12 22.877 23.793 0.736 59.992 o
5 18 13 45.219 43.563 1.099 20.686 o
5 18 14 143.472 147.910 4.023 1.878 o
5 18 15 30.535 28.189 0.736 45.007 o
5 18 16 52.080 52.718 1.099 16.752 o
5 18 17 41.996 43.563 1.099 22.003 o
5 18 18 74.708 78.719 2.561 5.651 o
5 18 19 39.953 37.343 1.462 18.714 o
5 18 20 44.643 43.563 2.198 10.431 o
5 18 21 48.260 46.497 1.835 12.307 o
5 18 22 13.634 13.550 0.736 92.218 o
5 18 23 53.301 47.959 1.835 11.479 o
5 18 24 70.497 71.026 2.561 6.059 o
5 18 25 42.636 42.838 1.835 13.453 o
5 18 26 5.838 5.858 0.736 123.568 o
5 18 27 4.217 4.759 0.736 128.619 o
5 18 28 35.046 35.518 2.198 11.810 o
5 18 29 7.054 6.593 0.736 119.568 o
5 18 30 4.449 4.396 0.363 426.653 o
5 18 31 14.755 15.012 0.736 87.383 o
5 18 32 5.101 5.858 0.736 125.345 o
5 18 33 11.829 11.352 0.736 100.075 o
5 18 34 23.191 24.529 1.099 38.690 o
5 18 35 17.019 19.035 1.099 45.799 o
5 18 36 1.274 1.462 0.736 136.900 o
5 18 37 2.923 3.660 0.736 132.395 o
5 18 38 23.051 26.727 1.462 25.861 o
5 18 39 0.601 1.462 0.736 137.765 o
5 18 40 0.433 0.000 0.736 138.761 o
5 18 41 7.183 7.319 0.736 118.286 o
5 19 0 529.383 536.725 17.936 0.118 o
5 19 1 20.264 21.232 0.736 67.455 o
5 19 2 75.051 75.049 1.835 7.556 o
5 19 3 84.029 83.840 2.198 5.776 o
5 19 4 317.436 321.811 8.055 0.422 o
5 19 5 86.412 86.401 2.561 4.943 o
5 19 6 23.806 24.529 0.736 57.714 o
5 19 7 87.121 91.533 2.561 4.806 o
5 19 8 357.742 352.208 8.791 0.344 o
5 19 9 105.246 113.128 2.934 3.424 o
5 19 10 38.163 38.442 1.099 24.931 o
5 19 11 33.455 35.518 1.099 28.197 o
5 19 12 3.836 3.297 0.363 454.943 o
5 19 13 72.834 73.224 2.198 6.798 o
5 19 14 29.025 29.288 0.736 46.249 o
5 19 15 40.380 39.178 1.462 18.337 o
5 19 16 114.489 116.425 3.660 2.633 o
5 19 17 3.284 3.297 0.363 468.399 o
5 19 18 15.229 16.837 1.099 48.176 o
5 19 19 48.120 49.058 2.198 9.824 o
5 19 20 60.207 52.718 2.198 8.557 o
5 19 21 13.993 12.451 0.736 92.723 o
5 19 22 2.051 1.462 0.736 135.779 o
5 19 23 7.572 8.055 0.736 116.282 o
5 19 24 63.069 61.872 2.198 7.940 o
5 19 25 36.351 32.584 1.462 20.481 o
5 19 26 33.131 33.683 1.462 21.313 o
5 19 27 5.361 5.858 0.736 124.724 o
5 19 28 48.010 48.332 2.198 9.869 o
5 19 29 13.401 13.550 0.736 92.837 o
5 19 30 0.198 0.363 0.363 566.251 o
5 19 31 1.476 1.462 0.363 531.428 o
5 19 32 31.872 30.750 1.462 22.189 o
5 19 33 6.184 6.220 0.736 122.261 o
5 19 34 7.806 9.154 0.736 114.174 o
5 19 35 9.006 9.517 0.736 110.403 o
5 19 36 1.303 1.462 0.363 535.073 o
5 19 37 10.378 10.979 0.736 104.593 o
5 19 38 2.770 2.934 0.736 133.352 o
5 19 39 10.396 12.451 1.099 53.794 o
5 19 40 2.065 1.835 0.736 135.468 o
5 20 0 199.381 204.661 7.319 0.759 o
5 20 1 258.341 261.411 6.220 0.660 o
5 20 2 3.302 4.023 0.363 459.134 o
5 20 3 52.038 52.718 1.462 13.893 o
5 20 4 145.568 144.987 4.023 1.872 o
5 20 5 184.054 186.715 5.122 1.161 o
5 20 6 36.260 36.980 1.099 26.269 o
5 20 7 31.817 32.584 1.099 30.017 o
5 20 8 116.657 112.029 4.396 2.182 o
5 20 9 29.282 30.024 1.099 32.422 o
5 20 10 9.608 9.880 0.363 263.116 o
5 20 11 78.141 75.422 1.835 7.279 o
5 20 12 27.355 27.090 1.099 34.717 o
5 20 13 107.130 109.831 3.297 3.100 o
5 20 14 24.174 26.364 1.099 37.265 o
5 20 15 53.918 54.190 1.835 10.973 o
5 20 16 120.560 120.084 5.122 1.759 o
5 20 17 26.812 23.793 1.099 36.274 o
5 20 18 35.591 33.683 1.835 15.388 o
5 20 19 18.440 17.210 1.099 45.382 o
5 20 20 0.224 0.736 0.736 138.599 o
5 20 21 28.012 27.826 1.462 23.962 o
5 20 22 18.256 15.012 1.099 46.436 o
5 20 23 18.895 16.474 1.099 45.310 o
5 20 24 0.127 -0.363 0.736 139.057 o
5 20 25 34.182 36.244 1.835 15.410 o
5 20 26 6.739 7.319 0.736 119.445 o
5 20 27 74.324 78.346 3.660 3.749 o
5 20 28 8.804 9.517 0.736 110.957 o
5 20 29 55.781 57.849 2.198 8.718 o
5 20 30 14.573 16.474 0.736 85.982 o
5 20 31 4.229 4.759 0.363 427.597 o
5 20 32 11.891 12.451 0.736 98.400 o
5 20 33 3.489 4.759 0.736 130.173 o
5 20 34 0.173 0.736 0.736 138.651 o
5 20 35 13.734 14.649 0.736 90.504 o
5 20 36 11.829 13.913 0.736 96.576 o
5 20 37 4.131 5.495 0.736 127.996 o
5 20 38 7.548 9.517 0.736 114.382 o
5 20 39 7.144 7.692 1.099 57.749 o
5 21 0 45.739 47.596 1.835 12.602 o
5 21 1 34.674 36.244 1.099 27.315 o
5 21 2 40.189 39.178 1.099 23.783 o
5 21 3 121.884 124.480 3.660 2.458 o
5 21 4 33.676 35.145 1.099 28.177 o
5 21 5 33.306 32.947 1.099 29.023 o
5 21 6 27.501 28.562 1.099 34.107 o
5 21 7 8.906 9.154 0.736 111.177 o
5 21 8 42.635 44.662 1.462 16.998 o
5 21 9 4.068 5.122 0.736 128.547 o
5 21 10 63.919 62.971 2.561 6.638 o
5 21 11 26.452 27.090 1.099 35.352 o
5 21 12 10.190 11.715 0.736 104.094 o
5 21 13 26.900 27.463 1.099 34.905 o
5 21 14 6.991 8.418 0.736 117.343 o
5 21 15 41.788 43.937 2.561 8.591 o
5 21 16 14.415 13.913 1.099 50.038 o
5 21 17 68.773 68.466 4.396 3.029 o
5 21 18 86.016 87.863 5.495 1.936 o
5 21 19 12.145 12.814 1.099 52.298 o
5 21 20 18.527 16.474 1.099 45.612 o
5 21 21 45.811 46.134 2.198 10.189 o
5 21 22 16.997 18.309 1.099 46.116 o
5 21 23 28.590 25.628 1.462 24.139 o
5 21 24 1.009 0.736 0.736 137.710 o
5 21 25 1.410 0.736 0.736 137.202 o
5 21 26 2.768 2.198 0.736 134.007 o
5 21 27 18.887 17.573 1.099 44.866 o
5 21 28 24.265 25.265 1.462 25.692 o
5 21 29 0.377 0.363 0.736 138.634 o
5 21 30 30.245 30.024 1.462 22.843 o
5 21 31 13.386 13.177 0.736 93.374 o
5 21 32 2.570 3.297 0.736 133.385 o
5 21 33 19.227 20.506 1.462 28.270 o
5 21 34 0.214 0.363 0.736 138.798 o
5 21 35 0.268 0.000 1.099 62.373 o
5 21 36 12.013 13.550 1.099 52.112 o
5 21 37 7.948 8.055 1.099 57.112 o
5 21 38 4.741 3.660 1.462 34.560 o
5 22 0 21.420 22.331 1.099 40.913 o
5 22 1 67.174 70.663 2.198 7.288 o
5 22 2 17.471 18.672 0.736 76.298 o
5 22 3 45.849 44.662 1.835 12.808 o
5 22 4 43.678 43.937 1.462 16.824 o
5 22 5 52.704 52.355 2.561 7.625 o
5 22 6 66.579 60.410 3.297 4.771 o
5 22 7 3.324 3.660 0.736 131.620 o
5 22 8 12.965 13.177 1.099 51.504 o
5 22 9 8.664 9.880 0.736 110.843 o
5 22 10 21.215 21.968 1.462 27.329 o
5 22 11 6.259 6.220 0.736 122.073 o
5 22 12 1.629 0.000 0.736 137.395 o
5 22 13 7.317 7.692 0.736 117.442 o
5 22 14 106.591 105.073 4.759 2.116 o
5 22 15 3.578 3.660 0.736 131.115 o
5 22 16 39.195 38.442 2.198 11.236 o
5 22 17 61.474 62.971 3.297 4.885 o
5 22 18 1.752 0.363 0.736 136.996 o
5 22 19 77.707 74.323 4.396 2.878 o
5 22 20 5.060 5.858 0.736 125.442 o
5 22 21 20.583 24.529 1.462 27.104 o
5 22 22 19.888 17.210 1.099 44.197 o
5 22 23 0.281 -0.363 0.736 138.911 o
5 22 24 54.185 44.662 2.561 7.774 o
5 22 25 24.477 21.968 1.462 26.193 o
5 22 26 1.470 1.835 0.736 136.363 o
5 22 27 0.003 0.000 1.099 62.423 o
5 22 28 8.724 9.880 1.099 55.962 o
5 22 29 3.140 2.934 0.736 132.670 o
5 22 30 12.060 13.177 0.736 96.950 o
5 22 31 0.248 0.363 0.736 138.764 o
5 22 32 5.308 5.858 0.736 124.851 o
5 22 33 1.799 0.736 0.736 136.676 o
5 22 34 11.317 13.913 1.099 52.517 o
5 22 35 5.917 6.220 0.736 122.926 o
5 22 36 0.688 1.099 0.736 137.878 o
5 23 0 16.420 12.451 1.462 30.546 o
5 23 1 38.013 36.980 1.835 14.693 o
5 23 2 70.070 68.829 3.297 4.544 o
5 23 3 25.561 23.430 1.462 25.561 o
5 23 4 12.238 12.451 1.099 52.368 o
5 23 5 6.336 6.593 0.736 121.408 o
5 23 6 59.156 57.849 3.297 5.032 o
5 23 7 2.191 2.561 0.736 134.679 o
5 23 8 48.223 43.201 2.561 8.200 o
5 23 9 4.342 4.759 0.736 128.343 o
5 23 10 22.436 21.605 1.462 26.967 o
5 23 11 10.051 10.616 1.099 54.740 o
5 23 12 15.790 17.573 1.099 47.412 o
5 23 13 40.690 41.739 2.934 7.057 o
5 23 14 3.221 3.660 0.736 131.821 o
5 23 15 40.566 40.277 2.198 11.004 o
5 23 16 0.663 0.363 0.736 138.328 o
5 23 17 21.673 22.694 1.462 27.044 o
5 23 18 25.906 24.529 1.835 17.884 o
5 23 19 28.817 26.364 1.462 23.936 o
5 23 20 84.626 88.962 4.023 3.038 o
5 23 21 16.819 19.407 1.099 45.811 o
5 23 22 30.522 31.848 1.835 16.432 o
5 23 23 9.630 8.055 1.099 55.966 o
5 23 24 10.368 10.616 1.099 54.505 o
5 23 25 22.506 20.506 1.462 27.134 o
5 23 26 13.259 14.649 1.099 50.677 o
5 23 27 0.659 0.363 1.099 62.254 o
5 23 28 5.830 6.956 1.099 58.769 o
5 23 29 1.831 1.835 0.736 135.830 o
5 23 30 5.728 5.858 0.736 123.836 o
5 23 31 8.602 7.692 0.736 113.998 o
5 23 32 8.105 9.154 0.736 113.364 o
5 23 33 18.246 18.309 1.099 45.090 o
5 23 34 6.992 7.692 0.736 118.298 o
5 23 35 0.947 -1.099 1.835 22.365 o
5 24 0 0.335 -0.363 1.099 62.360 o
5 24 1 81.817 81.280 4.023 3.146 o
5 24 2 53.990 50.893 2.561 7.591 o
5 24 3 1.143 1.462 0.736 137.076 o
5 24 4 17.755 17.210 1.099 45.944 o
5 24 5 20.234 19.035 1.462 28.177 o
5 24 6 14.105 15.375 1.099 49.696 o
5 24 7 6.235 6.593 0.736 121.663 o
5 24 8 3.552 3.660 0.736 131.167 o
5 24 9 3.333 2.934 0.736 132.306 o
5 24 10 6.495 6.956 0.736 120.540 o
5 24 11 19.204 19.407 1.462 28.466 o
5 24 12 27.163 27.463 1.835 17.408 o
5 24 13 13.616 12.078 1.099 51.423 o
5 24 14 13.064 12.078 1.099 51.862 o
5 24 15 21.120 21.968 1.462 27.362 o
5 24 16 22.119 22.694 1.462 26.888 o
5 24 17 25.863 23.430 1.462 25.456 o
5 24 18 25.642 25.628 1.462 25.152 o
5 24 19 8.224 8.418 0.736 114.041 o
5 24 20 11.695 9.880 1.099 53.783 o
5 24 21 4.423 5.495 0.736 127.339 o
5 24 22 15.796 14.649 1.462 30.394 o
5 24 23 20.053 18.309 1.835 19.391 o
5 24 24 2.382 3.660 1.099 61.234 o
5 24 25 57.621 54.190 2.934 6.068 o
5 24 26 6.761 6.220 1.099 58.437 o
5 24 27 1.400 2.198 0.736 136.201 o
5 24 28 3.965 4.759 0.736 129.165 o
5 24 29 10.152 10.616 0.736 105.719 o
5 24 30 3.694 4.023 0.736 130.511 o
5 24 31 0.721 1.099 0.736 137.839 o
5 24 32 0.666 -0.363 0.363 561.396 o
5 24 33 0.015 0.363 1.099 62.387 o
5 25 0 1.090 2.198 1.099 61.910 o
5 25 1 26.856 27.826 1.462 24.356 o
5 25 2 18.615 17.936 1.099 44.941 o
5 25 3 8.608 9.880 0.736 110.997 o
5 25 4 21.222 23.430 1.835 18.779 o
5 25 5 58.233 55.652 5.122 2.499 o
5 25 6 0.021 -0.363 0.736 139.154 o
5 25 7 8.609 9.154 0.736 111.989 o
5 25 8 14.998 13.550 1.099 49.712 o
5 25 9 48.278 49.794 2.934 6.561 o
5 25 10 10.957 10.253 1.099 54.200 o
5 25 11 21.843 21.232 1.462 27.239 o
5 25 12 7.468 6.956 0.736 118.012 o
5 25 13 1.966 2.198 0.736 135.338 o
5 25 14 22.650 20.133 1.099 40.809 o
5 25 15 11.310 14.649 1.462 31.772 o
5 25 16 6.500 6.220 0.736 121.466 o
5 25 17 2.631 2.934 0.736 133.601 o
5 25 18 14.114 15.012 1.099 49.837 o
5 25 19 19.753 20.869 1.099 42.824 o
5 25 20 2.002 1.462 0.736 135.854 o
5 25 21 17.036 14.276 1.462 30.053 o
5 25 22 2.977 2.934 0.736 132.973 o
5 25 23 0.486 0.736 1.099 62.251 o
5 25 24 10.941 15.748 1.462 31.719 o
5 25 25 9.095 8.791 1.099 56.083 o
5 25 26 1.210 2.561 1.099 61.821 o
5 25 27 2.386 2.198 0.736 134.657 o
5 25 28 0.062 0.736 0.736 138.764 o
5 25 29 2.587 3.297 0.736 133.355 o
5 25 30 4.497 3.660 0.736 129.203 o
5 25 31 8.329 12.814 1.835 21.386 o
5 26 0 32.013 33.683 2.198 12.213 o
5 26 1 51.213 49.794 2.198 9.496 o
5 26 2 13.439 13.550 0.736 92.736 o
5 26 3 47.926 49.794 2.198 9.807 o
5 26 4 53.324 46.497 2.198 9.453 o
5 26 5 29.436 28.925 1.462 23.295 o
5 26 6 11.533 10.616 0.736 101.901 o
5 26 7 17.642 16.837 1.099 46.190 o
5 26 8 14.759 13.177 1.099 50.058 o
5 26 9 15.442 14.276 1.099 49.053 o
5 26 10 33.068 30.387 1.462 21.860 o
5 26 11 6.516 6.593 0.736 120.952 o
5 26 12 3.739 4.396 0.736 130.030 o
5 26 13 7.611 8.055 1.099 57.333 o
5 26 14 7.515 7.692 1.099 57.513 o
5 26 15 13.275 15.012 1.099 50.517 o
5 26 16 6.532 6.220 0.736 121.385 o
5 26 17 1.509 0.736 0.736 137.072 o
5 26 18 33.296 34.419 2.198 12.045 o
5 26 19 7.219 6.593 0.736 119.139 o
5 26 20 7.192 6.593 0.736 119.212 o
5 26 21 2.699 0.736 0.736 135.336 o
5 26 22 10.474 10.253 1.099 54.561 o
5 26 23 13.076 13.177 1.099 51.415 o
5 26 24 0.558 0.736 0.736 138.238 o
5 26 25 7.703 6.593 1.099 57.743 o
5 26 26 1.111 1.099 1.099 62.055 o
5 26 27 16.539 17.210 1.099 46.945 o
5 26 28 2.507 2.934 0.736 133.820 o
5 26 29 4.452 3.297 0.736 129.687 o
5 27 0 6.964 7.319 1.099 57.979 o
5 27 1 12.131 12.078 0.736 98.253 o
5 27 2 7.287 8.791 0.736 116.059 o
5 27 3 23.090 21.968 1.099 39.750 o
5 27 4 25.624 24.892 1.462 25.286 o
5 27 5 6.896 7.692 0.736 118.549 o
5 27 6 3.108 3.297 0.736 132.389 o
5 27 7 1.657 2.561 0.736 135.540 o
5 27 8 45.207 44.300 2.198 10.338 o
5 27 9 27.328 28.189 1.462 24.133 o
5 27 10 5.963 5.858 0.736 123.260 o
5 27 11 5.164 5.122 0.736 126.062 o
5 27 12 23.768 24.529 1.462 25.994 o
5 27 13 18.507 17.210 1.462 29.077 o
5 27 14 9.638 10.253 1.099 55.175 o
5 27 15 19.947 18.309 1.462 28.400 o
5 27 16 4.302 5.495 0.736 127.613 o
5 27 17 6.389 5.858 0.736 122.203 o
5 27 18 9.233 8.791 0.736 110.776 o
5 27 19 9.849 9.880 0.736 107.579 o
5 27 20 25.519 20.869 1.462 26.021 o
5 27 21 6.771 7.692 1.099 57.983 o
5 27 22 1.615 0.000 0.736 137.413 o
5 27 23 4.133 5.495 1.099 60.070 o
5 27 24 5.794 5.858 1.099 59.102 o
5 27 25 1.583 2.934 1.099 61.645 o
5 27 26 5.202 4.759 1.099 59.716 o
5 27 27 9.674 8.055 0.736 110.577 o
5 28 0 3.853 4.023 0.736 130.182 o
5 28 1 9.169 8.791 0.736 110.952 o
5 28 2 16.313 18.309 1.099 46.679 o
5 28 3 6.735 7.319 0.736 119.454 o
5 28 4 10.971 10.979 0.736 102.953 o
5 28 5 0.006 0.363 0.736 139.000 o
5 28 6 9.264 8.791 0.736 110.691 o
5 28 7 0.294 0.363 0.736 138.718 o
5 28 8 11.754 10.979 0.736 100.793 o
5 28 9 8.880 9.880 0.736 110.249 o
5 28 10 0.849 1.099 0.736 137.684 o
5 28 11 2.087 2.198 0.736 135.146 o
5 28 12 7.823 7.692 0.736 116.096 o
5 28 13 0.845 1.099 0.736 137.689 o
5 28 14 8.320 8.055 0.736 114.272 o
5 28 15 1.743 1.099 0.736 136.500 o
5 28 16 0.773 1.099 0.736 137.776 o
5 28 17 11.139 13.913 1.099 52.657 o
5 28 18 11.093 10.616 1.099 53.961 o
5 28 19 3.249 4.759 0.736 130.667 o
5 28 20 11.548 10.616 1.099 53.614 o
5 28 21 18.473 16.111 1.462 29.273 o
5 28 22 4.777 5.122 1.099 59.841 o
5 28 23 1.520 1.099 0.736 136.811 o
5 28 24 2.832 1.462 0.736 134.527 o
5 29 0 0.542 1.099 0.736 138.049 o
5 29 1 2.784 2.198 0.736 133.979 o
5 29 2 2.096 2.198 0.736 135.132 o
5 29 3 8.894 7.692 0.736 113.207 o
5 29 4 11.988 12.451 1.099 52.564 o
5 29 5 8.111 9.517 0.736 112.854 o
5 29 6 4.366 4.023 0.736 129.095 o
5 29 7 16.020 19.770 1.462 29.482 o
5 29 8 14.439 13.913 1.099 50.019 o
5 29 9 2.166 2.198 0.736 135.018 o
5 29 10 4.412 5.495 0.736 127.363 o
5 29 11 23.593 23.430 2.198 13.544 o
5 29 12 0.138 0.363 0.736 138.873 o
5 29 13 7.195 7.319 0.736 118.254 o
5 29 14 7.441 6.593 0.736 118.562 o
5 29 15 48.307 53.817 2.934 6.473 o
5 29 16 1.450 2.561 0.736 135.857 o
5 29 17 22.216 25.991 1.835 18.394 o
5 29 18 0.628 1.462 1.099 62.132 o
5 29 19 6.921 5.858 1.099 58.450 o
5 29 20 21.995 24.166 1.835 18.587 o
5 29 21 2.549 1.462 0.736 134.994 o
5 29 22 4.509 3.660 1.835 22.115 o
5 30 0 21.773 24.166 1.835 18.624 o
5 30 1 0.020 1.099 0.736 138.622 o
5 30 2 21.399 21.232 1.099 41.363 o
5 30 3 1.408 2.934 0.736 135.636 o
5 30 4 12.472 11.715 0.736 97.817 o
5 30 5 4.376 4.396 0.736 128.666 o
5 30 6 7.734 8.055 0.736 115.848 o
5 30 7 3.702 5.495 0.736 128.938 o
5 30 8 17.913 20.869 1.462 28.658 o
5 30 9 0.913 0.000 0.736 138.252 o
5 30 10 0.544 0.736 0.736 138.253 o
5 30 11 1.817 2.198 0.736 135.573 o
5 30 12 0.625 0.000 0.736 138.564 o
5 30 13 3.987 4.396 0.736 129.507 o
5 30 14 0.330 0.736 0.736 138.487 o
5 30 15 10.363 12.451 1.462 32.352 o
5 30 16 6.753 7.319 1.099 58.109 o
5 30 17 20.946 16.837 1.462 28.309 o
5 30 18 4.155 5.495 1.835 22.078 o
5 31 0 5.322 4.759 1.099 59.654 o
5 31 1 2.341 2.198 0.736 134.731 o
5 31 2 2.601 3.660 0.736 132.997 o
5 31 3 2.114 2.198 0.736 135.103 o
5 31 4 7.985 9.154 0.736 113.690 o
5 31 5 1.528 1.462 0.736 136.547 o
5 31 6 2.163 2.561 0.736 134.726 o
5 31 7 13.593 13.177 1.099 51.001 o
5 31 8 2.192 2.561 0.736 134.677 o
5 31 9 13.602 16.111 1.462 30.857 o
5 31 10 4.026 3.297 0.736 130.575 o
5 31 11 12.445 11.352 1.099 52.636 o
5 31 12 4.204 4.023 0.736 129.442 o
5 31 13 7.273 5.495 0.736 120.419 o
5 32 4 3.479 6.220 1.099 60.211 o
5 32 5 0.647 1.835 1.099 62.080 o
5 32 6 1.100 1.099 1.099 62.058 o
6 0 0 2482.640 2467.990 98.852 0.005 o
6 0 1 4541.600 4829.800 149.745 0.002 o
6 0 2 122.157 118.986 3.297 2.723 o
6 0 3 802.637 780.191 18.672 0.072 o
6 0 4 838.640 919.683 25.265 0.051 o
6 0 5 851.112 932.860 27.090 0.047 o
6 0 6 0.082 0.736 0.363 565.080 o
6 0 7 92.225 94.094 2.561 4.552 o
6 0 8 130.630 142.789 4.396 1.882 o
6 0 9 256.181 266.533 7.692 0.559 o
6 0 10 1710.410 1666.560 50.520 0.013 o
6 0 11 51.659 51.992 1.462 14.046 o
6 0 12 18.887 18.672 0.736 73.104 o
6 0 13 1028.900 1131.300 34.419 0.031 o
6 0 14 82.701 89.335 3.297 3.912 o
6 0 15 1244.200 1205.990 40.640 0.023 o
6 0 16 359.389 356.231 11.352 0.277 o
6 0 17 471.779 454.347 14.649 0.165 o
6 0 18 0.428 0.736 0.363 559.105 o
6 0 19 597.044 597.499 18.672 0.101 o
6 0 20 148.185 154.504 4.396 1.674 o
6 0 21 241.415 230.652 7.319 0.643 o
6 0 22 1.747 8.418 1.099 60.506 o
6 0 23 356.364 358.066 11.352 0.278 o
6 0 24 163.632 163.658 4.759 1.421 o
6 0 25 2.620 2.934 0.363 488.735 o
6 0 26 0.033 1.462 0.363 559.677 o
6 0 27 223.414 226.629 6.220 0.789 o
6 0 28 25.570 24.166 0.736 55.068 o
6 0 29 2.055 1.835 0.363 514.656 o
6 0 30 68.421 73.224 2.198 7.105 o
6 0 31 245.799 250.059 9.154 0.494 o
6 0 32 10.843 11.352 0.736 102.790 o
6 0 33 0.024 1.835 0.736 138.220 o
6 0 34 0.006 0.000 0.736 139.168 o
6 0 35 6.649 6.593 0.736 120.611 o
6 0 36 23.827 34.046 2.198 13.015 o
6 0 37 0.022 1.462 1.099 62.273 o
6 0 38 6.619 7.692 0.736 119.272 o
6 0 39 15.392 14.649 1.099 48.941 o
6 0 40 0.850 0.736 1.099 62.166 o
6 0 41 7.119 8.055 1.099 57.650 o
6 0 42 1.369 1.462 1.099 61.935 o
6 0 43 3.924 2.561 1.099 60.836 o
6 0 44 5.378 4.396 1.099 59.719 o
6 0 45 8.478 7.319 1.462 33.477 o
6 0 46 23.368 21.968 2.198 13.633 o
6 0 47 0.107 1.099 1.099 62.294 o
6 0 48 4.422 4.759 1.099 60.108 o
6 1 0 1535.530 1547.210 36.607 0.019 o
6 1 1 229.190 236.509 4.759 0.907 o
6 1 2 206.313 226.256 4.396 1.069 o
6 1 3 913.975 1003.160 19.770 0.055 o
6 1 4 854.522 898.451 16.474 0.068 o
6 1 5 562.213 598.235 10.979 0.155 o
6 1 6 1358.380 1410.650 28.562 0.026 o
6 1 7 141.062 141.690 2.561 2.571 o
6 1 8 313.357 334.998 7.319 0.447 o
6 1 9 235.017 243.103 5.122 0.839 o
6 1 10 178.610 194.045 5.858 1.039 o
6 1 11 124.056 125.942 2.934 2.853 o
6 1 12 310.094 307.173 6.956 0.485 o
6 1 13 906.782 891.131 19.035 0.060 o
6 1 14 631.278 645.831 15.012 0.112 o
6 1 15 23.549 25.991 0.736 56.906 o
6 1 16 250.451 254.455 6.593 0.657 o
6 1 17 76.938 75.422 1.835 7.379 o
6 1 18 146.064 145.349 2.934 2.295 o
6 1 19 2.410 2.934 0.363 493.723 o
6 1 20 133.924 130.701 2.934 2.619 o
6 1 21 29.475 31.123 0.736 44.495 o
6 1 22 91.291 92.995 2.198 5.154 o
6 1 23 60.736 59.311 1.099 13.627 o
6 1 24 24.372 23.430 0.736 57.686 o
6 1 25 25.264 25.265 0.736 54.674 o
6 1 26 279.465 279.347 6.220 0.597 o
6 1 27 47.949 49.058 1.099 18.668 o
6 1 28 6.158 6.593 0.363 361.215 o
6 1 29 66.953 68.466 1.835 8.622 o
6 1 30 119.087 125.942 2.934 2.956 o
6 1 31 55.939 55.652 1.462 12.838 o
6 1 32 88.093 92.632 2.561 4.744 o
6 1 33 32.459 33.683 1.099 29.304 o
6 1 34 24.405 23.067 1.099 38.324 o
6 1 35 24.238 23.067 1.099 38.450 o
6 1 36 15.514 16.837 0.736 83.167 o
6 1 37 14.138 14.649 0.736 89.446 o
6 1 38 29.059 28.189 1.462 23.546 o
6 1 39 4.466 4.759 0.736 128.068 o
6 1 40 63.222 61.509 2.934 5.682 o
6 1 41 1.687 1.835 0.736 136.046 o
6 1 42 0.103 0.363 0.736 138.908 o
6 1 43 1.086 1.462 0.736 137.152 o
6 1 44 6.428 6.956 0.736 120.713 o
6 1 45 0.040 0.363 0.736 138.968 o
6 1 46 2.449 1.462 0.736 135.156 o
6 1 47 12.971 14.649 1.462 31.277 o
6 1 48 2.124 1.462 0.736 135.667 o
6 1 49 9.115 6.956 1.099 56.700 o
6 2 0 75.132 77.247 2.561 5.667 o
6 2 1 2036.920 2190.100 41.003 0.012 o
6 2 2 1349.770 1397.100 23.793 0.029 o
6 2 3 3051.620 3333.120 72.488 0.005 o
6 2 4 599.953 614.345 12.451 0.134 o
6 2 5 314.178 334.262 6.593 0.475 o
6 2 6 934.779 970.576 18.672 0.056 o
6 2 7 651.172 698.549 13.550 0.111 o
6 2 8 286.014 296.919 5.858 0.587 o
6 2 9 642.585 653.886 13.550 0.116 o
6 2 10 543.558 566.386 13.177 0.147 o
6 2 11 3132.260 3574.020 98.852 0.003 o
6 2 12 117.223 129.239 2.934 2.961 o
6 2 13 38.443 43.937 1.099 23.489 o
6 2 14 745.632 749.442 17.210 0.082 o
6 2 15 714.335 702.944 17.573 0.087 o
6 2 16 5.185 6.956 0.363 379.017 o
6 2 17 30.928 33.320 0.736 41.440 o
6 2 18 12.225 11.715 0.363 212.077 o
6 2 19 114.584 114.227 2.198 3.790 o
6 2 20 138.202 139.492 2.561 2.645 o
6 2 21 538.462 530.132 10.979 0.171 o
6 2 22 229.418 233.212 5.122 0.875 o
6 2 23 128.876 131.074 2.561 2.924 o
6 2 24 82.121 82.741 1.835 6.683 o
6 2 25 3.520 3.297 0.363 462.664 o
6 2 26 186.204 184.890 4.396 1.291 o
6 2 27 87.147 84.576 1.835 6.262 o
6 2 28 3.495 4.023 0.363 454.410 o
6 2 29 52.731 58.948 1.462 13.134 o
6 2 30 114.134 115.326 2.561 3.484 o
6 2 31 47.964 46.860 1.099 19.047 o
6 2 32 40.481 37.343 1.099 24.076 o
6 2 33 8.305 8.791 0.736 113.313 o
6 2 34 18.161 17.573 0.736 75.976 o
6 2 35 7.620 8.055 0.736 116.152 o
6 2 36 2.557 2.934 0.736 133.732 o
6 2 37 69.070 72.125 2.561 6.105 o
6 2 38 77.310 72.125 2.934 4.924 o
6 2 39 86.294 80.544 3.297 3.933 o
6 2 40 26.161 26.364 1.099 35.818 o
6 2 41 0.619 0.736 0.736 138.169 o
6 2 42 11.403 12.078 1.099 53.165 o
6 2 43 0.417 0.736 0.736 138.393 o
6 2 44 24.309 23.067 1.462 26.060 o
6 2 45 53.553 45.035 2.561 7.802 o
6 2 46 4.070 2.934 0.736 130.854 o
6 2 47 3.216 2.561 0.736 132.875 o
6 2 48 3.395 3.297 0.736 131.837 o
6 2 49 4.857 4.023 0.736 128.017 o
6 3 0 84.051 80.544 2.561 5.172 o
6 3 1 1633.520 1650.820 35.518 0.018 o
6 3 2 660.356 689.767 13.550 0.110 o
6 3 3 3248.650 3449.920 69.927 0.004 o
6 3 4 373.258 371.978 8.055 0.342 o
6 3 5 335.789 360.253 6.956 0.417 o
6 3 6 981.960 1001.700 20.869 0.050 o
6 3 7 714.987 738.825 16.111 0.090 o
6 3 8 1531.150 1602.860 32.947 0.020 o
6 3 9 525.628 526.472 11.715 0.169 o
6 3 10 465.378 493.888 12.814 0.181 o
6 3 11 3.635 4.023 0.363 451.013 o
6 3 12 103.963 107.633 2.561 3.902 o
6 3 13 394.722 404.926 10.253 0.267 o
6 3 14 57.265 60.047 1.462 12.198 o
6 3 15 321.391 333.899 8.418 0.398 o
6 3 16 46.665 47.959 1.099 19.315 o
6 3 17 57.041 54.190 1.099 15.155 o
6 3 18 333.018 336.460 6.593 0.447 o
6 3 19 93.919 95.192 1.835 5.508 o
6 3 20 24.873 26.727 0.736 54.128 o
6 3 21 72.648 73.224 1.835 7.849 o
6 3 22 178.211 175.373 3.297 1.622 o
6 3 23 444.566 421.762 9.154 0.254 o
6 3 24 59.508 57.849 1.462 11.999 o
6 3 25 5.121 4.759 0.363 406.167 o
6 3 26 15.177 14.649 0.363 164.269 o
6 3 27 123.890 126.678 2.934 2.849 o
6 3 28 138.165 129.975 3.297 2.369 o
6 3 29 67.692 69.927 1.462 9.834 o
6 3 30 255.599 258.840 5.858 0.696 o
6 3 31 113.867 112.029 2.934 3.227 o
6 3 32 66.594 66.631 1.835 8.753 o
6 3 33 22.223 21.605 1.099 40.567 o
6 3 34 3.830 3.660 0.736 130.603 o
6 3 35 7.535 7.692 0.736 116.863 o
6 3 36 5.870 5.122 0.736 124.384 o
6 3 37 11.223 12.451 0.736 100.229 o
6 3 38 72.406 71.026 3.660 3.869 o
6 3 39 28.804 28.925 1.462 23.508 o
6 3 40 22.338 20.869 1.099 40.765 o
6 3 41 48.523 47.596 2.198 9.855 o
6 3 42 10.350 8.418 0.736 108.212 o
6 3 43 6.328 7.319 0.736 120.504 o
6 3 44 11.142 10.979 1.099 53.786 o
6 3 45 12.569 11.352 1.099 52.539 o
6 3 46 4.750 3.297 0.736 129.048 o
6 3 47 4.856 4.023 0.736 128.020 o
6 3 48 2.400 2.198 0.736 134.635 o
6 3 49 5.737 5.495 0.736 124.256 o
6 4 0 1891.140 2013.270 50.520 0.011 o
6 4 1 179.544 175.736 3.660 1.526 o
6 4 2 928.254 969.840 19.770 0.055 o
6 4 3 715.985 708.802 16.474 0.090 o
6 4 4 792.532 833.282 16.837 0.075 o
6 4 5 1225.180 1238.930 27.090 0.031 o
6 4 6 1001.690 992.544 21.605 0.048 o
6 4 7 503.484 530.868 11.352 0.179 o
6 4 8 616.696 616.906 12.814 0.128 o
6 4 9 30.283 31.123 0.736 43.497 o
6 4 10 746.077 774.707 19.407 0.075 o
6 4 11 2104.660 2328.130 54.190 0.009 o
6 4 12 553.646 541.121 13.177 0.148 o
6 4 13 884.404 887.835 19.407 0.060 o
6 4 14 299.007 303.513 6.956 0.504 o
6 4 15 168.248 168.780 3.297 1.751 o
6 4 16 280.147 279.347 5.858 0.617 o
6 4 17 151.286 154.131 2.934 2.155 o
6 4 18 162.239 159.625 3.297 1.863 o
6 4 19 6.884 6.956 0.363 341.574 o
6 4 20 65.546 64.806 1.099 12.049 o
6 4 21 81.953 80.917 1.835 6.764 o
6 4 22 108.156 108.732 2.198 4.107 o
6 4 23 47.831 46.134 1.099 19.224 o
6 4 24 177.639 179.033 4.023 1.446 o
6 4 25 229.681 225.530 5.122 0.887 o
6 4 26 117.599 118.260 2.561 3.351 o
6 4 27 21.333 22.694 0.736 63.887 o
6 4 28 94.080 96.654 2.198 4.935 o
6 4 29 102.817 108.732 2.561 3.921 o
6 4 30 10.442 11.352 0.363 238.850 o
6 4 31 26.742 26.364 0.736 51.516 o
6 4 32 28.187 30.750 1.099 32.905 o
6 4 33 24.592 26.364 1.099 36.956 o
6 4 34 6.225 6.956 0.736 121.229 o
6 4 35 188.697 174.637 6.593 0.921 o
6 4 36 7.523 8.055 0.736 116.411 o
6 4 37 10.140 11.352 0.736 104.736 o
6 4 38 18.848 16.111 1.099 45.498 o
6 4 39 27.087 27.463 1.835 17.422 o
6 4 40 35.393 33.320 1.835 15.453 o
6 4 41 2.562 1.099 0.736 135.264 o
6 4 42 14.748 15.012 1.099 49.319 o
6 4 43 12.153 14.649 1.099 51.565 o
6 4 44 7.188 6.593 0.736 119.221 o
6 4 45 7.212 5.122 0.736 121.053 o
6 4 46 0.677 0.363 0.736 138.313 o
6 4 47 13.244 10.253 0.736 97.705 o
6 4 48 0.492 0.736 0.736 138.311 o
6 4 49 4.287 3.660 0.736 129.651 o
6 5 0 0.496 1.099 0.736 138.102 o
6 5 1 708.474 698.911 15.375 0.096 o
6 5 2 78.560 82.379 2.198 6.137 o
6 5 3 975.490 976.796 20.869 0.051 o
6 5 4 244.858 260.312 5.495 0.750 o
6 5 5 255.339 279.347 7.319 0.573 o
6 5 6 35.196 39.904 1.099 26.062 o
6 5 7 318.026 287.402 8.055 0.441 o
6 5 8 77.644 80.544 1.835 7.112 o
6 5 9 225.434 218.574 5.122 0.915 o
6 5 10 85.501 93.358 2.198 5.438 o
6 5 11 876.626 899.550 21.968 0.056 o
6 5 12 142.143 149.009 3.660 2.028 o
6 5 13 210.351 214.541 5.495 0.933 o
6 5 14 89.553 83.477 2.198 5.484 o
6 5 15 186.596 194.045 4.023 1.331 o
6 5 16 116.867 118.986 2.561 3.361 o
6 5 17 64.068 66.268 1.462 10.600 o
6 5 18 21.421 23.067 0.363 96.666 o
6 5 19 311.243 299.117 5.495 0.554 o
6 5 20 0.224 0.736 0.363 562.676 o
6 5 21 120.001 118.986 2.561 3.279 o
6 5 22 68.793 71.026 1.462 9.617 o
6 5 23 139.619 143.515 2.561 2.581 o
6 5 24 179.199 170.977 3.297 1.633 o
6 5 25 67.573 69.192 1.462 9.900 o
6 5 26 331.447 330.603 8.418 0.389 o
6 5 27 17.661 18.672 0.736 75.861 o
6 5 28 162.497 172.439 4.396 1.492 o
6 5 29 36.328 35.518 1.099 26.619 o
6 5 30 18.856 19.035 0.736 72.770 o
6 5 31 35.583 36.980 0.736 34.816 o
6 5 32 57.428 61.872 1.835 10.043 o
6 5 33 29.738 29.288 1.099 32.364 o
6 5 34 5.420 6.220 0.736 124.144 o
6 5 35 2.111 1.462 0.736 135.686 o
6 5 36 12.261 13.177 1.099 52.063 o
6 5 37 1.543 1.462 0.736 136.526 o
6 5 38 17.085 16.837 1.099 46.649 o
6 5 39 30.518 30.750 1.462 22.632 o
6 5 40 28.818 31.123 1.835 16.796 o
6 5 41 6.558 8.418 0.736 118.484 o
6 5 42 13.357 13.550 0.736 92.954 o
6 5 43 10.273 8.791 0.736 107.911 o
6 5 44 6.026 5.858 0.736 123.103 o
6 5 45 2.091 2.198 0.736 135.139 o
6 5 46 4.098 2.934 0.736 130.797 o
6 5 47 9.007 8.791 0.736 111.397 o
6 5 48 11.307 9.154 0.736 104.546 o
6 6 0 2.091 2.198 0.363 509.712 o
6 6 1 1237.130 1280.670 32.947 0.027 o
6 6 2 19.033 19.407 0.736 71.975 o
6 6 3 1057.290 1077.110 24.166 0.041 o
6 6 4 383.368 376.364 8.418 0.323 o
6 6 5 398.814 408.223 9.154 0.285 o
6 6 6 52.482 56.751 1.462 13.397 o
6 6 7 477.866 475.589 10.979 0.201 o
6 6 8 401.131 433.115 10.616 0.250 o
6 6 9 506.313 514.031 12.078 0.174 o
6 6 10 248.030 252.257 6.956 0.637 o
6 6 11 190.684 187.814 5.495 1.063 o
6 6 12 24.383 25.628 0.736 55.815 o
6 6 13 394.622 389.914 8.418 0.310 o
6 6 14 84.057 82.379 1.835 6.555 o
6 6 15 104.813 105.073 2.198 4.301 o
6 6 16 56.243 56.751 1.099 15.029 o
6 6 17 438.882 419.565 9.154 0.258 o
6 6 18 14.490 16.111 0.363 163.875 o
6 6 19 90.412 89.335 1.462 6.521 o
6 6 20 94.921 89.698 1.835 5.610 o
6 6 21 165.272 161.460 3.297 1.820 o
6 6 22 110.519 113.491 2.198 3.939 o
6 6 23 161.534 163.658 3.297 1.849 o
6 6 24 231.843 221.497 4.759 0.926 o
6 6 25 30.357 30.024 0.736 44.081 o
6 6 26 173.103 171.713 4.759 1.336 o
6 6 27 106.117 107.270 2.561 3.839 o
6 6 28 78.768 81.280 2.198 6.158 o
6 6 29 67.012 68.829 1.835 8.598 o
6 6 30 58.273 61.509 1.462 11.897 o
6 6 31 43.796 43.563 1.099 21.255 o
6 6 32 36.999 38.079 1.462 19.461 o
6 6 33 11.891 12.078 0.736 98.909 o
6 6 34 3.013 2.934 0.736 132.906 o
6 6 35 82.855 81.642 3.660 3.534 o
6 6 36 5.114 5.122 0.736 126.181 o
6 6 37 17.077 18.672 1.099 45.900 o
6 6 38 2.491 2.561 0.736 134.171 o
6 6 39 5.639 5.122 0.736 124.939 o
6 6 40 21.159 19.770 1.099 42.136 o
6 6 41 6.285 6.956 0.736 121.078 o
6 6 42 2.939 2.934 0.736 133.043 o
6 6 43 8.430 6.956 0.736 115.455 o
6 6 44 1.485 0.736 0.736 137.104 o
6 6 45 23.905 22.331 1.462 26.329 o
6 6 46 0.458 0.736 0.736 138.348 o
6 6 47 20.294 16.111 1.462 28.657 o
6 6 48 0.642 0.736 0.736 138.143 o
6 7 0 16.032 17.210 0.736 81.437 o
6 7 1 4.363 4.759 0.363 424.341 o
6 7 2 84.770 83.104 1.835 6.478 o
6 7 3 392.924 403.827 9.517 0.283 o
6 7 4 107.933 110.204 2.561 3.738 o
6 7 5 1379.230 1368.170 31.485 0.024 o
6 7 6 325.746 312.667 8.418 0.404 o
6 7 7 255.435 243.103 7.319 0.605 o
6 7 8 32.154 32.584 0.736 40.474 o
6 7 9 211.601 204.661 4.759 1.046 o
6 7 10 375.245 386.254 9.154 0.309 o
6 7 11 813.983 825.962 22.331 0.061 o
6 7 12 28.097 28.925 0.736 47.737 o
6 7 13 430.163 415.905 10.979 0.234 o
6 7 14 20.759 21.232 0.363 104.055 o
6 7 15 2.904 2.198 0.363 490.735 o
6 7 16 45.511 45.035 1.099 20.287 o
6 7 17 13.853 14.276 0.363 178.897 o
6 7 18 76.386 74.686 1.462 8.490 o
6 7 19 94.695 91.896 1.835 5.559 o
6 7 20 552.730 535.264 10.979 0.166 o
6 7 21 83.421 84.576 1.462 7.299 o
6 7 22 11.398 12.451 0.363 217.991 o
6 7 23 271.566 257.016 5.122 0.710 o
6 7 24 123.305 121.919 2.198 3.407 o
6 7 25 45.854 45.035 1.099 20.156 o
6 7 26 89.432 90.434 1.835 5.921 o
6 7 27 10.592 10.979 0.363 239.378 o
6 7 28 69.569 69.564 1.835 8.308 o
6 7 29 86.291 86.401 1.835 6.259 o
6 7 30 97.443 101.413 2.561 4.225 o
6 7 31 64.229 66.268 1.835 9.020 o
6 7 32 23.839 24.892 1.099 38.063 o
6 7 33 5.942 7.319 0.736 121.486 o
6 7 34 0.542 0.736 0.736 138.255 o
6 7 35 96.595 96.291 4.023 2.796 o
6 7 36 21.641 21.605 1.099 41.024 o
6 7 37 63.792 62.235 3.297 4.826 o
6 7 38 0.018 0.000 0.736 139.156 o
6 7 39 10.019 10.253 0.736 106.590 o
6 7 40 3.813 2.934 0.736 131.370 o
6 7 41 5.270 4.759 0.736 126.239 o
6 7 42 9.787 9.880 1.099 55.203 o
6 7 43 1.436 1.462 0.736 136.677 o
6 7 44 11.346 10.616 1.099 53.769 o
6 7 45 7.555 7.319 1.099 57.607 o
6 7 46 3.751 3.297 0.736 131.131 o
6 7 47 2.695 3.297 0.736 133.158 o
6 7 48 4.822 5.858 0.736 126.001 o
6 8 0 321.224 311.195 9.154 0.383 o
6 8 1 1008.270 999.501 28.189 0.039 o
6 8 2 2297.830 2366.940 62.971 0.008 o
6 8 3 153.663 158.163 3.660 1.849 o
6 8 4 91.468 88.599 2.198 5.254 o
6 8 5 18.562 17.936 0.363 125.661 o
6 8 6 695.592 681.339 16.474 0.094 o
6 8 7 182.265 174.637 4.759 1.273 o
6 8 8 31.632 34.782 0.736 39.841 o
6 8 9 514.802 499.382 13.177 0.163 o
6 8 10 149.904 154.504 4.023 1.783 o
6 8 11 188.894 194.045 4.396 1.248 o
6 8 12 42.097 41.003 1.099 22.510 o
6 8 13 60.822 57.849 1.099 13.775 o
6 8 14 110.502 118.623 2.561 3.540 o
6 8 15 19.605 20.506 0.363 111.914 o
6 8 16 94.059 91.533 1.835 5.606 o
6 8 17 26.779 25.628 0.736 52.017 o
6 8 18 102.414 95.918 1.835 5.031 o
6 8 19 44.034 46.860 1.099 20.505 o
6 8 20 51.547 53.454 1.099 16.801 o
6 8 21 24.089 24.166 0.736 57.539 o
6 8 22 171.954 171.713 3.660 1.607 o
6 8 23 126.711 127.041 2.934 2.790 o
6 8 24 40.544 39.904 1.099 23.451 o
6 8 25 9.259 9.880 0.363 268.875 o
6 8 26 45.429 46.497 1.099 20.040 o
6 8 27 255.612 252.257 5.858 0.704 o
6 8 28 36.435 38.079 1.099 25.893 o
6 8 29 7.047 8.055 0.363 326.779 o
6 8 30 35.221 35.881 1.099 27.116 o
6 8 31 191.743 208.683 5.858 0.962 o
6 8 32 59.662 62.235 2.198 8.202 o
6 8 33 4.681 4.759 0.736 127.589 o
6 8 34 15.589 16.474 0.736 83.429 o
6 8 35 53.286 52.355 2.561 7.589 o
6 8 36 5.041 5.858 0.736 125.487 o
6 8 37 13.183 13.913 1.099 51.035 o
6 8 38 16.634 17.573 1.099 46.717 o
6 8 39 3.547 2.561 0.736 132.252 o
6 8 40 11.992 10.979 0.736 100.138 o
6 8 41 4.817 4.396 0.736 127.691 o
6 8 42 32.585 30.750 1.835 16.166 o
6 8 43 0.751 0.363 0.736 138.230 o
6 8 44 1.876 2.934 1.099 61.547 o
6 8 45 11.726 13.177 1.099 52.485 o
6 8 46 0.752 0.363 0.736 138.230 o
6 8 47 2.023 2.561 0.736 134.956 o
6 8 48 0.902 0.736 0.736 137.840 o
6 9 0 77.554 80.544 2.561 5.471 o
6 9 1 863.671 876.482 24.166 0.053 o
6 9 2 279.416 290.326 9.880 0.402 o
6 9 3 82.406 88.236 1.835 6.464 o
6 9 4 563.815 541.484 15.375 0.130 o
6 9 5 671.368 684.273 19.035 0.087 o
6 9 6 2.796 3.297 0.363 480.196 o
6 9 7 190.312 196.242 4.759 1.169 o
6 9 8 896.965 924.442 24.529 0.050 o
6 9 9 116.062 116.788 2.561 3.412 o
6 9 10 328.721 325.108 8.791 0.382 o
6 9 11 78.314 78.719 1.835 7.131 o
6 9 12 178.279 175.736 4.023 1.454 o
6 9 13 449.110 434.576 10.253 0.232 o
6 9 14 34.771 36.607 0.736 35.740 o
6 9 15 114.622 110.567 2.934 3.227 o
6 9 16 210.081 198.067 4.396 1.121 o
6 9 17 164.814 166.219 2.934 1.903 o
6 9 18 38.080 37.706 0.736 32.341 o
6 9 19 69.809 69.192 1.462 9.604 o
6 9 20 75.005 74.323 1.835 7.591 o
6 9 21 23.228 21.968 0.363 91.302 o
6 9 22 103.831 98.489 2.198 4.471 o
6 9 23 154.909 152.669 3.297 1.989 o
6 9 24 3.544 3.660 0.363 457.654 o
6 9 25 30.901 31.123 0.736 42.752 o
6 9 26 16.652 17.210 0.363 141.412 o
6 9 27 0.190 0.363 0.363 566.378 o
6 9 28 75.478 72.861 2.198 6.633 o
6 9 29 10.969 11.715 0.363 228.749 o
6 9 30 9.401 10.616 0.363 260.497 o
6 9 31 19.725 20.133 1.099 43.143 o
6 9 32 9.301 9.880 0.736 109.090 o
6 9 33 2.938 4.023 0.363 467.984 o
6 9 34 55.737 57.849 2.198 8.722 o
6 9 35 3.193 3.297 0.736 132.226 o
6 9 36 11.216 10.616 0.736 102.778 o
6 9 37 1.890 2.561 0.736 135.170 o
6 9 38 11.321 12.451 1.099 53.084 o
6 9 39 20.386 23.430 1.835 18.918 o
6 9 40 34.852 37.706 2.198 11.718 o
6 9 41 0.681 0.736 0.736 138.099 o
6 9 42 5.346 6.593 0.736 123.871 o
6 9 43 11.675 13.177 1.099 52.524 o
6 9 44 24.668 23.793 1.462 25.809 o
6 9 45 2.739 1.835 0.736 134.368 o
6 9 46 0.110 0.000 0.736 139.072 o
6 9 47 7.562 6.220 0.736 118.733 o
6 10 0 591.581 591.641 17.936 0.106 o
6 10 1 261.912 252.983 6.220 0.661 o
6 10 2 172.925 176.835 4.023 1.490 o
6 10 3 360.991 372.704 9.880 0.306 o
6 10 4 34.407 35.881 0.736 36.433 o
6 10 5 89.979 93.358 2.198 5.210 o
6 10 6 122.863 122.282 2.934 2.915 o
6 10 7 216.688 220.771 5.495 0.900 o
6 10 8 103.961 107.270 2.561 3.908 o
6 10 9 122.818 128.503 2.561 3.092 o
6 10 10 368.334 336.097 7.692 0.373 o
6 10 11 33.506 32.947 0.736 38.819 o
6 10 12 29.438 28.562 0.736 46.183 o
6 10 13 430.960 410.420 8.418 0.278 o
6 10 14 206.796 202.100 4.396 1.127 o
6 10 15 11.236 10.979 0.363 230.153 o
6 10 16 30.569 31.123 0.736 43.150 o
6 10 17 71.919 69.564 1.462 9.312 o
6 10 18 17.975 17.573 0.363 130.706 o
6 10 19 28.243 30.024 0.736 46.798 o
6 10 20 81.241 81.280 1.835 6.804 o
6 10 21 148.003 148.273 3.297 2.103 o
6 10 22 20.432 21.605 0.736 66.736 o
6 10 23 0.159 0.736 0.363 563.780 o
6 10 24 130.055 131.437 2.934 2.683 o
6 10 25 175.572 176.472 3.660 1.556 o
6 10 26 145.294 147.547 3.297 2.143 o
6 10 27 104.697 97.753 2.561 4.039 o
6 10 28 2.662 2.198 0.363 496.454 o
6 10 29 29.020 30.387 1.099 32.475 o
6 10 30 59.341 55.279 2.198 8.522 o
6 10 31 9.443 10.979 0.736 107.180 o
6 10 32 39.185 38.079 1.835 14.404 o
6 10 33 80.222 81.642 3.660 3.589 o
6 10 34 25.702 27.463 1.462 24.815 o
6 10 35 19.006 18.672 1.099 44.321 o
6 10 36 11.363 10.979 1.099 53.617 o
6 10 37 15.801 17.573 1.099 47.403 o
6 10 38 7.591 8.055 0.736 116.231 o
6 10 39 1.820 1.835 0.736 135.845 o
6 10 40 36.053 35.881 2.561 9.219 o
6 10 41 2.117 1.835 0.363 513.242 o
6 10 42 2.967 2.561 0.736 133.333 o
6 10 43 4.358 4.023 0.736 129.111 o
6 10 44 5.321 5.858 0.736 124.821 o
6 10 45 2.717 2.198 0.736 134.096 o
6 10 46 1.936 2.198 0.736 135.386 o
6 10 47 1.130 0.363 0.736 137.789 o
6 11 0 138.838 143.515 4.396 1.803 o
6 11 1 398.578 409.684 8.791 0.292 o
6 11 2 277.652 284.468 6.593 0.574 o
6 11 3 75.789 77.620 1.835 7.384 o
6 11 4 575.809 559.793 12.814 0.143 o
6 11 5 106.873 107.270 2.561 3.816 o
6 11 6 224.011 214.178 4.759 0.972 o
6 11 7 104.882 104.347 2.198 4.313 o
6 11 8 77.334 80.181 1.835 7.151 o
6 11 9 710.571 686.833 16.111 0.093 o
6 11 10 154.901 157.065 3.660 1.841 o
6 11 11 50.688 49.058 1.099 17.754 o
6 11 12 101.023 98.116 2.198 4.596 o
6 11 13 4.324 4.023 0.363 434.212 o
6 11 14 68.336 68.466 1.462 9.846 o
6 11 15 425.654 408.223 8.791 0.275 o
6 11 16 67.438 66.631 1.462 10.093 o
6 11 17 324.658 307.173 6.956 0.465 o
6 11 18 57.033 53.091 1.099 15.302 o
6 11 19 73.869 74.323 1.835 7.690 o
6 11 20 121.814 124.480 2.934 2.914 o
6 11 21 48.064 47.233 1.099 18.946 o
6 11 22 120.212 125.216 2.934 2.940 o
6 11 23 12.357 12.078 0.363 208.151 o
6 11 24 73.556 73.224 1.462 8.894 o
6 11 25 8.297 8.055 0.363 302.252 o
6 11 26 26.860 25.265 0.736 52.169 o
6 11 27 17.708 16.837 0.363 135.083 o
6 11 28 24.711 25.628 0.736 55.276 o
6 11 29 9.973 11.352 0.736 105.198 o
6 11 30 15.936 16.474 0.736 82.573 o
6 11 31 58.857 57.114 2.561 7.104 o
6 11 32 0.819 1.462 0.736 137.495 o
6 11 33 51.262 51.992 2.198 9.389 o
6 11 34 4.599 5.122 0.736 127.362 o
6 11 35 41.580 41.376 1.835 13.739 o
6 11 36 24.237 23.793 1.099 38.177 o
6 11 37 10.759 10.616 0.736 104.040 o
6 11 38 13.509 15.012 0.736 90.619 o
6 11 39 2.205 1.462 0.736 135.542 o
6 11 40 9.096 9.154 0.736 110.656 o
6 11 41 2.885 2.934 0.736 133.142 o
6 11 42 12.661 13.913 0.736 94.331 o
6 11 43 8.540 9.880 0.736 111.186 o
6 11 44 4.387 4.396 0.736 128.643 o
6 11 45 2.756 3.297 0.736 133.047 o
6 11 46 3.083 3.297 0.736 132.436 o
6 12 0 28.239 31.123 1.099 32.747 o
6 12 1 355.473 352.208 7.319 0.389 o
6 12 2 40.573 42.102 1.099 22.940 o
6 12 3 128.706 131.800 2.934 2.705 o
6 12 4 222.525 223.332 5.495 0.875 o
6 12 5 76.818 75.422 1.462 8.402 o
6 12 6 9.825 9.880 0.363 259.595 o
6 12 7 55.622 55.652 1.099 15.336 o
6 12 8 58.707 60.773 1.462 11.886 o
6 12 9 119.105 117.524 2.561 3.321 o
6 12 10 412.647 398.332 8.418 0.294 o
6 12 11 198.171 194.045 4.396 1.195 o
6 12 12 89.557 91.160 2.198 5.286 o
6 12 13 174.600 177.198 4.023 1.476 o
6 12 14 109.636 107.270 2.561 3.731 o
6 12 15 214.035 207.584 4.396 1.077 o
6 12 16 83.082 75.049 2.198 6.086 o
6 12 17 661.075 636.676 15.748 0.104 o
6 12 18 49.406 50.893 1.099 17.872 o
6 12 19 118.316 114.590 2.198 3.664 o
6 12 20 4.432 3.660 0.363 436.002 o
6 12 21 351.773 349.274 8.418 0.361 o
6 12 22 312.761 294.359 7.692 0.458 o
6 12 23 47.965 49.058 1.099 18.663 o
6 12 24 50.637 50.157 1.099 17.594 o
6 12 25 0.962 0.736 0.363 549.215 o
6 12 26 5.530 5.858 0.363 383.723 o
6 12 27 9.225 10.253 0.363 266.352 o
6 12 28 89.271 84.576 2.934 4.294 o
6 12 29 4.263 4.023 0.363 435.704 o
6 12 30 22.298 20.506 0.736 64.136 o
6 12 31 0.139 0.736 0.363 564.116 o
6 12 32 17.147 17.210 0.736 78.759 o
6 12 33 34.959 35.881 1.462 20.402 o
6 12 34 32.935 32.221 1.462 21.608 o
6 12 35 24.408 26.364 1.099 37.092 o
6 12 36 43.968 43.201 1.835 13.213 o
6 12 37 16.951 15.748 1.099 47.207 o
6 12 38 4.718 5.858 0.736 126.246 o
6 12 39 11.678 12.451 0.736 98.982 o
6 12 40 8.425 8.791 0.736 112.988 o
6 12 41 0.711 0.736 0.363 553.972 o
6 12 42 1.096 1.462 0.363 539.356 o
6 12 43 9.054 10.979 0.736 108.255 o
6 12 44 0.597 0.736 0.736 138.194 o
6 12 45 13.712 12.078 0.736 93.972 o
6 12 46 3.683 4.023 0.736 130.534 o
6 13 0 8.414 8.055 0.363 300.040 o
6 13 1 436.333 437.510 10.979 0.226 o
6 13 2 760.607 771.037 22.331 0.066 o
6 13 3 177.357 173.538 4.023 1.469 o
6 13 4 282.912 287.039 6.220 0.583 o
6 13 5 76.456 79.818 1.835 7.237 o
6 13 6 203.441 205.387 4.023 1.192 o
6 13 7 36.080 36.980 0.736 34.368 o
6 13 8 118.964 117.161 2.198 3.605 o
6 13 9 18.851 18.309 0.363 122.671 o
6 13 10 221.970 218.574 5.122 0.928 o
6 13 11 340.482 327.669 7.319 0.419 o
6 13 12 25.505 24.529 0.736 54.879 o
6 13 13 386.421 369.408 8.418 0.324 o
6 13 14 715.463 646.194 18.672 0.086 o
6 13 15 145.577 129.975 3.660 2.101 o
6 13 16 295.861 267.269 6.220 0.577 o
6 13 17 199.658 190.748 5.495 1.020 o
6 13 18 5.442 5.495 0.363 389.961 o
6 13 19 161.736 152.669 3.297 1.908 o
6 13 20 26.650 27.463 0.736 50.835 o
6 13 21 13.285 13.550 0.363 188.754 o
6 13 22 13.142 13.177 0.363 192.411 o
6 13 23 108.606 103.974 2.561 3.813 o
6 13 24 40.209 40.640 0.736 29.555 o
6 13 25 0.219 0.363 0.363 565.905 o
6 13 26 26.470 24.892 1.099 36.125 o
6 13 27 13.542 13.913 0.736 91.981 o
6 13 28 17.191 16.837 0.736 79.098 o
6 13 29 11.900 12.078 0.736 98.885 o
6 13 30 7.806 8.418 0.736 115.168 o
6 13 31 5.547 6.956 0.363 370.811 o
6 13 32 37.554 36.607 1.462 19.514 o
6 13 33 26.829 28.925 1.099 34.445 o
6 13 34 15.873 16.837 0.736 82.281 o
6 13 35 18.223 17.936 0.736 75.419 o
6 13 36 7.576 7.319 0.736 117.249 o
6 13 37 38.728 43.563 1.835 14.026 o
6 13 38 32.333 32.584 1.462 21.743 o
6 13 39 0.852 0.000 0.736 138.320 o
6 13 40 3.635 4.023 0.736 130.631 o
6 13 41 22.250 23.793 1.099 39.694 o
6 13 42 24.156 25.991 1.462 25.605 o
6 13 43 0.467 0.736 0.363 558.414 o
6 13 44 3.039 4.023 0.363 465.521 o
6 13 45 6.517 8.055 0.736 119.066 o
6 14 0 24.748 26.364 0.736 54.619 o
6 14 1 54.544 56.014 1.462 13.068 o
6 14 2 168.010 161.823 4.759 1.398 o
6 14 3 28.291 29.288 0.736 47.226 o
6 14 4 166.326 169.516 3.660 1.668 o
6 14 5 29.508 30.387 0.736 44.917 o
6 14 6 389.833 391.376 11.715 0.245 o
6 14 7 111.957 112.029 2.198 3.915 o
6 14 8 14.318 14.649 0.363 172.390 o
6 14 9 225.050 219.300 4.396 0.999 o
6 14 10 11.150 10.979 0.363 231.370 o
6 14 11 29.361 30.024 0.736 45.334 o
6 14 12 147.463 140.218 3.297 2.163 o
6 14 13 47.894 49.794 1.099 18.561 o
6 14 14 43.374 41.003 1.099 21.962 o
6 14 15 43.186 42.102 1.099 21.809 o
6 14 16 135.150 132.173 3.297 2.398 o
6 14 17 146.643 125.216 3.297 2.279 o
6 14 18 45.423 45.761 1.099 20.182 o
6 14 19 17.923 18.672 0.736 75.264 o
6 14 20 45.596 44.300 1.099 20.396 o
6 14 21 42.084 42.465 1.099 22.200 o
6 14 22 31.078 31.848 0.736 42.117 o
6 14 23 118.658 118.986 3.297 2.786 o
6 14 24 0.556 1.099 0.363 553.474 o
6 14 25 107.742 103.248 3.660 2.855 o
6 14 26 214.170 188.187 8.055 0.670 o
6 14 27 30.970 30.387 1.099 31.221 o
6 14 28 8.906 8.791 0.736 111.673 o
6 14 29 144.891 135.459 5.495 1.419 o
6 14 30 18.631 19.770 0.736 72.457 o
6 14 31 2.154 2.561 0.363 504.085 o
6 14 32 19.975 22.331 1.099 42.059 o
6 14 33 96.701 94.094 3.660 3.137 o
6 14 34 14.428 14.276 0.736 89.179 o
6 14 35 3.662 4.396 0.363 445.801 o
6 14 36 3.307 3.660 0.363 463.419 o
6 14 37 1.262 1.099 0.363 539.680 o
6 14 38 4.317 3.660 0.736 129.588 o
6 14 39 0.897 0.363 0.363 553.969 o
6 14 40 20.910 22.694 1.462 27.309 o
6 14 41 13.755 13.913 0.736 91.417 o
6 14 42 4.180 4.396 0.736 129.093 o
6 14 43 0.525 1.835 0.363 547.031 o
6 14 44 3.648 4.023 0.363 450.692 o
6 15 0 5.443 6.220 0.363 381.534 o
6 15 1 100.313 101.413 2.561 4.125 o
6 15 2 167.669 168.044 4.396 1.470 o
6 15 3 193.970 199.166 4.759 1.143 o
6 15 4 110.653 110.204 2.561 3.657 o
6 15 5 19.843 20.133 0.736 69.466 o
6 15 6 51.307 49.421 1.099 17.498 o
6 15 7 556.380 538.187 13.550 0.145 o
6 15 8 2.515 2.934 0.363 491.233 o
6 15 9 89.128 84.203 2.198 5.488 o
6 15 10 191.518 197.341 4.396 1.223 o
6 15 11 53.194 52.718 1.099 16.422 o
6 15 12 4.345 4.396 0.363 429.179 o
6 15 13 128.672 132.535 2.934 2.699 o
6 15 14 87.172 89.698 2.198 5.446 o
6 15 15 42.464 42.838 1.099 21.958 o
6 15 16 51.933 51.256 1.462 14.066 o
6 15 17 49.558 49.421 1.099 18.064 o
6 15 18 213.824 205.760 5.122 0.985 o
6 15 19 54.511 51.619 1.099 16.200 o
6 15 20 71.549 71.389 1.462 9.245 o
6 15 21 79.414 73.960 1.835 7.235 o
6 15 22 10.117 10.253 0.363 252.034 o
6 15 23 11.336 11.715 0.736 100.931 o
6 15 24 34.185 32.947 1.462 21.097 o
6 15 25 0.483 0.736 0.363 558.126 o
6 15 26 27.202 28.189 1.099 34.441 o
6 15 27 2.093 2.198 0.363 509.666 o
6 15 28 70.908 65.532 2.198 7.203 o
6 15 29 0.914 0.736 0.363 550.148 o
6 15 30 2.620 2.934 0.363 488.745 o
6 15 31 5.105 5.495 0.363 397.850 o
6 15 32 17.693 16.111 0.736 78.767 o
6 15 33 16.381 15.748 0.736 82.372 o
6 15 34 24.838 25.991 1.099 36.913 o
6 15 35 2.772 3.297 0.363 480.774 o
6 15 36 13.583 13.550 0.736 92.354 o
6 15 37 41.482 44.662 1.835 13.491 o
6 15 38 9.506 9.880 0.736 108.526 o
6 15 39 4.478 5.495 0.736 127.215 o
6 15 40 1.001 1.835 0.363 537.468 o
6 15 41 14.879 17.210 1.099 48.311 o
6 15 42 29.558 27.463 1.462 23.500 o
6 15 43 2.669 3.297 0.736 133.205 o
6 15 44 3.916 4.759 0.736 129.272 o
6 16 0 0.250 1.462 0.363 555.771 o
6 16 1 43.262 42.465 1.099 21.701 o
6 16 2 46.865 47.959 1.099 19.243 o
6 16 3 32.654 31.123 0.736 40.730 o
6 16 4 42.438 43.937 1.099 21.738 o
6 16 5 24.473 24.166 0.736 56.886 o
6 16 6 86.700 90.434 2.198 5.452 o
6 16 7 50.684 51.619 1.462 14.291 o
6 16 8 23.377 21.605 0.736 61.069 o
6 16 9 26.008 26.364 0.736 52.633 o
6 16 10 154.563 158.163 4.023 1.722 o
6 16 11 76.888 80.544 2.198 6.296 o
6 16 12 43.438 43.563 1.099 21.401 o
6 16 13 333.645 306.810 10.616 0.327 o
6 16 14 10.868 10.253 0.363 240.656 o
6 16 15 6.749 6.220 0.363 352.352 o
6 16 16 63.433 62.608 1.835 9.306 o
6 16 17 105.637 102.512 2.561 3.930 o
6 16 18 102.659 102.512 2.934 3.630 o
6 16 19 78.791 65.532 1.835 7.644 o
6 16 20 15.204 15.375 0.363 160.758 o
6 16 21 68.148 67.367 1.835 8.557 o
6 16 22 35.536 35.145 1.462 20.338 o
6 16 23 64.180 64.806 2.934 5.575 o
6 16 24 12.392 11.715 0.736 98.035 o
6 16 25 20.801 20.506 1.099 42.128 o
6 16 26 16.300 15.748 1.099 47.744 o
6 16 27 55.917 52.718 2.198 8.933 o
6 16 28 17.085 16.837 0.736 79.350 o
6 16 29 16.799 16.474 1.099 47.034 o
6 16 30 6.733 7.319 0.736 119.460 o
6 16 31 4.084 4.023 0.736 129.698 o
6 16 32 0.961 1.462 0.363 542.094 o
6 16 33 57.374 56.014 2.198 8.660 o
6 16 34 23.032 23.793 1.099 39.092 o
6 16 35 4.011 4.023 0.736 129.850 o
6 16 36 6.095 5.858 0.736 122.934 o
6 16 37 21.843 21.968 1.099 40.722 o
6 16 38 1.746 2.561 0.736 135.399 o
6 16 39 6.700 7.319 0.736 119.545 o
6 16 40 8.491 7.319 0.736 114.803 o
6 16 41 0.523 0.363 0.736 138.480 o
6 16 42 4.042 4.759 0.736 128.999 o
6 16 43 2.708 2.934 0.736 133.462 o
6 17 0 85.628 86.038 2.934 4.389 o
6 17 1 128.831 125.579 3.660 2.350 o
6 17 2 4.359 4.396 0.363 428.833 o
6 17 3 9.174 9.517 0.363 273.372 o
6 17 4 349.343 340.856 9.517 0.335 o
6 17 5 31.924 32.947 0.736 40.528 o
6 17 6 73.295 74.686 1.835 7.725 o
6 17 7 45.968 45.035 1.099 20.113 o
6 17 8 31.531 32.947 0.736 40.967 o
6 17 9 49.081 49.794 1.099 18.160 o
6 17 10 18.315 17.573 0.736 75.622 o
6 17 11 67.023 65.905 1.835 8.746 o
6 17 12 94.931 98.116 2.561 4.375 o
6 17 13 158.099 159.262 4.023 1.685 o
6 17 14 41.811 42.465 1.099 22.317 o
6 17 15 12.247 12.814 0.363 204.984 o
6 17 16 0.441 0.363 0.363 562.141 o
6 17 17 81.889 79.445 2.198 6.026 o
6 17 18 47.686 47.596 1.099 19.015 o
6 17 19 29.462 30.750 1.099 32.068 o
6 17 20 41.732 41.739 1.462 17.619 o
6 17 21 12.521 13.913 0.736 94.707 o
6 17 22 60.243 59.674 2.561 6.946 o
6 17 23 33.921 34.419 1.462 20.949 o
6 17 24 6.900 6.956 0.736 119.498 o
6 17 25 37.078 37.706 1.462 19.492 o
6 17 26 4.365 3.297 0.736 129.869 o
6 17 27 16.686 17.210 0.736 79.858 o
6 17 28 4.505 4.396 0.363 425.300 o
6 17 29 2.139 1.835 0.363 512.749 o
6 17 30 1.524 1.462 0.363 530.416 o
6 17 31 25.296 25.628 1.099 36.710 o
6 17 32 7.677 7.319 0.736 116.981 o
6 17 33 10.087 11.352 0.736 104.881 o
6 17 34 3.431 3.297 0.363 464.831 o
6 17 35 2.846 2.561 0.736 133.549 o
6 17 36 12.230 12.814 0.736 96.981 o
6 17 37 1.273 1.462 0.736 136.902 o
6 17 38 0.859 1.462 0.736 137.445 o
6 17 39 0.286 0.736 0.736 138.533 o
6 17 40 5.381 5.495 0.736 125.110 o
6 17 41 0.427 0.736 0.736 138.382 o
6 17 42 10.804 14.276 1.099 52.776 o
6 18 0 347.638 351.472 11.715 0.276 o
6 18 1 2.067 2.561 0.363 506.089 o
6 18 2 89.426 87.863 2.198 5.377 o
6 18 3 135.911 132.173 3.660 2.210 o
6 18 4 115.704 110.204 3.297 2.925 o
6 18 5 44.984 42.838 1.099 20.923 o
6 18 6 109.100 116.788 2.934 3.284 o
6 18 7 129.993 136.195 3.297 2.447 o
6 18 8 159.169 160.361 4.396 1.562 o
6 18 9 29.125 28.925 0.736 46.356 o
6 18 10 23.567 23.430 0.736 59.087 o
6 18 11 160.236 152.669 4.023 1.696 o
6 18 12 43.023 44.662 1.099 21.346 o
6 18 13 117.518 119.359 2.934 3.061 o
6 18 14 28.353 28.562 0.736 47.635 o
6 18 15 13.323 13.550 0.363 188.343 o
6 18 16 80.994 82.005 2.934 4.615 o
6 18 17 33.432 34.046 1.099 28.631 o
6 18 18 171.493 180.495 5.122 1.241 o
6 18 19 7.685 7.319 0.736 116.960 o
6 18 20 121.953 117.524 4.759 1.918 o
6 18 21 4.343 4.759 0.736 128.341 o
6 18 22 53.637 57.476 4.023 3.808 o
6 18 23 127.517 125.942 4.396 1.995 o
6 18 24 45.447 46.860 1.835 12.702 o
6 18 25 39.355 37.343 1.462 18.885 o
6 18 26 2.362 2.561 0.736 134.392 o
6 18 27 5.130 5.122 0.363 401.649 o
6 18 28 26.745 26.364 1.099 35.402 o
6 18 29 32.912 34.419 1.462 21.266 o
6 18 30 5.283 5.495 0.736 125.345 o
6 18 31 16.962 17.936 1.099 46.298 o
6 18 32 8.851 9.154 0.736 111.328 o
6 18 33 13.586 14.649 0.736 90.892 o
6 18 34 4.185 4.396 0.363 433.063 o
6 18 35 1.710 1.835 0.736 136.011 o
6 18 36 2.815 3.297 0.736 132.938 o
6 18 37 10.492 10.979 0.736 104.278 o
6 18 38 5.394 5.858 0.736 124.646 o
6 18 39 8.473 9.517 0.736 111.866 o
6 18 40 0.684 1.099 0.736 137.883 o
6 18 41 0.872 0.736 0.736 137.876 o
6 19 0 15.590 16.837 0.736 82.978 o
6 19 1 38.883 41.003 1.099 23.967 o
6 19 2 228.386 224.058 5.495 0.854 o
6 19 3 9.986 9.880 0.363 257.029 o
6 19 4 86.232 86.038 2.561 4.958 o
6 19 5 193.830 195.506 5.495 1.034 o
6 19 6 16.030 14.276 0.363 158.319 o
6 19 7 19.641 20.869 0.736 69.116 o
6 19 8 20.533 20.506 0.736 67.647 o
6 19 9 5.539 5.122 0.363 392.050 o
6 19 10 190.394 198.067 5.495 1.043 o
6 19 11 37.581 38.079 1.099 25.310 o
6 19 12 142.131 147.174 4.023 1.896 o
6 19 13 12.185 12.451 0.363 207.971 o
6 19 14 14.902 16.111 0.736 85.606 o
6 19 15 2.095 1.835 0.363 513.753 o
6 19 16 16.945 16.837 0.736 79.683 o
6 19 17 30.380 28.562 1.099 32.183 o
6 19 18 5.125 6.593 0.736 124.407 o
6 19 19 16.249 14.649 1.099 48.237 o
6 19 20 16.729 16.474 1.099 47.092 o
6 19 21 23.953 26.364 1.099 37.428 o
6 19 22 41.478 40.277 1.835 13.845 o
6 19 23 33.259 30.387 1.462 21.798 o
6 19 24 6.470 6.593 0.736 121.069 o
6 19 25 6.788 8.418 0.736 117.881 o
6 19 26 18.230 17.936 1.099 45.256 o
6 19 27 31.070 31.123 1.462 22.389 o
6 19 28 24.343 24.892 1.099 37.686 o
6 19 29 3.122 2.561 0.363 481.194 o
6 19 30 8.023 7.692 0.736 115.561 o
6 19 31 22.742 23.067 1.099 39.594 o
6 19 32 23.314 23.793 1.099 38.876 o
6 19 33 10.052 10.979 0.736 105.494 o
6 19 34 9.007 9.880 0.736 109.901 o
6 19 35 13.287 13.913 0.736 92.658 o
6 19 36 3.867 4.396 0.736 129.760 o
6 19 37 0.184 0.363 0.363 566.482 o
6 19 38 1.807 1.462 0.736 136.144 o
6 19 39 0.477 0.363 0.363 561.519 o
6 19 40 3.688 4.759 0.736 129.757 o
6 20 0 26.369 27.463 1.099 35.278 o
6 20 1 97.131 97.753 2.561 4.301 o
6 20 2 11.503 11.352 0.363 223.920 o
6 20 3 44.846 45.398 1.462 16.347 o
6 20 4 69.886 69.192 1.835 8.296 o
6 20 5 158.889 161.087 4.396 1.561 o
6 20 6 10.420 10.616 0.363 244.628 o
6 20 7 44.334 44.662 1.462 16.567 o
6 20 8 6.142 6.956 0.363 357.568 o
6 20 9 49.561 51.256 1.462 14.572 o
6 20 10 9.257 10.253 0.736 108.697 o
6 20 11 41.621 43.937 1.835 13.527 o
6 20 12 18.933 19.407 0.736 72.193 o
6 20 13 12.697 13.913 0.736 94.233 o
6 20 14 29.502 31.848 1.099 31.689 o
6 20 15 19.342 18.672 0.736 72.103 o
6 20 16 53.775 59.674 2.198 8.814 o
6 20 17 8.078 10.253 1.099 56.282 o
6 20 18 0.296 0.736 0.736 138.523 o
6 20 19 61.686 67.367 3.297 4.813 o
6 20 20 1.805 1.099 0.736 136.411 o
6 20 21 8.965 10.253 0.736 109.504 o
6 20 22 5.184 5.495 0.736 125.579 o
6 20 23 10.723 10.253 0.736 104.642 o
6 20 24 3.191 3.660 0.736 131.880 o
6 20 25 23.107 20.133 1.099 40.450 o
6 20 26 29.858 29.651 1.462 23.033 o
6 20 27 12.194 13.550 0.736 96.081 o
6 20 28 5.028 5.495 0.736 125.945 o
6 20 29 4.023 4.396 0.736 129.431 o
6 20 30 12.729 13.913 0.736 94.149 o
6 20 31 9.612 10.616 0.736 107.216 o
6 20 32 24.927 24.892 1.099 37.252 o
6 20 33 9.994 9.880 0.736 107.175 o
6 20 34 64.957 65.169 2.561 6.518 o
6 20 35 1.995 2.561 0.363 507.763 o
6 20 36 5.470 8.055 0.736 121.749 o
6 20 37 2.408 3.660 0.736 133.349 o
6 20 38 13.236 15.012 0.736 91.338 o
6 20 39 3.604 4.023 0.736 130.695 o
6 21 0 17.305 19.407 1.099 45.411 o
6 21 1 18.463 20.133 0.736 72.427 o
6 21 2 6.583 7.319 0.363 344.102 o
6 21 3 61.989 66.268 2.198 7.851 o
6 21 4 2.042 2.561 0.363 506.665 o
6 21 5 51.549 51.619 1.835 11.469 o
6 21 6 110.881 111.303 4.023 2.482 o
6 21 7 12.816 14.276 1.099 51.184 o
6 21 8 73.563 88.962 8.055 1.045 o
6 21 9 31.908 30.750 1.462 22.177 o
6 21 10 16.179 17.210 1.099 47.242 o
6 21 11 78.025 73.960 3.297 4.245 o
6 21 12 27.094 27.463 1.462 24.337 o
6 21 13 3.939 4.759 0.736 129.221 o
6 21 14 55.124 53.091 2.198 8.987 o
6 21 15 65.672 62.971 2.934 5.552 o
6 21 16 78.204 81.280 3.297 4.139 o
6 21 17 2.991 2.934 0.736 132.948 o
6 21 18 12.152 15.012 1.099 51.421 o
6 21 19 12.752 11.352 1.099 52.396 o
6 21 20 12.412 13.550 1.099 51.796 o
6 21 21 26.250 27.463 1.462 24.626 o
6 21 22 0.254 0.363 0.736 138.759 o
6 21 23 3.742 3.660 0.736 130.784 o
6 21 24 50.465 49.058 2.561 7.870 o
6 21 25 0.180 0.736 0.736 138.644 o
6 21 26 8.530 9.517 0.736 111.710 o
6 21 27 19.108 19.035 1.099 44.090 o
6 21 28 37.699 36.607 1.462 19.471 o
6 21 29 6.454 6.956 0.736 120.647 o
6 21 30 6.616 7.692 0.736 119.279 o
6 21 31 7.541 9.154 0.736 114.891 o
6 21 32 11.415 11.715 0.736 100.713 o
6 21 33 3.363 3.297 0.736 131.898 o
6 21 34 0.315 0.736 0.736 138.503 o
6 21 35 4.382 5.122 0.736 127.851 o
6 21 36 6.381 7.319 0.736 120.367 o
6 21 37 8.209 8.055 1.835 21.643 o
6 22 0 6.494 7.692 0.736 119.596 o
6 22 1 1.000 1.099 0.363 544.946 o
6 22 2 13.004 13.550 0.736 93.898 o
6 22 3 78.178 82.741 3.297 4.120 o
6 22 4 6.739 6.956 0.736 119.913 o
6 22 5 21.701 20.869 1.099 41.267 o
6 22 6 12.189 12.451 1.099 52.406 o
6 22 7 19.096 18.672 1.462 28.629 o
6 22 8 1.323 1.099 0.736 137.077 o
6 22 9 59.334 50.893 4.759 2.848 o
6 22 10 55.257 53.454 2.561 7.433 o
6 22 11 9.065 9.880 0.736 109.741 o
6 22 12 21.029 24.166 1.099 40.499 o
6 22 13 2.550 2.934 0.736 133.744 o
6 22 14 22.791 20.506 1.099 40.552 o
6 22 15 31.457 31.848 1.462 22.145 o
6 22 16 9.325 9.880 0.736 109.024 o
6 22 17 34.044 30.750 1.462 21.489 o
6 22 18 56.166 52.355 2.561 7.411 o
6 22 19 4.495 4.396 0.736 128.406 o
6 22 20 1.837 2.198 0.736 135.542 o
6 22 21 43.303 40.640 1.835 13.521 o
6 22 22 62.573 63.334 4.023 3.612 o
6 22 23 7.256 8.055 0.736 117.121 o
6 22 24 26.450 29.288 1.462 24.245 o
6 22 25 5.338 5.858 0.736 124.781 o
6 22 26 19.904 19.407 1.099 43.291 o
6 22 27 0.144 0.363 0.736 138.867 o
6 22 28 18.251 17.210 1.099 45.537 o
6 22 29 6.560 6.593 0.736 120.839 o
6 22 30 17.480 21.968 1.462 28.618 o
6 22 31 5.110 5.858 0.736 125.323 o
6 22 32 2.388 1.462 0.736 135.253 o
6 22 33 0.725 1.835 0.736 137.378 o
6 22 34 1.173 2.198 0.736 136.528 o
6 22 35 1.527 1.835 0.736 136.281 o
6 22 36 1.307 -1.099 1.835 22.354 o
6 23 0 10.365 11.715 1.462 32.452 o
6 23 1 18.684 18.672 1.099 44.583 o
6 23 2 17.773 18.672 1.099 45.330 o
6 23 3 42.146 42.102 2.198 10.753 o
6 23 4 28.865 31.123 1.835 16.787 o
6 23 5 15.170 13.550 1.099 49.572 o
6 23 6 15.598 15.748 1.099 48.321 o
6 23 7 0.158 0.363 0.736 138.854 o
6 23 8 26.639 26.727 1.462 24.619 o
6 23 9 18.527 19.407 1.462 28.698 o
6 23 10 38.455 42.838 2.561 8.842 o
6 23 11 9.349 9.517 0.736 109.458 o
6 23 12 12.937 13.913 1.099 51.232 o
6 23 13 24.868 23.793 1.462 25.739 o
6 23 14 6.525 5.858 0.736 121.859 o
6 23 15 49.671 51.992 2.561 7.827 o
6 23 16 22.692 22.331 1.462 26.752 o
6 23 17 20.373 20.506 1.462 27.875 o
6 23 18 50.247 48.332 2.561 7.907 o
6 23 19 0.251 1.099 0.736 138.377 o
6 23 20 15.289 15.012 1.099 48.877 o
6 23 21 12.967 12.814 1.099 51.647 o
6 23 22 55.887 59.674 2.934 6.025 o
6 23 23 1.480 2.561 0.736 135.812 o
6 23 24 3.963 5.495 1.099 60.152 o
6 23 25 0.510 0.736 1.099 62.245 o
6 23 26 0.924 1.099 0.736 137.591 o
6 23 27 1.725 1.462 0.736 136.264 o
6 23 28 7.340 8.418 0.736 116.415 o
6 23 29 27.110 30.387 1.835 17.161 o
6 23 30 1.499 2.561 0.736 135.783 o
6 23 31 0.717 1.099 0.736 137.844 o
6 23 32 2.350 1.462 0.736 135.314 o
6 23 33 2.155 2.198 0.736 135.037 o
6 23 34 6.726 7.692 1.099 58.011 o
6 24 0 31.813 29.651 2.198 12.438 o
6 24 1 12.245 12.451 1.099 52.363 o
6 24 2 12.085 11.352 0.736 99.371 o
6 24 3 5.981 5.858 0.736 123.216 o
6 24 4 0.513 0.736 0.736 138.288 o
6 24 5 8.198 7.319 0.736 115.592 o
6 24 6 5.442 4.759 0.736 125.837 o
6 24 7 2.134 2.561 0.736 134.773 o
6 24 8 6.026 6.220 0.736 122.655 o
6 24 9 57.311 55.279 2.934 6.058 o
6 24 10 2.861 3.297 0.736 132.852 o
6 24 11 32.798 33.683 1.835 15.873 o
6 24 12 14.406 14.276 1.099 49.898 o
6 24 13 67.314 68.093 3.297 4.635 o
6 24 14 5.932 6.593 0.736 122.423 o
6 24 15 27.525 28.189 1.835 17.281 o
6 24 16 39.594 42.465 2.561 8.781 o
6 24 17 26.575 25.991 1.835 17.640 o
6 24 18 0.928 1.462 0.736 137.358 o
6 24 19 1.272 1.099 0.736 137.146 o
6 24 20 4.023 4.759 0.736 129.041 o
6 24 21 19.940 19.407 1.099 43.262 o
6 24 22 4.638 4.396 0.736 128.091 o
6 24 23 5.864 6.593 1.099 58.853 o
6 24 24 2.403 3.297 1.099 61.294 o
6 24 25 19.010 19.407 1.462 28.533 o
6 24 26 4.105 5.122 0.736 128.465 o
6 24 27 5.637 4.396 0.736 125.805 o
6 24 28 5.429 5.122 0.736 125.440 o
6 24 29 3.935 4.396 0.736 129.618 o
6 24 30 0.813 0.736 0.736 137.946 o
6 24 31 1.253 1.099 0.736 137.170 o
6 24 32 13.422 15.748 1.099 50.100 o
6 24 33 0.623 0.363 1.835 22.369 o
6 25 0 201.153 173.175 11.352 0.442 o
6 25 1 2.272 2.561 0.736 134.544 o
6 25 2 2.298 1.462 0.736 135.396 o
6 25 3 52.360 51.619 2.561 7.670 o
6 25 4 64.081 61.872 3.297 4.823 o
6 25 5 0.158 0.000 0.736 139.028 o
6 25 6 8.973 10.979 1.099 55.393 o
6 25 7 18.806 19.035 1.462 28.666 o
6 25 8 34.592 32.947 1.835 15.624 o
6 25 9 9.619 11.352 1.099 54.787 o
6 25 10 27.415 28.189 1.835 17.300 o
6 25 11 52.659 50.893 2.934 6.349 o
6 25 12 1.406 1.099 0.736 136.967 o
6 25 13 2.812 2.561 0.736 133.611 o
6 25 14 16.097 14.276 1.099 48.515 o
6 25 15 13.229 12.451 1.099 51.583 o
6 25 16 3.148 2.561 0.736 133.003 o
6 25 17 7.402 8.791 0.736 115.753 o
6 25 18 11.078 13.913 1.099 52.704 o
6 25 19 7.389 7.692 0.736 117.250 o
6 25 20 13.155 13.550 1.099 51.203 o
6 25 21 7.675 5.858 0.736 118.910 o
6 25 22 1.976 2.561 0.736 135.033 o
6 25 23 6.008 5.858 1.099 58.981 o
6 25 24 16.410 18.309 1.462 29.595 o
6 25 25 2.355 2.934 1.099 61.379 o
6 25 26 10.888 8.791 0.736 106.209 o
6 25 27 1.285 1.462 0.736 136.884 o
6 25 28 8.479 6.956 0.736 115.323 o
6 25 29 1.001 1.462 0.736 137.263 o
6 25 30 6.267 5.495 0.736 122.957 o
6 25 31 5.036 5.495 2.198 15.424 o
6 26 0 78.358 82.005 5.495 2.005 o
6 26 1 10.489 9.880 0.736 105.805 o
6 26 2 13.026 14.276 1.099 51.015 o
6 26 3 38.827 39.541 1.835 14.342 o
6 26 4 8.428 8.055 0.736 113.979 o
6 26 5 20.280 20.506 1.462 27.907 o
6 26 6 17.956 17.210 1.099 45.779 o
6 26 7 22.629 21.968 1.462 26.837 o
6 26 8 40.694 41.376 2.198 10.935 o
6 26 9 16.794 15.748 1.099 47.337 o
6 26 10 6.570 8.418 0.736 118.452 o
6 26 11 3.999 4.759 0.736 129.092 o
6 26 12 13.442 13.550 1.099 50.972 o
6 26 13 16.319 14.276 1.099 48.333 o
6 26 14 18.787 18.309 1.099 44.647 o
6 26 15 12.383 13.913 1.099 51.674 o
6 26 16 43.228 43.563 2.198 10.571 o
6 26 17 1.980 2.198 0.736 135.317 o
6 26 18 24.429 23.430 1.462 25.955 o
6 26 19 8.004 9.880 0.736 112.651 o
6 26 20 11.092 9.154 0.736 105.141 o
6 26 21 1.838 1.099 0.736 136.363 o
6 26 22 1.334 2.198 0.736 136.297 o
6 26 23 0.159 -0.363 1.099 62.394 o
6 26 24 2.902 4.023 1.099 60.957 o
6 26 25 0.608 0.736 0.736 138.182 o
6 26 26 1.099 0.736 0.736 137.599 o
6 26 27 1.236 2.198 0.736 136.438 o
6 26 28 0.322 0.736 0.736 138.496 o
6 27 0 24.158 24.166 1.835 18.218 o
6 27 1 0.227 0.000 0.736 138.962 o
6 27 2 1.687 1.462 0.736 136.319 o
6 27 3 19.259 20.133 1.099 43.520 o
6 27 4 7.785 6.956 0.736 117.176 o
6 27 5 18.911 18.309 1.099 44.546 o
6 27 6 19.187 20.506 1.099 43.427 o
6 27 7 4.988 5.495 0.736 126.038 o
6 27 8 16.067 16.837 1.099 47.487 o
6 27 9 6.240 5.858 0.736 122.574 o
6 27 10 1.569 1.462 0.736 136.489 o
6 27 11 1.374 1.835 0.736 136.500 o
6 27 12 4.236 3.660 0.736 129.758 o
6 27 13 15.157 13.913 1.099 49.434 o
6 27 14 8.983 9.880 1.099 55.779 o
6 27 15 24.149 21.968 1.835 18.407 o
6 27 16 1.726 2.934 0.736 135.135 o
6 27 17 3.942 4.759 0.736 129.214 o
6 27 18 11.618 13.177 1.099 52.569 o
6 27 19 4.707 5.122 0.736 127.117 o
6 27 20 1.316 0.363 0.736 137.561 o
6 27 21 0.342 0.000 0.736 138.852 o
6 27 22 2.697 1.835 0.736 134.440 o
6 27 23 4.510 4.396 0.736 128.373 o
6 27 24 8.176 7.692 0.736 115.149 o
6 27 25 10.078 10.616 0.736 105.925 o
6 27 26 0.267 0.000 0.736 138.924 o
6 28 0 2.966 2.934 0.736 132.993 o
6 28 1 28.953 29.288 1.462 23.396 o
6 28 2 34.986 35.145 1.835 15.366 o
6 28 3 1.360 1.835 0.736 136.521 o
6 28 4 40.222 30.387 2.198 11.543 o
6 28 5 10.089 10.616 0.736 105.894 o
6 28 6 27.084 27.090 1.462 24.404 o
6 28 7 4.330 4.023 0.736 129.172 o
6 28 8 0.993 0.736 0.736 137.729 o
6 28 9 4.655 4.396 0.736 128.053 o
6 28 10 8.706 8.791 0.736 112.221 o
6 28 11 3.708 3.660 0.736 130.852 o
6 28 12 14.611 15.375 1.099 49.283 o
6 28 13 0.516 1.099 0.736 138.079 o
6 28 14 3.889 4.396 0.736 129.715 o
6 28 15 1.689 2.198 0.736 135.769 o
6 28 16 34.383 38.442 1.835 15.186 o
6 28 17 0.655 0.363 0.736 138.337 o
6 28 18 2.585 2.561 0.736 134.010 o
6 28 19 36.447 32.221 2.198 11.835 o
6 28 20 5.715 5.858 0.736 123.868 o
6 28 21 1.149 2.198 0.736 136.563 o
6 28 22 8.756 10.253 1.099 55.808 o
6 28 23 23.386 19.407 2.198 13.748 o
6 28 24 17.499 17.210 2.198 14.342 o
6 29 0 11.799 13.550 1.099 52.281 o
6 29 1 1.321 2.561 0.736 136.050 o
6 29 2 0.531 -0.363 0.736 138.661 o
6 29 3 2.525 1.835 0.736 134.727 o
6 29 4 2.316 2.561 0.736 134.470 o
6 29 5 4.426 4.759 0.736 128.157 o
6 29 6 5.388 6.220 0.736 124.221 o
6 29 7 2.801 1.462 0.736 134.578 o
6 29 8 2.548 1.835 0.736 134.690 o
6 29 9 3.905 3.297 0.736 130.820 o
6 29 10 10.749 10.616 1.099 54.220 o
6 29 11 2.858 2.561 0.736 133.529 o
6 29 12 1.232 0.736 0.736 137.432 o
6 29 13 4.410 5.495 0.736 127.369 o
6 29 14 0.973 0.363 0.736 137.976 o
6 29 15 1.008 0.736 0.736 137.712 o
6 29 16 5.313 7.692 1.099 58.854 o
6 29 17 3.282 3.660 0.736 131.702 o
6 29 18 7.051 8.418 1.099 57.578 o
6 29 19 1.687 0.736 0.736 136.831 o
6 29 20 9.053 9.517 1.099 55.858 o
6 29 21 0.490 -1.462 1.835 22.378 o
6 30 0 4.357 5.858 1.099 59.868 o
6 30 1 7.536 9.880 0.736 113.924 o
6 30 2 13.055 13.913 1.099 51.138 o
6 30 3 1.232 1.835 0.736 136.700 o
6 30 4 5.109 6.220 0.736 124.893 o
6 30 5 3.334 4.396 0.736 130.864 o
6 30 6 13.294 13.177 1.099 51.240 o
6 30 7 6.007 6.593 0.736 122.237 o
6 30 8 8.755 8.418 0.736 112.597 o
6 30 9 1.704 1.462 0.736 136.295 o
6 30 10 4.262 5.495 0.736 127.702 o
6 30 11 19.207 16.111 1.099 45.203 o
6 30 12 8.051 8.055 0.736 114.997 o
6 30 13 9.968 11.715 1.099 54.393 o
6 30 14 6.045 8.055 0.736 120.285 o
6 30 15 4.956 3.660 0.736 128.200 o
6 30 16 2.621 2.561 0.736 133.947 o
6 30 17 7.260 9.880 2.198 15.241 o
6 31 0 9.876 9.517 1.462 32.870 o
6 31 1 2.651 2.561 0.736 133.895 o
6 31 2 4.680 5.495 0.736 126.753 o
6 31 3 30.673 34.419 2.561 9.603 o
6 31 4 9.884 10.616 0.736 106.462 o
6 31 5 14.042 14.276 1.099 50.194 o
6 31 6 15.740 16.837 1.099 47.756 o
6 31 7 7.278 9.154 0.736 115.599 o
6 31 8 1.001 0.736 0.736 137.720 o
6 31 9 7.102 7.319 0.736 118.499 o
6 31 10 2.896 2.934 0.736 133.123 o
6 31 11 4.931 4.396 0.736 127.434 o
6 31 12 8.227 10.979 1.462 33.101 o
7 0 1 3.695 4.759 0.363 440.563 o
7 0 2 29.112 32.584 1.099 31.703 o
7 0 3 1703.110 1759.560 53.091 0.012 o
7 0 4 6.753 7.319 0.363 340.512 o
7 0 5 2857.190 2915.750 91.896 0.004 o
7 0 6 120.718 119.359 3.660 2.514 o
7 0 7 846.872 836.579 27.090 0.049 o
7 0 8 120.200 120.447 3.660 2.513 o
7 0 9 3.296 4.023 0.363 459.275 o
7 0 10 558.248 586.882 17.936 0.111 o
7 0 11 114.006 105.073 3.297 3.009 o
7 0 12 131.599 130.338 4.023 2.102 o
7 0 13 138.039 134.360 4.023 2.007 o
7 0 14 0.330 0.000 0.363 567.052 o
7 0 15 822.265 791.543 25.265 0.055 o
7 0 16 150.276 157.065 4.759 1.535 o
7 0 17 224.273 218.574 6.593 0.760 o
7 0 18 9.496 9.154 0.363 270.990 o
7 0 19 4.287 4.023 0.363 435.121 o
7 0 20 86.729 88.236 2.561 4.891 o
7 0 21 97.067 91.160 2.561 4.425 o
7 0 22 10.388 11.352 0.363 239.634 o
7 0 23 771.314 783.851 23.430 0.062 o
7 0 24 181.762 164.384 6.220 1.022 o
7 0 25 35.579 38.442 1.462 19.828 o
7 0 26 10.669 10.616 0.363 240.914 o
7 0 27 124.494 120.084 4.023 2.248 o
7 0 28 1.165 1.099 0.363 541.636 o
7 0 29 11.135 11.352 0.736 101.986 o
7 0 30 118.652 113.491 3.297 2.837 o
7 0 31 10.711 10.616 0.736 104.174 o
7 0 32 33.905 35.518 1.462 20.783 o
7 0 33 72.546 66.631 4.023 3.419 o
7 0 34 58.892 62.971 3.297 4.962 o
7 0 35 0.713 1.835 0.736 137.394 o
7 0 36 3.939 2.561 0.736 131.491 o
7 0 37 12.740 12.078 1.099 52.119 o
7 0 38 7.359 7.692 0.736 117.330 o
7 0 39 92.548 88.236 5.495 1.893 o
7 0 40 50.127 44.662 2.561 8.031 o
7 0 41 14.271 14.276 1.462 30.935 o
7 0 42 5.848 5.495 1.099 59.173 o
7 0 43 2.088 1.462 1.099 61.720 o
7 0 44 36.037 36.607 2.561 9.197 o
7 0 45 3.093 3.660 1.099 60.953 o
7 0 46 3.048 2.198 1.099 61.259 o
7 0 47 1.986 1.099 1.099 61.807 o
7 0 48 6.461 5.495 1.099 58.826 o
7 0 49 0.233 1.462 1.099 62.226 o
7 1 0 186.338 194.771 5.122 1.130 o
7 1 1 59.816 58.948 1.462 11.852 o
7 1 2 231.453 257.379 5.495 0.793 o
7 1 3 188.004 184.527 3.660 1.425 o
7 1 4 514.499 550.638 11.352 0.172 o
7 1 5 552.216 592.014 11.352 0.156 o
7 1 6 153.680 172.802 3.660 1.774 o
7 1 7 515.053 544.781 11.352 0.173 o
7 1 8 322.752 350.736 6.956 0.439 o
7 1 9 218.961 231.015 5.122 0.916 o
7 1 10 772.167 796.302 17.210 0.078 o
7 1 11 4147.020 4321.270 123.744 0.002 o
7 1 12 786.093 817.907 18.672 0.072 o
7 1 13 366.462 378.199 9.154 0.318 o
7 1 14 405.313 413.707 9.880 0.266 o
7 1 15 113.994 117.524 2.561 3.458 o
7 1 16 184.356 187.088 4.023 1.370 o
7 1 17 25.681 25.628 0.736 53.718 o
7 1 18 459.933 449.961 9.880 0.228 o
7 1 19 161.173 159.262 3.297 1.877 o
7 1 20 90.392 92.632 2.198 5.208 o
7 1 21 352.875 341.219 7.319 0.397 o
7 1 22 131.655 127.404 2.561 2.904 o
7 1 23 59.921 61.509 1.462 11.620 o
7 1 24 155.315 145.349 3.297 2.029 o
7 1 25 14.582 15.375 0.363 166.418 o
7 1 26 3.049 2.934 0.363 478.472 o
7 1 27 20.549 20.869 0.736 67.245 o
7 1 28 7.675 8.055 0.363 314.229 o
7 1 29 5.260 6.220 0.363 385.768 o
7 1 30 56.793 56.377 1.099 14.935 o
7 1 31 56.025 51.992 1.099 15.723 o
7 1 32 10.030 10.253 0.363 253.388 o
7 1 33 21.874 20.869 1.099 41.130 o
7 1 34 23.269 21.605 1.099 39.752 o
7 1 35 78.767 78.346 3.297 4.164 o
7 1 36 4.299 5.858 0.736 127.208 o
7 1 37 6.564 6.593 0.736 120.828 o
7 1 38 6.306 6.956 0.736 121.023 o
7 1 39 2.905 2.561 0.736 133.444 o
7 1 40 28.590 29.651 1.462 23.457 o
7 1 41 10.950 10.979 0.736 103.012 o
7 1 42 6.264 6.956 0.736 121.131 o
7 1 43 14.694 17.210 1.099 48.463 o
7 1 44 1.332 0.736 0.736 137.304 o
7 1 45 0.817 1.462 0.736 137.498 o
7 1 46 0.284 0.363 0.736 138.728 o
7 1 47 2.004 1.462 0.736 135.850 o
7 1 48 7.038 6.220 0.736 120.091 o
7 1 49 2.745 2.198 0.736 134.046 o
7 2 0 469.966 468.996 12.814 0.184 o
7 2 1 1345.660 1392.340 27.826 0.027 o
7 2 2 132.186 149.372 3.297 2.314 o
7 2 3 313.625 345.615 6.956 0.454 o
7 2 4 432.223 452.885 9.880 0.241 o
7 2 5 954.761 1002.790 21.232 0.050 o
7 2 6 429.000 434.214 9.517 0.253 o
7 2 7 157.643 165.483 3.660 1.771 o
7 2 8 91.793 94.457 2.198 5.095 o
7 2 9 62.877 71.762 1.462 10.374 o
7 2 10 621.407 631.555 13.550 0.122 o
7 2 11 1771.570 1783.710 47.596 0.013 o
7 2 12 276.597 287.402 6.593 0.573 o
7 2 13 323.466 332.065 8.055 0.409 o
7 2 14 104.032 108.732 2.561 3.882 o
7 2 15 11.758 13.913 0.363 204.252 o
7 2 16 174.888 179.759 3.660 1.548 o
7 2 17 21.914 21.968 0.363 96.918 o
7 2 18 7.893 8.418 0.363 306.481 o
7 2 19 19.547 19.407 0.363 115.289 o
7 2 20 90.295 88.236 1.835 5.936 o
7 2 21 94.156 92.995 1.835 5.558 o
7 2 22 71.204 68.466 1.462 9.472 o
7 2 23 183.157 177.934 4.023 1.410 o
7 2 24 57.209 55.652 1.099 14.921 o
7 2 25 37.786 39.541 1.099 24.846 o
7 2 26 148.193 146.811 3.660 1.971 o
7 2 27 93.862 99.588 2.561 4.387 o
7 2 28 168.931 170.614 4.023 1.546 o
7 2 29 11.641 12.451 0.363 214.837 o
7 2 30 42.671 45.398 1.099 21.340 o
7 2 31 47.673 47.596 1.099 19.020 o
7 2 32 2.722 3.297 0.363 481.971 o
7 2 33 7.722 8.055 0.736 115.880 o
7 2 34 39.664 33.683 1.462 19.324 o
7 2 35 13.826 14.276 0.736 90.751 o
7 2 36 13.123 13.177 0.736 94.078 o
7 2 37 17.183 18.309 1.099 45.963 o
7 2 38 16.677 17.210 0.736 79.878 o
7 2 39 71.557 75.049 2.934 5.085 o
7 2 40 38.127 39.904 1.835 14.428 o
7 2 41 7.700 7.319 0.736 116.922 o
7 2 42 19.198 20.133 1.099 43.570 o
7 2 43 11.429 12.078 1.099 53.145 o
7 2 44 4.154 4.023 0.736 129.549 o
7 2 45 2.683 2.198 0.736 134.155 o
7 2 46 11.470 10.979 1.099 53.535 o
7 2 47 4.294 4.396 0.736 128.847 o
7 2 48 2.211 2.561 0.736 134.647 o
7 2 49 3.126 2.934 0.736 132.697 o
7 3 0 742.986 772.872 23.793 0.063 o
7 3 1 1462.820 1622.260 35.145 0.020 o
7 3 2 525.886 544.781 10.979 0.173 o
7 3 3 48.910 53.817 1.835 11.684 o
7 3 4 4.219 5.122 0.363 423.439 o
7 3 5 428.495 439.335 9.517 0.252 o
7 3 6 99.228 107.270 2.198 4.480 o
7 3 7 492.246 513.658 10.979 0.189 o
7 3 8 135.743 132.898 3.297 2.383 o
7 3 9 57.297 57.849 1.099 14.621 o
7 3 10 539.545 511.833 14.649 0.143 o
7 3 11 20.098 19.770 0.363 111.233 o
7 3 12 93.350 93.358 2.198 5.046 o
7 3 13 201.458 190.385 4.759 1.128 o
7 3 14 160.584 165.483 4.023 1.636 o
7 3 15 46.898 45.761 1.099 19.630 o
7 3 16 32.867 32.221 0.736 39.890 o
7 3 17 88.466 88.599 1.835 6.042 o
7 3 18 290.368 291.425 5.858 0.584 o
7 3 19 223.563 213.442 4.759 0.975 o
7 3 20 177.952 176.835 3.660 1.534 o
7 3 21 67.266 68.466 1.462 9.991 o
7 3 22 98.511 96.291 2.198 4.743 o
7 3 23 83.412 86.038 2.198 5.749 o
7 3 24 127.806 131.800 3.297 2.517 o
7 3 25 18.148 17.573 0.363 129.543 o
7 3 26 39.415 38.805 1.099 24.236 o
7 3 27 88.060 89.698 2.198 5.400 o
7 3 28 34.424 35.145 0.736 36.774 o
7 3 29 10.688 11.352 0.363 235.283 o
7 3 30 96.540 98.116 2.561 4.316 o
7 3 31 43.235 43.563 1.099 21.485 o
7 3 32 47.702 46.497 1.462 15.528 o
7 3 33 28.883 27.826 1.099 33.417 o
7 3 34 21.643 24.166 1.099 40.020 o
7 3 35 14.733 14.276 0.736 88.386 o
7 3 36 5.899 5.495 0.736 123.862 o
7 3 37 11.130 10.979 0.736 102.515 o
7 3 38 38.292 40.277 1.835 14.370 o
7 3 39 26.843 30.750 1.462 23.862 o
7 3 40 53.723 49.058 2.561 7.665 o
7 3 41 1.797 2.198 0.736 135.604 o
7 3 42 15.228 13.913 0.736 87.577 o
7 3 43 3.369 2.198 0.736 132.929 o
7 3 44 7.948 7.692 0.736 115.763 o
7 3 45 4.985 4.759 0.736 126.897 o
7 3 46 13.167 12.451 1.099 51.633 o
7 3 47 6.844 8.055 0.736 118.210 o
7 3 48 0.506 1.099 0.736 138.091 o
7 3 49 4.259 4.023 1.462 34.607 o
7 4 0 230.080 246.399 7.692 0.620 o
7 4 1 138.429 142.416 3.297 2.273 o
7 4 2 62.607 68.829 1.835 9.057 o
7 4 3 486.365 517.318 10.979 0.191 o
7 4 4 233.464 248.224 5.495 0.801 o
7 4 5 1373.760 1437.370 34.419 0.023 o
7 4 6 128.032 132.898 3.297 2.504 o
7 4 7 84.951 98.116 2.198 5.343 o
7 4 8 356.770 360.626 8.055 0.362 o
7 4 9 582.501 584.685 13.550 0.134 o
7 4 10 342.885 351.109 8.418 0.369 o
7 4 11 104.375 98.489 2.561 4.038 o
7 4 12 200.691 195.506 4.396 1.177 o
7 4 13 219.722 218.201 4.759 0.981 o
7 4 14 158.689 156.329 3.297 1.922 o
7 4 15 270.059 264.335 5.858 0.655 o
7 4 16 373.677 388.079 7.692 0.344 o
7 4 17 107.506 107.270 2.198 4.158 o
7 4 18 39.694 39.904 0.736 30.207 o
7 4 19 16.357 15.748 0.363 149.398 o
7 4 20 49.720 50.893 1.099 17.770 o
7 4 21 324.614 336.097 7.319 0.432 o
7 4 22 2.859 2.934 0.363 483.038 o
7 4 23 159.077 157.065 3.660 1.798 o
7 4 24 114.797 108.006 2.934 3.253 o
7 4 25 171.088 158.889 3.297 1.772 o
7 4 26 11.202 11.352 0.363 228.040 o
7 4 27 157.884 161.087 4.396 1.569 o
7 4 28 64.274 62.971 1.462 10.815 o
7 4 29 164.280 165.483 4.023 1.605 o
7 4 30 63.437 61.146 1.462 11.084 o
7 4 31 139.380 140.218 3.660 2.114 o
7 4 32 17.624 17.936 0.736 76.793 o
7 4 33 10.486 11.352 0.736 103.778 o
7 4 34 24.698 23.793 1.099 37.831 o
7 4 35 13.043 13.913 0.736 93.307 o
7 4 36 12.771 13.913 0.736 94.037 o
7 4 37 15.442 17.573 1.099 47.699 o
7 4 38 0.012 0.000 0.736 139.162 o
7 4 39 9.651 10.253 0.736 107.609 o
7 4 40 7.294 9.154 0.736 115.554 o
7 4 41 2.725 3.297 0.736 133.102 o
7 4 42 2.304 1.835 0.736 135.089 o
7 4 43 16.447 16.474 1.099 47.324 o
7 4 44 29.497 30.387 1.835 16.741 o
7 4 45 3.410 3.660 0.736 131.450 o
7 4 46 3.301 3.297 0.736 132.019 o
7 4 47 10.577 9.517 0.736 106.064 o
7 4 48 0.972 0.363 0.736 137.977 o
7 5 0 128.161 130.701 4.023 2.140 o
7 5 1 667.830 711.363 17.210 0.093 o
7 5 2 110.258 123.381 2.934 3.179 o
7 5 3 290.804 310.096 7.319 0.494 o
7 5 4 48.831 50.157 1.462 14.853 o
7 5 5 338.873 340.856 9.154 0.354 o
7 5 6 411.712 397.969 10.253 0.260 o
7 5 7 346.198 353.670 8.791 0.353 o
7 5 8 9.056 9.154 0.363 278.534 o
7 5 9 262.247 281.908 7.319 0.560 o
7 5 10 484.938 480.348 12.451 0.181 o
7 5 11 361.080 360.626 9.154 0.329 o
7 5 12 130.100 129.239 2.934 2.703 o
7 5 13 299.665 292.524 6.593 0.529 o
7 5 14 67.536 64.806 1.462 10.207 o
7 5 15 65.310 69.564 1.462 10.185 o
7 5 16 234.440 228.454 5.122 0.866 o
7 5 17 581.348 551.737 12.451 0.145 o
7 5 18 11.048 10.979 0.363 232.802 o
7 5 19 115.349 112.029 2.198 3.801 o
7 5 20 100.561 100.314 1.835 5.013 o
7 5 21 26.629 27.090 0.736 51.143 o
7 5 22 493.250 474.853 9.880 0.208 o
7 5 23 38.260 39.178 0.736 31.598 o
7 5 24 202.283 205.024 4.396 1.143 o
7 5 25 10.119 10.616 0.363 249.198 o
7 5 26 90.883 92.995 2.198 5.174 o
7 5 27 4.493 4.759 0.363 421.198 o
7 5 28 97.951 102.149 2.934 3.765 o
7 5 29 5.218 5.858 0.363 390.956 o
7 5 30 35.054 36.244 1.099 27.108 o
7 5 31 69.652 72.125 1.835 8.177 o
7 5 32 31.159 32.221 1.462 22.181 o
7 5 33 79.159 84.939 2.934 4.628 o
7 5 34 47.841 44.662 1.835 12.506 o
7 5 35 28.161 28.925 1.462 23.725 o
7 5 36 6.229 5.495 0.736 123.050 o
7 5 37 9.456 9.154 0.736 109.665 o
7 5 38 5.519 5.858 0.736 124.345 o
7 5 39 39.539 39.178 1.835 14.254 o
7 5 40 6.805 6.593 0.736 120.210 o
7 5 41 14.366 16.111 1.099 49.182 o
7 5 42 0.961 1.835 0.736 137.070 o
7 5 43 5.124 4.759 0.736 126.577 o
7 5 44 8.991 9.517 1.099 55.901 o
7 5 45 10.791 9.517 0.736 105.472 o
7 5 46 9.450 9.154 0.736 109.681 o
7 5 47 2.838 2.561 0.736 133.564 o
7 5 48 6.215 6.956 0.736 121.254 o
7 6 0 846.439 847.195 28.925 0.046 o
7 6 1 52.262 52.355 1.835 11.320 o
7 6 2 799.833 793.378 17.573 0.074 o
7 6 3 179.785 174.274 4.023 1.448 o
7 6 4 23.892 25.628 0.736 56.633 o
7 6 5 332.686 348.538 8.418 0.379 o
7 6 6 50.673 50.157 1.099 17.582 o
7 6 7 231.764 249.323 7.319 0.644 o
7 6 8 326.677 343.054 8.791 0.375 o
7 6 9 181.197 175.373 4.396 1.353 o
7 6 10 33.377 34.419 1.099 28.555 o
7 6 11 150.726 155.966 3.660 1.892 o
7 6 12 257.589 259.939 6.220 0.663 o
7 6 13 95.072 97.017 1.835 5.392 o
7 6 14 50.946 50.893 1.099 17.379 o
7 6 15 632.295 620.566 12.451 0.127 o
7 6 16 86.706 84.576 1.835 6.293 o
7 6 17 0.771 1.835 0.363 542.158 o
7 6 18 146.303 144.987 2.934 2.295 o
7 6 19 128.406 124.843 2.198 3.227 o
7 6 20 165.188 165.846 3.297 1.798 o
7 6 21 26.134 26.364 0.736 52.439 o
7 6 22 114.010 114.963 2.198 3.797 o
7 6 23 338.404 330.603 6.956 0.432 o
7 6 24 1.354 1.462 0.363 534.017 o
7 6 25 129.513 130.701 2.934 2.701 o
7 6 26 8.243 8.791 0.363 296.380 o
7 6 27 10.403 9.154 0.363 256.168 o
7 6 28 2.940 3.297 0.363 476.714 o
7 6 29 6.309 6.956 0.363 353.916 o
7 6 30 2.554 2.561 0.363 494.721 o
7 6 31 65.540 62.235 2.198 7.731 o
7 6 32 20.200 21.968 1.099 42.024 o
7 6 33 36.059 35.881 1.462 20.068 o
7 6 34 6.941 7.319 0.736 118.919 o
7 6 35 6.574 7.319 0.736 119.870 o
7 6 36 9.995 11.715 1.099 54.373 o
7 6 37 30.857 28.562 1.835 16.662 o
7 6 38 35.993 36.244 1.835 15.099 o
7 6 39 4.465 5.122 0.736 127.665 o
7 6 40 8.176 8.418 0.736 114.169 o
7 6 41 62.029 66.268 2.934 5.633 o
7 6 42 2.493 2.934 0.736 133.844 o
7 6 43 11.758 11.715 0.736 99.771 o
7 6 44 2.826 2.934 0.736 133.249 o
7 6 45 2.440 2.198 0.736 134.567 o
7 6 46 6.635 5.858 0.736 121.584 o
7 6 47 12.381 11.352 1.099 52.687 o
7 6 48 1.086 0.000 0.736 138.056 o
7 7 0 208.220 221.870 10.253 0.483 o
7 7 1 162.202 172.076 4.396 1.495 o
7 7 2 529.699 517.691 13.550 0.153 o
7 7 3 381.547 391.013 9.880 0.287 o
7 7 4 463.493 456.545 12.451 0.192 o
7 7 5 227.600 228.454 5.122 0.890 o
7 7 6 83.603 86.401 2.198 5.728 o
7 7 7 486.376 499.745 11.352 0.190 o
7 7 8 47.118 42.465 1.099 20.164 o
7 7 9 858.266 835.480 22.694 0.057 o
7 7 10 321.324 319.987 7.319 0.446 o
7 7 11 61.483 62.235 1.462 11.307 o
7 7 12 228.197 225.893 4.759 0.932 o
7 7 13 256.847 245.663 5.122 0.767 o
7 7 14 135.473 133.261 2.934 2.569 o
7 7 15 661.086 641.072 12.451 0.119 o
7 7 16 70.726 71.389 1.462 9.347 o
7 7 17 690.535 649.853 12.814 0.112 o
7 7 18 32.800 32.947 0.736 39.570 o
7 7 19 313.754 324.382 6.220 0.498 o
7 7 20 80.279 80.917 1.462 7.764 o
7 7 21 178.658 182.692 4.023 1.425 o
7 7 22 104.873 106.172 2.198 4.278 o
7 7 23 14.516 14.276 0.363 172.281 o
7 7 24 2.142 2.561 0.363 504.368 o
7 7 25 6.705 6.956 0.363 345.387 o
7 7 26 67.412 68.829 1.835 8.558 o
7 7 27 50.274 51.992 1.462 14.339 o
7 7 28 150.424 149.372 4.023 1.802 o
7 7 29 7.170 7.692 0.363 327.975 o
7 7 30 57.317 61.872 2.198 8.414 o
7 7 31 54.681 55.279 1.835 10.802 o
7 7 32 38.980 38.805 1.835 14.378 o
7 7 33 81.926 80.917 3.660 3.561 o
7 7 34 4.470 4.396 0.736 128.462 o
7 7 35 26.551 27.826 1.462 24.460 o
7 7 36 1.601 2.198 0.736 135.903 o
7 7 37 39.242 37.706 2.561 8.957 o
7 7 38 26.329 25.628 1.462 24.915 o
7 7 39 34.581 35.881 1.835 15.373 o
7 7 40 12.877 13.913 1.099 51.280 o
7 7 41 5.282 6.220 0.736 124.478 o
7 7 42 9.405 11.352 0.736 106.770 o
7 7 43 4.164 4.023 0.736 129.527 o
7 7 44 10.008 10.616 0.736 106.120 o
7 7 45 19.209 12.451 1.462 29.639 o
7 7 46 2.100 2.934 0.736 134.520 o
7 7 47 6.267 5.858 0.736 122.505 o
7 8 0 496.244 490.591 18.672 0.121 o
7 8 1 54.974 61.509 1.462 12.476 o
7 8 2 982.511 969.477 23.067 0.047 o
7 8 3 377.767 383.694 9.880 0.291 o
7 8 4 443.696 453.984 10.616 0.225 o
7 8 5 203.331 203.562 5.495 0.980 o
7 8 6 974.310 1020.000 28.189 0.040 o
7 8 7 49.599 49.058 1.099 18.110 o
7 8 8 20.268 21.232 0.736 67.445 o
7 8 9 295.713 283.007 7.319 0.506 o
7 8 10 208.944 206.859 4.759 1.053 o
7 8 11 28.600 28.562 0.736 47.299 o
7 8 12 83.759 85.675 1.835 6.459 o
7 8 13 28.256 28.189 0.736 48.023 o
7 8 14 257.030 269.457 6.956 0.603 o
7 8 15 69.901 68.093 1.462 9.664 o
7 8 16 225.601 218.201 5.122 0.915 o
7 8 17 256.581 246.399 5.495 0.737 o
7 8 18 26.205 27.463 0.736 51.498 o
7 8 19 24.347 23.430 0.363 84.143 o
7 8 20 188.037 191.847 4.023 1.329 o
7 8 21 49.243 47.596 1.099 18.476 o
7 8 22 37.566 38.442 0.736 32.462 o
7 8 23 107.811 108.006 2.198 4.133 o
7 8 24 22.559 23.067 0.736 61.229 o
7 8 25 139.959 145.712 2.934 2.388 o
7 8 26 92.056 88.962 2.198 5.216 o
7 8 27 101.636 98.116 2.561 4.137 o
7 8 28 122.831 122.645 3.297 2.678 o
7 8 29 73.129 76.884 2.198 6.655 o
7 8 30 27.536 28.562 1.099 34.083 o
7 8 31 15.619 16.474 0.736 83.356 o
7 8 32 24.851 25.265 1.099 37.171 o
7 8 33 41.690 44.300 1.835 13.487 o
7 8 34 20.136 20.133 1.099 42.811 o
7 8 35 3.557 2.934 0.736 131.875 o
7 8 36 14.969 15.375 1.099 48.990 o
7 8 37 18.754 19.035 1.462 28.684 o
7 8 38 19.022 19.407 1.462 28.529 o
7 8 39 1.711 1.462 0.736 136.285 o
7 8 40 10.114 9.880 0.736 106.845 o
7 8 41 22.120 20.869 1.099 40.937 o
7 8 42 0.192 1.462 0.736 138.241 o
7 8 43 9.723 8.791 1.099 55.640 o
7 8 44 17.633 19.035 1.462 29.064 o
7 8 45 10.118 8.791 1.099 55.357 o
7 8 46 10.213 10.979 1.099 54.485 o
7 8 47 5.151 5.495 0.736 125.656 o
7 9 0 243.545 244.565 7.692 0.598 o
7 9 1 898.658 885.637 22.331 0.054 o
7 9 2 551.532 548.077 12.451 0.153 o
7 9 3 641.098 657.546 14.649 0.111 o
7 9 4 1342.230 1340.720 28.562 0.027 o
7 9 5 203.014 206.123 5.122 1.029 o
7 9 6 351.487 315.228 8.791 0.366 o
7 9 7 757.673 731.133 22.694 0.066 o
7 9 8 53.807 51.619 1.099 16.404 o
7 9 9 408.698 412.245 10.253 0.258 o
7 9 10 75.126 75.422 1.835 7.533 o
7 9 11 196.797 192.210 4.396 1.208 o
7 9 12 17.738 17.936 0.363 131.083 o
7 9 13 324.920 317.426 6.956 0.457 o
7 9 14 25.662 27.826 0.736 52.045 o
7 9 15 64.593 65.169 1.462 10.604 o
7 9 16 2.127 2.198 0.363 508.881 o
7 9 17 237.127 226.992 4.759 0.896 o
7 9 18 87.662 86.038 1.835 6.179 o
7 9 19 224.344 220.036 5.122 0.917 o
7 9 20 152.226 153.032 3.297 2.019 o
7 9 21 24.951 26.727 0.736 54.003 o
7 9 22 18.965 19.035 0.363 119.767 o
7 9 23 2.929 3.660 0.363 472.592 o
7 9 24 4.019 4.396 0.363 437.102 o
7 9 25 231.926 226.992 4.759 0.915 o
7 9 26 11.646 12.451 0.363 214.773 o
7 9 27 1.212 1.099 0.363 540.690 o
7 9 28 60.490 57.476 1.835 9.939 o
7 9 29 72.510 75.049 2.561 5.852 o
7 9 30 87.648 85.675 3.297 3.831 o
7 9 31 21.774 22.331 1.099 40.634 o
7 9 32 8.645 8.055 0.736 113.391 o
7 9 33 3.414 3.297 0.736 131.799 o
7 9 34 29.650 30.024 1.462 23.040 o
7 9 35 7.940 8.791 0.736 114.304 o
7 9 36 17.749 17.573 1.099 45.800 o
7 9 37 6.701 7.319 0.736 119.542 o
7 9 38 12.305 10.616 1.099 53.032 o
7 9 39 2.890 2.561 1.462 34.897 o
7 9 40 3.036 4.023 1.099 60.901 o
7 9 41 15.882 15.748 1.099 48.088 o
7 9 42 0.936 0.363 0.736 138.020 o
7 9 43 0.082 -0.363 0.736 139.098 o
7 9 44 2.514 2.561 0.736 134.133 o
7 9 45 0.722 0.363 0.736 138.263 o
7 9 46 4.114 3.660 0.736 130.015 o
7 9 47 2.650 2.561 0.736 133.897 o
7 10 0 578.551 582.860 18.309 0.106 o
7 10 1 69.035 69.927 1.462 9.657 o
7 10 2 303.598 308.997 6.593 0.509 o
7 10 3 196.035 196.242 4.759 1.140 o
7 10 4 140.785 140.954 3.297 2.250 o
7 10 5 62.055 62.235 1.462 11.216 o
7 10 6 44.050 45.398 1.099 20.786 o
7 10 7 240.659 249.686 6.220 0.715 o
7 10 8 131.104 129.975 2.934 2.678 o
7 10 9 686.250 624.225 14.276 0.108 o
7 10 10 123.245 121.546 2.561 3.166 o
7 10 11 605.377 602.993 16.111 0.113 o
7 10 12 327.237 317.426 6.593 0.468 o
7 10 13 450.583 437.510 9.517 0.241 o
7 10 14 68.388 66.268 1.462 9.987 o
7 10 15 181.733 171.713 4.023 1.443 o
7 10 16 135.740 136.931 2.934 2.532 o
7 10 17 39.165 38.442 0.736 31.174 o
7 10 18 223.030 222.596 4.759 0.959 o
7 10 19 160.902 155.966 3.297 1.899 o
7 10 20 53.344 55.652 1.099 15.959 o
7 10 21 69.855 69.192 1.462 9.598 o
7 10 22 90.879 91.896 1.835 5.786 o
7 10 23 105.287 103.248 2.561 3.930 o
7 10 24 204.390 203.199 4.396 1.137 o
7 10 25 6.900 6.956 0.363 341.238 o
7 10 26 93.141 94.094 2.198 5.039 o
7 10 27 134.362 124.117 3.297 2.473 o
7 10 28 25.126 24.529 1.099 37.239 o
7 10 29 32.940 32.584 1.462 21.549 o
7 10 30 19.155 19.770 1.099 43.752 o
7 10 31 51.724 49.058 1.835 11.623 o
7 10 32 3.989 4.759 0.736 129.114 o
7 10 33 30.850 31.848 1.462 22.343 o
7 10 34 13.705 13.550 0.736 92.031 o
7 10 35 14.153 13.913 0.736 90.370 o
7 10 36 2.044 3.297 0.736 134.308 o
7 10 37 74.721 77.620 4.023 3.292 o
7 10 38 12.456 11.715 1.462 31.866 o
7 10 39 9.768 9.517 1.099 55.348 o
7 10 40 10.217 11.352 1.835 21.256 o
7 10 41 28.286 27.090 1.462 23.994 o
7 10 42 6.518 6.220 0.736 121.421 o
7 10 43 2.717 3.660 0.736 132.783 o
7 10 44 7.825 9.154 0.736 114.124 o
7 10 45 11.911 12.451 0.736 98.346 o
7 10 46 1.670 1.462 0.736 136.344 o
7 11 0 168.874 162.559 5.495 1.221 o
7 11 1 5.944 6.593 0.363 365.961 o
7 11 2 88.783 86.774 1.835 6.080 o
7 11 3 169.572 166.582 4.023 1.557 o
7 11 4 258.974 255.917 6.220 0.664 o
7 11 5 196.362 198.803 4.396 1.192 o
7 11 6 181.859 192.946 4.023 1.367 o
7 11 7 229.314 228.091 5.122 0.884 o
7 11 8 11.116 12.451 0.363 221.735 o
7 11 9 135.535 136.558 2.934 2.539 o
7 11 10 74.716 71.762 1.835 7.729 o
7 11 11 126.364 120.820 2.934 2.859 o
7 11 12 223.321 209.419 4.759 0.984 o
7 11 13 139.952 138.756 2.934 2.445 o
7 11 14 97.163 95.192 1.835 5.327 o
7 11 15 6.051 7.319 0.363 355.585 o
7 11 16 110.236 105.073 2.561 3.746 o
7 11 17 100.577 104.710 2.198 4.477 o
7 11 18 210.461 208.683 5.122 0.993 o
7 11 19 87.137 91.896 2.198 5.391 o
7 11 20 2.978 2.934 0.363 480.175 o
7 11 21 342.401 330.603 7.319 0.415 o
7 11 22 46.226 47.959 1.099 19.474 o
7 11 23 11.555 11.715 0.363 220.781 o
7 11 24 50.725 52.355 1.462 14.204 o
7 11 25 238.354 212.716 5.495 0.841 o
7 11 26 38.815 38.079 1.099 24.700 o
7 11 27 8.207 8.055 0.363 303.953 o
7 11 28 20.337 22.331 0.736 66.198 o
7 11 29 77.144 79.445 4.023 3.237 o
7 11 30 15.276 14.276 0.736 86.990 o
7 11 31 13.369 15.748 1.099 50.143 o
7 11 32 0.032 0.363 0.736 138.975 o
7 11 33 8.945 9.880 0.736 110.073 o
7 11 34 5.160 5.122 0.736 126.073 o
7 11 35 10.236 10.616 0.736 105.488 o
7 11 36 8.169 8.055 0.736 114.679 o
7 11 37 1.519 2.198 0.363 522.555 o
7 11 38 16.380 17.210 1.099 47.076 o
7 11 39 0.485 0.000 0.736 138.708 o
7 11 40 14.335 13.913 1.099 50.104 o
7 11 41 0.212 1.099 0.736 138.419 o
7 11 42 1.445 0.363 0.736 137.399 o
7 11 43 14.977 15.748 1.099 48.830 o
7 11 44 0.828 0.736 0.736 137.927 o
7 11 45 4.669 4.759 0.736 127.616 o
7 11 46 0.498 0.736 0.736 138.305 o
7 12 0 52.941 55.652 1.835 11.006 o
7 12 1 71.295 67.367 1.462 9.530 o
7 12 2 180.574 182.330 4.023 1.413 o
7 12 3 84.130 86.774 1.835 6.394 o
7 12 4 83.219 84.939 1.835 6.524 o
7 12 5 58.454 60.410 1.462 11.960 o
7 12 6 23.115 23.430 0.736 59.891 o
7 12 7 257.376 257.741 5.858 0.693 o
7 12 8 90.884 89.335 1.835 5.865 o
7 12 9 6.883 7.692 0.363 333.875 o
7 12 10 10.855 10.979 0.363 235.568 o
7 12 11 120.482 116.062 2.561 3.304 o
7 12 12 39.965 38.079 1.099 24.146 o
7 12 13 415.492 414.806 9.154 0.273 o
7 12 14 176.103 169.879 3.660 1.579 o
7 12 15 16.802 16.474 0.363 143.054 o
7 12 16 35.240 36.980 1.099 26.809 o
7 12 17 148.089 146.811 3.660 1.972 o
7 12 18 97.968 96.654 2.198 4.759 o
7 12 19 10.999 10.253 0.363 238.740 o
7 12 20 17.790 18.309 0.363 129.482 o
7 12 21 130.117 129.602 2.561 2.913 o
7 12 22 28.523 28.189 0.736 47.657 o
7 12 23 122.715 121.919 3.297 2.687 o
7 12 24 39.132 36.980 1.099 24.813 o
7 12 25 32.196 32.221 0.736 40.629 o
7 12 26 32.228 32.584 1.099 29.769 o
7 12 27 23.467 23.430 1.099 38.898 o
7 12 28 1.809 2.198 0.363 516.100 o
7 12 29 10.538 9.517 0.736 106.173 o
7 12 30 27.797 27.463 1.099 34.281 o
7 12 31 12.725 12.451 0.736 96.130 o
7 12 32 17.668 17.936 0.736 76.691 o
7 12 33 8.456 8.418 0.736 113.411 o
7 12 34 47.621 48.332 1.835 12.266 o
7 12 35 11.744 13.177 0.736 97.809 o
7 12 36 2.621 3.297 0.363 484.389 o
7 12 37 22.523 23.793 1.099 39.483 o
7 12 38 7.314 7.692 0.736 117.449 o
7 12 39 9.203 8.418 0.736 111.371 o
7 12 40 8.971 9.154 0.736 110.997 o
7 12 41 2.461 2.561 0.736 134.224 o
7 12 42 18.125 17.573 1.099 45.491 o
7 12 43 4.914 5.495 0.736 126.210 o
7 12 44 9.157 10.253 0.736 108.974 o
7 12 45 2.466 2.561 0.736 134.215 o
7 13 0 63.622 63.334 2.198 7.838 o
7 13 1 10.307 12.078 0.363 235.534 o
7 13 2 6.638 6.956 0.363 346.814 o
7 13 3 36.397 34.046 0.736 35.417 o
7 13 4 218.996 215.640 5.122 0.945 o
7 13 5 185.868 190.385 3.660 1.419 o
7 13 6 219.271 219.300 4.759 0.981 o
7 13 7 627.905 619.467 13.913 0.120 o
7 13 8 52.383 52.718 1.099 16.661 o
7 13 9 365.535 365.385 8.055 0.352 o
7 13 10 102.511 107.270 2.198 4.348 o
7 13 11 202.506 195.144 4.396 1.168 o
7 13 12 73.218 74.686 1.835 7.732 o
7 13 13 195.505 187.088 4.023 1.296 o
7 13 14 32.702 32.584 1.099 29.486 o
7 13 15 144.531 131.074 2.934 2.433 o
7 13 16 56.403 58.575 1.462 12.483 o
7 13 17 145.572 138.756 3.297 2.199 o
7 13 18 39.894 39.904 1.099 23.751 o
7 13 19 41.561 42.838 1.099 22.344 o
7 13 20 81.859 82.741 1.835 6.703 o
7 13 21 18.730 19.407 0.363 120.062 o
7 13 22 23.686 23.793 0.736 58.559 o
7 13 23 1.487 1.099 0.363 535.025 o
7 13 24 9.466 9.154 0.363 271.500 o
7 13 25 1.484 1.835 0.363 527.277 o
7 13 26 32.620 31.485 1.099 29.864 o
7 13 27 3.680 3.660 0.363 454.344 o
7 13 28 1.145 1.462 0.363 538.349 o
7 13 29 30.646 33.320 1.099 30.508 o
7 13 30 6.398 6.220 0.363 360.035 o
7 13 31 23.622 23.793 1.099 38.642 o
7 13 32 2.366 4.023 0.363 481.790 o
7 13 33 7.505 8.418 0.736 115.975 o
7 13 34 0.532 0.363 0.363 560.557 o
7 13 35 15.870 16.837 0.736 82.289 o
7 13 36 6.781 8.055 0.736 118.375 o
7 13 37 1.869 1.835 0.363 518.814 o
7 13 38 0.958 1.099 0.363 545.770 o
7 13 39 2.297 2.198 0.736 134.805 o
7 13 40 13.556 14.276 0.736 91.464 o
7 13 41 0.774 1.099 0.736 137.776 o
7 13 42 11.465 13.177 1.099 52.689 o
7 13 43 4.303 4.396 0.736 128.826 o
7 13 44 2.538 1.835 0.363 503.598 o
7 13 45 2.572 2.561 0.736 134.032 o
7 14 0 137.948 134.733 8.055 0.874 o
7 14 1 71.626 68.466 1.835 8.164 o
7 14 2 100.455 103.248 2.561 4.089 o
7 14 3 49.836 51.619 1.099 17.616 o
7 14 4 306.716 311.195 6.593 0.503 o
7 14 5 111.806 114.590 2.561 3.560 o
7 14 6 73.206 71.026 1.462 9.066 o
7 14 7 27.338 26.727 0.736 50.364 o
7 14 8 119.419 120.084 2.561 3.280 o
7 14 9 44.779 46.497 1.099 20.288 o
7 14 10 149.614 146.811 3.660 1.954 o
7 14 11 39.399 41.003 1.099 23.726 o
7 14 12 55.576 55.652 1.099 15.349 o
7 14 13 72.138 68.466 1.462 9.354 o
7 14 14 18.255 20.133 0.736 72.885 o
7 14 15 64.043 60.047 1.462 11.075 o
7 14 16 309.349 299.480 7.692 0.459 o
7 14 17 12.343 13.550 0.363 199.437 o
7 14 18 60.811 60.410 1.462 11.564 o
7 14 19 58.434 53.454 1.462 12.580 o
7 14 20 1.833 1.835 0.363 519.612 o
7 14 21 100.164 101.776 2.561 4.124 o
7 14 22 12.880 12.814 0.363 197.465 o
7 14 23 107.975 101.776 2.934 3.499 o
7 14 24 1.792 2.561 0.363 512.381 o
7 14 25 15.670 13.550 0.736 86.911 o
7 14 26 0.820 1.462 0.363 544.917 o
7 14 27 43.683 43.201 1.462 16.917 o
7 14 28 57.745 59.674 2.198 8.470 o
7 14 29 0.011 0.736 0.363 566.246 o
7 14 30 43.903 46.497 1.835 12.966 o
7 14 31 5.113 4.396 0.363 410.673 o
7 14 32 43.530 47.596 1.835 12.939 o
7 14 33 28.255 30.387 1.462 23.447 o
7 14 34 51.010 50.893 2.198 9.464 o
7 14 35 26.112 26.727 1.099 35.723 o
7 14 36 29.686 28.925 1.099 32.517 o
7 14 37 34.678 35.881 1.462 20.488 o
7 14 38 34.576 35.881 1.462 20.520 o
7 14 39 0.691 1.099 0.736 137.875 o
7 14 40 8.350 9.517 0.736 112.201 o
7 14 41 7.094 7.319 0.736 118.519 o
7 14 42 4.979 5.858 0.736 125.633 o
7 14 43 15.992 16.474 1.099 47.698 o
7 14 44 4.723 5.495 0.736 126.653 o
7 15 0 42.670 41.739 1.462 17.370 o
7 15 1 99.225 97.753 2.561 4.227 o
7 15 2 209.907 208.320 5.122 0.996 o
7 15 3 32.160 31.848 0.736 40.877 o
7 15 4 161.169 164.021 4.023 1.637 o
7 15 5 73.745 75.422 1.835 7.653 o
7 15 6 250.851 250.422 6.593 0.660 o
7 15 7 4.902 5.122 0.363 407.074 o
7 15 8 18.800 18.309 0.736 73.698 o
7 15 9 121.095 125.216 2.934 2.922 o
7 15 10 68.096 68.829 1.835 8.489 o
7 15 11 45.723 45.035 1.099 20.206 o
7 15 12 160.010 160.361 4.396 1.556 o
7 15 13 11.810 11.352 0.363 219.800 o
7 15 14 25.948 28.189 0.736 51.340 o
7 15 15 163.093 161.087 3.660 1.739 o
7 15 16 103.793 100.677 2.198 4.428 o
7 15 17 55.451 55.279 1.462 12.965 o
7 15 18 4.823 4.759 0.363 413.279 o
7 15 19 3.529 2.934 0.363 466.843 o
7 15 20 22.009 20.869 0.736 64.344 o
7 15 21 2.539 2.561 0.363 495.075 o
7 15 22 114.819 105.073 3.660 2.720 o
7 15 23 33.403 32.584 1.462 21.401 o
7 15 24 13.416 11.715 0.736 95.257 o
7 15 25 12.124 11.715 0.736 98.767 o
7 15 26 64.504 60.773 2.198 7.869 o
7 15 27 107.297 108.732 4.023 2.550 o
7 15 28 25.146 24.892 1.099 37.090 o
7 15 29 13.305 13.550 0.736 93.094 o
7 15 30 42.685 41.376 1.835 13.562 o
7 15 31 0.332 0.000 0.363 567.032 o
7 15 32 30.138 31.848 1.462 22.576 o
7 15 33 2.641 1.835 0.736 134.534 o
7 15 34 22.504 21.968 1.099 40.205 o
7 15 35 37.958 42.102 1.835 14.273 o
7 15 36 3.078 2.934 0.736 132.785 o
7 15 37 9.703 10.253 0.736 107.465 o
7 15 38 5.135 5.122 0.736 126.130 o
7 15 39 18.491 21.232 1.099 43.697 o
7 15 40 15.702 17.210 1.099 47.634 o
7 15 41 8.738 9.880 0.736 110.642 o
7 15 42 0.185 1.099 0.736 138.447 o
7 15 43 3.224 4.396 0.736 131.088 o
7 16 0 73.114 73.960 2.561 5.849 o
7 16 1 77.570 78.346 1.835 7.207 o
7 16 2 55.637 54.553 1.462 12.999 o
7 16 3 40.222 41.003 1.099 23.347 o
7 16 4 22.984 23.430 0.736 60.125 o
7 16 5 14.678 14.649 0.363 168.922 o
7 16 6 31.712 33.320 0.736 40.556 o
7 16 7 50.126 48.332 1.462 14.768 o
7 16 8 205.495 207.584 5.858 0.916 o
7 16 9 80.390 80.544 2.198 6.082 o
7 16 10 74.356 73.960 1.835 7.664 o
7 16 11 8.500 7.692 0.363 301.846 o
7 16 12 5.327 5.858 0.363 388.423 o
7 16 13 57.064 58.212 1.835 10.312 o
7 16 14 115.589 117.524 2.934 3.124 o
7 16 15 138.981 126.678 3.297 2.381 o
7 16 16 10.819 10.253 0.363 241.377 o
7 16 17 19.834 20.506 0.736 69.093 o
7 16 18 49.091 46.860 1.099 18.654 o
7 16 19 18.050 16.474 0.363 133.958 o
7 16 20 64.626 68.829 1.835 8.843 o
7 16 21 76.108 81.642 2.561 5.513 o
7 16 22 9.399 9.154 0.736 109.820 o
7 16 23 5.979 6.593 0.363 365.187 o
7 16 24 4.580 5.495 0.363 410.300 o
7 16 25 8.546 8.791 0.736 112.658 o
7 16 26 30.593 28.562 1.462 22.970 o
7 16 27 41.626 38.442 1.462 18.095 o
7 16 28 0.183 0.363 0.363 566.492 o
7 16 29 18.219 17.210 0.736 76.259 o
7 16 30 4.673 5.122 0.736 127.196 o
7 16 31 2.429 1.835 0.363 506.112 o
7 16 32 25.841 28.562 1.099 35.264 o
7 16 33 6.808 7.319 0.736 119.266 o
7 16 34 3.582 4.396 0.736 130.356 o
7 16 35 1.396 1.099 0.736 136.979 o
7 16 36 4.221 4.023 0.736 129.405 o
7 16 37 4.051 4.396 0.736 129.371 o
7 16 38 3.939 4.023 0.736 130.003 o
7 16 39 0.442 0.736 0.736 138.366 o
7 16 40 8.766 9.880 0.736 110.564 o
7 16 41 0.892 1.099 0.736 137.631 o
7 16 42 1.365 1.462 0.736 136.775 o
7 17 0 338.669 344.879 12.451 0.265 o
7 17 1 102.807 102.512 2.934 3.626 o
7 17 2 192.861 192.946 4.759 1.165 o
7 17 3 103.229 102.149 2.934 3.620 o
7 17 4 9.113 9.880 0.363 271.330 o
7 17 5 47.151 46.134 1.462 15.700 o
7 17 6 6.303 6.220 0.363 362.120 o
7 17 7 20.701 21.605 0.736 66.195 o
7 17 8 8.416 8.791 0.363 293.180 o
7 17 9 153.692 150.844 4.023 1.764 o
7 17 10 11.161 11.352 0.363 228.599 o
7 17 11 2.342 2.198 0.363 503.930 o
7 17 12 81.294 82.379 2.198 5.974 o
7 17 13 13.059 13.913 0.363 189.242 o
7 17 14 24.856 23.793 0.736 56.555 o
7 17 15 106.456 94.094 2.561 4.041 o
7 17 16 42.250 39.541 1.099 22.764 o
7 17 17 225.713 225.530 6.220 0.785 o
7 17 18 35.604 37.343 1.099 26.519 o
7 17 19 44.514 48.332 1.462 16.069 o
7 17 20 46.049 49.058 2.561 8.151 o
7 17 21 136.063 131.800 6.956 1.091 o
7 17 22 17.834 19.035 1.099 45.130 o
7 17 23 26.390 24.529 1.462 25.084 o
7 17 24 20.069 19.770 0.736 69.371 o
7 17 25 38.227 37.706 1.462 19.157 o
7 17 26 10.435 10.979 0.736 104.435 o
7 17 27 23.989 23.067 1.099 38.639 o
7 17 28 26.090 24.892 1.099 36.400 o
7 17 29 58.021 59.674 3.297 5.038 o
7 17 30 10.362 10.616 0.736 105.140 o
7 17 31 4.891 4.759 0.736 127.113 o
7 17 32 9.798 9.880 0.736 107.719 o
7 17 33 42.108 41.003 2.198 10.812 o
7 17 34 0.472 1.099 0.363 555.027 o
7 17 35 8.625 9.880 0.736 110.950 o
7 17 36 0.041 0.363 0.736 138.967 o
7 17 37 5.255 6.593 0.736 124.091 o
7 17 38 40.374 44.300 1.835 13.698 o
7 17 39 6.044 7.319 0.736 121.229 o
7 17 40 3.135 3.297 0.736 132.337 o
7 17 41 1.564 2.198 0.736 135.958 o
7 18 0 0.805 2.198 0.363 537.776 o
7 18 1 81.628 81.280 2.198 5.987 o
7 18 2 15.657 15.748 0.363 155.193 o
7 18 3 32.074 30.750 1.099 30.420 o
7 18 4 16.166 15.748 0.736 82.900 o
7 18 5 17.443 17.936 0.736 77.214 o
7 18 6 48.065 46.860 1.462 15.402 o
7 18 7 34.850 34.782 1.099 27.621 o
7 18 8 114.948 117.887 2.934 3.135 o
7 18 9 245.416 243.103 6.593 0.680 o
7 18 10 89.079 85.302 2.934 4.288 o
7 18 11 92.998 92.259 2.198 5.089 o
7 18 12 19.464 19.035 0.736 71.444 o
7 18 13 109.579 99.588 3.297 3.156 o
7 18 14 8.499 9.517 0.363 285.122 o
7 18 15 4.272 4.396 0.363 430.944 o
7 18 16 81.973 85.302 2.561 5.159 o
7 18 17 50.074 48.332 1.835 11.909 o
7 18 18 40.680 42.838 1.462 17.754 o
7 18 19 34.026 32.947 1.462 21.147 o
7 18 20 14.220 15.748 0.736 87.810 o
7 18 21 61.640 55.652 3.660 4.275 o
7 18 22 6.657 7.319 0.736 119.657 o
7 18 23 11.780 11.352 0.736 100.210 o
7 18 24 18.462 20.133 1.099 44.168 o
7 18 25 23.856 23.067 1.099 38.740 o
7 18 26 3.869 3.297 0.363 454.159 o
7 18 27 16.439 15.375 0.736 82.688 o
7 18 28 6.160 6.220 0.736 122.321 o
7 18 29 25.988 25.991 1.099 36.076 o
7 18 30 2.837 2.561 0.363 488.026 o
7 18 31 8.450 10.253 0.736 110.921 o
7 18 32 3.857 5.495 0.736 128.601 o
7 18 33 35.466 39.178 1.835 14.938 o
7 18 34 8.251 8.055 0.736 114.456 o
7 18 35 1.456 1.835 0.736 136.383 o
7 18 36 1.852 1.462 0.363 523.323 o
7 18 37 16.673 18.309 1.099 46.382 o
7 18 38 0.108 0.736 0.736 138.718 o
7 18 39 4.121 4.759 0.736 128.827 o
7 18 40 0.464 0.363 0.736 138.542 o
7 19 0 509.034 477.414 19.770 0.113 o
7 19 1 208.518 207.958 5.858 0.905 o
7 19 2 33.312 31.848 1.099 29.342 o
7 19 3 52.106 52.718 1.462 13.879 o
7 19 4 400.250 399.794 11.715 0.239 o
7 19 5 74.941 76.148 2.198 6.560 o
7 19 6 44.983 46.497 1.462 16.178 o
7 19 7 76.641 77.247 2.198 6.415 o
7 19 8 215.850 216.739 5.858 0.866 o
7 19 9 55.069 54.553 1.835 10.798 o
7 19 10 65.680 67.004 1.835 8.828 o
7 19 11 14.605 15.012 0.736 87.767 o
7 19 12 21.276 20.869 0.736 65.783 o
7 19 13 91.423 92.995 2.934 4.092 o
7 19 14 71.915 73.224 2.198 6.861 o
7 19 15 50.545 47.233 1.835 11.920 o
7 19 16 42.547 41.739 1.462 17.403 o
7 19 17 127.421 124.843 4.396 2.002 o
7 19 18 2.398 3.660 0.736 133.367 o
7 19 19 6.414 9.154 0.736 117.895 o
7 19 20 79.991 79.818 4.023 3.187 o
7 19 21 23.610 23.793 1.099 38.651 o
7 19 22 30.201 32.221 1.462 22.494 o
7 19 23 1.817 1.462 0.736 136.130 o
7 19 24 33.611 34.046 1.462 21.105 o
7 19 25 19.468 19.407 0.736 71.035 o
7 19 26 0.788 0.736 0.363 552.536 o
7 19 27 17.568 17.936 0.736 76.924 o
7 19 28 7.975 8.055 0.736 115.200 o
7 19 29 34.605 33.683 1.462 20.851 o
7 19 30 1.916 1.835 0.363 517.775 o
7 19 31 7.487 6.956 0.736 117.964 o
7 19 32 2.393 2.561 0.363 498.514 o
7 19 33 9.766 10.979 0.736 106.286 o
7 19 34 0.927 0.736 0.736 137.810 o
7 19 35 0.073 0.363 0.736 138.936 o
7 19 36 11.673 13.913 0.736 97.001 o
7 19 37 7.433 8.418 0.736 116.167 o
7 19 38 2.667 4.023 0.736 132.535 o
7 19 39 1.036 0.736 0.736 137.677 o
7 20 0 403.802 400.893 15.748 0.176 o
7 20 1 37.178 39.904 1.099 25.056 o
7 20 2 11.393 12.814 0.363 215.700 o
7 20 3 133.147 131.437 4.023 2.078 o
7 20 4 70.494 73.224 2.198 6.959 o
7 20 5 30.076 30.387 1.099 31.789 o
7 20 6 38.952 39.904 1.462 18.635 o
7 20 7 89.738 91.160 2.561 4.708 o
7 20 8 43.154 41.739 1.835 13.458 o
7 20 9 78.674 80.544 2.561 5.418 o
7 20 10 37.130 36.607 1.462 19.639 o
7 20 11 20.084 20.869 1.099 42.557 o
7 20 12 2.760 3.660 0.736 132.701 o
7 20 13 15.145 15.748 0.736 85.453 o
7 20 14 65.689 68.829 2.934 5.434 o
7 20 15 36.570 35.518 1.462 19.969 o
7 20 16 11.566 10.616 0.736 101.812 o
7 20 17 18.244 18.672 1.099 44.943 o
7 20 18 34.664 33.683 1.462 20.832 o
7 20 19 4.064 5.858 0.736 127.740 o
7 20 20 13.089 13.550 1.099 51.256 o
7 20 21 8.935 9.154 0.736 111.096 o
7 20 22 1.955 1.835 0.736 135.640 o
7 20 23 8.980 9.517 0.736 110.475 o
7 20 24 25.025 23.793 1.099 37.587 o
7 20 25 55.834 51.619 2.198 8.989 o
7 20 26 15.030 16.474 0.736 84.828 o
7 20 27 9.639 8.791 0.736 109.661 o
7 20 28 35.065 35.881 1.462 20.370 o
7 20 29 23.053 23.793 1.099 39.076 o
7 20 30 14.824 15.375 0.736 86.740 o
7 20 31 9.424 10.253 0.736 108.235 o
7 20 32 1.804 2.198 0.363 516.211 o
7 20 33 16.341 18.672 1.099 46.506 o
7 20 34 7.879 8.418 0.736 114.970 o
7 20 35 7.464 8.055 0.736 116.570 o
7 20 36 4.568 4.396 0.736 128.245 o
7 20 37 0.229 0.363 0.363 565.741 o
7 20 38 1.246 1.099 0.736 137.179 o
7 21 0 77.980 80.181 4.023 3.217 o
7 21 1 43.633 45.398 1.462 16.650 o
7 21 2 16.072 16.837 0.736 81.794 o
7 21 3 54.667 59.311 2.198 8.752 o
7 21 4 44.889 45.398 1.835 12.899 o
7 21 5 37.424 38.442 1.462 19.283 o
7 21 6 58.409 61.509 2.561 7.000 o
7 21 7 1.630 1.099 0.736 136.659 o
7 21 8 27.618 27.090 1.462 24.221 o
7 21 9 18.368 18.309 1.099 44.990 o
7 21 10 11.459 10.979 0.736 101.607 o
7 21 11 29.960 32.584 1.835 16.466 o
7 21 12 53.316 53.454 2.561 7.553 o
7 21 13 20.215 20.869 1.099 42.452 o
7 21 14 35.914 38.442 1.835 14.925 o
7 21 15 17.001 16.474 1.099 46.867 o
7 21 16 46.648 45.035 1.835 12.658 o
7 21 17 10.648 13.177 0.736 100.813 o
7 21 18 9.544 10.253 0.736 107.905 o
7 21 19 24.685 25.628 1.462 25.484 o
7 21 20 38.975 41.003 2.198 11.129 o
7 21 21 6.060 6.956 0.736 121.648 o
7 21 22 15.965 17.210 1.099 47.418 o
7 21 23 0.193 1.099 0.736 138.439 o
7 21 24 4.091 3.660 0.736 130.064 o
7 21 25 20.744 17.936 1.099 43.207 o
7 21 26 3.615 3.297 0.736 131.403 o
7 21 27 1.450 2.198 0.736 136.128 o
7 21 28 3.921 5.495 0.736 128.460 o
7 21 29 8.778 9.517 0.736 111.030 o
7 21 30 8.179 8.418 0.736 114.160 o
7 21 31 1.914 1.462 0.736 135.986 o
7 21 32 10.466 14.649 1.099 52.894 o
7 21 33 13.268 12.814 0.736 94.177 o
7 21 34 1.407 1.099 0.736 136.965 o
7 21 35 1.702 2.198 0.736 135.750 o
7 21 36 1.911 1.835 0.736 135.708 o
7 21 37 21.964 24.166 2.561 10.404 o
7 22 0 38.916 41.003 2.934 7.147 o
7 22 1 8.257 9.517 0.736 112.457 o
7 22 2 56.127 55.652 2.561 7.313 o
7 22 3 8.247 8.791 0.736 113.472 o
7 22 4 41.764 42.465 2.198 10.773 o
7 22 5 25.551 22.694 1.462 25.693 o
7 22 6 58.523 60.410 3.297 5.012 o
7 22 7 2.709 3.297 0.736 133.133 o
7 22 8 38.471 38.805 2.198 11.292 o
7 22 9 8.138 6.956 0.736 116.237 o
7 22 10 25.066 26.364 1.462 25.224 o
7 22 11 14.151 15.375 1.099 49.658 o
7 22 12 52.805 49.058 2.198 9.382 o
7 22 13 18.616 18.309 1.099 44.787 o
7 22 14 2.460 2.198 0.736 134.534 o
7 22 15 6.782 7.319 0.736 119.334 o
7 22 16 16.460 14.649 0.736 83.534 o
7 22 17 35.818 35.145 1.835 15.223 o
7 22 18 9.543 8.791 0.736 109.925 o
7 22 19 9.300 8.418 0.736 111.104 o
7 22 20 24.058 26.364 1.462 25.574 o
7 22 21 18.196 18.309 1.099 45.131 o
7 22 22 66.951 66.268 2.934 5.435 o
7 22 23 10.910 10.979 0.736 103.122 o
7 22 24 7.623 6.220 0.736 118.571 o
7 22 25 8.058 6.220 0.736 117.428 o
7 22 26 6.621 7.319 0.736 119.750 o
7 22 27 9.915 9.880 0.736 107.394 o
7 22 28 25.467 27.826 1.462 24.833 o
7 22 29 9.327 10.616 0.736 108.004 o
7 22 30 3.506 3.660 0.736 131.259 o
7 22 31 8.264 8.791 0.736 113.426 o
7 22 32 0.603 1.462 0.736 137.763 o
7 22 33 5.730 6.956 0.736 122.475 o
7 22 34 9.169 9.154 0.736 110.453 o
7 22 35 2.292 1.835 1.835 22.282 o
7 23 0 45.621 47.959 3.297 5.589 o
7 23 1 100.860 100.314 4.759 2.194 o
7 23 2 40.982 42.838 2.198 10.833 o
7 23 3 25.549 27.463 1.462 24.867 o
7 23 4 22.465 21.968 1.462 26.894 o
7 23 5 33.367 33.320 1.835 15.805 o
7 23 6 20.504 20.506 1.462 27.829 o
7 23 7 14.821 13.913 1.099 49.708 o
7 23 8 4.883 5.495 0.736 126.284 o
7 23 9 16.941 15.375 1.099 47.370 o
7 23 10 12.552 12.451 1.099 52.120 o
7 23 11 12.873 11.352 0.736 97.221 o
7 23 12 20.476 22.694 1.099 41.515 o
7 23 13 2.525 2.561 0.736 134.113 o
7 23 14 1.125 2.198 0.736 136.596 o
7 23 15 9.741 9.517 0.736 108.378 o
7 23 16 47.140 47.596 2.198 9.988 o
7 23 17 54.760 50.520 2.561 7.555 o
7 23 18 2.444 3.660 0.736 133.284 o
7 23 19 27.480 28.189 1.835 17.289 o
7 23 20 25.650 28.562 2.198 13.105 o
7 23 21 8.615 8.055 0.736 113.471 o
7 23 22 19.262 20.869 1.099 43.219 o
7 23 23 3.941 4.396 0.736 129.605 o
7 23 24 38.307 39.904 1.835 14.398 o
7 23 25 27.376 27.463 1.462 24.240 o
7 23 26 6.410 5.858 0.736 122.149 o
7 23 27 1.056 2.198 0.736 136.693 o
7 23 28 1.260 1.462 0.736 136.918 o
7 23 29 1.506 1.462 0.736 136.578 o
7 23 30 5.844 5.858 0.736 123.551 o
7 23 31 2.118 2.561 0.736 134.800 o
7 23 32 0.856 0.000 0.736 138.316 o
7 23 33 1.627 1.835 0.736 136.134 o
7 23 34 0.456 1.099 1.835 22.363 o
7 24 0 78.597 73.960 5.122 2.271 o
7 24 1 14.041 15.748 1.099 49.596 o
7 24 2 47.574 49.058 2.561 8.054 o
7 24 3 3.823 4.023 0.736 130.243 o
7 24 4 8.238 8.418 0.736 114.002 o
7 24 5 11.303 11.352 1.099 53.521 o
7 24 6 37.662 34.046 1.835 15.001 o
7 24 7 0.486 0.000 0.736 138.708 o
7 24 8 16.231 15.012 1.099 48.103 o
7 24 9 9.054 8.791 0.736 111.267 o
7 24 10 6.411 5.858 0.736 122.147 o
7 24 11 3.377 4.023 0.736 131.154 o
7 24 12 53.917 54.553 2.561 7.482 o
7 24 13 38.086 38.442 1.835 14.557 o
7 24 14 14.918 15.375 1.099 49.032 o
7 24 15 4.622 4.396 0.736 128.125 o
7 24 16 20.916 19.770 1.462 27.814 o
7 24 17 11.572 13.913 1.099 52.317 o
7 24 18 30.103 27.463 1.835 16.892 o
7 24 19 22.936 22.331 1.462 26.667 o
7 24 20 0.515 -0.363 0.736 138.678 o
7 24 21 29.014 30.387 1.835 16.826 o
7 24 22 2.367 2.934 0.736 134.065 o
7 24 23 0.228 -0.363 0.736 138.962 o
7 24 24 9.445 10.979 0.736 107.175 o
7 24 25 4.521 5.122 0.736 127.540 o
7 24 26 9.612 9.517 0.736 108.733 o
7 24 27 1.626 1.462 0.736 136.408 o
7 24 28 22.833 27.463 1.835 18.162 o
7 24 29 10.456 7.692 0.736 108.921 o
7 24 30 5.184 4.396 0.736 126.857 o
7 24 31 5.565 4.396 0.736 125.974 o
7 24 32 2.085 4.396 2.198 15.529 o
7 25 0 2.557 1.835 1.099 61.502 o
7 25 1 10.627 9.517 0.736 105.926 o
7 25 2 15.701 16.111 1.099 48.087 o
7 25 3 5.571 5.122 0.736 125.101 o
7 25 4 8.249 7.319 0.736 115.455 o
7 25 5 16.099 16.837 1.099 47.461 o
7 25 6 48.321 50.157 2.934 6.551 o
[truncated: 541,875 more chars]
