# Supplementary material for: Fragmentation and transferability in Hirshfeld atom refinement
Source: IUCrJ. 2022 Feb 26;9(Pt 2):298–315. doi: 10.1107/S2052252522000690 (PMC8895009; doi:10.1107/S2052252522000690)
Supplement: Supplementary file 2 [file m-09-00298-sup2.zip › cif/transferable_atomic_densities/EGUFIY_no_mm.cif]

data_EGUFIY_no_mm
_audit_creation_date               2021-06-23
_audit_creation_method
;
Olex2 1.3
(compiled 2020.07.31 svn.rc2a77460 for OlexSys, GUI svn.r6145)
;
_audit_contact_author_address      ?
_audit_contact_author_email        ?
_audit_contact_author_name         ''
_audit_contact_author_phone        ?
_publ_contact_author_id_orcid      ?
_publ_section_references
;
Bourhis, L.J., Dolomanov, O.V., Gildea, R.J., Howard, J.A.K., Puschmann, H.
 (2015). Acta Cryst. A71, 59-75.

Dolomanov, O.V., Bourhis, L.J., Gildea, R.J, Howard, J.A.K. & Puschmann, H.
 (2009), J. Appl. Cryst. 42, 339-341.
;
_chemical_formula_moiety           'C6 H8 F2 O3'
_chemical_formula_sum              'C6 H8 F2 O3'
_chemical_formula_weight           166.125
_chemical_absolute_configuration   unk
loop_
  _atom_type_symbol
  _atom_type_scat_dispersion_real
  _atom_type_scat_dispersion_imag
  _atom_type_scat_Cromer_Mann_a1
  _atom_type_scat_Cromer_Mann_a2
  _atom_type_scat_Cromer_Mann_a3
  _atom_type_scat_Cromer_Mann_a4
  _atom_type_scat_Cromer_Mann_b1
  _atom_type_scat_Cromer_Mann_b2
  _atom_type_scat_Cromer_Mann_b3
  _atom_type_scat_Cromer_Mann_b4
  _atom_type_scat_Cromer_Mann_c
  _atom_type_scat_source
  _atom_type_scat_dispersion_source
 H 0.00000 0.00000 0.49300 0.32291 0.14019 0.04081 10.51090 26.12570 3.14236
 57.79970 0.0030380000826
 'International Tables Volume C Table 6.1.1.4 (pp. 500-502)'
 'Henke, Gullikson and Davis, At. Data and Nucl. Data Tables, 1993, 54, 2'
 C 0.00347 0.00161 2.31000 1.02000 1.58860 0.86500 20.84390 10.20750 0.56870
 51.65120 0.215599998832
 'International Tables Volume C Table 6.1.1.4 (pp. 500-502)'
 'Henke, Gullikson and Davis, At. Data and Nucl. Data Tables, 1993, 54, 2'
 O 0.01158 0.00611 3.04850 2.28680 1.54630 0.86700 13.27710 5.70110 0.32390
 32.90890 0.250800013542
 'International Tables Volume C Table 6.1.1.4 (pp. 500-502)'
 'Henke, Gullikson and Davis, At. Data and Nucl. Data Tables, 1993, 54, 2'
 F 0.01794 0.01033 3.53920 2.64120 1.51700 1.02430 10.28250 4.29440 0.26150
 26.14760 0.277599990368
 'International Tables Volume C Table 6.1.1.4 (pp. 500-502)'
 'Henke, Gullikson and Davis, At. Data and Nucl. Data Tables, 1993, 54, 2'

_space_group_crystal_system        'orthorhombic'
_space_group_IT_number             19
_space_group_name_H-M_alt          'P 21 21 21'
_space_group_name_Hall             ' P 2ac 2ab'
loop_
  _space_group_symop_id
  _space_group_symop_operation_xyz
 1 x,y,z
 2 x+1/2,-y+1/2,-z
 3 -x,y+1/2,-z+1/2
 4 -x+1/2,-y,z+1/2

_symmetry_Int_Tables_number        19
_cell_length_a                     5.6134(2)
_cell_length_b                     10.6394(3)
_cell_length_c                     21.7983(5)
_cell_angle_alpha                  90
_cell_angle_beta                   90
_cell_angle_gamma                  90
_cell_volume                       1301.86(7)
_cell_formula_units_Z              8
_cell_measurement_reflns_used    10741
_cell_measurement_temperature    100(2)
_cell_measurement_theta_max      32.3830
_cell_measurement_theta_min      1.8880
_exptl_absorpt_coefficient_mu      0.169
_exptl_crystal_density_diffrn      1.695
_exptl_crystal_F_000               688.663
_exptl_crystal_description       prism
_diffrn_measurement_device_type  'Rigaku AFC12 FRE-VHF'
_diffrn_measurement_device_type2 'Rigaku AFC12 (Right)'
_diffrn_reflns_av_R_equivalents    0.0346
_diffrn_reflns_av_unetI/netI       0.0291
_diffrn_reflns_Laue_measured_fraction_full  1.0000
_diffrn_reflns_Laue_measured_fraction_max  1.0000
_diffrn_reflns_limit_h_max         7
_diffrn_reflns_limit_h_min         -7
_diffrn_reflns_limit_k_max         12
_diffrn_reflns_limit_k_min         -15
_diffrn_reflns_limit_l_max         29
_diffrn_reflns_limit_l_min         -33
_diffrn_reflns_number              17978
_diffrn_reflns_point_group_measured_fraction_full  1.0000
_diffrn_reflns_point_group_measured_fraction_max  1.0000
_diffrn_reflns_theta_full          25.2417
_diffrn_reflns_theta_max           28.50
_diffrn_reflns_theta_min           1.87
_diffrn_ambient_temperature        100(2)
_diffrn_measured_fraction_theta_full  1.0000
_diffrn_measured_fraction_theta_max  1.0000
_diffrn_radiation_type             'Mo K\a'
_diffrn_radiation_wavelength       0.71073
_reflns_Friedel_coverage           1.000
_reflns_limit_h_max                7
_reflns_limit_h_min                -7
_reflns_limit_k_max                14
_reflns_limit_k_min                -14
_reflns_limit_l_max                29
_reflns_limit_l_min                -28
_reflns_number_gt                  3126
_reflns_number_total               3307
_reflns_threshold_expression       I>=2u(I)
_computing_molecular_graphics      'Olex2 1.3 (Dolomanov et al., 2009)'
_computing_publication_material    'Olex2 1.3 (Dolomanov et al., 2009)'
_computing_structure_refinement    'olex2.refine 1.3 (Bourhis et al., 2015)'
_refine_diff_density_max           0.1311
_refine_diff_density_min           -0.1032
_refine_diff_density_rms           0.0265
_refine_ls_abs_structure_details  
 'Flack, H. D. (1983). Acta Cryst. A39, 876-881.'
_refine_ls_abs_structure_Flack     0.1(5)
_refine_ls_d_res_high              0.7448
_refine_ls_d_res_low               10.8992
_refine_ls_goodness_of_fit_ref     1.0707
_refine_ls_hydrogen_treatment      refall
_refine_ls_matrix_type             full
_refine_ls_number_constraints      0
_refine_ls_number_parameters       343
_refine_ls_number_reflns           3307
_refine_ls_number_restraints       0
_refine_ls_R_factor_all            0.0189
_refine_ls_R_factor_gt             0.0165
_refine_ls_restrained_S_all        1.0707
_refine_ls_shift/su_max            0.0007
_refine_ls_shift/su_mean           0.0000
_refine_ls_structure_factor_coef   Fsqd
_refine_ls_weighting_details      
 'w=1/[\s^2^(Fo^2^)+(0.0032P)^2^+0.0339P] where P=(Fo^2^+2Fc^2^)/3'
_refine_ls_weighting_scheme        calc
_refine_ls_wR_factor_gt            0.0319
_refine_ls_wR_factor_ref           0.0324
_olex2_refinement_description
;
;
loop_
  _atom_site_label
  _atom_site_type_symbol
  _atom_site_fract_x
  _atom_site_fract_y
  _atom_site_fract_z
  _atom_site_U_iso_or_equiv
  _atom_site_adp_type
  _atom_site_occupancy
  _atom_site_refinement_flags_posn
 F101 F 0.51657(8) 0.41565(4) 0.47231(2) 0.02458(10) Uani 1.000000 .
 F102 F 0.09623(8) 0.36329(4) 0.431781(18) 0.02080(10) Uani 1.000000 .
 O101 O 0.02674(10) 0.54989(5) 0.56785(2) 0.01768(11) Uani 1.000000 .
 O102 O 0.34717(12) 0.43842(5) 0.59865(3) 0.02561(14) Uani 1.000000 .
 O103 O 0.32559(12) 0.72680(6) 0.51100(3) 0.02391(13) Uani 1.000000 .
 H103 H 0.454(3) 0.7694(12) 0.4921(7) 0.045(4) Uani 1.000000 .
 C101 C 0.27208(15) 0.56061(8) 0.58179(4) 0.02084(17) Uani 1.000000 .
 H101 H 0.293(2) 0.6277(10) 0.6197(5) 0.041(3) Uani 1.000000 .
 C102 C 0.40715(14) 0.60453(7) 0.52500(4) 0.02057(16) Uani 1.000000 .
 H102 H 0.5978(19) 0.6037(10) 0.5352(5) 0.044(3) Uani 1.000000 .
 C103 C 0.36052(15) 0.51764(7) 0.46977(4) 0.01767(15) Uani 1.000000 .
 H10A H 0.402(2) 0.5684(10) 0.4275(5) 0.040(3) Uani 1.000000 .
 C104 C 0.10635(13) 0.46761(7) 0.46972(3) 0.01406(14) Uani 1.000000 .
 H104 H -0.010(2) 0.5384(9) 0.4516(4) 0.034(3) Uani 1.000000 .
 C105 C 0.01937(14) 0.43379(7) 0.53382(3) 0.01374(14) Uani 1.000000 .
 H105 H -0.1612(19) 0.4012(9) 0.5328(4) 0.032(3) Uani 1.000000 .
 C106 C 0.18553(15) 0.34979(7) 0.57051(4) 0.01720(15) Uani 1.000000 .
 H10B H 0.2849(18) 0.2848(10) 0.5433(5) 0.029(3) Uani 1.000000 .
 H10C H 0.088(2) 0.3011(10) 0.6056(5) 0.035(3) Uani 1.000000 .
 F201 F 0.94889(8) 0.37532(4) 0.818101(18) 0.02040(10) Uani 1.000000 .
 F202 F 0.50703(9) 0.34694(4) 0.856767(18) 0.02085(10) Uani 1.000000 .
 O201 O 0.50581(10) 0.55352(5) 0.72609(2) 0.01638(11) Uani 1.000000 .
 O202 O 0.85663(10) 0.61722(5) 0.76598(2) 0.02085(12) Uani 1.000000 .
 O203 O 0.73927(11) 0.35043(6) 0.66401(3) 0.02061(12) Uani 1.000000 .
 H203 H 0.601(2) 0.3931(12) 0.6491(6) 0.039(4) Uani 1.000000 .
 C201 C 0.75467(14) 0.55239(7) 0.71581(3) 0.01714(15) Uani 1.000000 .
 H201 H 0.7928(18) 0.6037(10) 0.6730(5) 0.036(3) Uani 1.000000 .
 C202 C 0.84166(14) 0.41600(7) 0.71362(3) 0.01479(14) Uani 1.000000 .
 H202 H 1.0364(17) 0.4136(10) 0.7091(4) 0.030(3) Uani 1.000000 .
 C203 C 0.77926(13) 0.34648(8) 0.77334(3) 0.01439(14) Uani 1.000000 .
 H20A H 0.7884(17) 0.2458(9) 0.7652(4) 0.027(3) Uani 1.000000 .
 C204 C 0.53358(13) 0.38526(7) 0.79619(3) 0.01307(14) Uani 1.000000 .
 H204 H 0.3971(17) 0.3387(8) 0.7697(4) 0.025(2) Uani 1.000000 .
 C205 C 0.49144(14) 0.52645(6) 0.79068(3) 0.01322(13) Uani 1.000000 .
 H205 H 0.3192(18) 0.5537(10) 0.8072(4) 0.027(2) Uani 1.000000 .
 C206 C 0.68968(14) 0.60951(8) 0.81603(3) 0.01623(15) Uani 1.000000 .
 H20B H 0.7780(17) 0.5691(10) 0.8563(5) 0.030(3) Uani 1.000000 .
 H20C H 0.623(2) 0.7029(10) 0.8263(4) 0.035(3) Uani 1.000000 .

loop_
  _atom_site_aniso_label
  _atom_site_aniso_U_11
  _atom_site_aniso_U_22
  _atom_site_aniso_U_33
  _atom_site_aniso_U_12
  _atom_site_aniso_U_13
  _atom_site_aniso_U_23
 F101 0.0145(2) 0.0247(2) 0.0344(3) 0.00426(19) 0.0003(2) -0.00889(19)
 F102 0.0243(3) 0.0239(2) 0.0142(2) -0.00363(19) -0.00263(18) -0.00537(17)
 O101 0.0213(3) 0.0168(3) 0.0149(2) 0.0059(2) 0.0001(2) -0.0020(2)
 O102 0.0316(3) 0.0211(3) 0.0241(3) 0.0061(3) -0.0190(3) -0.0043(2)
 O103 0.0212(3) 0.0161(3) 0.0345(4) -0.0017(2) -0.0006(3) -0.0028(2)
 H103 0.041(9) 0.023(8) 0.071(11) -0.000(7) 0.018(8) 0.004(7)
 C101 0.0258(4) 0.0172(4) 0.0195(4) 0.0035(3) -0.0097(3) -0.0068(3)
 H101 0.060(8) 0.031(6) 0.033(7) 0.003(6) -0.009(6) -0.010(5)
 C102 0.0162(4) 0.0172(4) 0.0284(4) -0.0001(3) -0.0053(3) -0.0053(3)
 H102 0.019(7) 0.048(8) 0.064(8) 0.000(5) -0.006(6) -0.014(6)
 C103 0.0138(3) 0.0184(4) 0.0209(4) -0.0000(3) 0.0015(3) -0.0033(3)
 H10A 0.037(8) 0.041(7) 0.043(7) -0.007(6) 0.009(6) -0.001(6)
 C104 0.0129(3) 0.0172(4) 0.0120(3) 0.0008(3) -0.0028(3) -0.0011(3)
 H104 0.047(7) 0.033(6) 0.022(6) 0.006(6) -0.004(6) 0.004(4)
 C105 0.0126(4) 0.0160(3) 0.0126(3) 0.0023(3) -0.0022(3) -0.0009(2)
 H105 0.025(6) 0.038(7) 0.033(7) 0.001(5) 0.007(5) 0.001(5)
 C106 0.0218(4) 0.0145(4) 0.0153(4) 0.0048(3) -0.0050(3) -0.0010(3)
 H10B 0.029(7) 0.026(6) 0.031(6) 0.001(5) -0.002(5) -0.006(5)
 H10C 0.040(7) 0.031(6) 0.033(6) 0.008(5) -0.009(6) 0.012(5)
 F201 0.0168(2) 0.0286(3) 0.0158(2) 0.00501(18) -0.00575(17) -0.00212(18)
 F202 0.0279(3) 0.0191(2) 0.01550(19) 0.0002(2) 0.0049(2) 0.00318(16)
 O201 0.0207(3) 0.0167(3) 0.0117(2) 0.0048(2) -0.0028(2) -0.00045(19)
 O202 0.0244(3) 0.0200(3) 0.0181(3) -0.0094(2) 0.0036(2) -0.0035(2)
 O203 0.0209(3) 0.0256(3) 0.0153(3) 0.0049(3) -0.0036(2) -0.0083(2)
 H203 0.041(9) 0.036(9) 0.040(9) 0.006(7) -0.013(7) -0.005(7)
 C201 0.0221(4) 0.0174(4) 0.0119(3) -0.0017(3) 0.0023(3) 0.0004(3)
 H201 0.038(7) 0.035(7) 0.034(6) -0.000(5) 0.013(5) 0.011(6)
 C202 0.0125(3) 0.0201(4) 0.0118(3) 0.0011(3) 0.0001(3) -0.0026(3)
 H202 0.013(6) 0.054(7) 0.023(5) -0.003(5) 0.001(5) -0.015(5)
 C203 0.0139(3) 0.0158(4) 0.0135(3) 0.0031(3) -0.0026(3) -0.0021(3)
 H20A 0.029(7) 0.026(6) 0.026(6) 0.004(5) 0.001(5) -0.008(5)
 C204 0.0141(3) 0.0130(3) 0.0122(3) -0.0003(3) 0.0004(3) -0.0008(2)
 H204 0.032(6) 0.023(6) 0.020(5) -0.011(5) -0.008(5) -0.005(4)
 C205 0.0140(4) 0.0140(3) 0.0117(3) 0.0018(3) 0.0005(3) -0.0016(2)
 H205 0.030(6) 0.033(6) 0.017(5) 0.003(5) 0.009(5) -0.006(5)
 C206 0.0216(4) 0.0144(4) 0.0127(3) -0.0016(3) 0.0001(3) -0.0027(3)
 H20B 0.025(6) 0.034(7) 0.030(6) 0.003(5) -0.016(5) 0.003(5)
 H20C 0.043(7) 0.034(7) 0.029(6) 0.017(6) 0.003(6) -0.012(5)

loop_
  _geom_bond_atom_site_label_1
  _geom_bond_atom_site_label_2
  _geom_bond_distance
  _geom_bond_site_symmetry_2
  _geom_bond_publ_flag
 F101 C103 1.3956(9) . ?
 F102 C104 1.3853(8) . ?
 O101 C101 1.4149(10) . ?
 O101 C105 1.4414(8) . ?
 O102 C101 1.4152(10) . ?
 O102 C106 1.4453(10) . ?
 O103 H103 0.948(13) . ?
 O103 C102 1.4124(10) . ?
 C101 H101 1.099(10) . ?
 C101 C102 1.5249(12) . ?
 C102 H102 1.093(10) . ?
 C102 C103 1.5404(11) . ?
 C103 H10A 1.093(10) . ?
 C103 C104 1.5228(11) . ?
 C104 H104 1.073(10) . ?
 C104 C105 1.5231(10) . ?
 C105 H105 1.071(10) . ?
 C105 C106 1.5193(10) . ?
 C106 H10B 1.069(10) . ?
 C106 H10C 1.074(11) . ?
 F201 C203 1.3975(8) . ?
 F202 C204 1.3900(8) . ?
 O201 C201 1.4149(9) . ?
 O201 C205 1.4393(8) . ?
 O202 C201 1.4139(9) . ?
 O202 C206 1.4406(9) . ?
 O203 H203 0.955(13) . ?
 O203 C202 1.4094(9) . ?
 C201 H201 1.102(10) . ?
 C201 C202 1.5318(11) . ?
 C202 H202 1.098(9) . ?
 C202 C203 1.5377(10) . ?
 C203 H20A 1.087(10) . ?
 C203 C204 1.5232(10) . ?
 C204 H204 1.079(9) . ?
 C204 C205 1.5255(10) . ?
 C205 H205 1.071(10) . ?
 C205 C206 1.5247(10) . ?
 C206 H20B 1.095(9) . ?
 C206 H20C 1.086(10) . ?

loop_
  _geom_angle_atom_site_label_1
  _geom_angle_atom_site_label_2
  _geom_angle_atom_site_label_3
  _geom_angle
  _geom_angle_site_symmetry_1
  _geom_angle_site_symmetry_3
  _geom_angle_publ_flag
 C105 O101 C101 101.98(5) . . ?
 C106 O102 C101 107.59(6) . . ?
 C102 O103 H103 106.7(8) . . ?
 O102 C101 O101 105.76(7) . . ?
 H101 C101 O101 108.5(6) . . ?
 H101 C101 O102 111.7(6) . . ?
 C102 C101 O101 109.53(6) . . ?
 C102 C101 O102 110.14(7) . . ?
 C102 C101 H101 111.0(6) . . ?
 C101 C102 O103 107.25(7) . . ?
 H102 C102 O103 111.6(6) . . ?
 H102 C102 C101 108.6(6) . . ?
 C103 C102 O103 109.19(7) . . ?
 C103 C102 C101 111.47(7) . . ?
 C103 C102 H102 108.7(6) . . ?
 C102 C103 F101 109.20(6) . . ?
 H10A C103 F101 106.5(6) . . ?
 H10A C103 C102 109.0(6) . . ?
 C104 C103 F101 108.44(6) . . ?
 C104 C103 C102 111.69(6) . . ?
 C104 C103 H10A 111.9(6) . . ?
 C103 C104 F102 108.59(6) . . ?
 H104 C104 F102 108.5(5) . . ?
 H104 C104 C103 109.0(6) . . ?
 C105 C104 F102 110.20(6) . . ?
 C105 C104 C103 112.47(6) . . ?
 C105 C104 H104 108.0(5) . . ?
 C104 C105 O101 105.09(6) . . ?
 H105 C105 O101 108.4(5) . . ?
 H105 C105 C104 111.2(5) . . ?
 C106 C105 O101 102.45(6) . . ?
 C106 C105 C104 115.15(6) . . ?
 C106 C105 H105 113.6(5) . . ?
 C105 C106 O102 103.00(6) . . ?
 H10B C106 O102 109.3(5) . . ?
 H10B C106 C105 114.1(6) . . ?
 H10C C106 O102 109.3(6) . . ?
 H10C C106 C105 110.3(6) . . ?
 H10C C106 H10B 110.4(8) . . ?
 C205 O201 C201 102.04(5) . . ?
 C206 O202 C201 107.14(5) . . ?
 C202 O203 H203 110.9(8) . . ?
 O202 C201 O201 105.84(6) . . ?
 H201 C201 O201 108.8(5) . . ?
 H201 C201 O202 109.6(6) . . ?
 C202 C201 O201 109.13(6) . . ?
 C202 C201 O202 110.93(6) . . ?
 C202 C201 H201 112.4(6) . . ?
 C201 C202 O203 111.27(6) . . ?
 H202 C202 O203 109.0(5) . . ?
 H202 C202 C201 110.0(5) . . ?
 C203 C202 O203 108.58(6) . . ?
 C203 C202 C201 110.89(6) . . ?
 C203 C202 H202 107.0(5) . . ?
 C202 C203 F201 109.29(6) . . ?
 H20A C203 F201 107.4(5) . . ?
 H20A C203 C202 108.9(5) . . ?
 C204 C203 F201 109.22(6) . . ?
 C204 C203 C202 110.66(6) . . ?
 C204 C203 H20A 111.3(5) . . ?
 C203 C204 F202 109.16(6) . . ?
 H204 C204 F202 107.3(5) . . ?
 H204 C204 C203 110.1(5) . . ?
 C205 C204 F202 110.30(5) . . ?
 C205 C204 C203 112.42(6) . . ?
 C205 C204 H204 107.4(5) . . ?
 C204 C205 O201 105.39(5) . . ?
 H205 C205 O201 108.9(5) . . ?
 H205 C205 C204 112.3(6) . . ?
 C206 C205 O201 101.40(6) . . ?
 C206 C205 C204 115.41(6) . . ?
 C206 C205 H205 112.4(5) . . ?
 C205 C206 O202 103.49(6) . . ?
 H20B C206 O202 109.5(5) . . ?
 H20B C206 C205 113.1(5) . . ?
 H20C C206 O202 109.3(6) . . ?
 H20C C206 C205 110.6(6) . . ?
 H20C C206 H20B 110.5(8) . . ?

loop_
  _geom_hbond_atom_site_label_D
  _geom_hbond_atom_site_label_H
  _geom_hbond_atom_site_label_A
  _geom_hbond_distance_DH
  _geom_hbond_distance_HA
  _geom_hbond_distance_DA
  _geom_hbond_angle_DHA
  _geom_hbond_site_symmetry_A
 O103 H103 O103 0.948(13) 2.085(14) 2.8899(4) 141.8(11) 2_566
 O203 H203 O102 0.955(13) 1.865(13) 2.7840(8) 160.9(11) .

loop_
  _geom_torsion_atom_site_label_1
  _geom_torsion_atom_site_label_2
  _geom_torsion_atom_site_label_3
  _geom_torsion_atom_site_label_4
  _geom_torsion
  _geom_torsion_site_symmetry_1
  _geom_torsion_site_symmetry_2
  _geom_torsion_site_symmetry_3
  _geom_torsion_site_symmetry_4
  _geom_torsion_publ_flag
 F101 C103 C102 O103 156.83(6) . . . . ?
 F101 C103 C102 C101 -84.85(7) . . . . ?
 F101 C103 C104 F102 -41.41(6) . . . . ?
 F101 C103 C104 C105 80.82(6) . . . . ?
 F102 C104 C103 C102 -161.79(6) . . . . ?
 F102 C104 C105 O101 -177.22(5) . . . . ?
 F102 C104 C105 C106 70.86(6) . . . . ?
 O101 C101 O102 C106 24.19(7) . . . . ?
 O101 C101 C102 O103 64.55(6) . . . . ?
 O101 C101 C102 C103 -54.93(7) . . . . ?
 O101 C105 C104 C103 61.45(6) . . . . ?
 O101 C105 C106 O102 -27.48(6) . . . . ?
 O102 C101 C102 O103 -179.54(6) . . . . ?
 O102 C101 C102 C103 60.99(7) . . . . ?
 O102 C106 C105 C104 85.99(6) . . . . ?
 O103 C102 C103 C104 -83.23(7) . . . . ?
 C101 C102 C103 C104 35.08(7) . . . . ?
 C102 C103 C104 C105 -39.56(7) . . . . ?
 C103 C104 C105 C106 -50.47(7) . . . . ?
 F201 C203 C202 O203 155.95(6) . . . . ?
 F201 C203 C202 C201 -81.50(6) . . . . ?
 F201 C203 C204 F202 -44.71(6) . . . . ?
 F201 C203 C204 C205 78.02(6) . . . . ?
 F202 C204 C203 C202 -165.06(6) . . . . ?
 F202 C204 C205 O201 -175.85(6) . . . . ?
 F202 C204 C205 C206 73.20(6) . . . . ?
 O201 C201 O202 C206 23.63(7) . . . . ?
 O201 C201 C202 O203 63.29(6) . . . . ?
 O201 C201 C202 C203 -57.68(6) . . . . ?
 O201 C205 C204 C203 62.06(6) . . . . ?
 O201 C205 C206 O202 -28.87(6) . . . . ?
 O202 C201 C202 O203 179.52(6) . . . . ?
 O202 C201 C202 C203 58.55(6) . . . . ?
 O202 C206 C205 C204 84.42(6) . . . . ?
 O203 C202 C203 C204 -83.74(6) . . . . ?
 C201 C202 C203 C204 38.81(6) . . . . ?
 C202 C203 C204 C205 -42.33(6) . . . . ?
 C203 C204 C205 C206 -48.89(6) . . . . ?

loop_
  _refln_index_h
  _refln_index_k
  _refln_index_l
  _refln_F_squared_calc
  _refln_F_squared_meas
  _refln_F_squared_sigma
  _refln_F_squared_weight
  _refln_observed_status
-7 -5 -3 14.230 9.798 3.546 101.503 o
-7 -5 -2 139.253 126.069 6.341 29.358 o
-7 -5 -1 34.869 26.420 3.967 78.435 o
-7 -4 -7 12.784 10.121 2.741 166.719 o
-7 -4 -6 3.840 -0.861 2.527 203.983 o
-7 -4 -5 38.361 36.707 3.387 103.391 o
-7 -4 -4 149.244 139.221 5.727 34.776 o
-7 -4 -3 28.670 23.631 4.240 69.844 o
-7 -4 -2 274.016 261.465 10.557 10.880 o
-7 -4 -1 16.663 14.084 3.613 97.128 o
-7 -3 -8 40.261 44.827 4.764 54.702 o
-7 -3 -7 108.484 106.169 8.393 17.788 o
-7 -3 -6 122.863 126.692 8.081 18.949 o
-7 -3 -5 66.545 62.322 7.713 21.381 o
-7 -3 -4 101.566 93.737 5.209 43.158 o
-7 -3 -3 220.450 229.593 8.222 17.444 o
-7 -3 -2 57.306 50.229 4.208 67.360 o
-7 -3 -1 28.128 20.027 3.309 111.712 o
-7 -2 -10 34.062 34.421 4.342 65.916 o
-7 -2 -9 78.173 69.530 6.855 26.617 o
-7 -2 -8 22.399 21.803 5.543 41.937 o
-7 -2 -7 90.052 105.040 9.172 15.097 o
-7 -2 -6 42.724 41.741 6.573 29.562 o
-7 -2 -5 35.845 36.370 6.376 31.511 o
-7 -2 -4 28.285 21.925 5.886 37.146 o
-7 -2 -3 149.388 152.563 8.267 17.918 o
-7 -2 -2 12.577 13.384 4.219 72.384 o
-7 -2 -1 3.384 0.915 3.935 84.766 o
-7 -1 -10 58.902 50.485 5.231 45.065 o
-7 -1 -9 21.918 28.241 4.542 61.556 o
-7 -1 -8 7.844 8.815 4.231 72.633 o
-7 -1 -7 8.490 6.879 3.948 83.270 o
-7 -1 -6 116.676 122.637 7.235 23.363 o
-7 -1 -5 26.038 23.444 5.616 40.742 o
-7 -1 -4 132.667 146.249 7.900 19.631 o
-7 -1 -3 162.689 156.386 8.167 18.234 o
-7 -1 -2 69.795 65.222 5.679 38.137 o
-7 -1 -1 0.417 -1.361 3.806 91.062 o
-6 -8 -6 71.621 67.542 4.580 56.397 o
-6 -8 -5 6.075 -0.691 2.999 144.582 o
-6 -8 -4 46.127 43.862 3.986 75.656 o
-6 -8 -3 179.469 188.441 7.319 21.967 o
-6 -8 -2 52.939 55.515 5.235 45.119 o
-6 -8 -1 59.025 53.164 4.195 67.479 o
-6 -7 -10 130.966 149.945 7.573 21.223 o
-6 -7 -9 31.639 31.377 4.040 75.862 o
-6 -7 -8 15.083 17.547 3.603 97.599 o
-6 -7 -7 44.946 36.239 3.817 82.430 o
-6 -7 -6 1.283 0.094 2.986 147.538 o
-6 -7 -5 45.560 49.420 4.049 73.318 o
-6 -7 -4 133.550 129.879 6.040 32.087 o
-6 -7 -3 54.453 53.633 4.165 68.713 o
-6 -7 -2 114.500 113.275 5.604 37.287 o
-6 -7 -1 70.514 73.337 4.898 49.883 o
-6 -6 -12 98.033 92.217 6.128 32.272 o
-6 -6 -11 15.859 14.550 2.482 197.443 o
-6 -6 -10 176.051 173.444 7.872 19.351 o
-6 -6 -9 15.760 16.117 2.360 216.041 o
-6 -6 -8 45.852 42.307 2.912 131.836 o
-6 -6 -7 23.044 22.190 2.556 180.564 o
-6 -6 -6 10.998 9.582 1.871 342.274 o
-6 -6 -5 47.213 45.868 2.843 136.225 o
-6 -6 -4 151.432 142.442 6.695 26.360 o
-6 -6 -3 62.119 51.165 2.113 203.739 o
-6 -6 -2 17.272 11.729 1.634 413.185 o
-6 -6 -1 7.408 4.586 1.101 921.977 o
-6 -5 -14 56.640 60.409 3.951 74.985 o
-6 -5 -13 37.554 40.116 5.380 43.623 o
-6 -5 -12 74.659 82.598 5.660 38.030 o
-6 -5 -11 31.948 29.869 2.948 135.279 o
-6 -5 -10 62.125 61.193 3.649 85.429 o
-6 -5 -9 10.839 15.183 2.533 193.202 o
-6 -5 -8 110.493 109.209 4.677 51.313 o
-6 -5 -7 0.702 1.653 2.164 279.746 o
-6 -5 -6 14.176 10.610 2.240 241.813 o
-6 -5 -5 79.689 76.719 3.586 84.673 o
-6 -5 -4 51.152 49.835 2.622 153.173 o
-6 -5 -3 182.249 177.209 4.867 43.795 o
-6 -5 -2 33.205 30.144 2.729 154.384 o
-6 -5 -1 90.927 83.306 3.709 78.421 o
-6 -4 -15 64.556 63.444 4.376 61.776 o
-6 -4 -14 9.927 11.710 3.853 86.851 o
-6 -4 -13 90.410 94.686 7.059 24.894 o
-6 -4 -12 101.458 103.147 4.922 47.497 o
-6 -4 -11 175.216 188.365 6.899 24.443 o
-6 -4 -10 8.181 8.936 2.528 197.639 o
-6 -4 -9 11.318 12.664 2.581 186.891 o
-6 -4 -8 18.518 16.243 2.623 176.350 o
-6 -4 -7 37.180 34.398 3.059 124.578 o
-6 -4 -6 21.184 20.751 2.665 168.790 o
-6 -4 -5 13.370 11.070 2.346 222.577 o
-6 -4 -4 9.458 7.738 2.862 155.444 o
-6 -4 -3 7.754 8.027 2.468 207.661 o
-6 -4 -2 44.710 39.532 3.077 120.630 o
-6 -4 -1 13.438 12.469 2.455 203.925 o
-6 -3 -16 156.216 155.193 6.463 27.905 o
-6 -3 -15 74.511 74.281 4.614 55.298 o
-6 -3 -14 71.738 83.736 7.019 25.437 o
-6 -3 -13 88.509 93.645 4.938 47.954 o
-6 -3 -12 43.656 43.508 3.650 89.070 o
-6 -3 -11 18.289 17.917 2.961 140.624 o
-6 -3 -10 45.313 48.490 4.753 54.590 o
-6 -3 -9 163.464 173.417 7.098 23.441 o
-6 -3 -8 169.664 174.623 8.649 16.315 o
-6 -3 -7 2.474 1.843 2.345 236.708 o
-6 -3 -6 84.268 84.966 5.587 38.657 o
-6 -3 -5 238.540 242.481 9.924 12.315 o
-6 -3 -4 37.657 40.880 4.325 65.881 o
-6 -3 -3 39.693 32.361 3.737 86.610 o
-6 -3 -2 31.543 27.208 2.950 135.648 o
-6 -3 -1 267.075 254.799 7.467 20.193 o
-6 -2 -17 46.667 43.080 4.248 67.314 o
-6 -2 -16 164.390 162.062 6.970 24.267 o
-6 -2 -15 104.496 101.006 5.529 38.617 o
-6 -2 -14 91.135 102.066 9.288 14.739 o
-6 -2 -13 153.759 154.698 6.595 26.965 o
-6 -2 -12 74.649 78.391 5.702 37.563 o
-6 -2 -11 30.836 27.698 3.875 82.324 o
-6 -2 -10 77.931 67.251 12.361 8.497 o
-6 -2 -9 11.224 12.483 4.782 56.738 o
-6 -2 -8 68.140 89.663 7.922 20.197 o
-6 -2 -7 10.386 15.990 4.880 54.470 o
-6 -2 -6 132.769 136.186 9.834 13.014 o
-6 -2 -5 37.727 38.970 5.935 36.136 o
-6 -2 -4 37.153 28.111 4.349 65.742 o
-6 -2 -3 346.757 349.670 17.584 4.097 o
-6 -2 -2 218.645 192.327 9.206 14.300 o
-6 -2 -1 101.338 100.454 4.853 48.752 o
-6 -1 -17 5.823 3.167 2.898 154.128 o
-6 -1 -16 89.572 91.446 4.772 50.943 o
-6 -1 -15 78.482 85.998 6.205 31.952 o
-6 -1 -14 35.954 34.124 3.458 100.224 o
-6 -1 -13 107.877 110.012 4.943 46.749 o
-6 -1 -12 66.495 69.186 4.026 71.215 o
-6 -1 -11 16.433 14.796 2.793 158.248 o
-6 -1 -10 35.287 40.315 5.600 40.454 o
-6 -1 -9 57.799 62.487 4.416 61.264 o
-6 -1 -8 117.087 123.888 6.327 29.852 o
-6 -1 -7 142.677 155.536 5.779 34.207 o
-6 -1 -6 11.255 10.100 2.682 174.537 o
-6 -1 -5 63.782 58.066 4.214 66.358 o
-6 -1 -4 138.142 137.672 5.990 32.396 o
-6 -1 -3 27.277 27.925 3.420 104.473 o
-6 -1 -2 77.497 78.935 4.673 53.795 o
-6 -1 -1 31.960 27.340 3.493 99.720 o
-5 -10 -7 3.876 7.458 3.637 98.493 o
-5 -10 -6 55.469 60.650 5.208 45.379 o
-5 -10 -5 114.683 120.485 7.051 24.535 o
-5 -10 -4 44.661 44.973 4.672 56.488 o
-5 -10 -3 9.211 5.826 3.384 112.551 o
-5 -10 -2 50.953 48.075 4.657 56.399 o
-5 -10 -1 144.463 165.499 17.780 4.106 o
-5 -9 -11 9.612 8.578 3.143 129.534 o
-5 -9 -10 43.118 41.621 6.659 28.824 o
-5 -9 -9 62.438 62.537 4.047 71.228 o
-5 -9 -8 90.646 94.035 4.809 50.143 o
-5 -9 -7 162.384 184.193 6.808 25.195 o
-5 -9 -6 92.635 98.081 4.777 50.548 o
-5 -9 -5 134.731 143.525 5.778 34.520 o
-5 -9 -4 65.571 72.171 4.669 54.668 o
-5 -9 -3 91.880 95.363 7.165 24.184 o
-5 -9 -2 180.625 183.490 6.709 25.632 o
-5 -9 -1 242.532 254.355 9.485 13.344 o
-5 -8 -14 27.323 25.138 6.156 34.022 o
-5 -8 -13 41.703 39.515 3.044 123.673 o
-5 -8 -12 167.338 175.373 5.827 32.993 o
-5 -8 -11 136.429 139.131 4.853 46.484 o
-5 -8 -10 51.891 49.730 3.840 79.981 o
-5 -8 -9 25.681 31.101 4.093 74.603 o
-5 -8 -8 16.722 18.217 2.971 140.277 o
-5 -8 -7 144.644 150.330 5.993 32.123 o
-5 -8 -6 80.070 79.716 4.349 60.865 o
-5 -8 -5 11.245 7.650 2.551 192.762 o
-5 -8 -4 198.196 217.866 7.865 19.072 o
-5 -8 -3 33.271 35.623 3.273 111.127 o
-5 -8 -2 28.335 25.520 2.992 133.535 o
-5 -8 -1 17.517 16.872 2.480 195.866 o
-5 -7 -16 38.035 35.024 3.949 78.285 o
-5 -7 -15 75.155 82.819 5.209 44.254 o
-5 -7 -14 41.950 38.107 3.098 120.107 o
-5 -7 -13 3.523 3.705 2.312 241.498 o
-5 -7 -12 24.288 24.385 2.573 177.227 o
-5 -7 -11 10.259 9.483 2.101 277.680 o
-5 -7 -10 55.864 61.876 5.133 46.574 o
-5 -7 -9 44.667 44.605 2.557 163.596 o
-5 -7 -8 305.804 303.095 12.551 7.820 o
-5 -7 -7 79.449 74.298 5.048 46.852 o
-5 -7 -6 21.660 23.206 2.997 135.590 o
-5 -7 -5 24.241 26.672 3.052 129.775 o
-5 -7 -4 27.164 28.396 3.000 132.737 o
-5 -7 -3 213.050 213.349 6.384 27.253 o
-5 -7 -2 18.968 18.979 2.236 233.884 o
-5 -7 -1 74.396 73.350 3.220 102.091 o
-5 -6 -18 9.900 10.958 3.608 98.747 o
-5 -6 -17 81.054 88.353 5.733 36.912 o
-5 -6 -16 84.188 94.948 5.727 36.822 o
-5 -6 -15 24.887 24.247 3.085 127.425 o
-5 -6 -14 149.548 154.724 5.771 34.146 o
-5 -6 -13 10.652 13.692 2.453 205.845 o
-5 -6 -12 2.627 3.265 2.092 295.136 o
-5 -6 -11 175.605 205.879 10.513 11.267 o
-5 -6 -10 70.204 68.912 3.526 88.931 o
-5 -6 -9 251.980 259.905 7.611 19.639 o
-5 -6 -8 27.479 25.937 2.453 190.239 o
-5 -6 -7 426.170 422.496 9.859 11.639 o
-5 -6 -6 44.673 43.943 2.416 179.305 o
-5 -6 -5 64.198 62.554 2.879 125.901 o
-5 -6 -4 23.242 22.919 1.383 488.331 o
-5 -6 -3 203.930 185.800 8.149 17.960 o
-5 -6 -2 30.305 21.510 2.281 215.054 o
-5 -6 -1 16.829 11.729 2.068 275.491 o
-5 -5 -19 101.681 101.605 6.463 29.132 o
-5 -5 -18 1.948 0.930 3.418 112.503 o
-5 -5 -17 27.718 34.024 4.239 69.516 o
-5 -5 -16 208.060 209.230 7.285 21.792 o
-5 -5 -15 43.971 46.928 3.507 95.358 o
-5 -5 -14 389.646 398.828 11.184 9.432 o
-5 -5 -13 26.803 27.361 3.522 99.033 o
-5 -5 -12 262.435 272.082 13.597 6.784 o
-5 -5 -11 33.234 32.922 2.865 141.266 o
-5 -5 -10 538.149 556.634 14.203 5.915 o
-5 -5 -9 62.288 68.251 5.202 45.080 o
-5 -5 -8 119.116 124.962 4.710 49.931 o
-5 -5 -7 266.627 269.928 7.113 21.857 o
-5 -5 -6 244.622 244.762 6.590 25.228 o
-5 -5 -5 121.860 122.039 3.469 80.920 o
-5 -5 -4 134.717 130.565 3.610 74.457 o
-5 -5 -3 374.943 367.761 6.636 22.732 o
-5 -5 -2 87.191 83.736 2.513 141.815 o
-5 -5 -1 480.169 452.887 8.585 14.363 o
-5 -4 -20 29.084 26.801 4.494 62.364 o
-5 -4 -19 192.511 201.068 9.207 14.384 o
-5 -4 -18 10.776 9.899 3.649 96.533 o
-5 -4 -17 23.692 23.642 3.223 117.924 o
-5 -4 -16 108.234 107.540 5.051 45.072 o
-5 -4 -15 119.978 112.265 5.087 44.004 o
-5 -4 -14 137.691 141.458 5.628 36.089 o
-5 -4 -13 12.540 13.263 2.612 181.924 o
-5 -4 -12 120.321 132.869 5.346 40.057 o
-5 -4 -11 144.038 141.823 5.376 38.871 o
-5 -4 -10 13.223 14.037 2.343 221.935 o
-5 -4 -9 2.131 0.000 2.006 324.213 o
-5 -4 -8 49.989 56.243 3.019 121.016 o
-5 -4 -7 25.984 23.039 2.333 209.673 o
-5 -4 -6 64.385 68.310 3.021 115.854 o
-5 -4 -5 973.196 968.634 16.501 4.194 o
-5 -4 -4 288.503 284.980 6.856 22.927 o
-5 -4 -3 172.454 169.082 4.869 44.288 o
-5 -4 -2 537.055 535.716 11.036 9.239 o
-5 -4 -1 87.614 83.209 2.869 117.565 o
-5 -3 -21 63.212 61.043 4.716 54.108 o
-5 -3 -20 51.802 48.098 4.299 65.279 o
-5 -3 -19 56.320 56.592 4.475 60.078 o
-5 -3 -18 53.637 57.507 5.762 37.613 o
-5 -3 -17 185.034 194.430 6.371 27.896 o
-5 -3 -16 53.933 54.575 3.533 91.992 o
-5 -3 -15 44.967 44.837 3.228 110.337 o
-5 -3 -14 80.984 77.074 4.209 64.459 o
-5 -3 -13 198.078 202.488 6.344 27.842 o
-5 -3 -12 133.647 137.163 5.470 38.073 o
-5 -3 -11 124.117 124.878 6.011 32.590 o
-5 -3 -10 62.352 60.368 3.681 84.177 o
-5 -3 -9 177.063 184.678 6.511 27.046 o
-5 -3 -8 153.515 144.055 5.520 36.884 o
-5 -3 -7 192.303 195.612 6.664 25.710 o
-5 -3 -6 193.934 189.368 5.805 32.522 o
-5 -3 -5 9.826 7.026 2.127 273.511 o
-5 -3 -4 228.303 231.959 6.103 28.976 o
-5 -3 -3 126.662 124.899 3.781 70.469 o
-5 -3 -2 102.398 96.930 3.562 81.485 o
-5 -3 -1 200.443 208.389 5.326 37.006 o
-5 -2 -21 25.149 19.495 5.199 47.441 o
-5 -2 -20 15.056 19.685 4.524 62.759 o
-5 -2 -19 55.184 57.379 5.503 40.979 o
-5 -2 -18 122.934 135.592 12.127 8.711 o
-5 -2 -17 60.135 61.839 4.344 62.969 o
-5 -2 -16 58.571 66.692 4.349 62.772 o
-5 -2 -15 10.661 11.258 2.835 157.065 o
-5 -2 -14 18.969 22.204 3.170 122.990 o
-5 -2 -13 164.615 163.821 6.435 27.938 o
-5 -2 -12 46.084 43.851 3.158 114.494 o
-5 -2 -11 165.940 173.197 5.682 34.490 o
-5 -2 -10 123.982 123.490 4.695 50.022 o
-5 -2 -9 496.679 504.623 11.901 8.195 o
-5 -2 -8 328.201 341.960 12.160 8.237 o
-5 -2 -7 538.360 541.087 14.770 5.515 o
-5 -2 -6 340.969 348.162 9.033 13.980 o
-5 -2 -5 1030.700 1057.860 20.071 2.940 o
-5 -2 -4 272.077 281.471 7.424 20.245 o
-5 -2 -3 626.262 618.552 11.736 8.108 o
-5 -2 -2 672.210 680.871 13.854 6.016 o
-5 -2 -1 61.595 59.151 3.312 101.005 o
-5 -1 -21 16.540 19.424 3.990 79.913 o
-5 -1 -20 6.027 8.311 3.601 100.028 o
-5 -1 -19 31.617 27.640 4.237 69.512 o
-5 -1 -18 0.230 -0.575 2.622 191.915 o
-5 -1 -17 75.430 71.279 4.120 67.560 o
-5 -1 -16 340.823 360.975 9.675 12.382 o
-5 -1 -15 224.317 232.792 7.128 22.364 o
-5 -1 -14 145.060 147.221 7.191 23.212 o
-5 -1 -13 64.452 65.734 3.589 87.303 o
-5 -1 -12 66.795 62.239 3.218 104.689 o
-5 -1 -11 192.117 196.553 5.549 34.989 o
-5 -1 -10 52.841 53.507 3.451 96.101 o
-5 -1 -9 167.232 172.291 5.759 33.695 o
-5 -1 -8 60.544 65.155 3.363 98.121 o
-5 -1 -7 2.308 4.684 2.125 285.603 o
-5 -1 -6 325.693 336.151 6.318 25.304 o
-5 -1 -5 71.302 72.587 2.718 133.764 o
-5 -1 -4 240.277 236.199 5.266 36.263 o
-5 -1 -3 143.163 142.902 3.935 64.268 o
-5 -1 -2 175.222 180.531 4.240 54.332 o
-5 -1 -1 486.733 496.106 8.976 13.253 o
-4 -12 -3 8.614 13.649 4.991 52.265 o
-4 -12 -2 100.441 105.989 7.872 20.139 o
-4 -12 -1 21.280 25.076 8.915 16.451 o
-4 -11 -10 14.256 16.246 5.040 50.953 o
-4 -11 -9 161.296 172.065 7.770 19.930 o
-4 -11 -8 109.696 110.212 6.474 28.852 o
-4 -11 -7 44.780 47.425 3.678 87.440 o
-4 -11 -6 238.753 267.063 11.379 9.530 o
-4 -11 -5 26.376 27.513 2.939 138.221 o
-4 -11 -4 32.943 32.927 4.702 56.815 o
-4 -11 -3 19.275 20.124 2.626 174.599 o
-4 -11 -2 96.850 101.377 5.085 45.066 o
-4 -11 -1 24.889 34.563 2.874 143.121 o
-4 -10 -13 26.799 26.946 4.238 69.921 o
-4 -10 -12 15.996 19.191 6.278 33.003 o
-4 -10 -11 0.557 0.858 3.039 142.550 o
-4 -10 -10 103.680 114.047 5.320 41.194 o
-4 -10 -9 7.921 9.127 2.448 210.347 o
-4 -10 -8 32.314 31.649 2.900 138.873 o
-4 -10 -7 4.223 3.207 1.756 410.636 o
-4 -10 -6 14.527 14.152 1.922 315.607 o
-4 -10 -5 70.948 72.569 3.766 79.239 o
-4 -10 -4 34.939 35.908 2.662 159.165 o
-4 -10 -3 79.669 79.959 4.409 59.453 o
-4 -10 -2 174.506 181.729 5.229 39.223 o
-4 -10 -1 86.974 87.592 3.379 91.341 o
-4 -9 -16 33.600 31.558 4.987 50.773 o
-4 -9 -15 26.845 30.731 4.168 71.996 o
-4 -9 -14 41.625 39.034 3.307 107.037 o
-4 -9 -13 23.269 25.893 2.789 153.476 o
-4 -9 -12 21.238 20.270 2.992 136.616 o
-4 -9 -11 72.029 73.013 3.871 75.462 o
-4 -9 -10 11.025 12.230 2.899 150.140 o
-4 -9 -9 47.243 48.019 2.970 126.247 o
-4 -9 -8 3.051 1.315 1.967 333.882 o
-4 -9 -7 17.047 17.470 2.334 218.820 o
-4 -9 -6 413.491 455.436 13.014 7.109 o
-4 -9 -5 2.173 5.498 1.973 329.558 o
-4 -9 -4 10.061 8.349 1.941 322.722 o
-4 -9 -3 161.269 169.975 5.140 40.926 o
-4 -9 -2 52.090 58.611 2.933 126.087 o
-4 -9 -1 241.529 239.502 6.424 26.392 o
-4 -8 -18 0.928 -1.235 2.988 147.490 o
-4 -8 -17 98.986 97.814 5.099 44.838 o
-4 -8 -16 41.592 39.837 3.608 91.537 o
-4 -8 -15 19.139 22.974 3.020 134.448 o
-4 -8 -14 10.951 13.896 2.686 173.233 o
-4 -8 -13 31.262 33.270 7.480 23.142 o
-4 -8 -12 220.579 231.399 8.499 16.431 o
-4 -8 -11 227.786 221.273 6.260 27.881 o
-4 -8 -10 138.669 138.213 3.621 73.328 o
-4 -8 -9 291.766 298.023 5.969 28.409 o
-4 -8 -8 58.913 60.231 2.813 132.565 o
-4 -8 -7 118.722 126.642 4.255 59.012 o
-4 -8 -6 175.074 186.786 4.900 43.419 o
-4 -8 -5 177.927 185.012 4.850 44.053 o
-4 -8 -4 367.535 378.571 8.065 16.705 o
-4 -8 -3 105.651 109.083 3.519 81.885 o
-4 -8 -2 158.197 158.359 5.128 41.359 o
-4 -8 -1 35.947 36.027 3.431 101.504 o
-4 -7 -20 67.630 72.005 5.655 38.408 o
-4 -7 -19 149.222 154.040 7.663 20.605 o
-4 -7 -18 17.402 17.950 3.741 90.469 o
-4 -7 -17 64.246 63.922 4.183 66.972 o
-4 -7 -16 26.136 25.811 3.641 93.312 o
-4 -7 -15 36.442 34.949 3.792 84.564 o
-4 -7 -14 82.255 89.203 5.061 46.239 o
-4 -7 -13 52.628 58.033 4.148 69.196 o
-4 -7 -12 207.314 209.565 5.248 37.678 o
-4 -7 -11 29.884 26.746 2.030 258.419 o
-4 -7 -10 48.090 49.380 2.236 197.920 o
-4 -7 -9 233.928 250.688 5.350 35.369 o
-4 -7 -8 323.801 333.932 7.200 20.620 o
-4 -7 -7 111.613 112.887 3.437 83.896 o
-4 -7 -6 12.241 9.372 1.856 344.812 o
-4 -7 -5 115.022 111.615 3.366 86.176 o
-4 -7 -4 142.562 140.889 4.089 60.731 o
-4 -7 -3 470.627 468.489 9.941 11.285 o
-4 -7 -2 3.127 3.325 1.550 525.651 o
-4 -7 -1 409.188 421.211 7.617 17.900 o
-4 -6 -21 8.067 8.698 3.321 116.722 o
-4 -6 -20 129.441 128.559 5.934 33.203 o
-4 -6 -19 78.981 84.368 7.278 23.667 o
-4 -6 -18 196.596 205.605 8.338 17.212 o
-4 -6 -17 28.335 31.999 4.230 69.832 o
-4 -6 -16 2.104 2.349 2.399 226.478 o
-4 -6 -15 298.715 308.241 10.304 11.251 o
-4 -6 -14 237.046 255.776 9.609 13.048 o
-4 -6 -13 243.112 242.800 7.427 20.629 o
-4 -6 -12 64.271 63.482 2.993 118.174 o
-4 -6 -11 72.775 73.542 3.673 82.401 o
-4 -6 -10 19.914 20.521 1.907 305.374 o
-4 -6 -9 260.189 263.810 5.232 35.750 o
-4 -6 -8 146.062 152.067 3.545 74.140 o
-4 -6 -7 119.248 117.824 3.002 100.153 o
-4 -6 -6 54.519 55.308 2.015 221.963 o
-4 -6 -5 239.637 238.653 4.649 43.560 o
-4 -6 -4 221.759 209.084 4.267 50.649 o
-4 -6 -3 29.088 27.535 2.350 203.170 o
-4 -6 -2 599.227 599.056 10.101 10.479 o
-4 -6 -1 2135.170 2145.770 31.809 1.168 o
-4 -5 -22 33.453 34.674 6.467 30.709 o
-4 -5 -21 110.415 114.493 4.989 45.829 o
-4 -5 -20 2.352 1.373 2.641 187.365 o
-4 -5 -19 121.094 124.792 5.677 36.139 o
-4 -5 -18 33.523 33.372 3.467 100.273 o
-4 -5 -17 199.066 196.137 6.990 23.584 o
-4 -5 -16 82.619 90.893 4.521 56.386 o
-4 -5 -15 165.806 157.881 7.206 22.868 o
-4 -5 -14 397.301 405.576 9.785 11.900 o
-4 -5 -13 325.689 345.328 9.681 12.441 o
-4 -5 -12 508.333 516.895 10.451 10.218 o
-4 -5 -11 170.512 172.514 4.297 53.738 o
-4 -5 -10 75.653 77.274 2.711 132.123 o
-4 -5 -9 12.866 13.427 1.549 464.092 o
-4 -5 -8 367.789 371.736 6.382 24.169 o
-4 -5 -7 474.380 472.386 7.719 16.942 o
-4 -5 -6 180.761 181.612 3.614 67.604 o
-4 -5 -5 80.678 79.340 2.251 168.160 o
-4 -5 -4 62.508 64.323 2.052 206.551 o
-4 -5 -3 96.588 93.401 2.450 141.463 o
-4 -5 -2 66.829 64.970 1.860 229.613 o
-4 -5 -1 11.526 11.870 1.030 905.891 o
-4 -4 -23 73.759 58.432 4.698 54.009 o
-4 -4 -22 9.861 10.383 2.935 147.448 o
-4 -4 -21 26.571 22.713 3.687 91.315 o
-4 -4 -20 33.785 37.397 3.979 77.506 o
-4 -4 -19 165.876 173.688 6.857 24.902 o
-4 -4 -18 131.276 140.470 5.973 32.662 o
-4 -4 -17 195.011 210.388 7.405 21.282 o
-4 -4 -16 99.868 95.594 5.271 42.286 o
-4 -4 -15 660.832 645.472 14.268 5.736 o
-4 -4 -14 225.548 223.298 6.266 27.850 o
-4 -4 -13 251.556 251.217 6.093 28.517 o
-4 -4 -12 11.958 13.577 1.866 337.994 o
-4 -4 -11 236.410 239.145 5.410 34.846 o
-4 -4 -10 99.493 101.262 3.154 98.195 o
-4 -4 -9 432.266 438.352 8.320 15.376 o
-4 -4 -8 35.504 36.454 1.913 270.136 o
-4 -4 -7 57.271 56.519 2.898 127.369 o
-4 -4 -6 1269.170 1260.270 18.051 3.429 o
-4 -4 -5 144.145 141.233 3.675 71.092 o
-4 -4 -4 83.924 84.090 2.434 149.296 o
-4 -4 -3 416.954 407.315 6.948 20.617 o
-4 -4 -2 90.142 84.953 3.453 88.005 o
-4 -4 -1 1760.500 1743.530 26.056 1.715 o
-4 -3 -24 1.284 -0.756 2.555 201.274 o
-4 -3 -23 16.246 14.170 2.659 173.696 o
-4 -3 -22 57.125 57.566 3.951 75.085 o
-4 -3 -21 23.805 19.045 3.044 131.689 o
-4 -3 -20 230.020 226.594 8.125 17.767 o
-4 -3 -19 111.087 111.394 5.841 34.732 o
-4 -3 -18 14.953 15.380 2.746 163.855 o
-4 -3 -17 197.494 208.471 6.494 26.724 o
-4 -3 -16 259.318 266.312 8.584 15.857 o
-4 -3 -15 196.008 200.133 5.987 30.750 o
-4 -3 -14 24.862 24.146 2.464 190.968 o
-4 -3 -13 771.001 781.534 13.858 5.883 o
-4 -3 -12 184.654 187.408 5.175 39.501 o
-4 -3 -11 327.013 322.223 6.754 22.872 o
-4 -3 -10 908.181 911.421 15.652 4.645 o
-4 -3 -9 997.617 986.104 15.616 4.591 o
-4 -3 -8 214.911 215.011 4.993 40.386 o
-4 -3 -7 1708.550 1722.670 27.799 1.534 o
-4 -3 -6 320.552 323.286 6.169 26.404 o
-4 -3 -5 35.843 33.988 2.174 222.514 o
-4 -3 -4 321.993 321.252 6.702 23.214 o
-4 -3 -3 1122.900 1127.830 18.973 3.213 o
-4 -3 -2 364.968 355.155 7.219 20.095 o
-4 -3 -1 134.560 121.663 3.837 68.376 o
-4 -2 -24 78.948 77.245 4.406 59.638 o
-4 -2 -23 1.524 2.705 3.473 108.882 o
-4 -2 -22 7.460 6.461 3.284 119.698 o
-4 -2 -21 63.864 67.078 5.612 39.123 o
-4 -2 -20 79.815 82.365 5.021 47.131 o
-4 -2 -19 29.177 29.896 3.634 92.881 o
-4 -2 -18 161.715 163.506 6.669 26.270 o
-4 -2 -17 78.418 81.039 4.745 52.246 o
-4 -2 -16 252.134 255.440 6.496 25.670 o
-4 -2 -15 98.044 99.644 3.501 84.097 o
-4 -2 -14 363.157 365.782 7.101 20.595 o
-4 -2 -13 6.715 4.557 1.632 460.292 o
-4 -2 -12 369.399 382.757 7.223 19.922 o
-4 -2 -11 388.607 400.317 7.948 16.916 o
-4 -2 -10 222.735 226.838 5.228 37.250 o
-4 -2 -9 256.874 260.659 5.715 31.363 o
-4 -2 -8 131.194 127.448 4.000 64.168 o
-4 -2 -7 514.098 515.685 9.755 11.451 o
-4 -2 -6 295.753 289.902 6.257 26.412 o
-4 -2 -5 258.737 256.803 5.365 34.549 o
-4 -2 -4 585.579 570.418 10.554 9.816 o
-4 -2 -3 56.196 56.211 2.543 157.130 o
-4 -2 -2 212.165 220.214 5.648 33.297 o
-4 -2 -1 553.159 543.457 11.100 9.110 o
-4 -1 -24 185.876 183.551 6.958 23.986 o
-4 -1 -23 1.968 2.150 3.103 136.173 o
-4 -1 -22 165.476 179.608 6.677 26.064 o
-4 -1 -21 134.534 143.961 5.868 33.599 o
-4 -1 -20 13.952 11.133 2.972 142.332 o
-4 -1 -19 33.277 39.290 3.554 95.396 o
-4 -1 -18 278.791 286.936 8.485 16.032 o
-4 -1 -17 171.374 178.207 5.022 42.027 o
-4 -1 -16 332.902 337.535 6.828 22.342 o
-4 -1 -15 261.638 258.496 5.292 35.176 o
-4 -1 -14 183.976 192.473 4.622 47.069 o
-4 -1 -13 609.171 624.842 9.475 11.538 o
-4 -1 -12 835.431 849.369 12.212 7.145 o
-4 -1 -11 173.144 177.082 3.761 64.805 o
-4 -1 -10 37.879 38.910 1.902 267.946 o
-4 -1 -9 163.507 161.254 4.929 43.891 o
-4 -1 -8 16.592 16.860 1.751 363.070 o
-4 -1 -7 1821.650 1830.970 27.446 1.555 o
-4 -1 -6 423.782 419.520 7.092 19.875 o
-4 -1 -5 133.138 135.726 3.432 80.009 o
-4 -1 -4 300.653 298.971 5.784 29.643 o
-4 -1 -3 684.403 688.428 10.597 9.410 o
-4 -1 -2 56.272 58.109 2.248 188.215 o
-4 -1 -1 63.912 61.497 2.186 189.772 o
-3 -13 -3 4.921 4.201 4.926 54.053 o
-3 -13 -2 151.172 165.554 21.925 2.715 o
-3 -13 -1 15.688 23.389 5.420 44.002 o
-3 -12 -10 15.344 11.053 2.522 193.197 o
-3 -12 -9 81.184 80.827 14.151 6.501 o
-3 -12 -8 82.519 87.580 4.343 60.598 o
-3 -12 -7 53.985 49.440 3.048 118.965 o
-3 -12 -6 31.696 24.885 2.722 156.840 o
-3 -12 -5 55.830 48.990 5.933 35.632 o
-3 -12 -4 117.570 104.609 9.605 13.720 o
-3 -12 -3 91.688 100.588 7.627 21.474 o
-3 -12 -2 2.416 3.595 4.287 71.451 o
-3 -12 -1 77.994 83.401 6.892 26.262 o
-3 -11 -14 177.475 176.664 33.476 1.171 o
-3 -11 -13 117.455 133.643 6.751 26.462 o
-3 -11 -12 39.595 44.268 4.733 55.429 o
-3 -11 -11 37.910 36.748 3.678 89.130 o
-3 -11 -10 246.540 260.216 15.303 5.425 o
-3 -11 -9 35.368 36.909 3.078 123.320 o
-3 -11 -8 9.596 7.771 2.178 261.514 o
-3 -11 -7 133.446 138.689 5.792 34.456 o
-3 -11 -6 55.713 55.366 4.227 66.740 o
-3 -11 -5 30.033 33.758 4.011 76.944 o
-3 -11 -4 40.286 39.275 2.215 210.351 o
-3 -11 -3 17.623 13.979 2.260 232.917 o
-3 -11 -2 38.982 39.280 2.892 136.034 o
-3 -11 -1 284.056 285.570 13.532 6.820 o
-3 -10 -17 8.668 6.711 2.996 142.704 o
-3 -10 -16 15.071 11.542 3.199 123.307 o
-3 -10 -15 32.557 35.439 3.409 103.362 o
-3 -10 -14 93.627 85.884 17.339 4.345 o
-3 -10 -13 28.981 24.461 3.702 90.143 o
-3 -10 -12 7.239 7.166 3.397 112.039 o
-3 -10 -11 14.746 13.035 2.609 181.051 o
-3 -10 -10 61.945 63.357 3.278 102.350 o
-3 -10 -9 88.583 88.842 3.729 77.697 o
-3 -10 -8 31.984 33.887 2.715 155.525 o
-3 -10 -7 22.612 20.607 2.379 206.059 o
-3 -10 -6 105.966 100.182 5.299 41.621 o
-3 -10 -5 144.283 143.255 5.077 42.775 o
-3 -10 -4 129.770 126.511 4.968 45.189 o
-3 -10 -3 92.074 95.517 4.473 56.774 o
-3 -10 -2 356.778 352.316 8.220 16.320 o
-3 -10 -1 94.378 93.915 4.666 52.686 o
-3 -9 -19 12.251 15.128 3.047 135.628 o
-3 -9 -18 163.601 167.343 6.106 30.595 o
-3 -9 -17 130.805 131.511 5.831 34.188 o
-3 -9 -16 11.431 13.678 2.988 141.310 o
-3 -9 -15 1.416 1.357 2.512 207.569 o
-3 -9 -14 10.676 9.633 2.647 179.407 o
-3 -9 -13 80.919 74.531 3.584 84.726 o
-3 -9 -12 103.059 99.787 3.940 69.168 o
-3 -9 -11 114.744 114.885 3.712 74.160 o
-3 -9 -10 22.139 18.746 2.417 201.286 o
-3 -9 -9 414.212 418.847 12.134 8.095 o
-3 -9 -8 10.862 10.381 1.827 356.665 o
-3 -9 -7 48.032 48.626 2.322 187.192 o
-3 -9 -6 55.587 54.643 2.081 211.692 o
-3 -9 -5 355.735 354.874 6.803 22.144 o
-3 -9 -4 93.571 89.805 3.448 87.392 o
-3 -9 -3 273.064 280.884 5.322 34.346 o
-3 -9 -2 247.402 245.375 5.945 29.787 o
-3 -9 -1 61.922 63.318 2.754 135.584 o
-3 -8 -21 47.631 52.706 4.858 52.180 o
-3 -8 -20 47.385 54.280 4.561 58.637 o
-3 -8 -19 128.576 140.678 8.657 16.580 o
-3 -8 -18 58.540 57.230 4.259 65.534 o
-3 -8 -17 34.025 36.188 3.624 92.143 o
-3 -8 -16 47.797 45.735 3.635 88.992 o
-3 -8 -15 85.799 82.752 2.982 111.520 o
-3 -8 -14 23.864 24.193 1.951 285.512 o
-3 -8 -13 6.343 5.570 1.557 501.796 o
-3 -8 -12 104.076 100.448 2.985 105.585 o
-3 -8 -11 4.977 4.344 1.302 710.738 o
-3 -8 -10 624.336 626.691 10.328 10.015 o
-3 -8 -9 154.198 156.323 3.842 65.167 o
-3 -8 -8 12.802 13.472 1.361 575.175 o
-3 -8 -7 113.850 116.227 3.174 93.690 o
-3 -8 -6 227.689 229.031 4.646 44.239 o
-3 -8 -5 300.186 319.234 5.931 28.378 o
-3 -8 -4 758.496 774.128 16.725 4.238 o
-3 -8 -3 401.304 402.664 10.480 10.554 o
-3 -8 -2 59.199 57.074 2.136 200.657 o
-3 -8 -1 186.526 183.569 4.383 51.078 o
-3 -7 -22 44.311 43.711 3.962 76.706 o
-3 -7 -21 16.845 18.051 3.511 102.221 o
-3 -7 -20 153.584 162.749 6.488 27.703 o
-3 -7 -19 3.823 5.797 2.846 160.003 o
-3 -7 -18 17.453 15.704 2.881 148.785 o
-3 -7 -17 130.315 147.496 5.730 35.079 o
-3 -7 -16 287.981 291.281 7.736 18.728 o
-3 -7 -15 102.084 105.180 3.337 89.579 o
-3 -7 -14 382.085 375.229 7.408 19.074 o
-3 -7 -13 128.352 134.313 3.934 65.792 o
-3 -7 -12 85.070 83.031 2.735 126.761 o
-3 -7 -11 988.222 968.757 20.872 2.758 o
-3 -7 -10 526.688 524.264 9.835 11.248 o
-3 -7 -9 333.382 333.622 5.700 29.390 o
-3 -7 -8 20.366 20.100 1.436 479.581 o
-3 -7 -7 129.141 137.396 3.671 72.826 o
-3 -7 -6 16.847 16.121 1.252 618.512 o
-3 -7 -5 559.069 578.441 10.624 9.758 o
-3 -7 -4 33.062 33.469 2.315 203.194 o
-3 -7 -3 386.217 401.155 8.674 14.661 o
-3 -7 -2 61.403 60.389 2.201 189.880 o
-3 -7 -1 232.774 231.236 4.881 40.942 o
-3 -6 -23 0.816 -1.719 2.784 169.945 o
-3 -6 -22 4.660 4.442 2.735 172.909 o
-3 -6 -21 54.446 57.361 4.920 50.540 o
-3 -6 -20 29.125 28.095 3.207 117.139 o
-3 -6 -19 146.531 158.445 6.988 24.375 o
-3 -6 -18 5.982 8.687 2.803 163.208 o
-3 -6 -17 255.839 266.826 8.347 16.680 o
-3 -6 -16 197.622 203.670 5.902 31.425 o
-3 -6 -15 351.397 352.782 7.169 20.443 o
-3 -6 -14 85.245 83.392 2.885 117.219 o
-3 -6 -13 145.353 144.046 4.014 62.155 o
-3 -6 -12 276.960 272.999 7.171 21.453 o
-3 -6 -11 138.050 133.549 2.998 95.629 o
-3 -6 -10 428.381 419.343 6.370 23.232 o
-3 -6 -9 776.957 772.709 10.662 9.039 o
-3 -6 -8 18.139 19.723 1.920 305.286 o
-3 -6 -7 474.678 472.648 7.574 17.438 o
-3 -6 -6 630.396 622.070 10.718 9.420 o
-3 -6 -5 140.309 132.709 3.082 91.928 o
-3 -6 -4 357.412 339.710 11.011 9.822 o
-3 -6 -3 1843.140 1816.090 29.114 1.399 o
-3 -6 -2 384.285 392.611 10.021 11.474 o
-3 -6 -1 213.335 210.057 4.530 46.861 o
-3 -5 -24 57.849 61.032 4.163 68.186 o
-3 -5 -23 41.936 41.775 3.671 88.512 o
-3 -5 -22 37.810 35.072 3.365 104.870 o
-3 -5 -21 73.977 73.809 4.038 69.957 o
-3 -5 -20 286.158 297.016 11.274 9.581 o
-3 -5 -19 74.225 78.832 4.654 54.356 o
-3 -5 -18 0.629 2.230 2.272 253.867 o
-3 -5 -17 559.267 586.770 15.297 5.146 o
-3 -5 -16 793.191 792.330 15.213 4.988 o
-3 -5 -15 52.972 56.210 2.521 160.674 o
-3 -5 -14 200.004 199.601 4.419 49.436 o
-3 -5 -13 83.522 82.231 3.170 102.076 o
-3 -5 -12 405.129 410.911 6.782 21.473 o
-3 -5 -11 80.217 78.084 2.258 167.996 o
-3 -5 -10 253.737 252.143 4.544 44.181 o
-3 -5 -9 268.602 273.624 6.174 27.494 o
-3 -5 -8 21.651 20.373 1.216 599.364 o
-3 -5 -7 70.088 68.754 2.002 205.673 o
-3 -5 -6 205.182 205.549 3.996 56.532 o
-3 -5 -5 1022.940 1010.460 17.180 3.880 o
-3 -5 -4 246.131 244.189 4.489 45.395 o
-3 -5 -3 840.990 826.979 13.423 6.123 o
-3 -5 -2 270.324 261.543 5.554 32.484 o
-3 -5 -1 531.959 535.418 10.236 10.500 o
-3 -4 -25 24.386 22.784 3.178 120.966 o
-3 -4 -24 91.344 92.796 4.755 51.148 o
-3 -4 -23 33.991 32.387 3.770 85.956 o
-3 -4 -22 225.719 239.910 8.262 17.232 o
-3 -4 -21 218.751 226.272 7.273 21.682 o
-3 -4 -20 114.293 117.673 4.761 49.412 o
-3 -4 -19 82.974 83.297 3.392 91.722 o
-3 -4 -18 114.818 122.160 4.740 49.664 o
-3 -4 -17 57.649 58.977 3.850 78.446 o
-3 -4 -16 105.020 103.380 3.162 96.728 o
-3 -4 -15 307.254 315.824 6.145 26.804 o
-3 -4 -14 199.664 207.034 4.543 47.302 o
-3 -4 -13 262.157 261.009 4.865 39.725 o
-3 -4 -12 811.633 800.974 11.939 7.478 o
-3 -4 -11 253.935 243.205 4.509 44.826 o
-3 -4 -10 173.348 167.896 3.444 73.461 o
-3 -4 -9 217.507 215.633 4.029 54.864 o
-3 -4 -8 1578.340 1532.410 19.906 2.785 o
-3 -4 -7 750.486 742.726 10.962 8.732 o
-3 -4 -6 181.080 182.473 3.522 69.888 o
-3 -4 -5 124.912 124.648 2.700 113.039 o
-3 -4 -4 741.570 716.802 10.541 9.335 o
-3 -4 -3 7.831 7.945 0.995 1049.120 o
-3 -4 -2 559.011 549.881 9.317 12.135 o
-3 -4 -1 111.404 109.346 2.886 108.132 o
-3 -3 -26 53.832 56.660 4.073 71.457 o
-3 -3 -25 9.722 4.136 2.383 221.990 o
-3 -3 -24 0.824 3.373 2.323 242.054 o
-3 -3 -23 5.216 3.607 2.217 260.212 o
-3 -3 -22 21.441 21.622 2.571 179.719 o
-3 -3 -21 276.209 279.748 7.022 22.188 o
-3 -3 -20 108.949 113.948 4.096 63.913 o
-3 -3 -19 112.189 119.414 5.247 41.839 o
-3 -3 -18 241.692 237.090 6.743 24.359 o
-3 -3 -17 143.338 152.640 5.102 42.293 o
-3 -3 -16 0.087 -0.091 1.717 447.561 o
-3 -3 -15 114.543 119.376 3.282 88.929 o
-3 -3 -14 342.096 350.140 6.535 23.743 o
-3 -3 -13 444.457 448.420 7.345 18.574 o
-3 -3 -12 1360.140 1358.210 19.184 3.050 o
-3 -3 -11 850.211 843.968 12.437 6.922 o
-3 -3 -10 1162.750 1159.320 18.985 3.193 o
-3 -3 -9 724.032 719.738 10.655 9.212 o
-3 -3 -8 700.519 688.754 10.214 9.936 o
-3 -3 -7 1398.890 1377.550 20.668 2.673 o
-3 -3 -6 224.181 218.279 4.308 49.646 o
-3 -3 -5 205.984 207.157 4.118 54.130 o
-3 -3 -4 292.534 284.159 5.750 30.185 o
-3 -3 -3 264.909 263.968 5.429 33.716 o
-3 -3 -2 287.107 282.806 6.174 27.147 o
-3 -3 -1 553.122 540.761 10.550 9.929 o
-3 -2 -26 19.016 19.270 2.921 143.789 o
-3 -2 -25 207.648 215.622 6.906 23.887 o
-3 -2 -24 30.099 30.872 3.161 119.685 o
-3 -2 -23 14.114 17.148 2.809 157.068 o
-3 -2 -22 285.054 280.042 7.879 18.210 o
-3 -2 -21 15.604 15.895 3.161 125.399 o
-3 -2 -20 68.499 66.094 4.021 71.313 o
-3 -2 -19 145.673 156.601 5.720 34.738 o
-3 -2 -18 344.294 355.512 9.079 13.831 o
-3 -2 -17 62.400 62.527 3.890 76.349 o
-3 -2 -16 22.463 23.274 2.180 238.851 o
-3 -2 -15 204.721 213.849 5.477 35.227 o
-3 -2 -14 942.180 949.290 16.107 4.393 o
-3 -2 -13 79.903 78.059 2.749 128.044 o
-3 -2 -12 212.962 211.079 4.756 43.610 o
-3 -2 -11 1456.660 1435.530 23.290 2.154 o
-3 -2 -10 86.179 82.779 2.635 133.369 o
-3 -2 -9 1452.030 1434.810 23.241 2.163 o
-3 -2 -8 455.614 445.566 8.113 15.862 o
-3 -2 -7 7.367 6.850 1.300 682.646 o
-3 -2 -6 400.250 393.539 8.150 16.195 o
-3 -2 -5 68.149 66.184 2.341 168.909 o
-3 -2 -4 17.159 15.637 1.621 413.341 o
-3 -2 -3 3460.180 3467.510 58.744 0.358 o
-3 -2 -2 1552.310 1585.800 27.918 1.540 o
-3 -2 -1 611.603 595.352 11.464 8.479 o
-3 -1 -26 59.428 59.885 3.787 80.522 o
-3 -1 -25 118.901 119.578 4.816 48.225 o
-3 -1 -24 15.557 13.139 2.644 176.146 o
-3 -1 -23 67.108 69.564 3.669 83.480 o
-3 -1 -22 171.967 176.013 4.907 43.631 o
-3 -1 -21 50.407 52.724 3.256 106.789 o
-3 -1 -20 243.840 241.252 6.498 25.852 o
-3 -1 -19 108.776 110.481 3.763 73.385 o
-3 -1 -18 307.227 329.877 7.150 21.024 o
-3 -1 -17 616.605 631.296 11.671 8.189 o
-3 -1 -16 236.773 239.040 4.857 40.981 o
-3 -1 -15 96.201 92.672 2.820 117.202 o
-3 -1 -14 33.597 34.016 1.770 307.931 o
-3 -1 -13 225.303 229.245 4.257 50.145 o
-3 -1 -12 22.284 23.052 1.595 398.597 o
-3 -1 -11 59.646 62.824 2.240 185.588 o
-3 -1 -10 307.862 304.201 5.360 32.940 o
-3 -1 -9 403.864 408.827 6.692 21.933 o
-3 -1 -8 290.960 294.407 5.939 28.678 o
-3 -1 -7 369.019 363.661 6.947 21.265 o
-3 -1 -6 97.036 94.455 2.749 120.993 o
-3 -1 -5 958.210 957.489 15.880 4.491 o
-3 -1 -4 298.543 296.399 5.420 32.697 o
-3 -1 -3 293.216 294.455 5.381 33.187 o
-3 -1 -2 847.965 863.810 13.353 6.151 o
-3 -1 -1 576.815 575.901 8.763 13.242 o
-2 -13 -9 58.213 62.244 10.276 12.263 o
-2 -13 -8 129.401 90.865 11.404 9.841 o
-2 -13 -7 2.393 0.613 6.916 27.564 o
-2 -13 -6 57.473 63.078 9.785 13.498 o
-2 -13 -5 22.050 13.268 6.965 26.851 o
-2 -13 -4 68.053 69.666 6.934 26.169 o
-2 -13 -3 21.182 23.375 5.460 43.204 o
-2 -13 -2 103.663 105.369 16.039 5.060 o
-2 -13 -1 2.013 6.962 5.003 52.479 o
-2 -12 -13 5.608 5.164 2.386 224.616 o
-2 -12 -12 8.074 7.617 2.246 248.485 o
-2 -12 -11 193.712 206.638 7.838 19.261 o
-2 -12 -10 141.807 143.896 5.655 35.660 o
-2 -12 -9 141.449 145.089 13.047 7.532 o
-2 -12 -8 142.979 130.840 12.213 8.568 o
-2 -12 -7 43.185 41.006 5.273 45.119 o
-2 -12 -6 116.007 115.481 7.551 21.611 o
-2 -12 -5 9.647 11.769 5.886 37.721 o
-2 -12 -4 2.407 6.707 4.364 68.847 o
-2 -12 -3 32.250 32.925 5.430 43.151 o
-2 -12 -2 95.993 116.875 7.757 20.700 o
-2 -12 -1 58.062 55.312 8.536 17.641 o
-2 -11 -16 299.291 312.261 12.119 8.351 o
-2 -11 -15 37.895 33.344 4.036 75.292 o
-2 -11 -14 14.257 14.746 3.126 128.649 o
-2 -11 -13 220.108 221.624 14.887 5.750 o
-2 -11 -12 95.441 100.441 5.395 40.628 o
-2 -11 -11 28.125 26.237 2.994 133.307 o
-2 -11 -10 77.874 81.249 12.900 7.804 o
-2 -11 -9 5.741 5.690 1.841 368.336 o
-2 -11 -8 145.834 145.737 5.064 42.865 o
-2 -11 -7 81.683 81.567 3.078 107.257 o
-2 -11 -6 64.678 51.393 4.661 55.461 o
-2 -11 -5 144.880 155.382 7.467 21.639 o
-2 -11 -4 203.035 210.505 7.797 19.362 o
-2 -11 -3 75.848 69.496 5.482 40.490 o
-2 -11 -2 68.014 63.849 4.504 58.446 o
-2 -11 -1 22.708 19.594 2.844 149.533 o
-2 -10 -19 77.316 83.591 5.247 43.594 o
-2 -10 -18 16.724 15.194 3.447 106.142 o
-2 -10 -17 6.762 2.850 3.093 135.365 o
-2 -10 -16 96.286 106.081 5.561 38.374 o
-2 -10 -15 91.148 98.261 4.347 59.578 o
-2 -10 -14 9.119 9.839 2.729 169.959 o
-2 -10 -13 78.150 79.501 4.975 48.044 o
-2 -10 -12 140.638 150.984 6.385 28.785 o
-2 -10 -11 70.172 65.132 3.021 114.807 o
-2 -10 -10 155.430 151.727 3.647 70.348 o
-2 -10 -9 111.454 108.608 4.418 56.439 o
-2 -10 -8 4.382 4.064 1.023 1106.990 o
-2 -10 -7 105.935 107.087 3.798 72.772 o
-2 -10 -6 47.497 49.135 1.850 260.098 o
-2 -10 -5 119.513 116.143 4.095 63.099 o
-2 -10 -4 149.120 146.435 4.502 51.733 o
-2 -10 -3 102.690 93.425 5.296 41.881 o
-2 -10 -2 1.399 0.330 0.902 1554.370 o
-2 -10 -1 270.744 260.218 11.621 9.114 o
-2 -9 -21 3.600 4.065 3.488 107.352 o
-2 -9 -20 24.968 27.811 4.034 76.922 o
-2 -9 -19 281.780 290.639 10.761 10.454 o
-2 -9 -18 59.857 58.206 3.904 76.355 o
-2 -9 -17 70.454 71.332 3.455 91.747 o
-2 -9 -16 18.929 17.937 2.362 212.480 o
-2 -9 -15 37.679 38.785 2.644 159.137 o
-2 -9 -14 77.989 80.875 3.258 98.838 o
-2 -9 -13 1.464 0.235 1.461 608.176 o
-2 -9 -12 14.859 14.880 1.550 453.785 o
-2 -9 -11 58.650 62.056 2.197 191.563 o
-2 -9 -10 90.767 92.976 2.668 128.114 o
-2 -9 -9 468.287 470.533 8.383 14.932 o
-2 -9 -8 73.409 73.999 3.354 95.650 o
-2 -9 -7 200.071 200.015 4.175 53.626 o
-2 -9 -6 491.385 497.529 8.339 14.878 o
-2 -9 -5 93.886 99.381 2.565 133.116 o
-2 -9 -4 44.393 41.687 1.633 317.223 o
-2 -9 -3 15.203 15.726 1.180 689.192 o
-2 -9 -2 113.360 109.866 4.607 52.484 o
-2 -9 -1 277.790 268.677 7.147 21.584 o
-2 -8 -22 2.233 3.733 3.225 125.774 o
-2 -8 -21 20.347 20.265 3.317 112.883 o
-2 -8 -20 93.300 94.637 4.592 54.200 o
-2 -8 -19 312.071 350.946 10.908 10.072 o
-2 -8 -18 32.503 30.741 2.819 146.005 o
-2 -8 -17 105.215 110.560 4.340 58.477 o
-2 -8 -16 55.518 57.970 2.619 149.989 o
-2 -8 -15 10.665 9.780 1.756 384.054 o
-2 -8 -14 57.787 57.243 2.387 171.791 o
-2 -8 -13 202.880 206.906 5.439 35.754 o
-2 -8 -12 294.218 296.678 5.982 28.289 o
-2 -8 -11 83.585 86.855 2.416 150.334 o
-2 -8 -10 445.495 448.199 7.063 19.692 o
-2 -8 -9 529.623 539.843 8.209 14.945 o
-2 -8 -8 650.995 652.224 10.234 10.068 o
-2 -8 -7 423.275 419.459 8.344 15.399 o
-2 -8 -6 61.147 57.322 2.253 184.795 o
-2 -8 -5 348.633 351.675 6.220 25.497 o
-2 -8 -4 609.625 611.727 9.861 10.847 o
-2 -8 -3 351.173 352.160 5.656 29.236 o
-2 -8 -2 217.259 210.991 4.212 51.764 o
-2 -8 -1 339.644 339.454 8.025 17.126 o
-2 -7 -24 57.134 51.993 3.899 77.136 o
-2 -7 -23 95.707 89.940 5.736 36.502 o
-2 -7 -22 8.516 9.422 2.774 165.159 o
-2 -7 -21 17.427 16.904 2.778 158.969 o
-2 -7 -20 28.417 32.147 3.313 110.080 o
-2 -7 -19 56.522 63.950 3.836 78.807 o
-2 -7 -18 33.759 37.407 2.579 168.211 o
-2 -7 -17 127.676 137.618 4.305 57.039 o
-2 -7 -16 3.243 4.085 1.761 410.088 o
-2 -7 -15 166.988 169.145 4.230 55.330 o
-2 -7 -14 221.866 225.525 5.021 39.675 o
-2 -7 -13 460.104 472.987 9.575 12.044 o
-2 -7 -12 468.450 477.644 7.638 17.240 o
-2 -7 -11 539.749 545.299 8.454 14.227 o
-2 -7 -10 426.907 423.867 6.389 23.124 o
-2 -7 -9 130.918 131.709 2.686 111.543 o
-2 -7 -8 481.826 480.783 7.334 18.221 o
-2 -7 -7 262.599 255.396 4.576 43.366 o
-2 -7 -6 286.864 283.043 4.838 38.922 o
-2 -7 -5 598.257 599.988 10.211 10.297 o
-2 -7 -4 258.978 264.288 4.795 40.599 o
-2 -7 -3 467.357 464.425 8.591 14.379 o
-2 -7 -2 653.793 654.795 15.949 4.700 o
-2 -7 -1 77.635 75.174 2.036 193.879 o
-2 -6 -25 58.051 62.258 4.124 69.264 o
-2 -6 -24 9.910 11.092 2.933 147.471 o
-2 -6 -23 114.965 115.528 4.916 46.811 o
-2 -6 -22 110.677 114.223 6.564 28.086 o
-2 -6 -21 49.003 50.493 4.297 65.456 o
-2 -6 -20 394.667 408.683 13.044 7.124 o
-2 -6 -19 54.665 53.385 3.197 109.176 o
-2 -6 -18 70.819 78.693 3.504 89.064 o
-2 -6 -17 35.640 35.569 2.357 194.798 o
-2 -6 -16 155.918 164.736 4.713 47.390 o
-2 -6 -15 243.781 244.256 7.546 20.058 o
-2 -6 -14 354.134 360.389 7.730 18.054 o
-2 -6 -13 174.423 173.675 3.617 68.430 o
-2 -6 -12 780.738 794.681 11.773 7.699 o
-2 -6 -11 179.679 180.016 3.579 68.648 o
-2 -6 -10 145.686 145.063 3.412 78.651 o
-2 -6 -9 235.956 238.549 4.205 50.238 o
-2 -6 -8 318.411 319.197 5.225 33.733 o
-2 -6 -7 248.436 245.700 4.146 50.383 o
-2 -6 -6 19.834 19.474 0.984 804.703 o
-2 -6 -5 61.971 62.976 1.990 215.967 o
-2 -6 -4 845.772 850.658 13.879 5.774 o
-2 -6 -3 368.676 363.732 8.761 14.578 o
-2 -6 -2 465.324 463.666 8.124 15.728 o
-2 -6 -1 1547.040 1525.340 23.963 2.030 o
-2 -5 -26 24.994 23.204 3.373 108.120 o
-2 -5 -25 87.713 80.391 4.302 61.475 o
-2 -5 -24 23.755 24.026 4.350 66.889 o
-2 -5 -23 62.130 57.094 3.630 86.505 o
-2 -5 -22 99.465 93.215 4.149 64.049 o
-2 -5 -21 55.161 56.088 4.986 49.312 o
-2 -5 -20 26.002 29.409 2.745 155.988 o
-2 -5 -19 34.078 37.431 3.019 127.917 o
-2 -5 -18 82.932 80.557 3.085 106.742 o
-2 -5 -17 943.532 968.767 17.055 3.973 o
-2 -5 -16 70.295 74.674 2.689 135.870 o
-2 -5 -15 26.692 26.733 1.758 329.793 o
-2 -5 -14 500.778 514.079 8.702 13.832 o
-2 -5 -13 149.616 151.283 3.287 81.889 o
-2 -5 -12 162.131 167.535 3.440 74.746 o
-2 -5 -11 95.195 94.620 2.525 136.253 o
-2 -5 -10 37.286 39.009 1.650 328.258 o
-2 -5 -9 333.307 326.980 5.365 32.106 o
-2 -5 -8 203.182 203.877 3.421 69.410 o
-2 -5 -7 1193.600 1190.190 15.580 4.437 o
-2 -5 -6 2624.440 2620.110 40.075 0.748 o
-2 -5 -5 1478.980 1451.330 18.331 3.238 o
-2 -5 -4 781.123 777.408 11.748 7.738 o
-2 -5 -3 525.878 521.518 8.584 14.006 o
-2 -5 -2 202.409 206.025 4.369 49.989 o
-2 -5 -1 2062.390 2045.330 34.753 1.000 o
-2 -4 -27 81.461 75.082 5.088 46.085 o
-2 -4 -26 46.033 51.096 4.431 62.064 o
-2 -4 -25 66.130 67.657 5.126 46.184 o
-2 -4 -24 34.276 29.974 3.267 111.913 o
-2 -4 -23 165.195 163.092 6.289 29.080 o
-2 -4 -22 11.753 11.062 2.596 185.070 o
-2 -4 -21 77.559 74.731 3.703 80.653 o
-2 -4 -20 62.515 69.811 3.756 80.730 o
-2 -4 -19 133.399 137.245 4.033 62.823 o
-2 -4 -18 546.569 544.961 9.364 12.088 o
-2 -4 -17 585.982 586.490 9.854 10.959 o
-2 -4 -16 32.852 33.293 1.905 277.369 o
-2 -4 -15 103.724 100.609 2.876 111.303 o
-2 -4 -14 257.878 256.460 5.835 30.386 o
-2 -4 -13 860.710 860.816 13.512 6.021 o
-2 -4 -12 187.971 197.611 4.069 56.392 o
-2 -4 -11 146.086 145.552 3.267 83.380 o
-2 -4 -10 296.053 306.408 5.488 32.056 o
-2 -4 -9 658.776 660.251 9.680 10.960 o
-2 -4 -8 273.179 278.678 4.359 45.387 o
-2 -4 -7 275.522 278.600 4.725 40.657 o
-2 -4 -6 1217.350 1204.710 15.624 4.399 o
-2 -4 -5 169.931 166.421 2.797 95.439 o
-2 -4 -4 104.048 100.855 1.940 179.340 o
-2 -4 -3 140.779 140.451 2.619 111.625 o
-2 -4 -2 1735.770 1727.430 26.702 1.646 o
-2 -4 -1 1006.010 994.522 17.431 3.794 o
-2 -3 -27 1.275 -0.221 2.956 150.597 o
-2 -3 -26 164.756 168.719 4.971 43.108 o
-2 -3 -25 150.136 157.972 4.798 46.419 o
-2 -3 -24 49.839 46.508 2.796 139.021 o
-2 -3 -23 98.279 101.420 3.678 77.695 o
-2 -3 -22 250.789 241.234 8.668 15.687 o
-2 -3 -21 131.324 131.569 4.139 60.664 o
-2 -3 -20 159.045 161.458 4.583 49.471 o
-2 -3 -19 221.882 228.525 5.200 37.565 o
-2 -3 -18 358.753 369.288 6.695 22.595 o
-2 -3 -17 819.756 826.076 12.333 7.067 o
-2 -3 -16 95.743 95.986 2.581 131.973 o
-2 -3 -15 176.595 178.635 3.897 61.353 o
-2 -3 -14 3.372 4.212 1.259 772.414 o
-2 -3 -13 259.104 254.134 4.860 39.985 o
-2 -3 -12 376.740 374.872 6.517 23.300 o
-2 -3 -11 300.141 309.153 5.530 31.591 o
-2 -3 -10 2117.330 2129.720 28.983 1.379 o
-2 -3 -9 149.918 148.298 2.909 95.984 o
-2 -3 -8 1876.630 1879.310 25.582 1.751 o
-2 -3 -7 88.735 89.992 2.047 181.044 o
-2 -3 -6 268.097 266.738 4.614 42.460 o
-2 -3 -5 1119.330 1107.390 19.064 3.190 o
-2 -3 -4 506.817 497.615 7.999 15.784 o
-2 -3 -3 2717.950 2696.630 41.342 0.704 o
-2 -3 -2 3135.200 3156.390 52.338 0.448 o
-2 -3 -1 206.486 210.482 5.190 38.353 o
-2 -2 -27 0.612 1.878 2.578 197.637 o
-2 -2 -26 22.491 25.228 3.080 128.349 o
-2 -2 -25 77.530 78.865 3.844 75.531 o
-2 -2 -24 64.564 66.275 3.497 91.188 o
-2 -2 -23 145.542 138.894 5.450 37.963 o
-2 -2 -22 84.059 87.678 3.510 86.374 o
-2 -2 -21 48.819 48.202 2.765 141.706 o
-2 -2 -20 217.203 211.639 5.714 32.661 o
-2 -2 -19 1183.040 1193.780 24.932 1.953 o
-2 -2 -18 153.030 148.520 3.586 72.429 o
-2 -2 -17 389.387 389.996 6.957 20.908 o
-2 -2 -16 32.918 34.385 2.636 163.140 o
-2 -2 -15 330.513 333.025 6.504 24.158 o
-2 -2 -14 18.239 18.016 1.522 449.608 o
-2 -2 -13 26.020 24.424 1.577 393.334 o
-2 -2 -12 1055.940 1076.820 17.621 3.688 o
-2 -2 -11 183.237 184.807 3.695 65.271 o
-2 -2 -10 503.535 507.434 8.210 15.158 o
-2 -2 -9 236.804 239.431 5.853 30.785 o
-2 -2 -8 1564.320 1585.240 29.542 1.388 o
-2 -2 -7 751.497 734.571 11.232 8.405 o
-2 -2 -6 173.496 174.010 3.343 76.020 o
-2 -2 -5 4483.290 4375.310 57.974 0.356 o
-2 -2 -4 4117.630 4147.030 63.394 0.305 o
-2 -2 -3 1020.680 1022.180 18.035 3.564 o
-2 -2 -2 523.732 551.572 11.392 8.759 o
-2 -2 -1 149.631 152.688 3.647 70.838 o
-2 -1 -28 82.406 73.378 4.708 52.976 o
-2 -1 -27 26.975 27.696 2.995 133.326 o
-2 -1 -26 70.930 70.220 4.337 62.104 o
-2 -1 -25 20.725 18.161 2.557 183.007 o
-2 -1 -24 18.232 14.886 2.388 209.992 o
-2 -1 -23 38.334 33.576 3.041 125.625 o
-2 -1 -22 314.600 324.723 10.566 10.694 o
-2 -1 -21 64.107 60.062 3.157 108.821 o
-2 -1 -20 198.190 197.092 5.476 35.597 o
-2 -1 -19 21.483 20.589 1.992 281.475 o
-2 -1 -18 513.912 515.102 9.019 13.013 o
-2 -1 -17 57.495 55.635 2.586 152.666 o
-2 -1 -16 741.454 741.853 13.131 6.499 o
-2 -1 -15 155.766 155.424 4.075 59.652 o
-2 -1 -14 435.296 431.994 8.267 15.535 o
-2 -1 -13 244.708 241.831 5.266 36.072 o
-2 -1 -12 554.343 553.165 9.962 10.898 o
-2 -1 -11 124.985 127.120 3.045 96.406 o
-2 -1 -10 217.291 224.858 4.367 48.880 o
-2 -1 -9 1296.840 1289.890 19.324 3.040 o
-2 -1 -8 241.002 244.263 4.535 44.958 o
-2 -1 -7 272.492 267.643 4.805 39.988 o
-2 -1 -6 106.018 103.851 2.427 137.936 o
-2 -1 -5 1062.510 1045.840 15.576 4.556 o
-2 -1 -4 1703.830 1698.250 24.764 1.885 o
-2 -1 -3 6400.310 6501.710 85.834 0.165 o
-2 -1 -2 5899.570 5949.460 78.757 0.195 o
-2 -1 -1 2253.620 2329.560 31.310 1.189 o
-1 -14 -4 126.002 118.210 13.464 7.112 o
-1 -14 -3 14.726 11.061 8.608 17.705 o
-1 -14 -2 4.312 0.638 7.578 22.945 o
-1 -14 -1 43.451 42.991 6.812 27.565 o
-1 -13 -11 122.213 112.275 13.366 7.221 o
-1 -13 -10 204.784 219.497 17.732 4.100 o
-1 -13 -9 12.912 8.363 8.093 20.036 o
-1 -13 -8 9.919 5.420 7.529 23.170 o
-1 -13 -7 58.358 74.776 11.183 10.372 o
-1 -13 -6 20.492 17.339 8.486 18.166 o
-1 -13 -5 24.695 20.061 7.872 21.032 o
-1 -13 -4 71.785 80.590 7.505 22.410 o
-1 -13 -3 84.516 74.215 7.249 23.847 o
-1 -13 -2 39.019 48.787 6.506 30.158 o
-1 -13 -1 8.983 12.462 6.156 34.523 o
-1 -12 -15 121.386 114.974 13.623 6.956 o
-1 -12 -14 15.199 13.902 5.273 46.638 o
-1 -12 -13 12.468 14.337 2.372 217.388 o
-1 -12 -12 33.821 29.563 3.299 110.104 o
-1 -12 -11 353.991 365.714 22.538 2.532 o
-1 -12 -10 5.874 10.198 3.985 81.855 o
-1 -12 -9 32.571 27.885 4.505 61.812 o
-1 -12 -8 0.711 0.133 3.721 95.219 o
-1 -12 -7 258.746 293.000 10.756 10.512 o
-1 -12 -6 52.955 50.041 4.210 67.662 o
-1 -12 -5 196.935 213.286 10.863 10.537 o
-1 -12 -4 158.169 167.529 6.986 24.208 o
-1 -12 -3 22.305 24.005 3.650 93.596 o
-1 -12 -2 13.094 13.364 3.507 103.547 o
-1 -12 -1 34.179 25.613 3.758 86.881 o
-1 -11 -18 33.474 35.351 4.546 60.456 o
-1 -11 -17 90.310 85.917 5.914 34.680 o
-1 -11 -16 61.591 68.330 5.208 45.016 o
-1 -11 -15 70.894 73.718 12.238 8.670 o
-1 -11 -14 41.472 41.508 2.796 142.889 o
-1 -11 -13 6.112 7.028 1.703 423.413 o
-1 -11 -12 35.664 39.148 2.092 234.133 o
-1 -11 -11 110.220 116.594 3.848 70.437 o
-1 -11 -10 95.582 99.927 2.710 123.053 o
-1 -11 -9 185.646 179.945 4.365 51.516 o
-1 -11 -8 232.738 242.235 7.012 22.865 o
-1 -11 -7 4.718 7.565 2.308 239.183 o
-1 -11 -6 103.044 107.999 5.232 42.539 o
-1 -11 -5 57.017 54.134 2.474 163.943 o
-1 -11 -4 11.689 12.016 1.721 392.481 o
-1 -11 -3 344.655 331.079 10.418 10.889 o
-1 -11 -2 415.294 399.130 10.891 9.836 o
-1 -11 -1 416.467 424.705 11.816 8.484 o
-1 -10 -20 55.967 53.553 4.952 49.953 o
-1 -10 -19 1.827 -2.592 3.414 112.840 o
-1 -10 -18 36.046 33.974 2.999 129.373 o
-1 -10 -17 86.175 91.045 4.244 62.664 o
-1 -10 -16 25.941 23.470 2.073 256.072 o
-1 -10 -15 173.771 183.618 6.016 31.051 o
-1 -10 -14 49.671 51.349 2.496 165.852 o
-1 -10 -13 3.095 3.432 1.325 707.580 o
-1 -10 -12 28.907 28.509 1.678 347.423 o
-1 -10 -11 1.637 2.125 1.009 1223.120 o
-1 -10 -10 11.823 11.763 1.158 757.671 o
-1 -10 -9 310.458 326.093 5.168 34.359 o
-1 -10 -8 243.218 252.140 4.091 51.380 o
-1 -10 -7 178.158 173.103 3.542 70.071 o
-1 -10 -6 185.928 189.591 7.361 21.683 o
-1 -10 -5 52.269 45.766 2.373 179.442 o
-1 -10 -4 278.637 276.286 5.659 31.265 o
-1 -10 -3 42.594 44.712 2.022 236.733 o
-1 -10 -2 245.020 245.680 10.772 10.564 o
-1 -10 -1 190.547 184.280 6.636 25.992 o
-1 -9 -22 304.016 352.252 13.565 6.739 o
-1 -9 -21 10.008 7.903 2.930 148.341 o
-1 -9 -20 24.832 27.003 3.230 116.754 o
-1 -9 -19 212.854 219.757 11.253 9.823 o
-1 -9 -18 112.561 117.860 3.790 71.860 o
-1 -9 -17 16.098 15.951 2.029 283.011 o
-1 -9 -16 131.172 135.827 3.862 67.377 o
-1 -9 -15 8.407 7.731 1.533 502.108 o
-1 -9 -14 67.027 64.254 2.106 196.407 o
-1 -9 -13 77.457 80.550 2.257 168.889 o
-1 -9 -12 278.559 284.493 5.738 30.539 o
-1 -9 -11 39.253 37.782 1.790 291.175 o
-1 -9 -10 58.367 58.006 1.842 244.376 o
-1 -9 -9 266.443 263.451 4.512 43.907 o
-1 -9 -8 267.689 271.561 4.259 47.170 o
-1 -9 -7 329.542 341.459 5.081 34.517 o
-1 -9 -6 1834.650 1850.460 23.752 1.998 o
-1 -9 -5 93.078 97.190 3.861 72.539 o
-1 -9 -4 476.112 481.007 11.227 9.132 o
-1 -9 -3 233.360 242.444 8.445 16.521 o
-1 -9 -2 228.857 234.685 9.071 14.563 o
-1 -9 -1 622.151 644.899 13.521 6.342 o
-1 -8 -23 397.196 427.127 13.015 7.141 o
-1 -8 -22 93.854 98.643 4.527 55.412 o
-1 -8 -21 174.600 166.067 7.585 20.741 o
-1 -8 -20 75.462 74.093 4.656 54.379 o
-1 -8 -19 79.778 82.398 4.145 66.080 o
-1 -8 -18 83.383 84.217 3.998 69.894 o
-1 -8 -17 146.167 163.182 4.407 53.235 o
-1 -8 -16 100.391 105.043 3.258 93.109 o
-1 -8 -15 127.976 132.337 3.411 81.523 o
-1 -8 -14 68.098 67.771 2.525 151.231 o
-1 -8 -13 350.778 350.353 6.406 24.370 o
-1 -8 -12 124.080 122.843 3.047 96.836 o
-1 -8 -11 62.480 61.583 1.975 218.270 o
-1 -8 -10 294.188 290.118 4.875 38.201 o
-1 -8 -9 325.156 322.164 6.621 23.622 o
-1 -8 -8 78.287 77.534 2.221 172.832 o
-1 -8 -7 689.289 679.750 10.553 9.471 o
-1 -8 -6 445.391 446.134 6.780 20.927 o
-1 -8 -5 530.643 522.116 7.748 16.349 o
-1 -8 -4 1654.820 1645.170 23.786 2.033 o
-1 -8 -3 861.493 882.398 18.131 3.609 o
-1 -8 -2 90.360 92.667 3.004 108.213 o
-1 -8 -1 510.374 514.498 13.565 6.471 o
-1 -7 -25 61.540 56.971 4.146 68.532 o
-1 -7 -24 144.194 139.339 6.726 26.257 o
-1 -7 -23 65.441 60.201 3.861 77.177 o
-1 -7 -22 179.143 194.379 6.156 29.680 o
-1 -7 -21 94.393 86.466 4.148 64.695 o
-1 -7 -20 174.264 183.810 8.414 17.115 o
-1 -7 -19 7.272 7.600 1.973 318.529 o
-1 -7 -18 104.565 107.399 4.884 47.926 o
-1 -7 -17 114.965 115.999 3.474 81.949 o
-1 -7 -16 235.800 231.370 4.918 40.394 o
-1 -7 -15 222.464 214.815 4.600 45.359 o
-1 -7 -14 219.418 218.453 4.288 50.203 o
-1 -7 -13 336.079 332.382 5.732 29.118 o
-1 -7 -12 644.249 648.293 9.850 10.722 o
-1 -7 -11 338.111 336.191 5.635 29.770 o
-1 -7 -10 653.190 652.443 9.140 12.002 o
-1 -7 -9 103.997 100.917 2.188 157.442 o
-1 -7 -8 221.892 230.288 3.981 55.063 o
-1 -7 -7 5.664 7.259 0.997 1096.260 o
-1 -7 -6 1136.870 1131.750 18.104 3.481 o
-1 -7 -5 115.953 114.681 2.616 121.170 o
-1 -7 -4 565.392 568.668 8.931 12.916 o
-1 -7 -3 120.308 121.450 2.737 112.539 o
-1 -7 -2 73.524 70.198 2.767 129.866 o
-1 -7 -1 702.396 643.265 22.975 2.375 o
-1 -6 -26 23.244 21.262 3.490 101.943 o
-1 -6 -25 23.116 21.946 3.299 113.243 o
-1 -6 -24 149.513 154.614 5.687 35.017 o
-1 -6 -23 38.038 43.157 3.508 96.582 o
-1 -6 -22 13.830 15.192 2.855 152.793 o
-1 -6 -21 24.935 33.391 3.032 130.189 o
-1 -6 -20 82.212 84.464 3.964 70.999 o
-1 -6 -19 95.411 99.331 4.877 48.607 o
-1 -6 -18 22.975 22.135 2.028 270.060 o
-1 -6 -17 14.152 14.573 1.774 363.318 o
-1 -6 -16 1072.360 1083.870 16.756 4.013 o
-1 -6 -15 758.366 759.078 13.852 5.909 o
-1 -6 -14 240.749 236.973 4.531 45.167 o
-1 -6 -13 331.480 328.141 5.624 30.047 o
-1 -6 -12 1452.470 1427.450 20.181 2.766 o
-1 -6 -11 148.908 145.160 3.044 91.088 o
-1 -6 -10 68.492 66.735 1.989 209.410 o
-1 -6 -9 684.178 675.107 9.828 10.615 o
-1 -6 -8 2714.410 2676.840 36.073 0.900 o
-1 -6 -7 509.957 510.382 7.587 17.035 o
-1 -6 -6 190.732 188.833 3.268 75.480 o
-1 -6 -5 178.037 175.322 3.910 61.085 o
-1 -6 -4 1691.090 1654.350 23.800 2.025 o
-1 -6 -3 897.432 902.403 13.447 6.015 o
-1 -6 -2 1552.620 1534.840 22.416 2.280 o
-1 -6 -1 451.467 444.690 9.288 12.750 o
-1 -5 -27 31.364 34.709 4.263 68.453 o
-1 -5 -26 8.384 7.569 3.114 132.360 o
-1 -5 -25 50.702 47.309 3.797 81.869 o
-1 -5 -24 33.622 35.151 3.397 103.885 o
-1 -5 -23 21.660 20.309 2.925 142.248 o
-1 -5 -22 130.568 145.361 5.202 41.462 o
-1 -5 -21 4.306 1.429 2.432 218.990 o
-1 -5 -20 12.656 12.614 2.410 211.621 o
-1 -5 -19 234.523 232.617 5.788 31.441 o
-1 -5 -18 256.472 240.882 5.165 36.836 o
-1 -5 -17 772.139 782.932 12.687 6.828 o
-1 -5 -16 559.970 554.293 10.005 10.806 o
-1 -5 -15 502.859 498.192 10.312 10.487 o
-1 -5 -14 76.556 78.551 2.409 155.635 o
-1 -5 -13 11.282 12.015 1.268 660.275 o
-1 -5 -12 220.280 217.661 4.255 50.717 o
-1 -5 -11 6.866 6.660 1.061 972.602 o
-1 -5 -10 13.479 14.262 1.146 741.439 o
-1 -5 -9 11.161 11.415 1.033 911.060 o
-1 -5 -8 25.304 25.788 1.061 661.467 o
-1 -5 -7 106.349 107.923 2.098 162.193 o
-1 -5 -6 1666.470 1671.130 21.440 2.425 o
-1 -5 -5 693.218 684.952 9.171 11.751 o
-1 -5 -4 1272.780 1271.980 17.314 3.674 o
-1 -5 -3 11.743 12.381 0.719 1428.850 o
-1 -5 -2 680.792 681.157 10.028 10.286 o
-1 -5 -1 1231.690 1219.750 22.154 2.410 o
-1 -4 -27 87.221 89.978 4.735 51.803 o
-1 -4 -26 226.149 224.319 12.958 7.498 o
-1 -4 -25 24.280 22.277 3.091 127.428 o
-1 -4 -24 35.395 33.675 3.242 112.791 o
-1 -4 -23 36.670 31.659 3.118 120.880 o
-1 -4 -22 145.907 147.934 6.428 28.386 o
-1 -4 -21 204.932 204.644 7.348 21.511 o
-1 -4 -20 568.473 563.474 16.276 4.594 o
-1 -4 -19 391.929 389.754 10.751 10.125 o
-1 -4 -18 125.955 120.892 3.427 81.931 o
-1 -4 -17 162.340 168.748 3.701 67.533 o
-1 -4 -16 705.592 685.319 12.507 7.134 o
-1 -4 -15 341.822 341.665 6.256 25.436 o
-1 -4 -14 17.929 18.578 1.492 463.901 o
-1 -4 -13 827.238 844.210 14.105 5.636 o
-1 -4 -12 835.553 818.584 13.677 5.942 o
-1 -4 -11 707.350 696.248 10.922 8.910 o
-1 -4 -10 668.844 676.403 9.924 10.494 o
-1 -4 -9 175.698 172.347 3.183 80.691 o
-1 -4 -8 608.577 603.474 8.819 12.932 o
-1 -4 -7 1058.510 1052.480 13.745 5.593 o
-1 -4 -6 1629.460 1642.160 22.179 2.299 o
-1 -4 -5 381.590 379.502 5.596 28.886 o
-1 -4 -4 646.920 636.536 8.349 13.792 o
-1 -4 -3 2402.070 2365.420 29.732 1.291 o
-1 -4 -2 2497.810 2436.450 37.066 0.869 o
-1 -4 -1 218.340 216.717 4.128 53.003 o
-1 -3 -28 81.711 73.131 6.158 32.469 o
-1 -3 -27 24.172 19.084 2.312 215.968 o
-1 -3 -26 39.748 39.361 2.672 155.381 o
-1 -3 -25 20.248 19.755 2.286 223.395 o
-1 -3 -24 56.392 53.699 2.847 131.803 o
-1 -3 -23 353.508 360.998 8.242 16.242 o
-1 -3 -22 231.775 248.100 6.733 24.470 o
-1 -3 -21 63.787 66.680 3.083 112.398 o
-1 -3 -20 121.374 122.338 3.520 79.227 o
-1 -3 -19 17.487 19.469 1.676 385.257 o
-1 -3 -18 320.136 322.618 9.069 14.018 o
-1 -3 -17 104.408 95.702 2.897 110.559 o
-1 -3 -16 478.438 488.379 12.339 7.723 o
-1 -3 -15 268.856 287.322 6.452 25.529 o
-1 -3 -14 1552.950 1606.890 25.555 1.805 o
-1 -3 -13 858.262 862.260 14.115 5.597 o
-1 -3 -12 183.046 179.640 3.705 65.259 o
-1 -3 -11 674.398 679.492 10.515 9.559 o
-1 -3 -10 7651.100 7564.090 100.496 0.121 o
-1 -3 -9 166.011 164.236 3.235 80.759 o
-1 -3 -8 238.733 248.380 5.067 38.298 o
-1 -3 -7 298.272 296.738 5.791 29.645 o
-1 -3 -6 2436.100 2405.930 37.011 0.873 o
-1 -3 -5 1782.600 1782.480 25.376 1.792 o
-1 -3 -4 223.090 226.429 5.247 37.037 o
-1 -3 -3 772.204 764.409 11.215 8.362 o
-1 -3 -2 2209.870 2212.280 36.655 0.899 o
-1 -3 -1 213.250 215.948 5.733 32.526 o
-1 -2 -28 104.617 96.740 4.850 48.744 o
-1 -2 -27 111.344 105.247 4.937 46.815 o
-1 -2 -26 69.370 66.515 4.120 68.243 o
-1 -2 -25 168.254 170.219 8.035 18.703 o
-1 -2 -24 9.633 8.036 2.628 182.935 o
-1 -2 -23 19.006 16.906 2.776 158.434 o
-1 -2 -22 60.880 54.251 3.449 94.833 o
-1 -2 -21 15.065 13.796 2.148 258.290 o
-1 -2 -20 863.067 869.877 27.387 1.678 o
-1 -2 -19 17.895 20.589 2.108 259.739 o
-1 -2 -18 151.142 154.990 6.626 26.771 o
-1 -2 -17 347.586 346.234 9.347 13.155 o
-1 -2 -16 274.466 279.341 7.199 21.309 o
-1 -2 -15 398.576 404.495 7.447 18.681 o
-1 -2 -14 264.476 274.060 5.774 30.603 o
-1 -2 -13 34.730 33.586 1.586 357.476 o
-1 -2 -12 32.757 32.191 1.645 345.419 o
-1 -2 -11 287.426 291.348 5.926 28.853 o
-1 -2 -10 2606.720 2675.690 45.439 0.594 o
-1 -2 -9 729.564 735.874 13.132 6.514 o
-1 -2 -8 3092.550 3126.070 52.229 0.450 o
-1 -2 -7 3074.420 3096.810 60.868 0.338 o
-1 -2 -6 2779.460 2790.630 42.677 0.662 o
-1 -2 -5 1743.940 1786.550 27.621 1.546 o
-1 -2 -4 1380.700 1429.080 22.069 2.382 o
-1 -2 -3 2959.560 2982.100 45.253 0.590 o
-1 -2 -2 105.542 103.047 2.251 151.233 o
-1 -2 -1 329.724 336.202 6.917 21.925 o
-1 -1 -28 11.871 5.409 2.922 148.869 o
-1 -1 -27 13.423 13.139 2.926 146.447 o
-1 -1 -26 36.548 33.490 3.886 80.895 o
-1 -1 -25 108.359 105.920 6.801 26.393 o
-1 -1 -24 17.828 11.688 2.593 181.816 o
-1 -1 -23 47.528 47.352 3.196 111.425 o
-1 -1 -22 193.591 189.565 5.666 33.858 o
-1 -1 -21 240.403 226.114 8.066 17.935 o
-1 -1 -20 34.557 33.871 2.172 224.003 o
-1 -1 -19 669.577 674.964 14.467 5.579 o
-1 -1 -18 978.385 996.017 16.566 4.157 o
-1 -1 -17 399.685 404.506 7.165 19.830 o
-1 -1 -16 328.342 327.369 5.997 27.402 o
-1 -1 -15 4278.830 4302.910 61.645 0.320 o
-1 -1 -14 537.210 540.029 8.907 13.135 o
-1 -1 -13 49.710 48.729 1.747 277.918 o
-1 -1 -12 222.831 222.672 5.427 35.194 o
-1 -1 -11 195.535 200.491 4.732 44.803 o
-1 -1 -10 6401.700 6319.640 99.909 0.124 o
-1 -1 -9 1564.410 1617.760 23.805 2.045 o
-1 -1 -8 427.718 432.282 6.959 20.360 o
-1 -1 -7 2056.660 2081.210 32.481 1.130 o
-1 -1 -6 2187.800 2216.460 31.869 1.159 o
-1 -1 -5 565.532 588.585 9.847 11.027 o
-1 -1 -4 987.247 1003.620 14.626 5.126 o
-1 -1 -3 367.428 371.503 5.326 31.248 o
-1 -1 -2 21949.800 22047.700 270.656 0.017 o
-1 -1 -1 808.571 825.659 11.972 7.431 o
0 0 2 28.575 30.496 1.118 586.750 o
0 0 4 17771.200 18016.900 386.373 0.009 o
0 0 6 0.036 -0.242 1.047 1202.950 o
0 0 8 4530.800 4465.660 97.316 0.134 o
0 0 10 2.252 1.447 1.252 807.352 o
0 0 12 51.846 47.113 3.405 99.063 o
0 0 14 855.096 829.241 22.046 2.529 o
0 0 16 2019.330 2023.920 44.578 0.629 o
0 0 18 131.036 129.605 4.618 50.927 o
0 0 20 2472.390 2393.600 74.680 0.231 o
0 0 22 97.436 97.077 4.969 47.011 o
0 0 24 576.361 502.264 18.634 3.577 o
0 0 26 2.617 1.770 3.346 117.099 o
0 0 28 740.726 641.945 23.358 2.297 o
0 1 1 36.669 38.172 1.001 580.229 o
0 1 2 148.553 164.201 3.393 77.828 o
0 1 3 19.935 22.567 1.012 761.418 o
0 1 4 4085.990 4247.990 56.111 0.381 o
0 1 5 2498.360 2575.100 34.328 0.994 o
0 1 6 1414.780 1429.380 19.362 2.977 o
0 1 7 1746.600 1747.720 27.344 1.576 o
0 1 8 4861.110 4872.930 68.677 0.258 o
0 1 9 2281.250 2266.520 32.659 1.104 o
0 1 10 392.525 390.731 6.479 23.234 o
0 1 11 16.756 15.926 1.106 739.569 o
0 1 12 713.753 698.094 10.292 9.777 o
0 1 13 34.247 31.644 1.436 412.077 o
0 1 14 685.585 664.469 10.042 10.273 o
0 1 15 442.755 434.527 8.046 16.175 o
0 1 16 49.904 53.797 2.013 227.100 o
0 1 17 37.354 38.366 1.882 273.050 o
0 1 18 217.513 214.698 5.954 30.510 o
0 1 19 6.992 8.719 1.602 467.416 o
0 1 20 846.949 827.007 19.289 3.238 o
0 1 21 327.316 304.300 11.152 9.691 o
0 1 22 174.742 170.939 5.943 31.806 o
0 1 23 88.185 79.445 4.593 54.863 o
0 1 24 119.232 118.420 5.588 37.285 o
0 1 25 135.368 132.948 4.451 53.757 o
0 1 26 27.299 26.072 2.747 155.904 o
0 1 27 18.779 17.510 2.661 171.349 o
0 1 28 72.528 65.661 4.633 55.239 o
0 1 29 118.373 102.910 5.363 40.329 o
0 2 0 20715.100 21572.900 566.171 0.004 o
0 2 1 1384.320 1453.810 24.392 1.992 o
0 2 2 58.916 61.044 1.616 282.813 o
0 2 3 174.142 181.169 3.577 69.130 o
0 2 4 2473.970 2561.390 39.283 0.780 o
0 2 5 15045.600 15748.900 238.983 0.022 o
0 2 6 3026.970 3156.340 48.540 0.517 o
0 2 7 44.140 48.870 1.557 330.514 o
0 2 8 1772.160 1749.140 26.720 1.639 o
0 2 9 271.302 270.594 5.431 33.484 o
0 2 10 289.343 281.836 5.704 30.636 o
0 2 11 2.692 1.916 1.057 1099.850 o
0 2 12 2388.040 2333.880 39.745 0.769 o
0 2 13 64.055 61.317 2.108 199.259 o
0 2 14 86.854 82.292 2.538 140.319 o
0 2 15 27.774 24.588 1.645 364.827 o
0 2 16 1962.310 1916.080 45.133 0.616 o
0 2 17 753.113 719.889 23.486 2.267 o
0 2 18 211.872 214.839 5.034 39.984 o
0 2 19 711.143 681.927 14.128 5.781 o
0 2 20 374.786 365.713 12.527 7.723 o
0 2 21 39.269 37.954 2.455 179.373 o
0 2 22 70.083 69.291 6.827 26.929 o
0 2 23 6.793 5.052 2.182 265.493 o
0 2 24 10.114 10.915 2.438 209.657 o
0 2 25 221.252 216.630 9.428 13.635 o
0 2 26 5.218 4.291 2.434 216.716 o
0 2 27 13.848 14.818 2.751 164.034 o
0 2 28 180.305 171.835 6.656 26.073 o
0 3 1 2937.870 3023.480 56.695 0.388 o
0 3 2 2959.630 3089.370 51.776 0.459 o
0 3 3 2602.240 2694.260 45.299 0.597 o
0 3 4 1489.380 1496.380 27.142 1.630 o
0 3 5 581.240 586.921 11.852 8.065 o
0 3 6 51.132 53.163 1.803 262.265 o
0 3 7 1255.050 1260.420 21.976 2.438 o
0 3 8 4878.570 4914.270 92.476 0.147 o
0 3 9 461.440 469.693 10.121 10.970 o
0 3 10 103.348 106.219 3.847 71.567 o
0 3 11 32.027 31.674 2.245 215.312 o
0 3 12 2811.710 2825.290 58.240 0.370 o
0 3 13 90.875 86.758 2.819 119.343 o
0 3 14 7.611 8.093 1.343 638.592 o
0 3 15 609.799 592.448 14.602 5.561 o
0 3 16 1.624 2.623 1.412 640.571 o
0 3 17 93.815 89.612 3.111 102.349 o
0 3 18 545.153 531.720 13.190 6.761 o
0 3 19 8.560 7.627 1.800 375.004 o
0 3 20 388.805 377.584 8.961 13.918 o
0 3 21 0.367 0.179 1.844 387.094 o
0 3 22 326.457 323.178 12.418 7.938 o
0 3 23 67.549 67.187 6.250 31.888 o
0 3 24 201.666 200.833 5.825 32.066 o
0 3 25 18.353 18.302 3.401 108.283 o
0 3 26 333.928 314.243 6.834 22.416 o
0 3 27 8.695 8.278 2.375 222.540 o
0 3 28 144.414 128.341 7.493 21.621 o
0 4 0 17426.200 18125.600 674.408 0.003 o
0 4 1 6447.000 6578.420 141.471 0.064 o
0 4 2 4584.300 4484.690 78.675 0.201 o
0 4 3 146.374 149.014 2.422 119.150 o
0 4 4 705.192 705.083 11.893 7.748 o
0 4 5 719.588 728.268 15.710 4.773 o
0 4 6 51.815 55.039 1.636 293.556 o
0 4 7 331.842 331.253 6.047 26.983 o
0 4 8 1813.660 1831.590 31.659 1.203 o
0 4 9 208.077 208.766 5.387 36.146 o
0 4 10 796.635 805.855 14.862 5.188 o
0 4 11 689.255 703.431 13.273 6.453 o
0 4 12 368.340 377.524 8.835 14.342 o
0 4 13 316.924 301.095 7.500 19.471 o
0 4 14 3.418 2.772 1.712 434.268 o
0 4 15 845.783 863.870 18.246 3.576 o
0 4 16 240.711 257.913 6.431 26.229 o
0 4 17 11.680 12.154 2.052 286.209 o
0 4 18 14.071 13.559 1.826 346.778 o
0 4 19 394.457 393.688 7.375 19.044 o
0 4 20 249.497 252.108 5.108 37.492 o
0 4 21 383.359 396.021 11.033 9.680 o
0 4 22 5.327 5.780 2.584 192.414 o
0 4 23 1.272 3.422 2.670 183.395 o
0 4 24 402.642 390.192 10.566 10.415 o
0 4 25 252.539 251.452 7.958 18.202 o
0 4 26 25.227 26.036 3.345 109.459 o
0 4 27 0.187 -0.659 3.069 140.093 o
0 4 28 11.859 11.215 4.691 58.937 o
0 5 1 534.864 544.076 11.217 8.981 o
0 5 2 35.848 36.122 2.115 231.384 o
0 5 3 989.088 974.474 14.197 5.394 o
0 5 4 658.361 678.876 13.001 6.733 o
0 5 5 323.285 319.004 4.810 37.618 o
0 5 6 73.275 71.080 1.601 260.068 o
0 5 7 2865.080 2889.940 38.664 0.788 o
0 5 8 7.278 7.187 1.129 868.130 o
0 5 9 642.633 648.539 11.113 8.828 o
0 5 10 713.189 728.400 12.417 7.184 o
0 5 11 94.020 100.892 3.878 71.769 o
0 5 12 53.247 52.972 2.238 192.981 o
0 5 13 4115.480 4100.260 68.942 0.261 o
0 5 14 12.278 15.642 2.202 248.892 o
0 5 15 461.438 473.065 9.092 13.118 o
0 5 16 21.278 23.273 1.683 368.761 o
0 5 17 1771.620 1772.410 26.551 1.657 o
0 5 18 1103.850 1082.140 15.978 4.333 o
0 5 19 3.446 5.159 1.501 552.486 o
0 5 20 64.307 62.721 2.444 161.421 o
0 5 21 668.376 697.180 14.664 5.440 o
0 5 22 314.776 322.508 8.700 15.094 o
0 5 23 57.962 59.185 3.854 78.251 o
0 5 24 8.624 9.227 2.941 147.541 o
0 5 25 97.355 98.179 5.495 39.283 o
0 5 26 27.467 28.151 3.609 94.487 o
0 5 27 5.784 5.850 3.498 106.179 o
0 6 0 1524.570 1569.020 61.557 0.342 o
0 6 1 2664.230 2707.550 59.557 0.356 o
0 6 2 621.907 638.133 22.942 2.393 o
0 6 3 735.482 739.874 12.841 6.757 o
0 6 4 2213.120 2171.650 31.129 1.208 o
0 6 5 189.538 196.569 3.417 71.146 o
0 6 6 22.091 23.299 1.001 746.239 o
0 6 7 572.424 585.634 10.381 10.102 o
0 6 8 51.659 51.600 1.330 372.378 o
0 6 9 287.905 287.472 4.731 40.033 o
0 6 10 1384.100 1374.000 19.131 3.055 o
0 6 11 3.908 4.872 0.995 1164.090 o
0 6 12 132.678 129.097 2.942 99.355 o
0 6 13 569.076 564.377 8.726 13.382 o
0 6 14 289.975 291.535 5.173 35.241 o
0 6 15 682.305 688.798 11.102 8.731 o
0 6 16 115.010 110.438 3.869 69.681 o
0 6 17 1.353 1.830 1.387 668.802 o
0 6 18 27.851 30.396 1.886 291.004 o
0 6 19 141.277 141.983 3.497 76.633 o
0 6 20 13.655 11.820 2.598 183.519 o
0 6 21 0.684 1.373 2.615 192.108 o
0 6 22 14.543 13.310 2.816 156.914 o
0 6 23 20.230 21.164 3.146 124.561 o
0 6 24 5.130 6.583 2.947 148.694 o
0 6 25 65.488 65.854 4.641 55.460 o
0 6 26 6.616 5.920 3.159 129.442 o
0 7 1 0.161 0.511 1.983 335.003 o
0 7 2 3212.220 3164.150 74.652 0.228 o
0 7 3 70.192 76.713 5.428 41.292 o
0 7 4 14.121 14.155 0.798 1181.050 o
0 7 5 118.684 117.284 2.224 145.152 o
0 7 6 1574.790 1564.540 22.770 2.212 o
0 7 7 679.521 687.391 11.240 8.563 o
0 7 8 1224.400 1204.860 19.378 3.057 o
0 7 9 22.457 23.060 1.404 481.213 o
0 7 10 540.950 564.844 9.017 12.821 o
0 7 11 1009.540 1021.480 19.858 3.006 o
0 7 12 258.326 259.899 5.549 32.806 o
0 7 13 1124.980 1148.190 20.351 2.836 o
0 7 14 81.757 84.095 2.368 155.812 o
0 7 15 11.756 12.664 1.376 573.205 o
0 7 16 114.014 112.887 2.913 105.862 o
0 7 17 168.359 166.059 4.071 58.572 o
0 7 18 16.558 16.001 1.647 403.808 o
0 7 19 140.345 151.803 3.805 67.427 o
0 7 20 50.041 53.386 3.794 81.700 o
0 7 21 14.756 12.190 2.739 165.551 o
0 7 22 0.195 0.506 2.652 187.417 o
0 7 23 0.095 0.811 2.931 153.464 o
0 7 24 76.760 84.774 4.630 54.565 o
0 7 25 58.725 57.188 4.207 66.991 o
0 8 0 39.006 34.922 3.303 108.188 o
0 8 1 111.851 110.685 4.540 53.854 o
0 8 2 294.963 288.275 8.415 16.178 o
0 8 3 216.884 214.248 6.717 24.949 o
0 8 4 39.373 39.650 2.766 146.575 o
0 8 5 274.553 261.964 5.240 35.337 o
0 8 6 904.125 871.164 13.063 6.317 o
0 8 7 356.309 355.970 7.428 19.262 o
0 8 8 45.975 46.911 1.713 291.834 o
0 8 9 1417.640 1409.560 20.824 2.630 o
0 8 10 17.862 21.576 1.742 358.254 o
0 8 11 53.059 53.291 1.810 258.620 o
0 8 12 113.406 111.839 2.649 120.331 o
0 8 13 896.454 911.843 20.812 2.797 o
0 8 14 32.048 33.823 2.427 188.433 o
0 8 15 20.554 20.350 1.567 418.365 o
0 8 16 764.189 767.073 19.028 3.351 o
0 8 17 77.206 79.375 2.549 143.492 o
0 8 18 49.521 54.373 2.619 153.178 o
0 8 19 6.272 4.500 1.756 402.979 o
0 8 20 0.531 1.644 2.718 178.016 o
0 8 21 62.744 62.418 4.075 70.329 o
0 8 22 19.110 19.510 3.136 125.801 o
0 8 23 220.549 222.505 6.927 23.585 o
0 8 24 49.009 52.228 4.067 72.281 o
0 9 1 90.018 91.312 4.388 58.934 o
0 9 2 1169.670 1180.310 33.203 1.142 o
0 9 3 12.715 18.864 4.028 78.920 o
0 9 4 33.674 28.126 3.115 122.331 o
0 9 5 344.442 347.880 9.846 12.016 o
0 9 6 908.136 897.843 35.975 0.990 o
0 9 7 192.759 190.758 3.336 73.274 o
0 9 8 1228.770 1205.710 16.806 3.895 o
0 9 9 266.251 263.019 4.419 45.163 o
0 9 10 379.215 376.463 8.496 15.271 o
0 9 11 51.582 56.087 1.790 262.325 o
0 9 12 1.869 3.016 1.078 1065.170 o
0 9 13 187.662 191.300 6.505 26.900 o
0 9 14 10.875 12.363 1.355 594.229 o
0 9 15 131.347 142.004 4.733 48.604 o
0 9 16 76.976 78.984 2.708 131.666 o
0 9 17 52.569 54.355 2.695 145.152 o
0 9 18 43.083 42.522 3.399 101.353 o
0 9 19 18.194 17.506 2.261 230.542 o
0 9 20 17.199 15.271 3.007 137.381 o
0 9 21 127.229 134.337 5.481 38.144 o
0 9 22 129.897 140.079 5.795 34.483 o
0 10 0 1650.360 1631.920 46.335 0.592 o
0 10 1 110.385 112.284 4.278 59.489 o
0 10 2 0.562 0.803 2.071 306.293 o
0 10 3 2.050 -1.032 2.462 216.077 o
0 10 4 231.491 233.933 7.675 19.608 o
0 10 5 164.257 160.476 6.003 31.557 o
0 10 6 638.726 604.395 30.644 1.369 o
0 10 7 75.930 67.473 3.681 82.079 o
0 10 8 55.269 49.028 1.526 317.345 o
0 10 9 18.926 18.490 0.891 920.529 o
0 10 10 194.392 188.812 4.270 52.514 o
0 10 11 22.866 21.940 1.414 476.577 o
0 10 12 176.041 180.747 5.948 31.641 o
0 10 13 0.902 -0.218 1.283 792.674 o
0 10 14 825.628 869.061 21.226 2.715 o
0 10 15 103.138 112.189 3.264 91.890 o
0 10 16 37.260 32.247 2.044 244.673 o
0 10 17 5.330 3.587 1.856 366.177 o
0 10 18 153.115 154.110 4.684 48.213 o
0 10 19 29.348 30.168 3.810 85.021 o
0 10 20 66.746 66.465 4.902 50.121 o
0 11 1 110.461 108.100 4.287 59.405 o
0 11 2 20.801 19.146 2.474 193.870 o
0 11 3 220.655 212.874 6.284 27.872 o
0 11 4 99.064 113.232 8.081 19.152 o
0 11 5 2.116 0.532 2.345 237.664 o
0 11 6 12.296 9.571 2.494 199.725 o
0 11 7 78.711 70.525 3.935 72.876 o
0 11 8 0.303 0.984 1.785 411.954 o
0 11 9 168.631 165.880 4.981 42.887 o
0 11 10 1.817 1.338 0.859 1660.860 o
0 11 11 226.923 226.508 5.064 38.991 o
0 11 12 5.787 6.672 1.287 708.692 o
0 11 13 538.483 560.023 17.668 3.956 o
0 11 14 177.790 171.717 5.406 37.193 o
0 11 15 36.023 38.226 3.338 106.451 o
0 11 16 6.460 5.854 2.664 180.655 o
0 11 17 71.452 66.265 5.568 39.501 o
0 11 18 4.316 2.573 3.662 97.495 o
0 12 0 217.795 221.626 9.426 13.643 o
0 12 1 131.189 138.110 5.065 43.488 o
0 12 2 97.253 103.815 4.307 59.941 o
0 12 3 0.737 2.482 2.775 170.496 o
0 12 4 20.282 25.008 3.198 120.322 o
0 12 5 116.399 136.842 8.377 17.719 o
0 12 6 78.514 76.428 6.500 29.372 o
0 12 7 25.512 30.308 3.326 110.136 o
0 12 8 121.857 126.816 14.004 6.586 o
0 12 9 113.502 108.507 6.562 28.104 o
0 12 10 54.004 41.496 9.368 14.753 o
0 12 11 8.835 18.173 8.657 17.519 o
0 12 12 20.007 15.245 8.240 19.263 o
0 12 13 102.680 112.475 5.193 43.034 o
0 12 14 9.191 7.360 5.150 49.228 o
0 12 15 6.197 3.249 4.280 71.388 o
0 13 1 2.029 4.345 5.008 52.426 o
0 13 2 78.837 94.169 12.851 7.855 o
0 13 3 150.367 171.545 11.122 10.211 o
0 13 4 80.236 88.212 13.869 6.762 o
0 13 5 195.946 197.498 16.113 4.950 o
0 13 6 197.719 197.425 16.260 4.863 o
0 13 7 141.496 112.961 12.974 7.632 o
0 13 8 17.724 15.402 8.118 19.859 o
0 13 9 84.833 98.320 12.728 7.995 o
0 13 10 55.598 44.145 10.374 12.066 o
0 13 11 1.057 -0.760 8.804 17.024 o
0 13 12 179.596 191.612 17.192 4.369 o
0 14 0 38.527 55.451 10.546 11.710 o
0 14 1 208.327 238.659 12.737 7.760 o
0 14 2 95.856 94.739 12.459 8.326 o
0 14 3 8.322 4.758 8.240 19.372 o
0 14 4 84.579 74.359 11.919 9.112 o
0 14 5 83.050 90.840 12.655 8.093 o
1 0 1 1917.250 2002.640 26.610 1.625 o
1 0 2 1400.050 1427.470 19.139 3.041 o
1 0 3 107.010 104.736 1.872 182.816 o
1 0 4 1150.540 1129.960 15.346 4.591 o
1 0 5 1517.730 1545.690 20.849 2.588 o
1 0 6 39.898 39.301 1.166 484.951 o
1 0 7 1356.370 1399.190 19.107 3.066 o
1 0 8 1936.630 1979.330 28.679 1.424 o
1 0 9 15.405 16.298 1.111 746.054 o
1 0 10 0.023 0.981 0.948 1451.550 o
1 0 11 63.599 60.654 2.319 175.130 o
1 0 12 368.980 370.594 5.981 26.574 o
1 0 13 1387.740 1380.970 21.165 2.566 o
1 0 14 305.216 305.412 5.032 36.055 o
1 0 15 1447.610 1444.000 20.235 2.752 o
1 0 16 26.086 24.075 1.524 413.864 o
1 0 17 22.855 25.185 1.821 320.146 o
1 0 18 1052.050 1070.670 17.752 3.643 o
1 0 19 89.792 89.572 2.946 111.840 o
1 0 20 702.698 711.782 25.654 1.921 o
1 0 21 361.054 361.153 8.944 14.110 o
1 0 22 653.898 650.729 16.401 4.468 o
1 0 23 72.479 73.787 5.104 46.191 o
1 0 24 26.434 23.787 2.939 138.802 o
1 0 25 91.557 93.268 7.507 22.160 o
1 0 26 0.067 1.801 2.352 237.626 o
1 0 27 0.010 -1.730 2.424 224.607 o
1 0 28 115.966 93.322 5.172 43.218 o
1 0 29 1.770 0.558 3.211 127.464 o
1 1 0 0.966 1.175 0.599 3348.350 o
1 1 1 810.179 832.590 12.067 7.330 o
1 1 2 21946.500 22270.300 309.713 0.013 o
1 1 3 365.986 366.841 5.320 31.373 o
1 1 4 988.243 981.918 14.369 5.286 o
1 1 5 565.178 574.244 9.684 11.351 o
1 1 6 2192.060 2168.190 29.550 1.326 o
1 1 7 2051.740 2082.930 27.977 1.474 o
1 1 8 427.497 434.467 6.999 20.176 o
1 1 9 1567.230 1658.990 26.255 1.716 o
1 1 10 6400.060 6467.540 102.255 0.119 o
1 1 11 196.346 203.617 4.267 52.078 o
1 1 12 222.290 228.987 6.231 28.117 o
1 1 13 48.929 48.065 1.773 274.168 o
1 1 14 535.317 541.894 8.300 14.662 o
1 1 15 4274.770 4268.370 62.003 0.316 o
1 1 16 328.284 323.288 9.426 13.071 o
1 1 17 398.518 386.330 7.580 18.232 o
1 1 18 981.075 990.134 15.351 4.735 o
1 1 19 670.301 672.738 17.492 3.961 o
1 1 20 34.730 36.287 2.015 250.620 o
1 1 21 239.979 239.417 6.749 24.328 o
1 1 22 192.899 183.833 5.358 37.179 o
1 1 23 47.236 43.505 2.867 134.732 o
1 1 24 17.679 17.407 2.544 186.728 o
1 1 25 108.372 102.844 6.400 29.544 o
1 1 26 36.831 32.342 2.921 135.492 o
1 1 27 13.341 8.549 2.548 191.582 o
1 1 28 12.014 10.841 3.343 114.081 o
1 2 0 1018.570 1030.670 19.723 3.040 o
1 2 1 328.953 327.023 6.778 22.697 o
1 2 2 106.800 106.331 2.735 117.736 o
1 2 3 2957.680 2894.940 48.471 0.520 o
1 2 4 1381.050 1385.210 22.259 2.350 o
1 2 5 1744.380 1757.290 27.196 1.591 o
1 2 6 2776.850 2770.050 39.500 0.762 o
1 2 7 3076.080 3104.720 44.190 0.613 o
1 2 8 3091.540 3120.440 44.353 0.608 o
1 2 9 728.301 729.547 11.180 8.514 o
1 2 10 2611.110 2653.410 38.074 0.821 o
1 2 11 286.438 278.953 5.478 32.632 o
1 2 12 32.753 32.453 1.612 355.199 o
1 2 13 34.541 34.758 1.686 327.703 o
1 2 14 264.356 273.086 5.160 36.255 o
1 2 15 397.845 401.674 8.851 14.121 o
1 2 16 275.532 275.065 5.378 33.826 o
1 2 17 347.445 341.742 6.429 24.332 o
1 2 18 150.870 146.911 3.691 69.771 o
1 2 19 17.870 14.938 1.688 385.412 o
1 2 20 862.493 834.155 14.791 5.176 o
1 2 21 15.213 13.704 1.848 337.227 o
1 2 22 60.572 62.883 2.949 122.082 o
1 2 23 18.917 16.440 2.469 196.714 o
1 2 24 9.715 11.630 2.499 200.165 o
1 2 25 168.504 169.149 6.980 24.124 o
1 2 26 68.995 62.014 5.569 39.625 o
1 2 27 111.646 104.990 6.440 29.136 o
1 2 28 104.100 81.041 5.333 41.515 o
1 3 0 2952.710 3043.120 65.515 0.294 o
1 3 1 212.428 209.031 5.324 36.713 o
1 3 2 2211.600 2219.820 55.395 0.413 o
1 3 3 771.922 760.999 14.875 5.212 o
1 3 4 222.419 220.695 3.714 60.514 o
1 3 5 1780.970 1800.370 24.073 1.963 o
1 3 6 2434.490 2422.690 32.192 1.120 o
1 3 7 298.526 292.045 4.623 40.860 o
1 3 8 238.750 235.443 3.949 54.504 o
1 3 9 165.993 163.142 3.323 78.069 o
1 3 10 7649.800 7638.030 94.849 0.134 o
1 3 11 674.862 676.062 9.234 11.707 o
1 3 12 183.102 187.560 5.567 35.110 o
1 3 13 857.900 862.201 14.835 5.143 o
1 3 14 1551.030 1574.140 24.182 1.994 o
1 3 15 269.964 260.664 4.715 41.254 o
1 3 16 478.650 475.758 7.733 16.860 o
1 3 17 104.416 106.016 2.524 131.503 o
1 3 18 320.863 321.225 9.013 14.169 o
1 3 19 17.301 16.766 2.085 267.799 o
1 3 20 121.925 122.133 3.480 80.522 o
1 3 21 63.873 59.062 2.274 180.324 o
1 3 22 231.824 241.995 5.685 32.312 o
1 3 23 354.147 346.953 9.778 12.136 o
1 3 24 56.623 48.116 2.633 150.255 o
1 3 25 20.069 19.238 2.031 274.939 o
1 3 26 39.949 37.069 2.873 137.653 o
1 3 27 24.338 20.483 3.498 101.388 o
1 3 28 81.646 72.954 6.298 31.137 o
1 4 0 195.087 190.982 3.706 63.822 o
1 4 1 217.487 212.678 3.664 62.233 o
1 4 2 2493.900 2518.250 35.533 0.936 o
1 4 3 2403.000 2412.220 34.033 1.017 o
1 4 4 649.815 661.496 9.908 10.590 o
1 4 5 381.992 375.606 5.577 29.052 o
1 4 6 1630.810 1630.090 23.515 2.078 o
1 4 7 1061.160 1054.730 15.478 4.603 o
1 4 8 608.196 616.983 9.419 11.661 o
1 4 9 175.668 177.548 3.804 63.579 o
1 4 10 668.280 696.478 10.946 8.954 o
1 4 11 708.535 731.304 12.317 7.287 o
1 4 12 836.095 845.328 15.303 4.894 o
1 4 13 824.496 857.353 15.556 4.759 o
1 4 14 17.876 15.888 1.159 684.377 o
1 4 15 342.652 351.371 9.349 13.159 o
1 4 16 703.979 707.812 17.638 3.882 o
1 4 17 162.254 168.739 5.585 35.638 o
1 4 18 126.288 122.697 4.140 61.291 o
1 4 19 392.065 391.642 7.251 19.583 o
1 4 20 566.558 562.057 11.063 9.118 o
1 4 21 204.855 190.314 4.751 44.357 o
1 4 22 145.452 134.974 5.079 42.837 o
1 4 23 36.658 28.446 1.920 272.246 o
1 4 24 35.323 31.083 2.881 139.538 o
1 4 25 24.218 17.988 2.923 141.962 o
1 4 26 225.547 213.926 12.751 7.739 o
1 4 27 86.785 70.742 6.261 31.406 o
1 5 0 1981.040 1920.660 36.314 0.927 o
1 5 1 1231.900 1218.770 17.428 3.661 o
1 5 2 680.466 685.395 10.147 10.093 o
1 5 3 11.779 12.883 0.721 1413.860 o
1 5 4 1273.450 1286.420 18.564 3.264 o
1 5 5 690.907 693.674 11.657 8.041 o
1 5 6 1669.970 1686.120 24.288 1.955 o
1 5 7 106.040 106.727 2.080 164.133 o
1 5 8 25.024 23.963 1.047 680.617 o
1 5 9 11.411 11.148 1.155 767.690 o
1 5 10 13.378 15.791 1.627 421.845 o
1 5 11 6.688 4.814 1.088 950.496 o
1 5 12 219.402 220.446 6.441 26.709 o
1 5 13 11.354 10.074 1.520 492.393 o
1 5 14 76.550 79.032 3.192 102.557 o
1 5 15 502.521 518.158 11.762 8.346 o
1 5 16 560.336 564.660 11.403 8.669 o
1 5 17 772.671 787.054 15.761 4.700 o
1 5 18 256.141 247.204 6.386 26.396 o
1 5 19 234.143 240.633 5.817 31.127 o
1 5 20 12.480 9.695 2.456 205.393 o
1 5 21 4.312 4.743 2.923 151.810 o
1 5 22 130.401 131.058 5.800 34.520 o
1 5 23 21.480 17.483 3.395 108.110 o
1 5 24 33.743 27.715 3.877 81.901 o
1 5 25 50.486 47.148 3.909 77.748 o
1 5 26 8.423 10.585 3.346 114.738 o
1 5 27 31.221 27.033 5.288 45.546 o
1 6 0 90.849 84.499 2.856 117.393 o
1 6 1 451.776 428.343 6.468 22.423 o
1 6 2 1553.320 1543.260 20.666 2.620 o
1 6 3 895.100 891.722 13.104 6.283 o
1 6 4 1691.530 1673.350 24.000 1.995 o
1 6 5 178.209 174.682 3.190 80.046 o
1 6 6 190.389 186.338 3.405 71.882 o
1 6 7 510.209 508.299 8.563 14.162 o
1 6 8 2720.750 2657.840 37.809 0.828 o
1 6 9 684.929 660.772 9.917 10.484 o
1 6 10 68.939 66.881 2.270 175.658 o
1 6 11 149.175 145.830 3.138 87.494 o
1 6 12 1450.980 1463.710 19.251 2.991 o
1 6 13 332.137 331.995 6.276 25.502 o
1 6 14 240.914 244.339 5.110 37.820 o
1 6 15 757.606 776.699 13.631 6.067 o
1 6 16 1072.190 1099.360 21.877 2.505 o
1 6 17 13.885 13.940 1.868 332.986 o
1 6 18 23.079 24.029 2.089 255.646 o
1 6 19 95.403 98.872 3.288 93.112 o
1 6 20 81.390 85.486 3.637 81.999 o
1 6 21 24.969 29.009 3.174 120.280 o
1 6 22 14.072 10.448 2.884 150.829 o
1 6 23 38.058 37.495 3.518 96.521 o
1 6 24 149.470 154.529 5.877 33.086 o
1 6 25 23.689 23.820 3.486 101.830 o
1 6 26 23.338 20.145 5.142 48.525 o
1 7 0 509.486 485.454 20.393 3.032 o
1 7 1 702.154 643.117 28.867 1.533 o
1 7 2 74.075 69.066 3.557 87.097 o
1 7 3 120.845 116.832 2.462 128.706 o
1 7 4 564.813 557.865 9.295 12.149 o
1 7 5 115.619 113.703 2.514 127.532 o
1 7 6 1134.280 1099.210 17.619 3.654 o
1 7 7 5.700 5.971 0.925 1255.150 o
1 7 8 221.884 211.214 3.914 56.894 o
1 7 9 104.504 97.481 2.168 159.655 o
1 7 10 652.543 638.097 13.755 6.128 o
1 7 11 336.447 331.720 8.694 14.988 o
1 7 12 644.106 651.756 15.472 4.972 o
1 7 13 335.198 333.900 6.317 25.197 o
1 7 14 219.196 221.244 4.772 42.985 o
1 7 15 222.573 225.612 5.308 36.403 o
1 7 16 236.503 235.288 5.588 33.174 o
1 7 17 115.540 119.979 3.649 75.777 o
1 7 18 104.985 109.809 3.700 75.789 o
1 7 19 7.283 2.815 1.817 377.170 o
1 7 20 174.146 173.082 5.845 32.709 o
1 7 21 94.296 92.447 4.497 56.208 o
1 7 22 179.400 182.339 7.453 21.293 o
1 7 23 65.984 57.944 4.025 71.789 o
1 7 24 144.477 143.446 5.755 34.545 o
1 7 25 61.173 59.994 4.750 53.536 o
1 8 0 63.578 64.772 3.387 96.479 o
1 8 1 508.754 510.517 14.941 5.430 o
1 8 2 90.816 82.382 3.463 87.683 o
1 8 3 860.977 782.077 28.328 1.576 o
1 8 4 1657.470 1614.270 39.200 0.815 o
1 8 5 531.894 521.693 10.330 10.358 o
1 8 6 446.337 433.779 6.952 20.218 o
1 8 7 689.015 676.092 10.401 9.697 o
1 8 8 77.891 76.905 2.171 178.323 o
1 8 9 325.766 320.997 5.047 35.182 o
1 8 10 294.019 289.264 9.684 12.625 o
1 8 11 62.981 63.668 2.444 161.810 o
1 8 12 123.857 122.686 5.868 34.049 o
1 8 13 350.151 343.663 6.857 21.986 o
1 8 14 67.528 71.112 3.435 93.130 o
1 8 15 128.046 132.384 4.592 51.480 o
1 8 16 100.538 101.822 3.154 97.971 o
1 8 17 146.255 152.660 3.996 62.199 o
1 8 18 83.079 82.878 3.290 96.288 o
1 8 19 79.495 75.718 3.626 83.218 o
1 8 20 76.156 81.899 4.535 56.730 o
1 8 21 173.705 181.645 8.259 17.718 o
1 8 22 93.884 89.355 4.722 51.735 o
1 8 23 396.719 417.969 10.453 10.594 o
1 9 0 29.086 28.031 2.499 182.615 o
1 9 1 621.539 681.042 18.653 3.531 o
1 9 2 229.326 239.076 9.206 14.166 o
1 9 3 232.068 230.655 8.928 14.985 o
1 9 4 474.753 467.858 12.581 7.477 o
1 9 5 92.735 88.179 2.567 135.211 o
1 9 6 1834.840 1812.810 25.748 1.740 o
1 9 7 329.029 323.437 5.365 32.233 o
1 9 8 267.273 266.219 4.622 42.410 o
1 9 9 265.686 256.779 4.186 48.668 o
1 9 10 58.106 53.558 1.913 235.304 o
1 9 11 38.956 37.434 1.651 326.562 o
1 9 12 279.619 279.364 7.194 21.283 o
1 9 13 77.648 80.765 2.388 156.526 o
1 9 14 67.207 68.362 2.532 150.859 o
1 9 15 8.119 9.483 1.681 423.436 o
1 9 16 131.093 138.217 3.886 66.649 o
1 9 17 16.005 15.331 1.904 317.072 o
1 9 18 111.164 106.969 3.544 80.490 o
1 9 19 213.507 216.572 7.113 22.629 o
1 9 20 24.948 23.581 3.499 100.938 o
1 9 21 10.130 9.314 3.471 106.584 o
1 9 22 304.303 335.474 9.614 12.682 o
1 10 0 491.623 479.261 20.930 2.889 o
1 10 1 190.916 203.406 6.866 24.385 o
1 10 2 245.435 258.798 7.922 18.371 o
1 10 3 42.804 44.481 4.088 72.517 o
1 10 4 278.550 268.975 14.345 6.115 o
1 10 5 52.301 48.670 2.873 131.838 o
1 10 6 185.919 178.250 6.029 30.765 o
1 10 7 178.486 166.118 5.183 39.899 o
1 10 8 244.304 242.030 4.118 51.132 o
1 10 9 310.564 309.991 4.867 37.523 o
1 10 10 11.726 10.337 1.132 793.385 o
1 10 11 1.655 3.081 1.267 787.290 o
1 10 12 28.589 28.759 1.715 336.648 o
1 10 13 3.132 2.902 1.396 643.190 o
1 10 14 49.351 50.045 2.260 193.757 o
1 10 15 173.279 176.748 4.371 52.130 o
1 10 16 26.087 27.360 2.050 258.372 o
1 10 17 86.147 95.321 3.678 79.385 o
1 10 18 35.768 36.586 3.006 128.517 o
1 10 19 1.893 2.217 3.360 116.221 o
1 10 20 55.968 62.754 6.895 26.642 o
1 11 0 97.347 103.915 5.279 42.126 o
1 11 1 415.765 357.816 11.625 8.791 o
1 11 2 415.563 400.615 14.046 6.200 o
1 11 3 344.939 343.715 19.666 3.303 o
1 11 4 11.812 11.007 4.096 76.898 o
1 11 5 56.966 50.774 3.071 116.614 o
1 11 6 103.434 97.698 5.044 45.535 o
1 11 7 4.741 5.946 2.048 302.201 o
1 11 8 232.221 219.333 14.482 6.056 o
1 11 9 185.134 161.562 4.760 45.549 o
1 11 10 95.507 97.060 3.372 89.694 o
1 11 11 109.994 111.361 3.593 78.685 o
1 11 12 35.574 36.400 2.277 205.815 o
1 11 13 6.084 5.699 1.769 396.032 o
1 11 14 41.388 41.045 2.642 157.263 o
1 11 15 71.075 76.626 4.678 54.074 o
1 11 16 61.822 50.710 5.436 41.841 o
1 11 17 90.271 80.334 5.065 46.039 o
1 11 18 33.497 35.558 4.589 59.386 o
1 12 0 9.644 6.342 3.334 115.766 o
1 12 1 33.903 30.395 3.795 85.052 o
1 12 2 13.058 7.447 3.167 126.792 o
1 12 3 22.126 16.166 3.290 114.707 o
1 12 4 158.686 165.506 9.238 14.497 o
1 12 5 198.228 223.064 10.845 10.557 o
1 12 6 52.866 47.026 5.816 37.099 o
1 12 7 259.377 284.292 19.914 3.249 o
1 12 8 0.706 -3.433 7.308 24.708 o
1 12 9 32.783 33.476 9.074 15.815 o
1 12 10 5.971 -0.711 7.872 21.254 o
1 12 11 353.754 360.415 14.288 6.069 o
1 12 12 33.762 33.298 2.430 187.162 o
1 12 13 12.386 9.133 3.113 130.997 o
1 12 14 15.322 11.806 2.573 185.847 o
1 12 15 121.075 103.691 13.906 6.687 o
1 13 0 41.088 38.396 6.252 32.625 o
1 13 1 9.058 9.455 6.487 31.141 o
1 13 2 39.340 49.232 6.521 30.016 o
1 13 3 83.510 94.135 9.368 14.539 o
1 13 4 71.356 67.359 8.853 16.337 o
1 13 5 24.743 28.179 9.099 15.777 o
1 13 6 20.259 22.146 9.001 16.153 o
1 13 7 58.191 44.341 10.227 12.403 o
1 13 8 9.828 2.967 8.240 19.368 o
1 13 9 12.912 22.661 9.565 14.344 o
1 13 10 204.637 208.952 18.099 3.941 o
1 13 11 122.348 112.078 14.371 6.265 o
1 14 0 6.561 8.182 5.781 39.211 o
1 14 1 42.821 50.656 9.614 14.046 o
1 14 2 4.262 6.352 8.903 16.621 o
1 14 3 14.704 18.124 9.687 13.987 o
1 14 4 126.042 127.480 14.421 6.215 o
2 0 0 3501.330 3617.020 68.153 0.270 o
2 0 1 40.304 39.083 1.438 384.179 o
2 0 2 826.351 817.740 11.531 7.870 o
2 0 3 170.952 168.676 3.242 79.643 o
2 0 4 698.771 694.421 10.662 9.282 o
2 0 5 213.961 217.247 4.274 50.717 o
2 0 6 249.983 254.344 4.895 39.855 o
2 0 7 1898.180 1863.960 29.366 1.372 o
2 0 8 378.475 376.541 6.887 21.400 o
2 0 9 1735.710 1731.050 25.559 1.778 o
2 0 10 370.034 367.821 6.425 23.924 o
2 0 11 718.541 711.651 11.334 8.359 o
2 0 12 2068.770 2055.680 32.807 1.110 o
2 0 13 761.276 764.282 13.281 6.343 o
2 0 14 39.691 35.293 2.094 231.802 o
2 0 15 1.475 2.046 1.519 558.141 o
2 0 16 1.659 2.224 1.666 465.230 o
2 0 17 929.975 927.762 16.044 4.435 o
2 0 18 962.343 990.657 17.079 3.950 o
2 0 19 466.889 472.853 9.385 12.430 o
2 0 20 3.826 4.291 1.739 417.712 o
2 0 21 42.055 42.723 2.492 172.357 o
2 0 22 42.035 38.589 2.885 135.711 o
2 0 23 164.310 155.764 6.584 26.893 o
2 0 24 205.487 183.232 5.936 31.176 o
2 0 25 36.562 34.943 3.265 110.974 o
2 0 26 5.328 1.866 2.712 176.067 o
2 0 27 82.564 74.817 4.533 56.598 o
2 0 28 157.119 140.633 6.168 30.405 o
2 1 0 2374.880 2442.930 34.987 0.968 o
2 1 1 2254.570 2320.850 33.279 1.067 o
2 1 2 5902.770 5938.950 83.901 0.174 o
2 1 3 6395.840 6381.540 90.369 0.150 o
2 1 4 1705.060 1696.160 26.713 1.649 o
2 1 5 1062.630 1043.290 16.882 3.975 o
2 1 6 106.286 104.836 2.636 123.982 o
2 1 7 273.154 270.089 5.222 35.448 o
2 1 8 243.406 246.838 4.247 49.020 o
2 1 9 1298.900 1310.780 18.273 3.340 o
2 1 10 216.726 220.174 3.761 59.981 o
2 1 11 125.054 126.909 2.522 122.474 o
2 1 12 555.038 545.220 8.489 14.067 o
2 1 13 244.194 245.187 5.282 35.874 o
2 1 14 436.345 439.491 7.209 19.206 o
2 1 15 155.797 157.996 3.514 73.732 o
2 1 16 740.723 748.332 11.438 8.169 o
2 1 17 57.764 60.658 2.722 139.936 o
2 1 18 514.437 516.271 8.514 14.250 o
2 1 19 21.562 19.958 1.614 397.447 o
2 1 20 199.125 203.069 4.620 46.242 o
2 1 21 64.357 64.742 2.586 148.084 o
2 1 22 313.814 321.835 7.910 17.766 o
2 1 23 37.965 33.005 2.643 160.419 o
2 1 24 18.332 19.364 2.502 191.401 o
2 1 25 20.869 19.786 2.626 173.850 o
2 1 26 70.352 67.176 3.220 103.395 o
2 1 27 27.284 24.642 2.862 145.137 o
2 1 28 82.393 76.108 4.800 51.106 o
2 2 0 3817.730 3954.430 71.990 0.242 o
2 2 1 149.346 151.335 3.250 83.164 o
2 2 2 524.663 533.201 9.784 11.340 o
2 2 3 1019.710 1021.270 18.016 3.571 o
2 2 4 4123.180 4067.340 68.858 0.261 o
2 2 5 4481.850 4335.180 73.231 0.231 o
2 2 6 173.502 169.519 3.711 66.323 o
2 2 7 750.627 728.012 11.407 8.204 o
2 2 8 1564.570 1558.650 24.795 1.906 o
2 2 9 237.171 240.053 4.942 39.920 o
2 2 10 503.200 504.999 9.038 13.028 o
2 2 11 183.554 179.272 3.816 62.661 o
2 2 12 1057.800 1041.870 15.093 4.806 o
2 2 13 26.047 25.068 1.568 395.653 o
2 2 14 18.312 17.854 1.515 453.150 o
2 2 15 330.605 330.851 5.901 28.008 o
2 2 16 32.865 35.110 2.200 220.297 o
2 2 17 389.543 392.151 6.799 21.638 o
2 2 18 153.764 157.093 3.879 64.283 o
2 2 19 1182.660 1192.650 18.715 3.262 o
2 2 20 217.545 211.726 4.378 48.992 o
2 2 21 48.643 46.407 2.401 178.105 o
2 2 22 83.770 85.714 5.360 41.697 o
2 2 23 145.256 143.283 4.332 55.279 o
2 2 24 64.735 60.308 3.036 115.779 o
2 2 25 77.511 76.962 4.676 53.780 o
2 2 26 22.212 24.379 2.866 146.766 o
2 2 27 0.613 1.384 3.102 136.798 o
2 3 0 28.218 27.358 1.915 285.578 o
2 3 1 206.241 200.780 4.215 52.562 o
2 3 2 3131.740 3056.980 50.777 0.475 o
2 3 3 2720.640 2663.740 45.147 0.599 o
2 3 4 508.776 506.171 8.690 13.846 o
2 3 5 1118.790 1118.320 17.977 3.532 o
2 3 6 268.899 263.979 5.116 36.712 o
2 3 7 88.872 86.369 2.218 165.348 o
2 3 8 1876.760 1846.360 25.259 1.792 o
2 3 9 150.085 145.850 3.038 91.084 o
2 3 10 2118.260 2085.630 30.425 1.267 o
2 3 11 300.733 302.808 5.505 31.854 o
2 3 12 376.317 368.101 6.063 25.967 o
2 3 13 259.446 258.234 4.681 42.079 o
2 3 14 3.404 4.532 1.216 821.895 o
2 3 15 176.889 173.434 3.518 70.793 o
2 3 16 96.065 98.581 2.570 132.238 o
2 3 17 818.016 837.187 12.310 7.083 o
2 3 18 359.506 367.975 7.734 17.978 o
2 3 19 221.798 228.601 4.951 40.472 o
2 3 20 158.930 154.561 3.974 61.740 o
2 3 21 131.150 125.548 3.638 74.207 o
2 3 22 250.913 234.360 8.818 15.229 o
2 3 23 98.500 91.134 3.942 69.890 o
2 3 24 49.866 41.727 2.853 135.260 o
2 3 25 149.738 146.869 6.786 25.724 o
2 3 26 165.684 157.478 8.359 17.445 o
2 3 27 1.362 0.304 2.697 180.643 o
2 4 0 320.481 315.344 6.175 26.423 o
2 4 1 1008.840 1006.950 17.659 3.705 o
2 4 2 1736.490 1762.070 27.458 1.564 o
2 4 3 141.574 136.831 2.711 107.369 o
2 4 4 103.743 104.246 2.132 161.446 o
2 4 5 169.175 166.655 3.013 87.608 o
2 4 6 1219.580 1207.660 16.795 3.903 o
2 4 7 274.391 269.060 4.480 43.912 o
2 4 8 273.510 272.319 4.587 42.517 o
2 4 9 659.040 647.313 9.567 11.179 o
2 4 10 295.959 286.558 4.676 40.419 o
2 4 11 145.554 137.685 3.451 77.825 o
2 4 12 188.487 185.820 3.908 60.029 o
2 4 13 860.216 858.040 13.187 6.271 o
2 4 14 258.150 260.325 4.752 41.213 o
2 4 15 103.467 99.109 2.558 130.634 o
2 4 16 32.954 33.519 1.617 352.172 o
2 4 17 585.921 591.721 9.331 11.948 o
2 4 18 547.025 541.368 11.089 9.139 o
2 4 19 133.717 133.951 4.109 61.118 o
2 4 20 62.461 60.289 2.446 162.698 o
2 4 21 77.778 73.811 2.699 132.889 o
2 4 22 11.528 10.664 1.743 385.810 o
2 4 23 165.388 152.632 4.867 44.889 o
2 4 24 34.247 31.008 2.248 213.370 o
2 4 25 65.629 55.359 4.359 62.426 o
2 4 26 46.217 35.365 4.131 71.256 o
2 4 27 81.546 66.273 6.342 30.789 o
2 5 0 156.972 157.057 3.339 78.953 o
2 5 1 2063.830 2079.460 39.517 0.788 o
2 5 2 201.370 206.622 5.400 36.206 o
2 5 3 526.287 527.436 8.995 12.996 o
2 5 4 780.601 774.312 11.797 7.688 o
2 5 5 1478.310 1482.720 21.663 2.437 o
2 5 6 2620.580 2625.130 37.775 0.833 o
2 5 7 1194.950 1195.300 17.783 3.556 o
2 5 8 201.985 206.426 4.037 55.907 o
2 5 9 334.278 324.951 5.776 28.890 o
2 5 10 37.049 37.503 1.523 367.171 o
2 5 11 94.758 95.652 2.390 146.224 o
2 5 12 162.862 159.918 4.478 51.151 o
2 5 13 149.718 151.201 3.144 86.829 o
2 5 14 500.935 504.429 9.634 11.747 o
2 5 15 26.965 25.538 1.340 489.002 o
2 5 16 70.250 66.849 2.559 147.646 o
2 5 17 942.607 954.820 18.982 3.288 o
2 5 18 83.269 87.176 3.121 104.123 o
2 5 19 34.209 32.416 2.077 241.552 o
2 5 20 25.815 19.187 1.763 337.149 o
2 5 21 56.012 49.151 3.195 109.459 o
2 5 22 99.616 91.658 5.479 39.517 o
2 5 23 62.382 48.219 3.289 103.062 o
2 5 24 23.631 18.123 4.927 52.761 o
2 5 25 87.100 81.798 5.272 42.912 o
2 5 26 25.459 20.413 5.153 48.239 o
2 6 0 189.143 190.104 7.012 23.592 o
2 6 1 1544.930 1556.830 37.626 0.885 o
2 6 2 465.774 466.908 9.650 11.879 o
2 6 3 368.440 365.639 6.590 23.057 o
2 6 4 848.261 851.826 13.965 5.712 o
2 6 5 62.245 61.369 1.841 238.840 o
2 6 6 19.938 21.509 1.246 586.372 o
2 6 7 248.454 249.726 4.626 43.331 o
2 6 8 317.575 319.762 5.790 29.114 o
2 6 9 236.266 238.077 4.577 44.686 o
2 6 10 145.078 144.298 3.266 83.617 o
2 6 11 180.263 174.157 3.789 63.708 o
2 6 12 781.032 796.412 13.233 6.346 o
2 6 13 174.397 177.350 4.150 56.222 o
2 6 14 353.652 372.574 6.890 21.647 o
2 6 15 243.683 249.737 5.817 30.861 o
2 6 16 155.576 158.054 4.315 54.614 o
2 6 17 35.779 33.577 2.204 217.947 o
2 6 18 71.001 71.736 3.016 114.168 o
2 6 19 54.495 41.213 3.354 101.792 o
2 6 20 394.842 405.684 14.371 5.956 o
2 6 21 48.188 42.480 4.623 57.488 o
2 6 22 111.028 109.014 7.161 23.939 o
2 6 23 114.718 111.904 5.711 36.065 o
2 6 24 10.231 9.625 3.578 100.450 o
2 6 25 57.641 52.618 6.182 32.879 o
2 7 0 22.932 20.911 1.233 579.265 o
2 7 1 77.992 72.298 1.993 199.695 o
2 7 2 654.741 667.346 18.170 3.699 o
2 7 3 467.966 462.217 8.055 15.927 o
2 7 4 258.929 265.774 5.157 36.531 o
2 7 5 596.890 606.717 10.344 10.079 o
2 7 6 286.413 295.699 7.991 17.714 o
2 7 7 263.255 268.564 4.918 38.960 o
2 7 8 482.480 496.875 9.033 13.134 o
2 7 9 131.934 135.009 3.096 92.492 o
2 7 10 427.085 436.102 6.821 20.962 o
2 7 11 538.933 548.077 9.128 12.612 o
2 7 12 469.611 466.233 15.182 5.310 o
2 7 13 459.365 459.666 9.421 12.399 o
2 7 14 221.689 223.213 5.028 39.633 o
2 7 15 167.195 163.925 4.094 58.221 o
2 7 16 3.204 2.017 1.459 593.470 o
2 7 17 128.775 130.614 6.301 29.828 o
2 7 18 33.498 32.391 2.901 138.270 o
2 7 19 56.298 54.808 3.377 99.043 o
2 7 20 28.425 28.739 2.858 144.392 o
2 7 21 17.119 17.125 3.163 124.710 o
2 7 22 8.557 9.311 3.090 134.079 o
2 7 23 96.199 94.575 4.901 48.261 o
2 7 24 57.465 52.517 5.760 37.607 o
2 8 0 15.888 14.310 1.175 693.052 o
2 8 1 341.016 341.842 8.693 14.947 o
2 8 2 217.056 216.495 4.171 52.338 o
2 8 3 351.134 351.412 6.244 25.320 o
2 8 4 610.406 607.556 10.177 10.313 o
2 8 5 349.171 359.571 11.642 8.874 o
2 8 6 60.764 63.510 1.798 246.241 o
2 8 7 422.394 425.635 6.674 21.746 o
2 8 8 652.461 665.100 9.809 10.747 o
2 8 9 530.302 540.811 8.204 14.953 o
2 8 10 444.458 449.605 7.449 18.178 o
2 8 11 83.394 79.608 2.683 131.315 o
2 8 12 293.824 294.862 6.047 27.842 o
2 8 13 202.526 202.723 4.942 41.632 o
2 8 14 57.700 60.569 2.377 172.005 o
2 8 15 10.574 9.444 1.283 662.490 o
2 8 16 55.121 53.856 2.671 146.372 o
2 8 17 105.459 106.607 3.661 77.196 o
2 8 18 32.502 27.231 2.976 133.193 o
2 8 19 310.820 326.659 11.182 9.652 o
2 8 20 93.964 89.537 5.308 42.045 o
2 8 21 20.266 18.263 3.487 102.927 o
2 8 22 2.162 1.479 3.184 129.405 o
2 9 0 584.216 567.510 9.493 11.669 o
2 9 1 278.528 273.210 9.047 14.350 o
2 9 2 113.543 107.988 2.759 114.527 o
2 9 3 15.095 14.227 1.164 710.466 o
2 9 4 44.575 45.204 1.712 295.327 o
2 9 5 92.953 91.412 2.518 138.100 o
2 9 6 492.143 486.911 8.699 13.935 o
2 9 7 200.343 196.104 3.834 60.444 o
2 9 8 73.700 73.430 2.243 174.176 o
2 9 9 468.351 470.417 13.215 6.848 o
2 9 10 91.142 91.568 3.249 96.105 o
2 9 11 58.223 55.875 2.780 136.004 o
2 9 12 14.776 12.870 1.459 506.055 o
2 9 13 1.474 2.028 1.253 811.314 o
2 9 14 78.335 76.539 2.966 114.839 o
2 9 15 37.963 41.219 2.409 184.850 o
2 9 16 19.060 17.509 2.382 209.366 o
2 9 17 70.885 71.280 3.459 91.531 o
2 9 18 59.444 61.050 4.406 61.458 o
2 9 19 281.834 283.149 9.458 13.223 o
2 9 20 24.809 27.369 3.807 85.876 o
2 9 21 3.546 11.715 3.495 106.217 o
2 10 0 6.223 8.026 2.494 204.627 o
2 10 1 269.852 305.774 11.697 8.970 o
2 10 2 1.460 2.156 1.536 546.041 o
2 10 3 102.597 81.189 8.811 16.306 o
2 10 4 148.842 148.807 4.299 55.579 o
2 10 5 119.123 116.337 6.237 30.666 o
2 10 6 46.906 51.324 2.657 151.357 o
2 10 7 106.543 103.635 3.098 99.315 o
2 10 8 4.443 3.181 1.060 1047.660 o
2 10 9 111.924 113.479 2.708 117.120 o
2 10 10 154.850 157.127 4.331 54.377 o
2 10 11 70.540 68.811 2.772 130.644 o
2 10 12 140.372 138.110 4.698 48.886 o
2 10 13 78.545 73.925 3.323 96.270 o
2 10 14 9.445 8.699 1.956 319.027 o
2 10 15 90.635 102.902 3.830 73.463 o
2 10 16 96.215 99.506 6.495 28.962 o
2 10 17 6.877 4.183 3.544 103.432 o
2 10 18 16.841 14.432 3.905 83.576 o
2 10 19 77.467 70.378 5.577 39.168 o
2 11 0 210.420 207.251 6.621 25.694 o
2 11 1 22.403 22.525 2.875 146.134 o
2 11 2 67.876 67.399 4.419 60.370 o
2 11 3 75.965 80.559 8.256 18.633 o
2 11 4 203.969 222.671 7.899 18.866 o
2 11 5 144.507 151.881 12.804 7.804 o
2 11 6 64.507 54.825 6.361 31.003 o
2 11 7 81.754 75.966 2.480 147.990 o
2 11 8 145.516 141.293 5.314 39.603 o
2 11 9 5.874 6.909 1.759 399.262 o
2 11 10 77.985 75.716 3.491 88.818 o
2 11 11 28.211 26.768 2.590 172.374 o
2 11 12 95.684 87.917 6.473 29.241 o
2 11 13 219.293 225.132 19.240 3.491 o
2 11 14 14.097 12.364 3.343 113.465 o
2 11 15 37.932 31.983 5.518 41.669 o
2 11 16 299.297 295.778 12.320 8.109 o
2 12 0 68.550 68.638 5.961 34.821 o
2 12 1 58.073 51.853 6.918 26.517 o
2 12 2 95.592 83.234 8.342 18.139 o
2 12 3 32.514 33.666 5.089 48.857 o
2 12 4 2.520 1.417 2.815 165.105 o
2 12 5 9.417 7.327 3.603 99.439 o
2 12 6 115.534 123.419 5.765 35.311 o
2 12 7 43.423 49.221 10.742 11.288 o
2 12 8 143.001 161.324 15.917 5.104 o
2 12 9 141.903 130.791 14.568 6.081 o
2 12 10 141.928 125.393 5.741 34.954 o
2 12 11 193.416 186.383 8.028 18.518 o
2 12 12 7.870 7.164 3.095 134.209 o
2 12 13 5.534 7.261 2.936 149.564 o
2 13 0 23.466 25.012 6.107 34.639 o
2 13 1 2.130 -0.577 4.596 62.344 o
2 13 2 104.584 98.959 11.208 10.217 o
2 13 3 21.541 23.558 5.549 41.849 o
2 13 4 68.311 64.574 11.232 10.274 o
2 13 5 21.779 31.196 9.614 14.153 o
2 13 6 57.662 62.097 11.429 9.952 o
2 13 7 2.435 6.941 8.804 17.000 o
2 13 8 129.572 121.005 14.543 6.113 o
2 13 9 58.038 57.707 11.551 9.748 o
3 0 1 1313.550 1344.700 18.812 3.170 o
3 0 2 209.445 213.241 3.985 56.250 o
3 0 3 6773.420 6746.090 89.595 0.151 o
3 0 4 2727.610 2699.150 39.079 0.779 o
3 0 5 2.172 2.313 1.189 886.403 o
3 0 6 6.599 6.877 1.195 797.912 o
3 0 7 2580.170 2598.740 40.721 0.728 o
3 0 8 321.334 319.312 5.833 28.739 o
3 0 9 224.544 221.748 4.004 54.737 o
3 0 10 1.851 2.786 1.139 963.441 o
3 0 11 123.403 123.629 2.700 113.529 o
3 0 12 417.423 419.202 6.286 23.804 o
3 0 13 3319.280 3352.690 40.800 0.699 o
3 0 14 29.138 27.697 1.607 370.568 o
3 0 15 766.604 769.904 11.180 8.410 o
3 0 16 91.002 95.778 2.753 122.192 o
3 0 17 397.635 401.544 6.682 22.081 o
3 0 18 67.455 67.482 3.396 95.187 o
3 0 19 1.044 0.393 1.787 409.749 o
3 0 20 7.699 7.231 2.144 271.928 o
3 0 21 3.462 1.360 2.075 300.011 o
3 0 22 0.080 -0.884 2.082 304.358 o
3 0 23 0.226 -0.170 2.300 249.356 o
3 0 24 54.934 53.047 3.462 95.256 o
3 0 25 28.288 29.044 3.083 125.958 o
3 0 26 61.276 57.911 3.975 73.857 o
3 1 0 1420.130 1443.790 21.450 2.495 o
3 1 1 578.056 574.736 9.291 12.084 o
3 1 2 848.259 858.493 12.401 6.948 o
3 1 3 294.555 296.692 5.054 36.236 o
3 1 4 298.405 292.938 5.304 33.787 o
3 1 5 958.004 947.753 14.570 5.200 o
3 1 6 96.295 96.615 2.681 125.129 o
3 1 7 368.564 373.756 6.509 23.445 o
3 1 8 291.364 293.854 5.421 32.873 o
3 1 9 403.454 400.717 6.969 20.674 o
3 1 10 307.599 308.412 5.151 34.807 o
3 1 11 60.047 63.521 2.061 207.577 o
3 1 12 22.703 23.007 1.545 416.996 o
3 1 13 226.213 219.917 4.174 51.712 o
3 1 14 33.806 35.671 1.833 290.836 o
3 1 15 96.607 99.259 2.962 108.421 o
3 1 16 235.697 237.771 4.898 40.537 o
3 1 17 614.831 611.061 11.433 8.499 o
3 1 18 307.488 305.214 7.679 18.773 o
3 1 19 109.162 109.762 3.775 73.034 o
3 1 20 244.342 240.149 5.874 30.460 o
3 1 21 49.893 47.464 3.240 108.319 o
3 1 22 172.133 175.959 6.715 25.746 o
3 1 23 66.671 67.406 3.820 78.096 o
3 1 24 15.646 13.654 2.745 164.126 o
3 1 25 118.123 107.284 9.908 12.919 o
3 1 26 59.696 55.797 5.694 38.330 o
3 2 0 1658.540 1698.470 29.705 1.365 o
3 2 1 610.333 595.894 11.503 8.433 o
3 2 2 1551.180 1531.040 26.936 1.646 o
3 2 3 3458.200 3399.620 57.892 0.368 o
3 2 4 17.362 19.142 1.646 397.652 o
3 2 5 68.004 68.669 2.568 147.456 o
3 2 6 400.978 394.208 7.455 18.674 o
3 2 7 7.504 6.988 1.385 609.121 o
3 2 8 454.810 469.663 9.454 12.325 o
3 2 9 1452.640 1493.900 26.482 1.708 o
3 2 10 85.504 89.708 3.160 101.476 o
3 2 11 1455.260 1427.130 25.550 1.826 o
3 2 12 213.681 215.999 4.780 43.171 o
3 2 13 80.267 81.716 2.656 133.935 o
3 2 14 941.642 937.775 14.104 5.506 o
3 2 15 204.250 205.271 4.461 48.426 o
3 2 16 22.278 23.238 1.916 297.227 o
3 2 17 63.097 61.037 2.653 143.620 o
3 2 18 344.183 339.888 10.922 9.993 o
3 2 19 145.948 145.671 4.352 54.782 o
3 2 20 68.625 67.840 3.148 107.561 o
3 2 21 15.806 12.077 3.207 122.466 o
3 2 22 284.611 271.908 9.455 13.241 o
3 2 23 14.232 11.246 2.458 203.404 o
3 2 24 29.971 30.172 3.761 86.987 o
3 2 25 208.843 216.009 15.016 5.663 o
3 2 26 19.038 16.504 3.578 98.374 o
3 3 0 7.200 8.513 1.501 525.277 o
3 3 1 553.983 542.652 9.441 11.909 o
3 3 2 288.437 281.829 5.492 32.437 o
3 3 3 265.920 258.584 5.140 36.620 o
3 3 4 293.450 288.994 5.895 29.009 o
3 3 5 205.870 205.238 4.098 54.563 o
3 3 6 223.903 217.525 4.315 49.564 o
3 3 7 1400.400 1381.230 21.786 2.438 o
3 3 8 699.440 687.405 15.375 4.984 o
3 3 9 725.735 729.443 12.503 7.085 o
3 3 10 1162.360 1132.610 18.644 3.299 o
3 3 11 847.170 843.701 14.607 5.295 o
3 3 12 1359.790 1340.270 21.910 2.425 o
3 3 13 444.263 448.498 12.062 8.118 o
3 3 14 342.222 342.877 5.834 28.186 o
3 3 15 113.920 112.702 2.939 104.649 o
3 3 16 0.106 1.474 1.487 591.561 o
3 3 17 142.493 142.044 3.885 65.611 o
3 3 18 242.129 241.603 5.368 35.104 o
3 3 19 112.042 114.116 3.528 80.520 o
3 3 20 109.093 110.596 5.844 34.748 o
3 3 21 276.734 278.932 7.554 19.629 o
3 3 22 20.926 24.500 3.082 128.786 o
3 3 23 5.173 3.559 2.018 312.079 o
3 3 24 0.866 0.676 2.279 252.805 o
3 3 25 9.751 8.122 3.331 115.740 o
3 3 26 53.898 44.669 3.831 80.375 o
3 4 0 323.209 309.586 5.382 32.356 o
3 4 1 110.949 110.262 2.928 106.031 o
3 4 2 558.721 548.911 8.142 14.960 o
3 4 3 7.856 6.592 0.906 1229.870 o
3 4 4 741.965 735.008 10.663 9.148 o
3 4 5 124.510 124.178 2.675 114.529 o
3 4 6 180.835 178.239 3.451 71.984 o
3 4 7 749.895 722.185 10.714 9.076 o
3 4 8 1578.890 1537.740 21.365 2.471 o
3 4 9 217.606 213.110 4.943 40.958 o
3 4 10 173.632 171.126 3.576 69.684 o
3 4 11 253.881 250.891 4.908 39.635 o
3 4 12 811.800 815.374 12.921 6.561 o
3 4 13 262.450 260.670 5.388 34.196 o
3 4 14 200.095 197.056 4.673 45.543 o
3 4 15 307.526 314.741 6.394 25.213 o
3 4 16 104.238 99.991 2.844 113.009 o
3 4 17 57.578 57.865 4.249 65.869 o
3 4 18 114.517 121.574 3.605 77.228 o
3 4 19 82.565 87.785 3.616 82.464 o
3 4 20 114.264 116.703 6.012 32.854 o
3 4 21 218.744 233.579 6.082 29.283 o
3 4 22 225.321 231.996 6.841 23.986 o
3 4 23 33.915 33.898 2.941 134.543 o
3 4 24 92.394 94.188 4.173 63.908 o
3 4 25 24.289 22.012 3.079 128.370 o
3 5 0 142.214 136.364 4.422 53.861 o
3 5 1 530.197 524.895 8.662 13.784 o
3 5 2 270.930 269.947 5.088 36.872 o
3 5 3 842.217 827.986 12.941 6.505 o
3 5 4 245.347 244.023 5.095 37.866 o
3 5 5 1022.160 963.962 13.608 5.756 o
3 5 6 204.262 197.003 4.320 50.935 o
3 5 7 70.104 68.379 2.195 182.759 o
3 5 8 21.736 23.299 1.362 505.044 o
3 5 9 269.082 270.946 5.756 30.696 o
3 5 10 253.808 260.978 4.771 41.108 o
3 5 11 79.997 78.421 2.350 159.424 o
3 5 12 404.395 402.243 6.762 21.620 o
3 5 13 83.077 81.345 3.759 77.677 o
3 5 14 200.939 208.286 6.002 30.463 o
3 5 15 52.986 50.390 2.238 194.102 o
3 5 16 794.172 787.837 12.014 7.436 o
3 5 17 558.433 550.875 13.176 6.750 o
3 5 18 0.640 1.824 2.068 306.120 o
3 5 19 74.814 77.376 3.486 89.354 o
3 5 20 285.696 290.134 8.531 15.838 o
3 5 21 73.666 76.785 3.577 85.792 o
3 5 22 38.067 38.953 3.371 104.103 o
3 5 23 41.518 36.683 2.836 140.293 o
3 5 24 57.690 52.348 7.616 22.028 o
3 6 0 67.637 62.261 2.488 155.942 o
3 6 1 214.509 203.391 4.159 53.028 o
3 6 2 384.468 375.492 6.598 22.785 o
3 6 3 1843.880 1795.040 29.111 1.400 o
3 6 4 357.188 343.208 6.717 22.632 o
3 6 5 140.547 133.303 3.202 87.273 o
3 6 6 629.814 632.325 10.293 10.050 o
3 6 7 474.577 463.626 7.970 16.153 o
3 6 8 17.839 18.232 1.600 416.225 o
3 6 9 776.906 777.565 12.456 7.037 o
3 6 10 428.032 441.253 7.792 17.085 o
3 6 11 138.115 137.942 3.484 77.589 o
3 6 12 276.857 271.290 5.998 28.662 o
3 6 13 145.719 141.851 4.020 62.064 o
3 6 14 85.451 81.205 4.193 64.398 o
3 6 15 350.436 359.743 10.317 11.029 o
3 6 16 197.687 201.998 6.056 30.124 o
3 6 17 256.192 268.434 8.724 15.418 o
3 6 18 5.916 7.133 2.795 164.449 o
3 6 19 147.881 150.785 7.917 19.428 o
3 6 20 29.123 31.317 3.299 110.888 o
3 6 21 54.916 46.830 4.729 54.639 o
3 6 22 4.595 4.876 1.869 361.435 o
3 6 23 0.776 -2.804 5.326 46.510 o
3 7 0 168.349 162.194 4.024 59.697 o
3 7 1 233.269 233.303 5.860 30.841 o
3 7 2 61.622 52.854 1.980 222.095 o
3 7 3 386.231 387.951 7.244 19.673 o
3 7 4 32.727 30.767 2.043 250.381 o
3 7 5 559.591 557.358 9.218 12.328 o
3 7 6 16.888 17.587 1.457 487.726 o
3 7 7 129.814 134.495 3.337 83.749 o
3 7 8 20.497 19.319 1.620 398.776 o
3 7 9 334.346 330.943 6.189 26.027 o
3 7 10 527.886 520.232 8.889 13.253 o
3 7 11 987.604 985.385 16.788 4.060 o
3 7 12 84.848 80.916 3.223 99.344 o
3 7 13 128.597 131.645 5.572 37.074 o
3 7 14 381.067 390.864 8.862 14.186 o
3 7 15 101.858 107.041 4.063 65.586 o
3 7 16 287.970 309.101 13.737 6.614 o
3 7 17 129.928 126.087 10.067 12.468 o
3 7 18 17.498 19.270 4.051 77.544 o
3 7 19 3.894 1.381 2.512 205.791 o
3 7 20 153.758 156.152 9.099 14.954 o
3 7 21 16.757 13.992 3.865 85.296 o
3 7 22 44.195 52.759 5.576 40.358 o
3 8 0 17.280 16.253 1.438 499.202 o
3 8 1 186.090 185.851 4.945 42.440 o
3 8 2 59.353 56.355 2.144 199.681 o
3 8 3 402.296 395.863 10.317 10.853 o
3 8 4 757.325 753.890 22.619 2.431 o
3 8 5 300.055 310.330 5.764 29.705 o
3 8 6 227.722 232.677 5.165 37.729 o
3 8 7 113.224 108.806 2.906 106.800 o
3 8 8 12.771 14.040 1.520 478.289 o
3 8 9 154.017 159.788 4.225 56.459 o
3 8 10 625.063 629.339 11.344 8.578 o
3 8 11 5.000 5.762 1.802 385.524 o
3 8 12 103.540 103.137 3.943 68.907 o
3 8 13 6.258 6.758 2.042 300.901 o
3 8 14 24.231 24.349 2.562 178.532 o
3 8 15 85.756 82.026 4.521 56.461 o
3 8 16 48.185 42.396 3.285 106.652 o
3 8 17 34.200 32.002 3.188 116.703 o
3 8 18 58.494 60.267 8.682 17.053 o
3 8 19 128.723 131.734 11.882 9.057 o
3 8 20 46.696 56.034 5.595 39.977 o
3 8 21 47.543 43.722 5.169 46.632 o
3 9 0 225.638 230.551 5.750 31.974 o
3 9 1 61.761 63.236 2.195 189.519 o
3 9 2 247.495 249.935 7.221 21.576 o
3 9 3 272.713 278.863 5.623 31.663 o
3 9 4 93.936 95.515 3.324 92.070 o
3 9 5 355.866 360.496 6.470 23.883 o
3 9 6 55.412 57.537 2.125 204.615 o
3 9 7 48.033 47.956 2.294 190.977 o
3 9 8 10.754 10.590 1.722 396.418 o
3 9 9 414.266 421.692 8.261 15.693 o
3 9 10 22.232 22.230 1.849 315.928 o
3 9 11 114.994 114.498 4.217 60.539 o
3 9 12 102.032 104.505 6.398 29.648 o
3 9 13 80.880 84.303 5.883 35.240 o
3 9 14 10.832 10.062 2.139 267.390 o
3 9 15 1.333 -0.741 2.084 301.942 o
3 9 16 11.635 9.220 3.515 103.758 o
3 9 17 130.139 133.635 6.687 26.754 o
3 9 18 163.943 168.305 11.617 9.373 o
3 9 19 12.442 10.542 3.569 100.463 o
3 10 0 8.335 7.337 1.269 701.778 o
3 10 1 94.552 88.415 2.678 126.998 o
3 10 2 357.272 374.240 10.215 11.190 o
3 10 3 91.917 88.014 2.595 133.510 o
3 10 4 129.371 130.515 3.112 92.607 o
3 10 5 144.773 143.644 4.957 44.475 o
3 10 6 105.367 104.071 3.550 81.132 o
3 10 7 22.782 21.720 1.890 304.375 o
3 10 8 31.968 28.839 2.065 247.948 o
3 10 9 88.344 84.731 3.059 106.551 o
3 10 10 62.352 60.867 3.045 115.727 o
3 10 11 14.431 13.873 2.069 277.109 o
3 10 12 7.219 7.058 1.978 317.640 o
3 10 13 28.887 29.145 2.440 190.113 o
3 10 14 93.642 81.344 5.699 37.092 o
3 10 15 32.222 26.462 10.129 12.739 o
3 10 16 15.129 14.981 3.985 80.534 o
3 10 17 8.775 7.113 4.150 75.418 o
3 11 0 83.048 85.528 3.046 108.255 o
3 11 1 285.122 301.735 13.248 7.089 o
3 11 2 38.500 35.333 5.765 38.244 o
3 11 3 17.756 18.628 2.627 175.656 o
3 11 4 40.093 36.857 2.648 158.147 o
3 11 5 30.260 31.130 2.562 173.444 o
3 11 6 55.417 53.690 3.132 112.822 o
3 11 7 134.202 135.954 4.899 45.909 o
3 11 8 9.463 11.487 2.434 210.574 o
3 11 9 35.533 34.989 2.966 131.876 o
3 11 10 247.108 253.562 19.865 3.270 o
3 11 11 37.901 31.171 10.399 12.072 o
3 11 12 39.880 35.568 5.139 47.610 o
3 11 13 117.378 113.750 7.812 20.279 o
3 11 14 177.171 171.894 10.632 11.067 o
3 12 0 2.428 4.179 8.093 20.123 o
3 12 1 77.980 74.951 6.506 29.338 o
3 12 2 2.480 -0.761 5.089 50.865 o
3 12 3 91.077 92.127 21.827 2.752 o
3 12 4 117.487 108.538 14.114 6.496 o
3 12 5 55.307 38.618 16.824 4.636 o
3 12 6 31.943 22.109 15.340 5.586 o
3 12 7 53.806 42.775 3.951 76.154 o
3 12 8 82.412 62.010 7.149 24.570 o
3 12 9 80.885 61.093 7.161 24.511 o
3 12 10 15.147 20.454 9.933 13.303 o
3 13 0 0.157 -3.673 4.876 55.510 o
3 13 1 15.585 10.219 4.873 54.525 o
3 13 2 151.223 132.604 12.888 7.710 o
3 13 3 5.170 -2.967 9.221 15.503 o
4 0 0 1931.730 1953.290 38.448 0.834 o
4 0 1 1998.940 2001.060 27.902 1.489 o
4 0 2 1164.880 1171.530 18.132 3.455 o
4 0 3 34.257 32.495 1.785 304.169 o
4 0 4 13.990 15.041 1.613 427.144 o
4 0 5 250.051 249.071 5.382 34.681 o
4 0 6 280.796 283.652 5.950 28.847 o
4 0 7 46.797 47.298 2.272 194.806 o
4 0 8 120.986 124.482 3.353 84.989 o
4 0 9 70.917 68.493 2.428 158.652 o
4 0 10 45.232 46.451 2.155 212.458 o
4 0 11 429.816 438.673 7.517 18.065 o
4 0 12 145.836 144.189 3.393 79.285 o
4 0 13 184.225 188.151 4.217 54.061 o
4 0 14 474.849 484.629 8.808 13.737 o
4 0 15 1.412 1.769 1.700 448.812 o
4 0 16 154.231 153.920 3.933 63.068 o
4 0 17 10.713 12.323 2.134 267.371 o
4 0 18 35.712 34.964 3.112 121.115 o
4 0 19 34.887 31.205 3.129 120.623 o
4 0 20 3.784 4.641 2.974 146.990 o
4 0 21 24.016 25.232 3.553 98.088 o
4 0 22 9.950 13.274 3.326 115.378 o
4 0 23 16.661 14.275 3.458 105.610 o
4 0 24 20.245 21.788 3.724 90.568 o
4 1 0 2.169 1.310 1.373 677.283 o
4 1 1 64.386 66.897 2.419 162.899 o
4 1 2 56.599 57.522 2.114 205.323 o
4 1 3 684.940 690.671 10.600 9.402 o
4 1 4 299.720 307.018 5.839 29.165 o
4 1 5 132.650 139.262 3.666 72.562 o
4 1 6 422.315 426.739 8.106 16.121 o
4 1 7 1820.070 1841.960 27.545 1.545 o
4 1 8 16.719 15.630 1.648 403.486 o
4 1 9 163.115 158.935 3.850 64.190 o
4 1 10 38.159 36.154 1.974 254.682 o
4 1 11 173.035 178.574 4.001 59.353 o
4 1 12 833.249 838.210 12.848 6.587 o
4 1 13 608.428 621.929 9.438 11.616 o
4 1 14 184.868 184.943 4.523 48.771 o
4 1 15 262.195 261.368 5.687 31.497 o
4 1 16 332.635 331.724 6.724 22.922 o
4 1 17 171.276 172.408 4.619 48.087 o
4 1 18 278.824 268.275 6.061 28.184 o
4 1 19 33.337 36.289 3.287 110.191 o
4 1 20 13.547 16.048 3.689 93.659 o
4 1 21 134.785 140.545 6.052 31.850 o
4 1 22 166.447 180.674 6.905 24.548 o
4 1 23 2.012 0.345 3.410 113.056 o
4 1 24 185.817 193.836 9.039 14.925 o
4 2 0 273.933 281.096 6.691 24.042 o
4 2 1 554.784 554.477 10.225 10.439 o
4 2 2 211.401 209.606 5.312 36.860 o
4 2 3 56.002 53.478 2.628 149.870 o
4 2 4 585.712 571.698 11.449 8.562 o
4 2 5 258.590 258.056 5.743 31.118 o
4 2 6 295.743 296.047 6.528 24.663 o
4 2 7 514.756 495.995 10.250 10.568 o
4 2 8 130.741 127.632 4.084 62.135 o
4 2 9 257.319 257.630 6.351 26.543 o
4 2 10 223.001 227.134 5.898 30.767 o
4 2 11 389.768 381.282 7.935 17.013 o
4 2 12 369.450 372.623 7.854 17.454 o
4 2 13 6.934 7.075 2.076 290.374 o
4 2 14 363.407 356.699 8.389 15.726 o
4 2 15 97.815 97.423 3.939 69.764 o
4 2 16 252.331 243.785 6.562 25.316 o
4 2 17 78.144 76.964 3.708 80.261 o
4 2 18 161.416 152.084 5.091 41.862 o
4 2 19 29.133 26.385 3.184 118.909 o
4 2 20 79.957 74.029 5.806 36.251 o
4 2 21 63.540 62.706 5.644 38.787 o
4 2 22 7.488 8.830 3.503 105.263 o
4 2 23 1.527 2.295 3.385 114.603 o
4 2 24 78.274 89.752 8.016 19.672 o
4 3 0 518.957 518.469 10.501 10.110 o
4 3 1 134.294 132.955 3.575 75.424 o
4 3 2 365.977 358.170 7.052 20.826 o
4 3 3 1122.420 1108.230 18.547 3.346 o
4 3 4 323.259 325.467 6.171 26.333 o
4 3 5 35.984 34.745 1.922 268.687 o
4 3 6 321.067 321.947 6.168 26.412 o
4 3 7 1709.860 1684.380 25.350 1.809 o
4 3 8 215.179 213.970 4.679 44.539 o
4 3 9 998.792 994.645 16.916 4.000 o
4 3 10 907.396 924.698 15.883 4.526 o
4 3 11 326.980 323.883 6.782 22.715 o
4 3 12 184.226 180.377 4.628 47.212 o
4 3 13 770.951 768.387 12.823 6.717 o
4 3 14 24.945 21.838 2.122 248.174 o
4 3 15 196.144 195.296 5.049 40.592 o
4 3 16 259.736 261.203 6.608 24.826 o
4 3 17 198.362 192.526 6.733 25.203 o
4 3 18 14.849 15.685 3.809 87.874 o
4 3 19 110.715 113.978 5.480 38.891 o
4 3 20 229.724 231.658 9.043 14.648 o
4 3 21 23.808 26.862 4.443 64.115 o
4 3 22 57.870 54.060 6.781 27.541 o
4 3 23 16.254 20.053 5.929 36.926 o
4 3 24 1.367 -0.657 5.794 39.284 o
4 4 0 105.279 99.552 3.241 93.528 o
4 4 1 1757.630 1729.460 25.693 1.759 o
4 4 2 90.270 94.079 2.552 136.110 o
4 4 3 415.167 416.513 6.847 21.048 o
4 4 4 83.954 83.451 2.389 153.178 o
4 4 5 143.834 144.690 3.260 83.943 o
4 4 6 1267.700 1256.750 18.068 3.425 o
4 4 7 56.562 51.570 1.988 225.917 o
4 4 8 35.513 37.220 1.830 287.847 o
4 4 9 429.863 425.732 7.176 19.448 o
4 4 10 99.614 91.848 2.805 117.302 o
4 4 11 236.629 239.893 5.001 39.242 o
4 4 12 11.945 11.670 1.676 411.016 o
4 4 13 250.727 262.966 6.360 26.538 o
4 4 14 225.693 228.817 5.665 32.760 o
4 4 15 660.431 666.316 18.625 3.532 o
4 4 16 99.770 95.026 3.601 80.529 o
4 4 17 195.377 210.111 6.063 30.032 o
4 4 18 131.188 126.505 4.688 49.737 o
4 4 19 166.748 174.836 6.143 30.157 o
4 4 20 33.512 33.479 3.063 125.389 o
4 4 21 26.461 20.063 3.490 101.464 o
4 4 22 9.868 9.602 4.945 53.252 o
4 4 23 74.019 76.370 7.758 21.029 o
4 5 0 1.316 1.710 0.839 1752.060 o
4 5 1 11.761 11.852 1.145 770.927 o
4 5 2 66.363 62.861 1.947 218.420 o
4 5 3 96.671 96.775 2.451 140.715 o
4 5 4 62.478 62.096 2.162 193.349 o
4 5 5 80.751 75.303 2.206 173.572 o
4 5 6 181.407 178.556 3.695 65.681 o
4 5 7 474.808 474.070 7.726 16.912 o
4 5 8 367.789 367.070 6.322 24.538 o
4 5 9 12.955 14.196 1.469 505.473 o
4 5 10 76.011 73.425 2.411 156.822 o
4 5 11 170.096 167.072 4.911 43.795 o
4 5 12 508.637 501.134 8.724 13.773 o
4 5 13 325.426 328.047 8.165 16.753 o
4 5 14 397.307 402.085 8.745 14.411 o
4 5 15 166.553 180.871 6.598 26.593 o
4 5 16 82.444 83.767 4.754 51.803 o
4 5 17 199.667 196.395 8.927 15.205 o
4 5 18 33.550 31.601 2.954 133.999 o
4 5 19 121.385 118.776 5.040 44.553 o
4 5 20 2.345 0.065 2.530 204.537 o
4 5 21 110.457 104.217 8.253 18.358 o
4 5 22 32.944 31.614 6.252 32.842 o
4 6 0 1.767 4.631 1.885 361.960 o
4 6 1 2135.040 2142.540 31.676 1.177 o
4 6 2 598.239 604.288 10.155 10.384 o
4 6 3 29.070 30.648 2.346 202.645 o
4 6 4 222.900 223.025 4.786 42.636 o
4 6 5 239.343 242.544 5.253 36.343 o
4 6 6 54.636 54.530 2.343 179.087 o
4 6 7 119.806 112.562 2.761 112.443 o
4 6 8 145.873 146.539 3.312 81.790 o
4 6 9 260.750 253.668 4.845 40.113 o
4 6 10 20.043 19.014 1.610 404.608 o
4 6 11 72.585 70.763 2.596 142.978 o
4 6 12 64.490 60.804 2.320 174.477 o
4 6 13 242.666 229.106 7.541 20.151 o
4 6 14 236.698 250.072 8.006 18.119 o
4 6 15 299.288 323.240 9.673 12.580 o
4 6 16 2.160 -0.506 2.544 202.398 o
4 6 17 28.291 28.503 2.823 147.675 o
4 6 18 197.597 200.758 6.025 30.395 o
4 6 19 78.903 78.091 4.425 59.186 o
4 6 20 128.893 129.642 6.019 32.378 o
4 6 21 8.173 -2.231 5.333 46.120 o
4 7 0 60.505 61.462 2.434 164.536 o
4 7 1 409.192 412.365 7.489 18.414 o
4 7 2 3.220 2.902 1.549 526.712 o
4 7 3 470.544 468.887 8.286 15.204 o
4 7 4 142.654 143.785 3.637 72.215 o
4 7 5 115.071 114.561 3.237 91.019 o
4 7 6 11.886 10.073 1.617 440.330 o
4 7 7 111.471 110.373 4.314 58.656 o
4 7 8 323.671 329.527 6.540 24.053 o
4 7 9 234.147 245.548 5.300 35.941 o
4 7 10 47.705 47.129 2.598 157.482 o
4 7 11 29.831 27.966 2.282 212.778 o
4 7 12 207.366 210.881 7.997 18.475 o
4 7 13 52.805 55.042 4.562 58.274 o
4 7 14 82.362 76.403 5.409 41.198 o
4 7 15 36.605 35.296 6.352 31.744 o
4 7 16 25.933 21.226 4.296 68.457 o
4 7 17 64.584 72.675 7.397 23.141 o
4 7 18 17.310 19.043 4.499 63.303 o
4 7 19 148.306 142.739 9.306 14.382 o
4 7 20 67.501 80.705 13.869 6.776 o
4 8 0 428.392 433.315 8.281 15.527 o
4 8 1 35.601 34.711 2.089 236.778 o
4 8 2 158.012 152.914 3.788 66.343 o
4 8 3 105.379 101.755 3.225 94.034 o
4 8 4 368.255 363.328 7.042 20.827 o
4 8 5 178.270 180.152 4.835 44.357 o
4 8 6 174.259 173.481 4.177 55.815 o
4 8 7 119.571 121.939 3.410 83.246 o
4 8 8 59.027 58.940 2.541 155.470 o
4 8 9 291.532 293.453 6.463 25.130 o
4 8 10 137.846 137.685 4.052 62.037 o
4 8 11 228.389 222.781 5.438 34.950 o
4 8 12 220.615 242.171 8.908 15.069 o
4 8 13 31.331 28.100 5.115 48.544 o
4 8 14 11.218 12.245 3.583 99.760 o
4 8 15 19.379 18.584 3.733 90.485 o
4 8 16 41.518 47.408 5.865 36.781 o
4 8 17 99.314 101.142 9.160 15.105 o
4 8 18 0.943 1.521 5.445 44.476 o
4 9 0 125.527 119.897 4.122 61.881 o
4 9 1 241.113 242.630 7.432 20.623 o
4 9 2 51.922 53.095 2.599 154.340 o
4 9 3 161.457 160.197 4.458 51.569 o
4 9 4 10.084 11.443 1.833 354.873 o
4 9 5 2.206 0.137 1.596 507.810 o
4 9 6 414.602 439.372 12.982 7.148 o
4 9 7 17.149 16.177 2.036 279.719 o
4 9 8 3.048 3.952 1.770 406.592 o
4 9 9 47.525 45.493 2.622 155.617 o
4 9 10 11.135 9.523 2.390 217.311 o
4 9 11 72.267 74.564 4.382 60.738 o
4 9 12 21.293 19.502 4.863 54.213 o
4 9 13 23.183 19.149 4.750 56.628 o
4 9 14 41.662 49.442 5.639 39.618 o
4 9 15 27.238 30.209 5.147 48.080 o
4 9 16 33.427 30.205 5.500 42.100 o
4 10 0 539.340 537.513 13.270 6.691 o
4 10 1 86.988 88.534 3.366 91.822 o
4 10 2 173.899 188.867 6.520 26.994 o
4 10 3 79.472 80.842 3.708 79.912 o
4 10 4 34.259 30.833 2.382 193.873 o
4 10 5 71.049 67.490 3.059 112.131 o
4 10 6 14.492 12.829 1.923 316.398 o
4 10 7 4.365 3.819 1.732 420.250 o
4 10 8 32.224 30.931 3.068 125.690 o
4 10 9 7.942 6.681 2.492 204.230 o
4 10 10 103.310 108.201 12.508 8.245 o
4 10 11 0.541 -5.714 9.687 14.065 o
4 10 12 15.957 6.646 9.810 13.655 o
4 10 13 27.061 17.756 10.178 12.644 o
4 11 0 15.274 13.362 2.289 230.107 o
4 11 1 24.990 26.494 3.912 81.628 o
4 11 2 96.781 108.030 4.822 49.332 o
4 11 3 19.283 16.347 2.501 191.907 o
4 11 4 32.823 35.177 2.883 139.481 o
4 11 5 26.239 27.832 3.082 126.776 o
4 11 6 239.211 254.628 23.850 2.285 o
4 11 7 44.572 57.462 11.772 9.412 o
4 11 8 109.644 115.978 14.347 6.294 o
4 11 9 160.673 184.353 17.511 4.223 o
4 11 10 14.288 13.366 10.472 11.986 o
4 12 0 0.651 0.051 4.694 59.869 o
4 12 1 21.335 23.374 5.043 50.411 o
4 12 2 100.287 103.606 7.570 21.697 o
4 12 3 8.622 10.878 4.207 73.266 o
5 0 1 151.408 151.512 4.027 61.169 o
5 0 2 66.368 64.242 2.589 147.095 o
5 0 3 794.344 797.928 13.174 6.380 o
5 0 4 24.754 24.045 2.135 244.674 o
5 0 5 1409.650 1423.310 23.619 2.109 o
5 0 6 452.757 472.947 9.195 12.908 o
5 0 7 202.972 205.683 7.300 21.774 o
5 0 8 128.017 135.203 4.611 51.056 o
5 0 9 73.887 74.549 4.416 59.811 o
5 0 10 14.122 14.103 2.766 162.296 o
5 0 11 5.711 2.882 2.264 249.592 o
5 0 12 126.060 139.147 5.104 43.074 o
5 0 13 22.717 22.047 2.436 197.008 o
5 0 14 153.580 160.011 5.077 42.173 o
5 0 15 0.343 -0.019 2.475 215.181 o
5 0 16 140.279 139.284 5.466 37.915 o
5 0 17 47.869 45.953 3.579 91.455 o
5 0 18 0.139 -0.530 2.675 184.372 o
5 0 19 23.606 17.714 3.821 86.048 o
5 0 20 116.179 123.070 7.444 22.158 o
5 0 21 28.814 24.103 4.193 71.317 o
5 1 0 290.378 287.871 6.022 28.128 o
5 1 1 488.704 492.753 8.344 14.889 o
5 1 2 175.365 180.392 4.181 55.463 o
5 1 3 143.228 143.200 3.869 65.893 o
5 1 4 239.865 238.572 5.215 36.777 o
5 1 5 70.516 75.335 3.004 114.560 o
5 1 6 325.450 333.678 8.961 14.270 o
5 1 7 2.217 4.131 2.055 305.587 o
5 1 8 60.474 62.091 3.181 107.970 o
5 1 9 167.266 176.506 5.266 39.063 o
5 1 10 52.591 48.270 2.995 123.017 o
5 1 11 192.116 194.679 5.640 34.082 o
5 1 12 66.472 63.771 3.362 97.278 o
5 1 13 64.164 66.983 3.723 81.926 o
5 1 14 145.463 147.608 5.567 36.501 o
5 1 15 223.730 235.163 6.396 26.859 o
5 1 16 340.932 350.251 9.598 12.576 o
5 1 17 75.555 68.835 4.224 64.764 o
5 1 18 0.236 -3.042 2.789 169.624 o
5 1 19 31.630 28.281 4.193 70.884 o
5 1 20 6.006 3.414 3.634 98.643 o
5 1 21 16.869 17.379 4.218 71.865 o
5 2 0 134.349 132.348 5.240 41.039 o
5 2 1 61.835 62.698 3.058 114.817 o
5 2 2 672.891 673.896 13.585 6.228 o
5 2 3 625.855 608.476 12.491 7.296 o
5 2 4 271.342 266.273 6.747 23.829 o
5 2 5 1030.900 1030.260 17.984 3.576 o
5 2 6 340.593 331.625 7.319 19.954 o
5 2 7 538.944 551.878 12.984 6.949 o
5 2 8 327.212 338.743 9.012 14.113 o
5 2 9 496.109 512.310 12.312 7.715 o
5 2 10 123.907 117.495 4.816 48.046 o
5 2 11 166.095 159.352 5.685 34.608 o
5 2 12 46.183 45.120 3.858 80.190 o
5 2 13 164.648 160.427 7.211 22.840 o
5 2 14 19.278 18.676 2.863 149.240 o
5 2 15 10.579 9.979 2.680 175.241 o
5 2 16 58.760 56.711 4.743 53.876 o
5 2 17 60.452 65.725 5.043 47.861 o
5 2 18 123.100 115.575 6.308 29.981 o
5 2 19 55.773 60.212 5.108 47.029 o
5 2 20 14.908 16.206 4.004 79.728 o
5 2 21 24.967 34.777 6.347 32.006 o
5 3 0 184.121 175.200 4.618 47.494 o
5 3 1 199.904 198.577 4.969 41.436 o
5 3 2 102.261 97.915 3.385 88.121 o
5 3 3 125.727 123.907 3.595 76.217 o
5 3 4 228.526 227.103 5.111 38.399 o
5 3 5 9.709 11.483 1.882 339.234 o
5 3 6 193.400 195.071 4.658 46.069 o
5 3 7 192.080 195.419 5.588 34.601 o
5 3 8 153.165 149.964 4.590 49.892 o
5 3 9 176.004 175.538 5.496 36.183 o
5 3 10 62.479 59.024 3.276 102.754 o
5 3 11 124.982 123.319 4.576 52.142 o
5 3 12 133.764 132.054 6.066 31.814 o
5 3 13 198.124 204.315 6.310 28.082 o
5 3 14 81.464 81.603 4.648 54.037 o
5 3 15 45.205 48.137 3.377 101.606 o
5 3 16 53.887 49.757 3.119 114.460 o
5 3 17 184.306 195.051 5.817 32.545 o
5 3 18 53.656 52.096 4.953 50.077 o
5 3 19 56.664 60.181 5.239 44.834 o
5 3 20 51.605 54.513 6.820 27.322 o
5 3 21 63.635 75.139 9.086 15.550 o
5 4 0 3.153 1.640 1.664 461.549 o
5 4 1 87.952 81.914 2.797 122.125 o
5 4 2 537.541 534.381 9.265 12.345 o
5 4 3 172.259 166.402 3.840 63.435 o
5 4 4 288.987 291.013 5.537 31.945 o
5 4 5 975.208 964.462 14.482 5.234 o
5 4 6 64.310 64.329 2.788 132.043 o
5 4 7 25.776 25.371 2.211 229.042 o
5 4 8 50.121 51.689 2.733 143.294 o
5 4 9 2.116 -0.226 1.753 422.972 o
5 4 10 13.007 13.509 2.169 256.149 o
5 4 11 143.795 142.261 6.531 27.664 o
5 4 12 120.434 124.163 4.556 52.735 o
5 4 13 12.492 17.814 3.048 135.004 o
5 4 14 137.263 134.714 5.002 44.256 o
5 4 15 120.124 115.084 4.667 50.901 o
5 4 16 108.306 111.593 4.804 49.067 o
5 4 17 23.307 24.937 3.172 121.401 o
5 4 18 10.557 11.654 3.253 120.533 o
5 4 19 192.962 197.371 10.897 10.500 o
5 4 20 29.382 31.892 6.242 33.001 o
5 5 0 33.750 29.422 2.144 231.567 o
5 5 1 482.263 451.402 8.527 14.513 o
5 5 2 87.797 80.960 2.632 133.364 o
5 5 3 374.263 367.508 6.927 21.293 o
5 5 4 135.299 129.499 4.033 62.976 o
5 5 5 121.295 121.742 3.480 80.614 o
5 5 6 243.976 239.201 5.938 29.955 o
5 5 7 266.852 260.946 6.336 26.491 o
5 5 8 119.742 121.285 3.929 67.157 o
5 5 9 62.107 56.798 4.071 70.766 o
5 5 10 538.000 512.066 10.790 9.622 o
5 5 11 33.123 31.503 2.501 179.095 o
5 5 12 262.549 275.304 11.208 9.751 o
5 5 13 26.573 26.457 2.761 154.780 o
5 5 14 391.030 406.813 11.252 9.320 o
5 5 15 44.051 44.121 3.155 115.134 o
5 5 16 207.437 221.420 6.852 24.182 o
5 5 17 28.003 29.512 3.651 92.298 o
5 5 18 1.939 2.172 3.080 138.145 o
5 5 19 101.028 106.752 8.409 17.766 o
5 6 0 153.376 143.789 4.423 53.062 o
5 6 1 16.619 16.888 2.131 258.352 o
5 6 2 30.372 33.197 2.588 169.884 o
5 6 3 204.180 208.986 5.571 34.346 o
5 6 4 23.199 26.154 2.250 224.183 o
5 6 5 63.847 59.470 5.374 42.542 o
5 6 6 44.625 44.461 2.134 216.961 o
5 6 7 426.119 418.963 8.901 13.837 o
5 6 8 27.196 28.770 3.048 128.928 o
5 6 9 251.698 244.513 6.077 28.692 o
5 6 10 70.552 69.731 4.414 60.231 o
5 6 11 175.776 183.654 5.641 34.566 o
5 6 12 2.604 3.038 2.011 319.152 o
5 6 13 10.576 11.299 2.301 233.097 o
5 6 14 149.276 155.677 5.694 34.938 o
5 6 15 24.740 20.901 3.600 95.936 o
5 6 16 84.082 84.266 7.203 24.088 o
5 6 17 80.652 83.994 7.132 24.578 o
5 6 18 9.890 11.985 5.170 48.739 o
5 7 0 129.674 117.583 4.001 64.620 o
5 7 1 74.350 73.342 3.227 101.722 o
5 7 2 18.736 20.039 3.315 113.374 o
5 7 3 213.107 206.764 6.212 28.581 o
5 7 4 26.516 26.394 3.053 129.121 o
5 7 5 23.969 21.289 2.847 148.412 o
5 7 6 21.926 21.336 2.973 137.817 o
5 7 7 79.782 78.463 3.987 70.777 o
5 7 8 303.964 299.430 9.549 12.897 o
5 7 9 44.599 43.977 6.279 32.239 o
5 7 10 55.904 55.312 4.110 70.161 o
5 7 11 10.070 8.875 3.031 138.764 o
5 7 12 24.523 20.778 3.243 116.707 o
5 7 13 3.538 2.021 2.859 159.537 o
5 7 14 41.964 36.596 3.908 79.285 o
5 7 15 76.139 76.689 8.608 17.201 o
5 7 16 37.526 36.885 6.891 27.067 o
5 8 0 15.436 18.343 2.450 201.267 o
5 8 1 17.660 12.125 2.305 225.515 o
5 8 2 28.134 30.668 3.784 86.247 o
5 8 3 33.370 30.634 4.723 56.365 o
5 8 4 198.487 194.150 7.026 23.390 o
5 8 5 11.219 12.748 2.642 178.943 o
5 8 6 80.334 81.040 4.432 58.828 o
5 8 7 144.696 149.820 7.358 22.253 o
5 8 8 16.791 17.518 3.085 130.721 o
5 8 9 25.841 24.678 3.326 110.648 o
5 8 10 51.391 54.417 4.053 72.402 o
5 8 11 136.492 140.081 6.165 30.800 o
5 8 12 167.234 179.476 7.150 23.067 o
5 8 13 41.569 41.187 5.442 42.537 o
5 8 14 26.625 29.548 5.497 42.358 o
5 9 0 1.349 1.560 2.640 188.043 o
5 9 1 243.416 245.599 8.097 17.735 o
5 9 2 179.978 164.572 7.357 21.868 o
5 9 3 91.837 95.930 4.696 52.172 o
5 9 4 65.720 65.299 3.921 74.832 o
5 9 5 134.519 135.016 5.611 36.431 o
5 9 6 92.665 97.969 5.617 37.891 o
5 9 7 162.326 181.743 6.835 25.034 o
5 9 8 89.866 100.574 10.422 11.800 o
5 9 9 62.491 56.367 4.028 72.094 o
5 9 10 43.103 43.331 4.398 63.389 o
5 9 11 9.738 9.689 2.926 148.434 o
5 10 0 6.659 6.747 3.118 132.711 o
5 10 1 143.501 156.588 7.783 20.060 o
5 10 2 50.729 47.890 4.509 59.879 o
5 10 3 9.231 4.687 3.160 128.803 o
5 10 4 44.992 45.807 6.609 29.180 o
5 10 5 114.406 120.344 6.810 26.164 o
5 10 6 55.134 58.975 5.545 40.379 o
5 10 7 3.936 5.218 3.302 119.423 o
6 0 0 625.664 646.082 29.381 1.485 o
6 0 1 161.706 167.957 6.769 25.564 o
6 0 2 4.336 1.243 2.842 161.172 o
6 0 3 19.840 22.771 3.211 119.796 o
6 0 4 168.645 167.800 6.625 26.463 o
6 0 5 40.060 41.901 3.659 89.305 o
6 0 6 5.152 4.515 2.400 222.698 o
6 0 7 8.994 7.385 2.761 166.869 o
6 0 8 63.849 60.581 3.742 81.649 o
6 0 9 43.222 49.860 4.060 73.151 o
6 0 10 34.923 36.221 3.329 107.384 o
6 0 11 3.028 2.835 2.904 154.720 o
6 0 12 168.236 178.898 7.380 21.787 o
6 0 13 8.107 7.538 2.746 169.002 o
6 0 14 31.071 32.723 3.498 99.114 o
6 0 15 129.295 129.416 7.129 23.840 o
6 0 16 11.501 12.159 3.795 89.205 o
6 0 17 0.000 -1.144 3.064 140.606 o
6 1 0 10.090 11.191 2.963 144.476 o
6 1 1 32.357 29.043 3.809 84.748 o
6 1 2 77.318 79.565 4.200 64.885 o
6 1 3 27.159 29.643 3.105 124.565 o
6 1 4 138.266 143.030 5.917 33.043 o
6 1 5 63.879 64.745 4.162 67.567 o
6 1 6 11.169 6.985 2.769 164.991 o
6 1 7 144.010 154.155 6.229 29.994 o
6 1 8 116.501 125.936 5.072 44.116 o
6 1 9 57.756 67.556 4.187 67.238 o
6 1 10 35.642 39.172 3.278 109.960 o
6 1 11 16.630 19.038 2.941 142.818 o
6 1 12 66.636 68.804 5.616 38.982 o
6 1 13 107.869 116.264 6.066 32.462 o
6 1 14 36.159 38.780 3.661 89.982 o
6 1 15 78.027 86.597 4.744 52.146 o
6 1 16 90.085 93.624 7.713 21.063 o
6 1 17 5.853 7.761 3.136 131.266 o
6 2 0 118.414 118.057 5.881 34.082 o
6 2 1 101.072 95.998 5.224 42.925 o
6 2 2 219.045 215.968 10.681 10.825 o
6 2 3 347.061 355.446 10.985 9.868 o
6 2 4 37.413 39.690 5.014 49.915 o
6 2 5 37.652 41.291 3.848 81.799 o
6 2 6 132.357 136.783 6.955 24.867 o
6 2 7 10.247 12.168 4.120 76.104 o
6 2 8 68.062 77.201 5.260 43.811 o
6 2 9 11.227 13.591 3.588 99.372 o
6 2 10 77.971 70.830 7.111 24.823 o
6 2 11 30.931 32.315 3.707 89.095 o
6 2 12 74.918 74.827 4.830 50.925 o
6 2 13 154.390 149.873 6.629 26.740 o
6 2 14 90.752 96.530 7.510 22.137 o
6 2 15 104.341 107.610 6.730 26.955 o
6 2 16 164.434 167.372 7.629 20.600 o
6 2 17 46.425 43.279 7.097 25.424 o
6 3 0 16.059 15.694 2.661 173.191 o
6 3 1 267.373 262.991 7.519 19.921 o
6 3 2 31.598 29.473 2.895 139.913 o
6 3 3 39.864 44.876 3.205 112.884 o
6 3 4 37.460 39.441 3.092 121.480 o
6 3 5 238.345 247.615 7.183 21.869 o
6 3 6 83.874 92.943 4.140 65.481 o
6 3 7 2.548 0.698 2.210 266.763 o
6 3 8 170.582 176.407 6.354 28.379 o
6 3 9 162.582 167.266 6.180 29.986 o
6 3 10 44.896 43.131 4.112 71.631 o
6 3 11 18.361 22.579 2.820 153.073 o
6 3 12 43.126 43.424 3.357 103.508 o
6 3 13 88.587 88.927 4.421 58.324 o
6 3 14 71.148 79.212 5.664 38.113 o
6 3 15 74.550 75.607 5.832 36.062 o
6 3 16 156.842 160.120 7.327 22.266 o
6 4 0 29.891 29.071 2.832 146.152 o
6 4 1 13.611 11.226 2.302 230.220 o
6 4 2 44.958 44.573 3.022 123.708 o
6 4 3 7.760 7.302 2.222 254.028 o
6 4 4 9.606 6.859 2.117 276.296 o
6 4 5 13.778 13.554 2.297 229.864 o
6 4 6 21.510 17.968 2.404 203.935 o
6 4 7 37.524 35.045 2.815 143.733 o
6 4 8 18.096 19.173 2.451 198.890 o
6 4 9 11.014 11.026 2.384 217.902 o
6 4 10 8.268 6.149 2.719 172.626 o
6 4 11 176.514 177.749 6.334 28.429 o
6 4 12 102.206 109.853 5.713 36.370 o
6 4 13 89.455 95.742 6.273 31.037 o
6 4 14 10.012 14.372 2.641 179.215 o
6 4 15 63.942 57.856 3.736 82.037 o
6 5 0 61.604 62.447 3.243 104.340 o
6 5 1 91.753 89.346 3.724 77.482 o
6 5 2 33.103 31.067 2.465 183.709 o
6 5 3 182.305 178.830 5.679 34.087 o
6 5 4 51.188 51.212 2.899 129.868 o
6 5 5 79.129 81.154 3.572 85.022 o
6 5 6 14.349 15.433 2.147 258.360 o
6 5 7 0.714 1.673 1.853 380.374 o
6 5 8 110.000 106.373 4.166 62.375 o
6 5 9 10.921 9.453 2.110 274.528 o
6 5 10 61.647 58.446 3.290 102.215 o
6 5 11 31.718 30.662 2.851 143.438 o
6 5 12 74.713 79.442 4.093 68.047 o
6 5 13 37.321 39.555 5.518 41.573 o
6 5 14 56.306 54.944 4.815 52.580 o
6 6 0 152.598 152.250 5.960 32.253 o
6 6 1 7.520 5.254 1.363 632.367 o
6 6 2 17.638 13.091 1.964 299.622 o
6 6 3 62.505 45.341 4.153 68.751 o
6 6 4 150.985 141.333 6.724 26.173 o
6 6 5 46.958 41.917 5.386 43.185 o
6 6 6 10.713 8.117 2.354 224.656 o
6 6 7 22.982 21.101 2.002 276.729 o
6 6 8 46.032 37.687 2.417 180.142 o
6 6 9 15.705 13.803 3.889 84.413 o
6 6 10 175.760 182.928 8.011 18.715 o
6 6 11 15.909 13.833 3.460 105.721 o
6 6 12 97.762 115.055 7.210 23.740 o
6 7 0 0.402 -1.548 3.110 136.373 o
6 7 1 70.491 70.155 4.595 56.066 o
6 7 2 114.611 108.404 5.457 39.142 o
6 7 3 54.055 43.759 4.366 63.444 o
6 7 4 133.916 132.126 7.402 22.193 o
6 7 5 45.243 39.497 3.845 81.111 o
6 7 6 1.214 -0.186 3.240 125.457 o
6 7 7 44.880 41.276 3.960 76.845 o
6 7 8 15.183 13.842 4.154 74.346 o
6 7 9 32.173 29.343 3.623 92.983 o
6 7 10 130.847 133.803 6.358 29.287 o
6 8 0 34.568 35.499 4.500 61.557 o
6 8 1 58.617 66.653 4.522 58.508 o
6 8 2 52.890 51.719 4.780 53.550 o
6 8 3 180.461 186.293 7.272 22.221 o
6 8 4 46.248 47.165 6.618 29.080 o
6 8 5 5.956 4.439 2.989 144.786 o
6 8 6 71.925 68.287 4.598 55.970 o
7 0 1 33.852 39.424 4.977 50.791 o
7 0 2 465.999 485.310 17.052 4.272 o
7 0 3 156.998 165.565 8.553 16.745 o
7 0 4 22.790 19.721 4.309 68.374 o
7 0 5 173.763 189.030 9.724 13.078 o
7 0 6 281.072 294.680 11.959 8.598 o
7 0 7 174.296 195.812 12.213 8.481 o
7 0 8 150.461 169.278 11.164 10.139 o
7 0 9 69.937 71.829 5.860 35.885 o
7 0 10 34.408 34.533 4.384 64.713 o
7 1 0 81.891 92.966 6.610 28.288 o
7 1 1 0.409 -1.180 3.280 122.598 o
7 1 2 69.690 76.488 13.673 6.969 o
7 1 3 162.248 160.027 8.522 16.845 o
7 1 4 132.525 134.484 7.588 21.197 o
7 1 5 25.855 24.373 4.378 65.893 o
7 1 6 116.603 122.152 7.189 23.640 o
7 1 7 8.616 6.964 3.535 103.378 o
7 1 8 7.998 7.875 3.441 109.006 o
7 1 9 21.616 20.075 3.872 84.020 o
7 1 10 58.855 50.226 4.740 54.113 o
7 2 0 268.753 283.769 11.434 9.377 o
7 2 1 3.473 5.319 3.659 97.596 o
7 2 2 12.619 8.907 3.561 101.034 o
7 2 3 148.158 139.321 6.633 26.872 o
7 2 4 28.275 29.799 4.014 77.219 o
7 2 5 36.164 27.434 4.445 63.171 o
7 2 6 42.929 43.714 4.878 52.225 o
7 2 7 90.345 91.861 6.134 32.364 o
7 2 8 22.309 13.415 6.426 31.471 o
7 2 9 78.307 79.282 13.587 7.047 o
7 2 10 33.811 38.633 6.128 34.056 o
7 3 0 18.347 12.765 2.947 142.740 o
7 3 1 28.205 19.424 2.999 133.952 o
7 3 2 56.875 51.667 3.878 77.934 o
7 3 3 221.826 225.324 7.164 22.227 o
7 3 4 101.294 109.449 4.991 46.243 o
7 3 5 66.692 59.543 3.788 79.673 o
7 3 6 123.237 117.838 5.019 44.813 o
7 3 7 108.032 108.321 5.168 43.293 o
7 3 8 40.014 39.499 3.528 95.548 o
7 4 0 26.996 24.987 3.855 83.779 o
7 4 1 16.819 12.178 3.515 102.549 o
7 4 2 274.403 267.557 9.579 12.976 o
7 4 3 28.579 24.217 3.893 82.067 o
7 4 4 149.721 134.385 6.617 26.997 o
7 4 5 38.191 35.694 4.223 69.078 o
7 4 6 3.856 1.086 3.323 118.452 o
7 4 7 12.669 9.808 3.787 89.568 o
7 5 0 253.256 245.468 9.059 14.475 o
7 5 1 34.511 29.799 4.072 74.559 o
7 5 2 140.166 132.525 6.526 27.822 o
7 5 3 14.007 7.217 4.027 79.432 o

_iucr_refine_instructions_details
;
TITL 2018sot0027_r1_100k_a.res in P2(1)2(1)2(1)
REM Old TITL 2018sot0027_R1_100K in P2(1)2(1)2(1)
REM SHELXT solution in P2(1)2(1)2(1)
REM R1 0.084, Rweak 0.022, Alpha 0.001, Orientation as input
REM Flack x = 0.039 ( 0.199 ) from Parsons' quotients
REM Formula found by SHELXT: C12 O6 F4
CELL 0.71073 5.6134 10.6394 21.7983 90 90 90
ZERR 8 0.0002 0.0003 0.0005 0 0 0
LATT -1
SYMM 0.5-X,-Y,0.5+Z
SYMM -X,0.5+Y,0.5-Z
SYMM 0.5+X,0.5-Y,-Z
SFAC C H F O
UNIT 48 64 16 24
EQIV $1 0.5+X,1.5-Y,1-Z

L.S. 4 0 0
PLAN  20
TEMP -173(2)
HTAB O103 O103_$1
HTAB O203 O102
CONF
BOND $H
list 4
fmap 2 53
ACTA 
MORE -1
OMIT -3 57
WGHT 0.003181 0.033897
FVAR 0.638553
REM <olex2.extras>
REM <HklSrc "%.\\2018sot0027_r1_100k.hkl">
REM </olex2.extras>

F101  3     0.51657  0.41565  0.47231  11.00000  0.01455  0.02475  0.03444 =
 -0.00889  0.00033  0.00426 
F102  3     0.09623  0.36329  0.43178  11.00000  0.02429  0.02394  0.01418 =
 -0.00537 -0.00263 -0.00363 
O101  4     0.02674  0.54989  0.56785  11.00000  0.02129  0.01684  0.01490 =
 -0.00199  0.00006  0.00594 
O102  4     0.34717  0.43842  0.59865  11.00000  0.03165  0.02109  0.02410 =
 -0.00431 -0.01900  0.00615 
O103  4     0.32559  0.72680  0.51100  11.00000  0.02118  0.01610  0.03446 =
 -0.00283 -0.00062 -0.00169 
H103  2     0.45442  0.76945  0.49208  11.00000  0.04110  0.02251  0.07108 =
 0.00371  0.01791 -0.00022 
C101  1     0.27208  0.56061  0.58179  11.00000  0.02584  0.01716  0.01954 =
 -0.00676 -0.00965  0.00348 
H101  2     0.29275  0.62774  0.61971  11.00000  0.06027  0.03098  0.03274 =
 -0.01018 -0.00865  0.00347 
C102  1     0.40715  0.60453  0.52500  11.00000  0.01619  0.01717  0.02836 =
 -0.00534 -0.00533 -0.00005 
H102  2     0.59778  0.60374  0.53525  11.00000  0.01859  0.04784  0.06429 =
 -0.01370 -0.00551  0.00004 
C103  1     0.36052  0.51764  0.46977  11.00000  0.01376  0.01837  0.02088 =
 -0.00328  0.00154 -0.00004 
H10A  2     0.40208  0.56840  0.42753  11.00000  0.03727  0.04075  0.04317 =
 -0.00105  0.00948 -0.00682 
C104  1     0.10635  0.46761  0.46972  11.00000  0.01292  0.01722  0.01204 =
 -0.00105 -0.00283  0.00084 
H104  2    -0.01006  0.53842  0.45158  11.00000  0.04742  0.03286  0.02229 =
 0.00449 -0.00402  0.00610 
C105  1     0.01937  0.43379  0.53382  11.00000  0.01264  0.01602  0.01258 =
 -0.00088 -0.00220  0.00231 
H105  2    -0.16118  0.40120  0.53282  11.00000  0.02538  0.03760  0.03298 =
 0.00141  0.00698  0.00145 
C106  1     0.18553  0.34979  0.57051  11.00000  0.02183  0.01446  0.01532 =
 -0.00097 -0.00500  0.00480 
H10B  2     0.28494  0.28478  0.54329  11.00000  0.02874  0.02581  0.03137 =
 -0.00605 -0.00212  0.00081 
H10C  2     0.08834  0.30109  0.60564  11.00000  0.04013  0.03082  0.03297 =
 0.01231 -0.00907  0.00845 

F201  3     0.94889  0.37532  0.81810  11.00000  0.01679  0.02859  0.01582 =
 -0.00212 -0.00575  0.00501 
F202  3     0.50703  0.34694  0.85677  11.00000  0.02791  0.01913  0.01550 =
 0.00318  0.00494  0.00023 
O201  4     0.50581  0.55352  0.72609  11.00000  0.02074  0.01674  0.01167 =
 -0.00045 -0.00284  0.00483 
O202  4     0.85663  0.61722  0.76598  11.00000  0.02439  0.02005  0.01812 =
 -0.00349  0.00355 -0.00935 
O203  4     0.73927  0.35043  0.66401  11.00000  0.02093  0.02558  0.01533 =
 -0.00828 -0.00363  0.00490 
H203  2     0.60140  0.39308  0.64906  11.00000  0.04128  0.03554  0.04001 =
 -0.00494 -0.01259  0.00557 
C201  1     0.75467  0.55239  0.71581  11.00000  0.02214  0.01739  0.01189 =
 0.00037  0.00227 -0.00171 
H201  2     0.79282  0.60367  0.67302  11.00000  0.03801  0.03525  0.03359 =
 0.01091  0.01312 -0.00043 
C202  1     0.84166  0.41600  0.71362  11.00000  0.01246  0.02014  0.01178 =
 -0.00258  0.00008  0.00106 
H202  2     1.03643  0.41356  0.70907  11.00000  0.01319  0.05372  0.02250 =
 -0.01487  0.00088 -0.00298 
C203  1     0.77926  0.34648  0.77334  11.00000  0.01389  0.01578  0.01350 =
 -0.00212 -0.00258  0.00311 
H20A  2     0.78844  0.24580  0.76516  11.00000  0.02881  0.02636  0.02623 =
 -0.00773  0.00087  0.00374 
C204  1     0.53358  0.38526  0.79619  11.00000  0.01408  0.01297  0.01216 =
 -0.00080  0.00036 -0.00028 
H204  2     0.39715  0.33872  0.76972  11.00000  0.03173  0.02266  0.02043 =
 -0.00481 -0.00829 -0.01077 
C205  1     0.49144  0.52645  0.79068  11.00000  0.01400  0.01400  0.01165 =
 -0.00160  0.00049  0.00184 
H205  2     0.31919  0.55367  0.80716  11.00000  0.02968  0.03345  0.01712 =
 -0.00616  0.00856  0.00255 
C206  1     0.68968  0.60951  0.81603  11.00000  0.02158  0.01441  0.01271 =
 -0.00274  0.00010 -0.00162 
H20B  2     0.77795  0.56914  0.85627  11.00000  0.02457  0.03439  0.03021 =
 0.00293 -0.01581  0.00285 
H20C  2     0.62255  0.70287  0.82631  11.00000  0.04260  0.03422  0.02861 =
 -0.01244  0.00315  0.01699 
HKLF 4

END
Q1 1 0.1 0.444444 0.453333 11 0.05 0.13
Q2 1 0 0.583333 0.54 11 0.05 0.12
Q3 1 0.45 0.472222 0.486667 11 0.05 0.1
Q4 1 0 0.583333 0.413333 11 0.05 0.1
Q5 1 0.35 0.638889 0.473333 11 0.05 0.09

  REM The information below was added by Olex2.
  REM
  REM R1 = 0.0165 for 3126 Fo > 4sig(Fo) and 0.0189 for all 3307 data
  REM 343 parameters refined using 0 restraints
  REM Highest difference peak 0.1311, deepest hole -0.1032
  REM Mean Shift 0.0000, Max Shift 0.0007.

  REM +++ Tabular Listing of Refinement Information +++
  REM R1_all = 0.0189
  REM R1_gt = 0.0165
  REM wR_ref = 0.0324
  REM GOOF = 1.0707
  REM Shift_max = 0.0007
  REM Shift_mean = 0.0000
  REM Reflections_all = 3307
  REM Reflections_gt = 3126
  REM Parameters = 343
  REM Hole = -0.1032
  REM Peak = 0.1311
  REM Flack = 0.1(5)

  
;
_olex2_submission_special_instructions  'No special instructions were received'
