# Supplementary material for: Fragmentation and transferability in Hirshfeld atom refinement
Source: IUCrJ. 2022 Feb 26;9(Pt 2):298–315. doi: 10.1107/S2052252522000690 (PMC8895009; doi:10.1107/S2052252522000690)
Supplement: Supplementary file 2 [file m-09-00298-sup2.zip › cif/transferable_atomic_densities/EGUFIY_trans.cif]

data_EGUFIY_trans
_audit_creation_date               2021-06-23
_audit_creation_method
;
Olex2 1.3
(compiled 2020.07.31 svn.rc2a77460 for OlexSys, GUI svn.r6145)
;
_audit_contact_author_address      ?
_audit_contact_author_email        ?
_audit_contact_author_name         ''
_audit_contact_author_phone        ?
_publ_contact_author_id_orcid      ?
_publ_section_references
;
Bourhis, L.J., Dolomanov, O.V., Gildea, R.J., Howard, J.A.K., Puschmann, H.
 (2015). Acta Cryst. A71, 59-75.

Dolomanov, O.V., Bourhis, L.J., Gildea, R.J, Howard, J.A.K. & Puschmann, H.
 (2009), J. Appl. Cryst. 42, 339-341.
;
_chemical_formula_moiety           'C6 H8 F2 O3'
_chemical_formula_sum              'C6 H8 F2 O3'
_chemical_formula_weight           166.125
_chemical_absolute_configuration   unk
loop_
  _atom_type_symbol
  _atom_type_scat_dispersion_real
  _atom_type_scat_dispersion_imag
  _atom_type_scat_Cromer_Mann_a1
  _atom_type_scat_Cromer_Mann_a2
  _atom_type_scat_Cromer_Mann_a3
  _atom_type_scat_Cromer_Mann_a4
  _atom_type_scat_Cromer_Mann_b1
  _atom_type_scat_Cromer_Mann_b2
  _atom_type_scat_Cromer_Mann_b3
  _atom_type_scat_Cromer_Mann_b4
  _atom_type_scat_Cromer_Mann_c
  _atom_type_scat_source
  _atom_type_scat_dispersion_source
 H 0.00000 0.00000 0.49300 0.32291 0.14019 0.04081 10.51090 26.12570 3.14236
 57.79970 0.0030380000826
 'International Tables Volume C Table 6.1.1.4 (pp. 500-502)'
 'Henke, Gullikson and Davis, At. Data and Nucl. Data Tables, 1993, 54, 2'
 C 0.00347 0.00161 2.31000 1.02000 1.58860 0.86500 20.84390 10.20750 0.56870
 51.65120 0.215599998832
 'International Tables Volume C Table 6.1.1.4 (pp. 500-502)'
 'Henke, Gullikson and Davis, At. Data and Nucl. Data Tables, 1993, 54, 2'
 O 0.01158 0.00611 3.04850 2.28680 1.54630 0.86700 13.27710 5.70110 0.32390
 32.90890 0.250800013542
 'International Tables Volume C Table 6.1.1.4 (pp. 500-502)'
 'Henke, Gullikson and Davis, At. Data and Nucl. Data Tables, 1993, 54, 2'
 F 0.01794 0.01033 3.53920 2.64120 1.51700 1.02430 10.28250 4.29440 0.26150
 26.14760 0.277599990368
 'International Tables Volume C Table 6.1.1.4 (pp. 500-502)'
 'Henke, Gullikson and Davis, At. Data and Nucl. Data Tables, 1993, 54, 2'

_space_group_crystal_system        'orthorhombic'
_space_group_IT_number             19
_space_group_name_H-M_alt          'P 21 21 21'
_space_group_name_Hall             ' P 2ac 2ab'
loop_
  _space_group_symop_id
  _space_group_symop_operation_xyz
 1 x,y,z
 2 x+1/2,-y+1/2,-z
 3 -x,y+1/2,-z+1/2
 4 -x+1/2,-y,z+1/2

_symmetry_Int_Tables_number        19
_cell_length_a                     5.6134(2)
_cell_length_b                     10.6394(3)
_cell_length_c                     21.7983(5)
_cell_angle_alpha                  90
_cell_angle_beta                   90
_cell_angle_gamma                  90
_cell_volume                       1301.86(7)
_cell_formula_units_Z              8
_cell_measurement_reflns_used    10741
_cell_measurement_temperature    100(2)
_cell_measurement_theta_max      32.3830
_cell_measurement_theta_min      1.8880
_exptl_absorpt_coefficient_mu      0.169
_exptl_crystal_density_diffrn      1.695
_exptl_crystal_F_000               688.663
_exptl_crystal_description       prism
_diffrn_measurement_device_type  'Rigaku AFC12 FRE-VHF'
_diffrn_measurement_device_type2 'Rigaku AFC12 (Right)'
_diffrn_reflns_av_R_equivalents    0.0346
_diffrn_reflns_av_unetI/netI       0.0291
_diffrn_reflns_Laue_measured_fraction_full  1.0000
_diffrn_reflns_Laue_measured_fraction_max  1.0000
_diffrn_reflns_limit_h_max         7
_diffrn_reflns_limit_h_min         -7
_diffrn_reflns_limit_k_max         12
_diffrn_reflns_limit_k_min         -15
_diffrn_reflns_limit_l_max         29
_diffrn_reflns_limit_l_min         -33
_diffrn_reflns_number              17978
_diffrn_reflns_point_group_measured_fraction_full  1.0000
_diffrn_reflns_point_group_measured_fraction_max  1.0000
_diffrn_reflns_theta_full          25.2417
_diffrn_reflns_theta_max           28.50
_diffrn_reflns_theta_min           1.87
_diffrn_ambient_temperature        100(2)
_diffrn_measured_fraction_theta_full  1.0000
_diffrn_measured_fraction_theta_max  1.0000
_diffrn_radiation_type             'Mo K\a'
_diffrn_radiation_wavelength       0.71073
_reflns_Friedel_coverage           1.000
_reflns_limit_h_max                7
_reflns_limit_h_min                -7
_reflns_limit_k_max                14
_reflns_limit_k_min                -14
_reflns_limit_l_max                29
_reflns_limit_l_min                -28
_reflns_number_gt                  3126
_reflns_number_total               3307
_reflns_threshold_expression       I>=2u(I)
_computing_molecular_graphics      'Olex2 1.3 (Dolomanov et al., 2009)'
_computing_publication_material    'Olex2 1.3 (Dolomanov et al., 2009)'
_computing_structure_refinement    'olex2.refine 1.3 (Bourhis et al., 2015)'
_refine_diff_density_max           0.1333
_refine_diff_density_min           -0.1046
_refine_diff_density_rms           0.0264
_refine_ls_abs_structure_details  
 'Flack, H. D. (1983). Acta Cryst. A39, 876-881.'
_refine_ls_abs_structure_Flack     0.1(5)
_refine_ls_d_res_high              0.7448
_refine_ls_d_res_low               10.8992
_refine_ls_goodness_of_fit_ref     1.0834
_refine_ls_hydrogen_treatment      refall
_refine_ls_matrix_type             full
_refine_ls_number_constraints      0
_refine_ls_number_parameters       343
_refine_ls_number_reflns           3307
_refine_ls_number_restraints       0
_refine_ls_R_factor_all            0.0189
_refine_ls_R_factor_gt             0.0165
_refine_ls_restrained_S_all        1.0834
_refine_ls_shift/su_max            0.0004
_refine_ls_shift/su_mean           0.0000
_refine_ls_structure_factor_coef   Fsqd
_refine_ls_weighting_details      
 'w=1/[\s^2^(Fo^2^)+(0.0030P)^2^+0.0302P] where P=(Fo^2^+2Fc^2^)/3'
_refine_ls_weighting_scheme        calc
_refine_ls_wR_factor_gt            0.0320
_refine_ls_wR_factor_ref           0.0324
_olex2_refinement_description
;
;
loop_
  _atom_site_label
  _atom_site_type_symbol
  _atom_site_fract_x
  _atom_site_fract_y
  _atom_site_fract_z
  _atom_site_U_iso_or_equiv
  _atom_site_adp_type
  _atom_site_occupancy
  _atom_site_refinement_flags_posn
 F101 F 0.51656(8) 0.41565(4) 0.47232(2) 0.02457(10) Uani 1.000000 .
 F102 F 0.09623(8) 0.36328(4) 0.431784(18) 0.02080(10) Uani 1.000000 .
 O101 O 0.02672(10) 0.54989(5) 0.56785(2) 0.01767(11) Uani 1.000000 .
 O102 O 0.34720(12) 0.43841(5) 0.59865(3) 0.02561(14) Uani 1.000000 .
 O103 O 0.32560(12) 0.72681(6) 0.51099(3) 0.02388(13) Uani 1.000000 .
 H103 H 0.457(2) 0.7697(12) 0.4916(6) 0.039(4) Uani 1.000000 .
 C101 C 0.27206(15) 0.56058(8) 0.58179(4) 0.02083(17) Uani 1.000000 .
 H101 H 0.292(2) 0.6281(10) 0.6198(5) 0.040(3) Uani 1.000000 .
 C102 C 0.40711(15) 0.60454(7) 0.52501(4) 0.02055(16) Uani 1.000000 .
 H102 H 0.5987(19) 0.6046(10) 0.5350(5) 0.042(3) Uani 1.000000 .
 C103 C 0.36054(15) 0.51760(7) 0.46978(4) 0.01764(15) Uani 1.000000 .
 H10A H 0.402(2) 0.5687(10) 0.4274(5) 0.039(3) Uani 1.000000 .
 C104 C 0.10635(13) 0.46759(7) 0.46972(3) 0.01404(14) Uani 1.000000 .
 H104 H -0.010(2) 0.5384(9) 0.4515(4) 0.034(3) Uani 1.000000 .
 C105 C 0.01936(14) 0.43379(7) 0.53382(3) 0.01372(14) Uani 1.000000 .
 H105 H -0.1622(19) 0.4008(9) 0.5328(4) 0.031(3) Uani 1.000000 .
 C106 C 0.18555(15) 0.34981(7) 0.57051(4) 0.01717(15) Uani 1.000000 .
 H10B H 0.2850(18) 0.2846(10) 0.5433(5) 0.029(3) Uani 1.000000 .
 H10C H 0.087(2) 0.3009(10) 0.6059(5) 0.033(3) Uani 1.000000 .
 F201 F 0.94889(8) 0.37533(4) 0.818105(18) 0.02040(10) Uani 1.000000 .
 F202 F 0.50703(9) 0.34694(4) 0.856763(18) 0.02083(10) Uani 1.000000 .
 O201 O 0.50582(10) 0.55353(5) 0.72610(2) 0.01635(11) Uani 1.000000 .
 O202 O 0.85661(10) 0.61724(5) 0.76598(2) 0.02084(12) Uani 1.000000 .
 O203 O 0.73918(11) 0.35043(6) 0.66401(3) 0.02056(12) Uani 1.000000 .
 H203 H 0.600(2) 0.3939(12) 0.6495(6) 0.036(4) Uani 1.000000 .
 C201 C 0.75466(14) 0.55242(7) 0.71583(3) 0.01711(15) Uani 1.000000 .
 H201 H 0.7927(18) 0.6040(10) 0.6728(5) 0.035(3) Uani 1.000000 .
 C202 C 0.84160(14) 0.41601(7) 0.71362(3) 0.01477(14) Uani 1.000000 .
 H202 H 1.0368(16) 0.4137(10) 0.7090(4) 0.029(3) Uani 1.000000 .
 C203 C 0.77927(13) 0.34648(8) 0.77334(3) 0.01435(14) Uani 1.000000 .
 H20A H 0.7870(17) 0.2458(9) 0.7652(4) 0.027(3) Uani 1.000000 .
 C204 C 0.53362(13) 0.38523(7) 0.79619(3) 0.01307(14) Uani 1.000000 .
 H204 H 0.3968(17) 0.3386(8) 0.7696(4) 0.025(2) Uani 1.000000 .
 C205 C 0.49142(14) 0.52646(6) 0.79068(3) 0.01321(13) Uani 1.000000 .
 H205 H 0.3185(18) 0.5542(10) 0.8072(4) 0.026(2) Uani 1.000000 .
 C206 C 0.68969(14) 0.60951(8) 0.81601(3) 0.01624(15) Uani 1.000000 .
 H20B H 0.7773(17) 0.5693(10) 0.8566(5) 0.031(3) Uani 1.000000 .
 H20C H 0.621(2) 0.7028(10) 0.8266(4) 0.035(3) Uani 1.000000 .

loop_
  _atom_site_aniso_label
  _atom_site_aniso_U_11
  _atom_site_aniso_U_22
  _atom_site_aniso_U_33
  _atom_site_aniso_U_12
  _atom_site_aniso_U_13
  _atom_site_aniso_U_23
 F101 0.0145(2) 0.0248(2) 0.0344(3) 0.00430(19) 0.0003(2) -0.00886(19)
 F102 0.0243(3) 0.0239(2) 0.0142(2) -0.00362(19) -0.00267(18) -0.00537(17)
 O101 0.0213(3) 0.0168(3) 0.0149(2) 0.0059(2) 0.0001(2) -0.0020(2)
 O102 0.0317(3) 0.0211(3) 0.0241(3) 0.0061(3) -0.0191(3) -0.0043(2)
 O103 0.0211(3) 0.0161(3) 0.0344(4) -0.0017(2) -0.0006(3) -0.0029(2)
 H103 0.032(9) 0.020(8) 0.064(10) -0.001(7) 0.017(8) 0.003(7)
 C101 0.0258(4) 0.0172(4) 0.0195(4) 0.0035(3) -0.0096(3) -0.0068(3)
 H101 0.059(8) 0.030(6) 0.032(7) 0.003(6) -0.008(6) -0.010(5)
 C102 0.0160(4) 0.0172(4) 0.0284(4) -0.0000(3) -0.0054(3) -0.0054(3)
 H102 0.019(7) 0.045(8) 0.063(8) 0.000(5) -0.004(6) -0.014(6)
 C103 0.0137(3) 0.0184(4) 0.0207(4) -0.0001(3) 0.0016(3) -0.0033(3)
 H10A 0.035(7) 0.040(7) 0.043(7) -0.006(6) 0.009(6) -0.002(6)
 C104 0.0129(4) 0.0172(4) 0.0120(3) 0.0009(3) -0.0029(3) -0.0011(3)
 H104 0.047(7) 0.033(6) 0.022(6) 0.005(6) -0.004(6) 0.004(4)
 C105 0.0125(4) 0.0161(3) 0.0126(3) 0.0023(3) -0.0023(3) -0.0008(2)
 H105 0.024(6) 0.037(7) 0.031(6) 0.001(5) 0.006(5) 0.002(5)
 C106 0.0218(4) 0.0145(4) 0.0152(4) 0.0049(3) -0.0049(3) -0.0009(3)
 H10B 0.031(7) 0.025(6) 0.032(6) 0.002(5) -0.004(5) -0.005(5)
 H10C 0.039(7) 0.030(6) 0.032(6) 0.008(5) -0.009(6) 0.014(5)
 F201 0.0168(2) 0.0286(3) 0.0158(2) 0.00499(18) -0.00578(17) -0.00216(18)
 F202 0.0279(3) 0.0191(2) 0.01546(19) 0.0002(2) 0.0049(2) 0.00320(16)
 O201 0.0207(3) 0.0167(3) 0.0116(2) 0.0049(2) -0.0028(2) -0.00048(19)
 O202 0.0244(3) 0.0200(3) 0.0181(3) -0.0095(2) 0.0036(2) -0.0035(2)
 O203 0.0208(3) 0.0256(3) 0.0154(3) 0.0050(3) -0.0037(2) -0.0082(2)
 H203 0.037(8) 0.031(8) 0.039(9) 0.005(7) -0.014(7) -0.004(6)
 C201 0.0221(4) 0.0174(4) 0.0119(3) -0.0016(3) 0.0023(3) 0.0005(3)
 H201 0.037(7) 0.033(7) 0.034(6) -0.000(5) 0.012(5) 0.012(6)
 C202 0.0127(3) 0.0199(4) 0.0118(3) 0.0011(3) 0.0002(3) -0.0027(3)
 H202 0.011(6) 0.054(7) 0.022(5) -0.002(5) 0.001(5) -0.014(5)
 C203 0.0138(4) 0.0157(4) 0.0135(3) 0.0032(3) -0.0024(3) -0.0021(3)
 H20A 0.027(7) 0.027(6) 0.025(6) 0.001(5) 0.001(5) -0.008(5)
 C204 0.0142(3) 0.0129(3) 0.0122(3) -0.0004(3) 0.0003(3) -0.0008(2)
 H204 0.030(6) 0.024(6) 0.020(5) -0.011(5) -0.009(5) -0.004(4)
 C205 0.0139(4) 0.0140(3) 0.0117(3) 0.0018(3) 0.0005(3) -0.0016(2)
 H205 0.028(6) 0.032(6) 0.017(5) 0.004(5) 0.009(5) -0.006(5)
 C206 0.0216(4) 0.0143(4) 0.0128(3) -0.0015(3) -0.0001(3) -0.0028(3)
 H20B 0.028(6) 0.037(7) 0.029(6) 0.002(5) -0.015(5) 0.005(5)
 H20C 0.042(7) 0.033(7) 0.029(6) 0.018(6) 0.003(6) -0.013(5)

loop_
  _geom_bond_atom_site_label_1
  _geom_bond_atom_site_label_2
  _geom_bond_distance
  _geom_bond_site_symmetry_2
  _geom_bond_publ_flag
 F101 C103 1.3952(9) . ?
 F102 C104 1.3852(8) . ?
 O101 C101 1.4149(10) . ?
 O101 C105 1.4414(8) . ?
 O102 C101 1.4151(10) . ?
 O102 C106 1.4451(10) . ?
 O103 H103 0.964(13) . ?
 O103 C102 1.4124(10) . ?
 C101 H101 1.103(10) . ?
 C101 C102 1.5249(12) . ?
 C102 H102 1.097(10) . ?
 C102 C103 1.5406(11) . ?
 C103 H10A 1.098(10) . ?
 C103 C104 1.5229(11) . ?
 C104 H104 1.073(10) . ?
 C104 C105 1.5231(10) . ?
 C105 H105 1.078(10) . ?
 C105 C106 1.5194(10) . ?
 C106 H10B 1.070(10) . ?
 C106 H10C 1.081(11) . ?
 F201 C203 1.3976(8) . ?
 F202 C204 1.3899(8) . ?
 O201 C201 1.4147(9) . ?
 O201 C205 1.4392(8) . ?
 O202 C201 1.4136(9) . ?
 O202 C206 1.4402(9) . ?
 O203 H203 0.962(13) . ?
 O203 C202 1.4096(9) . ?
 C201 H201 1.108(9) . ?
 C201 C202 1.5319(11) . ?
 C202 H202 1.101(9) . ?
 C202 C203 1.5376(10) . ?
 C203 H20A 1.086(10) . ?
 C203 C204 1.5230(10) . ?
 C204 H204 1.083(9) . ?
 C204 C205 1.5259(10) . ?
 C205 H205 1.077(10) . ?
 C205 C206 1.5245(10) . ?
 C206 H20B 1.099(9) . ?
 C206 H20C 1.090(10) . ?

loop_
  _geom_angle_atom_site_label_1
  _geom_angle_atom_site_label_2
  _geom_angle_atom_site_label_3
  _geom_angle
  _geom_angle_site_symmetry_1
  _geom_angle_site_symmetry_3
  _geom_angle_publ_flag
 C105 O101 C101 101.96(5) . . ?
 C106 O102 C101 107.56(6) . . ?
 C102 O103 H103 106.4(8) . . ?
 O102 C101 O101 105.79(7) . . ?
 H101 C101 O101 108.2(6) . . ?
 H101 C101 O102 111.9(6) . . ?
 C102 C101 O101 109.53(6) . . ?
 C102 C101 O102 110.15(7) . . ?
 C102 C101 H101 111.1(6) . . ?
 C101 C102 O103 107.28(7) . . ?
 H102 C102 O103 111.1(6) . . ?
 H102 C102 C101 109.0(6) . . ?
 C103 C102 O103 109.21(7) . . ?
 C103 C102 C101 111.46(7) . . ?
 C103 C102 H102 108.8(6) . . ?
 C102 C103 F101 109.23(6) . . ?
 H10A C103 F101 106.5(6) . . ?
 H10A C103 C102 108.9(6) . . ?
 C104 C103 F101 108.45(6) . . ?
 C104 C103 C102 111.67(6) . . ?
 C104 C103 H10A 111.9(6) . . ?
 C103 C104 F102 108.59(6) . . ?
 H104 C104 F102 108.5(5) . . ?
 H104 C104 C103 109.0(6) . . ?
 C105 C104 F102 110.21(6) . . ?
 C105 C104 C103 112.47(6) . . ?
 C105 C104 H104 108.1(5) . . ?
 C104 C105 O101 105.10(6) . . ?
 H105 C105 O101 108.5(5) . . ?
 H105 C105 C104 111.1(5) . . ?
 C106 C105 O101 102.45(6) . . ?
 C106 C105 C104 115.14(6) . . ?
 C106 C105 H105 113.6(5) . . ?
 C105 C106 O102 103.02(6) . . ?
 H10B C106 O102 109.3(5) . . ?
 H10B C106 C105 114.2(6) . . ?
 H10C C106 O102 109.4(6) . . ?
 H10C C106 C105 110.2(5) . . ?
 H10C C106 H10B 110.5(8) . . ?
 C205 O201 C201 102.04(5) . . ?
 C206 O202 C201 107.12(5) . . ?
 C202 O203 H203 110.2(7) . . ?
 O202 C201 O201 105.86(6) . . ?
 H201 C201 O201 108.7(5) . . ?
 H201 C201 O202 109.6(6) . . ?
 C202 C201 O201 109.12(6) . . ?
 C202 C201 O202 110.95(6) . . ?
 C202 C201 H201 112.4(5) . . ?
 C201 C202 O203 111.29(6) . . ?
 H202 C202 O203 108.9(5) . . ?
 H202 C202 C201 110.0(5) . . ?
 C203 C202 O203 108.57(6) . . ?
 C203 C202 C201 110.90(6) . . ?
 C203 C202 H202 107.1(5) . . ?
 C202 C203 F201 109.29(6) . . ?
 H20A C203 F201 107.6(5) . . ?
 H20A C203 C202 109.1(5) . . ?
 C204 C203 F201 109.20(6) . . ?
 C204 C203 C202 110.65(6) . . ?
 C204 C203 H20A 110.9(5) . . ?
 C203 C204 F202 109.18(6) . . ?
 H204 C204 F202 107.4(5) . . ?
 H204 C204 C203 110.1(5) . . ?
 C205 C204 F202 110.29(5) . . ?
 C205 C204 C203 112.42(6) . . ?
 C205 C204 H204 107.4(5) . . ?
 C204 C205 O201 105.39(5) . . ?
 H205 C205 O201 108.8(5) . . ?
 H205 C205 C204 112.6(6) . . ?
 C206 C205 O201 101.38(6) . . ?
 C206 C205 C204 115.40(6) . . ?
 C206 C205 H205 112.2(5) . . ?
 C205 C206 O202 103.52(6) . . ?
 H20B C206 O202 109.9(5) . . ?
 H20B C206 C205 113.1(5) . . ?
 H20C C206 O202 109.8(6) . . ?
 H20C C206 C205 110.2(6) . . ?
 H20C C206 H20B 110.0(8) . . ?

loop_
  _geom_hbond_atom_site_label_D
  _geom_hbond_atom_site_label_H
  _geom_hbond_atom_site_label_A
  _geom_hbond_distance_DH
  _geom_hbond_distance_HA
  _geom_hbond_distance_DA
  _geom_hbond_angle_DHA
  _geom_hbond_site_symmetry_A
 O103 H103 O103 0.964(13) 2.071(14) 2.8897(4) 141.7(11) 2_566
 O203 H203 O102 0.962(13) 1.862(13) 2.7834(8) 159.6(11) .

loop_
  _geom_torsion_atom_site_label_1
  _geom_torsion_atom_site_label_2
  _geom_torsion_atom_site_label_3
  _geom_torsion_atom_site_label_4
  _geom_torsion
  _geom_torsion_site_symmetry_1
  _geom_torsion_site_symmetry_2
  _geom_torsion_site_symmetry_3
  _geom_torsion_site_symmetry_4
  _geom_torsion_publ_flag
 F101 C103 C102 O103 156.81(6) . . . . ?
 F101 C103 C102 C101 -84.83(7) . . . . ?
 F101 C103 C104 F102 -41.41(6) . . . . ?
 F101 C103 C104 C105 80.83(6) . . . . ?
 F102 C104 C103 C102 -161.82(6) . . . . ?
 F102 C104 C105 O101 -177.22(5) . . . . ?
 F102 C104 C105 C106 70.87(6) . . . . ?
 O101 C101 O102 C106 24.19(7) . . . . ?
 O101 C101 C102 O103 64.53(6) . . . . ?
 O101 C101 C102 C103 -54.97(7) . . . . ?
 O101 C105 C104 C103 61.46(6) . . . . ?
 O101 C105 C106 O102 -27.49(6) . . . . ?
 O102 C101 C102 O103 -179.52(6) . . . . ?
 O102 C101 C102 C103 60.98(7) . . . . ?
 O102 C106 C105 C104 85.99(6) . . . . ?
 O103 C102 C103 C104 -83.24(7) . . . . ?
 C101 C102 C103 C104 35.12(7) . . . . ?
 C102 C103 C104 C105 -39.58(7) . . . . ?
 C103 C104 C105 C106 -50.46(7) . . . . ?
 F201 C203 C202 O203 155.97(6) . . . . ?
 F201 C203 C202 C201 -81.46(6) . . . . ?
 F201 C203 C204 F202 -44.71(6) . . . . ?
 F201 C203 C204 C205 78.03(6) . . . . ?
 F202 C204 C203 C202 -165.05(6) . . . . ?
 F202 C204 C205 O201 -175.85(6) . . . . ?
 F202 C204 C205 C206 73.23(6) . . . . ?
 O201 C201 O202 C206 23.64(7) . . . . ?
 O201 C201 C202 O203 63.26(6) . . . . ?
 O201 C201 C202 C203 -57.72(6) . . . . ?
 O201 C205 C204 C203 62.04(6) . . . . ?
 O201 C205 C206 O202 -28.86(6) . . . . ?
 O202 C201 C202 O203 179.52(6) . . . . ?
 O202 C201 C202 C203 58.54(6) . . . . ?
 O202 C206 C205 C204 84.42(6) . . . . ?
 O203 C202 C203 C204 -83.74(6) . . . . ?
 C201 C202 C203 C204 38.83(6) . . . . ?
 C202 C203 C204 C205 -42.31(6) . . . . ?
 C203 C204 C205 C206 -48.88(6) . . . . ?

loop_
  _refln_index_h
  _refln_index_k
  _refln_index_l
  _refln_F_squared_calc
  _refln_F_squared_meas
  _refln_F_squared_sigma
  _refln_F_squared_weight
  _refln_observed_status
-7 -5 -3 14.455 9.803 3.547 100.059 o
-7 -5 -2 139.482 126.133 6.344 29.178 o
-7 -5 -1 34.957 26.433 3.969 77.608 o
-7 -4 -7 12.723 10.126 2.742 164.750 o
-7 -4 -6 3.832 -0.862 2.528 200.720 o
-7 -4 -5 38.246 36.726 3.389 102.739 o
-7 -4 -4 149.498 139.291 5.730 34.676 o
-7 -4 -3 28.671 23.643 4.242 68.990 o
-7 -4 -2 273.649 261.597 10.562 10.787 o
-7 -4 -1 16.607 14.091 3.615 95.853 o
-7 -3 -8 40.162 44.849 4.767 54.101 o
-7 -3 -7 109.052 106.223 8.397 17.572 o
-7 -3 -6 122.649 126.756 8.085 18.747 o
-7 -3 -5 66.719 62.353 7.717 21.090 o
-7 -3 -4 101.283 93.784 5.212 42.941 o
-7 -3 -3 220.705 229.708 8.226 17.340 o
-7 -3 -2 57.633 50.254 4.210 66.863 o
-7 -3 -1 27.884 20.037 3.311 110.693 o
-7 -2 -10 33.941 34.438 4.345 65.188 o
-7 -2 -9 78.855 69.565 6.858 26.295 o
-7 -2 -8 22.502 21.814 5.545 41.310 o
-7 -2 -7 90.200 105.093 9.177 14.894 o
-7 -2 -6 42.808 41.762 6.576 29.148 o
-7 -2 -5 36.217 36.389 6.380 31.055 o
-7 -2 -4 28.222 21.936 5.889 36.599 o
-7 -2 -3 149.631 152.639 8.271 17.744 o
-7 -2 -2 12.552 13.391 4.221 71.308 o
-7 -2 -1 3.516 0.915 3.937 83.323 o
-7 -1 -10 58.879 50.510 5.233 44.599 o
-7 -1 -9 22.442 28.255 4.544 60.704 o
-7 -1 -8 7.840 8.820 4.233 71.484 o
-7 -1 -7 8.388 6.883 3.950 81.979 o
-7 -1 -6 116.808 122.699 7.238 23.140 o
-7 -1 -5 26.188 23.456 5.619 40.143 o
-7 -1 -4 132.938 146.323 7.904 19.439 o
-7 -1 -3 162.483 156.465 8.171 18.072 o
-7 -1 -2 70.279 65.255 5.682 37.740 o
-7 -1 -1 0.414 -1.362 3.808 89.479 o
-6 -8 -6 71.283 67.576 4.582 56.063 o
-6 -8 -5 6.105 -0.691 3.000 142.281 o
-6 -8 -4 46.099 43.884 3.988 75.067 o
-6 -8 -3 179.668 188.536 7.323 21.840 o
-6 -8 -2 53.120 55.543 5.238 44.633 o
-6 -8 -1 58.788 53.191 4.197 67.051 o
-6 -7 -10 131.115 150.020 7.577 21.029 o
-6 -7 -9 31.586 31.392 4.042 75.048 o
-6 -7 -8 15.197 17.556 3.605 96.298 o
-6 -7 -7 44.699 36.257 3.819 81.819 o
-6 -7 -6 1.309 0.094 2.988 145.007 o
-6 -7 -5 45.810 49.445 4.051 72.724 o
-6 -7 -4 133.127 129.944 6.043 31.927 o
-6 -7 -3 54.498 53.660 4.167 68.231 o
-6 -7 -2 114.798 113.332 5.607 37.085 o
-6 -7 -1 70.308 73.374 4.900 49.524 o
-6 -6 -12 98.016 92.263 6.131 31.994 o
-6 -6 -11 15.755 14.557 2.483 195.730 o
-6 -6 -10 176.412 173.531 7.876 19.202 o
-6 -6 -9 15.640 16.126 2.361 214.419 o
-6 -6 -8 46.044 42.328 2.913 131.677 o
-6 -6 -7 22.909 22.201 2.558 179.553 o
-6 -6 -6 11.079 9.587 1.871 339.581 o
-6 -6 -5 47.280 45.891 2.845 136.286 o
-6 -6 -4 152.001 142.513 6.698 26.193 o
-6 -6 -3 62.482 51.191 2.114 206.946 o
-6 -6 -2 17.344 11.735 1.635 413.171 o
-6 -6 -1 7.335 4.588 1.102 922.222 o
-6 -5 -14 57.122 60.439 3.953 74.553 o
-6 -5 -13 37.630 40.136 5.383 43.062 o
-6 -5 -12 74.153 82.639 5.662 37.694 o
-6 -5 -11 31.998 29.884 2.949 134.506 o
-6 -5 -10 62.575 61.223 3.651 85.165 o
-6 -5 -9 10.982 15.191 2.534 191.018 o
-6 -5 -8 110.605 109.264 4.679 51.247 o
-6 -5 -7 0.696 1.654 2.165 275.088 o
-6 -5 -6 14.333 10.616 2.241 239.561 o
-6 -5 -5 80.120 76.757 3.588 84.760 o
-6 -5 -4 51.071 49.860 2.623 153.918 o
-6 -5 -3 182.389 177.298 4.870 44.051 o
-6 -5 -2 32.790 30.159 2.731 153.999 o
-6 -5 -1 90.665 83.348 3.711 78.640 o
-6 -4 -15 64.847 63.476 4.378 61.373 o
-6 -4 -14 9.948 11.716 3.854 85.551 o
-6 -4 -13 90.810 94.734 7.063 24.617 o
-6 -4 -12 101.468 103.199 4.925 47.328 o
-6 -4 -11 175.564 188.459 6.902 24.327 o
-6 -4 -10 8.263 8.941 2.530 195.050 o
-6 -4 -9 11.429 12.670 2.583 184.707 o
-6 -4 -8 18.588 16.251 2.624 174.774 o
-6 -4 -7 37.175 34.415 3.060 123.984 o
-6 -4 -6 21.473 20.762 2.667 167.388 o
-6 -4 -5 13.449 11.075 2.347 220.364 o
-6 -4 -4 9.419 7.742 2.863 153.338 o
-6 -4 -3 7.726 8.031 2.469 204.989 o
-6 -4 -2 44.897 39.552 3.079 120.245 o
-6 -4 -1 13.300 12.475 2.456 201.966 o
-6 -3 -16 155.983 155.271 6.467 27.774 o
-6 -3 -15 74.531 74.318 4.617 54.978 o
-6 -3 -14 71.671 83.778 7.023 25.131 o
-6 -3 -13 88.313 93.692 4.941 47.716 o
-6 -3 -12 43.294 43.530 3.652 88.532 o
-6 -3 -11 18.387 17.926 2.963 139.137 o
-6 -3 -10 45.191 48.515 4.755 54.030 o
-6 -3 -9 164.048 173.505 7.102 23.293 o
-6 -3 -8 169.523 174.710 8.653 16.164 o
-6 -3 -7 2.569 1.844 2.346 232.845 o
-6 -3 -6 84.326 85.008 5.590 38.339 o
-6 -3 -5 238.797 242.602 9.929 12.207 o
-6 -3 -4 37.385 40.900 4.328 65.219 o
-6 -3 -3 39.910 32.377 3.739 85.855 o
-6 -3 -2 31.244 27.221 2.951 134.916 o
-6 -3 -1 268.233 254.927 7.471 20.154 o
-6 -2 -17 46.685 43.102 4.251 66.716 o
-6 -2 -16 164.000 162.144 6.974 24.128 o
-6 -2 -15 104.803 101.057 5.532 38.376 o
-6 -2 -14 91.624 102.117 9.292 14.538 o
-6 -2 -13 153.826 154.775 6.598 26.819 o
-6 -2 -12 74.998 78.431 5.705 37.203 o
-6 -2 -11 31.134 27.712 3.877 81.418 o
-6 -2 -10 78.508 67.285 12.367 8.363 o
-6 -2 -9 11.199 12.489 4.785 55.852 o
-6 -2 -8 67.894 89.708 7.926 19.933 o
-6 -2 -7 10.216 15.998 4.883 53.627 o
-6 -2 -6 132.846 136.255 9.839 12.852 o
-6 -2 -5 37.598 38.989 5.938 35.646 o
-6 -2 -4 37.184 28.125 4.351 65.004 o
-6 -2 -3 348.065 349.845 17.593 4.043 o
-6 -2 -2 218.949 192.423 9.211 14.176 o
-6 -2 -1 101.195 100.504 4.855 48.596 o
-6 -1 -17 5.839 3.169 2.899 151.755 o
-6 -1 -16 89.790 91.492 4.775 50.713 o
-6 -1 -15 79.098 86.041 6.208 31.618 o
-6 -1 -14 35.862 34.141 3.460 99.483 o
-6 -1 -13 107.462 110.067 4.946 46.630 o
-6 -1 -12 66.020 69.221 4.028 70.980 o
-6 -1 -11 16.611 14.803 2.794 156.522 o
-6 -1 -10 35.264 40.335 5.603 39.917 o
-6 -1 -9 57.689 62.519 4.418 60.829 o
-6 -1 -8 116.393 123.950 6.330 29.647 o
-6 -1 -7 143.263 155.614 5.781 34.098 o
-6 -1 -6 11.280 10.105 2.683 172.394 o
-6 -1 -5 63.717 58.095 4.216 65.975 o
-6 -1 -4 138.666 137.741 5.993 32.240 o
-6 -1 -3 27.221 27.939 3.422 103.495 o
-6 -1 -2 77.038 78.975 4.675 53.519 o
-6 -1 -1 31.965 27.354 3.494 98.823 o
-5 -10 -7 3.882 7.462 3.639 96.908 o
-5 -10 -6 55.408 60.681 5.210 44.920 o
-5 -10 -5 115.554 120.546 7.054 24.299 o
-5 -10 -4 44.708 44.995 4.675 55.899 o
-5 -10 -3 9.275 5.829 3.386 110.856 o
-5 -10 -2 50.916 48.099 4.659 55.863 o
-5 -10 -1 144.408 165.582 17.789 4.042 o
-5 -9 -11 9.622 8.582 3.144 127.699 o
-5 -9 -10 43.036 41.642 6.662 28.420 o
-5 -9 -9 62.353 62.569 4.049 70.888 o
-5 -9 -8 90.359 94.082 4.812 49.939 o
-5 -9 -7 161.638 184.286 6.812 25.078 o
-5 -9 -6 93.284 98.130 4.780 50.328 o
-5 -9 -5 135.436 143.597 5.781 34.378 o
-5 -9 -4 65.663 72.208 4.672 54.283 o
-5 -9 -3 92.128 95.411 7.169 23.914 o
-5 -9 -2 180.961 183.582 6.713 25.530 o
-5 -9 -1 243.481 254.483 9.489 13.239 o
-5 -8 -14 27.411 25.151 6.159 33.512 o
-5 -8 -13 41.954 39.535 3.046 123.219 o
-5 -8 -12 166.875 175.461 5.830 32.968 o
-5 -8 -11 136.839 139.201 4.856 46.522 o
-5 -8 -10 52.310 49.755 3.842 79.465 o
-5 -8 -9 25.584 31.116 4.095 73.735 o
-5 -8 -8 16.899 18.227 2.972 138.715 o
-5 -8 -7 145.015 150.405 5.996 31.994 o
-5 -8 -6 80.433 79.756 4.351 60.625 o
-5 -8 -5 11.376 7.654 2.552 190.355 o
-5 -8 -4 198.377 217.975 7.868 18.958 o
-5 -8 -3 32.818 35.641 3.275 110.452 o
-5 -8 -2 28.163 25.533 2.993 132.617 o
-5 -8 -1 17.723 16.880 2.481 194.172 o
-5 -7 -16 37.850 35.042 3.951 77.571 o
-5 -7 -15 75.620 82.860 5.212 43.899 o
-5 -7 -14 41.990 38.126 3.099 119.653 o
-5 -7 -13 3.439 3.707 2.313 237.931 o
-5 -7 -12 24.411 24.398 2.574 176.209 o
-5 -7 -11 10.210 9.488 2.102 275.029 o
-5 -7 -10 56.152 61.907 5.136 46.104 o
-5 -7 -9 44.603 44.627 2.558 164.160 o
-5 -7 -8 306.367 303.247 12.557 7.739 o
-5 -7 -7 79.451 74.335 5.050 46.518 o
-5 -7 -6 21.556 23.218 2.998 134.388 o
-5 -7 -5 24.159 26.685 3.054 128.707 o
-5 -7 -4 27.527 28.410 3.002 131.677 o
-5 -7 -3 213.439 213.456 6.387 27.242 o
-5 -7 -2 18.935 18.988 2.237 232.729 o
-5 -7 -1 74.530 73.386 3.221 102.498 o
-5 -6 -18 9.901 10.963 3.610 97.299 o
-5 -6 -17 80.973 88.397 5.735 36.592 o
-5 -6 -16 84.315 94.996 5.730 36.514 o
-5 -6 -15 24.938 24.260 3.087 126.304 o
-5 -6 -14 148.930 154.801 5.774 34.075 o
-5 -6 -13 10.806 13.699 2.454 203.522 o
-5 -6 -12 2.597 3.266 2.093 290.704 o
-5 -6 -11 175.619 205.982 10.518 11.139 o
-5 -6 -10 70.198 68.947 3.527 88.953 o
-5 -6 -9 252.993 260.035 7.615 19.583 o
-5 -6 -8 27.306 25.950 2.454 189.754 o
-5 -6 -7 428.001 422.708 9.864 11.611 o
-5 -6 -6 44.445 43.965 2.417 180.355 o
-5 -6 -5 64.664 62.586 2.880 126.469 o
-5 -6 -4 23.290 22.931 1.384 495.361 o
-5 -6 -3 203.759 185.893 8.153 17.835 o
-5 -6 -2 30.160 21.521 2.282 214.967 o
-5 -6 -1 16.665 11.734 2.069 274.076 o
-5 -5 -19 102.016 101.656 6.466 28.864 o
-5 -5 -18 1.975 0.931 3.419 110.589 o
-5 -5 -17 27.541 34.041 4.241 68.717 o
-5 -5 -16 207.607 209.336 7.289 21.708 o
-5 -5 -15 43.800 46.952 3.509 94.868 o
-5 -5 -14 389.640 399.029 11.190 9.376 o
-5 -5 -13 26.866 27.375 3.524 98.032 o
-5 -5 -12 262.587 272.218 13.603 6.702 o
-5 -5 -11 33.509 32.938 2.867 140.570 o
-5 -5 -10 537.818 556.913 14.210 5.874 o
-5 -5 -9 62.313 68.286 5.205 44.660 o
-5 -5 -8 120.046 125.024 4.713 49.894 o
-5 -5 -7 266.937 270.063 7.117 21.859 o
-5 -5 -6 244.964 244.885 6.593 25.251 o
-5 -5 -5 122.116 122.101 3.470 81.816 o
-5 -5 -4 135.485 130.631 3.612 75.256 o
-5 -5 -3 374.877 367.946 6.640 22.939 o
-5 -5 -2 87.414 83.778 2.515 144.309 o
-5 -5 -1 479.505 453.114 8.589 14.426 o
-5 -4 -20 29.265 26.814 4.497 61.571 o
-5 -4 -19 192.617 201.169 9.212 14.251 o
-5 -4 -18 10.723 9.904 3.651 95.125 o
-5 -4 -17 23.657 23.654 3.224 116.790 o
-5 -4 -16 108.860 107.594 5.053 44.895 o
-5 -4 -15 120.472 112.322 5.090 43.875 o
-5 -4 -14 137.787 141.529 5.631 35.981 o
-5 -4 -13 12.703 13.269 2.613 179.839 o
-5 -4 -12 120.496 132.936 5.349 39.929 o
-5 -4 -11 144.697 141.895 5.378 38.805 o
-5 -4 -10 13.424 14.044 2.344 219.754 o
-5 -4 -9 2.239 0.000 2.007 318.792 o
-5 -4 -8 50.003 56.272 3.021 121.064 o
-5 -4 -7 26.072 23.050 2.334 209.036 o
-5 -4 -6 64.250 68.344 3.022 116.382 o
-5 -4 -5 974.506 969.121 16.509 4.182 o
-5 -4 -4 288.475 285.123 6.859 22.987 o
-5 -4 -3 172.160 169.167 4.871 44.516 o
-5 -4 -2 537.991 535.985 11.041 9.224 o
-5 -4 -1 87.794 83.251 2.871 118.922 o
-5 -3 -21 63.690 61.074 4.718 53.657 o
-5 -3 -20 52.075 48.122 4.301 64.727 o
-5 -3 -19 56.489 56.621 4.478 59.593 o
-5 -3 -18 53.300 57.536 5.765 37.182 o
-5 -3 -17 185.209 194.528 6.374 27.838 o
-5 -3 -16 54.340 54.602 3.535 91.627 o
-5 -3 -15 44.559 44.860 3.230 110.031 o
-5 -3 -14 81.003 77.113 4.211 64.276 o
-5 -3 -13 198.941 202.590 6.347 27.802 o
-5 -3 -12 134.188 137.232 5.473 37.961 o
-5 -3 -11 124.133 124.941 6.014 32.401 o
-5 -3 -10 62.777 60.398 3.683 83.900 o
-5 -3 -9 176.563 184.770 6.514 26.965 o
-5 -3 -8 153.508 144.127 5.522 36.836 o
-5 -3 -7 192.119 195.711 6.668 25.640 o
-5 -3 -6 194.792 189.463 5.808 32.540 o
-5 -3 -5 9.777 7.030 2.128 270.635 o
-5 -3 -4 227.834 232.076 6.106 29.053 o
-5 -3 -3 126.834 124.962 3.783 71.054 o
-5 -3 -2 102.472 96.979 3.564 81.987 o
-5 -3 -1 200.530 208.494 5.329 37.185 o
-5 -2 -21 25.159 19.505 5.202 46.757 o
-5 -2 -20 14.830 19.695 4.527 61.858 o
-5 -2 -19 55.477 57.408 5.506 40.520 o
-5 -2 -18 122.609 135.660 12.134 8.587 o
-5 -2 -17 60.196 61.870 4.346 62.545 o
-5 -2 -16 58.891 66.725 4.351 62.338 o
-5 -2 -15 10.520 11.264 2.836 155.117 o
-5 -2 -14 18.993 22.215 3.172 121.680 o
-5 -2 -13 164.054 163.904 6.438 27.832 o
-5 -2 -12 46.304 43.873 3.159 114.127 o
-5 -2 -11 166.887 173.284 5.685 34.456 o
-5 -2 -10 123.899 123.552 4.697 50.050 o
-5 -2 -9 498.355 504.877 11.907 8.157 o
-5 -2 -8 328.778 342.131 12.166 8.161 o
-5 -2 -7 538.374 541.359 14.777 5.471 o
-5 -2 -6 340.966 348.336 9.038 13.942 o
-5 -2 -5 1033.530 1058.390 20.081 2.921 o
-5 -2 -4 272.681 281.612 7.427 20.228 o
-5 -2 -3 626.754 618.863 11.742 8.102 o
-5 -2 -2 670.307 681.213 13.861 5.994 o
-5 -2 -1 61.637 59.181 3.314 100.998 o
-5 -1 -21 16.645 19.434 3.992 78.817 o
-5 -1 -20 5.885 8.315 3.603 98.491 o
-5 -1 -19 31.616 27.654 4.239 68.706 o
-5 -1 -18 0.239 -0.575 2.623 188.575 o
-5 -1 -17 76.121 71.315 4.122 67.291 o
-5 -1 -16 340.530 361.157 9.680 12.330 o
-5 -1 -15 225.662 232.909 7.131 22.300 o
-5 -1 -14 145.301 147.295 7.195 23.032 o
-5 -1 -13 64.517 65.767 3.591 87.177 o
-5 -1 -12 66.900 62.271 3.219 104.883 o
-5 -1 -11 192.732 196.652 5.551 35.067 o
-5 -1 -10 52.715 53.534 3.453 95.828 o
-5 -1 -9 167.605 172.377 5.762 33.661 o
-5 -1 -8 60.546 65.187 3.365 98.107 o
-5 -1 -7 2.275 4.687 2.126 281.353 o
-5 -1 -6 326.161 336.319 6.321 25.509 o
-5 -1 -5 70.992 72.623 2.719 135.218 o
-5 -1 -4 240.183 236.318 5.268 36.580 o
-5 -1 -3 143.247 142.974 3.937 64.878 o
-5 -1 -2 175.543 180.621 4.242 54.920 o
-5 -1 -1 486.315 496.355 8.981 13.299 o
-4 -12 -3 8.681 13.656 4.993 51.427 o
-4 -12 -2 100.503 106.043 7.876 19.905 o
-4 -12 -1 21.194 25.088 8.919 16.181 o
-4 -11 -10 14.153 16.254 5.042 50.175 o
-4 -11 -9 161.483 172.151 7.774 19.771 o
-4 -11 -8 109.545 110.268 6.477 28.611 o
-4 -11 -7 45.049 47.449 3.680 86.864 o
-4 -11 -6 238.592 267.197 11.385 9.431 o
-4 -11 -5 26.086 27.527 2.940 137.323 o
-4 -11 -4 33.078 32.944 4.704 56.112 o
-4 -11 -3 19.384 20.134 2.627 173.160 o
-4 -11 -2 97.237 101.428 5.088 44.838 o
-4 -11 -1 24.951 34.580 2.876 142.213 o
-4 -10 -13 26.855 26.960 4.240 69.061 o
-4 -10 -12 16.127 19.201 6.282 32.476 o
-4 -10 -11 0.570 0.859 3.041 140.094 o
-4 -10 -10 104.162 114.104 5.322 40.983 o
-4 -10 -9 7.901 9.132 2.449 207.706 o
-4 -10 -8 32.483 31.665 2.901 138.134 o
-4 -10 -7 4.185 3.209 1.757 405.370 o
-4 -10 -6 14.643 14.159 1.923 313.922 o
-4 -10 -5 71.195 72.606 3.768 79.109 o
-4 -10 -4 35.178 35.926 2.663 158.807 o
-4 -10 -3 80.308 79.999 4.411 59.182 o
-4 -10 -2 174.626 181.820 5.232 39.338 o
-4 -10 -1 86.903 87.636 3.381 91.852 o
-4 -9 -16 33.622 31.574 4.990 50.122 o
-4 -9 -15 26.833 30.747 4.170 71.146 o
-4 -9 -14 41.644 39.053 3.308 106.478 o
-4 -9 -13 23.100 25.906 2.790 152.446 o
-4 -9 -12 21.337 20.280 2.993 135.289 o
-4 -9 -11 71.978 73.049 3.873 75.323 o
-4 -9 -10 10.833 12.236 2.900 148.297 o
-4 -9 -9 47.316 48.043 2.972 126.168 o
-4 -9 -8 3.018 1.316 1.968 328.867 o
-4 -9 -7 17.071 17.478 2.335 217.275 o
-4 -9 -6 413.085 455.664 13.020 7.053 o
-4 -9 -5 2.252 5.501 1.974 324.656 o
-4 -9 -4 9.959 8.353 1.942 319.993 o
-4 -9 -3 161.952 170.060 5.142 40.999 o
-4 -9 -2 51.999 58.640 2.934 126.362 o
-4 -9 -1 241.198 239.622 6.427 26.438 o
-4 -8 -18 0.915 -1.236 2.990 144.956 o
-4 -8 -17 99.449 97.864 5.102 44.607 o
-4 -8 -16 41.978 39.857 3.609 90.852 o
-4 -8 -15 19.192 22.985 3.022 133.112 o
-4 -8 -14 10.981 13.903 2.687 171.186 o
-4 -8 -13 31.469 33.287 7.484 22.784 o
-4 -8 -12 219.837 231.515 8.503 16.327 o
-4 -8 -11 228.303 221.384 6.263 27.911 o
-4 -8 -10 138.078 138.282 3.623 74.295 o
-4 -8 -9 292.638 298.173 5.972 28.626 o
-4 -8 -8 58.678 60.262 2.814 133.296 o
-4 -8 -7 118.882 126.706 4.257 59.199 o
-4 -8 -6 175.438 186.880 4.903 43.647 o
-4 -8 -5 178.164 185.105 4.853 44.312 o
-4 -8 -4 367.461 378.761 8.069 16.736 o
-4 -8 -3 105.661 109.138 3.521 82.534 o
-4 -8 -2 159.001 158.439 5.131 41.407 o
-4 -8 -1 35.835 36.045 3.433 100.789 o
-4 -7 -20 67.738 72.042 5.658 38.023 o
-4 -7 -19 149.097 154.117 7.667 20.432 o
-4 -7 -18 17.473 17.959 3.743 89.279 o
-4 -7 -17 64.353 63.954 4.185 66.609 o
-4 -7 -16 25.886 25.824 3.643 92.348 o
-4 -7 -15 36.478 34.967 3.794 83.803 o
-4 -7 -14 81.922 89.248 5.063 45.957 o
-4 -7 -13 52.618 58.062 4.150 68.723 o
-4 -7 -12 207.810 209.670 5.251 37.889 o
-4 -7 -11 29.975 26.760 2.031 259.254 o
-4 -7 -10 48.225 49.405 2.237 199.816 o
-4 -7 -9 234.435 250.814 5.353 35.644 o
-4 -7 -8 324.492 334.099 7.204 20.683 o
-4 -7 -7 111.791 112.944 3.438 84.709 o
-4 -7 -6 12.013 9.376 1.857 342.947 o
-4 -7 -5 114.752 111.671 3.367 87.175 o
-4 -7 -4 142.887 140.959 4.091 61.187 o
-4 -7 -3 471.143 468.724 9.946 11.277 o
-4 -7 -2 3.202 3.326 1.551 518.593 o
-4 -7 -1 409.950 421.423 7.621 18.000 o
-4 -6 -21 8.276 8.703 3.323 114.952 o
-4 -6 -20 129.606 128.623 5.937 33.031 o
-4 -6 -19 79.032 84.410 7.282 23.382 o
-4 -6 -18 196.538 205.708 8.342 17.086 o
-4 -6 -17 28.102 32.015 4.232 69.032 o
-4 -6 -16 2.025 2.350 2.400 222.894 o
-4 -6 -15 298.904 308.396 10.309 11.170 o
-4 -6 -14 237.097 255.905 9.613 12.944 o
-4 -6 -13 243.856 242.922 7.431 20.573 o
-4 -6 -12 64.395 63.514 2.995 118.637 o
-4 -6 -11 72.924 73.579 3.675 82.361 o
-4 -6 -10 19.984 20.532 1.908 305.209 o
-4 -6 -9 260.922 263.943 5.235 36.126 o
-4 -6 -8 145.654 152.144 3.546 75.294 o
-4 -6 -7 118.447 117.884 3.004 102.048 o
-4 -6 -6 54.534 55.336 2.016 225.871 o
-4 -6 -5 239.634 238.773 4.651 44.178 o
-4 -6 -4 221.706 209.189 4.270 51.453 o
-4 -6 -3 29.306 27.549 2.351 202.799 o
-4 -6 -2 599.174 599.357 10.106 10.514 o
-4 -6 -1 2132.290 2146.840 31.825 1.161 o
-4 -5 -22 33.351 34.691 6.471 30.264 o
-4 -5 -21 110.175 114.551 4.991 45.713 o
-4 -5 -20 2.439 1.374 2.643 184.244 o
-4 -5 -19 120.402 124.854 5.680 35.983 o
-4 -5 -18 33.482 33.388 3.469 99.471 o
-4 -5 -17 199.199 196.235 6.994 23.495 o
-4 -5 -16 83.063 90.939 4.524 56.154 o
-4 -5 -15 166.195 157.960 7.210 22.713 o
-4 -5 -14 397.550 405.779 9.790 11.868 o
-4 -5 -13 325.542 345.502 9.686 12.381 o
-4 -5 -12 506.987 517.154 10.456 10.215 o
-4 -5 -11 170.551 172.600 4.299 54.264 o
-4 -5 -10 75.835 77.313 2.712 133.606 o
-4 -5 -9 12.842 13.434 1.550 463.947 o
-4 -5 -8 367.457 371.922 6.385 24.426 o
-4 -5 -7 475.126 472.624 7.723 17.079 o
-4 -5 -6 180.981 181.703 3.615 68.888 o
-4 -5 -5 80.886 79.380 2.252 171.754 o
-4 -5 -4 62.524 64.355 2.053 210.750 o
-4 -5 -3 96.510 93.448 2.451 144.633 o
-4 -5 -2 66.522 65.002 1.861 236.088 o
-4 -5 -1 11.710 11.876 1.031 914.754 o
-4 -4 -23 73.902 58.461 4.700 53.627 o
-4 -4 -22 9.806 10.388 2.936 145.494 o
-4 -4 -21 26.641 22.724 3.689 90.298 o
-4 -4 -20 33.934 37.416 3.981 76.726 o
-4 -4 -19 165.957 173.775 6.860 24.772 o
-4 -4 -18 131.726 140.540 5.976 32.498 o
-4 -4 -17 194.249 210.494 7.409 21.183 o
-4 -4 -16 99.814 95.642 5.274 42.053 o
-4 -4 -15 661.220 645.797 14.275 5.707 o
-4 -4 -14 225.989 223.411 6.270 27.878 o
-4 -4 -13 251.702 251.343 6.096 28.634 o
-4 -4 -12 11.966 13.584 1.867 336.056 o
-4 -4 -11 236.785 239.265 5.413 35.098 o
-4 -4 -10 99.296 101.313 3.156 99.319 o
-4 -4 -9 432.325 438.572 8.324 15.433 o
-4 -4 -8 35.570 36.472 1.914 272.793 o
-4 -4 -7 57.004 56.548 2.900 127.851 o
-4 -4 -6 1268.860 1260.900 18.061 3.426 o
-4 -4 -5 144.376 141.304 3.677 71.964 o
-4 -4 -4 83.880 84.132 2.435 152.167 o
-4 -4 -3 416.335 407.520 6.951 20.820 o
-4 -4 -2 90.177 84.996 3.455 88.436 o
-4 -4 -1 1758.640 1744.400 26.069 1.708 o
-4 -3 -24 1.272 -0.757 2.557 197.863 o
-4 -3 -23 16.297 14.177 2.660 171.944 o
-4 -3 -22 57.111 57.595 3.953 74.688 o
-4 -3 -21 23.941 19.055 3.046 130.427 o
-4 -3 -20 230.683 226.708 8.129 17.667 o
-4 -3 -19 110.762 111.450 5.844 34.516 o
-4 -3 -18 14.856 15.388 2.748 162.159 o
-4 -3 -17 197.801 208.575 6.497 26.678 o
-4 -3 -16 259.533 266.446 8.588 15.777 o
-4 -3 -15 196.557 200.234 5.990 30.757 o
-4 -3 -14 25.085 24.158 2.465 190.022 o
-4 -3 -13 771.456 781.926 13.865 5.872 o
-4 -3 -12 184.957 187.503 5.178 39.660 o
-4 -3 -11 327.128 322.385 6.757 22.997 o
-4 -3 -10 909.697 911.878 15.660 4.633 o
-4 -3 -9 996.851 986.599 15.623 4.587 o
-4 -3 -8 213.847 215.119 4.996 40.762 o
-4 -3 -7 1708.270 1723.540 27.813 1.524 o
-4 -3 -6 320.513 323.448 6.172 26.635 o
-4 -3 -5 35.651 34.005 2.175 223.726 o
-4 -3 -4 320.354 321.414 6.705 23.359 o
-4 -3 -3 1124.050 1128.400 18.982 3.200 o
-4 -3 -2 364.206 355.334 7.222 20.204 o
-4 -3 -1 134.117 121.725 3.839 68.999 o
-4 -2 -24 79.046 77.284 4.409 59.385 o
-4 -2 -23 1.478 2.706 3.474 107.052 o
-4 -2 -22 7.526 6.464 3.286 117.875 o
-4 -2 -21 64.112 67.112 5.615 38.715 o
-4 -2 -20 80.166 82.407 5.023 46.805 o
-4 -2 -19 28.981 29.911 3.636 91.994 o
-4 -2 -18 161.792 163.588 6.673 26.137 o
-4 -2 -17 78.562 81.079 4.747 51.943 o
-4 -2 -16 252.456 255.568 6.499 25.721 o
-4 -2 -15 98.077 99.694 3.503 84.642 o
-4 -2 -14 363.574 365.965 7.104 20.713 o
-4 -2 -13 6.613 4.560 1.633 456.104 o
-4 -2 -12 369.506 382.949 7.227 20.036 o
-4 -2 -11 387.827 400.518 7.952 16.976 o
-4 -2 -10 223.465 226.952 5.231 37.515 o
-4 -2 -9 256.388 260.790 5.718 31.593 o
-4 -2 -8 130.894 127.512 4.002 64.632 o
-4 -2 -7 513.630 515.944 9.760 11.471 o
-4 -2 -6 295.449 290.048 6.260 26.582 o
-4 -2 -5 258.971 256.932 5.368 34.877 o
-4 -2 -4 585.976 570.704 10.560 9.828 o
-4 -2 -3 55.885 56.239 2.544 158.482 o
-4 -2 -2 211.653 220.324 5.651 33.437 o
-4 -2 -1 552.720 543.730 11.106 9.100 o
-4 -1 -24 185.551 183.643 6.962 23.883 o
-4 -1 -23 1.993 2.151 3.104 133.892 o
-4 -1 -22 166.554 179.698 6.681 25.934 o
-4 -1 -21 134.483 144.034 5.871 33.463 o
-4 -1 -20 13.921 11.138 2.973 140.586 o
-4 -1 -19 33.124 39.309 3.556 94.650 o
-4 -1 -18 278.570 287.080 8.489 15.972 o
-4 -1 -17 171.498 178.296 5.024 42.194 o
-4 -1 -16 333.994 337.705 6.831 22.458 o
-4 -1 -15 262.657 258.626 5.295 35.519 o
-4 -1 -14 183.493 192.570 4.624 47.497 o
-4 -1 -13 610.043 625.156 9.479 11.606 o
-4 -1 -12 834.351 849.796 12.218 7.172 o
-4 -1 -11 173.679 177.171 3.763 65.822 o
-4 -1 -10 37.843 38.930 1.903 271.150 o
-4 -1 -9 163.636 161.335 4.931 44.042 o
-4 -1 -8 16.715 16.869 1.752 362.645 o
-4 -1 -7 1822.830 1831.890 27.459 1.547 o
-4 -1 -6 422.886 419.731 7.096 20.065 o
-4 -1 -5 132.799 135.794 3.433 81.176 o
-4 -1 -4 301.066 299.121 5.786 29.930 o
-4 -1 -3 685.575 688.774 10.602 9.448 o
-4 -1 -2 56.189 58.138 2.249 190.776 o
-4 -1 -1 64.357 61.528 2.187 192.770 o
-3 -13 -3 4.905 4.203 4.928 53.147 o
-3 -13 -2 151.151 165.638 21.936 2.671 o
-3 -13 -1 15.815 23.401 5.423 43.328 o
-3 -12 -10 15.132 11.059 2.523 191.388 o
-3 -12 -9 81.477 80.868 14.158 6.397 o
-3 -12 -8 82.223 87.624 4.345 60.440 o
-3 -12 -7 54.334 49.464 3.050 118.916 o
-3 -12 -6 31.645 24.897 2.724 156.152 o
-3 -12 -5 55.768 49.015 5.936 35.202 o
-3 -12 -4 117.997 104.661 9.610 13.540 o
-3 -12 -3 91.749 100.638 7.631 21.223 o
-3 -12 -2 2.429 3.597 4.289 70.242 o
-3 -12 -1 77.928 83.443 6.895 25.960 o
-3 -11 -14 177.617 176.753 33.493 1.152 o
-3 -11 -13 117.315 133.710 6.754 26.249 o
-3 -11 -12 39.656 44.290 4.736 54.812 o
-3 -11 -11 37.852 36.767 3.679 88.416 o
-3 -11 -10 246.684 260.347 15.311 5.352 o
-3 -11 -9 35.517 36.928 3.080 122.664 o
-3 -11 -8 9.394 7.775 2.179 258.862 o
-3 -11 -7 133.309 138.759 5.795 34.322 o
-3 -11 -6 55.523 55.394 4.229 66.286 o
-3 -11 -5 30.253 33.775 4.013 76.097 o
-3 -11 -4 40.345 39.294 2.216 211.664 o
-3 -11 -3 17.364 13.986 2.261 231.549 o
-3 -11 -2 38.986 39.300 2.894 135.696 o
-3 -11 -1 284.311 285.713 13.539 6.740 o
-3 -10 -17 8.697 6.715 2.998 140.654 o
-3 -10 -16 14.927 11.547 3.200 121.773 o
-3 -10 -15 32.379 35.456 3.411 102.589 o
-3 -10 -14 93.567 85.927 17.348 4.274 o
-3 -10 -13 28.987 24.473 3.704 89.191 o
-3 -10 -12 7.342 7.170 3.398 110.313 o
-3 -10 -11 14.652 13.041 2.611 179.227 o
-3 -10 -10 61.947 63.389 3.279 102.424 o
-3 -10 -9 88.150 88.887 3.731 77.922 o
-3 -10 -8 32.117 33.904 2.716 154.977 o
-3 -10 -7 22.762 20.618 2.380 204.969 o
-3 -10 -6 106.161 100.232 5.302 41.405 o
-3 -10 -5 144.511 143.327 5.079 42.789 o
-3 -10 -4 129.794 126.574 4.971 45.160 o
-3 -10 -3 92.164 95.565 4.475 56.638 o
-3 -10 -2 357.828 352.493 8.224 16.322 o
-3 -10 -1 94.171 93.963 4.668 52.524 o
-3 -9 -19 12.085 15.136 3.048 133.979 o
-3 -9 -18 163.883 167.427 6.109 30.508 o
-3 -9 -17 131.082 131.577 5.834 34.029 o
-3 -9 -16 11.379 13.684 2.989 139.531 o
-3 -9 -15 1.412 1.358 2.514 204.113 o
-3 -9 -14 10.725 9.637 2.648 177.170 o
-3 -9 -13 80.897 74.569 3.586 84.869 o
-3 -9 -12 102.801 99.837 3.942 69.389 o
-3 -9 -11 114.643 114.943 3.714 74.711 o
-3 -9 -10 22.033 18.756 2.418 200.217 o
-3 -9 -9 415.427 419.058 12.140 8.038 o
-3 -9 -8 10.902 10.386 1.828 354.147 o
-3 -9 -7 48.206 48.650 2.324 188.651 o
-3 -9 -6 55.702 54.671 2.082 215.057 o
-3 -9 -5 356.152 355.052 6.807 22.296 o
-3 -9 -4 93.556 89.850 3.450 87.903 o
-3 -9 -3 273.024 281.025 5.325 34.741 o
-3 -9 -2 247.090 245.498 5.948 29.932 o
-3 -9 -1 61.846 63.349 2.755 136.524 o
-3 -8 -21 47.517 52.732 4.861 51.650 o
-3 -8 -20 47.206 54.307 4.563 58.102 o
-3 -8 -19 128.634 140.748 8.662 16.395 o
-3 -8 -18 58.801 57.259 4.261 65.076 o
-3 -8 -17 33.882 36.206 3.626 91.379 o
-3 -8 -16 47.864 45.758 3.637 88.481 o
-3 -8 -15 85.826 82.794 2.983 112.616 o
-3 -8 -14 23.884 24.205 1.952 286.008 o
-3 -8 -13 6.282 5.573 1.558 497.519 o
-3 -8 -12 104.321 100.499 2.986 107.043 o
-3 -8 -11 4.992 4.346 1.303 704.890 o
-3 -8 -10 625.002 627.006 10.333 10.047 o
-3 -8 -9 154.081 156.402 3.844 65.984 o
-3 -8 -8 12.753 13.478 1.362 577.508 o
-3 -8 -7 113.621 116.286 3.175 95.035 o
-3 -8 -6 228.567 229.146 4.648 44.784 o
-3 -8 -5 300.171 319.395 5.934 28.642 o
-3 -8 -4 757.673 774.517 16.733 4.211 o
-3 -8 -3 401.602 402.866 10.485 10.508 o
-3 -8 -2 59.258 57.103 2.137 203.915 o
-3 -8 -1 186.538 183.661 4.385 51.627 o
-3 -7 -22 44.165 43.733 3.964 76.109 o
-3 -7 -21 16.809 18.061 3.513 100.942 o
-3 -7 -20 153.627 162.830 6.491 27.568 o
-3 -7 -19 3.890 5.800 2.847 157.500 o
-3 -7 -18 17.558 15.712 2.882 147.189 o
-3 -7 -17 130.376 147.570 5.733 34.950 o
-3 -7 -16 288.193 291.427 7.740 18.707 o
-3 -7 -15 102.427 105.233 3.338 90.372 o
-3 -7 -14 382.234 375.417 7.412 19.172 o
-3 -7 -13 128.398 134.380 3.936 66.289 o
-3 -7 -12 85.426 83.072 2.737 128.387 o
-3 -7 -11 988.098 969.243 20.882 2.737 o
-3 -7 -10 527.579 524.527 9.840 11.265 o
-3 -7 -9 332.029 333.789 5.703 29.795 o
-3 -7 -8 20.300 20.110 1.436 484.684 o
-3 -7 -7 129.199 137.465 3.673 73.602 o
-3 -7 -6 17.014 16.129 1.253 624.724 o
-3 -7 -5 559.296 578.732 10.630 9.763 o
-3 -7 -4 32.992 33.486 2.316 203.563 o
-3 -7 -3 386.183 401.356 8.678 14.668 o
-3 -7 -2 61.097 60.419 2.202 193.109 o
-3 -7 -1 232.426 231.353 4.883 41.414 o
-3 -6 -23 0.839 -1.719 2.785 167.011 o
-3 -6 -22 4.727 4.444 2.736 170.237 o
-3 -6 -21 54.336 57.390 4.923 50.060 o
-3 -6 -20 29.084 28.109 3.209 116.206 o
-3 -6 -19 146.694 158.525 6.991 24.207 o
-3 -6 -18 5.893 8.691 2.804 160.900 o
-3 -6 -17 256.744 266.960 8.351 16.600 o
-3 -6 -16 197.670 203.773 5.905 31.460 o
-3 -6 -15 351.554 352.960 7.173 20.541 o
-3 -6 -14 85.146 83.434 2.886 118.562 o
-3 -6 -13 145.741 144.118 4.016 62.690 o
-3 -6 -12 277.324 273.136 7.175 21.459 o
-3 -6 -11 138.251 133.617 2.999 97.634 o
-3 -6 -10 428.578 419.554 6.373 23.557 o
-3 -6 -9 776.472 773.097 10.667 9.101 o
-3 -6 -8 18.105 19.733 1.921 304.882 o
-3 -6 -7 475.465 472.886 7.578 17.593 o
-3 -6 -6 630.972 622.382 10.724 9.439 o
-3 -6 -5 140.398 132.776 3.083 93.763 o
-3 -6 -4 356.882 339.881 11.017 9.755 o
-3 -6 -3 1844.580 1817.000 29.129 1.390 o
-3 -6 -2 384.603 392.808 10.026 11.431 o
-3 -6 -1 214.400 210.162 4.532 47.402 o
-3 -5 -24 57.874 61.063 4.165 67.767 o
-3 -5 -23 41.739 41.796 3.673 87.912 o
-3 -5 -22 37.973 35.090 3.367 104.150 o
-3 -5 -21 74.287 73.846 4.041 69.740 o
-3 -5 -20 287.262 297.165 11.280 9.492 o
-3 -5 -19 74.228 78.872 4.656 54.042 o
-3 -5 -18 0.628 2.231 2.273 249.641 o
-3 -5 -17 558.938 587.065 15.305 5.105 o
-3 -5 -16 793.125 792.728 15.221 4.968 o
-3 -5 -15 52.613 56.238 2.522 162.008 o
-3 -5 -14 200.304 199.701 4.421 50.023 o
-3 -5 -13 83.510 82.273 3.171 102.791 o
-3 -5 -12 405.551 411.118 6.786 21.689 o
-3 -5 -11 80.703 78.123 2.259 171.383 o
-3 -5 -10 254.018 252.270 4.546 44.909 o
-3 -5 -9 267.746 273.762 6.177 27.645 o
-3 -5 -8 21.638 20.383 1.217 610.810 o
-3 -5 -7 70.070 68.788 2.003 210.697 o
-3 -5 -6 205.428 205.652 3.998 57.510 o
-3 -5 -5 1024.020 1010.970 17.189 3.868 o
-3 -5 -4 245.851 244.312 4.491 46.155 o
-3 -5 -3 841.499 827.395 13.430 6.125 o
-3 -5 -2 270.008 261.674 5.557 32.782 o
-3 -5 -1 532.339 535.687 10.241 10.506 o
-3 -4 -25 24.486 22.795 3.179 119.803 o
-3 -4 -24 91.258 92.842 4.758 50.945 o
-3 -4 -23 34.242 32.403 3.772 85.117 o
-3 -4 -22 226.410 240.031 8.266 17.130 o
-3 -4 -21 218.469 226.386 7.276 21.614 o
-3 -4 -20 114.210 117.732 4.764 49.366 o
-3 -4 -19 83.142 83.339 3.394 92.107 o
-3 -4 -18 114.654 122.221 4.742 49.640 o
-3 -4 -17 57.566 59.006 3.852 78.095 o
-3 -4 -16 104.993 103.432 3.163 97.892 o
-3 -4 -15 307.019 315.982 6.148 27.025 o
-3 -4 -14 199.659 207.138 4.546 47.831 o
-3 -4 -13 261.821 261.140 4.867 40.303 o
-3 -4 -12 813.746 801.376 11.945 7.502 o
-3 -4 -11 253.342 243.327 4.511 45.601 o
-3 -4 -10 172.301 167.981 3.445 75.052 o
-3 -4 -9 217.777 215.741 4.031 55.868 o
-3 -4 -8 1580.900 1533.180 19.916 2.786 o
-3 -4 -7 751.577 743.099 10.968 8.773 o
-3 -4 -6 181.376 182.565 3.523 71.306 o
-3 -4 -5 124.759 124.711 2.701 115.832 o
-3 -4 -4 742.020 717.162 10.547 9.390 o
-3 -4 -3 7.712 7.949 0.996 1057.240 o
-3 -4 -2 560.622 550.157 9.322 12.186 o
-3 -4 -1 111.555 109.401 2.888 110.015 o
-3 -3 -26 53.882 56.688 4.075 70.994 o
-3 -3 -25 9.974 4.139 2.384 218.996 o
-3 -3 -24 0.838 3.375 2.324 238.085 o
-3 -3 -23 5.138 3.609 2.218 256.623 o
-3 -3 -22 21.493 21.633 2.573 178.494 o
-3 -3 -21 276.011 279.889 7.026 22.216 o
-3 -3 -20 109.064 114.005 4.099 64.097 o
-3 -3 -19 112.177 119.474 5.250 41.686 o
-3 -3 -18 241.625 237.209 6.747 24.361 o
-3 -3 -17 143.454 152.717 5.105 42.315 o
-3 -3 -16 0.064 -0.091 1.718 439.847 o
-3 -3 -15 114.533 119.436 3.284 90.066 o
-3 -3 -14 342.109 350.316 6.539 23.931 o
-3 -3 -13 443.564 448.645 7.349 18.747 o
-3 -3 -12 1361.280 1358.890 19.194 3.046 o
-3 -3 -11 850.443 844.392 12.443 6.944 o
-3 -3 -10 1162.040 1159.900 18.994 3.182 o
-3 -3 -9 723.516 720.099 10.660 9.262 o
-3 -3 -8 701.323 689.099 10.220 9.995 o
-3 -3 -7 1401.170 1378.240 20.678 2.665 o
-3 -3 -6 224.099 218.389 4.310 50.440 o
-3 -3 -5 205.467 207.261 4.120 55.034 o
-3 -3 -4 291.690 284.302 5.753 30.481 o
-3 -3 -3 264.092 264.101 5.432 34.060 o
-3 -3 -2 287.498 282.948 6.177 27.310 o
-3 -3 -1 554.452 541.033 10.555 9.929 o
-3 -2 -26 18.777 19.280 2.922 142.452 o
-3 -2 -25 207.492 215.730 6.909 23.827 o
-3 -2 -24 30.211 30.887 3.163 118.787 o
-3 -2 -23 14.090 17.157 2.810 155.370 o
-3 -2 -22 285.192 280.182 7.883 18.176 o
-3 -2 -21 15.672 15.903 3.163 123.878 o
-3 -2 -20 68.602 66.127 4.023 71.036 o
-3 -2 -19 145.958 156.680 5.723 34.650 o
-3 -2 -18 344.626 355.690 9.083 13.793 o
-3 -2 -17 62.486 62.559 3.892 76.039 o
-3 -2 -16 22.474 23.286 2.181 238.309 o
-3 -2 -15 204.665 213.957 5.480 35.381 o
-3 -2 -14 941.803 949.767 16.115 4.382 o
-3 -2 -13 79.767 78.098 2.751 129.606 o
-3 -2 -12 213.410 211.185 4.758 44.045 o
-3 -2 -11 1456.670 1436.260 23.302 2.143 o
-3 -2 -10 86.576 82.821 2.636 135.321 o
-3 -2 -9 1452.180 1435.530 23.252 2.152 o
-3 -2 -8 456.693 445.790 8.117 15.942 o
-3 -2 -7 7.239 6.854 1.300 681.000 o
-3 -2 -6 399.275 393.737 8.154 16.244 o
-3 -2 -5 69.188 66.218 2.342 171.038 o
-3 -2 -4 17.040 15.645 1.621 414.446 o
-3 -2 -3 3462.410 3469.250 58.774 0.354 o
-3 -2 -2 1550.520 1586.590 27.932 1.528 o
-3 -2 -1 612.036 595.651 11.470 8.474 o
-3 -1 -26 59.455 59.915 3.789 80.207 o
-3 -1 -25 118.510 119.638 4.818 48.199 o
-3 -1 -24 15.681 13.145 2.646 174.282 o
-3 -1 -23 66.813 69.598 3.671 83.402 o
-3 -1 -22 171.765 176.102 4.909 43.850 o
-3 -1 -21 50.612 52.751 3.257 106.539 o
-3 -1 -20 244.782 241.374 6.502 25.877 o
-3 -1 -19 108.706 110.537 3.765 73.818 o
-3 -1 -18 308.085 330.042 7.153 21.077 o
-3 -1 -17 616.583 631.613 11.677 8.184 o
-3 -1 -16 236.433 239.160 4.859 41.483 o
-3 -1 -15 96.133 92.719 2.821 118.977 o
-3 -1 -14 33.646 34.033 1.771 311.611 o
-3 -1 -13 225.649 229.360 4.259 50.982 o
-3 -1 -12 22.189 23.063 1.595 402.025 o
-3 -1 -11 59.755 62.856 2.241 188.319 o
-3 -1 -10 309.108 304.354 5.363 33.368 o
-3 -1 -9 405.539 409.032 6.695 22.151 o
-3 -1 -8 290.987 294.555 5.942 28.912 o
-3 -1 -7 370.221 363.844 6.951 21.401 o
-3 -1 -6 97.036 94.502 2.750 122.993 o
-3 -1 -5 959.387 957.970 15.888 4.482 o
-3 -1 -4 296.770 296.548 5.423 33.142 o
-3 -1 -3 291.813 294.602 5.383 33.631 o
-3 -1 -2 847.349 864.244 13.360 6.158 o
-3 -1 -1 574.980 576.190 8.767 13.351 o
-2 -13 -9 58.797 62.275 10.281 12.073 o
-2 -13 -8 129.570 90.910 11.410 9.701 o
-2 -13 -7 2.362 0.613 6.919 27.087 o
-2 -13 -6 57.368 63.109 9.790 13.293 o
-2 -13 -5 22.167 13.275 6.969 26.419 o
-2 -13 -4 68.014 69.701 6.937 25.844 o
-2 -13 -3 21.284 23.386 5.462 42.560 o
-2 -13 -2 103.564 105.422 16.047 4.979 o
-2 -13 -1 2.048 6.965 5.006 51.589 o
-2 -12 -13 5.640 5.167 2.387 221.430 o
-2 -12 -12 7.935 7.621 2.247 245.630 o
-2 -12 -11 193.487 206.741 7.842 19.142 o
-2 -12 -10 142.207 143.968 5.658 35.554 o
-2 -12 -9 141.129 145.162 13.054 7.424 o
-2 -12 -8 142.756 130.906 12.220 8.448 o
-2 -12 -7 43.239 41.027 5.275 44.571 o
-2 -12 -6 115.685 115.539 7.555 21.391 o
-2 -12 -5 9.746 11.775 5.889 37.101 o
-2 -12 -4 2.426 6.711 4.366 67.693 o
-2 -12 -3 32.333 32.941 5.432 42.563 o
-2 -12 -2 96.210 116.933 7.761 20.462 o
-2 -12 -1 58.374 55.340 8.540 17.381 o
-2 -11 -16 300.086 312.417 12.125 8.268 o
-2 -11 -15 37.767 33.361 4.038 74.565 o
-2 -11 -14 14.164 14.753 3.127 127.087 o
-2 -11 -13 219.849 221.736 14.894 5.671 o
-2 -11 -12 95.935 100.491 5.398 40.364 o
-2 -11 -11 27.819 26.250 2.995 132.430 o
-2 -11 -10 78.390 81.290 12.906 7.681 o
-2 -11 -9 5.813 5.693 1.842 363.904 o
-2 -11 -8 145.772 145.810 5.066 42.900 o
-2 -11 -7 82.140 81.608 3.079 108.005 o
-2 -11 -6 64.823 51.419 4.663 55.008 o
-2 -11 -5 145.033 155.460 7.471 21.461 o
-2 -11 -4 202.819 210.611 7.801 19.252 o
-2 -11 -3 76.265 69.531 5.484 40.114 o
-2 -11 -2 68.181 63.881 4.506 58.061 o
-2 -11 -1 22.689 19.604 2.846 148.279 o
-2 -10 -19 77.207 83.632 5.249 43.264 o
-2 -10 -18 16.747 15.201 3.449 104.791 o
-2 -10 -17 6.758 2.851 3.095 133.279 o
-2 -10 -16 96.039 106.135 5.564 38.129 o
-2 -10 -15 91.003 98.310 4.349 59.498 o
-2 -10 -14 9.158 9.844 2.731 167.722 o
-2 -10 -13 78.046 79.540 4.977 47.724 o
-2 -10 -12 140.878 151.060 6.388 28.625 o
-2 -10 -11 70.183 65.165 3.023 115.386 o
-2 -10 -10 155.715 151.803 3.648 71.357 o
-2 -10 -9 111.684 108.663 4.420 56.458 o
-2 -10 -8 4.457 4.066 1.024 1100.840 o
-2 -10 -7 105.508 107.141 3.800 73.169 o
-2 -10 -6 47.278 49.159 1.851 265.179 o
-2 -10 -5 119.427 116.201 4.097 63.372 o
-2 -10 -4 149.438 146.508 4.505 51.978 o
-2 -10 -3 103.224 93.472 5.298 41.634 o
-2 -10 -2 1.390 0.330 0.903 1534.520 o
-2 -10 -1 271.269 260.348 11.627 9.021 o
-2 -9 -21 3.533 4.067 3.490 105.608 o
-2 -9 -20 24.917 27.825 4.036 76.010 o
-2 -9 -19 282.368 290.785 10.767 10.364 o
-2 -9 -18 59.805 58.235 3.906 76.005 o
-2 -9 -17 70.344 71.368 3.457 91.860 o
-2 -9 -16 19.050 17.946 2.363 211.028 o
-2 -9 -15 37.798 38.805 2.645 159.030 o
-2 -9 -14 78.311 80.916 3.260 99.276 o
-2 -9 -13 1.531 0.236 1.462 598.257 o
-2 -9 -12 14.789 14.888 1.551 454.686 o
-2 -9 -11 58.684 62.088 2.198 194.531 o
-2 -9 -10 90.621 93.022 2.669 130.298 o
-2 -9 -9 468.984 470.769 8.388 15.003 o
-2 -9 -8 73.467 74.037 3.356 95.898 o
-2 -9 -7 200.374 200.115 4.177 54.402 o
-2 -9 -6 490.297 497.779 8.343 14.976 o
-2 -9 -5 93.669 99.431 2.566 135.826 o
-2 -9 -4 44.362 41.708 1.634 324.394 o
-2 -9 -3 15.199 15.734 1.180 697.936 o
-2 -9 -2 113.248 109.921 4.609 52.464 o
-2 -9 -1 278.310 268.812 7.151 21.590 o
-2 -8 -22 2.244 3.735 3.227 123.694 o
-2 -8 -21 20.308 20.276 3.319 111.640 o
-2 -8 -20 93.287 94.685 4.595 54.042 o
-2 -8 -19 312.914 351.122 10.913 9.995 o
-2 -8 -18 32.442 30.757 2.821 145.386 o
-2 -8 -17 105.000 110.615 4.342 58.523 o
-2 -8 -16 55.601 57.999 2.620 150.962 o
-2 -8 -15 10.687 9.785 1.757 381.555 o
-2 -8 -14 58.062 57.272 2.388 173.541 o
-2 -8 -13 202.793 207.010 5.441 35.908 o
-2 -8 -12 293.577 296.827 5.985 28.528 o
-2 -8 -11 83.969 86.899 2.417 153.149 o
-2 -8 -10 446.178 448.424 7.067 19.897 o
-2 -8 -9 529.500 540.114 8.213 15.074 o
-2 -8 -8 652.080 652.551 10.239 10.111 o
-2 -8 -7 423.182 419.669 8.348 15.446 o
-2 -8 -6 61.280 57.351 2.255 187.389 o
-2 -8 -5 349.138 351.852 6.223 25.754 o
-2 -8 -4 609.227 612.034 9.866 10.897 o
-2 -8 -3 351.071 352.337 5.659 29.669 o
-2 -8 -2 216.724 211.097 4.214 52.627 o
-2 -8 -1 340.102 339.625 8.029 17.131 o
-2 -7 -24 56.928 52.019 3.901 76.740 o
-2 -7 -23 95.978 89.985 5.739 36.215 o
-2 -7 -22 8.470 9.427 2.775 162.959 o
-2 -7 -21 17.457 16.912 2.779 157.394 o
-2 -7 -20 28.567 32.163 3.315 109.133 o
-2 -7 -19 56.571 63.983 3.838 78.463 o
-2 -7 -18 33.829 37.425 2.580 168.032 o
-2 -7 -17 127.596 137.687 4.307 57.289 o
-2 -7 -16 3.236 4.087 1.761 404.582 o
-2 -7 -15 167.288 169.229 4.232 55.868 o
-2 -7 -14 222.164 225.639 5.023 40.030 o
-2 -7 -13 460.771 473.225 9.580 12.046 o
-2 -7 -12 468.320 477.884 7.642 17.390 o
-2 -7 -11 540.441 545.573 8.458 14.334 o
-2 -7 -10 426.156 424.080 6.392 23.456 o
-2 -7 -9 131.015 131.775 2.687 114.435 o
-2 -7 -8 482.474 481.024 7.338 18.414 o
-2 -7 -7 262.840 255.524 4.578 44.099 o
-2 -7 -6 286.684 283.185 4.841 39.582 o
-2 -7 -5 599.545 600.290 10.216 10.324 o
-2 -7 -4 258.858 264.421 4.797 41.207 o
-2 -7 -3 468.232 464.658 8.595 14.432 o
-2 -7 -2 653.636 655.123 15.957 4.666 o
-2 -7 -1 77.513 75.212 2.037 199.037 o
-2 -6 -25 58.060 62.290 4.126 68.860 o
-2 -6 -24 9.884 11.097 2.934 145.524 o
-2 -6 -23 115.120 115.586 4.918 46.716 o
-2 -6 -22 110.776 114.280 6.567 27.846 o
-2 -6 -21 49.028 50.518 4.299 64.907 o
-2 -6 -20 395.479 408.889 13.051 7.062 o
-2 -6 -19 54.692 53.411 3.199 109.098 o
-2 -6 -18 70.590 78.732 3.506 89.203 o
-2 -6 -17 35.672 35.587 2.358 195.199 o
-2 -6 -16 156.055 164.819 4.716 47.606 o
-2 -6 -15 243.386 244.379 7.550 20.004 o
-2 -6 -14 354.484 360.570 7.734 18.097 o
-2 -6 -13 174.118 173.762 3.619 69.700 o
-2 -6 -12 779.356 795.080 11.778 7.728 o
-2 -6 -11 179.675 180.107 3.581 69.992 o
-2 -6 -10 145.423 145.135 3.413 79.972 o
-2 -6 -9 236.044 238.669 4.207 51.178 o
-2 -6 -8 318.415 319.357 5.228 34.271 o
-2 -6 -7 248.409 245.824 4.148 51.429 o
-2 -6 -6 19.772 19.483 0.985 828.191 o
-2 -6 -5 62.091 63.008 1.991 220.546 o
-2 -6 -4 845.665 851.086 13.886 5.773 o
-2 -6 -3 368.560 363.915 8.765 14.565 o
-2 -6 -2 465.887 463.899 8.128 15.819 o
-2 -6 -1 1546.710 1526.100 23.975 2.020 o
-2 -5 -26 25.020 23.215 3.375 107.022 o
-2 -5 -25 87.860 80.431 4.304 61.314 o
-2 -5 -24 23.582 24.038 4.352 66.029 o
-2 -5 -23 62.182 57.123 3.631 86.271 o
-2 -5 -22 99.739 93.262 4.151 64.061 o
-2 -5 -21 55.195 56.116 4.988 48.829 o
-2 -5 -20 25.867 29.424 2.746 155.164 o
-2 -5 -19 34.097 37.449 3.021 127.296 o
-2 -5 -18 82.757 80.598 3.086 107.610 o
-2 -5 -17 943.455 969.254 17.064 3.957 o
-2 -5 -16 70.186 74.712 2.691 137.349 o
-2 -5 -15 26.598 26.747 1.759 332.435 o
-2 -5 -14 500.904 514.337 8.707 13.903 o
-2 -5 -13 149.738 151.359 3.288 83.440 o
-2 -5 -12 162.284 167.620 3.442 76.160 o
-2 -5 -11 95.158 94.668 2.527 139.054 o
-2 -5 -10 37.303 39.029 1.651 334.227 o
-2 -5 -9 333.628 327.144 5.367 32.603 o
-2 -5 -8 203.018 203.979 3.423 71.190 o
-2 -5 -7 1193.760 1190.790 15.588 4.448 o
-2 -5 -6 2625.330 2621.420 40.095 0.742 o
-2 -5 -5 1479.230 1452.050 18.340 3.244 o
-2 -5 -4 781.837 777.798 11.753 7.764 o
-2 -5 -3 526.533 521.780 8.589 14.094 o
-2 -5 -2 202.220 206.128 4.371 50.652 o
-2 -5 -1 2062.570 2046.360 34.770 0.992 o
-2 -4 -27 81.875 75.120 5.091 45.745 o
-2 -4 -26 46.127 51.122 4.433 61.491 o
-2 -4 -25 65.887 67.691 5.129 45.787 o
-2 -4 -24 34.325 29.989 3.268 111.102 o
-2 -4 -23 164.598 163.173 6.292 28.987 o
-2 -4 -22 11.806 11.068 2.598 182.905 o
-2 -4 -21 77.891 74.769 3.705 80.634 o
-2 -4 -20 62.548 69.846 3.758 80.519 o
-2 -4 -19 133.168 137.313 4.035 63.297 o
-2 -4 -18 546.625 545.235 9.368 12.138 o
-2 -4 -17 586.018 586.785 9.859 11.000 o
-2 -4 -16 32.593 33.310 1.906 280.066 o
-2 -4 -15 104.155 100.660 2.878 112.989 o
-2 -4 -14 257.761 256.588 5.838 30.577 o
-2 -4 -13 861.335 861.249 13.519 6.025 o
-2 -4 -12 188.115 197.711 4.071 57.221 o
-2 -4 -11 145.314 145.625 3.268 85.030 o
-2 -4 -10 296.169 306.561 5.491 32.442 o
-2 -4 -9 659.736 660.583 9.685 11.033 o
-2 -4 -8 273.716 278.818 4.361 46.322 o
-2 -4 -7 275.551 278.740 4.727 41.352 o
-2 -4 -6 1214.930 1205.320 15.632 4.413 o
-2 -4 -5 169.952 166.505 2.798 98.420 o
-2 -4 -4 104.394 100.906 1.941 185.905 o
-2 -4 -3 140.943 140.522 2.620 114.891 o
-2 -4 -2 1734.950 1728.300 26.715 1.637 o
-2 -4 -1 1005.140 995.021 17.440 3.780 o
-2 -3 -27 1.221 -0.221 2.957 148.039 o
-2 -3 -26 164.834 168.804 4.974 43.261 o
-2 -3 -25 149.901 158.051 4.801 46.582 o
-2 -3 -24 49.723 46.531 2.798 139.302 o
-2 -3 -23 98.137 101.471 3.679 78.085 o
-2 -3 -22 251.236 241.355 8.673 15.593 o
-2 -3 -21 131.497 131.635 4.141 61.005 o
-2 -3 -20 158.964 161.540 4.586 49.762 o
-2 -3 -19 222.091 228.639 5.202 37.853 o
-2 -3 -18 358.218 369.474 6.698 22.783 o
-2 -3 -17 819.837 826.491 12.339 7.087 o
-2 -3 -16 95.859 96.034 2.582 134.522 o
-2 -3 -15 175.806 178.724 3.899 62.326 o
-2 -3 -14 3.364 4.214 1.260 765.033 o
-2 -3 -13 260.077 254.262 4.862 40.514 o
-2 -3 -12 376.694 375.060 6.521 23.535 o
-2 -3 -11 299.775 309.308 5.533 31.979 o
-2 -3 -10 2120.440 2130.790 28.998 1.373 o
-2 -3 -9 150.267 148.372 2.911 98.368 o
-2 -3 -8 1876.770 1880.260 25.595 1.746 o
-2 -3 -7 88.388 90.037 2.048 186.711 o
-2 -3 -6 266.968 266.872 4.617 43.238 o
-2 -3 -5 1121.760 1107.950 19.074 3.176 o
-2 -3 -4 510.082 497.865 8.003 15.899 o
-2 -3 -3 2715.460 2697.990 41.363 0.698 o
-2 -3 -2 3147.920 3157.980 52.364 0.444 o
-2 -3 -1 208.087 210.587 5.193 38.555 o
-2 -2 -27 0.587 1.879 2.579 194.312 o
-2 -2 -26 22.411 25.241 3.082 127.203 o
-2 -2 -25 77.058 78.905 3.845 75.526 o
-2 -2 -24 64.311 66.308 3.498 91.171 o
-2 -2 -23 145.844 138.964 5.453 37.894 o
-2 -2 -22 84.142 87.722 3.512 86.684 o
-2 -2 -21 48.772 48.226 2.766 142.018 o
-2 -2 -20 217.066 211.745 5.717 32.779 o
-2 -2 -19 1183.890 1194.380 24.945 1.935 o
-2 -2 -18 152.772 148.595 3.588 73.543 o
-2 -2 -17 390.082 390.191 6.960 21.073 o
-2 -2 -16 32.907 34.402 2.637 162.798 o
-2 -2 -15 331.154 333.192 6.507 24.327 o
-2 -2 -14 18.185 18.025 1.523 452.297 o
-2 -2 -13 26.087 24.436 1.577 397.517 o
-2 -2 -12 1055.860 1077.360 17.630 3.677 o
-2 -2 -11 183.614 184.900 3.697 66.452 o
-2 -2 -10 505.621 507.689 8.214 15.259 o
-2 -2 -9 238.042 239.551 5.856 30.904 o
-2 -2 -8 1566.000 1586.040 29.557 1.376 o
-2 -2 -7 752.725 734.940 11.237 8.437 o
-2 -2 -6 173.511 174.098 3.344 77.705 o
-2 -2 -5 4484.790 4377.510 58.003 0.353 o
-2 -2 -4 4119.510 4149.120 63.426 0.302 o
-2 -2 -3 1019.860 1022.690 18.044 3.549 o
-2 -2 -2 528.914 551.849 11.398 8.730 o
-2 -2 -1 147.991 152.765 3.649 71.982 o
-2 -1 -28 82.425 73.415 4.710 52.684 o
-2 -1 -27 26.980 27.710 2.997 132.349 o
-2 -1 -26 70.454 70.255 4.339 61.822 o
-2 -1 -25 20.596 18.171 2.558 181.734 o
-2 -1 -24 18.436 14.894 2.389 208.290 o
-2 -1 -23 38.485 33.593 3.043 125.024 o
-2 -1 -22 315.312 324.886 10.572 10.616 o
-2 -1 -21 64.243 60.092 3.158 109.014 o
-2 -1 -20 198.463 197.191 5.478 35.714 o
-2 -1 -19 21.403 20.600 1.993 281.373 o
-2 -1 -18 514.216 515.361 9.023 13.066 o
-2 -1 -17 57.346 55.663 2.587 153.850 o
-2 -1 -16 740.275 742.226 13.138 6.493 o
-2 -1 -15 155.529 155.503 4.077 60.260 o
-2 -1 -14 435.584 432.211 8.272 15.594 o
-2 -1 -13 244.712 241.952 5.269 36.401 o
-2 -1 -12 553.512 553.442 9.967 10.925 o
-2 -1 -11 124.791 127.184 3.047 98.200 o
-2 -1 -10 217.071 224.971 4.369 49.623 o
-2 -1 -9 1301.280 1290.540 19.334 3.032 o
-2 -1 -8 241.323 244.386 4.537 45.649 o
-2 -1 -7 273.719 267.777 4.807 40.582 o
-2 -1 -6 106.812 103.903 2.428 141.184 o
-2 -1 -5 1065.870 1046.360 15.584 4.555 o
-2 -1 -4 1713.380 1699.100 24.777 1.877 o
-2 -1 -3 6432.420 6504.970 85.877 0.163 o
-2 -1 -2 5888.850 5952.450 78.797 0.194 o
-2 -1 -1 2259.540 2330.730 31.325 1.183 o
-1 -14 -4 126.512 118.269 13.471 7.005 o
-1 -14 -3 14.818 11.066 8.613 17.407 o
-1 -14 -2 4.260 0.638 7.582 22.549 o
-1 -14 -1 43.509 43.013 6.815 27.175 o
-1 -13 -11 122.341 112.331 13.373 7.112 o
-1 -13 -10 204.321 219.607 17.740 4.039 o
-1 -13 -9 12.884 8.367 8.097 19.699 o
-1 -13 -8 9.983 5.423 7.533 22.778 o
-1 -13 -7 58.415 74.814 11.189 10.210 o
-1 -13 -6 20.304 17.348 8.490 17.868 o
-1 -13 -5 24.804 20.071 7.876 20.693 o
-1 -13 -4 71.889 80.631 7.508 22.123 o
-1 -13 -3 84.741 74.252 7.252 23.559 o
-1 -13 -2 39.070 48.811 6.509 29.738 o
-1 -13 -1 9.004 12.468 6.159 33.954 o
-1 -12 -15 121.890 115.031 13.630 6.850 o
-1 -12 -14 15.370 13.909 5.275 45.907 o
-1 -12 -13 12.339 14.345 2.373 215.403 o
-1 -12 -12 33.713 29.578 3.300 109.301 o
-1 -12 -11 355.522 365.898 22.550 2.494 o
-1 -12 -10 5.812 10.203 3.987 80.567 o
-1 -12 -9 32.713 27.899 4.507 61.054 o
-1 -12 -8 0.763 0.134 3.723 93.563 o
-1 -12 -7 259.332 293.147 10.761 10.417 o
-1 -12 -6 53.266 50.066 4.212 67.128 o
-1 -12 -5 197.490 213.393 10.869 10.418 o
-1 -12 -4 158.374 167.613 6.989 24.058 o
-1 -12 -3 22.425 24.017 3.652 92.503 o
-1 -12 -2 13.195 13.370 3.509 102.114 o
-1 -12 -1 34.351 25.626 3.760 86.004 o
-1 -11 -18 33.412 35.368 4.548 59.752 o
-1 -11 -17 90.673 85.960 5.917 34.371 o
-1 -11 -16 61.372 68.365 5.210 44.601 o
-1 -11 -15 71.069 73.755 12.244 8.534 o
-1 -11 -14 41.797 41.529 2.797 142.681 o
-1 -11 -13 6.111 7.032 1.704 419.210 o
-1 -11 -12 35.643 39.168 2.093 235.802 o
-1 -11 -11 110.117 116.653 3.850 70.833 o
-1 -11 -10 95.549 99.977 2.711 125.208 o
-1 -11 -9 185.511 180.035 4.367 52.075 o
-1 -11 -8 232.254 242.357 7.016 22.839 o
-1 -11 -7 4.786 7.569 2.309 235.843 o
-1 -11 -6 103.218 108.054 5.235 42.334 o
-1 -11 -5 57.012 54.161 2.475 165.398 o
-1 -11 -4 11.805 12.022 1.722 390.422 o
-1 -11 -3 344.489 331.245 10.423 10.823 o
-1 -11 -2 415.627 399.330 10.896 9.788 o
-1 -11 -1 417.150 424.918 11.822 8.429 o
-1 -10 -20 56.061 53.580 4.955 49.465 o
-1 -10 -19 1.802 -2.594 3.416 110.918 o
-1 -10 -18 36.203 33.991 3.000 128.735 o
-1 -10 -17 86.140 91.091 4.246 62.559 o
-1 -10 -16 25.932 23.481 2.074 256.247 o
-1 -10 -15 173.983 183.710 6.019 31.007 o
-1 -10 -14 49.948 51.375 2.498 166.773 o
-1 -10 -13 3.128 3.434 1.326 699.414 o
-1 -10 -12 29.070 28.524 1.679 350.929 o
-1 -10 -11 1.614 2.126 1.010 1209.720 o
-1 -10 -10 11.802 11.769 1.159 763.770 o
-1 -10 -9 310.749 326.257 5.171 34.910 o
-1 -10 -8 243.008 252.267 4.093 52.483 o
-1 -10 -7 178.531 173.190 3.543 71.412 o
-1 -10 -6 185.985 189.686 7.365 21.562 o
-1 -10 -5 51.892 45.789 2.375 181.117 o
-1 -10 -4 278.793 276.424 5.662 31.545 o
-1 -10 -3 42.611 44.734 2.023 239.529 o
-1 -10 -2 245.553 245.804 10.778 10.460 o
-1 -10 -1 190.603 184.372 6.640 25.912 o
-1 -9 -22 303.756 352.429 13.572 6.666 o
-1 -9 -21 10.084 7.907 2.931 146.291 o
-1 -9 -20 25.043 27.016 3.232 115.642 o
-1 -9 -19 212.686 219.868 11.259 9.713 o
-1 -9 -18 112.909 117.919 3.792 72.291 o
-1 -9 -17 16.211 15.959 2.030 281.519 o
-1 -9 -16 131.333 135.895 3.864 67.953 o
-1 -9 -15 8.375 7.735 1.534 499.209 o
-1 -9 -14 67.081 64.287 2.107 200.352 o
-1 -9 -13 77.364 80.590 2.258 172.519 o
-1 -9 -12 278.831 284.636 5.741 30.800 o
-1 -9 -11 39.383 37.801 1.791 295.333 o
-1 -9 -10 58.055 58.035 1.843 250.542 o
-1 -9 -9 266.369 263.583 4.514 44.714 o
-1 -9 -8 267.131 271.697 4.261 48.215 o
-1 -9 -7 329.816 341.630 5.083 35.151 o
-1 -9 -6 1834.890 1851.390 23.764 1.995 o
-1 -9 -5 93.233 97.239 3.863 72.689 o
-1 -9 -4 476.804 481.248 11.233 9.098 o
-1 -9 -3 233.355 242.566 8.450 16.424 o
-1 -9 -2 228.417 234.803 9.076 14.456 o
-1 -9 -1 623.313 645.223 13.527 6.314 o
-1 -8 -23 397.000 427.341 13.022 7.081 o
-1 -8 -22 93.843 98.693 4.529 55.285 o
-1 -8 -21 174.783 166.151 7.588 20.593 o
-1 -8 -20 75.633 74.130 4.658 54.051 o
-1 -8 -19 79.866 82.439 4.147 65.925 o
-1 -8 -18 83.272 84.259 4.000 69.851 o
-1 -8 -17 145.834 163.264 4.409 53.585 o
-1 -8 -16 100.417 105.096 3.260 94.048 o
-1 -8 -15 128.108 132.404 3.413 82.614 o
-1 -8 -14 68.126 67.805 2.527 153.064 o
-1 -8 -13 350.727 350.529 6.409 24.594 o
-1 -8 -12 124.091 122.905 3.049 98.561 o
-1 -8 -11 62.349 61.614 1.976 223.175 o
-1 -8 -10 293.717 290.263 4.877 38.867 o
-1 -8 -9 325.440 322.326 6.624 23.765 o
-1 -8 -8 78.257 77.573 2.222 176.637 o
-1 -8 -7 689.772 680.092 10.558 9.513 o
-1 -8 -6 445.640 446.358 6.783 21.184 o
-1 -8 -5 530.010 522.378 7.752 16.529 o
-1 -8 -4 1657.500 1646.000 23.797 2.026 o
-1 -8 -3 859.968 882.841 18.140 3.586 o
-1 -8 -2 90.445 92.713 3.006 109.402 o
-1 -8 -1 509.461 514.756 13.572 6.427 o
-1 -7 -25 61.408 57.000 4.148 68.142 o
-1 -7 -24 144.003 139.409 6.729 26.085 o
-1 -7 -23 65.471 60.232 3.863 76.903 o
-1 -7 -22 179.161 194.477 6.159 29.639 o
-1 -7 -21 94.801 86.510 4.151 64.639 o
-1 -7 -20 174.248 183.902 8.418 16.968 o
-1 -7 -19 7.252 7.604 1.974 315.072 o
-1 -7 -18 104.457 107.453 4.887 47.789 o
-1 -7 -17 114.707 116.058 3.475 82.808 o
-1 -7 -16 236.185 231.486 4.920 40.832 o
-1 -7 -15 222.638 214.923 4.602 45.925 o
-1 -7 -14 219.272 218.562 4.290 51.002 o
-1 -7 -13 336.912 332.549 5.734 29.480 o
-1 -7 -12 644.991 648.618 9.855 10.782 o
-1 -7 -11 338.429 336.360 5.638 30.177 o
-1 -7 -10 652.597 652.771 9.145 12.112 o
-1 -7 -9 103.965 100.967 2.189 162.279 o
-1 -7 -8 222.275 230.404 3.983 56.152 o
-1 -7 -7 5.636 7.263 0.997 1098.510 o
-1 -7 -6 1138.490 1132.320 18.113 3.471 o
-1 -7 -5 115.887 114.738 2.617 124.088 o
-1 -7 -4 567.201 568.953 8.935 12.995 o
-1 -7 -3 120.587 121.511 2.738 115.036 o
-1 -7 -2 73.268 70.233 2.769 131.188 o
-1 -7 -1 703.981 643.588 22.987 2.347 o
-1 -6 -26 23.305 21.273 3.492 100.806 o
-1 -6 -25 23.180 21.957 3.300 112.064 o
-1 -6 -24 149.534 154.692 5.690 34.945 o
-1 -6 -23 37.921 43.179 3.510 95.954 o
-1 -6 -22 13.844 15.200 2.857 151.045 o
-1 -6 -21 24.995 33.408 3.033 129.214 o
-1 -6 -20 82.604 84.506 3.966 70.923 o
-1 -6 -19 95.584 99.380 4.879 48.406 o
-1 -6 -18 22.764 22.146 2.029 270.240 o
-1 -6 -17 14.244 14.580 1.775 362.060 o
-1 -6 -16 1072.850 1084.420 16.765 4.006 o
-1 -6 -15 757.427 759.459 13.859 5.897 o
-1 -6 -14 240.647 237.092 4.533 45.867 o
-1 -6 -13 331.132 328.306 5.627 30.456 o
-1 -6 -12 1450.400 1428.170 20.191 2.762 o
-1 -6 -11 148.450 145.232 3.046 93.218 o
-1 -6 -10 68.346 66.769 1.990 214.551 o
-1 -6 -9 684.657 675.446 9.833 10.688 o
-1 -6 -8 2715.120 2678.180 36.092 0.895 o
-1 -6 -7 512.693 510.638 7.591 17.203 o
-1 -6 -6 191.031 188.928 3.270 77.411 o
-1 -6 -5 177.792 175.410 3.912 62.007 o
-1 -6 -4 1693.680 1655.180 23.811 2.018 o
-1 -6 -3 897.216 902.856 13.454 6.026 o
-1 -6 -2 1555.150 1535.610 22.427 2.272 o
-1 -6 -1 450.727 444.914 9.293 12.761 o
-1 -5 -27 31.473 34.726 4.265 67.674 o
-1 -5 -26 8.352 7.573 3.116 130.450 o
-1 -5 -25 50.574 47.332 3.799 81.389 o
-1 -5 -24 33.710 35.168 3.399 103.088 o
-1 -5 -23 21.723 20.319 2.927 140.940 o
-1 -5 -22 130.436 145.434 5.205 41.418 o
-1 -5 -21 4.269 1.430 2.433 215.635 o
-1 -5 -20 12.618 12.620 2.411 209.523 o
-1 -5 -19 233.927 232.733 5.791 31.596 o
-1 -5 -18 256.827 241.003 5.168 37.219 o
-1 -5 -17 770.979 783.325 12.693 6.834 o
-1 -5 -16 561.707 554.572 10.010 10.826 o
-1 -5 -15 503.097 498.442 10.318 10.480 o
-1 -5 -14 76.817 78.591 2.410 158.248 o
-1 -5 -13 11.070 12.021 1.268 664.339 o
-1 -5 -12 220.188 217.770 4.257 51.542 o
-1 -5 -11 6.897 6.664 1.062 973.173 o
-1 -5 -10 13.496 14.269 1.146 749.761 o
-1 -5 -9 11.221 11.421 1.033 920.801 o
-1 -5 -8 25.330 25.801 1.062 682.064 o
-1 -5 -7 106.659 107.977 2.099 167.596 o
-1 -5 -6 1667.590 1671.960 21.451 2.423 o
-1 -5 -5 694.808 685.296 9.176 11.865 o
-1 -5 -4 1274.840 1272.620 17.323 3.675 o
-1 -5 -3 11.543 12.387 0.720 1481.310 o
-1 -5 -2 679.201 681.499 10.033 10.354 o
-1 -5 -1 1231.460 1220.360 22.165 2.396 o
-1 -4 -27 87.156 90.023 4.737 51.577 o
-1 -4 -26 226.063 224.432 12.964 7.404 o
-1 -4 -25 24.406 22.288 3.092 126.240 o
-1 -4 -24 35.447 33.691 3.244 112.053 o
-1 -4 -23 36.574 31.675 3.120 120.227 o
-1 -4 -22 146.056 148.008 6.431 28.231 o
-1 -4 -21 205.583 204.747 7.352 21.410 o
-1 -4 -20 568.712 563.757 16.284 4.552 o
-1 -4 -19 391.140 389.950 10.756 10.074 o
-1 -4 -18 126.478 120.952 3.429 82.887 o
-1 -4 -17 162.589 168.833 3.703 68.566 o
-1 -4 -16 705.465 685.663 12.513 7.129 o
-1 -4 -15 342.032 341.837 6.259 25.676 o
-1 -4 -14 17.764 18.588 1.493 467.397 o
-1 -4 -13 826.974 844.634 14.112 5.631 o
-1 -4 -12 834.600 818.995 13.684 5.941 o
-1 -4 -11 707.212 696.597 10.928 8.944 o
-1 -4 -10 669.618 676.743 9.929 10.558 o
-1 -4 -9 175.655 172.433 3.185 82.711 o
-1 -4 -8 606.970 603.777 8.824 13.050 o
-1 -4 -7 1060.170 1053.010 13.751 5.616 o
-1 -4 -6 1629.430 1642.980 22.190 2.294 o
-1 -4 -5 383.299 379.693 5.599 29.360 o
-1 -4 -4 648.961 636.855 8.354 13.956 o
-1 -4 -3 2405.030 2366.610 29.747 1.287 o
-1 -4 -2 2506.680 2437.670 37.085 0.862 o
-1 -4 -1 219.802 216.826 4.130 53.855 o
-1 -3 -28 81.915 73.168 6.161 32.133 o
-1 -3 -27 24.195 19.093 2.313 215.117 o
-1 -3 -26 39.593 39.381 2.673 155.429 o
-1 -3 -25 20.263 19.765 2.287 222.285 o
-1 -3 -24 56.332 53.725 2.848 132.265 o
-1 -3 -23 354.906 361.180 8.246 16.242 o
-1 -3 -22 231.586 248.225 6.737 24.470 o
-1 -3 -21 63.830 66.714 3.085 112.763 o
-1 -3 -20 121.143 122.399 3.521 80.103 o
-1 -3 -19 17.387 19.479 1.677 386.344 o
-1 -3 -18 319.747 322.780 9.074 13.967 o
-1 -3 -17 104.066 95.750 2.899 112.324 o
-1 -3 -16 478.295 488.625 12.345 7.679 o
-1 -3 -15 269.599 287.467 6.455 25.618 o
-1 -3 -14 1554.340 1607.700 25.568 1.794 o
-1 -3 -13 857.680 862.693 14.122 5.594 o
-1 -3 -12 182.375 179.730 3.707 66.493 o
-1 -3 -11 675.057 679.834 10.520 9.599 o
-1 -3 -10 7662.600 7567.890 100.546 0.119 o
-1 -3 -9 166.799 164.319 3.236 82.491 o
-1 -3 -8 238.879 248.505 5.070 38.700 o
-1 -3 -7 298.268 296.887 5.794 29.931 o
-1 -3 -6 2441.700 2407.140 37.029 0.867 o
-1 -3 -5 1789.370 1783.380 25.389 1.785 o
-1 -3 -4 224.420 226.542 5.250 37.281 o
-1 -3 -3 769.835 764.792 11.221 8.406 o
-1 -3 -2 2225.500 2213.390 36.673 0.891 o
-1 -3 -1 214.102 216.056 5.736 32.617 o
-1 -2 -28 104.677 96.788 4.852 48.586 o
-1 -2 -27 111.840 105.300 4.939 46.669 o
-1 -2 -26 69.482 66.548 4.122 67.947 o
-1 -2 -25 168.867 170.304 8.040 18.545 o
-1 -2 -24 9.592 8.040 2.629 180.604 o
-1 -2 -23 19.168 16.915 2.778 156.883 o
-1 -2 -22 61.012 54.279 3.451 94.655 o
-1 -2 -21 15.024 13.803 2.149 256.543 o
-1 -2 -20 863.846 870.314 27.400 1.657 o
-1 -2 -19 17.692 20.600 2.109 258.964 o
-1 -2 -18 151.064 155.068 6.630 26.622 o
-1 -2 -17 347.535 346.408 9.352 13.110 o
-1 -2 -16 274.500 279.481 7.202 21.316 o
-1 -2 -15 399.175 404.698 7.451 18.791 o
-1 -2 -14 265.103 274.198 5.777 30.820 o
-1 -2 -13 34.778 33.602 1.587 363.739 o
-1 -2 -12 33.070 32.207 1.646 349.897 o
-1 -2 -11 288.481 291.495 5.929 29.068 o
-1 -2 -10 2610.000 2677.030 45.462 0.588 o
-1 -2 -9 728.496 736.244 13.139 6.506 o
-1 -2 -8 3099.950 3127.640 52.255 0.446 o
-1 -2 -7 3075.990 3098.360 60.899 0.334 o
-1 -2 -6 2782.750 2792.030 42.698 0.657 o
-1 -2 -5 1754.330 1787.450 27.635 1.536 o
-1 -2 -4 1374.190 1429.800 22.080 2.373 o
-1 -2 -3 2966.350 2983.600 45.276 0.585 o
-1 -2 -2 106.363 103.099 2.252 155.365 o
-1 -2 -1 332.411 336.371 6.921 22.010 o
-1 -1 -28 11.894 5.412 2.923 146.857 o
-1 -1 -27 13.376 13.146 2.927 144.697 o
-1 -1 -26 36.393 33.507 3.888 80.148 o
-1 -1 -25 108.500 105.973 6.804 26.145 o
-1 -1 -24 17.861 11.694 2.594 180.075 o
-1 -1 -23 47.772 47.376 3.198 111.096 o
-1 -1 -22 193.947 189.660 5.668 33.911 o
-1 -1 -21 240.228 226.228 8.070 17.848 o
-1 -1 -20 34.766 33.888 2.173 224.806 o
-1 -1 -19 670.738 675.303 14.474 5.551 o
-1 -1 -18 979.864 996.517 16.574 4.145 o
-1 -1 -17 399.771 404.709 7.169 19.981 o
-1 -1 -16 328.692 327.533 6.000 27.682 o
-1 -1 -15 4282.030 4305.070 61.676 0.317 o
-1 -1 -14 538.295 540.300 8.911 13.205 o
-1 -1 -13 49.457 48.754 1.748 284.442 o
-1 -1 -12 223.432 222.783 5.430 35.394 o
-1 -1 -11 195.190 200.592 4.734 45.213 o
-1 -1 -10 6409.110 6322.820 99.959 0.123 o
-1 -1 -9 1569.510 1618.570 23.817 2.035 o
-1 -1 -8 426.505 432.499 6.962 20.581 o
-1 -1 -7 2060.710 2082.260 32.497 1.122 o
-1 -1 -6 2184.550 2217.580 31.884 1.153 o
-1 -1 -5 567.186 588.881 9.852 11.059 o
-1 -1 -4 989.343 1004.130 14.634 5.129 o
-1 -1 -3 363.353 371.690 5.329 31.918 o
-1 -1 -2 21981.200 22058.800 270.792 0.017 o
-1 -1 -1 808.766 826.074 11.978 7.458 o
0 0 2 27.269 30.511 1.119 613.418 o
0 0 4 17824.500 18025.900 386.567 0.008 o
0 0 6 0.083 -0.242 1.048 1181.010 o
0 0 8 4498.260 4467.900 97.365 0.133 o
0 0 10 2.330 1.447 1.253 796.060 o
0 0 12 51.795 47.136 3.407 98.735 o
0 0 14 855.280 829.657 22.057 2.504 o
0 0 16 2025.060 2024.940 44.601 0.622 o
0 0 18 130.689 129.671 4.620 51.038 o
0 0 20 2476.240 2394.800 74.718 0.227 o
0 0 22 97.692 97.125 4.971 46.796 o
0 0 24 576.364 502.516 18.644 3.538 o
0 0 26 2.630 1.771 3.347 115.140 o
0 0 28 741.296 642.268 23.370 2.269 o
0 1 1 36.099 38.191 1.001 610.413 o
0 1 2 149.917 164.284 3.394 79.093 o
0 1 3 20.029 22.578 1.012 782.074 o
0 1 4 4096.110 4250.130 56.139 0.378 o
0 1 5 2497.730 2576.390 34.346 0.989 o
0 1 6 1419.540 1430.090 19.372 2.974 o
0 1 7 1745.720 1748.600 27.358 1.567 o
0 1 8 4877.710 4875.380 68.712 0.255 o
0 1 9 2271.840 2267.660 32.676 1.098 o
0 1 10 391.373 390.927 6.482 23.509 o
0 1 11 16.471 15.934 1.107 754.926 o
0 1 12 711.623 698.445 10.297 9.842 o
0 1 13 34.304 31.660 1.436 421.062 o
0 1 14 685.132 664.802 10.047 10.337 o
0 1 15 442.925 434.745 8.050 16.258 o
0 1 16 49.852 53.824 2.014 230.786 o
0 1 17 37.242 38.385 1.883 276.448 o
0 1 18 217.611 214.806 5.957 30.577 o
0 1 19 7.002 8.723 1.603 463.814 o
0 1 20 848.120 827.423 19.299 3.212 o
0 1 21 328.719 304.453 11.157 9.610 o
0 1 22 175.034 171.025 5.946 31.761 o
0 1 23 88.287 79.485 4.596 54.632 o
0 1 24 119.503 118.479 5.591 37.104 o
0 1 25 135.376 133.015 4.453 53.952 o
0 1 26 27.481 26.085 2.749 154.942 o
0 1 27 18.979 17.519 2.662 169.767 o
0 1 28 73.028 65.694 4.636 54.857 o
0 1 29 118.742 102.962 5.366 40.144 o
0 2 0 20728.700 21583.800 566.455 0.004 o
0 2 1 1381.300 1454.540 24.404 1.980 o
0 2 2 60.090 61.074 1.617 290.263 o
0 2 3 173.966 181.260 3.579 70.465 o
0 2 4 2471.610 2562.680 39.302 0.774 o
0 2 5 15133.100 15756.800 239.103 0.022 o
0 2 6 3031.940 3157.930 48.565 0.512 o
0 2 7 44.446 48.895 1.557 338.691 o
0 2 8 1765.810 1750.010 26.733 1.631 o
0 2 9 273.823 270.729 5.433 33.774 o
0 2 10 289.952 281.977 5.707 30.914 o
0 2 11 2.525 1.917 1.058 1091.870 o
0 2 12 2389.920 2335.050 39.765 0.762 o
0 2 13 64.234 61.348 2.109 202.930 o
0 2 14 86.944 82.333 2.539 142.735 o
0 2 15 27.815 24.601 1.646 368.480 o
0 2 16 1963.640 1917.040 45.155 0.609 o
0 2 17 755.670 720.251 23.498 2.240 o
0 2 18 211.732 214.947 5.037 40.309 o
0 2 19 711.467 682.270 14.136 5.758 o
0 2 20 375.749 365.896 12.533 7.655 o
0 2 21 39.232 37.973 2.456 179.798 o
0 2 22 69.731 69.326 6.830 26.605 o
0 2 23 6.660 5.054 2.183 262.211 o
0 2 24 10.059 10.921 2.439 207.297 o
0 2 25 221.572 216.739 9.432 13.517 o
0 2 26 5.244 4.293 2.435 213.550 o
0 2 27 13.881 14.826 2.752 162.213 o
0 2 28 180.299 171.922 6.659 25.971 o
0 3 1 2943.880 3025.000 56.724 0.383 o
0 3 2 2966.200 3090.920 51.802 0.455 o
0 3 3 2603.410 2695.620 45.321 0.591 o
0 3 4 1489.290 1497.130 27.155 1.618 o
0 3 5 578.077 587.216 11.858 8.053 o
0 3 6 51.398 53.190 1.804 267.706 o
0 3 7 1256.440 1261.050 21.987 2.424 o
0 3 8 4884.200 4916.740 92.522 0.145 o
0 3 9 464.367 469.929 10.126 10.948 o
0 3 10 102.707 106.272 3.849 71.916 o
0 3 11 32.109 31.690 2.246 215.670 o
0 3 12 2823.160 2826.710 58.269 0.365 o
0 3 13 91.388 86.802 2.820 120.842 o
0 3 14 7.359 8.097 1.343 637.871 o
0 3 15 608.925 592.746 14.609 5.526 o
0 3 16 1.766 2.624 1.413 630.722 o
0 3 17 93.800 89.657 3.113 103.370 o
0 3 18 545.348 531.987 13.196 6.722 o
0 3 19 8.591 7.631 1.801 371.607 o
0 3 20 388.762 377.774 8.965 13.908 o
0 3 21 0.349 0.179 1.845 380.503 o
0 3 22 327.085 323.340 12.424 7.861 o
0 3 23 67.406 67.221 6.253 31.527 o
0 3 24 201.989 200.934 5.828 32.115 o
0 3 25 18.443 18.311 3.403 106.973 o
0 3 26 333.402 314.400 6.838 22.537 o
0 3 27 8.913 8.282 2.376 219.663 o
0 3 28 144.613 128.406 7.497 21.430 o
0 4 0 17481.100 18134.700 674.747 0.003 o
0 4 1 6442.500 6581.720 141.542 0.063 o
0 4 2 4595.260 4486.940 78.715 0.199 o
0 4 3 145.846 149.089 2.424 123.517 o
0 4 4 703.451 705.437 11.899 7.759 o
0 4 5 719.482 728.634 15.717 4.746 o
0 4 6 51.738 55.067 1.637 301.830 o
0 4 7 333.392 331.419 6.050 27.239 o
0 4 8 1819.790 1832.510 31.675 1.193 o
0 4 9 208.087 208.870 5.390 36.326 o
0 4 10 794.847 806.259 14.869 5.173 o
0 4 11 688.451 703.784 13.279 6.439 o
0 4 12 368.269 377.714 8.839 14.329 o
0 4 13 318.613 301.247 7.504 19.480 o
0 4 14 3.199 2.773 1.713 428.976 o
0 4 15 846.962 864.303 18.255 3.551 o
0 4 16 241.214 258.043 6.434 26.274 o
0 4 17 11.780 12.160 2.053 283.782 o
0 4 18 14.397 13.566 1.827 344.783 o
0 4 19 394.408 393.886 7.378 19.161 o
0 4 20 249.720 252.235 5.110 37.899 o
0 4 21 383.270 396.220 11.038 9.623 o
0 4 22 5.189 5.783 2.585 189.691 o
0 4 23 1.239 3.424 2.672 180.394 o
0 4 24 402.350 390.388 10.571 10.369 o
0 4 25 253.522 251.578 7.962 18.129 o
0 4 26 25.270 26.049 3.347 108.391 o
0 4 27 0.191 -0.659 3.071 137.652 o
0 4 28 11.819 11.221 4.693 58.022 o
0 5 1 535.019 544.350 11.223 8.964 o
0 5 2 36.121 36.140 2.116 232.574 o
0 5 3 985.993 974.963 14.204 5.406 o
0 5 4 663.909 679.217 13.008 6.711 o
0 5 5 321.696 319.165 4.812 38.427 o
0 5 6 73.245 71.116 1.602 270.098 o
0 5 7 2868.880 2891.390 38.683 0.783 o
0 5 8 7.135 7.191 1.129 869.943 o
0 5 9 643.194 648.864 11.118 8.840 o
0 5 10 710.882 728.766 12.423 7.187 o
0 5 11 94.189 100.943 3.879 71.930 o
0 5 12 52.776 52.999 2.239 195.582 o
0 5 13 4110.480 4102.320 68.977 0.258 o
0 5 14 12.182 15.649 2.203 246.946 o
0 5 15 463.821 473.303 9.097 13.136 o
0 5 16 21.407 23.285 1.683 370.476 o
0 5 17 1773.620 1773.300 26.564 1.648 o
0 5 18 1105.870 1082.680 15.986 4.333 o
0 5 19 3.358 5.161 1.502 546.635 o
0 5 20 64.190 62.753 2.446 163.440 o
0 5 21 668.179 697.530 14.671 5.412 o
0 5 22 315.632 322.670 8.704 15.047 o
0 5 23 58.022 59.215 3.856 77.890 o
0 5 24 8.707 9.231 2.942 145.468 o
0 5 25 97.681 98.228 5.498 39.019 o
0 5 26 27.547 28.166 3.611 93.516 o
0 5 27 5.937 5.853 3.500 104.480 o
0 6 0 1515.590 1569.810 61.588 0.336 o
0 6 1 2654.220 2708.910 59.587 0.351 o
0 6 2 625.332 638.453 22.954 2.363 o
0 6 3 734.572 740.245 12.848 6.754 o
0 6 4 2211.530 2172.740 31.144 1.202 o
0 6 5 190.049 196.667 3.419 72.793 o
0 6 6 22.069 23.311 1.001 769.731 o
0 6 7 572.197 585.928 10.386 10.119 o
0 6 8 51.135 51.626 1.330 388.235 o
0 6 9 288.992 287.616 4.733 40.725 o
0 6 10 1389.070 1374.690 19.141 3.051 o
0 6 11 4.016 4.874 0.996 1157.460 o
0 6 12 132.628 129.162 2.943 101.476 o
0 6 13 569.739 564.661 8.731 13.480 o
0 6 14 290.702 291.682 5.175 35.719 o
0 6 15 683.158 689.144 11.107 8.754 o
0 6 16 114.744 110.494 3.871 70.085 o
0 6 17 1.301 1.830 1.387 659.341 o
0 6 18 28.193 30.411 1.886 292.348 o
0 6 19 141.165 142.055 3.498 77.760 o
0 6 20 13.639 11.826 2.599 181.542 o
0 6 21 0.682 1.374 2.617 188.848 o
0 6 22 14.797 13.317 2.818 155.044 o
0 6 23 20.159 21.175 3.148 123.289 o
0 6 24 5.202 6.587 2.949 146.416 o
0 6 25 65.204 65.887 4.643 55.076 o
0 6 26 6.641 5.923 3.161 127.470 o
0 7 1 0.211 0.511 1.984 329.156 o
0 7 2 3216.560 3165.740 74.690 0.225 o
0 7 3 69.038 76.752 5.431 40.952 o
0 7 4 13.946 14.163 0.798 1221.470 o
0 7 5 119.261 117.343 2.225 149.847 o
0 7 6 1578.110 1565.320 22.781 2.205 o
0 7 7 679.580 687.736 11.246 8.582 o
0 7 8 1223.370 1205.470 19.388 3.047 o
0 7 9 22.450 23.072 1.404 487.790 o
0 7 10 538.454 565.128 9.021 12.901 o
0 7 11 1009.420 1021.990 19.868 2.987 o
0 7 12 257.904 260.029 5.551 33.086 o
0 7 13 1122.190 1148.770 20.361 2.821 o
0 7 14 81.757 84.138 2.369 158.941 o
0 7 15 11.692 12.671 1.376 574.649 o
0 7 16 114.082 112.944 2.915 107.743 o
0 7 17 167.889 166.143 4.073 59.284 o
0 7 18 16.402 16.009 1.647 404.659 o
0 7 19 140.866 151.880 3.807 68.139 o
0 7 20 49.873 53.413 3.796 81.254 o
0 7 21 14.843 12.196 2.740 163.681 o
0 7 22 0.195 0.506 2.653 184.173 o
0 7 23 0.082 0.811 2.932 150.811 o
0 7 24 76.986 84.817 4.632 54.274 o
0 7 25 58.555 57.217 4.209 66.571 o
0 8 0 38.762 34.939 3.305 107.581 o
0 8 1 111.906 110.740 4.542 53.844 o
0 8 2 293.003 288.420 8.419 16.137 o
0 8 3 216.747 214.356 6.720 24.914 o
0 8 4 39.280 39.670 2.768 146.440 o
0 8 5 274.836 262.095 5.242 35.745 o
0 8 6 904.219 871.602 13.069 6.333 o
0 8 7 354.483 356.149 7.432 19.349 o
0 8 8 45.697 46.935 1.713 298.534 o
0 8 9 1420.760 1410.270 20.834 2.623 o
0 8 10 18.114 21.586 1.743 358.385 o
0 8 11 53.290 53.318 1.811 264.153 o
0 8 12 113.641 111.895 2.650 122.997 o
0 8 13 896.178 912.301 20.822 2.773 o
0 8 14 32.190 33.840 2.428 188.330 o
0 8 15 20.685 20.360 1.568 420.837 o
0 8 16 764.556 767.458 19.038 3.322 o
0 8 17 76.914 79.415 2.550 145.740 o
0 8 18 49.743 54.400 2.620 153.837 o
0 8 19 6.276 4.503 1.757 398.486 o
0 8 20 0.558 1.645 2.719 174.974 o
0 8 21 62.629 62.449 4.077 69.987 o
0 8 22 19.245 19.520 3.138 124.417 o
0 8 23 220.419 222.617 6.930 23.540 o
0 8 24 48.825 52.255 4.069 71.770 o
0 9 1 90.127 91.358 4.390 58.798 o
0 9 2 1169.700 1180.900 33.220 1.128 o
0 9 3 12.834 18.874 4.030 77.785 o
0 9 4 34.025 28.140 3.116 121.447 o
0 9 5 345.066 348.054 9.851 11.958 o
0 9 6 907.982 898.294 35.994 0.976 o
0 9 7 192.594 190.854 3.338 75.133 o
0 9 8 1231.600 1206.310 16.815 3.896 o
0 9 9 265.826 263.151 4.421 46.052 o
0 9 10 379.456 376.652 8.500 15.278 o
0 9 11 51.461 56.116 1.791 268.484 o
0 9 12 1.879 3.018 1.079 1053.460 o
0 9 13 188.074 191.396 6.508 26.828 o
0 9 14 10.659 12.369 1.355 596.315 o
0 9 15 130.736 142.076 4.736 48.707 o
0 9 16 77.047 79.023 2.709 133.240 o
0 9 17 52.386 54.382 2.697 145.872 o
0 9 18 42.947 42.543 3.401 100.846 o
0 9 19 18.088 17.515 2.263 229.270 o
0 9 20 17.276 15.278 3.009 135.828 o
0 9 21 127.379 134.404 5.484 38.020 o
0 9 22 130.284 140.149 5.798 34.332 o
0 10 0 1649.760 1632.740 46.359 0.584 o
0 10 1 110.650 112.340 4.280 59.570 o
0 10 2 0.572 0.803 2.072 301.097 o
0 10 3 2.071 -1.032 2.464 212.466 o
0 10 4 231.489 234.051 7.679 19.532 o
0 10 5 164.675 160.556 6.006 31.473 o
0 10 6 638.682 604.698 30.659 1.349 o
0 10 7 75.237 67.507 3.683 82.127 o
0 10 8 55.410 49.052 1.527 327.245 o
0 10 9 18.842 18.499 0.891 951.803 o
0 10 10 193.370 188.906 4.273 53.235 o
0 10 11 23.019 21.951 1.415 482.288 o
0 10 12 176.078 180.838 5.951 31.611 o
0 10 13 0.915 -0.218 1.283 779.753 o
0 10 14 827.656 869.498 21.237 2.689 o
0 10 15 102.960 112.245 3.266 92.922 o
0 10 16 37.223 32.263 2.045 246.494 o
0 10 17 5.274 3.589 1.857 361.655 o
0 10 18 153.194 154.187 4.686 48.414 o
0 10 19 29.445 30.183 3.812 84.123 o
0 10 20 66.802 66.499 4.905 49.717 o
0 11 1 110.665 108.155 4.290 59.474 o
0 11 2 20.812 19.156 2.475 192.603 o
0 11 3 220.607 212.981 6.287 27.891 o
0 11 4 99.597 113.288 8.085 18.923 o
0 11 5 2.052 0.532 2.347 233.815 o
0 11 6 12.159 9.576 2.496 197.580 o
0 11 7 78.075 70.561 3.936 72.809 o
0 11 8 0.287 0.984 1.786 405.047 o
0 11 9 168.885 165.963 4.984 43.039 o
0 11 10 1.763 1.339 0.860 1646.810 o
0 11 11 227.247 226.622 5.067 39.339 o
0 11 12 5.897 6.675 1.288 703.967 o
0 11 13 539.481 560.304 17.677 3.914 o
0 11 14 178.057 171.804 5.409 37.253 o
0 11 15 35.570 38.245 3.340 105.841 o
0 11 16 6.428 5.857 2.665 178.079 o
0 11 17 71.578 66.299 5.571 39.115 o
0 11 18 4.393 2.574 3.664 95.879 o
0 12 0 218.457 221.737 9.431 13.523 o
0 12 1 131.596 138.179 5.067 43.449 o
0 12 2 96.737 103.867 4.309 59.952 o
0 12 3 0.726 2.483 2.776 167.629 o
0 12 4 20.177 25.020 3.199 119.125 o
0 12 5 116.237 136.911 8.381 17.521 o
0 12 6 78.308 76.466 6.503 29.052 o
0 12 7 25.708 30.323 3.327 109.093 o
0 12 8 122.115 126.880 14.011 6.486 o
0 12 9 113.353 108.561 6.565 27.868 o
0 12 10 53.886 41.517 9.373 14.526 o
0 12 11 8.696 18.182 8.662 17.224 o
0 12 12 20.122 15.253 8.244 18.945 o
0 12 13 102.562 112.532 5.196 42.849 o
0 12 14 9.006 7.363 5.153 48.432 o
0 12 15 6.274 3.251 4.282 70.209 o
0 13 1 2.023 4.347 5.011 51.532 o
0 13 2 78.828 94.217 12.857 7.732 o
0 13 3 150.873 171.631 11.128 10.079 o
0 13 4 81.210 88.256 13.876 6.654 o
0 13 5 196.313 197.598 16.121 4.878 o
0 13 6 198.569 197.524 16.268 4.791 o
0 13 7 141.621 113.018 12.980 7.521 o
0 13 8 18.061 15.409 8.122 19.529 o
0 13 9 85.368 98.369 12.735 7.871 o
0 13 10 55.277 44.167 10.379 11.878 o
0 13 11 1.120 -0.761 8.809 16.727 o
0 13 12 179.598 191.709 17.201 4.303 o
0 14 0 38.563 55.478 10.551 11.523 o
0 14 1 209.237 238.779 12.744 7.662 o
0 14 2 95.443 94.787 12.465 8.200 o
0 14 3 8.443 4.760 8.244 19.040 o
0 14 4 84.225 74.397 11.925 8.972 o
0 14 5 83.406 90.886 12.661 7.967 o
1 0 1 1902.540 2003.650 26.624 1.621 o
1 0 2 1407.740 1428.190 19.149 3.037 o
1 0 3 104.072 104.788 1.873 192.044 o
1 0 4 1153.790 1130.530 15.354 4.600 o
1 0 5 1525.090 1546.460 20.860 2.583 o
1 0 6 39.109 39.321 1.167 507.098 o
1 0 7 1364.950 1399.890 19.117 3.061 o
1 0 8 1934.830 1980.320 28.693 1.417 o
1 0 9 15.870 16.306 1.112 753.767 o
1 0 10 0.051 0.981 0.948 1427.280 o
1 0 11 64.650 60.684 2.320 177.081 o
1 0 12 370.676 370.780 5.984 26.907 o
1 0 13 1390.080 1381.670 21.176 2.557 o
1 0 14 304.739 305.566 5.035 36.666 o
1 0 15 1448.540 1444.730 20.245 2.748 o
1 0 16 25.921 24.087 1.524 419.499 o
1 0 17 22.971 25.197 1.822 321.206 o
1 0 18 1052.650 1071.210 17.761 3.631 o
1 0 19 89.943 89.617 2.948 113.111 o
1 0 20 703.761 712.139 25.667 1.896 o
1 0 21 361.227 361.335 8.949 14.085 o
1 0 22 655.138 651.056 16.409 4.433 o
1 0 23 72.568 73.824 5.107 45.821 o
1 0 24 26.418 23.799 2.941 137.759 o
1 0 25 91.667 93.315 7.511 21.901 o
1 0 26 0.055 1.802 2.354 233.587 o
1 0 27 0.006 -1.731 2.426 220.689 o
1 0 28 115.962 93.368 5.175 43.045 o
1 0 29 1.796 0.558 3.213 125.294 o
1 1 0 1.048 1.176 0.600 3308.010 o
1 1 1 810.369 833.008 12.073 7.356 o
1 1 2 21977.900 22281.500 309.868 0.013 o
1 1 3 361.920 367.025 5.323 32.042 o
1 1 4 990.325 982.411 14.376 5.292 o
1 1 5 566.838 574.532 9.689 11.388 o
1 1 6 2188.810 2169.280 29.565 1.321 o
1 1 7 2055.800 2083.980 27.991 1.468 o
1 1 8 426.290 434.685 7.003 20.390 o
1 1 9 1572.330 1659.820 26.268 1.705 o
1 1 10 6407.480 6470.790 102.306 0.118 o
1 1 11 196.000 203.720 4.270 52.802 o
1 1 12 222.894 229.102 6.234 28.148 o
1 1 13 48.679 48.090 1.774 280.271 o
1 1 14 536.399 542.167 8.304 14.779 o
1 1 15 4277.960 4270.510 62.034 0.313 o
1 1 16 328.639 323.450 9.431 13.012 o
1 1 17 398.601 386.524 7.584 18.325 o
1 1 18 982.558 990.631 15.359 4.731 o
1 1 19 671.462 673.075 17.500 3.927 o
1 1 20 34.936 36.305 2.016 252.331 o
1 1 21 239.804 239.538 6.753 24.329 o
1 1 22 193.253 183.925 5.360 37.298 o
1 1 23 47.479 43.527 2.868 134.673 o
1 1 24 17.712 17.416 2.545 185.157 o
1 1 25 108.512 102.896 6.403 29.292 o
1 1 26 36.674 32.358 2.923 134.995 o
1 1 27 13.293 8.553 2.549 189.459 o
1 1 28 12.038 10.846 3.345 112.502 o
1 2 0 994.756 1031.190 19.733 3.027 o
1 2 1 331.635 327.188 6.782 22.796 o
1 2 2 107.625 106.385 2.737 119.827 o
1 2 3 2964.470 2896.400 48.495 0.515 o
1 2 4 1374.540 1385.910 22.270 2.340 o
1 2 5 1754.770 1758.170 27.209 1.581 o
1 2 6 2780.120 2771.440 39.520 0.757 o
1 2 7 3077.650 3106.280 44.213 0.608 o
1 2 8 3098.950 3122.010 44.376 0.604 o
1 2 9 727.230 729.913 11.185 8.547 o
1 2 10 2614.390 2654.740 38.093 0.815 o
1 2 11 287.491 279.093 5.481 32.968 o
1 2 12 33.064 32.469 1.613 360.156 o
1 2 13 34.590 34.776 1.687 332.541 o
1 2 14 264.980 273.223 5.163 36.679 o
1 2 15 398.439 401.876 8.856 14.121 o
1 2 16 275.561 275.203 5.381 34.198 o
1 2 17 347.398 341.914 6.432 24.544 o
1 2 18 150.788 146.985 3.693 70.712 o
1 2 19 17.667 14.945 1.689 386.206 o
1 2 20 863.269 834.573 14.799 5.165 o
1 2 21 15.172 13.711 1.849 336.088 o
1 2 22 60.703 62.914 2.950 122.529 o
1 2 23 19.079 16.448 2.470 195.134 o
1 2 24 9.675 11.636 2.500 197.843 o
1 2 25 169.118 169.234 6.983 23.983 o
1 2 26 69.107 62.045 5.571 39.226 o
1 2 27 112.143 105.043 6.444 28.886 o
1 2 28 104.161 81.082 5.335 41.263 o
1 3 0 2964.050 3044.640 65.548 0.291 o
1 3 1 213.275 209.136 5.327 36.902 o
1 3 2 2227.220 2220.930 55.423 0.408 o
1 3 3 769.557 761.381 14.883 5.194 o
1 3 4 223.746 220.805 3.716 61.844 o
1 3 5 1787.730 1801.270 24.085 1.958 o
1 3 6 2440.090 2423.900 32.208 1.115 o
1 3 7 298.518 292.192 4.625 41.682 o
1 3 8 238.893 235.562 3.951 55.703 o
1 3 9 166.779 163.224 3.324 79.631 o
1 3 10 7661.290 7641.870 94.897 0.133 o
1 3 11 675.524 676.402 9.238 11.814 o
1 3 12 182.429 187.654 5.570 35.183 o
1 3 13 857.321 862.634 14.843 5.133 o
1 3 14 1552.420 1574.930 24.194 1.984 o
1 3 15 270.711 260.795 4.718 41.902 o
1 3 16 478.513 475.997 7.737 17.004 o
1 3 17 104.076 106.070 2.525 134.657 o
1 3 18 320.474 321.386 9.018 14.120 o
1 3 19 17.201 16.774 2.086 266.665 o
1 3 20 121.695 122.194 3.481 81.457 o
1 3 21 63.919 59.092 2.275 182.997 o
1 3 22 231.635 242.117 5.688 32.489 o
1 3 23 355.550 347.127 9.783 12.079 o
1 3 24 56.562 48.140 2.634 151.119 o
1 3 25 20.084 19.247 2.032 274.314 o
1 3 26 39.794 37.088 2.874 137.378 o
1 3 27 24.360 20.493 3.499 100.274 o
1 3 28 81.850 72.991 6.301 30.807 o
1 4 0 193.856 191.078 3.708 65.176 o
1 4 1 218.952 212.785 3.666 63.586 o
1 4 2 2502.750 2519.520 35.551 0.930 o
1 4 3 2405.970 2413.440 34.050 1.011 o
1 4 4 651.861 661.829 9.913 10.647 o
1 4 5 383.699 375.795 5.580 29.531 o
1 4 6 1630.790 1630.910 23.527 2.071 o
1 4 7 1062.830 1055.260 15.486 4.604 o
1 4 8 606.589 617.293 9.423 11.738 o
1 4 9 175.624 177.637 3.806 64.600 o
1 4 10 669.051 696.827 10.951 8.980 o
1 4 11 708.399 731.671 12.323 7.289 o
1 4 12 835.147 845.753 15.311 4.879 o
1 4 13 824.228 857.783 15.564 4.742 o
1 4 14 17.713 15.896 1.159 696.662 o
1 4 15 342.859 351.547 9.353 13.112 o
1 4 16 703.859 708.167 17.646 3.850 o
1 4 17 162.505 168.823 5.588 35.622 o
1 4 18 126.812 122.759 4.142 61.556 o
1 4 19 391.278 391.838 7.254 19.719 o
1 4 20 566.798 562.339 11.068 9.112 o
1 4 21 205.506 190.409 4.754 44.735 o
1 4 22 145.601 135.042 5.082 42.843 o
1 4 23 36.563 28.460 1.921 274.762 o
1 4 24 35.377 31.098 2.882 138.940 o
1 4 25 24.342 17.997 2.924 140.688 o
1 4 26 225.458 214.034 12.757 7.643 o
1 4 27 86.718 70.777 6.265 31.086 o
1 5 0 1973.370 1921.620 36.332 0.918 o
1 5 1 1231.680 1219.380 17.436 3.660 o
1 5 2 678.868 685.739 10.152 10.156 o
1 5 3 11.582 12.890 0.722 1466.000 o
1 5 4 1275.520 1287.060 18.574 3.259 o
1 5 5 692.497 694.022 11.663 8.049 o
1 5 6 1671.100 1686.970 24.300 1.948 o
1 5 7 106.348 106.781 2.081 169.653 o
1 5 8 25.049 23.976 1.048 701.688 o
1 5 9 11.471 11.153 1.156 772.554 o
1 5 10 13.395 15.799 1.628 421.503 o
1 5 11 6.717 4.816 1.088 948.791 o
1 5 12 219.311 220.557 6.444 26.711 o
1 5 13 11.143 10.079 1.520 491.996 o
1 5 14 76.809 79.071 3.194 103.059 o
1 5 15 502.755 518.418 11.768 8.313 o
1 5 16 562.069 564.944 11.409 8.653 o
1 5 17 771.514 787.450 15.769 4.677 o
1 5 18 256.494 247.328 6.389 26.462 o
1 5 19 233.551 240.754 5.820 31.282 o
1 5 20 12.441 9.700 2.458 203.183 o
1 5 21 4.275 4.745 2.925 149.455 o
1 5 22 130.270 131.124 5.803 34.370 o
1 5 23 21.544 17.492 3.396 106.865 o
1 5 24 33.831 27.729 3.879 81.056 o
1 5 25 50.358 47.172 3.911 77.243 o
1 5 26 8.390 10.590 3.348 113.074 o
1 5 27 31.328 27.047 5.291 44.919 o
1 6 0 91.087 84.542 2.858 118.839 o
1 6 1 451.031 428.559 6.471 22.756 o
1 6 2 1555.850 1544.040 20.676 2.617 o
1 6 3 894.892 892.170 13.111 6.299 o
1 6 4 1694.130 1674.190 24.012 1.987 o
1 6 5 177.963 174.769 3.191 82.096 o
1 6 6 190.688 186.432 3.407 73.549 o
1 6 7 512.943 508.554 8.567 14.234 o
1 6 8 2721.460 2659.170 37.828 0.823 o
1 6 9 685.416 661.103 9.922 10.551 o
1 6 10 68.793 66.914 2.271 178.772 o
1 6 11 148.718 145.903 3.140 89.403 o
1 6 12 1448.910 1464.450 19.260 2.992 o
1 6 13 331.789 332.162 6.279 25.730 o
1 6 14 240.811 244.462 5.112 38.210 o
1 6 15 756.669 777.089 13.638 6.058 o
1 6 16 1072.690 1099.920 21.888 2.486 o
1 6 17 13.976 13.947 1.869 331.319 o
1 6 18 22.866 24.041 2.090 255.698 o
1 6 19 95.578 98.922 3.290 93.887 o
1 6 20 81.778 85.529 3.638 82.120 o
1 6 21 25.030 29.023 3.176 119.229 o
1 6 22 14.086 10.454 2.885 149.002 o
1 6 23 37.941 37.514 3.520 95.842 o
1 6 24 149.494 154.607 5.880 32.990 o
1 6 25 23.755 23.832 3.488 100.726 o
1 6 26 23.401 20.155 5.145 47.821 o
1 7 0 510.446 485.698 20.403 2.993 o
1 7 1 703.730 643.440 28.882 1.511 o
1 7 2 73.818 69.101 3.558 87.176 o
1 7 3 121.127 116.891 2.463 132.265 o
1 7 4 566.622 558.145 9.299 12.204 o
1 7 5 115.555 113.760 2.515 130.866 o
1 7 6 1135.900 1099.760 17.628 3.646 o
1 7 7 5.672 5.974 0.925 1259.520 o
1 7 8 222.266 211.320 3.916 58.023 o
1 7 9 104.468 97.530 2.169 164.610 o
1 7 10 651.950 638.417 13.762 6.102 o
1 7 11 336.766 331.887 8.699 14.956 o
1 7 12 644.847 652.084 15.480 4.937 o
1 7 13 336.027 334.067 6.321 25.406 o
1 7 14 219.048 221.356 4.774 43.462 o
1 7 15 222.748 225.725 5.311 36.652 o
1 7 16 236.887 235.406 5.591 33.368 o
1 7 17 115.279 120.039 3.651 76.438 o
1 7 18 104.878 109.864 3.702 76.250 o
1 7 19 7.263 2.816 1.818 372.910 o
1 7 20 174.131 173.169 5.848 32.684 o
1 7 21 94.706 92.494 4.499 56.053 o
1 7 22 179.416 182.431 7.457 21.160 o
1 7 23 66.015 57.974 4.027 71.457 o
1 7 24 144.286 143.518 5.758 34.445 o
1 7 25 61.041 60.025 4.752 53.099 o
1 8 0 63.977 64.805 3.389 96.430 o
1 8 1 507.840 510.773 14.948 5.384 o
1 8 2 90.905 82.423 3.465 88.089 o
1 8 3 859.457 782.470 28.342 1.555 o
1 8 4 1660.170 1615.080 39.219 0.805 o
1 8 5 531.258 521.955 10.335 10.362 o
1 8 6 446.588 433.997 6.955 20.441 o
1 8 7 689.498 676.431 10.406 9.744 o
1 8 8 77.862 76.943 2.172 182.434 o
1 8 9 326.048 321.158 5.049 35.813 o
1 8 10 293.550 289.410 9.689 12.546 o
1 8 11 62.849 63.700 2.446 163.807 o
1 8 12 123.871 122.748 5.871 33.867 o
1 8 13 350.099 343.835 6.861 22.124 o
1 8 14 67.553 71.148 3.436 93.200 o
1 8 15 128.178 132.451 4.594 51.572 o
1 8 16 100.565 101.873 3.156 99.076 o
1 8 17 145.923 152.736 3.998 62.825 o
1 8 18 82.968 82.920 3.292 96.838 o
1 8 19 79.582 75.756 3.628 83.305 o
1 8 20 76.329 81.940 4.537 56.446 o
1 8 21 173.889 181.736 8.263 17.570 o
1 8 22 93.872 89.400 4.725 51.539 o
1 8 23 396.526 418.179 10.458 10.551 o
1 9 0 29.159 28.045 2.501 182.080 o
1 9 1 622.699 681.384 18.662 3.496 o
1 9 2 228.888 239.196 9.211 14.058 o
1 9 3 232.062 230.771 8.932 14.878 o
1 9 4 475.443 468.093 12.588 7.429 o
1 9 5 92.892 88.224 2.568 137.674 o
1 9 6 1835.070 1813.720 25.761 1.733 o
1 9 7 329.297 323.599 5.368 32.723 o
1 9 8 266.718 266.353 4.624 43.161 o
1 9 9 265.606 256.908 4.188 49.738 o
1 9 10 57.795 53.585 1.914 240.570 o
1 9 11 39.086 37.453 1.651 332.429 o
1 9 12 279.893 279.504 7.198 21.293 o
1 9 13 77.555 80.806 2.389 159.443 o
1 9 14 67.259 68.397 2.534 152.640 o
1 9 15 8.087 9.488 1.682 420.404 o
1 9 16 131.254 138.287 3.888 67.209 o
1 9 17 16.118 15.339 1.905 315.795 o
1 9 18 111.511 107.023 3.546 81.115 o
1 9 19 213.339 216.681 7.117 22.561 o
1 9 20 25.160 23.593 3.501 99.837 o
1 9 21 10.206 9.319 3.473 105.019 o
1 9 22 304.044 335.642 9.619 12.615 o
1 10 0 490.323 479.502 20.940 2.851 o
1 10 1 190.972 203.508 6.869 24.300 o
1 10 2 245.970 258.928 7.926 18.300 o
1 10 3 42.821 44.504 4.090 71.889 o
1 10 4 278.702 269.110 14.352 6.039 o
1 10 5 51.925 48.694 2.875 132.163 o
1 10 6 185.977 178.340 6.032 30.738 o
1 10 7 178.860 166.201 5.186 40.011 o
1 10 8 244.096 242.152 4.121 52.196 o
1 10 9 310.853 310.147 4.869 38.218 o
1 10 10 11.704 10.343 1.132 799.768 o
1 10 11 1.632 3.083 1.267 777.401 o
1 10 12 28.750 28.774 1.716 339.710 o
1 10 13 3.164 2.904 1.397 635.251 o
1 10 14 49.629 50.070 2.261 195.532 o
1 10 15 173.490 176.836 4.373 52.616 o
1 10 16 26.079 27.373 2.051 258.860 o
1 10 17 86.113 95.369 3.679 79.618 o
1 10 18 35.925 36.605 3.008 127.905 o
1 10 19 1.867 2.218 3.362 114.272 o
1 10 20 56.062 62.786 6.899 26.291 o
1 11 0 97.684 103.967 5.281 41.886 o
1 11 1 416.442 357.996 11.630 8.732 o
1 11 2 415.890 400.816 14.053 6.140 o
1 11 3 344.775 343.888 19.675 3.257 o
1 11 4 11.928 11.013 4.098 75.734 o
1 11 5 56.962 50.799 3.072 116.700 o
1 11 6 103.607 97.747 5.047 45.337 o
1 11 7 4.809 5.949 2.049 298.127 o
1 11 8 231.740 219.443 14.489 5.975 o
1 11 9 184.997 161.644 4.762 45.848 o
1 11 10 95.474 97.109 3.374 90.368 o
1 11 11 109.891 111.417 3.595 79.310 o
1 11 12 35.553 36.418 2.278 206.536 o
1 11 13 6.084 5.702 1.770 391.703 o
1 11 14 41.713 41.065 2.643 157.277 o
1 11 15 71.252 76.664 4.681 53.726 o
1 11 16 61.604 50.735 5.438 41.403 o
1 11 17 90.633 80.374 5.067 45.748 o
1 11 18 33.435 35.575 4.591 58.689 o
1 12 0 9.455 6.345 3.335 114.100 o
1 12 1 34.075 30.410 3.797 84.210 o
1 12 2 13.159 7.451 3.169 125.051 o
1 12 3 22.246 16.175 3.291 113.417 o
1 12 4 158.892 165.589 9.243 14.341 o
1 12 5 198.788 223.176 10.850 10.440 o
1 12 6 53.178 47.049 5.819 36.641 o
1 12 7 259.965 284.435 19.924 3.200 o
1 12 8 0.757 -3.435 7.312 24.277 o
1 12 9 32.926 33.493 9.079 15.561 o
1 12 10 5.909 -0.712 7.876 20.888 o
1 12 11 355.283 360.596 14.295 6.002 o
1 12 12 33.654 33.315 2.431 187.275 o
1 12 13 12.259 9.138 3.115 129.279 o
1 12 14 15.494 11.812 2.575 183.868 o
1 12 15 121.579 103.743 13.913 6.585 o
1 13 0 40.924 38.415 6.255 32.177 o
1 13 1 9.078 9.460 6.490 30.622 o
1 13 2 39.394 49.256 6.524 29.598 o
1 13 3 83.735 94.182 9.373 14.337 o
1 13 4 71.458 67.393 8.858 16.103 o
1 13 5 24.852 28.193 9.103 15.519 o
1 13 6 20.073 22.157 9.005 15.887 o
1 13 7 58.248 44.363 10.232 12.209 o
1 13 8 9.891 2.969 8.244 19.037 o
1 13 9 12.883 22.672 9.569 14.103 o
1 13 10 204.175 209.056 18.108 3.881 o
1 13 11 122.478 112.135 14.379 6.169 o
1 14 0 6.551 8.186 5.784 38.557 o
1 14 1 42.877 50.681 9.619 13.825 o
1 14 2 4.211 6.355 8.907 16.335 o
1 14 3 14.796 18.133 9.692 13.751 o
1 14 4 126.552 127.544 14.428 6.120 o
2 0 0 3504.650 3618.840 68.187 0.267 o
2 0 1 40.129 39.103 1.439 394.996 o
2 0 2 815.856 818.151 11.537 7.926 o
2 0 3 169.212 168.761 3.244 81.692 o
2 0 4 702.096 694.769 10.667 9.317 o
2 0 5 212.218 217.356 4.277 51.582 o
2 0 6 245.488 254.471 4.897 40.505 o
2 0 7 1899.040 1864.890 29.381 1.363 o
2 0 8 380.588 376.730 6.891 21.549 o
2 0 9 1733.390 1731.920 25.572 1.770 o
2 0 10 368.845 368.006 6.428 24.182 o
2 0 11 717.975 712.008 11.340 8.384 o
2 0 12 2068.310 2056.720 32.824 1.102 o
2 0 13 760.649 764.666 13.288 6.338 o
2 0 14 39.617 35.311 2.095 233.665 o
2 0 15 1.488 2.047 1.520 549.762 o
2 0 16 1.714 2.225 1.667 458.031 o
2 0 17 931.690 928.228 16.053 4.422 o
2 0 18 963.628 991.155 17.088 3.935 o
2 0 19 466.391 473.090 9.390 12.446 o
2 0 20 3.744 4.293 1.740 412.551 o
2 0 21 42.212 42.744 2.493 172.836 o
2 0 22 42.562 38.608 2.887 135.313 o
2 0 23 164.598 155.842 6.587 26.760 o
2 0 24 205.532 183.324 5.939 31.201 o
2 0 25 36.387 34.960 3.267 110.314 o
2 0 26 5.408 1.867 2.714 173.312 o
2 0 27 82.927 74.854 4.535 56.320 o
2 0 28 157.217 140.704 6.171 30.281 o
2 1 0 2373.730 2444.150 35.005 0.962 o
2 1 1 2260.470 2322.020 33.296 1.060 o
2 1 2 5892.010 5941.940 83.944 0.172 o
2 1 3 6427.950 6384.750 90.414 0.149 o
2 1 4 1714.600 1697.020 26.726 1.639 o
2 1 5 1065.980 1043.810 16.891 3.965 o
2 1 6 107.079 104.889 2.637 126.392 o
2 1 7 274.382 270.224 5.224 35.846 o
2 1 8 243.714 246.962 4.249 49.946 o
2 1 9 1303.350 1311.430 18.282 3.337 o
2 1 10 216.507 220.285 3.763 61.332 o
2 1 11 124.861 126.973 2.523 126.004 o
2 1 12 554.207 545.494 8.493 14.183 o
2 1 13 244.205 245.310 5.285 36.199 o
2 1 14 436.629 439.712 7.213 19.383 o
2 1 15 155.558 158.075 3.516 74.997 o
2 1 16 739.546 748.708 11.443 8.198 o
2 1 17 57.613 60.689 2.723 140.828 o
2 1 18 514.740 516.530 8.519 14.339 o
2 1 19 21.481 19.968 1.615 400.102 o
2 1 20 199.398 203.171 4.623 46.706 o
2 1 21 64.495 64.774 2.587 149.513 o
2 1 22 314.523 321.996 7.914 17.757 o
2 1 23 38.117 33.021 2.644 160.192 o
2 1 24 18.537 19.373 2.503 189.850 o
2 1 25 20.742 19.796 2.627 172.602 o
2 1 26 69.875 67.210 3.222 103.791 o
2 1 27 27.290 24.654 2.864 144.156 o
2 1 28 82.411 76.146 4.803 50.809 o
2 2 0 3843.020 3956.410 72.026 0.239 o
2 2 1 147.706 151.411 3.251 84.998 o
2 2 2 529.840 533.469 9.788 11.348 o
2 2 3 1018.880 1021.780 18.025 3.556 o
2 2 4 4125.070 4069.380 68.892 0.259 o
2 2 5 4483.360 4337.360 73.268 0.229 o
2 2 6 173.519 169.604 3.712 67.425 o
2 2 7 751.853 728.378 11.413 8.231 o
2 2 8 1566.250 1559.430 24.807 1.896 o
2 2 9 238.413 240.173 4.944 40.335 o
2 2 10 505.289 505.253 9.042 13.070 o
2 2 11 183.931 179.362 3.817 63.681 o
2 2 12 1057.720 1042.390 15.100 4.811 o
2 2 13 26.113 25.080 1.569 400.038 o
2 2 14 18.257 17.863 1.515 455.948 o
2 2 15 331.251 331.017 5.904 28.314 o
2 2 16 32.855 35.128 2.201 221.076 o
2 2 17 390.240 392.348 6.803 21.829 o
2 2 18 153.507 157.172 3.881 65.071 o
2 2 19 1183.510 1193.250 18.724 3.253 o
2 2 20 217.404 211.833 4.380 49.703 o
2 2 21 48.596 46.430 2.402 179.352 o
2 2 22 83.849 85.757 5.362 41.383 o
2 2 23 145.557 143.355 4.334 55.593 o
2 2 24 64.484 60.338 3.037 116.234 o
2 2 25 77.039 77.001 4.678 53.499 o
2 2 26 22.132 24.392 2.867 145.608 o
2 2 27 0.588 1.384 3.103 134.461 o
2 3 0 28.117 27.372 1.916 287.169 o
2 3 1 207.837 200.881 4.217 53.263 o
2 3 2 3144.440 3058.510 50.802 0.470 o
2 3 3 2718.170 2665.080 45.170 0.593 o
2 3 4 512.047 506.426 8.694 13.906 o
2 3 5 1121.220 1118.880 17.986 3.521 o
2 3 6 267.768 264.111 5.119 37.199 o
2 3 7 88.522 86.412 2.219 169.699 o
2 3 8 1876.900 1847.290 25.272 1.787 o
2 3 9 150.433 145.923 3.040 93.123 o
2 3 10 2121.370 2086.670 30.441 1.260 o
2 3 11 300.361 302.960 5.508 32.247 o
2 3 12 376.271 368.286 6.066 26.307 o
2 3 13 260.422 258.363 4.683 42.715 o
2 3 14 3.394 4.534 1.216 814.720 o
2 3 15 176.099 173.521 3.520 72.268 o
2 3 16 96.183 98.631 2.571 134.861 o
2 3 17 818.100 837.607 12.317 7.104 o
2 3 18 358.966 368.159 7.738 18.031 o
2 3 19 222.009 228.716 4.954 40.864 o
2 3 20 158.850 154.639 3.976 62.443 o
2 3 21 131.322 125.611 3.640 74.983 o
2 3 22 251.363 234.478 8.822 15.131 o
2 3 23 98.358 91.180 3.944 70.032 o
2 3 24 49.750 41.748 2.854 135.377 o
2 3 25 149.504 146.943 6.789 25.563 o
2 3 26 165.763 157.557 8.364 17.284 o
2 3 27 1.307 0.304 2.698 177.607 o
2 4 0 323.079 315.502 6.178 26.614 o
2 4 1 1007.980 1007.460 17.668 3.691 o
2 4 2 1735.660 1762.950 27.472 1.555 o
2 4 3 141.739 136.899 2.713 110.285 o
2 4 4 104.086 104.298 2.133 166.520 o
2 4 5 169.191 166.739 3.014 89.968 o
2 4 6 1217.150 1208.270 16.804 3.906 o
2 4 7 274.420 269.195 4.482 44.763 o
2 4 8 274.047 272.455 4.589 43.275 o
2 4 9 660.010 647.638 9.572 11.257 o
2 4 10 296.075 286.702 4.679 41.190 o
2 4 11 144.781 137.754 3.453 79.107 o
2 4 12 188.628 185.913 3.910 60.998 o
2 4 13 860.842 858.471 13.194 6.280 o
2 4 14 258.034 260.456 4.754 41.840 o
2 4 15 103.896 99.159 2.559 133.346 o
2 4 16 32.697 33.535 1.618 358.322 o
2 4 17 585.961 592.018 9.335 12.017 o
2 4 18 547.075 541.640 11.094 9.127 o
2 4 19 133.482 134.019 4.111 61.527 o
2 4 20 62.493 60.319 2.447 164.545 o
2 4 21 78.112 73.848 2.700 134.373 o
2 4 22 11.579 10.669 1.744 383.618 o
2 4 23 164.787 152.709 4.869 45.080 o
2 4 24 34.295 31.023 2.249 213.880 o
2 4 25 65.388 55.387 4.361 62.036 o
2 4 26 46.312 35.383 4.133 70.611 o
2 4 27 81.959 66.306 6.345 30.450 o
2 5 0 155.723 157.136 3.341 80.629 o
2 5 1 2064.020 2080.510 39.537 0.780 o
2 5 2 201.184 206.726 5.403 36.370 o
2 5 3 526.939 527.701 9.000 13.056 o
2 5 4 781.312 774.701 11.803 7.712 o
2 5 5 1478.550 1483.460 21.674 2.430 o
2 5 6 2621.480 2626.440 37.794 0.827 o
2 5 7 1195.130 1195.900 17.792 3.551 o
2 5 8 201.820 206.529 4.039 56.856 o
2 5 9 334.596 325.114 5.779 29.239 o
2 5 10 37.065 37.522 1.524 375.196 o
2 5 11 94.720 95.700 2.392 149.657 o
2 5 12 163.016 159.998 4.481 51.500 o
2 5 13 149.836 151.277 3.145 88.673 o
2 5 14 501.064 504.682 9.638 11.765 o
2 5 15 26.872 25.550 1.340 499.011 o
2 5 16 70.141 66.882 2.561 149.454 o
2 5 17 942.539 955.300 18.992 3.267 o
2 5 18 83.097 87.219 3.122 104.982 o
2 5 19 34.227 32.432 2.078 242.880 o
2 5 20 25.680 19.197 1.764 339.092 o
2 5 21 56.046 49.176 3.197 109.367 o
2 5 22 99.890 91.704 5.482 39.252 o
2 5 23 62.435 48.243 3.291 102.992 o
2 5 24 23.458 18.132 4.930 52.016 o
2 5 25 87.246 81.839 5.275 42.605 o
2 5 26 25.485 20.423 5.156 47.549 o
2 6 0 189.691 190.199 7.016 23.485 o
2 6 1 1544.610 1557.610 37.644 0.874 o
2 6 2 466.336 467.142 9.655 11.879 o
2 6 3 368.326 365.822 6.593 23.266 o
2 6 4 848.151 852.253 13.972 5.709 o
2 6 5 62.363 61.400 1.842 244.865 o
2 6 6 19.876 21.520 1.247 596.580 o
2 6 7 248.428 249.852 4.629 43.999 o
2 6 8 317.579 319.922 5.793 29.440 o
2 6 9 236.355 238.197 4.579 45.338 o
2 6 10 144.817 144.370 3.268 85.193 o
2 6 11 180.255 174.244 3.791 64.759 o
2 6 12 779.648 796.812 13.240 6.345 o
2 6 13 174.091 177.439 4.152 56.906 o
2 6 14 353.998 372.761 6.893 21.791 o
2 6 15 243.292 249.863 5.820 31.034 o
2 6 16 155.716 158.133 4.318 55.028 o
2 6 17 35.811 33.594 2.205 218.834 o
2 6 18 70.771 71.772 3.018 114.887 o
2 6 19 54.522 41.234 3.355 101.477 o
2 6 20 395.658 405.888 14.378 5.895 o
2 6 21 48.213 42.501 4.625 56.912 o
2 6 22 111.127 109.068 7.165 23.700 o
2 6 23 114.869 111.960 5.714 35.857 o
2 6 24 10.205 9.630 3.580 98.979 o
2 6 25 57.651 52.645 6.185 32.474 o
2 7 0 23.044 20.922 1.233 589.937 o
2 7 1 77.869 72.334 1.994 205.194 o
2 7 2 654.589 667.682 18.179 3.664 o
2 7 3 468.844 462.449 8.059 16.023 o
2 7 4 258.803 265.907 5.159 36.958 o
2 7 5 598.175 607.021 10.349 10.101 o
2 7 6 286.237 295.848 7.995 17.681 o
2 7 7 263.496 268.699 4.921 39.502 o
2 7 8 483.132 497.125 9.037 13.173 o
2 7 9 132.032 135.077 3.098 94.227 o
2 7 10 426.325 436.321 6.824 21.205 o
2 7 11 539.623 548.352 9.133 12.671 o
2 7 12 469.493 466.467 15.190 5.259 o
2 7 13 460.033 459.897 9.426 12.405 o
2 7 14 221.987 223.325 5.030 39.981 o
2 7 15 167.495 164.008 4.096 58.856 o
2 7 16 3.196 2.018 1.460 585.878 o
2 7 17 128.696 130.679 6.304 29.640 o
2 7 18 33.568 32.407 2.902 137.613 o
2 7 19 56.348 54.835 3.379 98.857 o
2 7 20 28.575 28.753 2.859 143.487 o
2 7 21 17.149 17.134 3.164 123.264 o
2 7 22 8.510 9.316 3.091 132.188 o
2 7 23 96.472 94.622 4.903 48.045 o
2 7 24 57.258 52.543 5.763 37.176 o
2 8 0 15.841 14.318 1.176 702.282 o
2 8 1 341.471 342.014 8.698 14.918 o
2 8 2 216.523 216.604 4.173 53.247 o
2 8 3 351.033 351.589 6.247 25.581 o
2 8 4 610.011 607.861 10.182 10.349 o
2 8 5 349.675 359.751 11.648 8.804 o
2 8 6 60.897 63.542 1.799 252.726 o
2 8 7 422.302 425.849 6.677 22.005 o
2 8 8 653.543 665.434 9.814 10.812 o
2 8 9 530.166 541.082 8.208 15.083 o
2 8 10 445.141 449.831 7.452 18.327 o
2 8 11 83.776 79.648 2.685 133.020 o
2 8 12 293.187 295.011 6.050 28.063 o
2 8 13 202.439 202.824 4.945 41.956 o
2 8 14 57.974 60.599 2.379 173.856 o
2 8 15 10.597 9.448 1.284 663.322 o
2 8 16 55.205 53.883 2.672 147.131 o
2 8 17 105.242 106.660 3.662 77.699 o
2 8 18 32.440 27.245 2.978 132.413 o
2 8 19 311.657 326.823 11.188 9.571 o
2 8 20 93.948 89.582 5.311 41.778 o
2 8 21 20.227 18.273 3.489 101.712 o
2 8 22 2.172 1.480 3.185 127.233 o
2 9 0 584.931 567.795 9.498 11.723 o
2 9 1 279.051 273.347 9.051 14.268 o
2 9 2 113.432 108.043 2.761 116.865 o
2 9 3 15.089 14.235 1.164 719.329 o
2 9 4 44.544 45.227 1.713 301.496 o
2 9 5 92.738 91.458 2.519 140.919 o
2 9 6 491.054 487.156 8.704 14.002 o
2 9 7 200.650 196.203 3.836 61.559 o
2 9 8 73.760 73.467 2.244 177.604 o
2 9 9 469.046 470.653 13.222 6.798 o
2 9 10 90.994 91.614 3.251 96.887 o
2 9 11 58.257 55.903 2.781 136.651 o
2 9 12 14.707 12.877 1.459 507.681 o
2 9 13 1.542 2.029 1.254 799.485 o
2 9 14 78.659 76.578 2.968 115.717 o
2 9 15 38.081 41.239 2.410 185.338 o
2 9 16 19.184 17.518 2.383 207.894 o
2 9 17 70.775 71.316 3.461 91.646 o
2 9 18 59.393 61.080 4.408 61.027 o
2 9 19 282.425 283.291 9.463 13.139 o
2 9 20 24.758 27.383 3.809 84.909 o
2 9 21 3.478 11.721 3.497 104.569 o
2 10 0 6.287 8.030 2.495 201.802 o
2 10 1 270.375 305.928 11.703 8.880 o
2 10 2 1.451 2.157 1.537 537.938 o
2 10 3 103.132 81.229 8.815 16.091 o
2 10 4 149.157 148.882 4.301 55.943 o
2 10 5 119.036 116.395 6.240 30.451 o
2 10 6 46.688 51.349 2.658 151.945 o
2 10 7 106.115 103.687 3.100 100.692 o
2 10 8 4.518 3.183 1.061 1040.380 o
2 10 9 112.157 113.536 2.709 119.567 o
2 10 10 155.134 157.206 4.333 54.768 o
2 10 11 70.548 68.845 2.773 131.795 o
2 10 12 140.610 138.179 4.701 48.996 o
2 10 13 78.440 73.962 3.325 96.652 o
2 10 14 9.484 8.704 1.957 315.994 o
2 10 15 90.490 102.954 3.832 73.664 o
2 10 16 95.967 99.556 6.498 28.692 o
2 10 17 6.872 4.185 3.546 101.804 o
2 10 18 16.865 14.439 3.907 82.424 o
2 10 19 77.358 70.413 5.580 38.813 o
2 11 0 210.014 207.356 6.624 25.660 o
2 11 1 22.383 22.537 2.877 144.925 o
2 11 2 68.043 67.433 4.421 60.005 o
2 11 3 76.384 80.599 8.260 18.381 o
2 11 4 203.752 222.783 7.903 18.759 o
2 11 5 144.657 151.957 12.811 7.694 o
2 11 6 64.655 54.853 6.364 30.625 o
2 11 7 82.209 76.004 2.481 150.322 o
2 11 8 145.455 141.364 5.317 39.571 o
2 11 9 5.947 6.913 1.760 394.858 o
2 11 10 78.503 75.754 3.492 88.945 o
2 11 11 27.905 26.782 2.592 171.818 o
2 11 12 96.180 87.961 6.476 28.950 o
2 11 13 219.031 225.245 19.249 3.438 o
2 11 14 14.004 12.371 3.344 111.984 o
2 11 15 37.804 31.999 5.521 41.119 o
2 11 16 300.091 295.926 12.326 8.026 o
2 12 0 68.618 68.672 5.964 34.446 o
2 12 1 58.384 51.879 6.921 26.161 o
2 12 2 95.808 83.276 8.346 17.907 o
2 12 3 32.597 33.682 5.091 48.220 o
2 12 4 2.541 1.418 2.816 162.375 o
2 12 5 9.515 7.331 3.604 97.926 o
2 12 6 115.212 123.481 5.768 35.125 o
2 12 7 43.477 49.246 10.747 11.107 o
2 12 8 142.781 161.405 15.925 5.027 o
2 12 9 141.583 130.857 14.575 5.989 o
2 12 10 142.327 125.456 5.743 34.818 o
2 12 11 193.192 186.477 8.032 18.388 o
2 12 12 7.733 7.168 3.096 132.283 o
2 12 13 5.567 7.264 2.937 147.318 o
2 13 0 23.381 25.025 6.110 34.116 o
2 13 1 2.166 -0.577 4.599 61.269 o
2 13 2 104.483 99.009 11.213 10.069 o
2 13 3 21.643 23.570 5.551 41.223 o
2 13 4 68.273 64.606 11.238 10.115 o
2 13 5 21.895 31.211 9.619 13.919 o
2 13 6 57.557 62.128 11.434 9.794 o
2 13 7 2.405 6.944 8.809 16.707 o
2 13 8 129.741 121.066 14.550 6.019 o
2 13 9 58.620 57.736 11.557 9.592 o
3 0 1 1310.640 1345.380 18.821 3.167 o
3 0 2 209.563 213.348 3.987 57.277 o
3 0 3 6763.520 6749.480 89.640 0.150 o
3 0 4 2725.290 2700.510 39.099 0.774 o
3 0 5 2.252 2.314 1.190 874.789 o
3 0 6 6.227 6.880 1.195 799.557 o
3 0 7 2585.710 2600.040 40.742 0.722 o
3 0 8 321.439 319.472 5.836 29.055 o
3 0 9 225.667 221.859 4.006 55.755 o
3 0 10 1.938 2.788 1.139 950.938 o
3 0 11 123.032 123.691 2.701 116.349 o
3 0 12 416.265 419.413 6.290 24.156 o
3 0 13 3320.610 3354.380 40.820 0.695 o
3 0 14 28.836 27.711 1.608 375.998 o
3 0 15 766.587 770.291 11.185 8.450 o
3 0 16 90.985 95.826 2.754 124.092 o
3 0 17 398.828 401.746 6.686 22.298 o
3 0 18 67.680 67.516 3.398 95.235 o
3 0 19 1.005 0.393 1.788 403.076 o
3 0 20 7.816 7.235 2.145 268.591 o
3 0 21 3.383 1.361 2.076 295.564 o
3 0 22 0.046 -0.885 2.083 299.104 o
3 0 23 0.238 -0.170 2.301 245.017 o
3 0 24 55.766 53.074 3.464 94.867 o
3 0 25 28.064 29.059 3.085 125.080 o
3 0 26 61.086 57.940 3.977 73.512 o
3 1 0 1421.200 1444.520 21.461 2.486 o
3 1 1 576.220 575.024 9.296 12.156 o
3 1 2 847.653 858.925 12.407 6.972 o
3 1 3 293.155 296.841 5.056 36.835 o
3 1 4 296.630 293.086 5.306 34.279 o
3 1 5 959.170 948.229 14.577 5.201 o
3 1 6 96.296 96.663 2.682 127.358 o
3 1 7 369.765 373.944 6.512 23.660 o
3 1 8 291.390 294.001 5.424 33.269 o
3 1 9 405.131 400.918 6.973 20.842 o
3 1 10 308.843 308.567 5.153 35.327 o
3 1 11 60.156 63.553 2.062 211.518 o
3 1 12 22.607 23.018 1.546 421.237 o
3 1 13 226.560 220.028 4.176 52.610 o
3 1 14 33.856 35.689 1.834 293.995 o
3 1 15 96.536 99.308 2.964 109.880 o
3 1 16 235.359 237.890 4.900 41.014 o
3 1 17 614.804 611.368 11.439 8.497 o
3 1 18 308.345 305.368 7.683 18.769 o
3 1 19 109.095 109.818 3.776 73.456 o
3 1 20 245.288 240.270 5.877 30.591 o
3 1 21 50.096 47.488 3.242 108.018 o
3 1 22 171.933 176.047 6.718 25.634 o
3 1 23 66.378 67.440 3.822 77.921 o
3 1 24 15.771 13.661 2.746 162.329 o
3 1 25 117.735 107.338 9.913 12.749 o
3 1 26 59.723 55.825 5.697 37.901 o
3 2 0 1662.320 1699.320 29.720 1.354 o
3 2 1 610.776 596.193 11.508 8.427 o
3 2 2 1549.400 1531.810 26.950 1.634 o
3 2 3 3460.440 3401.330 57.921 0.364 o
3 2 4 17.241 19.152 1.646 399.002 o
3 2 5 69.043 68.703 2.569 148.785 o
3 2 6 400.001 394.406 7.458 18.791 o
3 2 7 7.373 6.992 1.386 606.817 o
3 2 8 455.887 469.899 9.459 12.328 o
3 2 9 1452.800 1494.650 26.495 1.696 o
3 2 10 85.896 89.754 3.162 102.222 o
3 2 11 1455.260 1427.850 25.563 1.813 o
3 2 12 214.133 216.108 4.782 43.602 o
3 2 13 80.130 81.757 2.657 135.837 o
3 2 14 941.269 938.246 14.111 5.513 o
3 2 15 204.192 205.374 4.463 49.023 o
3 2 16 22.288 23.250 1.917 297.643 o
3 2 17 63.181 61.068 2.654 144.776 o
3 2 18 344.513 340.059 10.927 9.923 o
3 2 19 146.230 145.745 4.354 55.095 o
3 2 20 68.728 67.874 3.149 107.926 o
3 2 21 15.874 12.083 3.208 120.917 o
3 2 22 284.750 272.044 9.460 13.158 o
3 2 23 14.209 11.252 2.459 201.388 o
3 2 24 30.083 30.187 3.763 86.089 o
3 2 25 208.687 216.117 15.024 5.584 o
3 2 26 18.799 16.512 3.579 97.180 o
3 3 0 7.557 8.517 1.502 520.451 o
3 3 1 555.316 542.925 9.446 11.952 o
3 3 2 288.830 281.970 5.495 32.786 o
3 3 3 265.107 258.714 5.142 37.078 o
3 3 4 292.608 289.139 5.898 29.268 o
3 3 5 205.356 205.341 4.100 55.482 o
3 3 6 223.824 217.634 4.317 50.351 o
3 3 7 1402.690 1381.920 21.797 2.427 o
3 3 8 700.244 687.750 15.382 4.955 o
3 3 9 725.218 729.809 12.509 7.086 o
3 3 10 1161.660 1133.180 18.653 3.289 o
3 3 11 847.399 844.125 14.615 5.286 o
3 3 12 1360.920 1340.940 21.921 2.413 o
3 3 13 443.373 448.723 12.068 8.070 o
3 3 14 342.241 343.049 5.837 28.542 o
3 3 15 113.911 112.759 2.940 106.475 o
3 3 16 0.081 1.475 1.488 581.905 o
3 3 17 142.611 142.116 3.887 66.259 o
3 3 18 242.061 241.725 5.370 35.393 o
3 3 19 112.029 114.173 3.529 81.244 o
3 3 20 109.206 110.652 5.847 34.518 o
3 3 21 276.536 279.072 7.558 19.610 o
3 3 22 20.973 24.512 3.083 127.547 o
3 3 23 5.095 3.561 2.019 307.992 o
3 3 24 0.880 0.676 2.280 248.518 o
3 3 25 10.004 8.126 3.332 114.008 o
3 3 26 53.949 44.691 3.833 79.892 o
3 4 0 322.701 309.742 5.385 32.836 o
3 4 1 111.099 110.317 2.929 107.803 o
3 4 2 560.333 549.187 8.146 15.101 o
3 4 3 7.737 6.595 0.906 1243.000 o
3 4 4 742.402 735.377 10.668 9.200 o
3 4 5 124.360 124.240 2.676 117.408 o
3 4 6 181.129 178.329 3.453 73.503 o
3 4 7 750.989 722.548 10.720 9.125 o
3 4 8 1581.450 1538.510 21.376 2.466 o
3 4 9 217.874 213.217 4.945 41.322 o
3 4 10 172.584 171.212 3.577 71.068 o
3 4 11 253.284 251.018 4.910 40.169 o
3 4 12 813.909 815.784 12.928 6.566 o
3 4 13 262.122 260.801 5.391 34.537 o
3 4 14 200.084 197.155 4.675 45.981 o
3 4 15 307.293 314.899 6.397 25.381 o
3 4 16 104.209 100.041 2.846 114.885 o
3 4 17 57.495 57.894 4.251 65.431 o
3 4 18 114.353 121.635 3.607 77.928 o
3 4 19 82.732 87.829 3.618 82.651 o
3 4 20 114.182 116.762 6.015 32.638 o
3 4 21 218.463 233.696 6.085 29.349 o
3 4 22 226.008 232.112 6.844 23.950 o
3 4 23 34.167 33.915 2.943 133.846 o
3 4 24 92.308 94.235 4.175 63.888 o
3 4 25 24.389 22.023 3.081 127.184 o
3 5 0 142.551 136.432 4.424 54.094 o
3 5 1 530.572 525.159 8.667 13.868 o
3 5 2 270.616 270.082 5.091 37.361 o
3 5 3 842.725 828.401 12.947 6.514 o
3 5 4 245.069 244.146 5.097 38.276 o
3 5 5 1023.230 964.446 13.615 5.776 o
3 5 6 204.507 197.102 4.322 51.606 o
3 5 7 70.086 68.413 2.196 186.327 o
3 5 8 21.723 23.311 1.362 512.471 o
3 5 9 268.224 271.082 5.758 30.948 o
3 5 10 254.093 261.109 4.774 41.702 o
3 5 11 80.481 78.460 2.351 162.319 o
3 5 12 404.814 402.445 6.765 21.836 o
3 5 13 83.068 81.386 3.761 77.747 o
3 5 14 201.237 208.390 6.005 30.486 o
3 5 15 52.628 50.416 2.239 196.568 o
3 5 16 794.104 788.233 12.020 7.458 o
3 5 17 558.100 551.152 13.183 6.714 o
3 5 18 0.639 1.825 2.069 301.043 o
3 5 19 74.818 77.415 3.488 89.522 o
3 5 20 286.795 290.280 8.535 15.774 o
3 5 21 73.974 76.823 3.579 85.829 o
3 5 22 38.231 38.972 3.373 103.425 o
3 5 23 41.321 36.702 2.837 140.121 o
3 5 24 57.714 52.374 7.620 21.719 o
3 6 0 67.905 62.292 2.489 157.727 o
3 6 1 215.577 203.493 4.161 53.836 o
3 6 2 384.787 375.681 6.601 23.006 o
3 6 3 1845.320 1795.950 29.125 1.390 o
3 6 4 356.653 343.380 6.721 22.804 o
3 6 5 140.636 133.370 3.203 88.852 o
3 6 6 630.389 632.643 10.299 10.085 o
3 6 7 475.364 463.859 7.974 16.261 o
3 6 8 17.805 18.241 1.601 417.822 o
3 6 9 776.422 777.956 12.462 7.047 o
3 6 10 428.229 441.474 7.796 17.186 o
3 6 11 138.314 138.011 3.486 78.665 o
3 6 12 277.224 271.426 6.001 28.843 o
3 6 13 146.106 141.922 4.022 62.590 o
3 6 14 85.350 81.246 4.195 64.276 o
3 6 15 350.597 359.923 10.322 10.968 o
3 6 16 197.732 202.099 6.059 30.132 o
3 6 17 257.097 268.569 8.729 15.330 o
3 6 18 5.828 7.136 2.797 162.085 o
3 6 19 148.046 150.861 7.921 19.250 o
3 6 20 29.083 31.333 3.301 109.986 o
3 6 21 54.807 46.853 4.731 54.128 o
3 6 22 4.662 4.879 1.870 356.684 o
3 6 23 0.799 -2.805 5.329 45.700 o
3 7 0 168.263 162.276 4.027 60.418 o
3 7 1 232.921 233.420 5.863 30.974 o
3 7 2 61.317 52.880 1.981 226.865 o
3 7 3 386.198 388.146 7.248 19.799 o
3 7 4 32.657 30.782 2.044 251.779 o
3 7 5 559.817 557.638 9.223 12.390 o
3 7 6 17.057 17.596 1.458 490.074 o
3 7 7 129.868 134.563 3.339 84.995 o
3 7 8 20.431 19.328 1.621 401.008 o
3 7 9 332.990 331.109 6.192 26.290 o
3 7 10 528.779 520.494 8.893 13.318 o
3 7 11 987.482 985.880 16.796 4.048 o
3 7 12 85.203 80.957 3.224 99.927 o
3 7 13 128.645 131.711 5.574 36.941 o
3 7 14 381.213 391.060 8.866 14.179 o
3 7 15 102.201 107.094 4.065 65.702 o
3 7 16 288.184 309.256 13.744 6.537 o
3 7 17 129.988 126.150 10.072 12.307 o
3 7 18 17.603 19.279 4.053 76.482 o
3 7 19 3.961 1.381 2.513 202.512 o
3 7 20 153.800 156.230 9.104 14.793 o
3 7 21 16.720 13.999 3.867 84.130 o
3 7 22 44.047 52.786 5.579 39.871 o
3 8 0 17.185 16.262 1.439 502.789 o
3 8 1 186.101 185.945 4.947 42.692 o
3 8 2 59.413 56.383 2.146 202.873 o
3 8 3 402.593 396.062 10.322 10.810 o
3 8 4 756.502 754.269 22.630 2.404 o
3 8 5 300.040 310.486 5.767 30.011 o
3 8 6 228.601 232.794 5.168 38.030 o
3 8 7 112.994 108.861 2.908 108.724 o
3 8 8 12.722 14.047 1.521 478.578 o
3 8 9 153.901 159.869 4.227 56.944 o
3 8 10 625.736 629.655 11.350 8.580 o
3 8 11 5.016 5.765 1.803 380.916 o
3 8 12 103.786 103.188 3.945 69.103 o
3 8 13 6.197 6.762 2.043 297.340 o
3 8 14 24.251 24.361 2.564 177.569 o
3 8 15 85.784 82.068 4.524 56.242 o
3 8 16 48.254 42.417 3.286 106.262 o
3 8 17 34.057 32.018 3.190 115.973 o
3 8 18 58.755 60.298 8.686 16.802 o
3 8 19 128.782 131.800 11.888 8.929 o
3 8 20 46.517 56.062 5.598 39.506 o
3 8 21 47.427 43.744 5.172 46.103 o
3 9 0 224.468 230.667 5.753 32.133 o
3 9 1 61.687 63.268 2.196 192.720 o
3 9 2 247.184 250.061 7.225 21.549 o
3 9 3 272.676 279.004 5.626 31.951 o
3 9 4 93.922 95.563 3.325 92.781 o
3 9 5 356.285 360.677 6.474 24.097 o
3 9 6 55.528 57.566 2.127 207.737 o
3 9 7 48.209 47.980 2.295 192.541 o
3 9 8 10.793 10.595 1.723 394.083 o
3 9 9 415.482 421.904 8.265 15.736 o
3 9 10 22.125 22.241 1.850 316.832 o
3 9 11 114.893 114.556 4.219 60.708 o
3 9 12 101.772 104.557 6.401 29.392 o
3 9 13 80.860 84.346 5.886 34.913 o
3 9 14 10.883 10.067 2.141 264.763 o
3 9 15 1.329 -0.742 2.085 296.899 o
3 9 16 11.583 9.225 3.517 102.277 o
3 9 17 130.413 133.702 6.690 26.555 o
3 9 18 164.225 168.390 11.623 9.251 o
3 9 19 12.276 10.547 3.571 99.064 o
3 10 0 8.280 7.340 1.269 700.954 o
3 10 1 94.343 88.460 2.679 129.192 o
3 10 2 358.323 374.428 10.220 11.132 o
3 10 3 92.002 88.058 2.596 135.869 o
3 10 4 129.393 130.581 3.114 94.273 o
3 10 5 144.998 143.716 4.960 44.524 o
3 10 6 105.562 104.123 3.552 81.698 o
3 10 7 22.932 21.731 1.891 304.692 o
3 10 8 32.100 28.853 2.067 248.870 o
3 10 9 87.911 84.774 3.061 107.634 o
3 10 10 62.356 60.897 3.046 116.068 o
3 10 11 14.337 13.880 2.070 275.429 o
3 10 12 7.322 7.061 1.979 313.937 o
3 10 13 28.894 29.160 2.441 189.734 o
3 10 14 93.582 81.385 5.701 36.796 o
3 10 15 32.046 26.476 10.134 12.530 o
3 10 16 14.985 14.989 3.987 79.412 o
3 10 17 8.805 7.117 4.152 74.227 o
3 11 0 82.959 85.571 3.048 109.220 o
3 11 1 285.381 301.887 13.254 7.009 o
3 11 2 38.500 35.351 5.768 37.729 o
3 11 3 17.495 18.638 2.628 174.263 o
3 11 4 40.150 36.876 2.649 158.120 o
3 11 5 30.481 31.145 2.564 172.894 o
3 11 6 55.228 53.717 3.134 112.872 o
3 11 7 134.063 136.022 4.902 45.938 o
3 11 8 9.263 11.493 2.435 208.277 o
3 11 9 35.682 35.006 2.968 131.260 o
3 11 10 247.248 253.690 19.875 3.221 o
3 11 11 37.842 31.187 10.404 11.876 o
3 11 12 39.939 35.586 5.142 47.020 o
3 11 13 117.237 113.807 7.816 20.063 o
3 11 14 177.311 171.980 10.637 10.936 o
3 12 0 2.465 4.181 8.097 19.775 o
3 12 1 77.914 74.988 6.509 29.014 o
3 12 2 2.492 -0.762 5.091 49.989 o
3 12 3 91.138 92.174 21.838 2.706 o
3 12 4 117.915 108.593 14.121 6.396 o
3 12 5 55.244 38.637 16.832 4.558 o
3 12 6 31.893 22.120 15.348 5.491 o
3 12 7 54.154 42.797 3.953 75.612 o
3 12 8 82.116 62.041 7.153 24.272 o
3 12 9 81.174 61.123 7.165 24.206 o
3 12 10 14.936 20.464 9.938 13.080 o
3 13 0 0.128 -3.675 4.879 54.543 o
3 13 1 15.713 10.224 4.875 53.680 o
3 13 2 151.201 132.671 12.894 7.600 o
3 13 3 5.155 -2.969 9.226 15.235 o
4 0 0 1931.560 1954.270 38.467 0.826 o
4 0 1 1993.070 2002.060 27.916 1.483 o
4 0 2 1163.080 1172.110 18.141 3.447 o
4 0 3 33.372 32.512 1.786 309.081 o
4 0 4 13.961 15.049 1.614 427.102 o
4 0 5 250.123 249.196 5.385 34.983 o
4 0 6 279.902 283.794 5.953 29.072 o
4 0 7 46.865 47.321 2.273 196.453 o
4 0 8 120.330 124.544 3.354 86.174 o
4 0 9 71.168 68.528 2.429 160.883 o
4 0 10 45.236 46.474 2.156 214.636 o
4 0 11 429.603 438.893 7.521 18.200 o
4 0 12 145.662 144.262 3.395 80.626 o
4 0 13 183.964 188.245 4.219 54.749 o
4 0 14 473.325 484.872 8.812 13.792 o
4 0 15 1.433 1.770 1.701 441.760 o
4 0 16 153.808 153.997 3.935 63.807 o
4 0 17 10.557 12.329 2.135 265.107 o
4 0 18 36.035 34.981 3.114 120.386 o
4 0 19 34.781 31.221 3.131 119.914 o
4 0 20 3.752 4.643 2.975 144.676 o
4 0 21 23.849 25.245 3.555 97.054 o
4 0 22 10.041 13.281 3.328 113.752 o
4 0 23 16.391 14.283 3.460 104.302 o
4 0 24 20.108 21.799 3.726 89.477 o
4 1 0 2.048 1.310 1.374 668.679 o
4 1 1 64.831 66.930 2.420 164.851 o
4 1 2 56.517 57.551 2.115 208.718 o
4 1 3 686.113 691.018 10.605 9.441 o
4 1 4 300.131 307.172 5.842 29.440 o
4 1 5 132.310 139.332 3.668 73.412 o
4 1 6 421.408 426.953 8.110 16.192 o
4 1 7 1821.250 1842.880 27.558 1.537 o
4 1 8 16.845 15.638 1.648 403.599 o
4 1 9 163.242 159.015 3.851 65.037 o
4 1 10 38.127 36.172 1.975 257.203 o
4 1 11 173.572 178.663 4.003 60.118 o
4 1 12 832.169 838.631 12.854 6.599 o
4 1 13 609.300 622.241 9.442 11.685 o
4 1 14 184.384 185.036 4.525 49.248 o
4 1 15 263.219 261.499 5.690 31.716 o
4 1 16 333.725 331.891 6.727 23.051 o
4 1 17 171.396 172.495 4.621 48.416 o
4 1 18 278.601 268.410 6.064 28.360 o
4 1 19 33.183 36.308 3.289 109.464 o
4 1 20 13.515 16.056 3.690 92.377 o
4 1 21 134.732 140.616 6.055 31.696 o
4 1 22 167.529 180.765 6.908 24.410 o
4 1 23 2.036 0.345 3.412 111.129 o
4 1 24 185.494 193.934 9.043 14.788 o
4 2 0 273.561 281.238 6.694 24.111 o
4 2 1 554.358 554.756 10.230 10.455 o
4 2 2 210.888 209.712 5.315 37.084 o
4 2 3 55.689 53.505 2.630 150.906 o
4 2 4 586.098 571.986 11.455 8.551 o
4 2 5 258.815 258.186 5.746 31.329 o
4 2 6 295.439 296.196 6.531 24.786 o
4 2 7 514.287 496.244 10.255 10.568 o
4 2 8 130.443 127.696 4.086 62.532 o
4 2 9 256.832 257.759 6.354 26.633 o
4 2 10 223.732 227.248 5.901 30.853 o
4 2 11 388.980 381.473 7.939 17.070 o
4 2 12 369.559 372.811 7.858 17.500 o
4 2 13 6.831 7.079 2.077 287.064 o
4 2 14 363.828 356.878 8.394 15.726 o
4 2 15 97.845 97.472 3.941 69.913 o
4 2 16 252.645 243.908 6.565 25.351 o
4 2 17 78.286 77.002 3.710 80.277 o
4 2 18 161.493 152.161 5.093 41.942 o
4 2 19 28.937 26.398 3.186 117.990 o
4 2 20 80.311 74.066 5.809 35.901 o
4 2 21 63.788 62.737 5.646 38.372 o
4 2 22 7.554 8.834 3.505 103.656 o
4 2 23 1.480 2.296 3.387 112.676 o
4 2 24 78.372 89.797 8.020 19.417 o
4 3 0 518.425 518.729 10.506 10.105 o
4 3 1 133.848 133.022 3.577 76.390 o
4 3 2 365.228 358.350 7.056 20.960 o
4 3 3 1123.580 1108.780 18.557 3.334 o
4 3 4 321.613 325.630 6.175 26.589 o
4 3 5 35.789 34.763 1.923 271.541 o
4 3 6 321.028 322.109 6.171 26.643 o
4 3 7 1709.600 1685.230 25.362 1.801 o
4 3 8 214.120 214.078 4.681 45.080 o
4 3 9 998.024 995.144 16.924 3.988 o
4 3 10 908.919 925.163 15.891 4.513 o
4 3 11 327.096 324.046 6.785 22.836 o
4 3 12 184.532 180.467 4.631 47.586 o
4 3 13 771.402 768.773 12.829 6.719 o
4 3 14 25.170 21.849 2.123 247.762 o
4 3 15 196.698 195.394 5.052 40.827 o
4 3 16 259.955 261.334 6.611 24.874 o
4 3 17 198.673 192.622 6.736 25.127 o
4 3 18 14.754 15.693 3.811 86.674 o
4 3 19 110.392 114.035 5.482 38.706 o
4 3 20 230.387 231.774 9.048 14.536 o
4 3 21 23.947 26.875 4.445 63.270 o
4 3 22 57.856 54.087 6.784 27.180 o
4 3 23 16.305 20.064 5.932 36.346 o
4 3 24 1.356 -0.657 5.797 38.602 o
4 4 0 105.548 99.602 3.242 94.486 o
4 4 1 1755.780 1730.330 25.706 1.752 o
4 4 2 90.308 94.126 2.553 138.679 o
4 4 3 414.547 416.722 6.850 21.270 o
4 4 4 83.912 83.492 2.390 156.260 o
4 4 5 144.070 144.763 3.262 85.461 o
4 4 6 1267.390 1257.380 18.077 3.422 o
4 4 7 56.295 51.596 1.989 230.298 o
4 4 8 35.582 37.239 1.831 291.269 o
4 4 9 429.917 425.946 7.180 19.623 o
4 4 10 99.418 91.895 2.807 119.196 o
4 4 11 237.002 240.013 5.004 39.653 o
4 4 12 11.953 11.676 1.677 409.408 o
4 4 13 250.871 263.098 6.363 26.613 o
4 4 14 226.135 228.932 5.668 32.908 o
4 4 15 660.820 666.651 18.635 3.497 o
4 4 16 99.718 95.074 3.603 80.969 o
4 4 17 194.611 210.216 6.066 30.054 o
4 4 18 131.633 126.569 4.690 49.781 o
4 4 19 166.829 174.924 6.146 30.080 o
4 4 20 33.660 33.496 3.064 124.641 o
4 4 21 26.532 20.073 3.492 100.378 o
4 4 22 9.813 9.607 4.948 52.402 o
4 4 23 74.163 76.408 7.762 20.754 o
4 5 0 1.413 1.711 0.840 1729.200 o
4 5 1 11.949 11.858 1.146 775.485 o
4 5 2 66.057 62.893 1.948 223.921 o
4 5 3 96.590 96.823 2.453 143.911 o
4 5 4 62.493 62.128 2.163 196.709 o
4 5 5 80.961 75.341 2.207 177.385 o
4 5 6 181.628 178.646 3.697 66.850 o
4 5 7 475.556 474.308 7.730 17.049 o
4 5 8 367.454 367.255 6.325 24.808 o
4 5 9 12.931 14.203 1.469 506.332 o
4 5 10 76.192 73.462 2.412 159.375 o
4 5 11 170.136 167.156 4.914 43.985 o
4 5 12 507.285 501.386 8.728 13.848 o
4 5 13 325.279 328.212 8.169 16.741 o
4 5 14 397.555 402.287 8.749 14.417 o
4 5 15 166.945 180.961 6.602 26.478 o
4 5 16 82.889 83.809 4.757 51.512 o
4 5 17 199.797 196.493 8.932 15.073 o
4 5 18 33.507 31.616 2.955 133.329 o
4 5 19 120.696 118.836 5.042 44.489 o
4 5 20 2.433 0.065 2.531 201.093 o
4 5 21 110.216 104.269 8.257 18.143 o
4 5 22 32.844 31.630 6.255 32.368 o
4 6 0 1.873 4.633 1.886 356.411 o
4 6 1 2132.160 2143.610 31.692 1.170 o
4 6 2 598.188 604.591 10.160 10.417 o
4 6 3 29.286 30.663 2.347 202.389 o
4 6 4 222.843 223.137 4.788 43.114 o
4 6 5 239.333 242.665 5.255 36.668 o
4 6 6 54.648 54.557 2.344 180.976 o
4 6 7 119.004 112.618 2.762 115.038 o
4 6 8 145.467 146.613 3.314 83.309 o
4 6 9 261.487 253.795 4.848 40.659 o
4 6 10 20.114 19.023 1.610 406.465 o
4 6 11 72.731 70.798 2.598 144.680 o
4 6 12 64.617 60.835 2.321 176.925 o
4 6 13 243.408 229.221 7.545 20.082 o
4 6 14 236.753 250.197 8.010 18.038 o
4 6 15 299.477 323.402 9.678 12.507 o
4 6 16 2.079 -0.506 2.546 199.076 o
4 6 17 28.059 28.517 2.824 146.908 o
4 6 18 197.540 200.859 6.028 30.409 o
4 6 19 78.956 78.130 4.427 58.934 o
4 6 20 129.057 129.707 6.022 32.201 o
4 6 21 8.384 -2.232 5.335 45.340 o
4 7 0 60.458 61.493 2.435 166.419 o
4 7 1 409.954 412.572 7.492 18.527 o
4 7 2 3.297 2.903 1.550 519.577 o
4 7 3 471.057 469.123 8.290 15.284 o
4 7 4 142.977 143.857 3.638 73.125 o
4 7 5 114.802 114.618 3.238 92.254 o
4 7 6 11.662 10.078 1.618 439.425 o
4 7 7 111.650 110.428 4.317 58.726 o
4 7 8 324.360 329.693 6.543 24.207 o
4 7 9 234.656 245.671 5.303 36.229 o
4 7 10 47.839 47.152 2.599 158.028 o
4 7 11 29.921 27.980 2.283 212.723 o
4 7 12 207.863 210.987 8.001 18.359 o
4 7 13 52.795 55.070 4.564 57.769 o
4 7 14 82.030 76.442 5.411 40.874 o
4 7 15 36.641 35.314 6.355 31.290 o
4 7 16 25.683 21.236 4.298 67.596 o
4 7 17 64.691 72.711 7.401 22.837 o
4 7 18 17.381 19.053 4.502 62.392 o
4 7 19 148.179 142.811 9.311 14.219 o
4 7 20 67.609 80.746 13.876 6.666 o
4 8 0 427.616 433.533 8.285 15.587 o
4 8 1 35.489 34.728 2.091 238.365 o
4 8 2 158.813 152.991 3.790 67.161 o
4 8 3 105.388 101.806 3.226 95.073 o
4 8 4 368.182 363.510 7.046 20.960 o
4 8 5 178.507 180.242 4.837 44.616 o
4 8 6 174.619 173.568 4.179 56.431 o
4 8 7 119.732 122.001 3.412 84.215 o
4 8 8 58.791 58.970 2.542 156.937 o
4 8 9 292.401 293.601 6.466 25.244 o
4 8 10 137.254 137.754 4.054 62.546 o
4 8 11 228.906 222.893 5.441 35.159 o
4 8 12 219.870 242.293 8.913 14.962 o
4 8 13 31.538 28.114 5.117 47.888 o
4 8 14 11.249 12.251 3.585 98.332 o
4 8 15 19.433 18.593 3.735 89.332 o
4 8 16 41.904 47.432 5.868 36.295 o
4 8 17 99.778 101.193 9.165 14.905 o
4 8 18 0.930 1.521 5.447 43.706 o
4 9 0 125.775 119.957 4.124 62.162 o
4 9 1 240.786 242.751 7.435 20.572 o
4 9 2 51.831 53.122 2.600 155.234 o
4 9 3 162.137 160.277 4.461 51.900 o
4 9 4 9.983 11.449 1.834 352.564 o
4 9 5 2.286 0.138 1.597 499.714 o
4 9 6 414.196 439.593 12.989 7.091 o
4 9 7 17.173 16.186 2.037 278.486 o
4 9 8 3.015 3.954 1.771 401.102 o
4 9 9 47.596 45.516 2.623 156.096 o
4 9 10 10.944 9.528 2.392 215.041 o
4 9 11 72.217 74.601 4.385 60.445 o
4 9 12 21.392 19.512 4.865 53.430 o
4 9 13 23.014 19.159 4.753 55.842 o
4 9 14 41.680 49.467 5.642 39.120 o
4 9 15 27.226 30.224 5.150 47.422 o
4 9 16 33.449 30.221 5.503 41.523 o
4 10 0 541.762 537.783 13.277 6.650 o
4 10 1 86.918 88.578 3.368 92.354 o
4 10 2 174.017 188.962 6.524 26.904 o
4 10 3 80.109 80.882 3.709 79.911 o
4 10 4 34.496 30.848 2.384 193.860 o
4 10 5 71.297 67.523 3.060 112.639 o
4 10 6 14.607 12.835 1.924 314.588 o
4 10 7 4.326 3.821 1.733 415.058 o
4 10 8 32.394 30.947 3.070 124.861 o
4 10 9 7.921 6.684 2.493 201.544 o
4 10 10 103.793 108.256 12.514 8.121 o
4 10 11 0.553 -5.717 9.692 13.820 o
4 10 12 16.090 6.650 9.815 13.423 o
4 10 13 27.117 17.765 10.183 12.434 o
4 11 0 15.534 13.369 2.290 228.034 o
4 11 1 25.051 26.507 3.914 80.669 o
4 11 2 97.169 108.084 4.824 49.156 o
4 11 3 19.392 16.355 2.502 190.373 o
4 11 4 32.959 35.195 2.885 138.840 o
4 11 5 25.948 27.846 3.083 125.836 o
4 11 6 239.051 254.756 23.862 2.249 o
4 11 7 44.838 57.490 11.778 9.259 o
4 11 8 109.493 116.036 14.354 6.196 o
4 11 9 160.856 184.446 17.520 4.158 o
4 11 10 14.185 13.373 10.477 11.782 o
4 12 0 0.600 0.051 4.696 58.831 o
4 12 1 21.248 23.386 5.046 49.690 o
4 12 2 100.350 103.658 7.574 21.453 o
4 12 3 8.690 10.883 4.209 72.120 o
5 0 1 151.144 151.589 4.029 61.789 o
5 0 2 66.858 64.274 2.591 148.440 o
5 0 3 792.610 798.329 13.181 6.382 o
5 0 4 24.429 24.057 2.136 244.835 o
5 0 5 1412.360 1424.030 23.631 2.096 o
5 0 6 451.176 473.185 9.200 12.932 o
5 0 7 203.089 205.787 7.304 21.678 o
5 0 8 127.368 135.271 4.614 51.181 o
5 0 9 74.686 74.587 4.419 59.474 o
5 0 10 14.032 14.110 2.768 160.530 o
5 0 11 5.576 2.884 2.265 246.181 o
5 0 12 125.647 139.217 5.107 43.036 o
5 0 13 22.509 22.058 2.437 196.136 o
5 0 14 153.802 160.092 5.080 42.241 o
5 0 15 0.351 -0.019 2.477 211.448 o
5 0 16 139.715 139.354 5.469 37.850 o
5 0 17 47.747 45.976 3.581 90.987 o
5 0 18 0.135 -0.530 2.677 181.164 o
5 0 19 23.607 17.723 3.823 84.991 o
5 0 20 117.334 123.132 7.448 21.929 o
5 0 21 29.168 24.115 4.195 70.430 o
5 1 0 289.638 288.016 6.025 28.349 o
5 1 1 488.284 493.001 8.348 14.981 o
5 1 2 175.684 180.482 4.183 56.097 o
5 1 3 143.314 143.272 3.871 66.566 o
5 1 4 239.769 238.692 5.218 37.115 o
5 1 5 70.206 75.373 3.006 115.343 o
5 1 6 325.925 333.846 8.965 14.223 o
5 1 7 2.185 4.134 2.056 301.031 o
5 1 8 60.476 62.122 3.183 108.110 o
5 1 9 167.641 176.595 5.268 39.136 o
5 1 10 52.466 48.294 2.997 123.095 o
5 1 11 192.732 194.777 5.643 34.138 o
5 1 12 66.580 63.803 3.364 97.331 o
5 1 13 64.228 67.017 3.725 81.729 o
5 1 14 145.706 147.682 5.570 36.425 o
5 1 15 225.073 235.281 6.400 26.863 o
5 1 16 340.640 350.427 9.602 12.524 o
5 1 17 76.247 68.870 4.226 64.461 o
5 1 18 0.244 -3.044 2.790 166.672 o
5 1 19 31.630 28.295 4.195 70.073 o
5 1 20 5.864 3.415 3.636 97.080 o
5 1 21 16.976 17.388 4.220 70.846 o
5 2 0 135.086 132.415 5.242 40.955 o
5 2 1 61.878 62.729 3.060 115.139 o
5 2 2 670.986 674.234 13.591 6.209 o
5 2 3 626.360 608.782 12.498 7.277 o
5 2 4 271.941 266.407 6.750 23.870 o
5 2 5 1033.730 1030.780 17.993 3.561 o
5 2 6 340.596 331.792 7.322 20.020 o
5 2 7 538.959 552.155 12.990 6.912 o
5 2 8 327.786 338.913 9.016 14.066 o
5 2 9 497.779 512.567 12.318 7.673 o
5 2 10 123.823 117.554 4.819 48.024 o
5 2 11 167.040 159.432 5.688 34.559 o
5 2 12 46.404 45.142 3.860 79.596 o
5 2 13 164.086 160.507 7.214 22.694 o
5 2 14 19.301 18.686 2.864 147.809 o
5 2 15 10.438 9.984 2.681 173.129 o
5 2 16 59.081 56.739 4.746 53.395 o
5 2 17 60.513 65.758 5.046 47.425 o
5 2 18 122.774 115.633 6.312 29.774 o
5 2 19 56.070 60.242 5.111 46.554 o
5 2 20 14.685 16.214 4.006 78.627 o
5 2 21 24.977 34.795 6.350 31.527 o
5 3 0 184.494 175.288 4.620 47.862 o
5 3 1 199.985 198.677 4.972 41.731 o
5 3 2 102.336 97.964 3.387 88.844 o
5 3 3 125.899 123.969 3.596 76.996 o
5 3 4 228.061 227.217 5.114 38.753 o
5 3 5 9.661 11.489 1.883 336.691 o
5 3 6 194.250 195.169 4.661 46.460 o
5 3 7 191.899 195.517 5.591 34.686 o
5 3 8 153.158 150.039 4.592 50.132 o
5 3 9 175.504 175.626 5.499 36.240 o
5 3 10 62.905 59.053 3.277 102.730 o
5 3 11 125.000 123.381 4.579 52.212 o
5 3 12 134.307 132.120 6.069 31.639 o
5 3 13 198.989 204.418 6.313 28.047 o
5 3 14 81.484 81.644 4.650 53.770 o
5 3 15 44.797 48.161 3.379 101.243 o
5 3 16 54.295 49.782 3.120 114.326 o
5 3 17 184.481 195.149 5.820 32.561 o
5 3 18 53.319 52.123 4.955 49.590 o
5 3 19 56.834 60.211 5.242 44.372 o
5 3 20 51.876 54.541 6.823 26.952 o
5 3 21 64.114 75.177 9.091 15.322 o
5 4 0 3.282 1.641 1.665 454.631 o
5 4 1 88.134 81.955 2.798 123.666 o
5 4 2 538.470 534.649 9.269 12.393 o
5 4 3 171.962 166.486 3.842 64.390 o
5 4 4 288.961 291.159 5.540 32.294 o
5 4 5 976.523 964.946 14.489 5.238 o
5 4 6 64.172 64.361 2.790 132.990 o
5 4 7 25.862 25.384 2.212 228.752 o
5 4 8 50.135 51.715 2.734 143.744 o
5 4 9 2.224 -0.226 1.754 415.990 o
5 4 10 13.206 13.516 2.170 253.880 o
5 4 11 144.450 142.333 6.534 27.490 o
5 4 12 120.611 124.225 4.558 52.786 o
5 4 13 12.654 17.823 3.050 133.322 o
5 4 14 137.363 134.782 5.004 44.256 o
5 4 15 120.618 115.142 4.669 50.878 o
5 4 16 108.930 111.650 4.806 48.944 o
5 4 17 23.272 24.950 3.173 120.268 o
5 4 18 10.504 11.660 3.254 118.879 o
5 4 19 193.063 197.470 10.903 10.379 o
5 4 20 29.564 31.908 6.246 32.513 o
5 5 0 34.068 29.436 2.145 232.156 o
5 5 1 481.597 451.629 8.531 14.580 o
5 5 2 88.020 81.000 2.633 135.393 o
5 5 3 374.201 367.692 6.931 21.449 o
5 5 4 136.073 129.564 4.035 63.371 o
5 5 5 121.550 121.803 3.482 81.487 o
5 5 6 244.321 239.321 5.941 30.081 o
5 5 7 267.163 261.078 6.339 26.587 o
5 5 8 120.674 121.346 3.931 67.492 o
5 5 9 62.130 56.826 4.073 70.383 o
5 5 10 537.664 512.323 10.795 9.613 o
5 5 11 33.396 31.519 2.502 178.774 o
5 5 12 262.703 275.443 11.213 9.656 o
5 5 13 26.634 26.471 2.762 153.834 o
5 5 14 391.025 407.018 11.258 9.265 o
5 5 15 43.880 44.144 3.156 114.808 o
5 5 16 206.985 221.531 6.855 24.131 o
5 5 17 27.826 29.527 3.653 91.387 o
5 5 18 1.966 2.173 3.082 135.832 o
5 5 19 101.363 106.806 8.413 17.547 o
5 6 0 153.726 143.862 4.425 53.360 o
5 6 1 16.456 16.897 2.132 257.123 o
5 6 2 30.228 33.214 2.590 169.525 o
5 6 3 204.011 209.091 5.573 34.472 o
5 6 4 23.247 26.167 2.251 223.642 o
5 6 5 64.311 59.500 5.376 42.104 o
5 6 6 44.398 44.483 2.135 219.344 o
5 6 7 427.950 419.173 8.905 13.844 o
5 6 8 27.024 28.784 3.050 128.009 o
5 6 9 252.712 244.636 6.080 28.794 o
5 6 10 70.546 69.766 4.416 59.903 o
5 6 11 175.792 183.746 5.644 34.590 o
5 6 12 2.574 3.039 2.012 314.397 o
5 6 13 10.730 11.305 2.302 230.529 o
5 6 14 148.654 155.755 5.697 34.880 o
5 6 15 24.792 20.911 3.602 94.854 o
5 6 16 84.208 84.309 7.206 23.804 o
5 6 17 80.571 84.036 7.136 24.290 o
5 6 18 9.891 11.991 5.172 47.957 o
5 7 0 129.512 117.642 4.003 65.033 o
5 7 1 74.485 73.379 3.229 102.118 o
5 7 2 18.704 20.049 3.317 112.085 o
5 7 3 213.497 206.868 6.215 28.588 o
5 7 4 26.875 26.407 3.054 128.006 o
5 7 5 23.884 21.299 2.849 147.268 o
5 7 6 21.821 21.347 2.974 136.591 o
5 7 7 79.786 78.502 3.989 70.676 o
5 7 8 304.520 299.581 9.553 12.823 o
5 7 9 44.535 44.000 6.282 31.806 o
5 7 10 56.192 55.340 4.113 69.687 o
5 7 11 10.022 8.880 3.032 136.870 o
5 7 12 24.647 20.788 3.245 115.526 o
5 7 13 3.453 2.022 2.860 156.996 o
5 7 14 42.005 36.614 3.910 78.605 o
5 7 15 76.606 76.728 8.613 16.962 o
5 7 16 37.342 36.904 6.895 26.673 o
5 8 0 15.640 18.352 2.451 199.475 o
5 8 1 17.866 12.131 2.307 223.657 o
5 8 2 27.962 30.683 3.785 85.362 o
5 8 3 32.918 30.649 4.726 55.690 o
5 8 4 198.665 194.248 7.030 23.298 o
5 8 5 11.350 12.754 2.643 176.794 o
5 8 6 80.698 81.080 4.434 58.575 o
5 8 7 145.067 149.895 7.362 22.072 o
5 8 8 16.968 17.526 3.087 129.200 o
5 8 9 25.742 24.691 3.328 109.603 o
5 8 10 51.806 54.444 4.055 71.877 o
5 8 11 136.904 140.152 6.168 30.633 o
5 8 12 166.770 179.566 7.154 22.934 o
5 8 13 41.819 41.207 5.444 41.997 o
5 8 14 26.710 29.562 5.500 41.754 o
5 9 0 1.286 1.561 2.642 184.932 o
5 9 1 244.373 245.722 8.101 17.649 o
5 9 2 180.313 164.655 7.361 21.727 o
5 9 3 92.083 95.978 4.699 51.976 o
5 9 4 65.811 65.332 3.923 74.559 o
5 9 5 135.223 135.084 5.614 36.297 o
5 9 6 93.316 98.018 5.620 37.601 o
5 9 7 161.580 181.835 6.839 24.914 o
5 9 8 89.580 100.625 10.427 11.632 o
5 9 9 62.408 56.395 4.030 71.731 o
5 9 10 43.022 43.353 4.400 62.774 o
5 9 11 9.748 9.694 2.928 146.431 o
5 10 0 6.750 6.751 3.119 130.695 o
5 10 1 143.450 156.667 7.787 19.882 o
5 10 2 50.691 47.914 4.512 59.337 o
5 10 3 9.296 4.690 3.162 126.892 o
5 10 4 45.040 45.830 6.613 28.778 o
5 10 5 115.277 120.404 6.813 25.926 o
5 10 6 55.074 59.005 5.548 39.933 o
5 10 7 3.943 5.221 3.304 117.508 o
6 0 0 626.217 646.407 29.395 1.464 o
6 0 1 161.876 168.042 6.772 25.428 o
6 0 2 4.182 1.244 2.844 158.655 o
6 0 3 19.772 22.782 3.212 118.550 o
6 0 4 169.043 167.884 6.628 26.340 o
6 0 5 40.412 41.922 3.661 88.612 o
6 0 6 5.163 4.517 2.401 219.477 o
6 0 7 9.038 7.389 2.762 164.588 o
6 0 8 63.836 60.611 3.744 81.412 o
6 0 9 43.280 49.885 4.062 72.551 o
6 0 10 34.630 36.239 3.331 106.704 o
6 0 11 3.031 2.836 2.905 152.213 o
6 0 12 168.940 178.988 7.384 21.639 o
6 0 13 7.958 7.542 2.748 166.740 o
6 0 14 31.186 32.739 3.500 98.234 o
6 0 15 130.521 129.481 7.132 23.623 o
6 0 16 11.605 12.165 3.797 87.892 o
6 0 17 0.000 -1.144 3.066 138.151 o
6 1 0 9.842 11.197 2.965 142.636 o
6 1 1 32.363 29.057 3.811 83.894 o
6 1 2 76.860 79.605 4.202 64.719 o
6 1 3 27.103 29.658 3.107 123.617 o
6 1 4 138.787 143.101 5.920 32.899 o
6 1 5 63.815 64.778 4.164 67.221 o
6 1 6 11.195 6.988 2.771 162.835 o
6 1 7 144.601 154.232 6.232 29.846 o
6 1 8 115.809 125.999 5.074 44.040 o
6 1 9 57.645 67.590 4.189 66.851 o
6 1 10 35.617 39.192 3.279 109.294 o
6 1 11 16.812 19.047 2.942 141.255 o
6 1 12 66.160 68.838 5.618 38.602 o
6 1 13 107.456 116.322 6.069 32.236 o
6 1 14 36.068 38.799 3.663 89.262 o
6 1 15 78.642 86.640 4.747 51.834 o
6 1 16 90.304 93.671 7.717 20.808 o
6 1 17 5.870 7.765 3.138 129.278 o
6 2 0 118.247 118.117 5.884 33.885 o
6 2 1 100.931 96.046 5.226 42.703 o
6 2 2 219.351 216.077 10.686 10.711 o
6 2 3 348.364 355.624 10.991 9.798 o
6 2 4 37.446 39.710 5.016 49.308 o
6 2 5 37.523 41.311 3.850 81.113 o
6 2 6 132.436 136.851 6.958 24.670 o
6 2 7 10.078 12.175 4.122 74.964 o
6 2 8 67.815 77.240 5.263 43.439 o
6 2 9 11.201 13.597 3.590 97.969 o
6 2 10 78.545 70.866 7.114 24.515 o
6 2 11 31.227 32.332 3.709 88.199 o
6 2 12 75.269 74.865 4.832 50.572 o
6 2 13 154.456 149.948 6.633 26.590 o
6 2 14 91.241 96.578 7.514 21.876 o
6 2 15 104.647 107.665 6.733 26.700 o
6 2 16 164.042 167.456 7.633 20.447 o
6 2 17 46.443 43.301 7.100 25.062 o
6 3 0 16.149 15.701 2.662 171.454 o
6 3 1 268.531 263.123 7.523 19.882 o
6 3 2 31.300 29.488 2.896 139.257 o
6 3 3 40.082 44.899 3.206 112.359 o
6 3 4 37.191 39.460 3.093 121.003 o
6 3 5 238.602 247.740 7.186 21.830 o
6 3 6 83.931 92.989 4.142 65.400 o
6 3 7 2.646 0.698 2.211 262.380 o
6 3 8 170.439 176.496 6.357 28.292 o
6 3 9 163.163 167.351 6.183 29.884 o
6 3 10 44.776 43.153 4.114 71.028 o
6 3 11 18.459 22.590 2.821 151.654 o
6 3 12 42.764 43.446 3.359 103.065 o
6 3 13 88.389 88.972 4.424 58.179 o
6 3 14 71.080 79.251 5.667 37.753 o
6 3 15 74.570 75.645 5.835 35.707 o
6 3 16 156.610 160.201 7.331 22.106 o
6 4 0 29.878 29.085 2.833 145.378 o
6 4 1 13.473 11.232 2.303 228.200 o
6 4 2 45.146 44.595 3.023 123.441 o
6 4 3 7.731 7.306 2.223 250.978 o
6 4 4 9.566 6.863 2.118 273.357 o
6 4 5 13.861 13.560 2.298 227.796 o
6 4 6 21.801 17.977 2.405 202.548 o
6 4 7 37.519 35.062 2.817 143.360 o
6 4 8 18.164 19.183 2.452 197.411 o
6 4 9 11.124 11.032 2.385 215.468 o
6 4 10 8.350 6.152 2.720 170.197 o
6 4 11 176.864 177.839 6.337 28.347 o
6 4 12 102.215 109.908 5.716 36.131 o
6 4 13 89.850 95.790 6.276 30.739 o
6 4 14 10.035 14.380 2.643 177.094 o
6 4 15 64.232 57.886 3.737 81.755 o
6 5 0 60.737 62.479 3.244 104.589 o
6 5 1 91.488 89.391 3.726 77.726 o
6 5 2 32.690 31.083 2.466 183.806 o
6 5 3 182.447 178.920 5.682 34.109 o
6 5 4 51.105 51.237 2.900 130.075 o
6 5 5 79.560 81.195 3.574 85.139 o
6 5 6 14.507 15.441 2.148 256.421 o
6 5 7 0.708 1.674 1.854 374.159 o
6 5 8 110.113 106.427 4.168 62.502 o
6 5 9 11.062 9.458 2.111 271.754 o
6 5 10 62.095 58.475 3.292 102.154 o
6 5 11 31.768 30.677 2.853 142.728 o
6 5 12 74.207 79.482 4.095 67.903 o
6 5 13 37.395 39.575 5.521 41.028 o
6 5 14 56.784 54.971 4.817 52.076 o
6 6 0 152.649 152.326 5.963 32.150 o
6 6 1 7.449 5.257 1.364 629.298 o
6 6 2 17.710 13.097 1.965 298.336 o
6 6 3 62.868 45.364 4.155 68.281 o
6 6 4 151.555 141.404 6.727 26.003 o
6 6 5 47.025 41.938 5.389 42.665 o
6 6 6 10.793 8.121 2.355 222.049 o
6 6 7 22.846 21.111 2.003 276.872 o
6 6 8 46.225 37.706 2.418 180.885 o
6 6 9 15.585 13.809 3.891 83.249 o
6 6 10 176.122 183.019 8.015 18.568 o
6 6 11 15.805 13.840 3.461 104.364 o
6 6 12 97.746 115.113 7.214 23.492 o
6 7 0 0.436 -1.548 3.111 133.996 o
6 7 1 70.285 70.190 4.597 55.724 o
6 7 2 114.907 108.458 5.460 38.946 o
6 7 3 54.099 43.781 4.369 62.907 o
6 7 4 133.495 132.192 7.405 21.998 o
6 7 5 45.492 39.517 3.847 80.469 o
6 7 6 1.238 -0.186 3.241 123.296 o
6 7 7 44.632 41.296 3.962 76.250 o
6 7 8 15.298 13.849 4.156 73.263 o
6 7 9 32.120 29.358 3.625 92.121 o
6 7 10 130.998 133.871 6.362 29.100 o
6 8 0 34.715 35.517 4.502 60.843 o
6 8 1 58.380 66.686 4.524 58.092 o
6 8 2 53.072 51.745 4.782 53.030 o
6 8 3 180.662 186.386 7.276 22.095 o
6 8 4 46.221 47.189 6.621 28.683 o
6 8 5 5.987 4.441 2.990 142.564 o
6 8 6 71.587 68.322 4.600 55.638 o
7 0 1 33.859 39.444 4.979 50.161 o
7 0 2 466.003 485.554 17.061 4.224 o
7 0 3 157.264 165.649 8.558 16.581 o
7 0 4 22.682 19.730 4.311 67.470 o
7 0 5 173.053 189.125 9.729 12.940 o
7 0 6 281.240 294.828 11.965 8.511 o
7 0 7 174.716 195.910 12.220 8.371 o
7 0 8 149.809 169.363 11.170 10.010 o
7 0 9 70.615 71.865 5.863 35.501 o
7 0 10 33.953 34.550 4.386 64.015 o
7 1 0 81.677 93.013 6.613 27.991 o
7 1 1 0.405 -1.181 3.282 120.470 o
7 1 2 70.170 76.527 13.680 6.857 o
7 1 3 162.042 160.107 8.527 16.684 o
7 1 4 132.797 134.551 7.592 20.997 o
7 1 5 26.006 24.385 4.380 65.038 o
7 1 6 116.735 122.214 7.193 23.416 o
7 1 7 8.513 6.968 3.537 101.828 o
7 1 8 7.991 7.879 3.443 107.364 o
7 1 9 22.136 20.085 3.874 82.911 o
7 1 10 58.833 50.252 4.742 53.630 o
7 2 0 268.572 283.911 11.440 9.286 o
7 2 1 3.607 5.321 3.661 95.980 o
7 2 2 12.595 8.911 3.563 99.595 o
7 2 3 148.395 139.391 6.636 26.703 o
7 2 4 28.213 29.814 4.016 76.354 o
7 2 5 36.538 27.448 4.447 62.415 o
7 2 6 43.013 43.736 4.880 51.640 o
7 2 7 90.494 91.907 6.137 32.067 o
7 2 8 22.412 13.422 6.429 30.973 o
7 2 9 78.988 79.322 13.594 6.934 o
7 2 10 33.690 38.653 6.131 33.578 o
7 3 0 18.416 12.771 2.949 141.159 o
7 3 1 27.960 19.433 3.000 132.947 o
7 3 2 57.203 51.693 3.880 77.487 o
7 3 3 222.082 225.437 7.168 22.165 o
7 3 4 101.012 109.504 4.994 46.083 o
7 3 5 66.865 59.573 3.790 79.422 o
7 3 6 123.022 117.897 5.022 44.742 o
7 3 7 108.600 108.376 5.171 43.101 o
7 3 8 39.918 39.519 3.530 94.914 o
7 4 0 26.570 24.999 3.857 82.876 o
7 4 1 16.763 12.184 3.516 101.212 o
7 4 2 274.034 267.691 9.584 12.888 o
7 4 3 28.580 24.230 3.895 81.143 o
7 4 4 149.976 134.453 6.620 26.828 o
7 4 5 38.076 35.712 4.225 68.379 o
7 4 6 3.850 1.087 3.325 116.499 o
7 4 7 12.610 9.813 3.789 88.272 o
7 5 0 252.705 245.591 9.063 14.381 o
7 5 1 34.598 29.814 4.074 73.760 o
7 5 2 140.395 132.592 6.529 27.641 o
7 5 3 14.232 7.221 4.029 78.229 o

_iucr_refine_instructions_details
;
TITL 2018sot0027_r1_100k_a.res in P2(1)2(1)2(1)
REM Old TITL 2018sot0027_R1_100K in P2(1)2(1)2(1)
REM SHELXT solution in P2(1)2(1)2(1)
REM R1 0.084, Rweak 0.022, Alpha 0.001, Orientation as input
REM Flack x = 0.039 ( 0.199 ) from Parsons' quotients
REM Formula found by SHELXT: C12 O6 F4
CELL 0.71073 5.6134 10.6394 21.7983 90 90 90
ZERR 8 0.0002 0.0003 0.0005 0 0 0
LATT -1
SYMM 0.5-X,-Y,0.5+Z
SYMM -X,0.5+Y,0.5-Z
SYMM 0.5+X,0.5-Y,-Z
SFAC C H F O
UNIT 48 64 16 24
EQIV $1 0.5+X,1.5-Y,1-Z

L.S. 4 0 0
PLAN  20
TEMP -173(2)
HTAB O103 O103_$1
HTAB O203 O102
CONF
BOND $H
list 4
fmap 2 53
ACTA 
MORE -1
OMIT -3 57
WGHT 0.003004 0.030237
FVAR 0.638393
REM <olex2.extras>
REM <HklSrc "%.\\2018sot0027_r1_100k.hkl">
REM </olex2.extras>

F101  3     0.51656  0.41565  0.47232  11.00000  0.01453  0.02475  0.03442 =
 -0.00886  0.00031  0.00430 
F102  3     0.09623  0.36328  0.43178  11.00000  0.02433  0.02391  0.01416 =
 -0.00537 -0.00267 -0.00362 
O101  4     0.02672  0.54989  0.56785  11.00000  0.02128  0.01684  0.01490 =
 -0.00201  0.00012  0.00595 
O102  4     0.34720  0.43841  0.59865  11.00000  0.03166  0.02108  0.02409 =
 -0.00431 -0.01907  0.00611 
O103  4     0.32560  0.72681  0.51099  11.00000  0.02109  0.01610  0.03444 =
 -0.00287 -0.00060 -0.00172 
H103  2     0.45682  0.76967  0.49162  11.00000  0.03235  0.02021  0.06396 =
 0.00319  0.01743 -0.00119 
C101  1     0.27206  0.56058  0.58179  11.00000  0.02581  0.01718  0.01950 =
 -0.00681 -0.00964  0.00352 
H101  2     0.29205  0.62812  0.61981  11.00000  0.05925  0.02973  0.03222 =
 -0.01023 -0.00820  0.00292 
C102  1     0.40711  0.60454  0.52501  11.00000  0.01600  0.01721  0.02844 =
 -0.00537 -0.00538 -0.00004 
H102  2     0.59871  0.60459  0.53501  11.00000  0.01945  0.04502  0.06277 =
 -0.01391 -0.00444  0.00006 
C103  1     0.36054  0.51760  0.46978  11.00000  0.01375  0.01842  0.02074 =
 -0.00329  0.00161 -0.00012 
H10A  2     0.40249  0.56873  0.42736  11.00000  0.03493  0.04010  0.04288 =
 -0.00172  0.00944 -0.00593 
C104  1     0.10635  0.46759  0.46972  11.00000  0.01288  0.01720  0.01204 =
 -0.00110 -0.00288  0.00086 
H104  2    -0.00992  0.53842  0.45150  11.00000  0.04694  0.03260  0.02241 =
 0.00449 -0.00418  0.00477 
C105  1     0.01936  0.43379  0.53382  11.00000  0.01247  0.01611  0.01259 =
 -0.00079 -0.00225  0.00227 
H105  2    -0.16215  0.40080  0.53277  11.00000  0.02400  0.03716  0.03111 =
 0.00169  0.00626  0.00141 
C106  1     0.18555  0.34981  0.57051  11.00000  0.02182  0.01446  0.01524 =
 -0.00088 -0.00491  0.00491 
H10B  2     0.28502  0.28460  0.54328  11.00000  0.03084  0.02460  0.03201 =
 -0.00515 -0.00355  0.00172 
H10C  2     0.08723  0.30095  0.60588  11.00000  0.03870  0.03007  0.03161 =
 0.01371 -0.00908  0.00837 

F201  3     0.94889  0.37533  0.81811  11.00000  0.01676  0.02862  0.01581 =
 -0.00216 -0.00578  0.00499 
F202  3     0.50703  0.34694  0.85676  11.00000  0.02792  0.01912  0.01546 =
 0.00320  0.00494  0.00024 
O201  4     0.50582  0.55353  0.72610  11.00000  0.02073  0.01669  0.01165 =
 -0.00048 -0.00283  0.00486 
O202  4     0.85661  0.61724  0.76598  11.00000  0.02435  0.02002  0.01814 =
 -0.00349  0.00359 -0.00946 
O203  4     0.73918  0.35043  0.66401  11.00000  0.02076  0.02557  0.01536 =
 -0.00819 -0.00367  0.00499 
H203  2     0.59996  0.39389  0.64950  11.00000  0.03746  0.03058  0.03874 =
 -0.00420 -0.01362  0.00499 
C201  1     0.75466  0.55242  0.71583  11.00000  0.02208  0.01739  0.01186 =
 0.00051  0.00228 -0.00162 
H201  2     0.79269  0.60400  0.67278  11.00000  0.03693  0.03273  0.03423 =
 0.01164  0.01244 -0.00038 
C202  1     0.84160  0.41601  0.71362  11.00000  0.01266  0.01985  0.01180 =
 -0.00267  0.00023  0.00113 
H202  2     1.03682  0.41366  0.70895  11.00000  0.01109  0.05422  0.02248 =
 -0.01440  0.00061 -0.00222 
C203  1     0.77927  0.34648  0.77334  11.00000  0.01383  0.01573  0.01349 =
 -0.00211 -0.00240  0.00316 
H20A  2     0.78704  0.24583  0.76521  11.00000  0.02732  0.02748  0.02536 =
 -0.00762  0.00115  0.00058 
C204  1     0.53362  0.38523  0.79619  11.00000  0.01417  0.01285  0.01220 =
 -0.00081  0.00029 -0.00038 
H204  2     0.39678  0.33865  0.76955  11.00000  0.02965  0.02378  0.02048 =
 -0.00437 -0.00924 -0.01149 
C205  1     0.49142  0.52646  0.79068  11.00000  0.01394  0.01402  0.01168 =
 -0.00162  0.00052  0.00182 
H205  2     0.31852  0.55424  0.80719  11.00000  0.02817  0.03195  0.01675 =
 -0.00639  0.00915  0.00365 
C206  1     0.68969  0.60951  0.81601  11.00000  0.02164  0.01427  0.01282 =
 -0.00275 -0.00012 -0.00154 
H20B  2     0.77728  0.56932  0.85658  11.00000  0.02788  0.03654  0.02916 =
 0.00462 -0.01488  0.00227 
H20C  2     0.62078  0.70281  0.82659  11.00000  0.04224  0.03287  0.02852 =
 -0.01329  0.00349  0.01838 
HKLF 4

END
Q1 1 0.1 0.444444 0.453333 11 0.05 0.13
Q2 1 0 0.583333 0.54 11 0.05 0.11
Q3 1 0.45 0.472222 0.486667 11 0.05 0.1
Q4 1 0 0.583333 0.413333 11 0.05 0.1
Q5 1 0.35 0.638889 0.473333 11 0.05 0.09

  REM The information below was added by Olex2.
  REM
  REM R1 = 0.0165 for 3126 Fo > 4sig(Fo) and 0.0189 for all 3307 data
  REM 343 parameters refined using 0 restraints
  REM Highest difference peak 0.1333, deepest hole -0.1046
  REM Mean Shift 0.0000, Max Shift 0.0004.

  REM +++ Tabular Listing of Refinement Information +++
  REM R1_all = 0.0189
  REM R1_gt = 0.0165
  REM wR_ref = 0.0324
  REM GOOF = 1.0834
  REM Shift_max = 0.0004
  REM Shift_mean = 0.0000
  REM Reflections_all = 3307
  REM Reflections_gt = 3126
  REM Parameters = 343
  REM Hole = -0.1046
  REM Peak = 0.1333
  REM Flack = 0.1(5)

  
;
_olex2_submission_special_instructions  'No special instructions were received'
