# Supplementary material for: Fragmentation and transferability in Hirshfeld atom refinement
Source: IUCrJ. 2022 Feb 26;9(Pt 2):298–315. doi: 10.1107/S2052252522000690 (PMC8895009; doi:10.1107/S2052252522000690)
Supplement: Supplementary file 2 [file m-09-00298-sup2.zip › cif/transferable_atomic_densities/SIBFAN_trans.cif]

data_SIBFAN_trans
_audit_creation_date               2021-06-17
_audit_creation_method
;
Olex2 1.3
(compiled 2020.07.31 svn.rc2a77460 for OlexSys, GUI svn.r6145)
;
_audit_contact_author_address      ?
_audit_contact_author_email        ?
_audit_contact_author_name         ''
_audit_contact_author_phone        ?
_publ_contact_author_id_orcid      ?
_publ_section_references
;
Bourhis, L.J., Dolomanov, O.V., Gildea, R.J., Howard, J.A.K., Puschmann, H.
 (2015). Acta Cryst. A71, 59-75.

Dolomanov, O.V., Bourhis, L.J., Gildea, R.J, Howard, J.A.K. & Puschmann, H.
 (2009), J. Appl. Cryst. 42, 339-341.
;
_chemical_formula_moiety           'C7 H9 N O3'
_chemical_formula_sum              'C7 H9 N O3'
_chemical_formula_weight           155.154
_chemical_absolute_configuration   unk
loop_
  _atom_type_symbol
  _atom_type_scat_dispersion_real
  _atom_type_scat_dispersion_imag
  _atom_type_scat_Cromer_Mann_a1
  _atom_type_scat_Cromer_Mann_a2
  _atom_type_scat_Cromer_Mann_a3
  _atom_type_scat_Cromer_Mann_a4
  _atom_type_scat_Cromer_Mann_b1
  _atom_type_scat_Cromer_Mann_b2
  _atom_type_scat_Cromer_Mann_b3
  _atom_type_scat_Cromer_Mann_b4
  _atom_type_scat_Cromer_Mann_c
  _atom_type_scat_source
  _atom_type_scat_dispersion_source
 H 0.00000 0.00000 0.49300 0.32291 0.14019 0.04081 10.51090 26.12570 3.14236
 57.79970 0.0030380000826
 'International Tables Volume C Table 6.1.1.4 (pp. 500-502)'
 'Henke, Gullikson and Davis, At. Data and Nucl. Data Tables, 1993, 54, 2'
 C 0.00347 0.00161 2.31000 1.02000 1.58860 0.86500 20.84390 10.20750 0.56870
 51.65120 0.215599998832
 'International Tables Volume C Table 6.1.1.4 (pp. 500-502)'
 'Henke, Gullikson and Davis, At. Data and Nucl. Data Tables, 1993, 54, 2'
 O 0.01158 0.00611 3.04850 2.28680 1.54630 0.86700 13.27710 5.70110 0.32390
 32.90890 0.250800013542
 'International Tables Volume C Table 6.1.1.4 (pp. 500-502)'
 'Henke, Gullikson and Davis, At. Data and Nucl. Data Tables, 1993, 54, 2'
 N 0.00653 0.00323 12.21260 3.13220 2.01250 1.16630 0.00570 9.89330 28.99750
 0.58260 -11.5290002823
 'International Tables Volume C Table 6.1.1.4 (pp. 500-502)'
 'Henke, Gullikson and Davis, At. Data and Nucl. Data Tables, 1993, 54, 2'

_space_group_crystal_system        'monoclinic'
_space_group_IT_number             4
_space_group_name_H-M_alt          'P 1 21 1'
_space_group_name_Hall             ' P 2yb'
loop_
  _space_group_symop_id
  _space_group_symop_operation_xyz
 1 x,y,z
 2 -x,y+1/2,-z

_symmetry_Int_Tables_number        4
_cell_length_a                     4.3927(3)
_cell_length_b                     18.3193(15)
_cell_length_c                     9.2635(7)
_cell_angle_alpha                  90
_cell_angle_beta                   93.409(4)
_cell_angle_gamma                  90
_cell_volume                       744.13(10)
_cell_formula_units_Z              4
_cell_measurement_temperature    173(2)
_cell_measurement_reflns_used    598
_cell_measurement_theta_min      4.5480
_cell_measurement_theta_max      22.7160
_exptl_crystal_description       block
_exptl_crystal_colour            blue
_exptl_absorpt_coefficient_mu      0.109
_exptl_crystal_density_diffrn      1.385
_exptl_crystal_F_000               328.208
_exptl_crystal_size_max            0.639
_exptl_crystal_size_mid            0.23
_exptl_crystal_size_min            0.172
_diffrn_measurement_device_type  'Xcalibur, Sapphire3'
_diffrn_reflns_av_R_equivalents    0.0176
_diffrn_reflns_av_unetI/netI       0.0159
_diffrn_reflns_Laue_measured_fraction_full  1.0000
_diffrn_reflns_Laue_measured_fraction_max  1.0000
_diffrn_reflns_limit_h_max         6
_diffrn_reflns_limit_h_min         -5
_diffrn_reflns_limit_k_max         26
_diffrn_reflns_limit_k_min         -26
_diffrn_reflns_limit_l_max         11
_diffrn_reflns_limit_l_min         -13
_diffrn_reflns_number              20916
_diffrn_reflns_point_group_measured_fraction_full  0.9993
_diffrn_reflns_point_group_measured_fraction_max  0.9990
_diffrn_reflns_theta_full          25.2417
_diffrn_reflns_theta_max           31.07
_diffrn_reflns_theta_min           2.20
_diffrn_ambient_temperature      173(2)
_diffrn_measured_fraction_theta_full  1.0000
_diffrn_measured_fraction_theta_max  1.0000
_diffrn_radiation_type             'Mo K\a'
_diffrn_radiation_wavelength       0.71073
_reflns_Friedel_coverage           0.998
_reflns_limit_h_max                6
_reflns_limit_h_min                -6
_reflns_limit_k_max                26
_reflns_limit_k_min                -26
_reflns_limit_l_max                13
_reflns_limit_l_min                -13
_reflns_number_gt                  4595
_reflns_number_total               4784
_reflns_threshold_expression       I>=2u(I)
_computing_molecular_graphics      'Olex2 1.3 (Dolomanov et al., 2009)'
_computing_publication_material    'Olex2 1.3 (Dolomanov et al., 2009)'
_computing_structure_refinement    'olex2.refine 1.3 (Bourhis et al., 2015)'
_refine_diff_density_max           0.0998
_refine_diff_density_min           -0.0904
_refine_diff_density_rms           0.0217
_refine_ls_abs_structure_details  
 'Flack, H. D. (1983). Acta Cryst. A39, 876-881.'
_refine_ls_abs_structure_Flack     0.5(5)
_refine_ls_d_res_high              0.6886
_refine_ls_d_res_low               9.2471
_refine_ls_goodness_of_fit_ref     1.1077
_refine_ls_hydrogen_treatment      refall
_refine_ls_matrix_type             full
_refine_ls_number_constraints      0
_refine_ls_number_parameters       361
_refine_ls_number_reflns           4784
_refine_ls_number_restraints       1
_refine_ls_R_factor_all            0.0169
_refine_ls_R_factor_gt             0.0153
_refine_ls_restrained_S_all        1.1077
_refine_ls_shift/su_max            0.0004
_refine_ls_shift/su_mean           0.0000
_refine_ls_structure_factor_coef   Fsqd
_refine_ls_weighting_details      
 'w=1/[\s^2^(Fo^2^)+(0.0137P)^2^] where P=(Fo^2^+2Fc^2^)/3'
_refine_ls_weighting_scheme        calc
_refine_ls_wR_factor_gt            0.0290
_refine_ls_wR_factor_ref           0.0296
_olex2_refinement_description
;
;
loop_
  _atom_site_label
  _atom_site_type_symbol
  _atom_site_fract_x
  _atom_site_fract_y
  _atom_site_fract_z
  _atom_site_U_iso_or_equiv
  _atom_site_adp_type
  _atom_site_occupancy
  _atom_site_refinement_flags_posn
 O1 O 0.61548(9) 0.539285(19) 0.96434(4) 0.01937(7) Uani 1.000000 .
 O2 O 0.08784(8) 0.448494(17) 1.17068(4) 0.01559(7) Uani 1.000000 .
 O3 O 0.32785(8) 0.292608(18) 0.87340(4) 0.02022(8) Uani 1.000000 .
 N1 N 0.38124(9) 0.42707(2) 0.98737(5) 0.01332(8) Uani 1.000000 .
 H1A H 0.4786(18) 0.3976(4) 0.9098(10) 0.028(2) Uani 1.000000 .
 C1 C 0.24179(11) 0.51693(2) 1.14408(5) 0.01508(9) Uani 1.000000 .
 H1 H 0.0665(15) 0.5554(4) 1.1057(8) 0.0258(18) Uani 1.000000 .
 C2 C 0.44139(10) 0.49856(2) 1.02112(5) 0.01352(9) Uani 1.000000 .
 C3 C 0.16819(10) 0.39843(2) 1.07321(5) 0.01239(8) Uani 1.000000 .
 C4 C 0.04322(11) 0.33054(2) 1.06633(5) 0.01371(9) Uani 1.000000 .
 H4 H -0.1323(17) 0.3184(4) 1.1380(8) 0.0296(18) Uani 1.000000 .
 C5 C 0.12837(11) 0.27904(2) 0.95785(5) 0.01435(9) Uani 1.000000 .
 C6 C -0.02795(13) 0.20588(3) 0.95102(7) 0.02025(10) Uani 1.000000 .
 H6A H -0.050(3) 0.1872(5) 0.8432(11) 0.072(4) Uani 1.000000 .
 H6B H 0.103(2) 0.1667(5) 1.0066(15) 0.084(4) Uani 1.000000 .
 H6C H -0.243(2) 0.2081(5) 0.9887(14) 0.086(4) Uani 1.000000 .
 C7 C 0.41808(14) 0.54399(3) 1.27857(6) 0.02295(11) Uani 1.000000 .
 H7A H 0.262(2) 0.5593(5) 1.3585(9) 0.047(2) Uani 1.000000 .
 H7B H 0.577(2) 0.5027(5) 1.3194(9) 0.044(2) Uani 1.000000 .
 H7C H 0.5484(19) 0.5921(4) 1.2506(9) 0.041(2) Uani 1.000000 .
 O4 O 0.13558(8) 0.177733(19) 0.57764(4) 0.02010(8) Uani 1.000000 .
 O5 O 0.59983(8) 0.27595(2) 0.35184(4) 0.01928(7) Uani 1.000000 .
 O6 O 0.73040(8) 0.38806(2) 0.74264(4) 0.02153(8) Uani 1.000000 .
 N2 N 0.47097(9) 0.27549(2) 0.58086(5) 0.01412(8) Uani 1.000000 .
 H2 H 0.462(2) 0.2923(4) 0.6861(9) 0.026(2) Uani 1.000000 .
 C8 C 0.38603(12) 0.21654(3) 0.36231(6) 0.01798(10) Uani 1.000000 .
 H8 H 0.1838(17) 0.2289(4) 0.2956(8) 0.033(2) Uani 1.000000 .
 C9 C 0.30745(11) 0.21845(3) 0.51967(5) 0.01519(9) Uani 1.000000 .
 C10 C 0.63664(10) 0.31023(3) 0.48076(5) 0.01417(9) Uani 1.000000 .
 C11 C 0.81570(11) 0.37046(3) 0.49716(6) 0.01640(9) Uani 1.000000 .
 H11 H 0.9272(17) 0.3903(5) 0.4060(8) 0.0338(19) Uani 1.000000 .
 C12 C 0.85178(10) 0.40885(2) 0.63360(5) 0.01525(9) Uani 1.000000 .
 C13 C 1.04300(13) 0.47704(3) 0.63740(7) 0.02240(11) Uani 1.000000 .
 H13A H 1.030(2) 0.5035(5) 0.7394(9) 0.058(3) Uani 1.000000 .
 H13B H 1.2697(19) 0.4620(5) 0.6199(12) 0.054(3) Uani 1.000000 .
 H13C H 0.961(2) 0.5140(4) 0.5551(10) 0.051(3) Uani 1.000000 .
 C14 C 0.52887(15) 0.14519(3) 0.31982(7) 0.02447(11) Uani 1.000000 .
 H14A H 0.594(2) 0.1466(5) 0.2106(9) 0.057(3) Uani 1.000000 .
 H14B H 0.7267(17) 0.1335(4) 0.3887(8) 0.038(2) Uani 1.000000 .
 H14C H 0.3582(17) 0.1029(5) 0.3258(10) 0.045(2) Uani 1.000000 .

loop_
  _atom_site_aniso_label
  _atom_site_aniso_U_11
  _atom_site_aniso_U_22
  _atom_site_aniso_U_33
  _atom_site_aniso_U_12
  _atom_site_aniso_U_13
  _atom_site_aniso_U_23
 O1 0.02378(18) 0.01672(16) 0.01766(19) -0.00722(13) 0.00178(14) 0.00249(13)
 O2 0.02000(16) 0.01243(15) 0.01487(17) -0.00058(12) 0.00550(13) -0.00107(12)
 O3 0.02444(17) 0.01769(17) 0.01948(19) -0.00312(14) 0.00926(15) -0.00457(14)
 N1 0.01622(18) 0.01225(17) 0.01166(19) -0.00163(15) 0.00225(14) 0.00021(15)
 H1A 0.033(5) 0.014(5) 0.037(5) -0.013(4) 0.013(4) -0.009(4)
 C1 0.0164(2) 0.01156(19) 0.0173(2) 0.00044(17) 0.00095(17) -0.00092(17)
 H1 0.020(4) 0.018(4) 0.039(5) 0.008(3) -0.001(3) -0.006(4)
 C2 0.0158(2) 0.01196(19) 0.0126(2) -0.00215(16) -0.00067(17) 0.00181(16)
 C3 0.01507(19) 0.01048(18) 0.0117(2) 0.00037(15) 0.00163(16) 0.00149(16)
 C4 0.0176(2) 0.01094(19) 0.0130(2) -0.00079(17) 0.00388(17) 0.00126(16)
 H4 0.029(4) 0.024(4) 0.037(5) -0.008(4) 0.008(4) 0.005(4)
 C5 0.0178(2) 0.01092(19) 0.0145(2) -0.00033(16) 0.00287(17) 0.00041(17)
 C6 0.0245(3) 0.0115(2) 0.0250(3) -0.00171(19) 0.0036(2) -0.0009(2)
 H6A 0.136(11) 0.049(7) 0.031(6) -0.054(7) 0.000(6) -0.006(5)
 H6B 0.071(8) 0.023(5) 0.152(12) -0.004(5) -0.041(8) 0.026(6)
 H6C 0.046(6) 0.038(6) 0.181(13) -0.016(5) 0.055(8) -0.034(7)
 C7 0.0269(3) 0.0237(3) 0.0184(3) -0.0039(2) 0.0019(2) -0.0071(2)
 H7A 0.049(6) 0.054(6) 0.040(5) -0.015(5) 0.015(5) -0.019(5)
 H7B 0.047(5) 0.043(5) 0.040(5) 0.010(5) -0.016(4) -0.007(4)
 H7C 0.044(5) 0.037(5) 0.044(6) -0.019(5) 0.005(4) -0.011(4)
 O4 0.02144(18) 0.02151(17) 0.0175(2) -0.00526(14) 0.00253(14) 0.00200(14)
 O5 0.02478(17) 0.02081(17) 0.01266(16) -0.00260(14) 0.00459(13) 0.00110(14)
 O6 0.02492(18) 0.02362(18) 0.01664(18) -0.00399(15) 0.00615(14) -0.00227(14)
 N2 0.01432(17) 0.01533(18) 0.0129(2) 0.00096(14) 0.00260(15) 0.00115(17)
 H2 0.044(6) 0.012(4) 0.023(5) 0.004(4) 0.008(4) -0.003(4)
 C8 0.0188(2) 0.0221(2) 0.0129(2) -0.00164(18) -0.00031(19) 0.00055(19)
 H8 0.035(5) 0.038(5) 0.024(4) -0.008(4) -0.010(4) 0.001(4)
 C9 0.0150(2) 0.0171(2) 0.0135(2) -0.00015(16) 0.00092(17) 0.00160(18)
 C10 0.0147(2) 0.0147(2) 0.0134(2) 0.00187(16) 0.00270(17) 0.00181(17)
 C11 0.0174(2) 0.0158(2) 0.0165(2) -0.00004(17) 0.00414(18) 0.00241(18)
 H11 0.044(5) 0.037(5) 0.022(4) -0.011(4) 0.016(4) 0.001(4)
 C12 0.0142(2) 0.0149(2) 0.0168(2) 0.00097(17) 0.00183(17) 0.00148(17)
 C13 0.0219(3) 0.0177(2) 0.0273(3) -0.0029(2) -0.0012(2) 0.0022(2)
 H13A 0.107(9) 0.048(6) 0.016(5) -0.044(6) -0.013(5) 0.002(4)
 H13B 0.022(4) 0.050(6) 0.093(8) 0.008(4) 0.021(5) -0.016(6)
 H13C 0.073(6) 0.025(5) 0.053(6) -0.001(5) -0.020(5) 0.011(4)
 C14 0.0284(3) 0.0229(3) 0.0225(3) -0.0049(2) 0.0051(2) -0.0080(2)
 H14A 0.080(7) 0.066(7) 0.029(5) -0.020(6) 0.026(5) -0.017(5)
 H14B 0.032(5) 0.036(5) 0.042(5) 0.008(4) -0.017(4) -0.002(4)
 H14C 0.029(5) 0.042(5) 0.066(7) -0.016(4) 0.011(4) -0.033(5)

loop_
  _geom_bond_atom_site_label_1
  _geom_bond_atom_site_label_2
  _geom_bond_distance
  _geom_bond_site_symmetry_2
  _geom_bond_publ_flag
 O1 C2 1.2107(6) . ?
 O2 C1 1.4524(6) . ?
 O2 C3 1.3486(6) . ?
 O3 C5 1.2341(6) . ?
 N1 H1A 1.013(8) . ?
 N1 C2 1.3685(6) . ?
 N1 C3 1.3682(6) . ?
 C1 H1 1.088(6) . ?
 C1 C2 1.5160(7) . ?
 C1 C7 1.5109(7) . ?
 C3 C4 1.3594(6) . ?
 C4 H4 1.071(7) . ?
 C4 C5 1.4438(7) . ?
 C5 C6 1.5056(7) . ?
 C6 H6A 1.055(10) . ?
 C6 H6B 1.038(9) . ?
 C6 H6C 1.026(9) . ?
 C7 H7A 1.074(9) . ?
 C7 H7B 1.082(8) . ?
 C7 H7C 1.091(8) . ?
 O4 C9 1.2095(6) . ?
 O5 C8 1.4446(6) . ?
 O5 C10 1.3504(6) . ?
 O6 C12 1.2303(6) . ?
 N2 H2 1.026(8) . ?
 N2 C9 1.3713(6) . ?
 N2 C10 1.3692(6) . ?
 C8 H8 1.076(7) . ?
 C8 C9 1.5183(7) . ?
 C8 C14 1.5120(8) . ?
 C10 C11 1.3583(7) . ?
 C11 H11 1.065(7) . ?
 C11 C12 1.4468(7) . ?
 C12 C13 1.5046(7) . ?
 C13 H13A 1.066(9) . ?
 C13 H13B 1.055(8) . ?
 C13 H13C 1.067(8) . ?
 C14 H14A 1.067(8) . ?
 C14 H14B 1.069(7) . ?
 C14 H14C 1.082(8) . ?

loop_
  _geom_angle_atom_site_label_1
  _geom_angle_atom_site_label_2
  _geom_angle_atom_site_label_3
  _geom_angle
  _geom_angle_site_symmetry_1
  _geom_angle_site_symmetry_3
  _geom_angle_publ_flag
 C3 O2 C1 109.29(4) . . ?
 C2 N1 H1A 126.0(4) . . ?
 C3 N1 H1A 122.7(4) . . ?
 C3 N1 C2 111.32(4) . . ?
 H1 C1 O2 106.7(4) . . ?
 C2 C1 O2 103.40(4) . . ?
 C2 C1 H1 109.1(4) . . ?
 C7 C1 O2 111.37(4) . . ?
 C7 C1 H1 112.0(4) . . ?
 C7 C1 C2 113.67(4) . . ?
 N1 C2 O1 127.50(5) . . ?
 C1 C2 O1 126.73(4) . . ?
 C1 C2 N1 105.76(4) . . ?
 N1 C3 O2 110.10(4) . . ?
 C4 C3 O2 122.18(4) . . ?
 C4 C3 N1 127.72(4) . . ?
 H4 C4 C3 117.7(4) . . ?
 C5 C4 C3 120.66(4) . . ?
 C5 C4 H4 121.5(4) . . ?
 C4 C5 O3 122.19(4) . . ?
 C6 C5 O3 119.46(4) . . ?
 C6 C5 C4 118.33(4) . . ?
 H6A C6 C5 110.2(5) . . ?
 H6B C6 C5 110.8(5) . . ?
 H6B C6 H6A 105.3(9) . . ?
 H6C C6 C5 112.2(5) . . ?
 H6C C6 H6A 107.4(9) . . ?
 H6C C6 H6B 110.7(10) . . ?
 H7A C7 C1 109.7(5) . . ?
 H7B C7 C1 110.3(4) . . ?
 H7B C7 H7A 111.4(7) . . ?
 H7C C7 C1 108.7(4) . . ?
 H7C C7 H7A 108.5(6) . . ?
 H7C C7 H7B 108.1(6) . . ?
 C10 O5 C8 109.57(4) . . ?
 C9 N2 H2 124.9(5) . . ?
 C10 N2 H2 123.9(5) . . ?
 C10 N2 C9 111.14(4) . . ?
 H8 C8 O5 108.7(4) . . ?
 C9 C8 O5 103.47(4) . . ?
 C9 C8 H8 108.6(4) . . ?
 C14 C8 O5 110.63(4) . . ?
 C14 C8 H8 111.9(4) . . ?
 C14 C8 C9 113.04(5) . . ?
 N2 C9 O4 127.72(5) . . ?
 C8 C9 O4 126.55(5) . . ?
 C8 C9 N2 105.72(4) . . ?
 N2 C10 O5 110.02(4) . . ?
 C11 C10 O5 120.98(4) . . ?
 C11 C10 N2 129.00(5) . . ?
 H11 C11 C10 118.6(4) . . ?
 C12 C11 C10 121.68(5) . . ?
 C12 C11 H11 119.7(4) . . ?
 C11 C12 O6 122.45(4) . . ?
 C13 C12 O6 120.42(5) . . ?
 C13 C12 C11 117.13(5) . . ?
 H13A C13 C12 109.8(5) . . ?
 H13B C13 C12 108.1(5) . . ?
 H13B C13 H13A 110.8(8) . . ?
 H13C C13 C12 110.2(5) . . ?
 H13C C13 H13A 108.2(7) . . ?
 H13C C13 H13B 109.7(8) . . ?
 H14A C14 C8 111.3(6) . . ?
 H14B C14 C8 110.7(4) . . ?
 H14B C14 H14A 108.5(7) . . ?
 H14C C14 C8 107.8(4) . . ?
 H14C C14 H14A 106.9(7) . . ?
 H14C C14 H14B 111.5(7) . . ?

loop_
  _geom_hbond_atom_site_label_D
  _geom_hbond_atom_site_label_H
  _geom_hbond_atom_site_label_A
  _geom_hbond_distance_DH
  _geom_hbond_distance_HA
  _geom_hbond_distance_DA
  _geom_hbond_angle_DHA
  _geom_hbond_site_symmetry_A
 N2 H2 O3 1.026(8) 1.865(9) 2.8355(6) 156.6(7) .

loop_
  _geom_torsion_atom_site_label_1
  _geom_torsion_atom_site_label_2
  _geom_torsion_atom_site_label_3
  _geom_torsion_atom_site_label_4
  _geom_torsion
  _geom_torsion_site_symmetry_1
  _geom_torsion_site_symmetry_2
  _geom_torsion_site_symmetry_3
  _geom_torsion_site_symmetry_4
  _geom_torsion_publ_flag
 O1 C2 N1 C3 -179.15(5) . . . . ?
 O1 C2 C1 O2 -178.78(5) . . . . ?
 O1 C2 C1 C7 -57.90(5) . . . . ?
 O2 C1 C2 N1 1.79(4) . . . . ?
 O2 C3 N1 C2 -2.46(4) . . . . ?
 O2 C3 C4 C5 178.22(4) . . . . ?
 O3 C5 C4 C3 4.23(5) . . . . ?
 N1 C2 C1 C7 122.67(4) . . . . ?
 N1 C3 C4 C5 -0.93(5) . . . . ?
 C3 C4 C5 C6 -177.24(5) . . . . ?
 O4 C9 N2 C10 -178.76(5) . . . . ?
 O4 C9 C8 O5 -179.58(5) . . . . ?
 O4 C9 C8 C14 -59.88(6) . . . . ?
 O5 C8 C9 N2 0.44(4) . . . . ?
 O5 C10 N2 C9 -2.58(4) . . . . ?
 O5 C10 C11 C12 178.50(4) . . . . ?
 O6 C12 C11 C10 2.14(5) . . . . ?
 N2 C9 C8 C14 120.15(4) . . . . ?
 N2 C10 C11 C12 -1.00(6) . . . . ?
 C10 C11 C12 C13 -177.01(5) . . . . ?

loop_
  _refln_index_h
  _refln_index_k
  _refln_index_l
  _refln_F_squared_calc
  _refln_F_squared_meas
  _refln_F_squared_sigma
  _refln_F_squared_weight
  _refln_observed_status
-6 -8 -1 0.952 1.291 0.822 164.500 o
-6 -8 0 2.304 2.977 0.877 144.151 o
-6 -7 -2 17.995 17.430 1.959 28.537 o
-6 -7 -1 6.758 4.568 0.981 114.786 o
-6 -7 0 0.134 -0.910 0.659 256.297 o
-6 -6 -2 19.151 19.832 2.190 22.846 o
-6 -6 -1 20.039 17.081 1.446 51.475 o
-6 -6 0 2.242 2.266 0.797 174.818 o
-6 -5 -3 27.991 25.769 1.640 39.281 o
-6 -5 -2 35.847 37.498 1.847 30.393 o
-6 -5 -1 24.880 25.901 1.575 42.757 o
-6 -5 0 18.452 17.675 1.297 63.715 o
-6 -4 -3 28.321 30.123 1.717 35.810 o
-6 -4 -2 15.698 14.925 1.287 65.319 o
-6 -4 -1 3.206 2.831 0.831 160.491 o
-6 -4 0 27.439 29.491 1.938 28.476 o
-6 -3 -3 32.936 31.836 1.773 33.270 o
-6 -3 -2 41.947 46.230 1.934 27.170 o
-6 -3 -1 67.191 71.984 3.430 8.787 o
-6 -3 0 92.595 94.659 2.797 11.762 o
-6 -2 -3 82.218 85.587 2.476 14.965 o
-6 -2 -2 24.075 24.649 1.553 44.068 o
-6 -2 -1 11.912 13.275 1.239 71.115 o
-6 -2 0 61.030 61.569 2.220 19.755 o
-6 -1 -3 4.051 3.977 1.561 45.562 o
-6 -1 -2 21.003 19.759 1.413 53.529 o
-6 -1 -1 20.144 21.500 1.415 53.390 o
-6 -1 0 19.274 20.918 1.356 58.157 o
-6 0 1 7.214 8.379 0.932 126.521 o
-6 0 2 70.974 72.125 1.919 23.981 o
-6 0 3 17.211 18.699 1.461 50.680 o
-6 0 4 0.104 -0.766 1.529 47.537 o
-6 0 5 0.049 0.637 0.705 223.734 o
-6 1 1 56.382 57.617 2.620 14.885 o
-6 1 2 61.682 61.998 2.203 19.962 o
-6 1 3 89.975 92.042 4.304 5.541 o
-6 1 4 36.168 34.397 1.740 34.057 o
-6 1 5 25.951 23.476 2.805 13.916 o
-6 2 1 64.052 69.815 1.978 23.529 o
-6 2 2 54.711 58.301 1.790 29.354 o
-6 2 3 2.894 3.639 0.908 134.583 o
-6 2 4 9.441 9.360 1.094 91.556 o
-6 2 5 14.780 11.700 2.179 23.238 o
-6 3 1 16.481 15.547 1.190 75.839 o
-6 3 2 20.807 21.194 1.348 58.510 o
-6 3 3 5.899 4.103 0.975 116.394 o
-6 3 4 15.601 14.458 1.270 67.131 o
-6 3 5 0.343 -0.858 1.324 63.421 o
-6 4 1 3.061 1.171 0.750 197.023 o
-6 4 2 9.260 9.720 1.260 69.310 o
-6 4 3 9.601 9.131 1.173 79.818 o
-6 4 4 9.223 9.780 1.147 83.465 o
-6 5 1 5.092 4.690 0.821 163.603 o
-6 5 2 17.619 17.370 1.524 46.687 o
-6 5 3 16.276 15.499 3.062 11.794 o
-6 5 4 0.357 -0.510 0.715 217.623 o
-6 6 1 0.076 -0.042 0.592 317.635 o
-6 6 2 5.624 3.960 1.236 72.492 o
-6 6 3 3.398 2.922 1.055 99.710 o
-6 6 4 14.993 15.128 1.336 60.833 o
-6 7 1 25.556 27.493 1.427 51.331 o
-6 7 2 33.965 31.470 1.818 31.656 o
-6 7 3 13.149 15.167 1.687 38.555 o
-6 8 1 4.000 4.221 0.784 180.140 o
-6 8 2 1.251 1.676 0.829 161.559 o
-6 9 1 25.168 22.511 2.618 15.957 o
-5 -16 -1 30.554 29.163 2.250 21.241 o
-5 -16 0 11.515 12.666 1.144 83.309 o
-5 -15 -2 20.191 19.191 1.248 68.140 o
-5 -15 -1 4.204 3.317 0.793 176.006 o
-5 -15 0 8.768 8.847 0.951 120.921 o
-5 -14 -3 19.716 21.735 2.189 22.817 o
-5 -14 -2 75.811 75.925 2.268 17.880 o
-5 -14 -1 69.704 72.908 1.966 23.155 o
-5 -14 0 12.126 11.438 1.002 107.879 o
-5 -13 -4 6.348 5.666 1.243 71.652 o
-5 -13 -3 36.542 35.940 1.550 41.938 o
-5 -13 -2 25.872 25.615 1.661 38.541 o
-5 -13 -1 2.290 2.333 0.727 210.158 o
-5 -13 0 13.577 13.806 1.473 50.414 o
-5 -12 -5 5.292 5.582 1.302 65.329 o
-5 -12 -4 0.487 -0.304 0.879 143.959 o
-5 -12 -3 38.039 38.677 1.818 31.061 o
-5 -12 -2 2.928 3.511 0.768 187.816 o
-5 -12 -1 43.316 44.994 2.853 13.079 o
-5 -12 0 0.066 0.591 0.598 311.211 o
-5 -11 -5 14.862 15.390 1.695 38.114 o
-5 -11 -4 3.316 2.503 1.031 104.371 o
-5 -11 -3 9.179 8.969 1.064 96.816 o
-5 -11 -2 66.374 69.538 2.148 20.346 o
-5 -11 -1 14.907 12.683 1.093 90.176 o
-5 -11 0 27.213 30.494 2.257 21.199 o
-5 -10 -6 21.658 22.452 2.472 17.927 o
-5 -10 -5 26.572 32.068 2.879 13.168 o
-5 -10 -4 9.284 9.343 1.080 93.912 o
-5 -10 -3 6.542 6.921 0.968 117.550 o
-5 -10 -2 7.110 8.724 1.048 100.297 o
-5 -10 -1 31.002 32.661 1.600 40.455 o
-5 -10 0 17.617 19.133 1.796 33.819 o
-5 -9 -6 75.732 74.636 2.836 12.206 o
-5 -9 -5 56.769 56.391 2.513 16.077 o
-5 -9 -4 1.090 0.862 0.700 226.926 o
-5 -9 -3 33.415 33.850 1.633 38.646 o
-5 -9 -2 46.025 45.945 1.756 31.962 o
-5 -9 -1 2.316 0.850 0.704 223.926 o
-5 -9 0 4.932 4.932 0.811 167.638 o
-5 -8 -6 42.060 46.801 2.353 18.870 o
-5 -8 -5 3.785 2.916 0.992 112.803 o
-5 -8 -4 50.332 50.510 1.888 27.527 o
-5 -8 -3 3.451 3.535 0.796 174.620 o
-5 -8 -2 5.175 4.368 1.048 100.879 o
-5 -8 -1 0.304 0.121 0.595 313.575 o
-5 -8 0 0.951 1.134 0.656 258.347 o
-5 -7 -6 9.694 8.057 1.233 72.408 o
-5 -7 -5 7.570 8.236 1.054 99.080 o
-5 -7 -4 4.762 5.098 2.063 26.098 o
-5 -7 -3 3.799 4.332 0.710 219.393 o
-5 -7 -2 7.807 8.693 0.804 168.705 o
-5 -7 -1 67.841 66.784 2.426 16.499 o
-5 -7 0 17.461 17.973 1.159 79.329 o
-5 -6 -7 11.084 15.584 2.696 15.230 o
-5 -6 -6 5.890 3.307 1.020 106.457 o
-5 -6 -5 8.183 6.994 0.983 113.727 o
-5 -6 -4 5.249 5.551 0.904 135.125 o
-5 -6 -3 156.807 165.140 3.278 7.170 o
-5 -6 -2 37.417 38.726 1.358 52.631 o
-5 -6 -1 26.955 27.923 2.087 24.734 o
-5 -6 0 59.868 59.499 1.779 29.006 o
-5 -5 -7 16.092 16.243 2.793 14.162 o
-5 -5 -6 1.727 1.290 0.903 136.114 o
-5 -5 -5 10.619 10.950 1.080 93.646 o
-5 -5 -4 21.587 20.812 2.889 13.187 o
-5 -5 -3 26.817 27.597 2.166 23.022 o
-5 -5 -2 138.477 140.809 2.351 12.149 o
-5 -5 -1 50.697 52.628 1.457 42.508 o
-5 -5 0 144.608 147.705 2.283 12.115 o
-5 -4 -7 9.697 11.246 2.273 21.436 o
-5 -4 -6 5.244 7.058 1.204 76.359 o
-5 -4 -5 11.412 10.681 1.711 37.681 o
-5 -4 -4 41.484 42.066 1.699 34.620 o
-5 -4 -3 58.594 59.454 2.180 20.576 o
-5 -4 -2 143.761 146.629 2.167 12.915 o
-5 -4 -1 67.971 69.680 1.482 36.161 o
-5 -4 0 11.583 11.535 0.855 147.037 o
-5 -3 -7 38.170 38.768 3.398 9.404 o
-5 -3 -6 15.830 17.010 1.948 28.913 o
-5 -3 -5 23.867 24.250 1.505 46.827 o
-5 -3 -4 18.151 19.302 1.355 58.471 o
-5 -3 -3 5.906 6.468 0.644 263.887 o
-5 -3 -2 64.720 66.505 1.542 35.003 o
-5 -3 -1 78.205 80.299 1.559 30.932 o
-5 -3 0 0.070 -0.003 0.433 593.189 o
-5 -2 -7 62.326 62.303 3.991 6.675 o
-5 -2 -6 17.574 16.523 1.250 68.740 o
-5 -2 -5 25.038 24.782 1.228 68.392 o
-5 -2 -4 69.814 67.751 1.518 34.761 o
-5 -2 -3 35.469 35.787 1.054 82.499 o
-5 -2 -2 39.142 40.373 1.155 68.373 o
-5 -2 -1 27.108 26.136 1.319 59.330 o
-5 -2 0 25.391 28.128 1.015 95.867 o
-5 -1 -7 14.471 17.008 2.589 16.475 o
-5 -1 -6 5.553 5.893 1.468 51.419 o
-5 -1 -5 11.793 11.332 0.944 121.230 o
-5 -1 -4 0.898 0.543 0.485 472.168 o
-5 -1 -3 9.544 9.233 0.647 255.206 o
-5 -1 -2 11.283 11.916 0.695 219.118 o
-5 -1 -1 1.981 1.701 0.428 604.280 o
-5 -1 0 131.588 131.243 2.650 10.841 o
-5 0 1 34.711 36.191 0.954 97.418 o
-5 0 2 255.321 260.793 3.290 4.796 o
-5 0 3 109.374 109.509 1.634 22.657 o
-5 0 4 2.414 1.930 0.727 209.662 o
-5 0 5 52.507 53.163 3.103 10.951 o
-5 0 6 0.577 -1.040 1.158 82.872 o
-5 0 7 8.289 7.638 1.396 56.672 o
-5 0 8 107.180 109.737 3.206 8.923 o
-5 1 1 140.833 140.689 1.755 16.392 o
-5 1 2 45.384 49.066 1.044 74.277 o
-5 1 3 115.402 112.255 1.531 23.224 o
-5 1 4 45.602 46.764 1.368 49.052 o
-5 1 5 0.739 -0.185 1.140 85.580 o
-5 1 6 84.522 84.542 3.879 6.784 o
-5 1 7 19.021 22.374 1.757 35.148 o
-5 1 8 17.827 14.588 1.360 58.464 o
-5 2 1 17.561 19.403 0.780 165.913 o
-5 2 2 140.172 141.239 1.733 16.615 o
-5 2 3 47.697 47.659 1.034 74.422 o
-5 2 4 24.726 23.574 1.739 35.477 o
-5 2 5 13.096 13.357 1.283 66.225 o
-5 2 6 29.611 30.721 2.839 13.511 o
-5 2 7 32.261 32.104 2.758 14.250 o
-5 2 8 24.389 24.180 1.454 49.946 o
-5 3 1 155.662 157.138 2.194 11.867 o
-5 3 2 14.952 15.807 0.761 178.407 o
-5 3 3 24.290 25.630 1.521 45.777 o
-5 3 4 69.146 69.133 1.446 37.253 o
-5 3 5 18.851 16.891 2.045 26.182 o
-5 3 6 37.771 36.106 2.892 12.892 o
-5 3 7 57.030 51.867 3.316 9.611 o
-5 3 8 41.096 40.578 2.094 23.655 o
-5 4 1 6.652 6.404 0.590 311.999 o
-5 4 2 1.516 1.551 0.471 500.221 o
-5 4 3 108.415 109.252 1.715 21.598 o
-5 4 4 60.538 59.144 1.495 38.210 o
-5 4 5 39.969 38.631 2.388 18.550 o
-5 4 6 3.239 2.117 0.670 246.845 o
-5 4 7 23.680 21.666 2.487 17.686 o
-5 4 8 53.178 55.812 2.362 18.148 o
-5 5 1 41.545 41.100 1.209 62.415 o
-5 5 2 10.096 10.064 0.700 218.213 o
-5 5 3 9.746 9.627 0.664 242.191 o
-5 5 4 74.384 74.664 2.389 16.482 o
-5 5 5 22.966 23.196 1.565 43.609 o
-5 5 6 32.110 29.601 2.391 18.842 o
-5 5 7 2.997 2.684 0.924 130.039 o
-5 5 8 25.427 22.635 2.543 16.900 o
-5 6 1 69.962 69.718 1.521 34.473 o
-5 6 2 19.407 18.996 0.920 121.399 o
-5 6 3 22.914 23.172 1.038 94.575 o
-5 6 4 14.852 15.006 1.244 69.985 o
-5 6 5 2.736 2.980 1.139 85.534 o
-5 6 6 2.239 4.583 1.269 68.966 o
-5 6 7 2.874 1.912 1.153 83.570 o
-5 6 8 1.182 0.626 0.811 168.775 o
-5 7 1 124.280 127.602 2.337 13.239 o
-5 7 2 6.203 6.135 0.704 220.912 o
-5 7 3 22.113 23.175 1.041 94.285 o
-5 7 4 25.172 24.298 1.356 56.877 o
-5 7 5 27.411 22.106 2.295 20.620 o
-5 7 6 19.530 18.738 2.223 22.175 o
-5 7 7 50.090 50.435 3.132 10.809 o
-5 7 8 3.115 1.170 1.143 85.027 o
-5 8 1 22.107 24.185 1.193 73.151 o
-5 8 2 4.168 3.376 1.209 75.915 o
-5 8 3 155.244 150.564 2.406 10.896 o
-5 8 4 16.927 17.231 1.208 73.454 o
-5 8 5 24.361 24.823 2.503 17.426 o
-5 8 6 10.947 11.301 1.885 31.075 o
-5 8 7 22.613 18.086 2.242 21.744 o
-5 9 1 88.011 89.749 3.169 9.658 o
-5 9 2 5.781 5.916 0.714 215.125 o
-5 9 3 6.519 7.276 0.735 202.337 o
-5 9 4 6.850 7.309 0.904 134.452 o
-5 9 5 12.694 14.982 2.137 24.158 o
-5 9 6 43.203 39.680 3.049 11.545 o
-5 9 7 1.333 1.131 1.227 73.829 o
-5 10 1 39.442 40.225 2.189 21.857 o
-5 10 2 15.113 14.859 1.353 59.343 o
-5 10 3 44.141 45.075 1.435 45.797 o
-5 10 4 13.032 12.857 1.844 32.404 o
-5 10 5 41.470 43.757 3.163 10.752 o
-5 10 6 33.338 36.457 3.067 11.549 o
-5 10 7 55.388 54.387 3.571 8.347 o
-5 11 1 141.353 142.863 2.678 10.171 o
-5 11 2 3.650 4.221 0.702 224.336 o
-5 11 3 0.626 0.562 0.730 208.794 o
-5 11 4 3.031 3.243 0.833 159.837 o
-5 11 5 11.096 12.146 1.623 41.826 o
-5 11 6 17.459 18.838 2.519 17.348 o
-5 12 1 17.547 17.457 1.389 55.982 o
-5 12 2 0.996 0.451 0.567 345.840 o
-5 12 3 30.823 35.529 1.398 51.662 o
-5 12 4 37.305 36.440 1.830 30.845 o
-5 12 5 72.503 75.681 2.348 17.044 o
-5 12 6 61.325 60.492 3.816 7.285 o
-5 13 1 2.496 2.558 0.719 214.611 o
-5 13 2 6.877 6.467 1.097 91.757 o
-5 13 3 83.013 85.237 2.305 16.782 o
-5 13 4 10.732 10.869 2.550 17.043 o
-5 13 5 16.842 18.834 1.463 50.559 o
-5 14 1 5.200 5.595 0.854 151.182 o
-5 14 2 18.947 19.205 1.232 70.101 o
-5 14 3 35.002 38.532 1.527 43.128 o
-5 14 4 23.918 24.628 1.715 36.443 o
-5 14 5 45.877 47.228 3.685 7.950 o
-5 15 1 64.415 65.914 2.726 13.523 o
-5 15 2 3.231 2.301 0.820 164.931 o
-5 15 3 11.503 13.252 1.096 90.534 o
-5 15 4 33.968 35.622 1.981 26.797 o
-5 16 1 5.450 5.588 0.911 133.046 o
-5 16 2 9.860 10.481 1.601 43.060 o
-4 -20 -2 12.621 11.527 1.582 43.922 o
-4 -20 -1 67.923 63.551 4.179 6.077 o
-4 -20 0 1.070 -0.272 1.086 94.192 o
-4 -19 -3 4.509 4.321 1.270 68.751 o
-4 -19 -2 131.185 130.182 8.430 1.497 o
-4 -19 -1 12.039 12.687 1.237 71.326 o
-4 -19 0 3.258 5.229 1.150 83.876 o
-4 -18 -4 73.935 74.921 3.016 10.976 o
-4 -18 -3 26.699 24.890 3.605 8.470 o
-4 -18 -2 32.601 34.485 2.249 21.112 o
-4 -18 -1 48.173 49.237 1.680 34.074 o
-4 -18 0 1.045 1.037 0.969 118.471 o
-4 -17 -5 12.899 11.738 1.538 46.440 o
-4 -17 -4 8.446 5.769 1.322 63.184 o
-4 -17 -3 46.905 45.748 2.445 17.417 o
-4 -17 -2 3.272 2.768 1.141 85.192 o
-4 -17 -1 40.365 43.215 1.548 40.926 o
-4 -17 0 6.250 6.100 1.197 77.175 o
-4 -16 -6 6.239 8.046 1.921 30.056 o
-4 -16 -5 9.687 9.321 1.419 54.713 o
-4 -16 -4 5.342 5.534 2.511 17.618 o
-4 -16 -3 37.659 38.488 2.223 21.331 o
-4 -16 -2 9.546 9.769 0.944 122.364 o
-4 -16 -1 19.229 19.796 1.224 70.857 o
-4 -16 0 102.105 105.151 3.468 7.934 o
-4 -15 -6 19.551 18.392 1.917 29.703 o
-4 -15 -5 18.649 18.872 3.309 10.094 o
-4 -15 -4 3.071 3.175 1.031 104.434 o
-4 -15 -3 34.170 30.625 1.434 49.176 o
-4 -15 -2 28.177 28.808 1.315 59.110 o
-4 -15 -1 19.332 19.219 1.105 86.172 o
-4 -15 0 9.268 10.299 0.983 113.042 o
-4 -14 -7 4.549 3.941 1.633 41.626 o
-4 -14 -6 16.249 19.749 1.790 34.085 o
-4 -14 -5 3.053 2.120 0.984 114.625 o
-4 -14 -4 10.447 8.656 1.228 72.803 o
-4 -14 -3 55.620 59.511 1.612 34.695 o
-4 -14 -2 46.333 48.951 1.532 40.212 o
-4 -14 -1 23.062 25.238 1.241 67.509 o
-4 -14 0 2.652 1.769 0.583 326.205 o
-4 -13 -7 10.284 9.685 1.351 60.258 o
-4 -13 -6 23.393 22.465 1.355 57.413 o
-4 -13 -5 27.027 24.482 1.455 49.486 o
-4 -13 -4 45.795 43.313 1.402 47.416 o
-4 -13 -3 125.273 124.966 2.616 11.377 o
-4 -13 -2 68.742 69.382 1.586 32.672 o
-4 -13 -1 10.585 8.794 0.713 210.631 o
-4 -13 0 42.594 42.461 1.236 59.547 o
-4 -12 -8 9.402 9.273 2.181 23.288 o
-4 -12 -7 5.415 2.982 0.982 114.871 o
-4 -12 -6 70.189 68.761 2.009 22.475 o
-4 -12 -5 22.886 22.073 1.286 63.522 o
-4 -12 -4 5.747 5.277 0.692 229.131 o
-4 -12 -3 187.558 183.652 2.733 7.968 o
-4 -12 -2 14.090 13.615 0.799 164.660 o
-4 -12 -1 69.704 69.814 1.474 36.087 o
-4 -12 0 17.643 20.990 0.956 113.427 o
-4 -11 -8 26.554 27.442 3.217 10.603 o
-4 -11 -7 0.017 0.466 1.184 79.308 o
-4 -11 -6 47.003 46.756 1.698 33.730 o
-4 -11 -5 87.430 88.441 1.822 23.367 o
-4 -11 -4 35.218 34.047 1.085 79.175 o
-4 -11 -3 53.846 53.199 1.476 40.941 o
-4 -11 -2 38.072 38.412 1.293 57.160 o
-4 -11 -1 168.266 173.871 2.555 9.312 o
-4 -11 0 7.709 8.280 0.663 246.516 o
-4 -10 -8 28.748 26.994 2.011 26.513 o
-4 -10 -7 60.184 60.862 2.451 16.620 o
-4 -10 -6 22.839 20.714 1.260 66.164 o
-4 -10 -5 4.862 4.799 0.632 274.907 o
-4 -10 -4 90.947 93.808 1.641 26.030 o
-4 -10 -3 48.581 48.163 1.381 47.398 o
-4 -10 -2 36.290 38.785 1.371 51.984 o
-4 -10 -1 147.697 150.353 2.311 11.743 o
-4 -10 0 2.870 2.761 0.527 397.430 o
-4 -9 -8 62.895 60.835 2.572 15.150 o
-4 -9 -7 2.815 2.695 0.948 123.419 o
-4 -9 -6 4.617 4.020 0.737 203.525 o
-4 -9 -5 47.833 47.778 1.230 57.309 o
-4 -9 -4 57.239 55.279 1.439 41.648 o
-4 -9 -3 29.563 32.807 1.167 72.291 o
-4 -9 -2 24.244 24.469 1.060 90.006 o
-4 -9 -1 42.073 44.258 1.289 55.501 o
-4 -9 0 85.453 88.053 1.454 31.697 o
-4 -8 -9 0.296 0.922 1.225 74.087 o
-4 -8 -8 41.890 42.419 3.408 9.308 o
-4 -8 -7 94.867 96.382 2.959 10.631 o
-4 -8 -6 63.606 61.155 1.817 27.537 o
-4 -8 -5 13.331 12.859 0.759 182.625 o
-4 -8 -4 12.865 10.170 0.666 236.535 o
-4 -8 -3 49.799 49.236 1.329 49.961 o
-4 -8 -2 31.452 31.881 1.048 86.564 o
-4 -8 -1 40.230 41.228 1.057 77.995 o
-4 -8 0 276.597 278.788 2.789 5.020 o
-4 -7 -9 129.677 123.541 3.654 6.780 o
-4 -7 -8 11.689 9.971 2.574 16.723 o
-4 -7 -7 47.123 47.109 2.186 21.401 o
-4 -7 -6 156.054 155.845 2.821 8.892 o
-4 -7 -5 40.685 41.095 1.466 45.159 o
-4 -7 -4 14.071 15.220 0.799 164.116 o
-4 -7 -3 59.822 59.302 1.267 48.955 o
-4 -7 -2 121.868 119.894 1.737 19.292 o
-4 -7 -1 189.008 188.556 2.204 9.649 o
-4 -7 0 57.838 60.724 1.192 53.780 o
-4 -6 -9 21.051 22.363 2.490 17.678 o
-4 -6 -8 42.830 41.684 2.228 20.965 o
-4 -6 -7 22.744 21.541 3.114 11.356 o
-4 -6 -6 69.369 71.138 1.900 24.567 o
-4 -6 -5 7.330 9.026 0.659 248.989 o
-4 -6 -4 72.901 72.497 1.261 43.111 o
-4 -6 -3 61.637 61.064 1.263 48.296 o
-4 -6 -2 19.786 18.940 0.901 125.775 o
-4 -6 -1 185.572 184.502 1.947 10.899 o
-4 -6 0 74.265 75.296 1.428 36.089 o
-4 -5 -9 8.830 8.471 1.937 29.502 o
-4 -5 -8 2.937 3.180 0.967 118.770 o
-4 -5 -7 5.030 6.473 2.068 25.955 o
-4 -5 -6 19.430 17.114 1.785 34.184 o
-4 -5 -5 22.346 21.560 0.833 141.524 o
-4 -5 -4 1.221 2.111 0.426 611.014 o
-4 -5 -3 94.111 94.057 1.365 31.609 o
-4 -5 -2 69.295 71.967 1.155 49.295 o
-4 -5 -1 168.366 167.121 1.769 13.238 o
-4 -5 0 16.313 15.558 0.743 185.167 o
-4 -4 -9 38.746 33.367 2.286 20.279 o
-4 -4 -8 31.257 34.432 3.296 10.051 o
-4 -4 -7 51.424 46.765 2.733 14.007 o
-4 -4 -6 52.406 49.837 1.170 59.598 o
-4 -4 -5 72.337 72.986 1.320 40.787 o
-4 -4 -4 100.387 100.901 1.454 27.765 o
-4 -4 -3 86.554 86.035 1.304 35.922 o
-4 -4 -2 60.411 60.519 1.068 60.979 o
-4 -4 -1 0.761 0.897 0.414 649.259 o
-4 -4 0 8.147 8.016 0.458 500.170 o
-4 -3 -9 1.143 0.104 0.975 116.871 o
-4 -3 -8 23.052 26.537 1.914 29.449 o
-4 -3 -7 1.432 0.191 0.777 183.919 o
-4 -3 -6 30.508 31.817 0.947 103.360 o
-4 -3 -5 12.775 12.708 0.624 264.758 o
-4 -3 -4 34.898 35.996 0.915 103.953 o
-4 -3 -3 10.464 10.498 0.725 203.649 o
-4 -3 -2 283.899 287.600 2.562 5.111 o
-4 -3 -1 35.022 36.365 0.885 109.107 o
-4 -3 0 18.790 19.295 0.649 227.696 o
-4 -2 -9 2.293 1.534 0.940 125.597 o
-4 -2 -8 83.583 85.637 5.979 2.998 o
-4 -2 -7 12.053 13.230 3.540 8.848 o
-4 -2 -6 162.588 160.277 1.817 13.567 o
-4 -2 -5 2.685 1.965 0.372 795.463 o
-4 -2 -4 10.604 9.829 0.618 276.335 o
-4 -2 -3 15.312 15.610 0.681 218.713 o
-4 -2 -2 96.708 98.152 1.356 30.849 o
-4 -2 -1 33.847 33.547 0.808 128.338 o
-4 -2 0 25.828 25.739 0.708 177.563 o
-4 -1 -9 30.310 29.409 3.553 8.691 o
-4 -1 -8 70.933 69.463 2.659 13.901 o
-4 -1 -7 14.899 15.570 1.222 72.319 o
-4 -1 -6 108.669 109.416 1.486 25.133 o
-4 -1 -5 24.979 25.740 0.800 146.537 o
-4 -1 -4 11.491 10.882 0.593 295.872 o
-4 -1 -3 14.564 14.276 0.642 246.224 o
-4 -1 -2 36.151 37.144 0.877 109.140 o
-4 -1 -1 85.641 88.696 1.250 37.479 o
-4 -1 0 40.420 42.149 0.926 94.839 o
-4 0 1 0.077 0.743 0.287 1349.100 o
-4 0 2 161.662 166.613 1.665 14.335 o
-4 0 3 78.013 76.251 0.941 55.447 o
-4 0 4 4.434 5.631 0.467 499.688 o
-4 0 5 16.568 17.781 1.037 98.431 o
-4 0 6 22.284 22.027 1.329 59.821 o
-4 0 7 43.537 45.795 1.279 55.529 o
-4 0 8 0.404 0.185 0.470 503.459 o
-4 0 9 60.747 60.519 2.286 18.792 o
-4 0 10 2.720 3.538 1.058 99.128 o
-4 1 1 4.952 4.909 0.413 634.407 o
-4 1 2 43.365 42.199 0.783 115.987 o
-4 1 3 137.103 136.405 1.384 20.533 o
-4 1 4 158.407 156.129 1.865 13.690 o
-4 1 5 83.035 83.892 1.369 35.050 o
-4 1 6 104.444 105.622 1.792 21.112 o
-4 1 7 98.686 99.026 1.598 25.392 o
-4 1 8 7.069 7.831 0.809 167.102 o
-4 1 9 91.524 86.755 2.184 17.693 o
-4 1 10 62.800 63.260 2.518 15.697 o
-4 2 1 130.492 129.638 1.592 19.501 o
-4 2 2 32.484 31.605 0.674 171.651 o
-4 2 3 76.188 74.985 0.994 53.938 o
-4 2 4 245.091 239.290 2.708 6.050 o
-4 2 5 91.642 90.731 1.776 23.590 o
-4 2 6 140.714 139.792 1.875 15.442 o
-4 2 7 34.664 33.555 1.336 55.462 o
-4 2 8 7.438 7.296 0.642 263.054 o
-4 2 9 10.981 12.237 1.038 100.905 o
-4 2 10 63.593 66.393 2.527 15.515 o
-4 3 1 130.015 129.015 1.601 19.487 o
-4 3 2 109.496 109.969 1.723 21.322 o
-4 3 3 26.592 26.503 0.635 207.742 o
-4 3 4 14.973 15.632 0.766 176.492 o
-4 3 5 103.129 108.478 1.772 21.396 o
-4 3 6 33.059 32.639 1.234 64.438 o
-4 3 7 6.535 6.150 0.518 402.963 o
-4 3 8 26.251 26.543 0.899 118.583 o
-4 3 9 29.602 26.082 2.170 22.868 o
-4 3 10 22.596 19.992 2.636 15.790 o
-4 4 1 56.651 56.070 0.966 72.732 o
-4 4 2 77.918 78.425 1.287 39.769 o
-4 4 3 24.142 23.773 0.629 220.917 o
-4 4 4 69.379 70.473 1.418 38.069 o
-4 4 5 119.487 115.927 1.863 18.274 o
-4 4 6 19.084 18.882 0.810 153.756 o
-4 4 7 15.338 15.567 0.711 202.048 o
-4 4 8 66.352 65.238 1.297 44.536 o
-4 4 9 30.255 31.867 1.487 46.519 o
-4 4 10 6.514 4.914 1.101 91.202 o
-4 5 1 51.062 52.270 0.954 79.161 o
-4 5 2 475.575 467.804 3.709 2.001 o
-4 5 3 52.861 51.505 0.852 89.738 o
-4 5 4 296.243 291.220 2.805 4.618 o
-4 5 5 45.600 46.612 1.079 71.347 o
-4 5 6 81.190 81.620 1.439 33.628 o
-4 5 7 36.325 36.100 0.946 97.428 o
-4 5 8 49.935 49.374 1.122 64.591 o
-4 5 9 18.179 17.239 1.541 45.642 o
-4 5 10 25.718 25.005 3.992 6.921 o
-4 6 1 75.329 75.880 1.182 45.145 o
-4 6 2 10.031 10.845 0.659 244.589 o
-4 6 3 179.419 179.060 1.882 11.645 o
-4 6 4 25.198 25.521 1.019 96.037 o
-4 6 5 22.898 21.773 0.834 140.655 o
-4 6 6 73.602 71.932 1.518 33.677 o
-4 6 7 43.482 42.353 1.019 80.265 o
-4 6 8 12.026 11.992 0.898 133.272 o
-4 6 9 23.583 22.717 1.727 36.057 o
-4 6 10 52.344 49.236 2.462 16.966 o
-4 7 1 92.615 92.422 2.024 19.519 o
-4 7 2 22.948 23.731 0.748 168.568 o
-4 7 3 21.428 21.514 1.107 84.688 o
-4 7 4 241.819 239.135 3.351 5.036 o
-4 7 5 39.009 39.946 1.674 35.968 o
-4 7 6 7.691 7.432 0.616 284.979 o
-4 7 7 89.745 89.334 1.611 27.140 o
-4 7 8 10.415 8.706 0.928 126.337 o
-4 7 9 14.490 13.220 1.670 39.346 o
-4 7 10 60.024 59.139 2.702 13.956 o
-4 8 1 67.734 69.753 1.205 47.785 o
-4 8 2 533.626 521.742 4.206 1.586 o
-4 8 3 155.969 157.109 1.818 14.120 o
-4 8 4 49.409 47.951 0.963 80.888 o
-4 8 5 9.829 9.711 0.865 145.040 o
-4 8 6 10.034 10.451 1.076 94.392 o
-4 8 7 52.128 54.105 2.584 15.441 o
-4 8 8 9.020 9.093 2.207 22.755 o
-4 8 9 17.291 16.984 2.145 23.873 o
-4 8 10 33.765 33.895 3.159 10.906 o
-4 9 1 51.113 49.833 1.069 68.496 o
-4 9 2 69.091 71.201 1.239 45.444 o
-4 9 3 35.896 36.409 0.915 102.850 o
-4 9 4 2.448 3.076 0.402 683.804 o
-4 9 5 30.852 33.767 1.034 88.370 o
-4 9 6 63.556 63.110 1.855 26.522 o
-4 9 7 45.686 45.203 2.209 21.105 o
-4 9 8 29.518 28.394 1.943 28.256 o
-4 9 9 4.585 2.148 0.992 112.759 o
-4 10 1 6.241 6.810 0.528 388.196 o
-4 10 2 74.115 74.942 1.307 40.536 o
-4 10 3 70.967 67.736 1.382 39.384 o
-4 10 4 37.463 40.613 0.972 90.965 o
-4 10 5 85.765 86.725 2.322 16.408 o
-4 10 6 2.826 2.445 0.636 273.775 o
-4 10 7 4.161 4.289 1.116 89.039 o
-4 10 8 31.323 31.244 2.011 26.295 o
-4 10 9 17.585 16.646 2.536 17.139 o
-4 11 1 107.826 109.160 1.643 22.743 o
-4 11 2 0.830 0.195 0.345 932.447 o
-4 11 3 31.759 34.401 0.967 97.983 o
-4 11 4 1.538 1.955 0.670 247.592 o
-4 11 5 63.297 60.709 1.597 33.911 o
-4 11 6 81.172 83.928 2.365 16.219 o
-4 11 7 30.926 32.510 2.101 24.173 o
-4 11 8 67.414 67.220 2.849 12.403 o
-4 11 9 61.953 64.940 2.806 12.908 o
-4 12 1 22.961 22.602 1.086 87.109 o
-4 12 2 0.981 0.693 0.372 800.235 o
-4 12 3 0.051 0.171 0.352 894.721 o
-4 12 4 27.288 28.110 1.003 96.831 o
-4 12 5 14.256 15.569 0.813 158.644 o
-4 12 6 5.370 5.994 0.789 176.861 o
-4 12 7 24.966 25.456 1.224 68.798 o
-4 12 8 6.962 6.306 2.365 19.834 o
-4 12 9 10.920 10.888 1.539 46.492 o
-4 13 1 15.111 15.441 0.811 158.706 o
-4 13 2 100.477 104.174 2.739 11.783 o
-4 13 3 30.332 31.704 1.101 80.054 o
-4 13 4 0.272 0.430 0.417 637.714 o
-4 13 5 79.025 78.790 1.750 26.298 o
-4 13 6 97.170 98.069 2.174 17.098 o
-4 13 7 6.909 6.925 0.816 164.656 o
-4 13 8 2.545 3.144 0.959 120.709 o
-4 14 1 29.033 29.919 1.259 63.651 o
-4 14 2 28.246 26.705 1.085 84.101 o
-4 14 3 13.669 14.947 0.871 139.672 o
-4 14 4 12.587 13.261 0.835 152.838 o
-4 14 5 10.146 12.269 0.805 166.019 o
-4 14 6 9.977 11.850 1.001 108.689 o
-4 14 7 6.240 7.501 0.875 143.700 o
-4 14 8 74.222 73.850 2.377 16.648 o
-4 15 1 17.051 17.155 1.014 102.640 o
-4 15 2 18.967 21.957 1.080 89.560 o
-4 15 3 75.560 79.447 1.714 27.517 o
-4 15 4 31.426 33.391 1.213 66.808 o
-4 15 5 87.605 87.451 1.772 24.318 o
-4 15 6 1.717 1.392 0.651 262.211 o
-4 15 7 65.414 66.139 1.964 23.831 o
-4 16 1 128.030 128.892 2.268 13.525 o
-4 16 2 25.034 26.298 1.178 73.662 o
-4 16 3 58.556 58.175 1.544 36.773 o
-4 16 4 49.574 49.499 1.830 29.183 o
-4 16 5 4.249 3.483 0.612 294.374 o
-4 16 6 5.017 5.626 0.838 156.978 o
-4 16 7 93.721 95.311 2.388 15.103 o
-4 17 1 19.422 20.445 1.115 84.381 o
-4 17 2 33.618 37.076 2.184 22.247 o
-4 17 3 0.368 -0.175 0.556 359.035 o
-4 17 4 2.745 2.816 0.617 290.514 o
-4 17 5 2.047 1.628 0.659 255.165 o
-4 17 6 60.104 61.575 2.065 22.448 o
-4 18 1 6.256 6.252 0.760 189.945 o
-4 18 2 6.148 7.110 0.985 113.742 o
-4 18 3 16.603 17.627 1.093 89.052 o
-4 18 4 7.070 7.776 0.792 174.219 o
-4 18 5 14.949 16.468 1.050 96.904 o
-4 19 1 59.015 56.192 1.702 31.521 o
-4 19 2 4.801 5.651 0.765 188.428 o
-4 19 3 58.778 56.978 1.686 31.988 o
-4 19 4 21.333 20.152 1.338 59.377 o
-4 20 1 36.387 37.705 1.508 43.973 o
-4 20 2 26.713 25.476 1.347 57.195 o
-4 20 3 2.605 3.462 0.722 212.879 o
-3 -23 -2 16.782 20.369 2.803 14.036 o
-3 -23 -1 33.861 33.326 3.374 9.585 o
-3 -23 0 4.331 4.506 1.819 33.573 o
-3 -22 -3 9.974 9.878 2.080 25.580 o
-3 -22 -2 42.091 46.389 3.638 8.178 o
-3 -22 -1 131.257 138.336 5.582 3.223 o
-3 -22 0 107.380 107.468 3.280 8.607 o
-3 -21 -4 63.163 66.965 2.860 12.413 o
-3 -21 -3 96.589 104.199 4.736 4.580 o
-3 -21 -2 181.056 180.708 6.146 2.532 o
-3 -21 -1 68.888 67.944 4.035 6.476 o
-3 -21 0 1.760 0.789 1.231 73.334 o
-3 -20 -5 2.867 0.700 1.167 81.550 o
-3 -20 -4 6.355 6.189 1.293 66.196 o
-3 -20 -3 88.101 90.899 4.282 5.610 o
-3 -20 -2 53.208 54.794 3.518 8.605 o
-3 -20 -1 105.462 108.187 3.069 9.641 o
-3 -20 0 1.954 2.188 0.981 115.460 o
-3 -19 -6 4.854 3.418 1.084 94.338 o
-3 -19 -5 4.137 2.467 1.011 108.509 o
-3 -19 -4 9.754 10.651 1.435 53.475 o
-3 -19 -3 46.619 45.120 2.335 19.003 o
-3 -19 -2 13.073 12.151 1.406 55.355 o
-3 -19 -1 20.317 21.783 1.652 39.556 o
-3 -19 0 132.852 134.168 4.243 5.213 o
-3 -18 -7 81.522 72.884 3.246 9.504 o
-3 -18 -6 5.713 5.684 1.161 82.081 o
-3 -18 -5 7.751 9.864 1.370 58.818 o
-3 -18 -4 4.827 5.499 1.134 86.111 o
-3 -18 -3 19.575 19.857 1.735 36.069 o
-3 -18 -2 91.439 91.982 2.250 16.766 o
-3 -18 -1 31.415 30.903 1.282 60.920 o
-3 -18 0 66.376 70.373 2.421 16.546 o
-3 -17 -7 3.825 4.359 1.140 85.395 o
-3 -17 -6 14.366 13.759 1.473 50.374 o
-3 -17 -5 0.293 1.250 0.750 197.798 o
-3 -17 -4 15.629 14.105 1.139 82.958 o
-3 -17 -3 6.202 5.753 0.852 151.794 o
-3 -17 -2 24.317 24.577 1.469 48.987 o
-3 -17 -1 46.513 44.903 1.256 56.325 o
-3 -17 0 26.441 27.669 1.193 71.360 o
-3 -16 -8 27.142 19.962 2.436 18.371 o
-3 -16 -7 25.084 25.860 2.215 22.117 o
-3 -16 -6 75.802 70.400 2.923 11.621 o
-3 -16 -5 13.981 13.286 1.102 88.983 o
-3 -16 -4 27.599 24.187 1.339 57.803 o
-3 -16 -3 27.456 26.349 1.118 80.142 o
-3 -16 -2 9.360 8.945 0.673 237.130 o
-3 -16 -1 0.019 -0.608 0.401 690.831 o
-3 -16 0 6.362 5.978 0.605 298.076 o
-3 -15 -8 28.856 27.856 1.960 27.842 o
-3 -15 -7 4.880 4.463 0.787 178.182 o
-3 -15 -6 61.121 59.034 3.722 7.649 o
-3 -15 -5 71.310 68.347 1.631 31.016 o
-3 -15 -4 19.459 20.725 1.251 67.826 o
-3 -15 -3 16.342 17.419 0.845 145.176 o
-3 -15 -2 29.037 28.690 1.297 60.429 o
-3 -15 -1 14.664 14.759 0.802 162.554 o
-3 -15 0 17.537 20.292 0.918 122.632 o
-3 -14 -9 7.837 7.852 2.269 21.545 o
-3 -14 -8 26.947 27.343 2.083 24.833 o
-3 -14 -7 12.069 13.261 1.108 88.434 o
-3 -14 -6 32.805 32.038 1.442 48.836 o
-3 -14 -5 37.588 38.003 1.719 34.521 o
-3 -14 -4 0.891 0.517 0.381 766.287 o
-3 -14 -3 13.749 14.121 0.640 249.799 o
-3 -14 -2 39.274 39.786 1.088 75.412 o
-3 -14 -1 4.493 5.554 0.865 147.825 o
-3 -14 0 10.132 9.541 0.664 242.137 o
-3 -13 -9 6.812 4.266 1.080 94.754 o
-3 -13 -8 0.720 0.862 0.803 172.216 o
-3 -13 -7 11.162 9.633 1.088 92.328 o
-3 -13 -6 50.002 48.666 1.603 36.722 o
-3 -13 -5 43.817 41.555 1.235 59.385 o
-3 -13 -4 75.950 75.999 1.233 42.784 o
-3 -13 -3 71.288 69.012 1.158 48.978 o
-3 -13 -2 172.185 172.033 2.131 11.034 o
-3 -13 -1 159.987 156.210 2.010 12.707 o
-3 -13 0 31.801 30.519 0.961 100.432 o
-3 -12 -9 21.215 23.357 2.238 21.806 o
-3 -12 -8 1.139 -0.105 1.155 83.291 o
-3 -12 -7 6.295 6.646 0.838 156.570 o
-3 -12 -6 11.292 11.282 0.936 123.629 o
-3 -12 -5 9.401 8.762 0.682 231.373 o
-3 -12 -4 8.930 9.116 0.532 373.185 o
-3 -12 -3 236.969 229.463 2.222 7.311 o
-3 -12 -2 41.459 42.565 0.903 97.369 o
-3 -12 -1 123.928 124.776 1.744 18.770 o
-3 -12 0 117.790 115.113 1.662 20.914 o
-3 -11 -10 48.812 45.973 3.320 9.709 o
-3 -11 -9 86.083 84.597 3.936 6.593 o
-3 -11 -8 34.775 32.836 1.902 28.972 o
-3 -11 -7 52.711 54.234 2.317 18.850 o
-3 -11 -6 9.751 9.517 0.865 145.112 o
-3 -11 -5 8.077 9.905 0.655 250.528 o
-3 -11 -4 25.813 25.383 1.099 83.574 o
-3 -11 -3 78.490 79.624 2.234 18.063 o
-3 -11 -2 203.234 205.588 2.017 9.388 o
-3 -11 -1 63.087 62.550 1.202 50.900 o
-3 -11 0 35.343 34.592 1.043 84.398 o
-3 -10 -10 38.600 35.707 2.242 21.010 o
-3 -10 -9 29.266 31.835 2.129 23.634 o
-3 -10 -8 43.429 43.422 2.091 23.526 o
-3 -10 -7 2.477 3.042 0.655 258.423 o
-3 -10 -6 73.589 71.813 1.492 34.508 o
-3 -10 -5 22.286 23.142 0.844 137.569 o
-3 -10 -4 34.291 32.985 0.916 105.606 o
-3 -10 -3 178.779 177.826 2.037 11.008 o
-3 -10 -2 831.053 822.884 6.077 0.673 o
-3 -10 -1 183.157 185.092 2.345 9.412 o
-3 -10 0 246.201 243.959 2.475 6.397 o
-3 -9 -10 28.577 29.804 2.244 21.412 o
-3 -9 -9 16.067 17.449 1.575 43.902 o
-3 -9 -8 67.360 68.377 2.786 12.899 o
-3 -9 -7 51.195 51.561 1.775 30.515 o
-3 -9 -6 25.538 25.113 0.941 110.460 o
-3 -9 -5 50.377 49.973 1.084 67.509 o
-3 -9 -4 34.184 35.556 0.929 102.289 o
-3 -9 -3 60.931 61.057 1.136 55.998 o
-3 -9 -2 301.668 299.896 2.781 4.507 o
-3 -9 -1 4.428 4.735 0.488 458.602 o
-3 -9 0 30.999 30.939 0.942 104.263 o
-3 -8 -10 45.430 43.089 2.293 19.735 o
-3 -8 -9 51.714 50.867 2.309 19.077 o
-3 -8 -8 23.466 25.265 1.800 33.208 o
-3 -8 -7 117.278 112.855 3.545 7.376 o
-3 -8 -6 72.947 71.155 1.416 37.267 o
-3 -8 -5 5.474 4.957 0.535 381.827 o
-3 -8 -4 32.276 31.329 0.866 118.201 o
-3 -8 -3 3.752 4.510 0.430 592.862 o
-3 -8 -2 108.657 107.513 1.445 25.992 o
-3 -8 -1 393.135 385.467 3.273 2.835 o
-3 -8 0 375.346 372.176 3.138 3.087 o
-3 -7 -10 26.416 23.992 1.932 28.823 o
-3 -7 -9 7.084 6.931 1.101 90.941 o
-3 -7 -8 20.028 18.223 1.495 48.182 o
-3 -7 -7 156.388 161.994 2.660 9.457 o
-3 -7 -6 11.510 11.326 0.625 267.664 o
-3 -7 -5 424.888 416.711 3.624 2.394 o
-3 -7 -4 94.924 94.647 1.533 27.587 o
-3 -7 -3 46.068 44.736 0.949 86.148 o
-3 -7 -2 159.681 159.214 1.759 14.164 o
-3 -7 -1 117.023 117.924 1.481 23.337 o
-3 -7 0 56.454 55.619 0.792 91.319 o
-3 -6 -11 38.719 43.194 3.370 9.533 o
-3 -6 -10 43.850 45.038 2.277 20.031 o
-3 -6 -9 79.238 77.703 2.701 13.150 o
-3 -6 -8 28.930 28.178 3.777 7.708 o
-3 -6 -7 120.407 121.945 2.240 14.348 o
-3 -6 -6 191.674 190.253 2.773 7.658 o
-3 -6 -5 141.997 141.871 1.770 16.121 o
-3 -6 -4 232.080 225.708 2.116 7.744 o
-3 -6 -3 2.933 2.998 0.328 1019.630 o
-3 -6 -2 141.811 140.767 1.492 18.637 o
-3 -6 -1 19.098 18.136 0.711 194.550 o
-3 -6 0 5.715 5.194 0.367 789.888 o
-3 -5 -11 11.789 9.956 2.043 26.477 o
-3 -5 -10 8.817 6.593 1.184 78.649 o
-3 -5 -9 21.587 21.745 1.714 36.726 o
-3 -5 -8 47.187 49.122 2.108 22.810 o
-3 -5 -7 38.020 36.556 1.714 34.743 o
-3 -5 -6 116.999 116.048 1.582 22.033 o
-3 -5 -5 319.236 314.318 2.580 4.360 o
-3 -5 -4 45.325 45.750 0.966 84.310 o
-3 -5 -3 22.038 22.143 0.577 262.282 o
-3 -5 -2 147.441 145.768 1.643 16.515 o
-3 -5 -1 190.490 182.407 1.659 11.901 o
-3 -5 0 122.827 116.804 1.411 23.562 o
-3 -4 -11 10.274 12.634 2.223 22.389 o
-3 -4 -10 14.495 12.932 3.226 10.646 o
-3 -4 -9 23.528 25.675 1.831 32.091 o
-3 -4 -8 39.746 39.477 4.703 4.959 o
-3 -4 -7 145.292 141.917 3.484 6.939 o
-3 -4 -6 37.267 36.144 0.793 125.928 o
-3 -4 -5 552.382 540.038 3.844 1.567 o
-3 -4 -4 272.619 271.104 1.962 6.287 o
-3 -4 -3 40.918 39.293 0.745 129.291 o
-3 -4 -2 1.535 1.358 0.284 1373.690 o
-3 -4 -1 88.445 86.522 1.055 43.551 o
-3 -4 0 294.496 293.211 2.260 5.229 o
-3 -3 -11 41.864 40.804 2.311 19.622 o
-3 -3 -10 20.095 17.916 2.558 16.806 o
-3 -3 -9 17.913 18.016 1.603 42.245 o
-3 -3 -8 19.618 19.393 1.190 74.707 o
-3 -3 -7 79.692 80.224 1.463 33.355 o
-3 -3 -6 31.892 31.225 0.809 132.034 o
-3 -3 -5 16.085 16.809 0.553 312.905 o
-3 -3 -4 176.193 170.630 1.446 14.312 o
-3 -3 -3 22.291 22.362 0.486 337.743 o
-3 -3 -2 42.004 40.189 0.638 152.732 o
-3 -3 -1 154.205 153.577 1.479 16.796 o
-3 -3 0 245.637 239.989 2.105 7.159 o
-3 -2 -11 13.932 14.301 1.594 43.123 o
-3 -2 -10 3.823 5.866 1.353 60.548 o
-3 -2 -9 165.506 162.709 3.540 6.319 o
-3 -2 -8 126.910 128.486 2.705 10.742 o
-3 -2 -7 55.997 55.031 1.355 46.024 o
-3 -2 -6 74.412 71.466 0.958 57.774 o
-3 -2 -5 79.659 77.681 0.965 53.008 o
-3 -2 -4 41.607 40.966 0.679 142.350 o
-3 -2 -3 47.291 46.635 0.712 120.755 o
-3 -2 -2 115.534 117.932 1.410 24.608 o
-3 -2 -1 104.459 102.948 1.162 33.007 o
-3 -2 0 17.211 17.371 1.102 87.444 o
-3 -1 -11 36.133 34.533 2.673 15.058 o
-3 -1 -10 0.367 0.817 0.861 149.813 o
-3 -1 -9 25.837 27.578 1.409 52.568 o
-3 -1 -8 8.945 9.162 0.911 131.547 o
-3 -1 -7 16.243 15.124 0.697 208.648 o
-3 -1 -6 0.267 0.149 0.237 1980.060 o
-3 -1 -5 120.961 119.504 1.335 24.738 o
-3 -1 -4 83.644 82.047 0.953 50.562 o
-3 -1 -3 94.051 94.165 0.986 42.321 o
-3 -1 -2 231.881 227.891 1.778 8.493 o
-3 -1 -1 57.672 58.886 0.937 73.730 o
-3 -1 0 254.527 246.510 1.996 7.021 o
-3 0 1 30.328 30.511 0.502 262.102 o
-3 0 2 258.454 253.231 1.780 7.182 o
-3 0 3 0.606 0.473 0.307 1178.160 o
-3 0 4 65.916 69.082 1.359 41.397 o
-3 0 5 13.809 14.150 1.065 94.969 o
-3 0 6 153.384 150.493 2.068 12.899 o
-3 0 7 11.027 11.177 0.801 167.203 o
-3 0 8 174.286 170.710 2.554 9.172 o
-3 0 9 1.099 1.440 0.593 315.754 o
-3 0 10 154.601 155.196 3.000 8.250 o
-3 0 11 54.473 47.672 2.358 18.316 o
-3 0 12 35.692 36.131 2.390 18.682 o
-3 1 1 146.039 145.171 1.204 20.523 o
-3 1 2 467.823 456.407 2.844 2.301 o
-3 1 3 88.057 88.975 1.535 29.151 o
-3 1 4 246.839 246.328 2.958 5.526 o
-3 1 5 57.805 59.600 2.408 17.267 o
-3 1 6 263.243 256.714 3.175 4.873 o
-3 1 7 33.975 34.455 1.102 77.666 o
-3 1 8 48.356 48.605 1.045 72.598 o
-3 1 9 0.899 1.077 0.582 327.975 o
-3 1 10 26.382 28.027 1.890 29.974 o
-3 1 11 40.393 39.096 2.163 22.330 o
-3 1 12 58.798 56.735 3.317 9.556 o
-3 2 1 31.002 31.009 0.554 228.444 o
-3 2 2 18.292 18.332 0.447 423.164 o
-3 2 3 158.948 159.284 2.075 12.306 o
-3 2 4 52.525 55.814 1.262 52.212 o
-3 2 5 338.262 333.788 4.635 2.605 o
-3 2 6 13.314 15.641 1.226 72.163 o
-3 2 7 357.498 353.972 3.524 3.077 o
-3 2 8 1.812 2.409 0.381 763.593 o
-3 2 9 3.459 4.064 0.701 225.166 o
-3 2 10 19.470 19.519 1.599 42.282 o
-3 2 11 15.934 14.579 1.533 46.394 o
-3 2 12 79.407 80.219 2.991 10.968 o
-3 3 1 166.893 163.969 1.423 15.511 o
-3 3 2 52.301 50.609 0.695 113.098 o
-3 3 3 38.842 39.815 1.013 84.689 o
-3 3 4 74.711 75.180 1.275 41.591 o
-3 3 5 195.574 186.720 3.155 6.583 o
-3 3 6 329.354 331.372 4.717 2.610 o
-3 3 7 166.804 168.925 1.968 12.198 o
-3 3 8 42.211 41.549 0.909 96.123 o
-3 3 9 76.218 77.933 2.720 13.074 o
-3 3 10 6.430 4.543 1.007 108.971 o
-3 3 11 114.659 112.468 6.157 2.756 o
-3 3 12 34.192 35.416 2.232 21.358 o
-3 4 1 39.763 40.310 0.564 180.418 o
-3 4 2 56.637 56.587 0.681 104.658 o
-3 4 3 133.083 129.767 1.949 15.761 o
-3 4 4 11.928 11.800 0.721 203.425 o
-3 4 5 65.340 67.212 1.486 36.803 o
-3 4 6 49.534 50.091 1.129 64.032 o
-3 4 7 122.202 122.787 1.631 20.370 o
-3 4 8 67.965 65.108 1.223 47.592 o
-3 4 9 7.001 7.631 1.027 104.403 o
-3 4 10 18.595 18.050 1.502 47.935 o
-3 4 11 11.550 11.889 2.730 14.867 o
-3 4 12 4.374 2.725 1.784 34.878 o
-3 5 1 129.028 128.440 1.260 23.710 o
-3 5 2 79.517 79.534 0.775 62.398 o
-3 5 3 12.484 15.357 1.061 95.830 o
-3 5 4 58.774 61.955 1.173 54.337 o
-3 5 5 370.814 371.587 4.171 2.578 o
-3 5 6 70.127 71.508 1.205 46.667 o
-3 5 7 88.284 88.186 1.268 36.286 o
-3 5 8 37.555 37.814 0.994 88.746 o
-3 5 9 0.454 0.701 1.402 56.554 o
-3 5 10 88.743 92.007 2.689 12.717 o
-3 5 11 0.435 0.831 1.421 55.070 o
-3 6 1 27.808 28.007 0.591 224.998 o
-3 6 2 176.484 173.339 1.293 14.980 o
-3 6 3 372.991 365.693 2.434 3.521 o
-3 6 4 432.112 433.806 3.992 2.184 o
-3 6 5 148.311 151.095 2.325 11.621 o
-3 6 6 22.562 24.568 0.931 114.868 o
-3 6 7 116.281 115.216 1.632 21.483 o
-3 6 8 126.597 126.143 2.047 15.488 o
-3 6 9 36.288 36.419 2.007 26.006 o
-3 6 10 9.598 9.170 1.804 33.967 o
-3 6 11 12.092 10.547 1.490 49.520 o
-3 7 1 109.920 108.243 1.179 30.678 o
-3 7 2 134.400 135.376 1.111 24.037 o
-3 7 3 269.188 264.105 1.933 6.501 o
-3 7 4 201.685 204.498 2.016 9.473 o
-3 7 5 51.216 51.631 1.197 57.717 o
-3 7 6 139.412 137.886 2.327 12.327 o
-3 7 7 57.672 59.364 1.331 46.230 o
-3 7 8 53.218 54.141 2.052 23.427 o
-3 7 9 57.509 56.011 2.309 18.717 o
-3 7 10 26.946 23.621 3.642 8.303 o
-3 7 11 13.893 13.332 2.532 17.247 o
-3 8 1 407.940 405.701 2.969 2.794 o
-3 8 2 323.321 318.155 2.063 4.715 o
-3 8 3 218.654 219.477 1.734 9.294 o
-3 8 4 112.705 113.762 1.258 28.000 o
-3 8 5 104.375 104.722 1.786 21.263 o
-3 8 6 52.024 51.524 1.177 58.910 o
-3 8 7 33.281 32.450 1.287 59.779 o
-3 8 8 87.438 85.761 3.357 8.767 o
-3 8 9 8.157 7.254 1.416 55.112 o
-3 8 10 12.920 10.632 2.391 19.356 o
-3 8 11 150.204 149.315 4.023 5.453 o
-3 9 1 11.705 12.389 0.551 336.886 o
-3 9 2 464.561 460.934 3.049 2.250 o
-3 9 3 90.602 88.495 1.019 43.640 o
-3 9 4 442.801 446.176 3.282 2.336 o
-3 9 5 37.062 36.411 0.671 157.944 o
-3 9 6 147.794 149.646 2.535 10.546 o
-3 9 7 12.588 12.303 0.947 120.000 o
-3 9 8 22.605 20.576 1.261 66.165 o
-3 9 9 20.857 21.700 1.692 37.713 o
-3 9 10 62.164 61.444 3.490 8.618 o
-3 9 11 76.526 78.846 3.051 10.664 o
-3 10 1 257.006 257.760 2.034 6.737 o
-3 10 2 145.481 146.531 1.376 18.952 o
-3 10 3 45.193 45.999 1.288 54.334 o
-3 10 4 268.329 271.239 2.322 5.869 o
-3 10 5 124.010 121.671 1.417 22.940 o
-3 10 6 100.052 99.561 1.718 23.085 o
-3 10 7 6.467 6.715 0.776 182.183 o
-3 10 8 27.146 28.461 1.761 34.254 o
-3 10 9 13.114 15.030 1.760 35.475 o
-3 10 10 30.867 25.425 1.933 28.548 o
-3 10 11 106.666 106.699 5.857 3.051 o
-3 11 1 114.190 109.974 1.396 25.705 o
-3 11 2 4.105 4.462 0.393 703.467 o
-3 11 3 333.399 331.659 2.686 3.983 o
-3 11 4 2.187 2.284 0.324 1050.840 o
-3 11 5 78.097 79.008 1.277 39.986 o
-3 11 6 10.059 10.132 0.525 377.221 o
-3 11 7 27.971 29.109 1.234 66.412 o
-3 11 8 60.750 59.052 2.279 18.931 o
-3 11 9 0.184 0.162 0.842 156.728 o
-3 11 10 48.649 48.622 2.515 16.424 o
-3 12 1 127.468 126.981 1.556 20.406 o
-3 12 2 14.466 14.687 0.614 267.205 o
-3 12 3 6.425 7.232 0.692 228.418 o
-3 12 4 83.834 84.416 1.210 39.931 o
-3 12 5 0.023 0.020 0.278 1438.940 o
-3 12 6 6.963 6.901 0.480 465.139 o
-3 12 7 27.418 28.159 0.955 105.306 o
-3 12 8 82.131 79.508 2.630 13.637 o
-3 12 9 5.065 7.264 1.224 73.913 o
-3 12 10 40.693 34.042 2.241 20.976 o
-3 13 1 19.189 18.622 0.639 233.911 o
-3 13 2 336.003 330.787 2.880 3.812 o
-3 13 3 8.162 8.574 0.577 321.013 o
-3 13 4 15.951 15.448 0.738 188.025 o
-3 13 5 37.854 36.674 0.955 94.643 o
-3 13 6 1.241 1.243 0.360 857.425 o
-3 13 7 21.165 20.866 0.838 141.474 o
-3 13 8 16.040 18.479 1.685 38.422 o
-3 13 9 28.722 28.787 3.037 11.852 o
-3 13 10 30.730 24.702 1.980 27.279 o
-3 14 1 0.993 1.006 0.297 1254.130 o
-3 14 2 8.444 8.389 0.542 361.562 o
-3 14 3 13.794 13.950 0.777 173.807 o
-3 14 4 165.207 167.242 2.120 11.537 o
-3 14 5 20.615 19.974 0.837 142.901 o
-3 14 6 15.098 16.131 0.881 135.471 o
-3 14 7 34.417 36.032 1.098 77.521 o
-3 14 8 0.222 -0.138 0.756 194.303 o
-3 14 9 22.690 21.369 1.793 33.593 o
-3 15 1 31.928 32.160 0.824 127.699 o
-3 15 2 37.605 37.845 1.126 72.506 o
-3 15 3 49.435 49.942 1.188 59.375 o
-3 15 4 4.018 4.438 0.511 420.222 o
-3 15 5 3.021 3.338 0.536 383.881 o
-3 15 6 64.851 64.949 1.784 28.014 o
-3 15 7 39.635 38.915 1.256 59.524 o
-3 15 8 11.885 10.500 1.020 104.326 o
-3 15 9 35.081 33.510 3.963 6.979 o
-3 16 1 54.008 53.781 1.044 68.099 o
-3 16 2 3.822 3.482 0.491 456.654 o
-3 16 3 29.272 28.511 1.075 84.707 o
-3 16 4 0.381 0.353 0.419 632.704 o
-3 16 5 2.741 3.354 0.556 358.301 o
-3 16 6 3.682 4.314 0.613 293.556 o
-3 16 7 9.873 9.729 0.848 150.857 o
-3 16 8 11.860 10.999 1.070 95.004 o
-3 16 9 52.261 52.909 1.943 25.910 o
-3 17 1 38.766 38.697 0.949 94.047 o
-3 17 2 54.542 60.506 1.386 44.160 o
-3 17 3 29.461 32.128 1.208 68.106 o
-3 17 4 10.088 10.370 0.812 163.638 o
-3 17 5 25.306 25.040 1.123 80.617 o
-3 17 6 128.720 134.403 2.312 13.029 o
-3 17 7 26.747 24.093 1.160 75.550 o
-3 17 8 109.433 106.791 2.608 12.347 o
-3 18 1 26.637 27.197 0.950 107.182 o
-3 18 2 64.593 64.105 1.730 29.494 o
-3 18 3 90.683 95.382 1.950 20.622 o
-3 18 4 12.186 13.249 0.916 127.882 o
-3 18 5 112.132 113.082 2.161 15.803 o
-3 18 6 10.391 11.947 0.915 129.441 o
-3 18 7 15.454 15.770 1.006 105.183 o
-3 19 1 22.287 23.878 1.046 93.340 o
-3 19 2 5.177 4.596 0.675 241.358 o
-3 19 3 33.495 33.661 1.564 41.866 o
-3 19 4 9.663 8.902 0.816 163.065 o
-3 19 5 9.325 10.108 0.888 138.058 o
-3 19 6 17.193 16.260 1.056 95.116 o
-3 19 7 12.967 12.788 1.040 99.937 o
-3 20 1 18.200 20.613 1.114 84.978 o
-3 20 2 16.704 17.672 1.127 83.947 o
-3 20 3 8.045 7.620 0.803 169.193 o
-3 20 4 12.834 14.081 1.016 104.432 o
-3 20 5 0.572 1.078 0.557 357.656 o
-3 20 6 11.530 10.900 1.594 43.314 o
-3 21 1 32.556 33.837 1.469 47.059 o
-3 21 2 51.288 53.447 1.678 33.480 o
-3 21 3 31.358 29.666 1.355 55.235 o
-3 21 4 7.504 7.975 0.873 143.649 o
-3 21 5 55.784 56.233 1.731 31.039 o
-3 22 1 7.284 7.181 0.855 150.043 o
-3 22 2 4.481 5.395 0.771 185.856 o
-3 22 3 40.225 44.451 1.627 37.417 o
-3 22 4 24.063 23.551 1.304 61.537 o
-3 23 1 1.943 2.011 0.663 252.816 o
-3 23 2 6.531 5.401 0.799 172.286 o
-2 -25 -1 51.458 53.951 3.937 6.944 o
-2 -25 0 49.104 54.767 3.944 6.928 o
-2 -24 -3 13.303 13.695 1.954 28.852 o
-2 -24 -2 15.959 17.265 1.705 37.589 o
-2 -24 -1 113.994 124.425 5.312 3.609 o
-2 -24 0 35.093 35.005 3.319 9.882 o
-2 -23 -5 12.773 14.770 1.638 40.902 o
-2 -23 -4 21.790 23.800 3.216 10.650 o
-2 -23 -3 24.096 22.514 1.868 30.949 o
-2 -23 -2 27.496 25.206 1.884 30.177 o
-2 -23 -1 111.233 116.165 3.340 8.214 o
-2 -23 0 118.798 122.165 4.446 4.950 o
-2 -22 -6 24.980 23.697 1.946 28.498 o
-2 -22 -5 81.124 81.031 2.941 11.253 o
-2 -22 -4 11.343 12.624 1.490 49.492 o
-2 -22 -3 7.103 7.265 1.275 67.927 o
-2 -22 -2 39.182 44.961 4.085 6.537 o
-2 -22 -1 8.765 9.615 1.272 68.017 o
-2 -22 0 24.604 24.817 1.782 33.804 o
-2 -21 -6 12.075 12.592 1.431 53.577 o
-2 -21 -5 20.667 27.195 2.381 19.269 o
-2 -21 -4 7.893 8.299 1.368 59.045 o
-2 -21 -3 74.248 74.792 3.151 10.140 o
-2 -21 -2 2.259 1.598 0.954 122.005 o
-2 -21 -1 32.943 35.161 1.557 42.184 o
-2 -21 0 2.999 3.531 1.020 106.745 o
-2 -20 -7 11.217 12.222 1.435 53.317 o
-2 -20 -6 64.382 61.594 2.694 13.873 o
-2 -20 -5 16.593 17.240 1.282 65.518 o
-2 -20 -4 77.645 79.112 4.535 5.121 o
-2 -20 -3 48.543 51.032 2.245 20.233 o
-2 -20 -2 3.258 2.877 2.111 24.934 o
-2 -20 -1 6.082 7.102 0.855 150.461 o
-2 -20 0 22.643 22.781 3.196 10.778 o
-2 -19 -8 4.091 3.787 1.602 43.255 o
-2 -19 -7 8.066 8.971 1.038 101.840 o
-2 -19 -6 11.253 11.318 1.587 43.718 o
-2 -19 -5 70.968 69.525 1.768 27.416 o
-2 -19 -4 4.962 4.774 0.725 209.871 o
-2 -19 -3 43.076 40.968 1.608 38.038 o
-2 -19 -2 90.925 92.575 2.230 17.011 o
-2 -19 -1 86.396 87.900 1.797 23.957 o
-2 -19 0 66.086 68.138 1.901 25.001 o
-2 -18 -8 3.024 2.828 1.531 47.377 o
-2 -18 -7 6.439 5.283 0.893 138.160 o
-2 -18 -6 1.838 0.721 0.922 130.639 o
-2 -18 -5 76.162 76.029 1.795 25.820 o
-2 -18 -4 1.206 1.438 0.559 355.079 o
-2 -18 -3 33.536 32.652 1.257 62.184 o
-2 -18 -2 16.633 16.462 0.906 127.380 o
-2 -18 -1 141.442 139.444 2.200 13.013 o
-2 -18 0 103.969 104.259 3.684 7.127 o
-2 -17 -9 3.618 5.330 1.166 81.589 o
-2 -17 -8 43.885 46.739 3.082 11.256 o
-2 -17 -7 13.865 13.936 0.962 115.610 o
-2 -17 -6 23.893 24.029 1.518 46.106 o
-2 -17 -5 17.812 16.500 0.975 110.341 o
-2 -17 -4 26.861 26.158 1.131 78.705 o
-2 -17 -3 47.636 45.582 1.252 56.149 o
-2 -17 -2 84.137 83.325 1.625 28.105 o
-2 -17 -1 149.543 151.434 2.235 12.070 o
-2 -17 0 26.141 26.181 1.236 67.130 o
-2 -16 -9 22.826 20.004 1.743 35.550 o
-2 -16 -8 78.239 78.387 2.203 18.532 o
-2 -16 -7 53.379 52.614 1.884 27.278 o
-2 -16 -6 6.018 6.740 0.714 215.141 o
-2 -16 -5 12.885 13.211 0.789 169.874 o
-2 -16 -4 14.849 14.181 0.730 194.183 o
-2 -16 -3 15.303 14.592 0.729 193.722 o
-2 -16 -2 52.617 52.418 1.074 66.585 o
-2 -16 -1 110.584 112.523 1.539 23.762 o
-2 -16 0 9.870 10.131 1.173 79.656 o
-2 -15 -10 24.700 20.327 2.562 16.679 o
-2 -15 -9 22.289 20.528 2.757 14.451 o
-2 -15 -8 36.105 34.618 1.809 31.663 o
-2 -15 -7 17.335 18.743 1.356 58.576 o
-2 -15 -6 44.464 42.108 1.306 53.877 o
-2 -15 -5 50.787 48.837 1.151 61.922 o
-2 -15 -4 29.394 31.052 0.924 108.834 o
-2 -15 -3 48.900 48.611 0.882 90.873 o
-2 -15 -2 32.439 30.852 0.739 150.896 o
-2 -15 -1 179.759 185.669 1.983 11.006 o
-2 -15 0 317.972 317.286 3.478 3.592 o
-2 -14 -10 62.073 59.450 2.603 14.873 o
-2 -14 -9 3.276 3.975 1.047 101.125 o
-2 -14 -8 94.587 100.678 2.389 14.921 o
-2 -14 -7 32.222 33.234 1.203 67.546 o
-2 -14 -6 38.684 37.859 1.049 80.817 o
-2 -14 -5 11.123 11.002 0.651 248.918 o
-2 -14 -4 43.351 42.251 0.875 100.005 o
-2 -14 -3 73.517 73.170 1.035 53.482 o
-2 -14 -2 159.928 157.992 1.545 15.601 o
-2 -14 -1 41.401 42.757 0.917 95.161 o
-2 -14 0 242.206 238.758 2.494 6.510 o
-2 -13 -10 22.054 22.541 1.846 31.766 o
-2 -13 -9 0.515 0.150 0.804 171.775 o
-2 -13 -8 74.733 76.795 2.224 18.499 o
-2 -13 -7 13.326 12.607 0.834 152.768 o
-2 -13 -6 20.620 20.212 0.836 143.011 o
-2 -13 -5 66.399 66.773 1.248 46.607 o
-2 -13 -4 20.719 20.880 0.687 201.409 o
-2 -13 -3 2.352 2.699 0.322 1057.150 o
-2 -13 -2 270.381 263.209 2.109 6.223 o
-2 -13 -1 369.156 365.970 2.636 3.446 o
-2 -13 0 145.008 145.802 1.857 15.043 o
-2 -12 -10 31.871 34.118 4.147 6.388 o
-2 -12 -9 23.892 26.156 2.262 21.251 o
-2 -12 -8 16.131 16.726 1.188 76.040 o
-2 -12 -7 9.406 9.589 0.740 197.057 o
-2 -12 -6 145.750 146.750 1.875 14.816 o
-2 -12 -5 263.518 266.603 2.665 5.509 o
-2 -12 -4 67.732 66.766 0.956 63.036 o
-2 -12 -3 25.615 26.137 0.630 213.227 o
-2 -12 -2 89.434 90.947 1.081 41.494 o
-2 -12 -1 56.547 55.017 0.806 89.911 o
-2 -12 0 38.951 39.343 0.901 101.272 o
-2 -11 -11 19.011 16.223 1.655 39.677 o
-2 -11 -10 109.649 112.998 3.272 8.551 o
-2 -11 -9 67.332 68.535 2.021 22.490 o
-2 -11 -8 7.904 9.242 1.094 91.882 o
-2 -11 -7 35.535 37.197 1.276 59.377 o
-2 -11 -6 91.877 87.998 1.223 36.710 o
-2 -11 -5 132.791 134.087 1.385 21.244 o
-2 -11 -4 58.782 59.859 0.885 77.393 o
-2 -11 -3 66.654 68.129 0.921 65.764 o
-2 -11 -2 207.240 205.117 1.733 10.134 o
-2 -11 -1 45.378 46.331 0.719 122.498 o
-2 -11 0 383.544 379.556 3.442 2.841 o
-2 -10 -11 14.841 13.679 2.745 14.675 o
-2 -10 -10 19.721 21.860 1.730 36.193 o
-2 -10 -9 10.433 11.179 1.055 97.970 o
-2 -10 -8 28.272 28.172 1.372 54.751 o
-2 -10 -7 48.935 48.083 1.068 70.239 o
-2 -10 -6 34.912 36.525 0.803 126.481 o
-2 -10 -5 253.390 254.044 2.046 6.862 o
-2 -10 -4 174.088 168.825 1.542 14.030 o
-2 -10 -3 12.209 12.365 0.455 473.688 o
-2 -10 -2 68.400 66.971 1.121 52.454 o
-2 -10 -1 102.299 99.979 1.134 34.609 o
-2 -10 0 159.786 158.718 1.732 14.345 o
-2 -9 -11 48.634 45.795 2.950 12.177 o
-2 -9 -10 2.677 3.607 0.959 120.723 o
-2 -9 -9 48.780 47.236 1.698 33.492 o
-2 -9 -8 56.248 56.128 1.391 44.006 o
-2 -9 -7 74.321 74.976 1.287 41.245 o
-2 -9 -6 18.264 17.103 0.597 267.216 o
-2 -9 -5 27.718 29.212 0.758 153.543 o
-2 -9 -4 109.739 108.060 1.126 31.808 o
-2 -9 -3 107.695 105.035 1.229 30.518 o
-2 -9 -2 40.868 40.156 0.732 131.629 o
-2 -9 -1 137.182 137.866 1.344 20.845 o
-2 -9 0 121.562 118.751 1.414 23.568 o
-2 -8 -11 23.733 25.235 2.728 14.715 o
-2 -8 -10 66.262 63.038 2.441 16.457 o
-2 -8 -9 199.445 197.245 2.771 7.385 o
-2 -8 -8 78.385 78.179 1.601 29.966 o
-2 -8 -7 214.012 210.065 2.255 8.212 o
-2 -8 -6 17.117 17.834 0.617 254.712 o
-2 -8 -5 392.743 389.632 3.191 2.862 o
-2 -8 -4 49.926 49.956 0.732 111.027 o
-2 -8 -3 60.861 60.999 0.897 74.254 o
-2 -8 -2 616.221 606.216 4.048 1.284 o
-2 -8 -1 769.856 742.869 5.237 0.820 o
-2 -8 0 132.621 130.144 1.450 20.795 o
-2 -7 -11 10.883 10.467 2.031 26.814 o
-2 -7 -10 50.531 50.705 1.515 40.080 o
-2 -7 -9 91.778 93.945 1.846 22.209 o
-2 -7 -8 19.757 18.822 0.920 121.201 o
-2 -7 -7 145.397 144.109 1.771 15.742 o
-2 -7 -6 49.469 48.562 0.782 104.535 o
-2 -7 -5 191.058 189.809 1.613 11.836 o
-2 -7 -4 103.562 103.144 1.133 33.871 o
-2 -7 -3 9.226 10.374 0.533 369.255 o
-2 -7 -2 291.496 290.224 2.456 5.086 o
-2 -7 -1 728.600 716.137 4.600 0.933 o
-2 -7 0 424.838 405.697 3.186 2.594 o
-2 -6 -12 28.627 28.776 3.102 11.372 o
-2 -6 -11 4.403 4.650 1.139 85.408 o
-2 -6 -10 6.331 6.760 0.869 145.632 o
-2 -6 -9 31.954 30.903 1.180 70.365 o
-2 -6 -8 3.536 3.082 0.525 400.851 o
-2 -6 -7 53.544 56.959 1.701 32.191 o
-2 -6 -6 56.630 55.334 0.815 88.577 o
-2 -6 -5 66.035 63.136 0.834 74.810 o
-2 -6 -4 40.438 38.975 1.012 84.100 o
-2 -6 -3 737.044 717.060 4.542 0.924 o
-2 -6 -2 60.135 60.251 0.821 82.273 o
-2 -6 -1 1893.780 1883.840 9.439 0.147 o
-2 -6 0 619.035 601.183 3.901 1.301 o
-2 -5 -12 12.292 9.941 2.211 22.633 o
-2 -5 -11 46.583 51.264 3.163 10.649 o
-2 -5 -10 11.985 12.200 1.108 88.576 o
-2 -5 -9 56.246 55.509 2.104 22.168 o
-2 -5 -8 61.025 61.146 1.403 41.698 o
-2 -5 -7 89.452 88.877 1.600 27.456 o
-2 -5 -6 506.988 503.319 3.308 1.893 o
-2 -5 -5 179.128 172.865 1.485 13.792 o
-2 -5 -4 563.378 555.512 3.690 1.537 o
-2 -5 -3 523.868 510.722 3.715 1.731 o
-2 -5 -2 868.546 849.148 5.303 0.666 o
-2 -5 -1 590.799 577.645 3.211 1.491 o
-2 -5 0 387.346 381.886 2.394 3.319 o
-2 -4 -12 38.373 38.321 2.204 21.650 o
-2 -4 -11 59.868 63.811 2.499 16.011 o
-2 -4 -10 3.599 3.122 0.742 200.950 o
-2 -4 -9 0.378 -0.116 0.716 216.916 o
-2 -4 -8 107.608 111.081 2.138 16.394 o
-2 -4 -7 85.439 86.619 1.230 38.488 o
-2 -4 -6 51.551 51.998 1.023 71.915 o
-2 -4 -5 257.555 253.946 2.048 6.751 o
-2 -4 -4 886.378 888.229 5.144 0.641 o
-2 -4 -3 284.144 283.096 1.842 6.029 o
-2 -4 -2 527.893 516.441 3.091 1.827 o
-2 -4 -1 185.427 176.416 1.256 14.262 o
-2 -4 0 384.617 371.660 2.278 3.452 o
-2 -3 -12 18.303 18.921 3.219 10.664 o
-2 -3 -11 1.731 2.729 0.977 116.233 o
-2 -3 -10 30.473 33.241 1.499 45.735 o
-2 -3 -9 32.492 33.370 1.383 52.617 o
-2 -3 -8 13.762 13.524 0.912 128.304 o
-2 -3 -7 228.526 225.379 1.985 8.170 o
-2 -3 -6 78.798 77.973 0.981 52.598 o
-2 -3 -5 106.599 105.889 1.075 33.999 o
-2 -3 -4 467.598 459.625 2.745 2.320 o
-2 -3 -3 873.059 857.700 4.585 0.687 o
-2 -3 -2 789.945 792.797 3.993 0.837 o
-2 -3 -1 183.306 181.764 1.327 13.893 o
-2 -3 0 49.975 49.010 0.537 148.481 o
-2 -2 -12 18.553 22.922 1.917 29.655 o
-2 -2 -11 80.050 85.236 3.880 6.816 o
-2 -2 -10 31.466 31.799 1.498 45.746 o
-2 -2 -9 46.587 46.319 1.658 35.260 o
-2 -2 -8 43.333 42.617 1.389 48.848 o
-2 -2 -7 8.513 8.823 0.647 257.293 o
-2 -2 -6 23.623 23.314 0.556 269.842 o
-2 -2 -5 80.469 79.320 0.855 57.614 o
-2 -2 -4 489.212 480.233 3.016 2.087 o
-2 -2 -3 543.379 537.857 2.898 1.760 o
-2 -2 -2 125.352 122.213 0.851 30.797 o
-2 -2 -1 390.190 382.721 2.086 3.428 o
-2 -2 0 212.784 212.214 1.589 10.136 o
-2 -1 -12 18.099 17.579 1.733 36.305 o
-2 -1 -11 0.633 0.685 0.886 141.720 o
-2 -1 -10 93.140 91.055 2.211 17.138 o
-2 -1 -9 31.793 34.924 1.392 51.936 o
-2 -1 -8 243.587 244.003 3.394 4.915 o
-2 -1 -7 116.463 113.244 1.226 27.859 o
-2 -1 -6 94.110 92.210 0.964 43.411 o
-2 -1 -5 59.713 58.093 1.110 58.915 o
-2 -1 -4 52.981 52.695 0.697 110.271 o
-2 -1 -3 292.603 288.001 1.761 5.874 o
-2 -1 -2 5.745 5.883 0.257 1540.780 o
-2 -1 -1 342.820 332.492 2.111 4.280 o
-2 -1 0 57.269 55.445 0.700 102.020 o
-2 0 1 391.253 375.752 3.024 3.006 o
-2 0 2 389.969 379.309 3.447 2.795 o
-2 0 3 1358.050 1361.550 13.852 0.207 o
-2 0 4 131.108 136.189 2.155 14.000 o
-2 0 5 27.814 25.678 1.420 51.622 o
-2 0 6 33.610 33.277 0.788 133.715 o
-2 0 7 7.365 6.770 0.410 624.809 o
-2 0 8 788.521 786.005 7.230 0.661 o
-2 0 9 4.843 5.151 0.693 229.171 o
-2 0 10 65.664 70.246 1.807 27.058 o
-2 0 11 0.096 -0.435 0.811 169.085 o
-2 0 12 38.938 36.664 2.213 21.501 o
-2 0 13 2.193 1.087 1.729 37.164 o
-2 1 1 373.732 368.410 2.377 3.530 o
-2 1 2 123.073 123.219 1.917 17.089 o
-2 1 3 180.711 177.266 2.567 8.815 o
-2 1 4 53.206 50.524 1.740 31.404 o
-2 1 5 222.115 220.120 4.938 3.314 o
-2 1 6 3.266 2.838 0.403 678.085 o
-2 1 7 72.915 73.167 0.978 56.971 o
-2 1 8 229.351 233.112 1.977 8.031 o
-2 1 9 150.456 152.904 2.504 10.540 o
-2 1 10 30.853 33.299 1.796 32.582 o
-2 1 11 0.894 0.791 0.845 155.592 o
-2 1 12 45.729 47.136 3.982 6.838 o
-2 2 1 475.520 472.916 2.968 2.184 o
-2 2 2 78.032 75.879 1.166 44.879 o
-2 2 3 384.269 377.882 6.464 1.609 o
-2 2 4 128.726 133.628 3.062 8.858 o
-2 2 5 161.900 169.416 3.601 6.170 o
-2 2 6 231.788 227.800 2.651 6.559 o
-2 2 7 13.579 12.963 0.508 380.844 o
-2 2 8 125.314 129.142 1.500 21.200 o
-2 2 9 50.611 51.969 1.451 42.896 o
-2 2 10 13.226 15.778 1.377 57.486 o
-2 2 11 0.176 0.147 0.800 173.654 o
-2 2 12 7.128 6.875 1.799 34.260 o
-2 3 1 143.014 141.022 0.991 23.324 o
-2 3 2 394.627 387.728 3.263 2.821 o
-2 3 3 454.874 445.283 5.294 1.681 o
-2 3 5 240.335 239.046 4.617 3.467 o
-2 3 6 122.223 121.570 1.565 21.259 o
-2 3 7 32.439 30.127 0.835 125.668 o
-2 3 8 165.378 165.426 1.915 12.666 o
-2 3 9 75.414 74.186 1.913 23.597 o
-2 3 10 8.513 10.199 1.170 80.344 o
-2 3 11 149.719 152.714 3.845 5.842 o
-2 3 12 1.381 0.511 0.956 121.618 o
-2 4 1 202.374 200.614 1.216 12.238 o
-2 4 2 268.785 265.873 1.745 6.761 o
-2 4 3 284.472 281.747 2.592 5.114 o
-2 4 4 82.231 82.380 1.665 27.544 o
-2 4 5 67.608 65.321 1.223 47.711 o
-2 4 6 884.589 890.832 6.868 0.573 o
-2 4 7 239.508 238.907 2.481 6.597 o
-2 4 8 152.509 152.715 1.655 15.684 o
-2 4 9 40.541 40.466 1.741 33.316 o
-2 4 10 15.833 16.969 1.375 57.314 o
-2 4 11 3.519 3.138 0.994 112.165 o
-2 4 12 5.091 3.884 1.113 89.426 o
-2 5 1 13.703 14.083 0.288 937.350 o
-2 5 2 1196.040 1209.210 6.159 0.362 o
-2 5 3 142.124 141.895 1.232 21.024 o
-2 5 4 110.842 107.160 2.497 13.107 o
-2 5 5 12.129 12.385 0.614 274.950 o
-2 5 6 187.450 186.750 2.489 8.725 o
-2 5 7 628.356 622.167 4.502 1.188 o
-2 5 8 57.722 57.902 0.963 71.696 o
-2 5 9 139.503 141.695 4.030 5.582 o
-2 5 10 50.504 52.985 2.435 17.312 o
-2 5 11 1.548 2.145 0.971 117.885 o
-2 5 12 13.123 13.218 1.458 51.505 o
-2 6 1 72.049 73.189 0.695 75.992 o
-2 6 2 174.237 173.780 1.193 15.693 o
-2 6 3 1.254 1.542 0.207 2584.300 o
-2 6 4 102.584 99.448 0.900 40.629 o
-2 6 5 53.336 54.582 0.706 107.078 o
-2 6 6 62.871 59.896 1.550 35.657 o
-2 6 7 56.305 56.175 1.001 69.731 o
-2 6 8 54.629 56.567 1.293 49.548 o
-2 6 9 18.774 20.686 1.374 56.745 o
-2 6 10 15.363 13.269 1.256 68.717 o
-2 6 11 10.199 11.219 1.308 64.197 o
-2 6 12 245.368 244.987 7.478 1.655 o
-2 7 1 1012.930 996.908 4.641 0.526 o
-2 7 2 194.106 191.789 1.347 12.637 o
-2 7 3 652.247 671.031 4.252 1.122 o
-2 7 4 2.304 2.252 0.232 2030.560 o
-2 7 5 160.696 155.775 1.362 16.892 o
-2 7 6 158.105 155.786 1.820 14.007 o
-2 7 7 230.015 226.208 3.503 5.042 o
-2 7 8 14.043 13.632 1.566 44.677 o
-2 7 9 82.116 81.191 2.256 17.538 o
-2 7 10 30.915 33.806 2.862 13.266 o
-2 7 11 28.759 24.184 2.660 15.406 o
-2 7 12 64.947 67.157 4.072 6.393 o
-2 8 1 185.160 186.149 1.222 14.038 o
-2 8 2 245.848 241.499 1.577 8.147 o
-2 8 3 133.933 131.903 1.190 23.487 o
-2 8 4 108.207 106.908 1.065 33.641 o
-2 8 5 558.914 553.538 4.031 1.498 o
-2 8 6 32.476 32.605 1.125 75.936 o
-2 8 7 53.278 51.092 1.299 50.456 o
-2 8 8 242.262 238.269 3.280 5.147 o
-2 8 9 64.592 67.763 1.797 27.555 o
-2 8 10 85.623 83.922 2.830 11.877 o
-2 8 11 40.535 44.450 2.407 18.165 o
-2 8 12 33.248 30.120 4.152 6.377 o
-2 9 1 151.006 150.582 1.411 17.805 o
-2 9 2 416.423 422.541 2.577 2.825 o
-2 9 3 802.604 796.991 4.155 0.811 o
-2 9 4 232.605 229.929 1.829 8.313 o
-2 9 5 6.716 7.573 0.375 740.645 o
-2 9 6 60.201 61.964 1.319 45.746 o
-2 9 7 15.673 16.357 0.889 132.775 o
-2 9 8 11.108 11.543 0.862 144.871 o
-2 9 9 53.185 54.158 2.255 19.784 o
-2 9 10 115.408 117.837 3.351 8.084 o
-2 9 11 67.573 63.228 2.771 13.083 o
-2 9 12 25.323 25.574 2.155 23.328 o
-2 10 1 71.380 71.523 0.836 67.300 o
-2 10 2 134.657 133.602 1.101 24.269 o
-2 10 3 219.877 219.728 1.653 9.453 o
-2 10 4 127.011 127.870 1.524 20.782 o
-2 10 5 181.136 184.011 2.279 9.762 o
-2 10 6 25.084 25.671 0.670 195.755 o
-2 10 7 28.794 28.488 1.912 29.169 o
-2 10 8 13.996 15.836 1.389 56.406 o
-2 10 9 41.418 42.314 2.078 23.929 o
-2 10 10 1.101 0.633 0.909 134.496 o
-2 10 11 12.788 10.960 1.514 47.924 o
-2 11 1 27.009 28.030 0.537 259.840 o
-2 11 2 7.748 8.580 0.340 872.512 o
-2 11 3 504.473 500.148 3.326 1.906 o
-2 11 4 265.109 263.323 2.422 5.871 o
-2 11 5 553.656 545.871 4.238 1.488 o
-2 11 6 172.921 175.614 2.610 8.923 o
-2 11 7 31.070 31.419 1.640 38.722 o
-2 11 8 0.386 0.150 0.705 223.685 o
-2 11 9 34.199 31.887 1.968 27.224 o
-2 11 10 15.623 16.567 2.215 22.444 o
-2 11 11 27.293 24.951 4.293 5.988 o
-2 12 1 1.903 2.049 0.225 2168.120 o
-2 12 2 3.093 3.195 0.280 1381.390 o
-2 12 3 106.819 108.253 1.300 28.947 o
-2 12 4 404.551 401.789 2.903 2.861 o
-2 12 5 91.803 92.690 1.900 21.400 o
-2 12 6 105.585 108.087 2.030 17.829 o
-2 12 7 8.664 8.583 0.775 180.660 o
-2 12 8 41.324 42.562 2.036 24.853 o
-2 12 9 20.166 21.810 1.742 35.667 o
-2 12 10 3.188 3.257 1.110 90.079 o
-2 12 11 0.066 -0.735 0.956 121.538 o
-2 13 1 9.720 10.228 0.395 636.333 o
-2 13 2 225.917 231.787 1.832 8.515 o
-2 13 3 60.395 62.391 0.890 74.696 o
-2 13 4 138.012 141.816 1.602 17.958 o
-2 13 5 138.580 138.689 2.560 10.957 o
-2 13 6 148.849 148.324 2.480 10.812 o
-2 13 7 25.116 22.333 1.689 37.528 o
-2 13 8 22.274 22.380 1.208 71.563 o
-2 13 9 7.171 6.817 1.212 75.185 o
-2 13 10 7.261 6.947 1.342 61.408 o
-2 13 11 8.190 7.551 1.637 41.289 o
-2 14 1 48.579 49.074 0.825 98.835 o
-2 14 2 58.094 58.192 0.917 75.473 o
-2 14 3 111.325 110.724 1.232 29.067 o
-2 14 4 19.462 19.423 0.650 225.186 o
-2 14 5 39.390 39.926 0.885 103.373 o
-2 14 6 71.293 72.306 1.762 27.360 o
-2 14 7 24.650 24.558 2.083 24.964 o
-2 14 8 6.749 6.690 0.807 168.381 o
-2 14 9 29.886 28.738 1.544 43.652 o
-2 14 10 37.328 38.681 2.373 18.844 o
-2 15 1 195.275 193.345 1.699 11.157 o
-2 15 2 133.840 133.436 1.379 21.207 o
-2 15 3 246.341 245.358 2.036 7.196 o
-2 15 4 1.441 1.594 0.325 1050.590 o
-2 15 5 22.387 20.216 0.771 162.930 o
-2 15 6 78.868 78.182 1.955 22.339 o
-2 15 7 49.251 52.820 1.661 34.376 o
-2 15 8 36.111 38.188 1.539 42.413 o
-2 15 9 1.054 0.733 0.628 282.073 o
-2 15 10 13.180 13.242 1.398 55.909 o
-2 16 1 78.320 78.677 1.061 48.844 o
-2 16 2 53.561 53.719 0.902 82.345 o
-2 16 3 42.874 42.946 0.846 104.849 o
-2 16 4 7.236 6.258 0.454 517.771 o
-2 16 5 17.392 18.250 0.774 169.258 o
-2 16 6 39.451 40.640 1.144 69.250 o
-2 16 7 44.509 40.528 1.533 41.179 o
-2 16 8 39.448 37.178 1.561 40.938 o
-2 16 9 39.240 38.968 1.828 30.635 o
-2 16 10 4.378 5.091 0.900 136.409 o
-2 17 1 96.442 95.060 1.350 31.379 o
-2 17 2 53.403 54.583 0.943 77.766 o
-2 17 3 20.960 20.875 0.700 194.272 o
-2 17 4 69.993 68.994 1.174 48.656 o
-2 17 5 16.550 19.163 0.824 151.250 o
-2 17 6 11.485 11.182 0.742 193.299 o
-2 17 7 15.376 14.447 0.931 122.166 o
-2 17 8 7.422 7.679 0.929 127.333 o
-2 17 9 41.882 42.893 1.782 31.667 o
-2 18 1 18.404 19.373 0.745 179.258 o
-2 18 2 63.925 60.102 1.136 54.949 o
-2 18 3 20.738 21.945 0.854 136.624 o
-2 18 4 128.058 128.567 1.649 19.199 o
-2 18 5 19.502 19.843 1.041 96.157 o
-2 18 6 9.194 9.039 0.713 211.899 o
-2 18 7 23.240 19.078 0.973 107.353 o
-2 18 8 25.921 23.616 1.186 72.915 o
-2 18 9 46.563 44.145 1.849 29.173 o
-2 19 1 29.687 31.421 0.907 111.778 o
-2 19 2 27.367 28.318 0.888 119.320 o
-2 19 3 35.157 35.310 0.964 95.744 o
-2 19 4 64.332 63.179 1.645 32.036 o
-2 19 5 15.336 16.834 0.917 125.269 o
-2 19 6 5.460 4.470 0.595 309.896 o
-2 19 7 23.922 23.061 1.099 84.762 o
-2 19 8 55.936 53.477 1.507 39.178 o
-2 20 1 45.592 46.204 1.093 70.106 o
-2 20 2 31.859 31.993 0.959 100.113 o
-2 20 3 11.133 12.245 0.749 189.968 o
-2 20 4 20.430 22.134 1.197 73.354 o
-2 20 5 73.991 75.255 1.867 24.586 o
-2 20 6 63.560 64.629 2.296 18.423 o
-2 20 7 26.673 26.777 1.347 57.048 o
-2 20 8 8.636 7.648 0.996 110.675 o
-2 21 1 25.629 26.276 0.973 103.739 o
-2 21 2 31.248 32.953 1.097 79.850 o
-2 21 3 65.326 65.176 1.800 27.530 o
-2 21 4 141.406 142.005 2.563 10.776 o
-2 21 5 22.014 22.917 1.256 66.553 o
-2 21 6 53.206 51.265 1.697 32.747 o
-2 21 7 15.494 16.845 1.171 78.408 o
-2 22 1 12.725 12.169 0.809 162.553 o
-2 22 2 92.057 94.023 1.725 24.260 o
-2 22 3 33.189 34.815 1.271 60.827 o
-2 22 4 26.608 29.151 1.429 50.910 o
-2 22 5 53.631 52.180 1.729 31.619 o
-2 22 6 4.228 5.471 0.810 168.367 o
-2 23 1 23.812 24.145 1.398 53.948 o
-2 23 2 15.134 14.320 0.869 139.500 o
-2 23 3 2.789 2.155 0.576 333.853 o
-2 23 4 16.546 16.980 1.142 81.897 o
-2 23 5 43.119 42.430 1.636 36.786 o
-2 24 1 94.986 94.300 1.847 21.848 o
-2 24 2 39.179 40.134 1.405 49.050 o
-2 24 3 1.601 0.465 0.544 375.515 o
-2 24 4 7.192 5.755 0.845 153.684 o
-2 25 1 71.696 72.222 1.912 24.062 o
-2 25 2 13.296 13.487 1.488 49.464 o
-1 -26 -1 13.203 13.821 2.339 20.195 o
-1 -26 0 156.816 154.311 5.857 2.862 o
-1 -25 -3 19.052 19.947 1.787 34.056 o
-1 -25 -2 4.620 4.750 2.869 13.495 o
-1 -25 -1 56.670 59.185 4.061 6.498 o
-1 -25 0 1.226 -0.253 1.369 59.275 o
-1 -24 -5 23.671 23.705 1.939 28.753 o
-1 -24 -4 28.698 29.314 2.033 25.922 o
-1 -24 -3 20.302 16.049 1.622 41.208 o
-1 -24 -2 44.011 41.551 4.228 6.100 o
-1 -24 -1 40.285 46.578 2.226 21.016 o
-1 -24 0 37.697 38.807 2.041 25.052 o
-1 -23 -6 23.101 21.183 2.693 15.132 o
-1 -23 -5 9.931 10.697 1.672 39.477 o
-1 -23 -4 1.060 0.661 0.880 143.402 o
-1 -23 -3 27.283 29.262 1.977 27.415 o
-1 -23 -2 30.540 33.502 3.742 7.835 o
-1 -23 -1 22.396 25.209 2.460 18.068 o
-1 -23 0 39.759 39.259 1.678 35.743 o
-1 -22 -7 18.512 15.637 2.344 20.014 o
-1 -22 -6 33.803 36.268 2.105 23.889 o
-1 -22 -5 14.623 14.533 1.549 45.587 o
-1 -22 -4 108.034 110.995 3.209 8.878 o
-1 -22 -3 54.986 57.459 2.746 13.688 o
-1 -22 -2 61.440 63.986 4.072 6.422 o
-1 -22 -1 11.507 12.465 1.346 60.492 o
-1 -22 0 30.580 32.904 1.447 48.837 o
-1 -21 -7 19.744 20.735 2.700 15.096 o
-1 -21 -6 41.938 45.237 2.211 21.244 o
-1 -21 -5 108.582 110.930 3.179 9.008 o
-1 -21 -4 9.591 10.022 1.286 66.495 o
-1 -21 -3 16.083 15.674 1.191 75.871 o
-1 -21 -2 19.424 17.741 1.202 73.523 o
-1 -21 -1 11.045 11.212 0.936 123.554 o
-1 -21 0 5.996 6.334 0.807 168.903 o
-1 -20 -8 5.135 6.782 1.743 36.518 o
-1 -20 -7 49.319 48.846 3.411 9.195 o
-1 -20 -6 18.117 20.242 1.672 38.837 o
-1 -20 -5 88.740 85.392 2.769 12.214 o
-1 -20 -4 36.489 37.920 2.506 17.011 o
-1 -20 -3 57.400 59.849 1.819 28.190 o
-1 -20 -2 4.771 4.981 0.779 181.942 o
-1 -20 -1 26.351 27.466 1.103 82.387 o
-1 -20 0 7.343 8.427 0.802 169.987 o
-1 -19 -9 13.587 16.593 2.494 17.750 o
-1 -19 -8 39.079 35.642 2.039 25.102 o
-1 -19 -7 3.138 3.794 0.762 190.960 o
-1 -19 -6 3.806 3.073 0.930 128.247 o
-1 -19 -5 132.395 132.437 3.312 7.805 o
-1 -19 -4 13.517 14.290 1.064 95.174 o
-1 -19 -3 63.388 65.805 1.829 27.015 o
-1 -19 -2 110.116 109.787 3.046 9.636 o
-1 -19 -1 94.595 93.107 1.754 23.490 o
-1 -19 0 50.321 50.964 1.334 49.253 o
-1 -18 -9 10.048 11.167 2.412 19.046 o
-1 -18 -8 68.179 62.187 3.126 10.499 o
-1 -18 -7 6.807 7.996 0.887 139.522 o
-1 -18 -6 3.851 4.787 0.630 277.806 o
-1 -18 -5 82.256 81.153 1.888 23.072 o
-1 -18 -4 21.245 20.968 0.922 118.968 o
-1 -18 -3 25.009 25.215 1.238 67.353 o
-1 -18 -2 2.999 3.936 0.520 407.700 o
-1 -18 -1 38.229 36.577 1.121 73.051 o
-1 -18 0 93.319 93.813 1.696 24.647 o
-1 -17 -9 189.336 195.680 11.829 0.757 o
-1 -17 -8 7.943 7.826 1.143 84.364 o
-1 -17 -7 125.955 127.411 2.525 11.874 o
-1 -17 -6 19.993 21.642 1.608 41.723 o
-1 -17 -5 18.643 17.858 0.818 151.767 o
-1 -17 -4 90.376 92.919 1.504 29.135 o
-1 -17 -3 109.848 109.347 1.481 25.038 o
-1 -17 -2 144.548 141.141 2.043 13.866 o
-1 -17 -1 41.216 42.314 1.144 68.100 o
-1 -17 0 169.331 169.731 2.299 10.436 o
-1 -16 -10 3.005 4.850 1.193 77.938 o
-1 -16 -9 69.041 69.427 2.604 14.487 o
-1 -16 -8 29.524 30.234 1.823 31.877 o
-1 -16 -7 13.220 13.529 1.037 100.221 o
-1 -16 -6 18.947 20.554 1.251 67.917 o
-1 -16 -5 1.516 1.405 0.391 723.364 o
-1 -16 -4 147.619 147.860 1.880 14.611 o
-1 -16 -3 38.835 38.357 0.824 115.953 o
-1 -16 -2 73.697 73.124 1.247 43.333 o
-1 -16 -1 207.847 208.114 2.502 7.755 o
-1 -16 0 87.725 87.428 1.546 29.076 o
-1 -15 -10 82.407 86.629 2.990 10.842 o
-1 -15 -9 103.244 103.960 3.678 7.159 o
-1 -15 -8 65.699 66.675 2.383 17.123 o
-1 -15 -7 81.527 84.884 1.758 25.463 o
-1 -15 -6 72.744 71.888 1.532 33.400 o
-1 -15 -5 11.642 12.125 0.694 218.816 o
-1 -15 -4 5.923 5.643 0.496 440.299 o
-1 -15 -3 9.302 10.201 0.576 317.976 o
-1 -15 -2 57.618 57.956 0.991 69.250 o
-1 -15 -1 276.474 270.987 2.443 5.542 o
-1 -15 0 96.915 97.568 1.575 26.204 o
-1 -14 -11 29.111 28.625 2.102 24.305 o
-1 -14 -10 7.816 7.162 1.216 74.586 o
-1 -14 -9 4.556 4.776 1.080 94.972 o
-1 -14 -8 25.484 26.769 2.642 15.643 o
-1 -14 -7 58.556 59.618 2.082 22.301 o
-1 -14 -6 8.308 8.771 0.686 229.571 o
-1 -14 -5 109.680 108.192 1.556 23.922 o
-1 -14 -4 381.456 377.142 2.923 3.130 o
-1 -14 -3 31.150 31.390 0.654 182.338 o
-1 -14 -2 68.080 66.728 0.964 62.309 o
-1 -14 -1 253.614 251.416 2.276 6.491 o
-1 -14 0 300.797 297.631 3.041 4.271 o
-1 -13 -11 19.496 18.322 1.829 32.562 o
-1 -13 -10 8.978 9.382 1.015 106.293 o
-1 -13 -9 43.332 42.392 2.026 24.978 o
-1 -13 -8 122.080 119.403 2.482 12.481 o
-1 -13 -7 0.652 0.983 0.442 568.232 o
-1 -13 -6 106.140 107.594 1.537 24.781 o
-1 -13 -5 33.594 32.019 0.875 114.652 o
-1 -13 -4 551.438 550.527 3.571 1.600 o
-1 -13 -3 76.225 77.139 0.909 57.912 o
-1 -13 -2 80.909 81.310 0.964 51.550 o
-1 -13 -1 103.187 101.143 1.213 32.364 o
-1 -13 0 129.813 129.927 1.728 18.117 o
-1 -12 -11 58.041 56.095 2.037 23.322 o
-1 -12 -10 6.728 5.548 0.873 144.580 o
-1 -12 -9 33.441 32.581 2.806 13.758 o
-1 -12 -8 38.418 38.480 1.436 47.520 o
-1 -12 -7 11.936 12.458 0.758 184.543 o
-1 -12 -6 179.272 181.417 2.021 10.967 o
-1 -12 -5 7.949 8.529 0.514 401.344 o
-1 -12 -4 369.204 368.661 3.012 3.221 o
-1 -12 -3 80.983 80.529 0.994 50.345 o
-1 -12 -2 179.534 178.654 1.513 13.410 o
-1 -12 -1 143.402 142.555 1.279 20.354 o
-1 -12 0 79.249 76.941 1.373 36.617 o
-1 -11 -11 15.020 16.656 1.588 43.313 o
-1 -11 -10 26.110 26.693 2.245 21.500 o
-1 -11 -9 33.113 33.461 2.272 20.709 o
-1 -11 -8 14.909 15.323 1.100 88.816 o
-1 -11 -7 289.750 292.914 3.198 4.272 o
-1 -11 -6 193.548 194.068 2.066 9.855 o
-1 -11 -5 33.145 32.905 0.735 149.240 o
-1 -11 -4 393.703 394.620 2.491 3.158 o
-1 -11 -3 25.399 26.180 0.580 242.218 o
-1 -11 -2 82.219 81.732 0.851 56.066 o
-1 -11 -1 9.303 9.382 0.353 790.760 o
-1 -11 0 27.674 26.147 0.725 167.644 o
-1 -10 -12 12.795 12.893 1.238 71.153 o
-1 -10 -11 16.907 16.380 1.560 44.712 o
-1 -10 -10 33.197 35.709 1.552 42.339 o
-1 -10 -9 1.079 1.531 0.648 264.278 o
-1 -10 -8 84.173 83.527 2.342 16.347 o
-1 -10 -7 16.309 18.364 0.825 151.373 o
-1 -10 -6 353.729 358.335 3.064 3.372 o
-1 -10 -5 59.522 60.097 0.917 73.800 o
-1 -10 -4 186.698 183.205 1.395 13.271 o
-1 -10 -3 824.243 820.009 4.492 0.758 o
-1 -10 -2 104.461 105.867 0.962 37.285 o
-1 -10 -1 167.571 167.686 1.350 15.721 o
-1 -10 0 71.666 70.782 0.902 62.970 o
-1 -9 -12 39.221 40.040 1.799 31.496 o
-1 -9 -11 82.219 76.723 2.188 18.547 o
-1 -9 -10 50.717 52.119 2.803 13.318 o
-1 -9 -9 15.017 14.977 1.446 52.111 o
-1 -9 -8 97.372 99.216 2.051 18.521 o
-1 -9 -7 103.488 104.489 1.628 23.836 o
-1 -9 -6 305.188 301.530 2.827 4.402 o
-1 -9 -5 87.499 84.825 0.989 46.741 o
-1 -9 -4 217.961 216.947 1.539 9.912 o
-1 -9 -3 127.300 126.359 1.058 26.911 o
-1 -9 -2 184.319 181.956 1.328 13.802 o
-1 -9 -1 185.694 182.067 1.307 13.783 o
-1 -9 0 263.658 264.410 2.029 6.491 o
-1 -8 -12 4.918 5.687 0.936 126.215 o
-1 -8 -11 2.209 2.422 0.778 183.527 o
-1 -8 -10 67.754 67.207 1.927 24.339 o
-1 -8 -9 20.912 21.275 1.007 101.296 o
-1 -8 -8 70.063 70.597 1.471 36.017 o
-1 -8 -7 7.349 9.040 0.877 142.245 o
-1 -8 -6 89.744 88.312 1.163 39.135 o
-1 -8 -5 296.761 295.962 2.138 5.296 o
-1 -8 -4 169.497 168.629 1.262 16.016 o
-1 -8 -3 42.457 40.391 0.538 180.602 o
-1 -8 -2 2.667 2.553 0.195 2822.080 o
-1 -8 -1 230.825 228.135 1.402 9.389 o
-1 -8 0 1422.980 1423.360 7.725 0.254 o
-1 -7 -12 53.423 54.821 2.502 16.341 o
-1 -7 -11 4.475 4.089 0.836 158.351 o
-1 -7 -10 148.190 150.917 2.777 9.369 o
-1 -7 -9 0.371 0.579 0.474 494.812 o
-1 -7 -8 67.453 69.465 1.452 37.355 o
-1 -7 -7 61.068 64.001 1.186 52.304 o
-1 -7 -6 18.462 18.610 0.504 349.045 o
-1 -7 -5 9.036 9.180 0.383 684.108 o
-1 -7 -4 12.749 12.743 0.390 608.397 o
-1 -7 -3 102.111 102.168 0.968 38.520 o
-1 -7 -2 351.642 352.043 1.955 4.127 o
-1 -7 -1 852.614 850.110 4.169 0.727 o
-1 -7 0 484.854 489.872 2.694 2.160 o
-1 -6 -12 13.717 12.776 1.497 48.877 o
-1 -6 -11 29.595 31.713 1.542 43.623 o
-1 -6 -10 52.794 52.142 2.337 18.593 o
-1 -6 -9 15.508 15.967 0.889 132.889 o
-1 -6 -8 30.343 34.544 1.055 85.484 o
-1 -6 -7 37.520 35.915 1.000 88.601 o
-1 -6 -6 169.731 167.691 1.498 14.664 o
-1 -6 -5 106.494 105.172 0.908 38.000 o
-1 -6 -4 864.593 852.812 4.822 0.688 o
-1 -6 -3 143.127 142.273 1.246 20.722 o
-1 -6 -2 126.375 123.987 1.032 27.717 o
-1 -6 -1 2527.950 2513.530 11.841 0.084 o
-1 -6 0 360.846 359.939 2.246 3.791 o
-1 -5 -12 28.108 24.142 1.932 28.733 o
-1 -5 -11 71.418 70.472 2.367 16.983 o
-1 -5 -10 22.071 20.840 1.207 71.948 o
-1 -5 -9 224.093 226.368 2.825 6.379 o
-1 -5 -8 275.285 272.020 3.034 4.781 o
-1 -5 -7 4.206 4.177 0.518 408.895 o
-1 -5 -6 74.708 74.284 0.861 62.459 o
-1 -5 -5 6.680 6.816 0.262 1438.650 o
-1 -5 -4 201.756 204.255 1.380 11.616 o
-1 -5 -3 332.050 340.018 2.183 4.327 o
-1 -5 -2 363.739 371.719 2.299 3.661 o
-1 -5 -1 814.088 819.130 4.193 0.784 o
-1 -5 0 808.487 792.271 3.643 0.831 o
-1 -4 -12 2.552 2.081 1.027 105.328 o
-1 -4 -11 19.745 20.612 1.285 64.437 o
-1 -4 -10 41.143 38.916 1.463 45.474 o
-1 -4 -9 85.869 88.549 1.665 26.604 o
-1 -4 -8 126.963 123.538 1.875 17.174 o
-1 -4 -7 71.559 70.444 1.011 56.485 o
-1 -4 -6 11.508 12.080 0.430 528.229 o
-1 -4 -5 365.094 368.689 2.382 3.617 o
-1 -4 -4 269.541 273.088 1.698 6.707 o
-1 -4 -3 65.675 65.684 0.683 87.352 o
-1 -4 -2 863.249 875.238 4.844 0.678 o
-1 -4 -1 1209.410 1231.520 6.191 0.353 o
-1 -4 0 2647.870 2610.450 12.279 0.077 o
-1 -3 -13 19.423 18.762 1.875 31.002 o
-1 -3 -12 48.979 49.995 3.859 7.244 o
-1 -3 -11 28.373 26.041 2.050 25.593 o
-1 -3 -10 27.006 28.284 1.314 59.533 o
-1 -3 -9 43.411 45.203 1.218 60.261 o
-1 -3 -8 100.513 106.661 3.206 9.080 o
-1 -3 -7 52.553 52.631 1.124 62.486 o
-1 -3 -6 222.551 220.376 1.818 8.895 o
-1 -3 -5 174.190 176.160 1.400 14.493 o
-1 -3 -4 87.338 85.604 0.755 56.276 o
-1 -3 -3 910.349 927.389 4.471 0.629 o
-1 -3 -2 777.003 782.136 4.036 0.858 o
-1 -3 -1 6665.670 6650.100 35.776 0.012 o
-1 -3 0 1944.650 1945.400 8.637 0.142 o
-1 -2 -13 4.311 3.057 1.183 79.242 o
-1 -2 -12 35.389 34.689 2.213 21.678 o
-1 -2 -11 92.215 91.162 2.808 11.747 o
-1 -2 -10 17.310 15.997 1.329 61.087 o
-1 -2 -9 23.020 24.613 0.972 106.054 o
-1 -2 -8 12.942 13.142 0.725 199.457 o
-1 -2 -7 255.009 252.016 2.713 5.726 o
-1 -2 -6 209.469 204.958 1.759 9.950 o
-1 -2 -5 303.800 299.833 2.186 5.083 o
-1 -2 -4 1063.340 1072.910 5.535 0.457 o
-1 -2 -3 2017.890 2059.850 10.435 0.126 o
-1 -2 -2 1859.320 1848.520 7.516 0.159 o
-1 -2 -1 8899.010 8913.330 43.456 0.007 o
-1 -2 0 532.760 527.706 3.044 1.795 o
-1 -1 -13 64.855 62.173 2.773 13.148 o
-1 -1 -12 30.854 26.380 1.973 27.428 o
-1 -1 -11 22.632 22.898 1.727 36.118 o
-1 -1 -10 13.053 14.438 0.978 112.184 o
-1 -1 -9 70.597 70.348 1.433 37.266 o
-1 -1 -8 3.261 3.867 0.476 486.333 o
-1 -1 -7 232.529 233.268 2.544 6.700 o
-1 -1 -6 375.679 377.872 3.069 3.098 o
-1 -1 -5 214.290 213.536 1.577 10.067 o
-1 -1 -4 894.622 881.963 3.972 0.678 o
-1 -1 -3 182.782 181.659 1.028 15.286 o
-1 -1 -2 3213.930 3204.830 14.328 0.052 o
-1 -1 -1 2129.570 2146.880 8.450 0.120 o
-1 -1 0 417.005 418.850 1.863 3.084 o
-1 0 1 1422.180 1441.550 11.537 0.216 o
-1 0 2 715.570 691.595 9.985 0.575 o
-1 0 3 2573.420 2626.550 36.828 0.043 o
-1 0 4 3.230 2.960 0.223 2158.680 o
-1 0 5 33.349 34.376 0.482 250.279 o
-1 0 6 4.224 4.661 0.246 1735.400 o
-1 0 7 213.088 217.609 1.890 9.131 o
-1 0 8 18.821 20.171 0.775 165.750 o
-1 0 9 163.380 166.445 2.559 9.584 o
-1 0 10 187.767 188.011 3.019 7.077 o
-1 0 11 73.890 74.162 4.746 4.721 o
-1 0 12 7.108 8.365 2.693 15.300 o
-1 0 13 0.064 -0.376 0.977 116.520 o
-1 1 1 2043.730 2038.980 17.141 0.104 o
-1 1 2 1160.400 1148.700 16.345 0.215 o
-1 1 4 175.967 177.900 1.602 13.247 o
-1 1 5 11.337 11.399 0.344 781.864 o
-1 1 6 78.296 79.325 0.947 54.169 o
-1 1 7 293.133 288.167 1.834 5.780 o
-1 1 8 229.530 230.825 2.497 6.899 o
-1 1 9 172.607 178.220 3.343 6.591 o
-1 1 10 8.077 8.580 1.132 85.930 o
-1 1 11 48.381 51.677 2.229 20.480 o
-1 1 12 16.200 13.191 1.895 30.581 o
-1 1 13 9.496 10.582 2.957 12.688 o
-1 2 1 861.037 874.180 5.261 0.663 o
-1 2 2 686.631 690.092 7.008 0.809 o
-1 2 3 0.092 -0.735 0.292 1303.690 o
-1 2 4 2022.360 2047.980 14.239 0.114 o
-1 2 5 4.100 4.356 0.193 2734.900 o
-1 2 6 46.239 45.282 0.566 155.532 o
-1 2 7 345.636 339.043 4.138 2.839 o
-1 2 8 154.674 158.118 1.933 13.438 o
-1 2 9 345.480 353.654 4.076 2.831 o
-1 2 10 67.211 69.454 2.297 18.101 o
-1 2 11 83.866 82.038 2.664 13.245 o
-1 2 12 5.754 5.616 1.223 74.049 o
-1 2 13 12.228 12.624 1.602 42.851 o
-1 3 1 324.529 326.352 1.794 4.841 o
-1 3 2 320.598 325.786 2.508 4.326 o
-1 3 3 349.153 350.562 2.443 3.860 o
-1 3 4 413.417 423.748 2.670 2.808 o
-1 3 5 131.417 135.187 1.046 25.373 o
-1 3 6 54.314 54.769 0.584 124.105 o
-1 3 7 97.198 97.795 1.061 38.356 o
-1 3 8 269.872 272.147 3.294 4.532 o
-1 3 9 73.534 74.481 2.194 19.065 o
-1 3 10 98.864 101.147 2.709 12.090 o
-1 3 11 32.970 32.898 4.384 5.724 o
-1 3 12 36.273 34.983 2.103 23.841 o
-1 3 13 41.136 42.329 2.978 12.091 o
-1 4 1 22.468 22.564 0.286 630.702 o
-1 4 2 247.285 245.927 1.851 7.509 o
-1 4 3 58.258 59.626 0.600 110.708 o
-1 4 4 119.995 122.656 1.026 29.387 o
-1 4 5 161.355 165.146 1.223 17.274 o
-1 4 6 8.337 8.260 0.306 1045.960 o
-1 4 7 57.953 56.726 0.686 102.117 o
-1 4 8 92.140 92.302 1.373 32.020 o
-1 4 9 5.394 5.662 0.907 134.126 o
-1 4 10 100.303 97.356 2.672 12.379 o
-1 4 11 6.360 8.105 1.134 85.772 o
-1 4 12 1.639 0.831 1.125 87.805 o
-1 4 13 77.965 68.456 5.606 3.423 o
-1 5 1 336.362 335.817 2.087 4.365 o
-1 5 2 1065.990 1084.010 5.777 0.448 o
-1 5 3 474.823 474.131 3.113 2.148 o
-1 5 4 1662.740 1727.800 9.068 0.182 o
-1 5 5 12.379 12.270 0.318 857.111 o
-1 5 6 813.906 834.242 4.751 0.749 o
-1 5 7 294.428 295.895 1.849 5.653 o
-1 5 8 20.977 21.169 2.689 15.200 o
-1 5 9 50.694 52.362 1.883 27.549 o
-1 5 10 54.160 57.468 2.823 13.013 o
-1 5 11 7.708 10.176 1.274 67.917 o
-1 5 12 4.271 5.139 1.128 87.166 o
-1 5 13 75.268 72.956 2.840 12.210 o
-1 6 1 909.182 906.815 4.454 0.639 o
-1 6 2 863.444 883.168 4.277 0.696 o
-1 6 3 150.352 151.750 0.984 21.311 o
-1 6 4 215.986 216.068 1.416 10.368 o
-1 6 5 20.761 20.948 0.390 477.352 o
-1 6 6 58.669 57.739 0.741 93.785 o
-1 6 7 76.294 76.281 0.917 57.673 o
-1 6 8 21.519 21.924 2.035 26.275 o
-1 6 9 441.162 435.185 9.403 0.893 o
-1 6 10 52.149 56.304 2.083 22.808 o
-1 6 11 77.752 81.014 5.642 3.369 o
-1 6 12 69.359 65.830 3.258 9.678 o
-1 6 13 25.874 24.693 1.994 27.137 o
-1 7 1 508.033 507.694 2.672 2.009 o
-1 7 2 217.162 219.651 1.421 10.204 o
-1 7 3 939.792 935.122 4.310 0.607 o
-1 7 4 302.900 305.376 1.754 5.474 o
-1 7 5 579.834 581.892 5.062 1.255 o
-1 7 6 95.726 96.682 0.969 41.761 o
-1 7 7 91.719 90.791 1.046 41.885 o
-1 7 8 168.274 171.806 3.142 7.296 o
-1 7 9 4.507 4.247 2.539 17.236 o
-1 7 10 11.021 10.170 1.138 84.353 o
-1 7 11 36.618 36.144 2.433 18.015 o
-1 7 12 12.330 12.053 1.461 51.368 o
-1 8 1 72.501 73.427 0.593 82.862 o
-1 8 2 67.131 67.944 0.680 84.758 o
-1 8 3 390.325 389.326 2.080 3.396 o
-1 8 4 60.407 62.508 0.574 108.248 o
-1 8 5 100.088 101.081 0.879 41.841 o
-1 8 6 59.264 60.605 0.793 85.844 o
-1 8 7 69.623 68.799 0.901 64.970 o
-1 8 8 160.318 159.853 4.133 5.083 o
-1 8 9 30.772 29.452 1.883 29.914 o
-1 8 10 80.464 83.857 2.096 19.713 o
-1 8 11 13.253 12.164 1.244 70.396 o
-1 8 12 53.491 49.099 2.647 14.800 o
-1 9 1 930.626 930.654 4.014 0.625 o
-1 9 2 633.648 627.339 3.292 1.303 o
-1 9 3 79.231 80.598 0.804 60.673 o
-1 9 4 175.917 179.762 1.149 15.471 o
-1 9 5 1.581 1.867 0.264 1581.790 o
-1 9 6 13.900 13.869 0.485 409.596 o
-1 9 7 467.553 457.726 4.972 1.711 o
-1 9 8 62.266 62.590 1.942 24.714 o
-1 9 9 55.880 54.396 2.214 20.311 o
-1 9 10 12.477 13.480 1.060 96.287 o
-1 9 11 81.431 82.260 2.983 10.955 o
-1 9 12 9.766 7.001 1.386 57.444 o
-1 10 1 221.972 218.838 1.280 10.336 o
-1 10 2 242.303 242.112 1.432 8.544 o
-1 10 3 409.173 408.910 2.517 2.957 o
-1 10 4 179.184 177.544 1.358 14.243 o
-1 10 5 115.793 115.787 1.123 29.518 o
-1 10 6 2.315 2.621 0.307 1169.270 o
-1 10 7 35.219 34.689 0.977 93.869 o
-1 10 8 54.471 52.385 1.474 40.962 o
-1 10 9 4.142 5.292 0.748 197.485 o
-1 10 10 14.553 13.309 1.465 50.938 o
-1 10 11 69.581 74.611 2.909 11.811 o
-1 10 12 24.108 23.572 2.120 24.149 o
-1 11 1 150.632 147.960 1.080 20.757 o
-1 11 2 135.943 138.084 1.101 23.649 o
-1 11 3 126.894 128.564 1.146 25.575 o
-1 11 4 16.812 16.772 0.556 306.748 o
-1 11 5 92.686 90.153 0.995 43.339 o
-1 11 6 248.723 254.943 2.387 6.372 o
-1 11 7 4.338 4.770 0.486 463.495 o
-1 11 8 54.147 52.816 1.610 35.507 o
-1 11 9 75.665 73.175 2.587 14.361 o
-1 11 10 21.425 21.892 2.225 22.055 o
-1 11 11 11.676 11.492 1.554 45.551 o
-1 11 12 13.226 14.622 3.526 8.914 o
-1 12 1 211.938 207.245 1.387 10.910 o
-1 12 2 51.972 51.604 0.624 124.715 o
-1 12 3 323.619 318.501 2.156 4.631 o
-1 12 4 68.917 68.714 0.981 60.177 o
-1 12 5 343.247 338.436 3.356 3.362 o
-1 12 6 152.891 149.873 2.563 10.217 o
-1 12 7 75.553 73.173 2.044 21.278 o
-1 12 8 47.118 46.222 2.069 23.690 o
-1 12 9 14.472 16.661 1.500 48.459 o
-1 12 10 10.500 9.649 1.330 62.119 o
-1 12 11 15.098 12.579 1.545 45.864 o
-1 13 1 82.402 81.246 0.748 61.232 o
-1 13 2 309.344 306.155 1.821 5.277 o
-1 13 3 91.610 91.925 0.943 45.190 o
-1 13 4 519.596 515.720 3.756 1.729 o
-1 13 5 72.556 70.833 1.333 40.503 o
-1 13 6 269.958 265.213 3.593 4.217 o
-1 13 7 171.405 171.229 2.881 8.063 o
-1 13 8 35.113 34.353 1.897 29.051 o
-1 13 9 32.964 31.366 1.984 26.891 o
-1 13 10 22.591 18.800 1.707 37.067 o
-1 13 11 31.105 36.931 3.102 11.315 o
-1 14 1 19.287 20.144 0.417 453.225 o
-1 14 2 145.487 147.693 1.208 20.388 o
-1 14 3 111.317 111.470 1.104 31.442 o
-1 14 4 3.022 3.251 0.353 878.289 o
-1 14 5 134.916 137.054 1.948 15.374 o
-1 14 6 30.892 30.745 1.001 94.257 o
-1 14 7 92.462 94.944 2.742 12.155 o
-1 14 8 17.684 17.648 1.493 48.599 o
-1 14 9 140.361 143.184 3.681 6.434 o
-1 14 10 23.824 20.915 1.891 30.246 o
-1 14 11 20.172 19.993 3.255 10.418 o
-1 15 1 61.014 60.726 0.700 94.002 o
-1 15 2 8.382 8.833 0.364 762.019 o
-1 15 3 174.765 174.802 1.571 13.599 o
-1 15 4 484.368 483.701 3.711 1.932 o
-1 15 5 585.880 590.564 4.777 1.274 o
-1 15 6 48.313 47.533 1.221 57.833 o
-1 15 7 47.980 45.434 2.037 24.349 o
-1 15 8 78.892 80.590 2.730 12.874 o
-1 15 9 6.177 7.227 1.808 33.903 o
-1 15 10 21.296 19.739 1.867 31.167 o
-1 15 11 12.089 8.670 1.665 39.791 o
-1 16 1 899.390 899.335 4.393 0.652 o
-1 16 2 235.463 234.230 1.804 8.189 o
-1 16 3 65.471 66.660 1.194 49.689 o
-1 16 4 55.556 55.871 0.914 78.561 o
-1 16 5 2.256 2.511 0.436 580.674 o
-1 16 6 23.244 23.859 1.079 87.689 o
-1 16 7 17.653 19.133 1.558 44.681 o
-1 16 8 3.207 2.768 0.996 111.744 o
-1 16 9 26.450 27.174 1.987 27.229 o
-1 16 10 14.245 15.494 2.952 12.693 o
-1 17 1 11.244 12.024 0.402 595.722 o
-1 17 2 134.388 138.223 1.343 21.212 o
-1 17 3 131.888 130.516 1.352 21.997 o
-1 17 4 141.862 143.128 1.690 16.746 o
-1 17 5 112.172 112.573 2.022 17.245 o
-1 17 6 140.892 137.547 2.303 12.416 o
-1 17 7 12.596 11.763 1.081 92.834 o
-1 17 8 6.038 5.922 1.167 81.148 o
-1 17 9 5.666 3.810 1.121 88.159 o
-1 17 10 44.143 44.048 2.716 14.357 o
-1 18 1 157.335 155.457 1.470 16.477 o
-1 18 2 11.461 11.216 0.578 310.059 o
-1 18 3 142.261 139.615 1.565 17.983 o
-1 18 4 18.860 20.300 0.778 164.449 o
-1 18 5 7.974 8.934 0.634 267.611 o
-1 18 6 8.047 7.143 0.911 132.094 o
-1 18 7 46.931 48.239 2.087 23.284 o
-1 18 8 70.443 67.797 2.129 20.445 o
-1 18 9 14.108 15.884 1.907 30.225 o
-1 19 1 50.758 51.227 0.959 79.199 o
-1 19 2 23.484 23.817 0.778 156.876 o
-1 19 3 57.651 56.942 1.042 65.347 o
-1 19 4 4.249 4.029 0.424 608.398 o
-1 19 5 18.782 19.622 0.957 112.927 o
-1 19 6 3.301 3.650 0.647 264.465 o
-1 19 7 30.703 33.023 1.635 38.870 o
-1 19 8 5.913 6.599 0.970 117.321 o
-1 19 9 11.377 11.295 1.214 74.218 o
-1 20 1 41.753 42.492 0.920 94.604 o
-1 20 2 15.538 16.407 0.668 225.185 o
-1 20 3 86.904 88.228 1.312 35.315 o
-1 20 4 3.857 4.181 0.454 532.058 o
-1 20 5 179.475 177.235 2.267 10.011 o
-1 20 6 48.387 48.275 1.411 45.776 o
-1 20 7 12.034 9.289 1.057 97.407 o
-1 20 8 6.278 4.652 0.925 128.858 o
-1 21 1 36.152 37.155 1.290 58.130 o
-1 21 2 17.818 19.065 0.784 164.339 o
-1 21 3 11.843 10.544 0.592 296.264 o
-1 21 4 29.758 30.140 0.971 100.145 o
-1 21 5 15.153 15.863 0.993 107.796 o
-1 21 6 3.793 3.780 0.996 111.788 o
-1 21 7 42.252 41.234 1.418 47.537 o
-1 21 8 10.675 9.382 0.952 120.032 o
-1 22 1 7.672 7.041 0.573 328.180 o
-1 22 2 9.932 11.664 0.639 258.838 o
-1 22 3 41.377 43.787 1.059 76.418 o
-1 22 4 6.078 6.672 0.598 304.691 o
-1 22 5 21.437 20.836 0.986 105.161 o
-1 22 6 49.710 50.630 1.506 40.628 o
-1 22 7 30.494 27.696 1.281 61.642 o
-1 23 1 16.100 15.542 0.876 136.355 o
-1 23 2 26.247 25.453 0.928 112.682 o
-1 23 3 11.556 13.376 0.753 186.807 o
-1 23 4 93.786 91.841 1.608 26.431 o
-1 23 5 4.256 5.471 0.672 244.201 o
-1 23 6 64.894 61.181 1.664 31.515 o
-1 24 1 43.008 45.273 1.395 48.237 o
-1 24 2 24.128 25.771 1.121 81.144 o
-1 24 3 15.867 14.591 0.901 129.896 o
-1 24 4 1.970 2.149 0.565 347.939 o
-1 24 5 0.002 -0.311 0.578 332.888 o
-1 25 1 38.232 38.288 1.571 40.547 o
-1 25 2 33.394 33.793 1.576 41.286 o
-1 25 3 3.124 2.409 0.576 334.030 o
-1 25 4 7.961 7.646 0.774 181.980 o
-1 26 1 27.835 29.081 1.379 54.193 o
-1 26 2 58.715 59.371 2.562 15.416 o
0 -26 -2 6.129 7.773 1.697 38.480 o
0 -25 -4 18.404 20.274 2.573 16.622 o
0 -25 -3 3.960 4.892 1.586 44.128 o
0 -25 -2 28.497 32.923 2.968 12.384 o
0 -25 -1 0.717 1.142 1.228 73.733 o
0 -24 -5 0.652 0.271 1.324 63.395 o
0 -24 -4 37.520 34.992 3.178 10.739 o
0 -24 -3 6.067 9.784 1.883 31.268 o
0 -24 -2 23.235 24.172 2.443 18.311 o
0 -24 -1 89.132 80.323 3.724 7.287 o
0 -24 0 3.900 2.643 1.187 78.811 o
0 -23 -6 9.331 11.816 2.288 21.155 o
0 -23 -5 12.501 10.898 2.063 25.954 o
0 -23 -4 10.791 11.379 2.019 27.111 o
0 -23 -3 21.564 21.648 2.442 18.375 o
0 -23 -2 23.980 19.609 2.238 21.779 o
0 -23 -1 27.325 25.694 2.423 18.515 o
0 -22 -7 9.490 9.063 2.053 26.260 o
0 -22 -6 6.385 3.469 1.536 47.001 o
0 -22 -5 10.325 10.089 1.980 28.203 o
0 -22 -4 5.058 1.057 1.263 69.617 o
0 -22 -3 16.810 19.808 2.313 20.548 o
0 -22 -2 21.515 18.893 2.167 23.281 o
0 -22 -1 79.549 78.876 4.537 5.108 o
0 -22 0 68.870 68.351 3.103 10.574 o
0 -21 -8 16.605 16.488 2.539 17.106 o
0 -21 -7 0.358 -0.474 1.213 75.599 o
0 -21 -6 2.426 2.901 1.455 52.440 o
0 -21 -5 20.264 19.883 2.399 19.063 o
0 -21 -4 34.709 33.574 2.836 13.450 o
0 -21 -3 3.911 6.909 1.530 47.417 o
0 -21 -2 34.475 35.961 1.467 46.695 o
0 -21 -1 25.300 27.442 1.119 80.656 o
0 -20 -8 32.632 34.470 3.052 11.672 o
0 -20 -7 40.514 39.835 2.022 25.315 o
0 -20 -6 44.205 43.219 1.972 26.166 o
0 -20 -5 17.877 20.763 2.667 15.477 o
0 -20 -4 7.866 9.076 1.735 36.757 o
0 -20 -3 61.374 59.045 2.174 20.544 o
0 -20 -2 76.658 76.085 1.618 29.960 o
0 -20 -1 231.933 229.247 2.919 6.012 o
0 -20 0 39.910 40.193 1.740 33.406 o
0 -19 -9 1.959 2.164 1.000 111.013 o
0 -19 -8 40.898 41.050 2.226 21.097 o
0 -19 -7 78.670 79.417 2.607 13.963 o
0 -19 -6 92.415 92.505 2.645 12.934 o
0 -19 -5 95.433 95.736 4.158 5.852 o
0 -19 -4 56.101 57.043 1.580 35.961 o
0 -19 -3 20.343 19.854 0.908 123.356 o
0 -19 -2 20.563 20.162 0.918 120.723 o
0 -19 -1 4.438 5.097 0.583 323.326 o
0 -18 -9 17.195 17.180 2.573 16.646 o
0 -18 -8 26.383 26.056 2.113 24.200 o
0 -18 -7 23.468 26.941 1.698 37.092 o
0 -18 -6 84.213 83.729 2.502 14.665 o
0 -18 -5 20.407 22.273 1.422 52.791 o
0 -18 -4 274.076 271.449 3.593 4.140 o
0 -18 -3 132.239 132.249 1.984 15.435 o
0 -18 -2 61.863 60.044 1.109 57.574 o
0 -18 -1 18.869 19.874 0.775 166.173 o
0 -18 0 257.429 252.655 4.201 3.721 o
0 -17 -10 2.286 1.383 0.977 116.347 o
0 -17 -9 7.976 8.503 1.578 44.423 o
0 -17 -8 0.221 -0.837 0.759 193.196 o
0 -17 -7 20.160 18.765 1.474 49.521 o
0 -17 -6 126.720 127.250 3.008 9.219 o
0 -17 -5 203.741 199.972 3.689 5.226 o
0 -17 -4 40.384 42.117 1.160 67.018 o
0 -17 -3 153.583 153.575 1.797 14.559 o
0 -17 -2 60.842 60.994 1.258 48.870 o
0 -17 -1 145.919 145.139 1.707 16.164 o
0 -16 -10 113.529 110.703 3.740 6.796 o
0 -16 -9 40.094 38.564 2.605 15.708 o
0 -16 -8 99.712 96.195 2.843 11.231 o
0 -16 -7 121.551 123.327 4.080 5.720 o
0 -16 -6 25.351 25.560 1.525 45.419 o
0 -16 -5 10.834 11.732 1.492 49.401 o
0 -16 -4 220.500 216.875 2.608 7.043 o
0 -16 -3 194.011 189.556 1.995 10.194 o
0 -16 -2 63.053 62.570 0.993 64.436 o
0 -16 -1 26.235 25.458 0.686 186.483 o
0 -16 0 247.200 248.241 2.872 5.645 o
0 -15 -11 44.732 45.848 2.701 14.479 o
0 -15 -10 3.798 4.722 1.140 85.297 o
0 -15 -9 88.934 85.764 2.774 12.162 o
0 -15 -8 52.280 52.015 2.144 21.762 o
0 -15 -7 120.669 113.108 3.571 7.237 o
0 -15 -6 73.552 72.636 2.199 19.043 o
0 -15 -5 32.618 32.096 1.166 71.392 o
0 -15 -4 23.318 23.160 0.866 130.514 o
0 -15 -3 239.034 236.962 2.104 7.392 o
0 -15 -2 338.341 332.852 2.655 3.942 o
0 -15 -1 8.510 8.705 0.442 531.366 o
0 -14 -11 21.360 18.847 2.228 22.044 o
0 -14 -10 22.379 20.006 1.823 32.592 o
0 -14 -9 61.427 60.275 2.358 17.766 o
0 -14 -8 72.936 74.783 3.800 7.195 o
0 -14 -7 58.640 59.787 2.330 18.278 o
0 -14 -6 388.324 386.085 5.955 1.750 o
0 -14 -5 61.442 59.609 1.258 48.901 o
0 -14 -4 38.474 39.528 0.917 99.022 o
0 -14 -3 866.206 870.742 5.597 0.646 o
0 -14 -2 97.830 97.882 1.167 35.287 o
0 -14 -1 9.272 9.898 0.409 604.233 o
0 -14 0 68.527 67.444 1.074 55.005 o
0 -13 -11 13.763 12.066 1.518 47.554 o
0 -13 -10 4.394 4.180 1.034 103.636 o
0 -13 -9 92.076 91.587 3.159 9.619 o
0 -13 -8 11.037 10.714 1.175 79.216 o
0 -13 -7 8.923 10.114 1.080 94.070 o
0 -13 -6 22.295 22.275 1.480 48.663 o
0 -13 -5 466.003 458.119 3.376 2.158 o
0 -13 -4 194.747 195.487 2.425 8.561 o
0 -13 -3 71.863 70.358 0.942 60.464 o
0 -13 -2 450.421 449.589 3.209 2.309 o
0 -13 -1 148.321 147.417 1.415 18.237 o
0 -12 -11 43.443 40.697 3.596 8.377 o
0 -12 -10 18.565 18.677 2.913 12.998 o
0 -12 -9 73.416 73.253 2.452 15.841 o
0 -12 -8 49.092 48.760 1.950 26.152 o
0 -12 -7 191.198 190.016 3.256 6.387 o
0 -12 -6 45.257 46.271 1.462 44.033 o
0 -12 -5 343.064 340.971 2.468 3.972 o
0 -12 -4 46.013 47.126 0.726 119.743 o
0 -12 -3 73.515 74.180 0.932 59.026 o
0 -12 -2 75.573 74.394 0.818 64.464 o
0 -12 -1 95.933 96.930 0.883 44.283 o
0 -12 0 689.307 672.493 6.326 0.873 o
0 -11 -12 35.959 35.211 1.786 32.441 o
0 -11 -11 8.516 8.626 1.298 65.443 o
0 -11 -10 152.035 147.866 3.542 6.623 o
0 -11 -9 28.100 28.470 1.701 36.532 o
0 -11 -8 74.421 79.775 2.342 16.915 o
0 -11 -7 18.223 19.737 1.013 101.790 o
0 -11 -6 66.203 66.904 1.536 34.897 o
0 -11 -5 382.710 380.044 2.621 3.260 o
0 -11 -4 35.402 35.671 0.619 179.827 o
0 -11 -3 606.253 612.476 3.735 1.338 o
0 -11 -2 191.761 191.684 1.362 12.745 o
0 -11 -1 448.281 449.577 2.620 2.500 o
0 -10 -12 27.476 29.070 1.693 36.893 o
0 -10 -11 12.932 14.466 1.314 63.166 o
0 -10 -10 22.425 22.024 2.811 13.906 o
0 -10 -9 12.665 13.549 1.296 64.921 o
0 -10 -8 115.600 115.632 2.778 10.882 o
0 -10 -7 32.278 31.353 0.932 104.892 o
0 -10 -6 193.908 191.142 2.197 9.434 o
0 -10 -5 43.970 43.739 0.680 135.241 o
0 -10 -4 124.260 122.685 1.150 26.582 o
0 -10 -3 2.371 2.594 0.196 2797.890 o
0 -10 -2 253.558 257.485 2.354 6.290 o
0 -10 -1 643.742 653.713 3.564 1.223 o
0 -10 0 535.211 545.717 5.091 1.387 o
0 -9 -12 15.216 13.918 1.277 66.481 o
0 -9 -11 61.378 61.333 1.987 23.894 o
0 -9 -10 110.636 109.040 2.933 10.227 o
0 -9 -9 38.894 43.670 1.868 29.294 o
0 -9 -8 92.594 89.876 4.060 6.156 o
0 -9 -7 200.963 205.777 2.955 6.779 o
0 -9 -6 94.540 91.852 1.396 30.989 o
0 -9 -5 16.340 16.916 0.408 510.874 o
0 -9 -4 312.879 315.144 2.007 4.963 o
0 -9 -3 108.614 108.653 1.003 34.623 o
0 -9 -2 32.578 32.814 0.455 273.588 o
0 -9 -1 885.424 880.485 4.586 0.666 o
0 -8 -12 4.003 3.448 0.890 139.786 o
0 -8 -11 26.870 26.868 1.510 46.030 o
0 -8 -10 12.625 13.197 1.513 47.901 o
0 -8 -9 30.493 28.979 1.580 41.733 o
0 -8 -8 25.424 25.135 1.174 74.232 o
0 -8 -7 223.222 222.850 2.473 7.213 o
0 -8 -6 68.687 69.276 0.941 62.725 o
0 -8 -5 63.452 63.796 0.852 75.070 o
0 -8 -4 42.218 42.360 0.526 182.083 o
0 -8 -3 465.283 468.392 2.688 2.324 o
0 -8 -2 225.699 224.425 1.276 10.008 o
0 -8 -1 427.838 432.301 2.595 2.700 o
0 -8 0 2817.340 2829.980 23.944 0.054 o
0 -7 -12 23.217 20.303 1.418 52.879 o
0 -7 -11 27.381 26.709 1.488 47.257 o
0 -7 -10 151.667 153.783 2.798 9.137 o
0 -7 -9 62.243 68.937 2.143 20.703 o
0 -7 -8 159.146 157.316 2.450 10.392 o
0 -7 -7 108.342 112.157 1.601 23.118 o
0 -7 -6 71.293 73.303 0.949 59.504 o
0 -7 -5 234.380 237.532 1.611 8.586 o
0 -7 -4 0.015 0.127 0.134 6160.250 o
0 -7 -3 658.509 666.631 3.789 1.158 o
0 -7 -2 495.443 506.195 2.336 2.139 o
0 -7 -1 32.422 32.290 0.506 246.276 o
0 -6 -13 1.564 1.195 1.120 88.606 o
0 -6 -12 3.286 3.620 1.162 82.200 o
0 -6 -11 73.053 74.647 2.071 20.976 o
0 -6 -10 5.171 5.652 0.791 176.078 o
0 -6 -9 130.232 134.789 4.009 5.754 o
0 -6 -8 40.034 39.286 1.488 44.274 o
0 -6 -7 51.872 54.434 1.088 65.268 o
0 -6 -6 216.561 215.492 1.830 9.202 o
0 -6 -5 158.452 161.240 1.232 17.749 o
0 -6 -4 1011.520 1039.670 6.724 0.463 o
0 -6 -3 185.525 190.946 1.343 13.299 o
0 -6 -2 284.776 288.174 1.419 6.432 o
0 -6 -1 6.115 6.186 0.343 890.460 o
0 -6 0 80.282 82.338 1.105 45.456 o
0 -5 -13 39.276 34.228 2.298 20.054 o
0 -5 -12 42.511 40.928 2.258 20.480 o
0 -5 -11 25.720 26.748 1.392 53.830 o
0 -5 -10 5.958 7.151 0.813 166.172 o
0 -5 -9 103.386 105.113 2.682 12.065 o
0 -5 -8 6.424 6.386 0.611 291.410 o
0 -5 -7 57.200 57.243 0.994 69.461 o
0 -5 -6 82.945 83.584 1.017 47.772 o
0 -5 -5 164.790 167.720 1.315 16.202 o
0 -5 -4 222.558 226.473 1.923 8.512 o
0 -5 -3 123.704 123.669 0.846 31.113 o
0 -5 -2 151.866 158.248 0.959 20.783 o
0 -5 -1 356.824 360.249 1.535 4.229 o
0 -4 -13 56.782 50.913 5.572 3.516 o
0 -4 -12 108.117 105.774 8.316 1.559 o
0 -4 -11 74.735 76.037 2.005 21.897 o
0 -4 -10 56.191 56.398 1.658 33.293 o
0 -4 -9 3.073 2.533 0.594 313.388 o
0 -4 -8 10.416 11.908 0.775 178.363 o
0 -4 -7 48.228 48.170 1.373 47.943 o
0 -4 -6 250.025 255.356 2.009 7.000 o
0 -4 -5 747.381 767.007 4.796 0.861 o
0 -4 -4 384.309 393.458 2.682 3.156 o
0 -4 -3 215.896 219.006 1.428 10.266 o
0 -4 -2 305.372 316.419 2.356 4.752 o
0 -4 -1 352.196 365.713 1.720 4.160 o
0 -4 0 1623.930 1712.510 10.998 0.176 o
0 -3 -13 12.686 11.228 1.585 43.761 o
0 -3 -12 103.678 104.764 3.203 9.052 o
0 -3 -11 1.912 0.939 1.045 101.725 o
0 -3 -10 86.575 89.733 2.003 20.402 o
0 -3 -9 170.737 169.465 2.655 8.916 o
0 -3 -8 196.212 204.201 2.399 8.458 o
0 -3 -7 243.633 251.240 2.586 6.174 o
0 -3 -6 187.493 191.754 1.451 12.673 o
0 -3 -5 838.492 875.290 6.942 0.606 o
0 -3 -4 171.599 174.633 1.467 14.405 o
0 -3 -3 2472.110 2582.430 15.671 0.078 o
0 -3 -2 2687.020 2825.160 16.442 0.067 o
0 -3 -1 838.074 894.806 4.738 0.696 o
0 -2 -13 42.813 44.486 2.486 17.023 o
0 -2 -12 32.278 33.175 2.935 12.609 o
0 -2 -11 101.253 106.598 3.007 10.082 o
0 -2 -10 6.257 6.471 0.751 194.368 o
0 -2 -9 59.630 62.809 1.567 35.363 o
0 -2 -8 141.841 145.384 1.920 14.805 o
0 -2 -7 276.525 287.410 2.557 5.244 o
0 -2 -6 110.708 117.180 1.281 27.648 o
0 -2 -5 209.404 221.167 2.521 7.484 o
0 -2 -4 326.223 337.800 2.500 4.179 o
0 -2 -3 347.011 362.093 2.092 4.039 o
0 -2 -2 1065.430 1137.060 8.578 0.377 o
0 -2 -1 2671.470 2812.830 13.504 0.071 o
0 -2 0 2710.950 2789.490 20.825 0.061 o
0 -1 -13 1.149 1.070 2.211 22.734 o
0 -1 -12 30.116 26.745 2.156 23.136 o
0 -1 -11 25.642 26.413 1.807 32.781 o
0 -1 -10 178.276 180.480 2.832 7.936 o
0 -1 -9 88.483 86.936 1.806 23.618 o
0 -1 -8 342.273 340.346 3.358 3.361 o
0 -1 -7 138.076 139.187 1.910 15.383 o
0 -1 -6 302.656 311.808 3.792 3.492 o
0 -1 -5 644.194 669.516 4.790 1.085 o
0 -1 -4 771.602 811.715 4.198 0.838 o
0 -1 -3 306.525 321.252 2.128 4.909 o
0 -1 -2 1719.620 1818.560 17.965 0.124 o
0 -1 -1 71.882 73.284 0.710 75.009 o
0 0 1 66.728 69.528 1.004 59.636 o
0 0 2 2994.870 3305.700 20.324 0.050 o
0 0 3 1580.150 1699.350 8.428 0.198 o
0 0 4 3.796 3.784 0.193 2771.800 o
0 0 5 4.384 5.452 0.336 947.548 o
0 0 6 221.465 223.300 1.670 9.262 o
0 0 7 7.343 7.285 0.404 642.822 o
0 0 8 72.249 76.703 1.324 40.161 o
0 0 9 131.835 141.273 2.969 9.099 o
0 0 10 132.104 131.314 3.116 8.578 o
0 0 11 5.350 5.351 1.030 104.230 o
0 0 12 11.935 10.267 1.367 58.722 o
0 0 13 74.262 73.891 2.905 11.743 o
0 1 1 71.822 72.766 0.430 96.071 o
0 1 2 1719.030 1843.740 8.211 0.172 o
0 1 3 306.517 322.250 1.682 5.298 o
0 1 4 772.152 812.074 5.171 0.783 o
0 1 5 642.897 664.638 3.868 1.184 o
0 1 6 302.048 314.845 2.388 4.786 o
0 1 7 138.271 143.490 1.384 19.933 o
0 1 8 341.840 349.730 3.347 3.331 o
0 1 9 88.190 89.514 1.563 28.433 o
0 1 10 178.251 186.345 3.766 5.475 o
0 1 11 25.542 26.565 1.813 32.583 o
0 1 12 30.052 32.237 4.791 4.806 o
0 1 13 1.144 2.182 1.650 40.801 o
0 2 0 2711.110 2848.500 15.651 0.067 o
0 2 1 2671.570 2801.460 13.487 0.071 o
0 2 2 1067.130 1134.000 4.434 0.461 o
0 2 3 346.828 365.549 2.608 3.695 o
0 2 4 326.003 341.654 2.508 4.151 o
0 2 5 209.340 217.170 1.582 10.204 o
0 2 6 110.846 116.393 1.249 28.266 o
0 2 7 276.577 289.773 2.241 5.623 o
0 2 8 142.303 144.724 1.837 15.436 o
0 2 9 59.303 60.168 1.291 47.686 o
0 2 10 6.210 8.037 1.151 83.321 o
0 2 11 101.493 101.216 4.144 5.822 o
0 2 12 32.287 28.761 1.971 27.328 o
0 2 13 42.794 45.654 5.692 3.393 o
0 3 1 838.371 890.241 3.409 0.749 o
0 3 2 2685.190 2814.060 16.639 0.067 o
0 3 3 2471.850 2550.750 16.912 0.077 o
0 3 4 171.409 176.609 1.000 16.843 o
0 3 5 839.213 868.596 4.514 0.717 o
0 3 6 187.550 187.929 1.459 12.764 o
0 3 7 243.868 250.698 2.015 7.228 o
0 3 8 196.667 206.182 2.265 8.828 o
0 3 9 170.822 176.576 2.841 8.145 o
0 3 10 86.939 91.579 2.597 13.546 o
0 3 11 1.938 1.079 1.387 57.735 o
0 3 12 103.425 105.607 3.157 9.270 o
0 3 13 12.653 11.679 1.549 45.763 o
0 4 0 1623.650 1726.230 8.267 0.191 o
0 4 1 352.001 362.144 1.628 4.236 o
0 4 2 305.045 318.703 1.477 5.535 o
0 4 3 215.407 219.497 1.131 11.055 o
0 4 4 383.854 392.682 2.394 3.301 o
0 4 5 747.552 775.315 5.161 0.832 o
0 4 6 249.632 253.743 2.157 6.769 o
0 4 7 48.446 50.193 0.631 131.173 o
0 4 8 10.313 10.802 0.528 371.205 o
0 4 9 3.031 2.423 0.985 114.273 o
0 4 10 56.046 57.475 2.108 22.054 o
0 4 11 74.804 77.880 2.591 14.270 o
0 4 12 107.707 110.269 3.242 8.745 o
0 4 13 56.745 58.284 2.668 14.379 o
0 5 1 358.157 363.099 1.620 4.147 o
0 5 2 152.251 159.531 0.849 21.418 o
0 5 3 123.319 123.860 0.746 32.646 o
0 5 4 222.501 225.019 1.347 9.986 o
0 5 5 165.025 167.587 1.169 17.086 o
0 5 6 82.771 82.342 0.853 55.513 o
0 5 7 57.501 59.137 0.911 76.135 o
0 5 8 6.470 6.606 0.838 156.532 o
0 5 9 103.600 102.678 2.074 17.665 o
0 5 10 5.995 7.226 1.016 106.805 o
0 5 11 25.438 28.080 2.782 14.125 o
0 5 12 42.294 45.203 2.317 19.442 o
0 5 13 39.355 36.636 2.706 14.627 o
0 6 0 80.042 80.223 0.720 64.769 o
0 6 1 6.069 5.796 0.176 2941.890 o
0 6 2 284.951 289.165 1.486 6.343 o
0 6 3 186.038 191.319 1.085 14.318 o
0 6 4 1011.200 1030.780 4.800 0.513 o
0 6 5 158.463 163.772 1.203 17.804 o
0 6 6 217.055 220.162 1.535 9.890 o
0 6 7 51.811 54.566 0.922 81.117 o
0 6 8 39.901 37.811 1.384 50.481 o
0 6 9 130.186 129.451 4.886 4.113 o
0 6 10 5.160 4.450 0.931 127.470 o
0 6 11 72.867 74.277 2.583 14.479 o
0 6 12 3.300 5.013 1.312 64.472 o
0 6 13 1.572 1.565 1.077 95.723 o
0 7 1 32.242 30.936 0.355 352.887 o
0 7 2 495.490 501.872 2.361 2.145 o
0 7 3 657.887 664.078 3.064 1.225 o
0 7 4 0.013 0.308 0.126 6977.400 o
0 7 5 234.059 237.209 1.531 8.775 o
0 7 6 71.619 71.742 0.825 67.786 o
0 7 7 108.435 109.691 2.803 11.038 o
0 7 8 159.553 160.290 3.212 7.369 o
0 7 9 62.450 65.753 1.771 28.570 o
0 7 10 151.470 159.051 3.442 6.830 o
0 7 11 27.288 26.801 3.053 11.752 o
0 7 12 23.242 23.753 1.852 31.463 o
0 8 0 2816.400 2865.830 15.255 0.064 o
0 8 1 427.701 430.062 2.210 2.837 o
0 8 2 225.971 225.978 1.312 9.872 o
0 8 3 465.450 467.461 2.290 2.426 o
0 8 4 42.101 42.639 0.556 172.923 o
0 8 5 63.393 64.777 0.653 93.539 o
0 8 6 68.815 69.504 0.803 72.377 o
0 8 7 222.735 222.135 2.039 8.292 o
0 8 8 25.252 23.740 1.196 71.952 o
0 8 9 30.447 33.300 1.602 40.427 o
0 8 10 12.629 11.307 1.212 74.313 o
0 8 11 26.756 26.510 1.498 46.789 o
0 8 12 4.024 4.928 0.929 128.162 o
0 9 1 884.996 875.702 3.977 0.690 o
0 9 2 32.765 33.214 0.481 256.552 o
0 9 3 108.508 109.159 0.933 36.114 o
0 9 4 312.502 313.962 1.725 5.226 o
0 9 5 16.392 15.993 0.362 615.332 o
0 9 6 94.237 94.408 0.988 42.162 o
0 9 7 200.913 199.783 3.332 5.971 o
0 9 8 92.616 95.081 1.679 24.974 o
0 9 9 38.954 42.540 1.485 44.333 o
0 9 10 110.757 109.988 2.817 10.880 o
0 9 11 61.367 61.073 1.976 24.124 o
0 9 12 15.162 13.819 1.324 62.010 o
0 10 0 536.603 539.511 3.937 1.600 o
0 10 1 643.150 653.328 2.863 1.288 o
0 10 2 253.020 258.480 1.557 7.638 o
0 10 3 2.361 2.230 0.167 3864.640 o
0 10 4 124.312 124.701 0.923 29.681 o
0 10 5 44.169 43.378 0.567 163.176 o
0 10 6 193.592 190.510 1.620 11.641 o
0 10 7 32.205 31.951 0.874 116.235 o
0 10 8 115.763 114.475 1.871 18.573 o
0 10 9 12.595 14.023 1.014 104.829 o
0 10 10 22.534 22.046 1.332 59.549 o
0 10 11 12.894 15.679 1.280 66.351 o
0 10 12 27.433 27.969 2.174 22.830 o
0 11 1 447.750 445.911 2.308 2.605 o
0 11 2 191.596 192.131 1.525 12.088 o
0 11 3 606.733 612.206 3.131 1.408 o
0 11 4 35.483 35.489 0.556 204.331 o
0 11 5 382.675 376.047 3.108 3.029 o
0 11 6 66.452 65.415 0.884 69.602 o
0 11 7 18.404 18.098 1.059 93.806 o
0 11 8 74.516 75.182 1.776 26.479 o
0 11 9 28.083 30.788 1.362 55.215 o
0 11 10 152.148 148.864 3.886 5.742 o
0 11 11 8.443 9.530 1.398 56.487 o
0 11 12 35.986 32.282 2.331 19.638 o
0 12 0 690.569 679.644 4.443 1.030 o
0 12 1 95.490 96.224 0.866 45.166 o
0 12 2 75.615 74.693 0.846 62.624 o
0 12 3 73.391 74.829 0.854 63.553 o
0 12 4 45.862 45.882 0.659 134.296 o
0 12 5 342.880 344.066 2.297 4.074 o
0 12 6 45.357 44.637 0.830 103.968 o
0 12 7 191.179 191.191 2.301 9.169 o
0 12 8 49.095 49.444 1.142 63.257 o
0 12 9 73.366 72.313 2.575 14.579 o
0 12 10 18.543 18.034 3.533 8.860 o
0 12 11 43.397 42.977 2.423 17.866 o
0 13 1 148.763 148.636 1.157 20.327 o
0 13 2 450.539 450.497 2.685 2.464 o
0 13 3 71.934 70.109 0.912 62.396 o
0 13 4 194.294 191.561 1.700 11.257 o
0 13 5 465.739 464.116 4.152 1.928 o
0 13 6 22.267 22.324 0.633 224.975 o
0 13 7 9.004 9.327 0.593 302.439 o
0 13 8 11.100 11.130 0.815 161.745 o
0 13 9 92.456 89.884 2.901 11.135 o
0 13 10 4.446 3.281 1.113 89.463 o
0 13 11 13.758 13.927 1.662 39.747 o
0 14 0 68.497 67.208 0.978 61.018 o
0 14 1 9.212 9.744 0.403 622.155 o
0 14 2 98.056 97.626 0.974 40.571 o
0 14 3 866.802 856.966 5.241 0.667 o
0 14 4 38.166 37.482 0.732 138.237 o
0 14 5 61.614 62.243 1.027 62.869 o
0 14 6 388.661 390.765 4.045 2.488 o
0 14 7 58.503 61.105 1.603 34.441 o
0 14 8 73.086 72.384 1.690 28.895 o
0 14 9 61.572 62.827 2.576 15.110 o
0 14 10 22.463 23.525 1.963 28.131 o
0 14 11 21.320 17.583 3.234 10.549 o
0 15 1 8.475 8.714 0.355 797.701 o
0 15 2 338.719 336.988 2.130 4.293 o
0 15 3 238.697 240.039 1.904 7.770 o
0 15 4 23.254 23.326 1.028 96.039 o
0 15 5 32.772 32.453 0.851 120.284 o
0 15 6 73.639 77.512 2.362 16.773 o
0 15 7 120.652 118.562 2.081 15.837 o
0 15 8 52.217 54.545 1.527 38.906 o
0 15 9 88.934 84.334 2.945 11.005 o
0 15 10 3.816 2.140 1.081 94.953 o
0 15 11 44.578 49.054 2.679 14.681 o
0 16 0 246.982 245.981 2.233 6.798 o
0 16 1 26.215 26.776 0.532 268.944 o
0 16 2 63.209 62.899 0.811 79.285 o
0 16 3 193.970 189.035 1.585 11.801 o
0 16 4 220.288 214.813 2.093 8.360 o
0 16 5 10.800 10.799 0.665 239.562 o
0 16 6 25.340 24.562 1.274 63.884 o
0 16 7 121.656 122.021 2.162 14.933 o
0 16 8 99.862 103.851 2.722 11.923 o
0 16 9 40.235 42.441 2.370 18.748 o
0 16 10 113.573 105.268 3.473 7.745 o
0 17 1 145.845 146.096 1.283 19.764 o
0 17 2 61.016 60.715 0.825 80.929 o
0 17 3 153.677 155.096 1.405 17.333 o
0 17 4 40.232 43.060 1.016 82.370 o
0 17 5 203.852 203.467 2.465 8.037 o
0 17 6 126.495 126.281 2.160 14.526 o
0 17 7 20.030 21.618 1.145 79.992 o
0 17 8 0.232 -0.646 0.548 370.552 o
0 17 9 7.899 8.558 1.399 56.419 o
0 17 10 2.283 1.749 1.089 93.733 o
0 18 0 256.850 260.465 2.669 5.683 o
0 18 1 18.920 19.497 0.573 280.265 o
0 18 2 62.167 62.117 0.863 75.827 o
0 18 3 132.442 132.513 1.493 20.190 o
0 18 4 274.400 272.580 2.506 5.480 o
0 18 5 20.483 20.810 0.847 139.479 o
0 18 6 84.103 84.581 1.819 23.985 o
0 18 7 23.459 24.077 1.270 64.750 o
0 18 8 26.370 26.939 1.980 27.435 o
0 18 9 17.188 15.228 1.639 40.597 o
0 19 1 4.405 4.558 0.327 1006.690 o
0 19 2 20.578 21.267 0.695 197.000 o
0 19 3 20.261 21.134 1.148 79.534 o
0 19 4 56.212 58.183 1.062 64.168 o
0 19 5 95.031 94.398 1.578 26.654 o
0 19 6 92.221 89.632 1.914 21.289 o
0 19 7 78.910 76.912 2.253 17.873 o
0 19 8 40.814 42.797 2.355 18.942 o
0 19 9 1.942 0.916 1.039 102.956 o
0 20 0 39.606 39.394 1.068 77.581 o
0 20 1 231.760 225.999 1.949 8.135 o
0 20 2 76.513 78.065 1.109 47.544 o
0 20 3 61.743 62.510 1.100 57.659 o
0 20 4 7.882 7.593 0.517 399.509 o
0 20 5 17.898 16.822 0.866 137.807 o
0 20 6 44.384 47.797 2.150 22.181 o
0 20 7 40.513 39.296 1.788 31.793 o
0 20 8 32.566 36.804 2.368 19.095 o
0 21 1 25.250 24.897 0.727 171.874 o
0 21 2 34.620 35.202 0.820 123.680 o
0 21 3 3.924 4.057 0.539 378.539 o
0 21 4 34.653 35.173 1.026 86.904 o
0 21 5 20.334 20.061 0.877 131.492 o
0 21 6 2.399 2.703 0.609 298.539 o
0 21 7 0.362 0.054 0.680 240.174 o
0 21 8 16.631 14.649 2.173 23.297 o
0 22 0 69.041 70.919 1.977 23.081 o
0 22 1 79.360 79.618 1.472 33.217 o
0 22 2 21.504 19.826 0.836 142.359 o
0 22 3 16.829 17.670 0.758 176.729 o
0 22 4 5.117 4.740 0.545 368.715 o
0 22 5 10.346 9.562 0.691 223.966 o
0 22 6 6.399 6.803 0.687 231.685 o
0 22 7 9.440 10.317 1.003 108.619 o
0 23 1 27.316 27.681 1.383 54.158 o
0 23 2 23.968 24.917 1.040 93.327 o
0 23 3 21.600 20.876 0.903 123.401 o
0 23 4 10.864 10.935 0.724 203.421 o
0 23 5 12.357 10.942 0.742 192.721 o
0 23 6 9.359 8.279 0.747 194.070 o
0 24 0 3.886 3.244 0.996 111.686 o
0 24 1 89.022 90.481 2.289 16.504 o
0 24 2 23.175 22.725 1.161 76.800 o
0 24 3 6.067 5.564 0.728 207.121 o
0 24 4 37.370 36.980 1.279 58.653 o
0 24 5 0.659 0.316 0.808 170.395 o
0 25 1 0.689 1.044 0.628 281.806 o
0 25 2 28.454 29.474 1.500 46.212 o
0 25 3 3.953 3.129 0.651 260.708 o
0 25 4 18.319 18.038 1.108 86.181 o
0 26 0 18.538 21.119 1.918 29.650 o
0 26 1 25.796 24.666 2.039 25.983 o
0 26 2 6.147 5.360 0.855 150.564 o
1 -26 -2 58.717 59.363 3.858 7.155 o
1 -26 -1 27.754 34.026 3.428 9.327 o
1 -25 -4 7.997 6.120 1.247 70.998 o
1 -25 -3 3.121 2.504 1.555 45.921 o
1 -25 -2 33.363 31.824 2.118 23.716 o
1 -25 -1 38.212 38.859 2.259 20.665 o
1 -24 -5 0.002 1.627 0.961 120.415 o
1 -24 -4 1.984 1.171 1.052 100.414 o
1 -24 -3 15.900 19.813 1.756 35.405 o
1 -24 -2 24.075 22.058 1.773 34.263 o
1 -24 -1 42.984 42.242 3.313 9.823 o
1 -23 -6 64.840 63.606 3.384 9.093 o
1 -23 -5 4.307 5.214 1.175 80.213 o
1 -23 -4 93.674 95.848 4.279 5.565 o
1 -23 -3 11.578 13.946 1.492 49.328 o
1 -23 -2 26.283 27.996 5.216 4.066 o
1 -23 -1 16.186 17.073 1.554 45.064 o
1 -22 -7 30.694 32.756 3.314 9.956 o
1 -22 -6 49.617 50.445 2.388 18.026 o
1 -22 -5 21.392 21.841 1.751 35.273 o
1 -22 -4 6.075 3.505 1.790 34.618 o
1 -22 -3 41.262 42.568 2.178 21.924 o
1 -22 -2 9.816 11.388 1.350 60.299 o
1 -22 -1 7.673 7.907 0.890 138.465 o
1 -21 -8 10.611 8.275 1.353 60.160 o
1 -21 -7 42.297 42.193 2.235 20.855 o
1 -21 -6 3.817 2.985 0.968 118.317 o
1 -21 -5 15.174 16.579 1.193 75.686 o
1 -21 -4 29.922 32.994 1.449 48.759 o
1 -21 -3 11.912 12.773 2.455 18.351 o
1 -21 -2 17.825 17.917 1.516 47.143 o
1 -21 -1 36.185 36.186 1.432 48.406 o
1 -20 -8 6.260 6.655 1.812 33.787 o
1 -20 -7 11.997 10.619 1.084 92.621 o
1 -20 -6 48.140 49.707 1.729 32.396 o
1 -20 -5 179.269 179.837 3.091 7.140 o
1 -20 -4 3.893 4.845 0.748 197.614 o
1 -20 -3 86.862 87.457 1.967 21.037 o
1 -20 -2 15.444 16.543 0.790 165.581 o
1 -20 -1 41.692 43.251 1.285 55.994 o
1 -19 -9 11.396 6.509 1.301 65.030 o
1 -19 -8 5.987 5.245 1.181 79.350 o
1 -19 -7 30.696 29.800 2.046 25.498 o
1 -19 -6 3.251 4.046 0.815 166.599 o
1 -19 -5 18.706 19.240 1.037 97.414 o
1 -19 -4 4.181 4.650 0.631 276.421 o
1 -19 -3 57.558 54.580 1.393 43.780 o
1 -19 -2 23.375 22.423 0.830 140.923 o
1 -19 -1 50.835 51.678 1.753 31.203 o
1 -18 -9 14.187 14.462 1.645 40.517 o
1 -18 -8 70.736 69.751 2.635 14.123 o
1 -18 -7 46.839 49.817 1.472 42.850 o
1 -18 -6 8.021 7.741 0.746 195.357 o
1 -18 -5 7.904 7.547 0.699 222.632 o
1 -18 -4 18.922 19.283 0.974 109.262 o
1 -18 -3 142.701 140.911 2.153 13.223 o
1 -18 -2 11.455 11.197 0.732 198.722 o
1 -18 -1 157.245 156.819 2.242 11.535 o
1 -17 -10 44.169 42.077 2.459 17.374 o
1 -17 -9 5.725 3.661 1.122 87.920 o
1 -17 -8 6.022 4.148 0.853 151.515 o
1 -17 -7 12.505 12.479 0.868 142.085 o
1 -17 -6 140.630 135.379 2.212 13.081 o
1 -17 -5 112.282 109.285 2.412 13.667 o
1 -17 -4 141.942 142.836 2.162 13.150 o
1 -17 -3 131.956 132.715 2.027 15.077 o
1 -17 -2 134.155 137.306 2.462 11.728 o
1 -17 -1 11.283 11.840 0.731 198.727 o
1 -16 -10 14.197 15.113 1.677 38.965 o
1 -16 -9 26.469 26.529 1.951 28.241 o
1 -16 -8 3.159 2.030 0.696 229.077 o
1 -16 -7 17.572 17.649 0.963 112.917 o
1 -16 -6 23.214 24.880 1.055 91.176 o
1 -16 -5 2.238 3.641 0.913 133.164 o
1 -16 -4 55.774 57.352 1.344 46.327 o
1 -16 -3 65.621 68.185 1.413 39.408 o
1 -16 -2 235.273 232.357 4.671 3.466 o
1 -16 -1 898.160 904.466 7.366 0.541 o
1 -15 -11 12.101 12.269 2.254 21.769 o
1 -15 -10 21.238 21.087 1.831 32.357 o
1 -15 -9 6.146 6.816 1.242 71.705 o
1 -15 -8 78.987 79.066 3.142 10.071 o
1 -15 -7 47.822 47.020 1.309 52.039 o
1 -15 -6 48.419 49.758 1.307 51.619 o
1 -15 -5 586.530 586.801 5.348 1.197 o
1 -15 -4 484.305 490.080 5.289 1.541 o
1 -15 -3 175.112 176.686 2.719 8.448 o
1 -15 -2 8.415 9.351 0.777 179.952 o
1 -15 -1 61.043 62.983 1.265 48.077 o
1 -14 -11 20.148 19.370 1.837 32.218 o
1 -14 -10 23.878 25.440 1.944 28.572 o
1 -14 -9 140.632 139.062 4.658 4.382 o
1 -14 -8 17.782 15.678 1.085 90.317 o
1 -14 -7 92.563 90.865 1.699 24.878 o
1 -14 -6 30.780 31.746 1.062 84.934 o
1 -14 -5 134.719 138.042 2.293 12.772 o
1 -14 -4 3.006 2.851 0.485 468.540 o
1 -14 -3 111.541 112.748 2.039 17.101 o
1 -14 -2 145.597 146.328 1.918 14.527 o
1 -14 -1 19.218 20.556 0.782 162.649 o
1 -13 -11 30.995 32.681 3.657 8.197 o
1 -13 -10 22.541 21.214 1.734 35.872 o
1 -13 -9 33.056 34.137 1.963 27.377 o
1 -13 -8 35.026 34.898 1.385 51.789 o
1 -13 -7 171.160 170.225 2.586 9.156 o
1 -13 -6 270.388 269.459 3.015 4.893 o
1 -13 -5 72.496 73.482 1.418 37.040 o
1 -13 -4 519.512 507.315 4.759 1.538 o
1 -13 -3 91.430 91.529 1.896 21.551 o
1 -13 -2 308.660 305.659 3.020 4.148 o
1 -13 -1 82.417 80.719 1.319 37.163 o
1 -12 -11 15.176 17.721 1.717 37.115 o
1 -12 -10 10.505 10.872 1.372 58.431 o
1 -12 -9 14.397 13.594 1.340 60.677 o
1 -12 -8 47.115 45.727 1.468 43.392 o
1 -12 -7 75.536 74.772 1.986 22.217 o
1 -12 -6 152.728 153.636 2.081 12.769 o
1 -12 -5 342.823 336.238 3.373 3.363 o
1 -12 -4 68.918 67.187 1.265 44.953 o
1 -12 -3 323.618 313.066 3.623 3.445 o
1 -12 -2 51.704 50.308 1.001 74.436 o
1 -12 -1 212.161 205.300 2.235 8.407 o
1 -11 -12 13.399 11.064 1.523 47.310 o
1 -11 -11 11.755 14.341 1.557 45.280 o
1 -11 -10 21.513 21.930 1.713 36.764 o
1 -11 -9 75.644 73.788 2.464 15.601 o
1 -11 -8 54.042 52.126 1.518 39.186 o
1 -11 -7 4.388 4.537 0.494 447.965 o
1 -11 -6 248.722 252.271 2.766 5.755 o
1 -11 -5 92.542 91.432 1.477 29.491 o
1 -11 -4 16.772 17.196 0.621 252.804 o
1 -11 -3 127.398 126.915 1.694 18.861 o
1 -11 -2 136.035 135.123 1.665 17.891 o
1 -11 -1 150.407 145.481 1.742 15.511 o
1 -10 -12 24.139 20.869 1.832 32.182 o
1 -10 -11 69.353 65.667 2.569 14.887 o
1 -10 -10 14.537 13.215 1.811 33.500 o
1 -10 -9 4.135 6.185 1.020 106.495 o
1 -10 -8 54.356 54.511 1.501 39.597 o
1 -10 -7 35.275 35.464 1.120 74.693 o
1 -10 -6 2.274 2.972 0.431 594.717 o
1 -10 -5 116.086 114.093 1.439 24.383 o
1 -10 -4 179.071 177.219 1.960 11.356 o
1 -10 -3 409.882 405.848 3.625 2.508 o
1 -10 -2 242.505 239.686 3.019 5.554 o
1 -10 -1 222.184 215.986 2.200 8.003 o
1 -9 -12 9.777 12.545 2.295 21.025 o
1 -9 -11 81.396 77.550 3.197 9.733 o
1 -9 -10 12.518 14.274 1.433 53.292 o
1 -9 -9 55.826 54.010 2.074 22.810 o
1 -9 -8 62.245 61.834 1.609 33.595 o
1 -9 -7 467.472 458.594 4.138 1.936 o
1 -9 -6 13.909 13.705 0.657 237.740 o
1 -9 -5 1.559 2.070 0.308 1161.330 o
1 -9 -4 175.709 177.093 1.779 12.404 o
1 -9 -3 79.246 80.255 1.207 42.121 o
1 -9 -2 633.304 621.272 4.369 1.195 o
1 -9 -1 930.352 913.578 6.931 0.535 o
1 -8 -12 53.341 51.120 2.418 17.472 o
1 -8 -11 13.318 13.276 1.431 53.390 o
1 -8 -10 80.740 86.657 2.627 13.588 o
1 -8 -9 30.713 30.110 1.635 39.049 o
1 -8 -8 160.239 160.899 2.455 10.258 o
1 -8 -7 69.347 68.362 1.025 57.259 o
1 -8 -6 59.211 58.904 0.831 82.788 o
1 -8 -5 99.984 98.099 1.550 26.177 o
1 -8 -4 60.602 60.999 1.031 63.419 o
1 -8 -3 390.569 383.891 4.325 2.372 o
1 -8 -2 67.076 66.713 0.835 72.441 o
1 -8 -1 72.925 72.483 0.921 60.506 o
1 -7 -12 12.244 13.632 1.250 69.764 o
1 -7 -11 36.646 35.482 1.943 27.658 o
1 -7 -10 11.026 11.091 2.121 24.575 o
1 -7 -9 4.540 3.598 0.821 163.938 o
1 -7 -8 167.995 160.298 2.621 9.279 o
1 -7 -7 91.830 89.723 1.156 38.499 o
1 -7 -6 95.824 94.011 1.135 37.286 o
1 -7 -5 579.929 562.351 3.728 1.473 o
1 -7 -4 303.286 299.995 2.737 4.528 o
1 -7 -3 940.184 915.902 7.504 0.509 o
1 -7 -2 216.752 217.431 1.777 9.300 o
1 -7 -1 508.221 503.577 3.257 1.898 o
1 -6 -13 25.781 25.800 2.175 22.886 o
1 -6 -12 69.297 68.842 3.234 9.789 o
1 -6 -11 77.912 77.724 2.538 14.680 o
1 -6 -10 52.264 53.158 2.046 23.638 o
1 -6 -9 440.998 430.358 6.156 1.510 o
1 -6 -8 21.674 22.575 0.844 138.377 o
1 -6 -7 76.179 75.432 0.949 56.207 o
1 -6 -6 58.843 57.678 0.709 97.386 o
1 -6 -5 20.748 20.934 0.467 371.298 o
1 -6 -4 215.716 211.968 2.192 8.298 o
1 -6 -3 150.147 148.080 1.358 18.479 o
1 -6 -2 863.569 865.526 5.747 0.644 o
1 -6 -1 910.233 914.654 6.278 0.571 o
1 -5 -13 75.306 71.252 4.241 5.849 o
1 -5 -12 4.276 5.632 1.243 71.727 o
1 -5 -11 7.717 7.703 0.963 118.540 o
1 -5 -10 54.200 56.925 2.047 23.359 o
1 -5 -9 50.726 50.358 1.836 28.871 o
1 -5 -8 21.014 20.315 0.741 176.302 o
1 -5 -7 294.038 292.947 2.242 5.260 o
1 -5 -6 813.959 822.476 5.342 0.726 o
1 -5 -5 12.326 11.303 0.372 671.295 o
1 -5 -4 1663.400 1680.860 9.761 0.181 o
1 -5 -3 473.956 462.891 2.977 2.216 o
1 -5 -2 1064.560 1073.970 5.870 0.449 o
1 -5 -1 335.518 329.863 2.861 3.837 o
1 -4 -13 77.856 75.519 3.038 10.749 o
1 -4 -12 1.652 0.252 0.967 118.817 o
1 -4 -11 6.329 5.884 0.850 152.379 o
1 -4 -10 100.325 101.826 2.621 12.676 o
1 -4 -9 5.456 7.030 1.099 91.472 o
1 -4 -8 92.207 91.646 1.575 27.364 o
1 -4 -7 58.036 57.252 0.769 91.500 o
1 -4 -6 8.359 8.216 0.339 869.327 o
1 -4 -5 161.069 162.852 1.253 17.232 o
1 -4 -4 119.721 118.907 0.970 30.828 o
1 -4 -3 58.182 58.235 0.644 106.092 o
1 -4 -2 247.764 246.947 1.684 7.786 o
1 -4 -1 22.657 22.379 0.514 309.600 o
1 -3 -13 41.037 39.866 2.465 17.409 o
1 -3 -12 36.415 38.338 2.191 21.989 o
1 -3 -11 33.121 33.499 1.516 44.403 o
1 -3 -10 98.875 103.983 2.197 16.550 o
1 -3 -9 73.452 72.238 2.068 21.079 o
1 -3 -8 270.179 272.121 3.080 4.794 o
1 -3 -7 97.379 95.502 1.009 40.176 o
1 -3 -6 54.021 54.273 0.655 113.866 o
1 -3 -5 131.329 132.511 1.237 23.302 o
1 -3 -4 413.558 416.749 2.934 2.730 o
1 -3 -3 349.230 344.748 2.253 4.019 o
1 -3 -2 321.205 325.108 2.228 4.557 o
1 -3 -1 323.439 321.388 2.325 4.471 o
1 -2 -13 12.145 10.498 1.534 46.713 o
1 -2 -12 5.704 6.140 3.615 8.501 o
1 -2 -11 84.023 82.657 4.148 6.005 o
1 -2 -10 67.149 70.867 2.221 19.147 o
1 -2 -9 345.716 350.627 7.149 1.509 o
1 -2 -8 154.481 155.584 1.820 14.266 o
1 -2 -7 345.636 342.711 2.414 3.968 o
1 -2 -6 46.404 45.864 0.654 134.454 o
1 -2 -5 4.084 4.158 0.229 2002.330 o
1 -2 -4 2022.180 2073.740 13.800 0.115 o
1 -2 -3 0.099 -0.499 0.204 2663.200 o
1 -2 -2 687.038 698.404 5.669 0.917 o
1 -2 -1 863.298 863.799 5.422 0.659 o
1 -1 -13 9.534 9.139 1.459 51.824 o
1 -1 -12 16.181 16.025 1.622 41.488 o
1 -1 -11 48.726 49.494 2.164 21.656 o
1 -1 -10 8.170 6.953 0.916 130.763 o
1 -1 -9 172.444 174.040 2.675 8.723 o
1 -1 -8 229.884 233.091 2.878 6.092 o
1 -1 -7 292.679 286.121 2.349 5.224 o
1 -1 -6 78.436 78.269 0.815 61.355 o
1 -1 -5 11.407 11.312 0.409 581.776 o
1 -1 -4 175.738 177.005 1.303 14.832 o
1 -1 -3 382.025 388.448 3.329 2.876 o
1 -1 -2 1160.320 1172.900 13.798 0.251 o
1 -1 -1 2042.200 2018.130 11.601 0.123 o
1 0 0 462.647 469.573 2.259 2.444 o
1 0 1 5.142 4.985 0.190 2703.220 o
1 0 2 247.672 248.583 1.848 7.461 o
1 0 3 46.977 46.020 0.514 165.667 o
1 0 4 1039.400 1062.040 4.672 0.491 o
1 0 5 0.787 0.575 0.150 4917.550 o
1 0 6 494.288 503.259 3.829 1.827 o
1 0 7 42.592 44.602 0.889 97.526 o
1 0 8 363.025 361.935 3.583 2.972 o
1 0 9 152.078 154.473 2.402 10.969 o
1 0 10 8.090 11.041 1.204 75.871 o
1 0 11 47.883 48.588 2.191 21.241 o
1 0 12 3.640 4.236 1.146 84.439 o
1 0 13 54.735 60.711 5.238 3.964 o
1 1 0 417.722 421.286 1.766 3.097 o
1 1 1 2129.650 2159.740 11.055 0.114 o
1 1 2 3215.170 3213.730 15.248 0.051 o
1 1 3 182.082 182.392 1.417 13.543 o
1 1 4 894.481 891.223 5.020 0.638 o
1 1 5 214.212 216.199 1.432 10.415 o
1 1 6 376.357 379.201 3.053 3.096 o
1 1 7 233.070 234.263 2.237 7.322 o
1 1 8 3.327 3.736 0.562 349.893 o
1 1 9 70.662 70.833 1.756 27.677 o
1 1 10 13.165 13.677 1.091 90.857 o
1 1 11 22.719 23.155 1.760 34.775 o
1 1 12 31.012 32.787 2.142 23.282 o
1 1 13 64.787 66.712 2.852 12.444 o
1 2 0 532.008 531.843 2.053 1.948 o
1 2 1 8898.160 8937.650 34.334 0.007 o
1 2 2 1858.290 1846.560 8.131 0.157 o
1 2 3 2018.100 2084.410 10.963 0.124 o
1 2 4 1062.340 1085.610 5.655 0.452 o
1 2 5 304.018 297.078 2.040 5.253 o
1 2 6 209.909 206.539 1.748 9.927 o
1 2 7 254.816 257.916 2.746 5.623 o
1 2 8 12.880 13.619 0.904 130.734 o
1 2 9 23.051 24.993 1.202 71.703 o
1 2 10 17.372 17.795 1.179 76.827 o
1 2 11 92.066 89.517 2.820 11.691 o
1 2 12 35.297 37.494 3.039 11.730 o
1 2 13 4.325 4.844 1.304 65.258 o
1 3 0 1945.060 1953.840 10.023 0.137 o
1 3 1 6664.550 6695.810 29.583 0.012 o
1 3 2 777.297 788.006 3.465 0.883 o
1 3 3 910.121 919.863 4.530 0.630 o
1 3 4 87.181 86.731 0.894 50.189 o
1 3 5 174.139 174.648 1.222 15.508 o
1 3 6 222.888 221.808 1.557 9.522 o
1 3 7 52.326 54.463 1.030 70.094 o
1 3 8 100.173 105.749 2.022 18.421 o
1 3 9 43.271 42.765 1.909 27.850 o
1 3 10 26.965 25.823 1.306 60.464 o
1 3 11 28.291 29.198 1.899 29.573 o
1 3 12 48.742 46.991 3.705 7.848 o
1 3 13 19.442 18.940 1.945 28.849 o
1 4 0 2647.680 2661.040 14.964 0.072 o
1 4 1 1210.150 1250.540 5.277 0.362 o
1 4 2 863.468 881.487 3.879 0.711 o
1 4 3 65.411 65.368 0.623 93.702 o
1 4 4 269.475 272.598 1.867 6.481 o
1 4 5 365.458 368.548 2.348 3.633 o
1 4 6 11.571 12.614 0.350 745.274 o
1 4 7 71.589 69.364 0.957 59.954 o
1 4 8 127.048 130.093 3.261 8.115 o
1 4 9 85.944 86.257 1.946 21.493 o
1 4 10 41.101 42.514 1.524 41.998 o
1 4 11 19.760 19.766 2.824 13.811 o
1 4 12 2.530 2.667 1.036 103.531 o
1 5 0 808.468 806.389 3.484 0.830 o
1 5 1 814.866 821.245 3.980 0.791 o
1 5 2 363.770 372.594 1.928 3.855 o
1 5 3 332.054 341.569 1.845 4.557 o
1 5 4 202.071 203.936 1.355 11.688 o
1 5 5 6.695 7.370 0.297 1143.760 o
1 5 6 74.468 74.842 0.916 59.153 o
1 5 7 4.219 4.742 0.321 1042.950 o
1 5 8 274.965 271.517 4.536 3.215 o
1 5 9 224.216 229.881 3.348 5.355 o
1 5 10 22.028 24.109 1.287 63.419 o
1 5 11 71.545 74.080 2.603 14.329 o
1 5 12 28.161 26.555 1.995 26.956 o
1 6 0 361.164 358.376 1.834 4.028 o
1 6 1 2528.900 2549.080 11.365 0.084 o
1 6 2 126.403 124.580 0.922 29.207 o
1 6 3 142.816 141.958 0.992 23.259 o
1 6 4 864.864 853.640 4.116 0.715 o
1 6 5 106.435 106.637 0.978 36.156 o
1 6 6 169.802 169.266 1.510 14.521 o
1 6 7 37.571 38.012 0.793 124.315 o
1 6 8 30.320 31.948 1.454 48.471 o
1 6 9 15.443 14.116 0.993 108.155 o
1 6 10 52.669 53.830 1.800 29.516 o
1 6 11 29.690 29.128 2.882 13.127 o
1 6 12 13.793 13.370 1.550 45.596 o
1 7 0 485.106 493.916 2.440 2.204 o
1 7 1 851.982 849.968 3.987 0.735 o
1 7 2 351.645 351.278 1.911 4.159 o
1 7 3 102.433 101.687 0.780 43.443 o
1 7 4 12.642 12.957 0.333 788.829 o
1 7 5 9.142 9.549 0.330 889.662 o
1 7 6 18.528 17.657 0.526 328.532 o
1 7 7 60.906 62.933 0.994 65.500 o
1 7 8 67.736 71.154 1.490 35.773 o
1 7 9 0.378 -0.237 0.470 502.953 o
1 7 10 148.599 151.970 3.354 7.200 o
1 7 11 4.451 2.606 1.460 52.099 o
1 7 12 53.312 51.828 2.003 24.526 o
1 8 0 1423.030 1428.760 5.899 0.268 o
1 8 1 230.710 230.703 1.372 9.402 o
1 8 2 2.619 2.216 0.192 2922.470 o
1 8 3 42.485 41.304 0.555 173.828 o
1 8 4 169.644 167.774 1.191 16.455 o
1 8 5 296.184 293.860 1.905 5.578 o
1 8 6 90.103 88.606 0.906 47.890 o
1 8 7 7.302 7.472 0.423 587.889 o
1 8 8 70.343 70.886 1.348 40.469 o
1 8 9 20.872 22.930 1.036 95.821 o
1 8 10 67.650 67.173 1.750 28.409 o
1 8 11 2.214 3.788 0.819 165.528 o
1 8 12 4.871 5.036 1.128 87.060 o
1 9 0 263.676 263.123 1.355 7.509 o
1 9 1 185.591 182.594 1.243 14.053 o
1 9 2 184.458 182.984 1.306 13.850 o
1 9 3 127.411 128.547 1.115 25.889 o
1 9 4 217.841 218.127 1.450 10.130 o
1 9 5 87.358 85.443 0.879 51.041 o
1 9 6 305.062 302.856 2.022 5.198 o
1 9 7 103.548 99.487 1.232 32.045 o
1 9 8 97.532 97.094 1.425 29.230 o
1 9 9 15.164 12.650 0.761 179.826 o
1 9 10 51.014 51.212 1.772 30.632 o
1 9 11 82.414 80.812 2.254 17.555 o
1 9 12 39.074 33.361 1.732 34.129 o
1 10 0 71.782 69.926 0.612 84.181 o
1 10 1 167.385 168.054 1.258 16.276 o
1 10 2 104.156 107.227 0.960 37.201 o
1 10 3 823.514 823.627 4.882 0.739 o
1 10 4 186.457 184.041 1.587 12.410 o
1 10 5 59.347 58.855 0.799 86.007 o
1 10 6 353.994 354.106 2.456 3.776 o
1 10 7 16.440 17.401 0.703 203.266 o
1 10 8 84.088 84.121 1.337 35.758 o
1 10 9 1.099 1.341 0.534 389.961 o
1 10 10 33.072 33.903 1.572 41.481 o
1 10 11 16.859 16.304 1.414 54.150 o
1 10 12 12.766 13.336 1.296 64.947 o
1 11 0 27.668 27.526 0.425 344.002 o
1 11 1 9.376 9.307 0.505 409.814 o
1 11 2 82.551 82.130 0.910 53.001 o
1 11 3 25.577 25.655 0.544 265.586 o
1 11 4 393.520 390.693 2.596 3.129 o
1 11 5 33.096 32.584 0.635 183.574 o
1 11 6 193.754 195.285 1.669 11.302 o
1 11 7 289.385 291.759 2.647 4.890 o
1 11 8 14.832 15.495 0.723 196.650 o
1 11 9 33.145 34.914 1.481 46.209 o
1 11 10 26.068 28.687 1.492 47.090 o
1 11 11 15.129 15.837 1.277 66.410 o
1 12 0 79.277 79.118 0.770 62.964 o
1 12 1 143.786 144.495 1.288 20.087 o
1 12 2 179.116 179.940 1.596 12.992 o
1 12 3 80.731 78.614 1.080 47.045 o
1 12 4 369.033 369.346 2.716 3.386 o
1 12 5 8.025 8.499 0.466 484.490 o
1 12 6 179.304 178.760 1.888 11.632 o
1 12 7 11.860 11.607 0.600 288.304 o
1 12 8 38.486 37.136 0.967 92.198 o
1 12 9 33.356 33.240 1.136 74.171 o
1 12 10 6.734 6.577 0.917 130.982 o
1 12 11 58.333 59.185 3.140 10.587 o
1 13 0 129.844 131.952 1.031 26.182 o
1 13 1 102.876 102.143 0.957 38.564 o
1 13 2 80.864 80.165 1.031 48.812 o
1 13 3 76.133 76.423 1.034 51.590 o
1 13 4 550.990 541.614 3.694 1.595 o
1 13 5 33.527 32.164 0.754 143.769 o
1 13 6 106.058 105.352 1.658 22.970 o
1 13 7 0.658 0.598 0.321 1074.750 o
1 13 8 122.133 122.589 1.886 17.505 o
1 13 9 43.120 42.484 1.249 58.377 o
1 13 10 8.987 8.270 1.574 44.632 o
1 13 11 19.492 22.649 2.025 26.585 o
1 14 0 301.519 296.286 1.812 5.539 o
1 14 1 253.475 255.513 1.741 7.364 o
1 14 2 67.864 68.834 0.991 60.088 o
1 14 3 31.243 31.262 0.721 158.303 o
1 14 4 381.883 379.718 2.873 3.141 o
1 14 5 109.558 109.674 1.360 27.165 o
1 14 6 8.341 7.565 0.566 334.778 o
1 14 7 58.414 59.221 1.291 48.118 o
1 14 8 25.464 24.227 1.036 93.447 o
1 14 9 4.563 7.944 0.844 154.757 o
1 14 10 7.841 6.678 1.003 109.447 o
1 14 11 29.192 28.582 5.591 3.538 o
1 15 0 96.531 97.643 0.930 42.436 o
1 15 1 276.823 273.792 1.871 6.277 o
1 15 2 57.708 58.384 0.891 78.236 o
1 15 3 9.343 9.710 0.481 447.285 o
1 15 4 5.912 5.858 0.412 631.753 o
1 15 5 11.661 12.610 0.627 264.930 o
1 15 6 72.622 73.186 1.390 38.025 o
1 15 7 81.545 80.434 1.802 24.823 o
1 15 8 65.843 67.496 1.747 28.674 o
1 15 9 103.314 104.890 2.237 15.841 o
1 15 10 82.486 78.406 2.412 15.775 o
1 16 0 88.020 87.326 0.968 46.768 o
1 16 1 207.677 203.454 1.587 10.623 o
1 16 2 73.576 73.780 0.956 57.706 o
1 16 3 38.720 38.702 0.837 113.275 o
1 16 4 147.541 144.593 2.408 11.330 o
1 16 5 1.465 1.472 0.361 850.102 o
1 16 6 18.906 17.688 0.977 109.134 o
1 16 7 13.220 14.667 0.974 112.972 o
1 16 8 29.423 30.163 1.330 57.480 o
1 16 9 69.135 64.457 1.854 25.910 o
1 16 10 3.002 3.092 0.891 139.593 o
1 17 0 168.907 172.010 1.418 15.010 o
1 17 1 41.285 40.942 0.713 134.722 o
1 17 2 144.631 143.664 1.415 18.869 o
1 17 3 109.894 109.002 1.399 26.457 o
1 17 4 90.123 90.959 1.403 31.807 o
1 17 5 18.564 17.877 0.785 163.706 o
1 17 6 19.984 22.464 1.163 77.495 o
1 17 7 126.013 129.270 2.346 13.046 o
1 17 8 7.940 8.962 0.908 132.688 o
1 17 9 189.661 187.027 6.777 2.114 o
1 18 0 93.381 91.913 1.041 41.248 o
1 18 1 38.073 36.167 0.704 146.851 o
1 18 2 3.062 3.071 0.315 1097.530 o
1 18 3 25.114 25.061 0.642 209.732 o
1 18 4 21.280 21.571 0.810 149.848 o
1 18 5 82.537 80.162 1.603 29.106 o
1 18 6 3.908 3.333 0.696 228.467 o
1 18 7 6.861 6.017 0.764 187.880 o
1 18 8 68.057 64.673 1.836 26.428 o
1 18 9 10.082 11.616 2.250 21.868 o
1 19 0 50.040 48.666 1.015 74.614 o
1 19 1 94.523 95.341 1.177 36.276 o
1 19 2 110.083 109.451 1.217 29.756 o
1 19 3 63.703 63.200 1.007 62.852 o
1 19 4 13.697 14.666 0.936 121.649 o
1 19 5 132.207 131.615 2.096 14.536 o
1 19 6 3.799 4.091 0.683 236.883 o
1 19 7 3.082 3.686 0.688 233.523 o
1 19 8 39.052 36.880 1.544 41.801 o
1 19 9 13.587 13.697 1.303 64.178 o
1 20 0 7.429 8.090 0.697 224.076 o
1 20 1 26.489 26.919 0.800 143.792 o
1 20 2 4.743 4.729 0.435 573.573 o
1 20 3 57.330 55.435 1.135 58.822 o
1 20 4 36.607 37.834 0.949 96.115 o
1 20 5 88.884 87.791 1.767 24.247 o
1 20 6 18.208 19.504 1.146 80.708 o
1 20 7 49.200 47.961 1.727 32.450 o
1 20 8 5.196 6.252 1.115 88.930 o
1 21 0 6.015 6.743 0.532 382.748 o
1 21 1 10.915 11.341 0.637 259.715 o
1 21 2 19.452 20.576 0.914 122.402 o
1 21 3 16.070 16.417 0.851 143.830 o
1 21 4 9.581 10.412 0.848 150.916 o
1 21 5 108.737 104.720 1.820 20.331 o
1 21 6 41.755 42.549 1.559 40.288 o
1 21 7 19.819 17.442 1.164 78.102 o
1 22 0 30.452 29.564 1.211 67.882 o
1 22 1 11.525 12.109 0.847 149.664 o
1 22 2 61.203 61.055 1.584 34.639 o
1 22 3 55.046 53.338 1.339 47.377 o
1 22 4 108.093 105.917 1.840 20.069 o
1 22 5 14.622 14.409 1.004 106.192 o
1 22 6 33.824 32.040 1.341 55.464 o
1 22 7 18.488 17.811 1.435 52.389 o
1 23 0 39.808 40.035 1.248 59.960 o
1 23 1 22.309 23.274 1.129 81.063 o
1 23 2 30.582 30.697 1.138 75.591 o
1 23 3 27.162 28.160 1.636 39.443 o
1 23 4 1.058 0.659 0.525 402.769 o
1 23 5 9.910 10.965 1.016 105.628 o
1 23 6 23.105 23.163 1.440 51.171 o
1 24 0 37.732 41.358 1.425 48.055 o
1 24 1 40.279 41.350 1.406 48.611 o
1 24 2 43.831 45.840 1.325 52.313 o
1 24 3 20.416 20.253 1.003 102.568 o
1 24 4 28.705 27.987 1.304 60.042 o
1 24 5 23.635 23.943 1.271 64.623 o
1 25 0 1.193 1.637 0.606 302.791 o
1 25 1 56.553 60.030 1.656 33.043 o
1 25 2 4.612 3.891 0.783 180.045 o
1 25 3 19.016 18.199 1.118 84.443 o
1 26 0 156.391 153.116 3.008 8.200 o
1 26 1 13.154 13.970 1.180 77.880 o
2 -25 -2 13.204 16.189 1.699 38.024 o
2 -25 -1 71.714 72.753 3.386 8.938 o
2 -24 -4 7.235 8.544 1.430 54.039 o
2 -24 -3 1.599 1.990 1.199 77.246 o
2 -24 -2 39.247 39.793 2.347 19.169 o
2 -24 -1 94.834 97.883 5.298 3.732 o
2 -23 -5 43.074 43.290 2.471 17.227 o
2 -23 -4 16.453 15.415 2.681 15.358 o
2 -23 -3 2.806 3.973 1.171 80.977 o
2 -23 -2 15.146 16.598 1.656 39.853 o
2 -23 -1 23.886 25.298 1.857 31.221 o
2 -22 -6 4.238 3.184 0.901 136.378 o
2 -22 -5 53.364 52.852 1.997 24.613 o
2 -22 -4 26.525 26.811 1.532 44.829 o
2 -22 -3 33.189 33.340 1.905 28.967 o
2 -22 -2 92.090 98.092 3.075 10.008 o
2 -22 -1 12.709 13.615 1.461 51.308 o
2 -21 -7 15.443 17.000 1.537 46.147 o
2 -21 -6 53.279 55.909 2.097 22.470 o
2 -21 -5 22.055 24.205 1.928 29.144 o
2 -21 -4 141.082 146.748 2.932 8.953 o
2 -21 -3 65.381 69.326 2.688 13.794 o
2 -21 -2 31.307 32.673 2.062 25.043 o
2 -21 -1 25.424 23.983 1.742 35.259 o
2 -20 -8 8.633 8.388 1.451 52.420 o
2 -20 -7 26.746 27.406 1.604 41.047 o
2 -20 -6 63.563 64.359 2.058 22.244 o
2 -20 -5 73.869 72.109 4.227 5.890 o
2 -20 -4 20.596 21.359 1.791 33.807 o
2 -20 -3 11.126 12.200 1.371 58.402 o
2 -20 -2 31.877 32.135 1.963 27.474 o
2 -20 -1 45.528 48.144 2.646 15.012 o
2 -19 -8 56.091 53.717 2.572 15.471 o
2 -19 -7 23.825 28.777 2.414 18.679 o
2 -19 -6 5.410 5.257 0.884 141.111 o
2 -19 -5 15.300 16.664 1.218 72.648 o
2 -19 -4 64.173 66.805 2.477 16.047 o
2 -19 -3 35.218 35.702 1.967 27.098 o
2 -19 -2 27.433 27.980 1.451 49.421 o
2 -19 -1 29.540 28.961 1.447 49.284 o
2 -18 -9 46.408 46.628 2.570 15.865 o
2 -18 -8 25.952 26.940 2.053 25.578 o
2 -18 -7 23.355 22.247 1.399 54.029 o
2 -18 -6 9.045 9.472 1.023 104.631 o
2 -18 -5 19.419 20.291 1.138 81.225 o
2 -18 -4 128.191 129.868 3.193 8.361 o
2 -18 -3 20.751 20.634 1.255 67.172 o
2 -18 -2 64.153 64.358 1.858 26.328 o
2 -18 -1 18.444 17.777 1.918 29.713 o
2 -17 -9 41.857 43.795 2.436 17.729 o
2 -17 -8 7.403 6.451 1.258 69.782 o
2 -17 -7 15.420 15.177 1.458 51.217 o
2 -17 -6 11.618 12.897 1.244 70.644 o
2 -17 -5 16.478 15.353 0.960 114.672 o
2 -17 -4 70.220 67.902 2.964 11.474 o
2 -17 -3 20.943 21.331 2.377 19.388 o
2 -17 -2 53.660 53.911 1.988 24.739 o
2 -17 -1 96.437 94.125 2.094 18.240 o
2 -16 -10 4.368 2.112 1.115 89.153 o
2 -16 -9 39.211 39.895 2.431 17.929 o
2 -16 -8 39.590 40.259 1.729 33.834 o
2 -16 -7 44.772 45.294 1.451 44.746 o
2 -16 -6 39.612 39.676 1.656 36.613 o
2 -16 -5 17.381 15.676 0.926 122.205 o
2 -16 -4 7.106 6.816 0.816 164.825 o
2 -16 -3 42.990 43.107 1.513 42.168 o
2 -16 -2 53.399 53.846 1.619 35.216 o
2 -16 -1 78.396 78.115 1.883 23.700 o
2 -15 -10 13.104 13.302 1.601 42.843 o
2 -15 -9 1.061 0.101 0.887 141.230 o
2 -15 -8 36.350 37.615 1.659 36.998 o
2 -15 -7 49.369 50.089 1.460 42.905 o
2 -15 -6 78.869 78.164 1.691 27.698 o
2 -15 -5 22.448 21.109 1.182 74.712 o
2 -15 -4 1.443 0.905 0.627 282.941 o
2 -15 -3 246.468 243.872 3.440 4.812 o
2 -15 -2 133.988 132.051 2.384 12.345 o
2 -15 -1 195.265 196.467 3.427 5.883 o
2 -14 -10 37.258 36.059 2.353 19.198 o
2 -14 -9 29.744 32.877 2.058 25.193 o
2 -14 -8 6.738 6.325 1.165 81.459 o
2 -14 -7 24.646 23.846 1.099 84.301 o
2 -14 -6 71.177 71.452 1.581 32.239 o
2 -14 -5 39.243 39.743 1.836 30.374 o
2 -14 -4 19.580 20.623 1.839 32.162 o
2 -14 -3 111.407 108.785 2.325 14.463 o
2 -14 -2 57.828 58.564 1.541 36.982 o
2 -14 -1 48.662 48.369 1.379 47.435 o
2 -13 -11 8.119 6.193 2.549 17.079 o
2 -13 -10 7.272 8.135 1.351 60.565 o
2 -13 -9 7.312 8.696 2.330 20.439 o
2 -13 -8 22.139 23.129 1.311 61.309 o
2 -13 -7 25.347 24.829 1.092 84.790 o
2 -13 -6 148.495 144.607 2.185 12.599 o
2 -13 -5 138.488 137.934 2.417 11.807 o
2 -13 -4 137.914 142.310 2.414 11.758 o
2 -13 -3 60.529 63.376 2.169 20.540 o
2 -13 -2 226.266 226.878 3.087 5.817 o
2 -13 -1 9.773 10.925 0.673 235.427 o
2 -12 -11 0.071 0.909 1.089 93.760 o
2 -12 -10 3.244 1.050 0.942 125.111 o
2 -12 -9 20.213 18.781 1.631 40.695 o
2 -12 -8 41.257 41.020 1.535 41.575 o
2 -12 -7 8.716 8.759 0.954 120.337 o
2 -12 -6 105.720 106.004 1.801 20.830 o
2 -12 -5 92.034 94.102 1.926 20.910 o
2 -12 -4 404.725 389.537 5.198 1.955 o
2 -12 -3 106.731 104.350 1.941 18.958 o
2 -12 -2 3.079 2.587 0.503 436.047 o
2 -12 -1 1.945 2.329 0.354 881.934 o
2 -11 -11 27.396 24.914 1.981 27.391 o
2 -11 -10 15.596 17.034 1.657 39.786 o
2 -11 -9 34.071 35.457 1.954 27.501 o
2 -11 -8 0.385 0.239 0.565 348.607 o
2 -11 -7 31.122 29.646 1.060 85.603 o
2 -11 -6 172.861 168.757 2.283 10.385 o
2 -11 -5 553.236 543.116 5.669 1.255 o
2 -11 -4 265.124 260.698 3.315 4.637 o
2 -11 -3 504.877 494.223 5.173 1.508 o
2 -11 -2 7.760 7.440 0.529 382.868 o
2 -11 -1 26.780 28.309 0.760 154.943 o
2 -10 -11 12.704 12.424 1.505 48.445 o
2 -10 -10 1.130 0.467 0.901 136.825 o
2 -10 -9 41.236 37.747 3.681 8.025 o
2 -10 -8 13.869 13.504 0.857 144.446 o
2 -10 -7 28.840 28.969 1.013 94.058 o
2 -10 -6 25.163 26.363 0.941 110.254 o
2 -10 -5 181.300 182.659 2.619 8.532 o
2 -10 -4 126.643 121.028 1.725 18.899 o
2 -10 -3 219.430 218.753 2.848 6.506 o
2 -10 -2 134.480 132.290 1.822 16.689 o
2 -10 -1 71.544 70.609 1.228 45.270 o
2 -9 -12 25.313 27.770 2.110 24.271 o
2 -9 -11 67.737 67.900 5.520 3.548 o
2 -9 -10 115.638 112.842 3.156 8.951 o
2 -9 -9 53.236 51.642 2.140 21.793 o
2 -9 -8 11.169 10.760 0.724 203.158 o
2 -9 -7 15.630 17.593 0.840 147.267 o
2 -9 -6 60.208 56.806 1.402 42.458 o
2 -9 -5 6.647 6.927 0.524 393.079 o
2 -9 -4 232.834 225.413 2.458 6.967 o
2 -9 -3 803.491 778.178 6.272 0.706 o
2 -9 -2 416.425 413.423 3.330 2.566 o
2 -9 -1 150.941 149.957 1.625 16.162 o
2 -8 -12 33.324 30.968 2.208 21.909 o
2 -8 -11 40.437 40.714 2.210 21.411 o
2 -8 -10 85.401 85.972 2.742 12.508 o
2 -8 -9 64.593 60.334 2.784 13.082 o
2 -8 -8 242.176 239.844 2.769 5.991 o
2 -8 -7 53.405 50.909 1.316 49.438 o
2 -8 -6 32.353 33.065 0.956 99.911 o
2 -8 -5 559.303 547.806 4.693 1.395 o
2 -8 -4 108.391 104.855 1.206 30.876 o
2 -8 -3 133.894 127.014 1.638 18.785 o
2 -8 -2 245.526 237.027 3.140 5.329 o
2 -8 -1 185.092 184.755 1.813 11.487 o
2 -7 -12 64.922 65.248 2.729 13.497 o
2 -7 -11 28.622 24.922 1.826 31.994 o
2 -7 -10 30.907 29.762 1.881 29.949 o
2 -7 -9 82.067 77.384 2.406 15.876 o
2 -7 -8 14.148 14.376 1.022 102.800 o
2 -7 -7 229.847 223.565 2.539 6.890 o
2 -7 -6 157.865 154.472 1.725 14.694 o
2 -7 -5 160.965 154.873 2.473 10.261 o
2 -7 -4 2.321 2.456 0.289 1317.460 o
2 -7 -3 652.231 648.482 4.655 1.103 o
2 -7 -2 193.659 186.548 1.786 11.091 o
2 -7 -1 1012.370 985.673 6.665 0.478 o
2 -6 -12 245.501 261.434 7.468 1.646 o
2 -6 -11 10.166 10.453 1.336 61.602 o
2 -6 -10 15.344 15.325 1.383 56.841 o
2 -6 -9 18.812 20.929 2.835 13.710 o
2 -6 -8 54.758 54.490 1.166 57.950 o
2 -6 -7 56.504 56.693 1.048 65.509 o
2 -6 -6 62.788 60.628 0.854 76.725 o
2 -6 -5 53.407 53.003 0.873 85.975 o
2 -6 -4 102.318 99.361 1.350 29.729 o
2 -6 -3 1.192 1.669 0.250 1775.360 o
2 -6 -2 174.077 171.312 1.640 13.411 o
2 -6 -1 72.187 73.634 0.904 61.645 o
2 -5 -12 13.193 12.697 1.571 44.490 o
2 -5 -11 1.506 1.043 0.882 142.979 o
2 -5 -10 50.454 49.374 4.309 5.840 o
2 -5 -9 139.581 138.806 4.794 4.178 o
2 -5 -8 57.734 57.836 1.291 48.566 o
2 -5 -7 627.461 616.555 6.075 1.014 o
2 -5 -6 187.332 187.246 2.046 10.352 o
2 -5 -5 12.268 11.459 0.383 639.839 o
2 -5 -4 110.568 106.345 1.023 33.981 o
2 -5 -3 142.081 138.984 1.205 21.509 o
2 -5 -2 1196.090 1180.280 8.520 0.329 o
2 -5 -1 13.661 13.909 0.419 526.896 o
2 -4 -12 5.078 4.356 1.195 77.557 o
2 -4 -11 3.475 4.349 1.451 52.750 o
2 -4 -10 15.953 16.700 1.373 57.436 o
2 -4 -9 40.579 37.869 1.692 35.192 o
2 -4 -8 152.351 153.360 1.929 13.767 o
2 -4 -7 239.749 234.131 2.500 6.610 o
2 -4 -6 885.088 874.841 5.504 0.633 o
2 -4 -5 67.450 64.982 0.790 76.519 o
2 -4 -4 82.237 79.807 0.843 57.008 o
2 -4 -3 284.431 274.496 1.810 6.164 o
2 -4 -2 268.314 258.014 1.805 6.794 o
2 -4 -1 202.678 197.496 1.501 11.348 o
2 -3 -12 1.386 1.767 1.073 96.558 o
2 -3 -11 149.738 148.283 3.324 7.309 o
2 -3 -10 8.505 7.092 0.988 112.549 o
2 -3 -9 75.543 78.010 2.637 13.824 o
2 -3 -8 165.702 163.257 2.283 10.803 o
2 -3 -7 32.398 31.632 1.024 89.495 o
2 -3 -6 122.463 120.923 1.465 22.578 o
2 -3 -5 240.198 243.830 2.028 7.412 o
2 -3 -4 89.895 88.590 0.873 49.255 o
2 -3 -3 455.238 445.180 2.834 2.408 o
2 -3 -2 394.360 379.593 2.719 3.112 o
2 -3 -1 142.726 138.934 0.975 23.707 o
2 -2 -12 7.098 8.691 3.534 8.891 o
2 -2 -11 0.169 0.443 0.856 151.665 o
2 -2 -10 13.159 14.372 1.709 37.624 o
2 -2 -9 50.486 48.714 1.776 30.712 o
2 -2 -8 125.248 126.426 1.703 19.003 o
2 -2 -7 13.644 12.643 0.512 376.865 o
2 -2 -6 231.363 223.588 1.783 8.582 o
2 -2 -5 162.064 163.296 2.086 11.976 o
2 -2 -4 129.313 127.272 1.487 20.962 o
2 -2 -3 383.652 378.268 3.080 3.027 o
2 -2 -2 77.952 77.504 0.752 65.515 o
2 -2 -1 475.962 469.068 2.572 2.291 o
2 -1 -12 45.797 41.859 2.328 19.206 o
2 -1 -11 0.932 1.316 1.760 35.866 o
2 -1 -10 30.766 32.176 1.957 27.717 o
2 -1 -9 150.655 150.776 3.009 8.358 o
2 -1 -8 229.186 229.900 2.129 7.739 o
2 -1 -7 72.917 73.596 1.203 45.434 o
2 -1 -6 3.237 3.267 0.390 720.202 o
2 -1 -5 222.632 220.062 2.540 7.109 o
2 -1 -4 52.995 54.179 1.013 71.329 o
2 -1 -3 180.891 176.870 2.505 9.040 o
2 -1 -2 122.977 123.103 1.264 25.132 o
2 -1 -1 374.447 368.715 2.415 3.501 o
2 0 0 144.485 140.192 1.085 22.237 o
2 0 1 37.351 37.004 0.516 211.657 o
2 0 2 73.007 72.182 0.636 79.793 o
2 0 3 412.449 404.651 2.387 2.998 o
2 0 4 1.821 1.857 0.204 2623.020 o
2 0 5 858.332 854.790 4.721 0.697 o
2 0 6 56.635 57.390 0.748 95.542 o
2 0 7 7.071 7.516 0.378 728.919 o
2 0 8 0.172 1.320 0.510 427.721 o
2 0 9 1.963 2.266 0.620 288.823 o
2 0 10 47.965 46.938 1.795 30.502 o
2 0 11 10.623 9.679 1.340 61.191 o
2 0 12 30.868 30.957 2.179 22.553 o
2 1 0 57.154 56.453 0.689 102.899 o
2 1 1 342.110 336.424 2.105 4.267 o
2 1 2 5.743 5.662 0.243 1709.000 o
2 1 3 292.487 288.396 2.039 5.561 o
2 1 4 52.984 52.267 0.811 94.433 o
2 1 5 59.876 61.612 0.953 69.849 o
2 1 6 94.249 94.087 0.979 42.498 o
2 1 7 116.674 115.292 1.126 29.327 o
2 1 8 243.518 243.966 4.380 3.672 o
2 1 9 31.717 30.789 1.789 32.847 o
2 1 10 93.091 91.219 2.235 16.863 o
2 1 11 0.620 0.370 1.608 43.003 o
2 1 12 18.253 18.237 1.733 36.256 o
2 2 0 212.834 211.676 1.312 10.950 o
2 2 1 390.655 382.091 2.174 3.387 o
2 2 2 125.309 121.996 0.977 28.985 o
2 2 3 543.404 539.108 3.354 1.681 o
2 2 4 489.662 474.459 3.673 1.938 o
2 2 5 80.614 78.457 1.072 47.474 o
2 2 6 23.773 24.204 0.664 202.913 o
2 2 7 8.454 8.532 0.368 746.233 o
2 2 8 43.056 42.123 1.435 46.329 o
2 2 9 46.595 44.798 2.346 18.836 o
2 2 10 31.344 30.492 1.467 47.653 o
2 2 11 80.056 86.311 2.868 11.721 o
2 2 12 18.609 17.943 1.754 35.395 o
2 3 0 50.201 48.660 0.566 142.289 o
2 3 1 182.989 183.719 1.418 13.421 o
2 3 2 790.891 796.899 4.561 0.804 o
2 3 3 874.058 859.318 4.643 0.683 o
2 3 4 467.668 459.056 3.292 2.172 o
2 3 5 106.807 107.195 1.282 29.402 o
2 3 6 78.808 77.368 1.140 45.461 o
2 3 7 228.615 229.291 1.961 8.158 o
2 3 8 13.756 14.325 0.931 122.992 o
2 3 9 32.381 35.246 1.443 48.553 o
2 3 10 30.475 33.644 1.499 45.672 o
2 3 11 1.690 1.679 0.906 135.429 o
2 3 12 18.355 17.927 3.632 8.385 o
2 4 0 384.747 378.855 2.176 3.463 o
2 4 1 185.571 179.910 1.275 14.022 o
2 4 2 527.410 519.730 2.768 1.881 o
2 4 3 284.168 282.238 1.933 5.929 o
2 4 4 886.292 891.351 5.231 0.637 o
2 4 5 257.486 256.120 2.233 6.416 o
2 4 6 51.455 51.664 1.032 71.171 o
2 4 7 85.565 87.910 1.115 42.188 o
2 4 8 107.587 105.764 1.686 22.313 o
2 4 9 0.375 -0.639 0.916 132.375 o
2 4 10 3.561 4.408 0.821 164.247 o
2 4 11 59.925 57.552 5.536 3.551 o
2 4 12 38.380 33.859 2.267 20.614 o
2 5 0 386.974 379.082 1.964 3.535 o
2 5 1 590.951 585.117 2.869 1.522 o
2 5 2 867.836 861.533 4.326 0.700 o
2 5 3 523.946 512.984 3.014 1.864 o
2 5 4 563.096 551.094 3.520 1.571 o
2 5 5 178.657 174.367 1.583 13.278 o
2 5 6 507.773 504.572 3.790 1.784 o
2 5 7 89.545 91.337 1.343 33.461 o
2 5 8 60.976 61.342 1.709 30.718 o
2 5 9 56.315 55.170 1.490 39.637 o
2 5 10 12.023 12.065 1.088 91.734 o
2 5 11 46.519 43.357 2.218 20.958 o
2 5 12 12.221 12.956 2.266 21.523 o
2 6 0 619.566 609.868 3.288 1.360 o
2 6 1 1893.710 1888.220 8.434 0.150 o
2 6 2 60.538 60.453 0.715 93.028 o
2 6 3 736.304 718.848 3.794 0.975 o
2 6 4 40.478 39.416 0.628 159.930 o
2 6 5 65.951 63.766 0.911 68.442 o
2 6 6 56.477 56.718 0.835 85.832 o
2 6 7 53.724 56.018 1.007 70.877 o
2 6 8 3.532 3.556 0.481 474.850 o
2 6 9 31.884 29.881 1.204 68.111 o
2 6 10 6.282 8.476 1.143 84.524 o
2 6 11 4.453 5.367 1.511 48.591 o
2 6 12 28.614 23.809 3.130 11.188 o
2 7 0 424.964 414.235 2.319 2.884 o
2 7 1 729.027 723.274 3.525 1.000 o
2 7 2 291.329 296.284 1.868 5.694 o
2 7 3 9.269 10.148 0.348 803.397 o
2 7 4 103.993 105.082 1.112 33.983 o
2 7 5 191.014 190.542 1.678 11.556 o
2 7 6 49.592 49.235 0.879 90.431 o
2 7 7 145.778 143.480 1.730 16.058 o
2 7 8 19.595 20.239 0.817 149.944 o
2 7 9 91.776 92.770 1.705 24.743 o
2 7 10 50.484 50.226 1.543 38.917 o
2 7 11 10.938 8.822 1.044 100.255 o
2 7 12 3.170 2.682 1.776 35.235 o
2 8 0 132.556 131.751 1.089 24.956 o
2 8 1 769.605 752.637 3.868 0.897 o
2 8 2 616.775 599.789 3.285 1.380 o
2 8 3 60.884 61.215 0.742 89.287 o
2 8 4 49.679 49.452 0.783 103.561 o
2 8 5 391.910 386.083 2.612 3.155 o
2 8 6 17.028 18.447 0.710 198.082 o
2 8 7 214.006 210.846 2.188 8.384 o
2 8 8 78.378 76.894 1.343 37.855 o
2 8 9 199.593 198.264 2.317 8.702 o
2 8 10 66.157 63.868 1.546 34.852 o
2 8 11 23.761 25.456 1.702 36.947 o
2 9 0 121.466 120.378 1.002 29.700 o
2 9 1 137.333 136.598 1.120 23.332 o
2 9 2 40.946 40.713 0.809 115.074 o
2 9 3 107.328 104.792 1.147 32.377 o
2 9 4 109.774 108.413 1.160 31.067 o
2 9 5 27.602 28.155 0.983 100.157 o
2 9 6 18.348 17.948 0.630 242.519 o
2 9 7 74.539 73.698 1.256 42.642 o
2 9 8 56.266 57.479 1.193 54.947 o
2 9 9 48.701 50.602 1.204 58.350 o
2 9 10 2.679 3.101 0.595 312.969 o
2 9 11 48.679 46.607 1.997 25.157 o
2 10 0 160.057 160.748 1.299 17.140 o
2 10 1 102.297 102.994 0.916 39.675 o
2 10 2 68.452 67.780 0.899 66.255 o
2 10 3 12.252 11.813 0.523 369.630 o
2 10 4 173.876 170.944 1.631 13.482 o
2 10 5 253.563 250.102 2.565 6.015 o
2 10 6 34.879 34.623 0.802 127.794 o
2 10 7 48.994 48.062 1.063 70.692 o
2 10 8 28.343 28.679 0.952 105.159 o
2 10 9 10.518 9.621 0.675 233.987 o
2 10 10 19.751 21.382 1.082 89.166 o
2 10 11 14.941 16.069 1.665 39.458 o
2 11 0 383.556 379.951 2.328 3.397 o
2 11 1 45.345 44.538 0.689 130.094 o
2 11 2 207.299 208.688 1.661 10.273 o
2 11 3 66.570 66.543 0.972 62.721 o
2 11 4 59.077 60.572 0.955 70.593 o
2 11 5 132.648 135.625 1.824 16.686 o
2 11 6 91.713 89.455 1.358 32.784 o
2 11 7 35.367 37.435 0.972 93.664 o
2 11 8 7.819 7.563 0.573 327.784 o
2 11 9 67.257 65.048 1.371 41.056 o
2 11 10 109.609 111.540 2.040 17.283 o
2 11 11 18.998 19.782 1.796 33.739 o
2 12 0 38.837 39.656 0.594 174.061 o
2 12 1 56.288 55.685 0.789 91.829 o
2 12 2 89.555 89.577 1.098 41.100 o
2 12 3 25.672 26.977 0.729 168.840 o
2 12 4 67.457 65.898 1.024 58.948 o
2 12 5 263.041 265.493 2.507 5.763 o
2 12 6 145.995 143.121 1.963 14.283 o
2 12 7 9.361 9.925 0.887 138.291 o
2 12 8 16.016 16.080 0.793 164.254 o
2 12 9 23.861 24.285 1.011 98.419 o
2 12 10 31.839 31.505 1.311 58.309 o
2 13 0 145.036 141.971 1.195 20.963 o
2 13 1 369.255 363.453 2.199 3.701 o
2 13 2 270.728 260.685 2.049 6.333 o
2 13 3 2.366 2.772 0.332 999.215 o
2 13 4 20.741 20.474 0.677 206.753 o
2 13 5 66.295 65.810 1.091 55.402 o
2 13 6 20.574 21.532 0.890 127.142 o
2 13 7 13.314 12.706 0.771 177.249 o
2 13 8 74.766 76.376 1.783 26.227 o
2 13 9 0.528 1.007 0.494 454.562 o
2 13 10 22.026 22.373 1.481 48.675 o
2 14 0 242.101 241.029 1.906 7.641 o
2 14 1 41.432 41.756 0.630 154.620 o
2 14 2 160.127 157.358 1.638 14.987 o
2 14 3 73.473 73.666 1.328 40.094 o
2 14 4 43.318 42.923 0.896 96.568 o
2 14 5 11.087 12.166 0.578 309.507 o
2 14 6 38.443 37.875 1.398 49.894 o
2 14 7 32.284 32.799 1.103 78.672 o
2 14 8 94.474 94.920 1.795 22.708 o
2 14 9 3.299 2.851 0.677 241.565 o
2 14 10 62.019 59.171 2.196 20.134 o
2 15 0 317.846 313.245 2.573 4.393 o
2 15 1 180.201 181.173 1.717 12.303 o
2 15 2 32.432 31.617 0.786 137.017 o
2 15 3 48.945 50.541 0.960 80.661 o
2 15 4 29.292 28.828 0.795 140.575 o
2 15 5 50.675 49.808 1.021 73.328 o
2 15 6 44.226 45.748 1.214 60.127 o
2 15 7 17.161 19.337 0.967 111.739 o
2 15 8 35.979 36.052 1.426 48.825 o
2 15 9 22.354 22.781 1.516 46.457 o
2 15 10 24.723 24.232 1.725 35.997 o
2 16 0 9.856 9.789 0.537 363.223 o
2 16 1 110.584 108.002 1.323 27.795 o
2 16 2 52.420 54.251 1.009 72.012 o
2 16 3 15.323 16.393 0.662 229.699 o
2 16 4 14.902 15.545 0.677 221.673 o
2 16 5 12.969 11.727 0.832 153.969 o
2 16 6 6.030 7.243 0.653 255.951 o
2 16 7 53.431 54.175 1.619 35.176 o
2 16 8 78.416 76.434 1.950 22.538 o
2 16 9 22.834 23.206 1.600 41.830 o
2 17 0 26.204 24.961 0.777 152.627 o
2 17 1 149.844 149.544 1.622 16.305 o
2 17 2 84.077 83.539 1.208 40.057 o
2 17 3 47.441 46.947 0.998 78.668 o
2 17 4 26.748 26.906 0.831 134.900 o
2 17 5 17.826 17.031 0.801 159.050 o
2 17 6 23.899 25.226 1.463 49.382 o
2 17 7 13.838 14.456 1.046 98.219 o
2 17 8 43.721 43.808 1.599 38.157 o
2 17 9 3.608 6.614 1.024 105.565 o
2 18 0 103.954 104.807 1.465 26.616 o
2 18 1 141.777 139.989 1.627 17.453 o
2 18 2 16.730 16.397 0.671 221.238 o
2 18 3 33.624 33.741 0.910 106.860 o
2 18 4 1.174 1.829 0.407 670.351 o
2 18 5 76.232 78.049 1.452 34.602 o
2 18 6 1.839 0.638 0.560 353.982 o
2 18 7 6.507 5.505 0.773 184.000 o
2 18 8 3.020 2.303 0.801 172.947 o
2 19 0 66.326 66.151 1.217 48.318 o
2 19 1 86.313 85.145 1.285 36.697 o
2 19 2 90.833 91.642 1.342 33.173 o
2 19 3 43.146 44.261 0.984 84.112 o
2 19 4 4.964 5.659 0.566 341.560 o
2 19 5 70.754 71.492 1.625 31.033 o
2 19 6 11.244 12.381 0.973 114.364 o
2 19 7 8.107 7.203 1.377 58.276 o
2 19 8 4.065 2.622 0.827 161.865 o
2 20 0 22.631 22.871 0.916 118.812 o
2 20 1 6.084 6.997 0.544 365.928 o
2 20 2 3.250 2.719 0.419 627.612 o
2 20 3 48.487 48.163 1.082 69.094 o
2 20 4 77.715 79.742 1.713 27.224 o
2 20 5 16.567 15.908 0.970 112.251 o
2 20 6 64.407 61.690 1.820 27.350 o
2 20 7 11.239 10.595 1.173 79.490 o
2 21 0 2.985 2.788 0.463 515.458 o
2 21 1 33.106 33.435 1.457 47.752 o
2 21 2 2.255 2.323 0.427 607.808 o
2 21 3 74.231 71.388 1.530 33.251 o
2 21 4 7.798 7.592 0.698 222.950 o
2 21 5 20.615 19.695 1.226 70.327 o
2 21 6 12.136 12.478 1.051 98.112 o
2 22 0 24.718 23.855 1.004 99.266 o
2 22 1 8.790 8.033 0.631 270.006 o
2 22 2 39.142 38.531 1.219 62.844 o
2 22 3 7.168 7.067 0.687 231.181 o
2 22 4 11.393 11.462 0.813 162.012 o
2 22 5 81.314 79.367 1.707 26.915 o
2 22 6 25.039 24.421 1.976 27.650 o
2 23 0 118.579 122.901 2.020 16.419 o
2 23 1 111.280 109.921 1.929 18.475 o
2 23 2 27.470 25.998 1.227 67.715 o
2 23 3 24.086 23.614 1.110 82.961 o
2 23 4 21.703 20.171 1.066 91.130 o
2 23 5 12.721 11.966 0.883 137.496 o
2 24 0 35.228 34.438 1.251 61.985 o
2 24 1 113.676 116.456 2.227 14.995 o
2 24 2 16.041 15.333 1.035 99.504 o
2 24 3 13.321 12.092 0.868 141.527 o
2 25 0 49.086 51.964 2.013 24.599 o
2 25 1 51.436 53.225 1.639 34.811 o
3 -23 -2 6.537 7.766 1.618 42.291 o
3 -23 -1 1.969 2.553 1.529 47.525 o
3 -22 -4 24.099 24.866 2.076 25.142 o
3 -22 -3 40.358 36.291 3.322 9.822 o
3 -22 -2 4.552 1.494 1.114 89.412 o
3 -22 -1 7.218 6.036 1.491 49.773 o
3 -21 -5 55.799 56.280 2.448 16.898 o
3 -21 -4 7.426 7.752 1.813 33.720 o
3 -21 -3 31.189 33.671 2.249 21.182 o
3 -21 -2 51.425 52.828 3.657 8.008 o
3 -21 -1 32.546 34.108 2.126 23.534 o
3 -20 -6 11.547 11.960 1.250 69.956 o
3 -20 -5 0.557 -0.469 0.998 111.517 o
3 -20 -4 12.941 15.349 1.875 31.314 o
3 -20 -3 8.092 9.410 1.393 56.888 o
3 -20 -2 16.677 16.454 1.612 41.950 o
3 -20 -1 18.199 20.307 2.189 22.875 o
3 -19 -7 12.923 10.925 1.209 74.588 o
3 -19 -6 17.200 18.647 1.445 51.815 o
3 -19 -5 9.370 10.857 1.495 49.348 o
3 -19 -4 9.559 10.236 1.414 55.127 o
3 -19 -3 33.431 36.447 2.148 22.985 o
3 -19 -2 5.165 3.171 1.423 54.764 o
3 -19 -1 22.364 24.072 1.756 34.930 o
3 -18 -7 15.410 13.104 1.269 67.308 o
3 -18 -6 10.373 10.033 1.157 81.810 o
3 -18 -5 112.316 101.767 3.585 7.379 o
3 -18 -4 12.191 11.300 1.421 54.321 o
3 -18 -3 90.703 96.938 5.033 4.126 o
3 -18 -2 64.727 62.419 2.606 14.712 o
3 -18 -1 26.510 26.305 1.776 33.829 o
3 -17 -8 109.459 108.887 3.514 7.623 o
3 -17 -7 26.793 25.246 1.560 43.385 o
3 -17 -6 128.795 131.521 5.359 3.488 o
3 -17 -5 25.240 26.533 1.898 29.850 o
3 -17 -4 10.117 11.159 1.339 61.328 o
3 -17 -3 29.451 29.222 1.909 29.203 o
3 -17 -2 54.790 53.385 2.889 12.492 o
3 -17 -1 38.932 38.445 1.592 39.504 o
3 -16 -9 52.275 52.429 3.190 10.402 o
3 -16 -8 11.803 12.487 1.596 43.170 o
3 -16 -7 9.908 11.979 1.189 77.426 o
3 -16 -6 3.711 1.820 1.002 110.490 o
3 -16 -5 2.777 1.666 0.925 129.706 o
3 -16 -4 0.395 0.490 0.695 230.212 o
3 -16 -3 29.356 28.076 1.436 50.119 o
3 -16 -2 3.850 3.426 0.718 214.275 o
3 -16 -1 53.900 51.651 1.457 41.940 o
3 -15 -9 34.987 34.002 2.423 18.231 o
3 -15 -8 11.823 9.645 1.396 56.335 o
3 -15 -7 39.489 40.287 1.739 33.482 o
3 -15 -6 64.943 65.150 2.467 16.164 o
3 -15 -5 3.007 1.988 1.062 98.530 o
3 -15 -4 4.029 3.330 0.729 207.993 o
3 -15 -3 49.364 51.062 1.677 33.899 o
3 -15 -2 37.587 36.677 2.511 16.930 o
3 -15 -1 31.926 31.547 1.056 85.197 o
3 -14 -9 22.680 19.806 1.832 32.284 o
3 -14 -8 0.215 0.147 1.602 43.308 o
3 -14 -7 34.347 35.470 1.381 52.133 o
3 -14 -6 15.167 16.343 1.193 75.681 o
3 -14 -5 20.657 19.114 1.210 72.175 o
3 -14 -4 165.209 168.306 2.934 8.072 o
3 -14 -3 13.783 12.777 0.991 109.333 o
3 -14 -2 8.440 8.476 0.713 212.907 o
3 -14 -1 0.974 1.000 0.418 634.911 o
3 -13 -10 30.791 27.249 2.108 24.133 o
3 -13 -9 28.617 27.837 2.041 25.749 o
3 -13 -8 16.060 18.318 1.754 35.523 o
3 -13 -7 21.129 21.790 1.141 80.105 o
3 -13 -6 1.240 2.359 0.851 153.455 o
3 -13 -5 37.829 38.027 2.299 20.010 o
3 -13 -4 15.912 14.661 1.028 100.971 o
3 -13 -3 8.167 6.311 0.765 186.559 o
3 -13 -2 336.093 330.011 4.377 2.779 o
3 -13 -1 19.178 20.900 0.867 134.855 o
3 -12 -10 40.545 40.452 2.533 16.539 o
3 -12 -9 5.054 3.709 1.129 86.909 o
3 -12 -8 81.634 83.406 2.537 14.442 o
3 -12 -7 27.443 28.253 1.358 55.904 o
3 -12 -6 7.010 7.196 0.834 157.505 o
3 -12 -5 0.024 -0.653 0.499 446.364 o
3 -12 -4 83.884 81.456 1.931 22.157 o
3 -12 -3 6.475 7.012 0.645 261.963 o
3 -12 -2 14.241 13.220 0.692 216.055 o
3 -12 -1 127.541 128.377 1.797 17.694 o
3 -11 -10 48.739 47.686 2.483 16.830 o
3 -11 -9 0.185 -0.812 0.865 148.468 o
3 -11 -8 60.772 59.172 1.848 27.156 o
3 -11 -7 28.026 27.480 1.331 57.971 o
3 -11 -6 10.004 10.380 1.404 55.826 o
3 -11 -5 78.321 78.190 1.877 23.816 o
3 -11 -4 2.214 1.500 0.548 368.702 o
3 -11 -3 333.695 327.383 3.493 3.395 o
3 -11 -2 4.147 4.223 0.460 517.977 o
3 -11 -1 114.026 111.457 1.597 22.486 o
3 -10 -11 106.887 108.157 3.528 7.614 o
3 -10 -10 30.960 32.239 3.066 11.595 o
3 -10 -9 13.107 15.405 2.704 15.122 o
3 -10 -8 27.139 27.055 1.379 54.492 o
3 -10 -7 6.502 8.363 0.845 153.570 o
3 -10 -6 100.145 100.717 2.122 17.418 o
3 -10 -5 123.775 122.231 2.297 13.703 o
3 -10 -4 268.541 269.881 4.960 2.916 o
3 -10 -3 45.154 46.580 1.184 62.066 o
3 -10 -2 145.698 147.549 1.822 15.186 o
3 -10 -1 256.801 253.743 2.549 5.939 o
3 -9 -11 76.337 76.440 4.476 5.261 o
3 -9 -10 62.147 62.387 2.644 14.412 o
3 -9 -9 20.792 20.323 1.727 36.308 o
3 -9 -8 22.581 22.283 1.067 90.179 o
3 -9 -7 12.560 14.021 0.982 111.539 o
3 -9 -6 147.581 151.524 2.582 10.284 o
3 -9 -5 37.191 36.591 1.582 40.304 o
3 -9 -4 442.712 437.416 5.310 1.723 o
3 -9 -3 90.693 88.889 1.354 33.178 o
3 -9 -2 464.618 460.808 3.810 2.035 o
3 -9 -1 11.679 12.070 0.600 287.790 o
3 -8 -11 150.464 152.820 3.967 5.555 o
3 -8 -10 12.870 12.819 4.105 6.584 o
3 -8 -9 8.239 8.388 1.236 72.202 o
3 -8 -8 87.480 87.720 1.741 24.901 o
3 -8 -7 33.364 35.090 1.315 57.151 o
3 -8 -6 51.923 53.337 1.524 39.201 o
3 -8 -5 104.421 107.144 2.048 17.743 o
3 -8 -4 112.583 113.764 1.726 20.724 o
3 -8 -3 219.050 219.062 2.223 7.994 o
3 -8 -2 322.769 312.606 2.477 4.414 o
3 -8 -1 407.762 398.882 3.257 2.697 o
3 -7 -11 13.844 15.056 1.986 27.921 o
3 -7 -10 26.879 27.844 1.938 28.555 o
3 -7 -9 57.538 57.694 2.926 12.104 o
3 -7 -8 53.497 54.108 1.380 45.476 o
3 -7 -7 57.743 58.934 1.576 35.690 o
3 -7 -6 139.374 141.742 2.387 11.868 o
3 -7 -5 51.276 50.465 1.417 44.556 o
3 -7 -4 201.705 203.186 2.718 7.399 o
3 -7 -3 269.334 263.239 2.150 6.187 o
3 -7 -2 134.802 133.924 1.488 19.869 o
3 -7 -1 109.759 106.417 1.327 28.027 o
3 -6 -11 12.145 10.911 1.431 53.597 o
3 -6 -10 9.594 11.377 1.357 59.693 o
3 -6 -9 36.246 32.570 1.868 29.882 o
3 -6 -8 126.458 130.881 3.279 8.049 o
3 -6 -7 116.359 115.696 2.543 12.367 o
3 -6 -6 22.498 21.612 1.012 99.573 o
3 -6 -5 148.549 147.352 2.032 13.509 o
3 -6 -4 431.936 424.105 4.432 2.056 o
3 -6 -3 373.341 360.933 3.095 3.172 o
3 -6 -2 176.195 172.678 1.730 12.758 o
3 -6 -1 27.683 28.364 0.837 131.307 o
3 -5 -11 0.435 -0.925 0.850 153.975 o
3 -5 -10 88.408 90.380 2.830 11.711 o
3 -5 -9 0.485 1.143 0.784 180.689 o
3 -5 -8 37.487 38.215 1.156 69.336 o
3 -5 -7 88.324 88.445 1.837 22.999 o
3 -5 -6 70.058 70.255 1.150 49.617 o
3 -5 -5 370.847 368.124 3.038 3.195 o
3 -5 -4 58.865 58.170 0.809 85.684 o
3 -5 -3 12.539 12.690 0.406 572.815 o
3 -5 -2 79.761 78.190 1.151 44.499 o
3 -5 -1 128.838 126.889 1.144 25.392 o
3 -4 -12 4.366 2.609 1.206 76.302 o
3 -4 -11 11.553 10.826 1.349 60.295 o
3 -4 -10 18.646 18.745 1.558 44.599 o
3 -4 -9 7.066 5.626 1.023 105.406 o
3 -4 -8 68.014 64.933 1.405 39.510 o
3 -4 -7 122.134 123.448 1.983 16.500 o
3 -4 -6 49.523 48.894 0.906 87.222 o
3 -4 -5 65.159 64.823 1.258 46.843 o
3 -4 -4 11.972 10.463 0.647 250.576 o
3 -4 -3 132.966 126.368 1.204 23.934 o
3 -4 -2 56.659 55.251 0.884 81.028 o
3 -4 -1 39.892 39.607 0.642 156.939 o
3 -3 -12 34.374 35.848 2.501 17.142 o
3 -3 -11 114.537 113.014 4.581 4.747 o
3 -3 -10 6.509 6.110 1.087 93.400 o
3 -3 -9 76.348 76.121 2.374 16.535 o
3 -3 -8 42.021 39.139 1.122 70.664 o
3 -3 -7 166.878 166.904 2.112 11.502 o
3 -3 -6 329.577 321.262 3.205 3.678 o
3 -3 -5 195.316 191.116 2.213 9.326 o
3 -3 -4 74.608 73.254 0.865 62.607 o
3 -3 -3 38.819 37.616 0.617 169.436 o
3 -3 -2 52.134 49.805 0.831 93.983 o
3 -3 -1 166.652 163.023 1.458 15.358 o
3 -2 -12 79.328 78.727 4.072 6.261 o
3 -2 -11 16.049 15.767 1.597 42.770 o
3 -2 -10 19.501 18.504 3.571 8.672 o
3 -2 -9 3.460 2.962 0.823 163.427 o
3 -2 -8 1.842 0.214 0.504 436.262 o
3 -2 -7 357.525 353.127 3.484 3.104 o
3 -2 -6 13.212 14.764 0.731 195.262 o
3 -2 -5 338.677 332.429 3.557 3.288 o
3 -2 -4 52.528 51.162 1.107 64.183 o
3 -2 -3 158.938 159.239 1.391 16.694 o
3 -2 -2 18.290 18.409 0.686 208.454 o
3 -2 -1 30.997 29.871 0.586 214.212 o
3 -1 -12 58.667 54.861 5.723 3.331 o
3 -1 -11 40.397 41.784 2.222 21.177 o
3 -1 -10 26.328 27.713 2.115 24.130 o
3 -1 -9 0.915 0.348 0.651 262.175 o
3 -1 -8 48.333 49.294 1.060 70.961 o
3 -1 -7 34.035 33.357 1.172 70.049 o
3 -1 -6 263.209 255.318 2.737 5.511 o
3 -1 -5 57.955 57.449 1.619 34.254 o
3 -1 -4 246.361 246.495 2.526 6.273 o
3 -1 -3 88.418 87.854 1.292 35.582 o
3 -1 -2 467.140 454.946 4.066 1.964 o
3 -1 -1 146.028 143.454 1.256 20.156 o
3 0 0 14.373 14.755 0.531 346.004 o
3 0 1 235.774 230.040 2.899 5.970 o
3 0 2 141.786 141.392 1.306 20.387 o
3 0 3 6.402 7.045 0.344 880.642 o
3 0 4 0.002 0.296 0.216 2388.020 o
3 0 5 49.611 50.158 0.795 101.502 o
3 0 6 1.944 2.283 0.292 1295.430 o
3 0 7 88.229 88.924 1.589 27.891 o
3 0 8 28.856 28.809 1.852 30.993 o
3 0 9 0.649 0.490 0.624 285.327 o
3 0 10 6.095 5.864 2.117 24.768 o
3 0 11 1.192 0.060 0.876 144.773 o
3 1 0 254.564 251.462 2.193 6.610 o
3 1 1 57.802 57.843 0.942 73.568 o
3 1 2 231.744 229.579 1.954 8.064 o
3 1 3 94.428 95.087 1.163 36.731 o
3 1 4 83.730 81.210 0.965 50.177 o
3 1 5 120.983 121.093 1.245 25.933 o
3 1 6 0.271 0.047 0.231 2084.940 o
3 1 7 16.340 17.443 0.831 149.522 o
3 1 8 8.962 9.272 0.979 114.033 o
3 1 9 25.896 24.511 1.381 54.843 o
3 1 10 0.365 0.622 0.672 246.290 o
3 1 11 36.062 31.352 2.477 17.480 o
3 2 0 17.067 18.105 0.443 439.024 o
3 2 1 104.633 101.201 1.100 34.614 o
3 2 2 115.862 115.804 1.399 24.907 o
3 2 3 47.102 47.245 0.917 88.523 o
3 2 4 41.423 41.418 0.838 108.639 o
3 2 5 79.444 78.183 0.994 51.599 o
3 2 6 74.484 72.665 0.983 55.998 o
3 2 7 56.128 55.349 0.961 73.742 o
3 2 8 126.839 123.214 2.177 14.460 o
3 2 9 165.857 165.421 3.028 7.773 o
3 2 10 3.814 3.979 0.845 155.021 o
3 2 11 13.903 16.145 1.402 55.406 o
3 3 0 245.621 235.983 1.870 7.681 o
3 3 1 154.042 154.215 1.416 17.262 o
3 3 2 42.064 43.783 0.851 104.518 o
3 3 3 22.276 21.512 0.730 178.401 o
3 3 4 176.220 172.801 1.783 12.485 o
3 3 5 16.127 16.452 0.565 301.443 o
3 3 6 31.926 33.045 0.703 161.222 o
3 3 7 79.683 79.018 1.108 46.160 o
3 3 8 19.698 19.435 0.947 114.744 o
3 3 9 17.933 17.947 1.288 64.614 o
3 3 10 20.040 18.970 1.355 58.211 o
3 3 11 42.025 40.394 1.851 29.652 o
3 4 0 293.998 291.101 2.216 5.306 o
3 4 1 88.584 89.981 0.960 46.263 o
3 4 2 1.522 1.400 0.278 1427.410 o
3 4 3 41.048 41.155 0.889 100.613 o
3 4 4 272.540 272.067 2.645 5.331 o
3 4 5 552.106 542.382 3.820 1.569 o
3 4 6 37.291 37.251 1.056 80.833 o
3 4 7 145.609 143.259 1.602 17.146 o
3 4 8 39.913 41.213 1.204 63.351 o
3 4 9 23.508 26.638 1.355 57.063 o
3 4 10 14.477 14.247 1.238 70.743 o
3 4 11 10.185 10.307 1.769 35.298 o
3 5 0 123.049 120.858 1.330 24.353 o
3 5 1 190.640 183.578 1.537 12.374 o
3 5 2 147.640 148.572 1.486 17.655 o
3 5 3 21.829 21.858 0.714 185.488 o
3 5 4 45.505 45.495 0.792 109.616 o
3 5 5 319.676 322.591 2.520 4.350 o
3 5 6 116.674 114.821 1.581 22.168 o
3 5 7 38.134 38.445 0.963 92.596 o
3 5 8 47.341 47.852 1.298 52.783 o
3 5 9 21.640 21.270 1.166 76.846 o
3 5 10 8.808 8.803 1.064 96.960 o
3 5 11 11.751 12.330 1.218 73.561 o
3 6 0 5.751 6.221 0.294 1194.720 o
3 6 1 19.008 19.495 0.509 339.667 o
3 6 2 141.877 140.363 1.474 18.820 o
3 6 3 2.910 2.265 0.357 863.857 o
3 6 4 232.109 226.832 2.050 7.876 o
3 6 5 142.159 143.416 1.684 16.757 o
3 6 6 191.217 194.316 2.138 9.688 o
3 6 7 120.154 118.404 1.870 18.021 o
3 6 8 28.894 28.456 1.269 63.025 o
3 6 9 79.237 80.910 1.927 22.674 o
3 6 10 43.664 41.670 1.592 38.605 o
3 6 11 38.747 36.165 1.899 28.701 o
3 7 0 56.457 56.197 0.849 84.610 o
3 7 1 116.845 116.585 1.211 27.700 o
3 7 2 159.477 156.826 1.622 15.170 o
3 7 3 45.965 45.190 0.972 83.291 o
3 7 4 94.913 94.787 1.232 34.756 o
3 7 5 424.873 424.626 3.835 2.296 o
3 7 6 11.479 12.601 0.660 240.731 o
3 7 7 156.369 160.807 2.225 11.574 o
3 7 8 20.067 18.304 1.779 34.348 o
3 7 9 7.161 6.415 0.821 162.789 o
3 7 10 26.365 26.701 1.433 50.880 o
3 8 0 375.689 373.333 2.828 3.245 o
3 8 1 392.844 388.937 2.503 3.185 o
3 8 2 108.361 106.381 1.125 32.394 o
3 8 3 3.746 3.927 0.307 1144.290 o
3 8 4 32.206 31.902 0.786 137.308 o
3 8 5 5.536 4.839 0.572 333.991 o
3 8 6 72.989 71.841 1.438 36.425 o
3 8 7 117.418 117.600 1.902 17.945 o
3 8 8 23.450 23.850 1.222 69.577 o
3 8 9 51.816 53.769 1.668 33.716 o
3 8 10 45.179 42.925 1.623 37.016 o
3 9 0 31.005 32.136 0.701 164.684 o
3 9 1 4.366 4.908 0.338 940.964 o
3 9 2 302.076 299.824 2.293 5.004 o
3 9 3 61.113 57.846 0.884 76.427 o
3 9 4 34.285 34.834 0.881 111.407 o
3 9 5 50.308 49.581 1.175 60.121 o
3 9 6 25.631 26.747 1.255 65.368 o
3 9 7 51.327 52.625 1.504 40.245 o
3 9 8 67.236 67.991 1.764 28.047 o
3 9 9 16.010 15.967 1.095 89.172 o
3 9 10 28.575 29.540 1.483 47.181 o
3 10 0 246.445 244.846 1.942 7.377 o
3 10 1 182.712 181.758 1.535 12.971 o
3 10 2 830.956 826.534 5.118 0.719 o
3 10 3 178.945 177.157 1.688 12.644 o
3 10 4 34.163 34.100 0.880 112.020 o
3 10 5 22.405 21.713 0.918 118.859 o
3 10 6 73.500 72.271 1.477 34.971 o
3 10 7 2.442 2.277 0.551 364.848 o
3 10 8 43.511 43.707 1.779 31.583 o
3 10 9 29.177 29.337 1.453 48.936 o
3 10 10 38.534 37.941 1.625 38.147 o
3 11 0 35.326 34.698 0.711 150.952 o
3 11 1 62.973 60.864 0.857 76.162 o
3 11 2 203.667 204.186 1.862 9.901 o
3 11 3 78.610 78.852 1.110 46.541 o
3 11 4 26.043 25.476 0.815 140.964 o
3 11 5 8.044 8.714 0.656 250.754 o
3 11 6 9.764 9.778 0.715 210.209 o
3 11 7 52.634 53.484 1.590 36.436 o
3 11 8 34.641 36.173 1.703 35.518 o
3 11 9 85.974 85.109 2.473 14.842 o
3 11 10 48.912 45.450 2.031 24.422 o
3 12 0 117.867 116.813 1.437 23.932 o
3 12 1 123.801 124.516 1.401 22.978 o
3 12 2 41.450 41.303 0.946 91.530 o
3 12 3 237.499 230.790 2.127 7.479 o
3 12 4 8.892 10.235 0.650 252.985 o
3 12 5 9.341 9.567 0.696 221.610 o
3 12 6 11.431 11.861 1.079 93.444 o
3 12 7 6.306 6.620 0.924 129.136 o
3 12 8 1.136 0.974 0.668 248.642 o
3 12 9 21.174 23.287 1.647 39.667 o
3 13 0 31.842 33.276 0.773 140.352 o
3 13 1 159.765 157.043 1.651 14.942 o
3 13 2 172.353 171.662 1.760 12.880 o
3 13 3 71.518 67.964 1.246 44.885 o
3 13 4 75.825 76.037 1.344 38.554 o
3 13 5 43.854 41.881 1.201 62.028 o
3 13 6 49.896 52.191 1.623 35.702 o
3 13 7 11.086 11.103 1.133 85.067 o
3 13 8 0.701 1.113 0.688 234.433 o
3 13 9 6.778 7.818 1.277 67.807 o
3 14 0 10.158 11.761 0.557 335.135 o
3 14 1 4.531 5.030 0.411 641.078 o
3 14 2 39.349 39.686 0.985 88.135 o
3 14 3 13.673 15.034 0.729 195.336 o
3 14 4 0.880 1.351 0.393 718.849 o
3 14 5 37.510 37.851 1.174 67.706 o
3 14 6 32.626 37.406 1.805 31.965 o
3 14 7 12.063 11.091 1.322 62.645 o
3 14 8 26.934 26.001 1.652 38.840 o
3 14 9 7.946 8.005 1.120 87.748 o
3 15 0 17.342 19.234 0.699 202.463 o
3 15 1 14.637 15.096 0.670 226.939 o
3 15 2 29.097 28.330 0.832 131.063 o
3 15 3 16.260 16.592 0.777 170.060 o
3 15 4 19.504 21.052 0.873 132.787 o
3 15 5 71.253 68.350 1.527 34.168 o
3 15 6 60.952 56.781 1.990 24.039 o
3 15 7 4.879 3.583 1.074 96.107 o
3 15 8 28.820 27.228 1.790 33.128 o
3 16 0 6.420 6.281 0.481 464.357 o
3 16 1 0.017 -0.341 0.291 1312.830 o
3 16 2 9.285 9.851 0.659 246.553 o
3 16 3 27.460 27.217 0.958 105.108 o
3 16 4 27.753 28.095 1.172 73.149 o
3 16 5 13.892 13.798 2.159 23.653 o
3 16 6 75.741 72.783 2.234 18.423 o
3 16 7 25.099 24.787 1.625 40.314 o
3 16 8 27.047 26.985 1.734 35.361 o
3 17 0 26.350 26.704 0.840 132.784 o
3 17 1 46.535 45.328 1.204 60.151 o
3 17 2 24.354 25.265 1.032 94.270 o
3 17 3 6.190 5.910 0.603 300.290 o
3 17 4 15.695 16.388 0.944 118.483 o
3 17 5 0.283 0.460 0.528 398.543 o
3 17 6 14.385 11.814 1.112 87.530 o
3 17 7 3.834 6.131 0.983 114.523 o
3 18 0 66.459 66.289 1.274 45.427 o
3 18 1 31.431 31.750 1.120 77.225 o
3 18 2 91.398 94.833 1.665 25.419 o
3 18 3 19.547 20.328 1.043 95.671 o
3 18 4 4.880 5.384 0.692 229.730 o
3 18 5 7.742 7.144 0.815 164.865 o
3 18 6 5.695 4.555 1.263 69.421 o
3 18 7 81.365 78.133 2.505 14.865 o
3 19 0 132.498 129.224 2.746 10.326 o
3 19 1 20.401 21.767 1.083 88.579 o
3 19 2 13.235 13.060 0.779 173.861 o
3 19 3 46.733 48.074 1.417 45.852 o
3 19 4 9.751 10.291 0.936 124.156 o
3 19 5 4.082 3.014 0.704 222.970 o
3 19 6 4.821 5.010 0.933 127.162 o
3 20 0 1.908 1.665 0.531 393.123 o
3 20 1 105.325 109.981 2.202 15.915 o
3 20 2 53.252 55.594 1.539 38.136 o
3 20 3 88.239 85.741 1.892 22.210 o
3 20 4 6.349 5.966 0.803 170.321 o
3 20 5 2.847 2.096 0.692 231.714 o
3 21 0 1.752 2.084 0.588 321.378 o
3 21 1 68.787 70.564 1.720 28.811 o
3 21 2 181.404 183.262 2.755 8.066 o
3 21 3 96.522 95.852 2.051 18.716 o
3 21 4 63.012 62.154 1.736 29.666 o
3 22 0 107.511 105.968 2.333 14.661 o
3 22 1 131.217 133.279 2.369 12.544 o
3 22 2 42.213 46.171 1.533 41.128 o
3 22 3 10.083 10.784 0.938 123.449 o
3 23 0 4.320 4.774 0.771 185.713 o
3 23 1 33.931 36.919 1.498 44.984 o
3 23 2 16.742 18.085 1.819 33.057 o
4 -20 -3 2.641 3.742 1.260 69.937 o
4 -20 -2 26.651 28.442 2.181 22.705 o
4 -20 -1 36.510 40.469 2.443 17.832 o
4 -19 -4 21.363 22.713 2.039 26.163 o
4 -19 -3 58.962 61.035 2.787 13.178 o
4 -19 -2 4.777 5.097 2.839 13.787 o
4 -19 -1 59.160 64.077 2.755 13.421 o
4 -18 -5 14.894 15.023 1.751 35.768 o
4 -18 -4 7.108 8.713 1.471 51.137 o
4 -18 -3 16.633 15.942 1.691 38.199 o
4 -18 -2 6.155 8.486 1.363 59.571 o
4 -18 -1 6.222 7.844 2.134 24.359 o
4 -17 -6 60.108 62.351 3.480 8.683 o
4 -17 -5 2.043 2.420 1.150 83.941 o
4 -17 -4 2.767 2.329 1.090 93.514 o
4 -17 -3 0.371 0.712 0.986 114.378 o
4 -17 -2 33.644 38.195 4.012 6.808 o
4 -17 -1 19.495 22.168 1.432 52.213 o
4 -16 -7 93.673 98.604 3.420 8.298 o
4 -16 -6 5.082 5.228 1.359 59.981 o
4 -16 -5 4.267 3.729 1.142 85.027 o
4 -16 -4 49.506 54.473 2.550 15.896 o
4 -16 -3 58.645 61.930 2.621 14.744 o
4 -16 -2 24.877 25.803 1.470 48.770 o
4 -16 -1 128.107 132.824 2.437 12.241 o
4 -15 -7 65.191 68.920 2.881 12.180 o
4 -15 -6 1.706 1.062 1.040 102.767 o
4 -15 -5 87.478 93.034 3.073 10.168 o
4 -15 -4 31.421 37.679 2.141 23.184 o
4 -15 -3 75.828 81.363 2.208 18.517 o
4 -15 -2 18.970 22.058 2.709 14.998 o
4 -15 -1 17.033 16.403 1.056 95.121 o
4 -14 -8 74.173 84.806 4.791 4.615 o
4 -14 -7 6.221 6.157 1.271 68.472 o
4 -14 -6 9.937 10.424 1.430 53.859 o
4 -14 -5 10.207 9.435 1.347 60.598 o
4 -14 -4 12.591 12.432 1.429 53.666 o
4 -14 -3 13.605 12.143 1.069 94.669 o
4 -14 -2 28.311 29.420 1.264 63.466 o
4 -14 -1 29.144 27.767 1.238 65.947 o
4 -13 -8 2.527 3.543 1.929 29.871 o
4 -13 -7 6.837 6.632 1.267 68.867 o
4 -13 -6 96.933 100.873 3.121 9.630 o
4 -13 -5 78.937 80.788 2.775 12.516 o
4 -13 -4 0.241 0.940 0.895 138.697 o
4 -13 -3 30.546 32.215 1.649 38.312 o
4 -13 -2 100.611 106.968 2.021 18.350 o
4 -13 -1 15.004 14.423 0.843 147.825 o
4 -12 -9 10.922 8.371 2.214 22.595 o
4 -12 -8 6.971 4.909 1.266 69.026 o
4 -12 -7 24.918 27.550 1.964 27.917 o
4 -12 -6 5.335 4.802 1.537 46.977 o
4 -12 -5 14.319 12.564 1.344 60.371 o
4 -12 -4 27.266 29.183 1.391 53.448 o
4 -12 -3 0.056 0.373 0.651 262.186 o
4 -12 -2 0.998 0.960 0.462 519.864 o
4 -12 -1 22.999 23.696 0.990 102.886 o
4 -11 -9 61.882 64.976 2.901 12.139 o
4 -11 -8 67.636 66.868 2.793 12.850 o
4 -11 -7 30.924 33.052 1.968 27.389 o
4 -11 -6 81.004 83.262 2.737 12.721 o
4 -11 -5 63.220 62.730 2.064 22.226 o
4 -11 -4 1.547 0.912 0.512 423.607 o
4 -11 -3 31.834 32.406 1.198 68.364 o
4 -11 -2 0.814 0.136 0.417 640.348 o
4 -11 -1 107.987 108.252 2.048 17.434 o
4 -10 -9 17.465 17.941 3.464 9.218 o
4 -10 -8 31.242 34.022 2.382 18.943 o
4 -10 -7 4.138 3.377 0.989 113.285 o
4 -10 -6 2.786 2.728 0.763 190.569 o
4 -10 -5 85.924 89.099 2.208 17.674 o
4 -10 -4 37.180 39.194 1.268 59.282 o
4 -10 -3 71.041 73.141 1.416 37.478 o
4 -10 -2 74.189 75.802 1.922 23.459 o
4 -10 -1 6.123 6.332 0.690 229.754 o
4 -9 -9 4.580 5.138 1.323 63.343 o
4 -9 -8 29.550 28.980 1.914 29.062 o
4 -9 -7 45.852 48.578 1.777 31.178 o
4 -9 -6 63.690 64.631 1.923 24.904 o
4 -9 -5 30.864 30.230 1.156 73.527 o
4 -9 -4 2.482 3.256 0.554 360.141 o
4 -9 -3 35.889 35.630 1.039 84.249 o
4 -9 -2 69.060 70.076 1.366 40.211 o
4 -9 -1 51.190 48.651 1.482 41.630 o
4 -8 -10 33.702 37.183 2.438 18.007 o
4 -8 -9 17.184 16.860 2.216 22.380 o
4 -8 -8 8.969 8.000 0.971 116.254 o
4 -8 -7 52.039 50.905 3.725 7.734 o
4 -8 -6 10.043 9.949 0.957 118.927 o
4 -8 -5 9.929 9.168 0.724 205.045 o
4 -8 -4 49.678 50.643 1.748 31.555 o
4 -8 -3 156.180 153.926 1.973 13.226 o
4 -8 -2 533.908 531.402 4.957 1.432 o
4 -8 -1 67.835 66.120 1.224 47.428 o
4 -7 -10 59.989 64.702 5.159 4.069 o
4 -7 -9 14.524 16.173 1.677 38.917 o
4 -7 -8 10.437 8.250 0.922 128.172 o
4 -7 -7 89.719 91.399 2.204 17.424 o
4 -7 -6 7.699 6.430 0.828 159.694 o
4 -7 -5 38.797 38.461 1.179 66.593 o
4 -7 -4 241.423 244.634 3.560 4.698 o
4 -7 -3 21.365 19.359 0.864 134.411 o
4 -7 -2 22.850 22.836 0.779 157.784 o
4 -7 -1 92.399 92.098 1.677 25.234 o
4 -6 -10 52.309 52.627 2.509 16.327 o
4 -6 -9 23.526 23.560 1.847 31.618 o
4 -6 -8 11.939 13.390 1.665 39.695 o
4 -6 -7 43.590 44.060 1.607 37.821 o
4 -6 -6 73.312 75.302 1.961 22.828 o
4 -6 -5 22.892 20.477 0.925 117.366 o
4 -6 -4 25.223 26.238 0.854 130.578 o
4 -6 -3 179.324 177.827 1.999 11.150 o
4 -6 -2 10.014 9.512 0.727 203.355 o
4 -6 -1 75.255 73.479 1.530 32.853 o
4 -5 -10 25.702 27.698 2.067 25.255 o
4 -5 -9 18.205 18.512 1.643 40.240 o
4 -5 -8 50.135 50.483 1.691 33.356 o
4 -5 -7 36.539 37.652 1.484 45.227 o
4 -5 -6 81.583 79.077 1.529 31.271 o
4 -5 -5 45.699 46.865 1.199 60.558 o
4 -5 -4 295.914 283.770 2.969 4.495 o
4 -5 -3 52.885 52.921 1.173 58.555 o
4 -5 -2 475.506 473.460 4.269 1.842 o
4 -5 -1 50.937 51.361 1.144 61.879 o
4 -4 -10 6.589 9.752 1.354 60.239 o
4 -4 -9 30.313 29.273 2.984 12.250 o
4 -4 -8 66.174 68.906 2.832 12.540 o
4 -4 -7 15.280 16.394 1.083 91.245 o
4 -4 -6 19.061 18.385 1.154 79.544 o
4 -4 -5 119.610 119.774 1.832 18.433 o
4 -4 -4 69.262 67.068 1.149 50.585 o
4 -4 -3 24.297 23.540 0.739 169.864 o
4 -4 -2 77.850 74.863 1.049 50.440 o
4 -4 -1 56.817 56.417 1.304 48.334 o
4 -3 -10 22.590 21.364 1.774 34.332 o
4 -3 -9 29.777 33.260 1.946 28.033 o
4 -3 -8 26.134 27.231 1.638 39.498 o
4 -3 -7 6.542 8.230 0.876 143.046 o
4 -3 -6 33.075 32.364 1.378 52.924 o
4 -3 -5 102.945 100.580 1.725 22.568 o
4 -3 -4 14.961 15.425 0.685 217.084 o
4 -3 -3 26.537 26.401 0.660 196.201 o
4 -3 -2 109.797 109.531 1.532 24.190 o
4 -3 -1 130.239 128.925 1.515 20.423 o
4 -2 -10 63.421 59.791 2.438 16.673 o
4 -2 -9 11.005 12.348 1.339 61.167 o
4 -2 -8 7.469 8.605 0.769 184.526 o
4 -2 -7 34.691 33.676 1.393 51.463 o
4 -2 -6 140.973 136.824 2.228 12.922 o
4 -2 -5 91.513 86.523 1.508 29.394 o
4 -2 -4 245.447 236.670 2.973 5.607 o
4 -2 -3 76.134 73.894 1.018 52.986 o
4 -2 -2 32.394 32.724 0.728 152.856 o
4 -2 -1 130.542 130.821 1.570 19.661 o
4 -1 -10 62.736 62.545 2.456 16.433 o
4 -1 -9 91.785 88.506 3.703 7.290 o
4 -1 -8 7.089 7.991 0.757 190.499 o
4 -1 -7 98.747 94.508 3.545 7.752 o
4 -1 -6 104.551 101.904 1.559 25.041 o
4 -1 -5 83.123 82.709 1.506 31.271 o
4 -1 -4 158.349 154.989 1.743 14.523 o
4 -1 -3 136.959 135.291 1.294 21.588 o
4 -1 -2 43.297 43.759 1.189 62.953 o
4 -1 -1 5.056 5.652 0.638 269.680 o
4 0 0 213.399 213.333 2.196 8.342 o
4 0 1 1.159 1.316 0.316 1110.440 o
4 0 2 98.080 97.224 1.356 30.662 o
4 0 3 11.640 11.034 0.583 304.662 o
4 0 4 6.211 6.483 0.495 441.010 o
4 0 5 36.784 38.087 1.058 80.716 o
4 0 6 60.846 61.736 1.137 55.828 o
4 0 7 8.530 6.308 1.145 84.103 o
4 0 8 22.285 20.071 2.108 24.525 o
4 0 9 59.674 59.258 2.586 15.120 o
4 1 0 40.313 41.106 0.926 95.436 o
4 1 1 85.600 87.422 1.249 37.697 o
4 1 2 36.087 35.160 0.863 112.938 o
4 1 3 14.588 14.033 0.556 319.684 o
4 1 4 11.655 12.295 0.568 318.753 o
4 1 5 25.080 27.768 0.785 149.764 o
4 1 6 108.477 109.170 1.491 25.091 o
4 1 7 15.011 16.102 1.209 73.866 o
4 1 8 71.077 71.847 2.180 19.496 o
4 1 9 30.286 27.865 4.376 5.755 o
4 2 0 25.889 25.729 0.783 150.540 o
4 2 1 33.780 32.440 0.878 113.628 o
4 2 2 96.419 100.717 1.518 27.170 o
4 2 3 15.323 14.444 0.574 299.489 o
4 2 4 10.665 10.914 0.536 359.958 o
4 2 5 2.684 2.044 0.362 839.150 o
4 2 6 162.099 160.033 2.080 12.091 o
4 2 7 12.058 11.874 1.070 94.941 o
4 2 8 83.500 85.164 3.107 10.129 o
4 2 9 2.307 5.318 1.177 80.121 o
4 3 0 18.855 19.891 0.733 183.384 o
4 3 1 35.201 36.166 0.927 101.586 o
4 3 2 283.581 287.800 2.858 4.763 o
4 3 3 10.398 9.963 0.555 339.040 o
4 3 4 34.897 35.012 0.893 108.405 o
4 3 5 12.812 12.286 0.593 291.455 o
4 3 6 30.399 30.320 0.889 115.394 o
4 3 7 1.431 1.702 0.785 180.362 o
4 3 8 23.075 23.328 1.525 45.824 o
4 3 9 1.119 1.364 0.736 205.193 o
4 4 0 8.139 8.172 0.578 320.381 o
4 4 1 0.755 0.937 0.384 751.898 o
4 4 2 60.418 62.372 1.368 43.284 o
4 4 3 86.550 87.441 1.449 31.683 o
4 4 4 100.372 100.475 1.609 24.855 o
4 4 5 72.418 72.297 1.175 47.107 o
4 4 6 52.469 50.453 1.114 63.839 o
4 4 7 51.232 51.693 1.757 31.050 o
4 4 8 31.191 34.236 1.713 35.550 o
4 4 9 38.740 37.376 1.865 29.636 o
4 5 0 16.311 16.219 0.773 171.592 o
4 5 1 168.247 171.143 2.263 10.616 o
4 5 2 69.268 68.779 1.445 37.299 o
4 5 3 93.693 92.945 2.149 17.786 o
4 5 4 1.231 1.188 0.394 716.045 o
4 5 5 22.347 22.558 0.945 112.531 o
4 5 6 19.450 18.603 1.073 91.190 o
4 5 7 5.085 5.708 0.855 150.910 o
4 5 8 2.896 2.997 1.312 64.464 o
4 5 9 8.804 8.517 1.046 100.296 o
4 6 0 74.092 75.308 1.640 29.830 o
4 6 1 185.948 182.231 2.384 9.222 o
4 6 2 19.724 20.786 0.960 111.601 o
4 6 3 61.658 61.725 1.270 47.837 o
4 6 4 72.740 68.902 1.394 38.356 o
4 6 5 7.331 7.343 0.633 270.779 o
4 6 6 69.222 69.966 1.690 29.585 o
4 6 7 22.724 23.888 1.428 51.958 o
4 6 8 42.680 40.127 1.757 32.556 o
4 6 9 21.040 19.785 1.815 32.947 o
4 7 0 58.029 60.277 1.100 59.893 o
4 7 1 188.734 188.554 2.473 8.709 o
4 7 2 121.415 119.244 1.958 16.956 o
4 7 3 60.018 58.856 1.271 48.735 o
4 7 4 14.163 14.713 0.793 166.569 o
4 7 5 40.672 39.659 1.177 65.806 o
4 7 6 156.142 156.076 2.538 10.109 o
4 7 7 47.315 49.470 1.831 29.380 o
4 7 8 11.625 10.480 1.103 89.659 o
4 7 9 129.768 129.966 5.396 3.445 o
4 8 0 276.504 279.134 2.716 5.111 o
4 8 1 40.194 41.951 1.030 81.025 o
4 8 2 31.405 32.156 1.109 78.451 o
4 8 3 49.913 48.326 1.192 59.274 o
4 8 4 12.839 12.456 0.764 180.901 o
4 8 5 13.411 12.974 1.277 66.774 o
4 8 6 63.819 59.237 1.632 32.809 o
4 8 7 94.926 92.465 6.057 2.899 o
4 8 8 41.870 44.253 1.873 28.895 o
4 8 9 0.306 1.610 0.839 157.805 o
4 9 0 85.625 87.842 1.407 32.966 o
4 9 1 42.100 41.417 1.012 82.292 o
4 9 2 24.268 24.964 1.065 89.154 o
4 9 3 29.553 32.448 1.498 45.979 o
4 9 4 57.397 55.746 1.327 47.003 o
4 9 5 47.884 49.060 1.726 32.557 o
4 9 6 4.586 4.470 0.891 139.382 o
4 9 7 2.778 3.991 1.105 90.854 o
4 9 8 62.839 61.395 2.151 20.766 o
4 10 0 2.825 3.193 0.460 522.364 o
4 10 1 148.120 145.339 1.917 14.394 o
4 10 2 36.218 36.697 1.797 31.961 o
4 10 3 48.515 48.788 1.250 55.445 o
4 10 4 91.131 92.359 1.786 23.377 o
4 10 5 4.900 5.235 0.684 234.882 o
4 10 6 22.861 21.412 1.639 39.999 o
4 10 7 60.264 60.228 2.061 22.560 o
4 10 8 28.710 27.656 1.711 36.103 o
4 11 0 7.694 8.089 0.589 310.493 o
4 11 1 168.190 170.368 2.159 11.124 o
4 11 2 37.897 38.867 1.253 60.351 o
4 11 3 53.717 54.175 1.325 48.388 o
4 11 4 35.314 34.309 1.407 50.351 o
4 11 5 87.626 86.744 1.963 21.059 o
4 11 6 47.124 49.704 2.554 15.989 o
4 11 7 0.017 -0.072 0.630 279.915 o
4 11 8 26.677 30.483 1.988 27.124 o
4 12 0 17.749 18.718 1.021 100.695 o
4 12 1 69.509 70.326 1.393 38.998 o
4 12 2 14.082 15.234 0.831 152.263 o
4 12 3 187.780 186.659 2.776 7.793 o
4 12 4 5.797 6.416 0.980 115.000 o
4 12 5 22.935 24.659 2.862 13.405 o
4 12 6 70.125 73.302 2.243 18.602 o
4 12 7 5.436 5.499 1.257 70.134 o
4 12 8 9.395 11.323 1.253 69.904 o
4 13 0 42.731 43.607 1.176 64.336 o
4 13 1 10.620 10.522 0.768 181.893 o
4 13 2 68.720 70.661 1.633 31.166 o
4 13 3 125.394 124.909 2.291 13.593 o
4 13 4 45.699 46.482 1.524 40.924 o
4 13 5 27.026 25.463 1.561 43.291 o
4 13 6 23.425 26.691 1.645 39.426 o
4 13 7 10.238 10.018 1.282 66.808 o
4 14 0 2.654 3.205 0.568 342.601 o
4 14 1 23.032 24.078 1.097 85.073 o
4 14 2 46.327 47.743 1.423 45.678 o
4 14 3 55.711 55.251 2.700 14.135 o
4 14 4 10.526 9.289 0.884 138.716 o
4 14 5 3.087 2.916 0.685 236.213 o
4 14 6 16.254 16.445 1.365 58.095 o
4 14 7 4.606 3.163 0.878 143.646 o
4 15 0 9.260 9.086 0.787 175.009 o
4 15 1 19.457 22.765 1.120 83.343 o
4 15 2 28.262 30.149 1.254 64.328 o
4 15 3 34.168 34.175 1.400 51.028 o
4 15 4 3.101 2.683 0.656 257.589 o
4 15 5 18.701 17.898 1.375 56.856 o
4 15 6 19.637 19.897 1.610 41.725 o
4 16 0 102.149 103.416 2.123 17.180 o
4 16 1 19.227 19.066 1.577 43.519 o
4 16 2 9.474 10.001 0.847 151.323 o
4 16 3 37.601 39.489 1.778 32.357 o
4 16 4 5.406 5.843 0.994 111.899 o
4 16 5 9.607 8.465 1.186 78.145 o
4 16 6 6.242 7.699 1.124 87.371 o
4 17 0 6.263 6.465 0.753 193.616 o
4 17 1 40.260 41.807 1.450 46.043 o
4 17 2 3.280 3.584 0.664 250.868 o
4 17 3 46.807 47.356 1.884 28.050 o
4 17 4 8.520 7.424 0.859 148.009 o
4 17 5 12.865 13.874 1.280 66.525 o
4 18 0 1.041 0.983 0.560 353.906 o
4 18 1 48.265 48.579 1.581 37.870 o
4 18 2 32.553 28.064 1.532 44.008 o
4 18 3 26.852 26.148 1.633 39.693 o
4 18 4 74.006 77.312 2.455 15.694 o
4 19 0 3.264 2.780 0.670 246.397 o
4 19 1 12.051 15.321 1.059 96.338 o
4 19 2 131.202 133.317 2.679 10.660 o
4 19 3 4.568 4.687 0.911 133.256 o
4 20 0 1.059 1.221 0.618 291.126 o
4 20 1 67.787 65.882 1.898 25.016 o
4 20 2 12.561 13.189 1.788 34.450 o
5 -16 -2 9.885 10.283 1.202 75.960 o
5 -16 -1 5.401 5.325 0.859 149.511 o
5 -15 -4 33.806 30.620 4.202 6.224 o
5 -15 -3 11.477 9.675 1.169 79.980 o
5 -15 -2 3.302 2.826 0.909 134.174 o
5 -15 -1 64.531 67.910 1.943 24.258 o
5 -14 -5 45.803 52.146 2.734 14.066 o
5 -14 -4 24.002 23.192 1.658 38.925 o
5 -14 -3 35.047 38.395 2.079 24.336 o
5 -14 -2 19.009 20.382 1.216 71.688 o
5 -14 -1 5.216 5.786 0.837 157.299 o
5 -13 -5 16.931 16.423 2.213 22.455 o
5 -13 -4 10.772 10.962 1.321 62.946 o
5 -13 -3 82.752 86.385 2.414 15.559 o
5 -13 -2 6.875 6.762 0.849 152.324 o
5 -13 -1 2.473 3.385 0.767 188.614 o
5 -12 -6 61.149 65.609 2.879 12.318 o
5 -12 -5 72.530 78.991 3.034 10.848 o
5 -12 -4 37.387 37.488 1.759 33.116 o
5 -12 -3 30.889 34.468 1.694 36.289 o
5 -12 -2 0.997 2.005 0.635 275.478 o
5 -12 -1 17.559 17.700 1.126 83.816 o
5 -11 -6 17.369 14.587 1.664 39.424 o
5 -11 -5 11.030 10.307 1.074 94.634 o
5 -11 -4 3.023 3.386 0.828 161.634 o
5 -11 -3 0.630 0.910 0.585 324.695 o
5 -11 -2 3.614 4.422 0.742 201.125 o
5 -11 -1 141.631 145.446 2.527 10.899 o
5 -10 -7 55.598 57.449 2.692 14.184 o
5 -10 -6 33.409 37.261 2.287 20.369 o
5 -10 -5 41.338 42.617 1.746 32.943 o
5 -10 -4 12.946 11.359 1.072 94.346 o
5 -10 -3 44.259 46.089 1.848 29.332 o
5 -10 -2 15.183 14.905 0.983 110.080 o
5 -10 -1 39.413 38.612 1.431 47.647 o
5 -9 -7 1.368 0.228 1.185 79.115 o
5 -9 -6 43.245 41.949 2.314 19.509 o
5 -9 -5 12.733 11.709 1.074 94.047 o
5 -9 -4 6.786 7.628 0.910 132.806 o
5 -9 -3 6.493 6.573 0.837 156.759 o
5 -9 -2 5.807 7.280 1.153 83.194 o
5 -9 -1 87.766 93.322 2.227 17.205 o
5 -8 -7 22.751 21.333 1.865 31.125 o
5 -8 -6 10.996 10.558 1.409 55.381 o
5 -8 -5 24.383 24.127 1.378 55.304 o
5 -8 -4 16.948 16.093 1.167 78.598 o
5 -8 -3 154.658 157.697 2.451 10.552 o
5 -8 -2 4.197 3.400 1.082 94.743 o
5 -8 -1 22.034 24.252 1.313 61.063 o
5 -7 -8 3.106 2.250 1.424 54.755 o
5 -7 -7 50.182 55.716 2.527 16.126 o
5 -7 -6 19.518 17.739 1.971 28.126 o
5 -7 -5 27.534 29.330 1.409 52.113 o
5 -7 -4 25.171 25.110 1.105 83.007 o
5 -7 -3 22.202 23.793 1.217 70.471 o
5 -7 -2 6.288 5.817 0.767 186.566 o
5 -7 -1 124.227 127.277 2.649 11.174 o
5 -6 -8 1.174 0.714 1.357 60.389 o
5 -6 -7 2.868 3.084 1.101 91.537 o
5 -6 -6 2.224 1.777 0.688 234.207 o
5 -6 -5 2.780 3.020 0.808 170.032 o
5 -6 -4 14.799 14.063 1.055 96.524 o
5 -6 -3 22.748 24.680 1.422 52.346 o
5 -6 -2 19.252 19.831 1.130 82.520 o
5 -6 -1 70.013 71.464 2.276 18.191 o
5 -5 -8 25.444 24.511 2.742 14.552 o
5 -5 -7 3.024 2.546 1.736 36.864 o
5 -5 -6 32.104 32.458 1.387 52.504 o
5 -5 -5 23.200 23.479 1.238 67.978 o
5 -5 -4 74.340 73.034 1.681 28.909 o
5 -5 -3 9.722 10.049 0.836 155.132 o
5 -5 -2 10.071 9.982 1.128 86.064 o
5 -5 -1 41.724 44.876 1.505 42.629 o
5 -4 -8 53.063 56.359 4.232 6.023 o
5 -4 -7 23.547 23.416 3.629 8.375 o
5 -4 -6 3.251 1.412 1.431 54.230 o
5 -4 -5 39.768 39.103 1.437 47.134 o
5 -4 -4 60.482 61.060 1.524 36.937 o
5 -4 -3 108.403 109.019 2.071 17.117 o
5 -4 -2 1.516 1.262 0.601 307.237 o
5 -4 -1 6.592 6.240 0.599 303.325 o
5 -3 -8 41.258 39.728 2.218 21.261 o
5 -3 -7 56.932 57.770 2.476 16.487 o
5 -3 -6 37.786 38.500 2.139 22.943 o
5 -3 -5 19.102 19.351 1.980 27.877 o
5 -3 -4 69.097 67.830 1.536 34.296 o
5 -3 -3 24.303 23.309 1.088 86.059 o
5 -3 -2 14.937 14.549 0.902 130.078 o
5 -3 -1 155.568 156.517 2.091 12.476 o
5 -2 -8 24.387 23.418 1.993 27.248 o
5 -2 -7 32.326 34.681 2.076 24.623 o
5 -2 -6 29.577 28.561 1.943 28.242 o
5 -2 -5 13.112 11.825 0.994 109.267 o
5 -2 -4 24.761 24.966 1.022 95.861 o
5 -2 -3 47.745 46.256 1.346 49.869 o
5 -2 -2 140.219 139.849 1.919 15.129 o
5 -2 -1 17.519 16.576 1.126 84.074 o
5 -1 -8 17.864 15.846 1.590 43.046 o
5 -1 -7 18.921 20.264 1.689 38.039 o
5 -1 -6 84.378 79.997 3.799 7.072 o
5 -1 -5 0.725 0.775 1.217 75.001 o
5 -1 -4 45.561 46.101 1.661 35.290 o
5 -1 -3 115.355 115.563 1.704 20.621 o
5 -1 -2 45.510 46.869 1.138 65.785 o
5 -1 -1 140.641 139.523 2.013 14.384 o
5 0 0 15.388 16.670 0.863 140.579 o
5 0 1 0.486 -0.046 0.381 767.330 o
5 0 2 31.825 30.615 1.023 90.322 o
5 0 3 64.344 66.437 1.355 42.327 o
5 0 4 11.491 13.651 0.851 147.665 o
5 0 5 60.864 63.179 1.710 30.602 o
5 0 6 58.901 58.580 2.523 15.853 o
5 0 7 77.106 74.703 2.859 12.003 o
5 1 0 131.263 133.043 1.745 17.661 o
5 1 1 1.944 2.279 0.468 504.595 o
5 1 2 11.238 12.121 0.707 212.059 o
5 1 3 9.609 9.144 0.710 213.246 o
5 1 4 0.892 1.192 1.002 110.698 o
5 1 5 11.777 11.907 0.929 125.032 o
5 1 6 5.597 6.301 0.843 155.085 o
5 1 7 14.471 17.188 1.787 34.341 o
5 2 0 25.294 27.612 1.093 84.170 o
5 2 1 27.095 27.764 0.925 111.664 o
5 2 2 39.011 41.183 1.189 65.083 o
5 2 3 35.578 37.311 1.194 66.580 o
5 2 4 69.642 72.870 1.674 29.762 o
5 2 5 25.077 26.959 1.290 62.150 o
5 2 6 17.683 15.837 1.122 84.691 o
5 2 7 62.412 63.389 2.727 13.606 o
5 3 0 0.070 0.012 0.408 668.675 o
5 3 1 78.126 81.503 1.419 34.894 o
5 3 2 64.847 68.389 1.374 41.127 o
5 3 3 5.906 5.981 0.685 233.392 o
5 3 4 18.176 19.114 1.240 69.444 o
5 3 5 23.936 25.257 1.279 63.590 o
5 3 6 15.814 16.845 1.142 82.215 o
5 3 7 38.035 41.006 2.294 20.032 o
5 4 0 11.620 12.920 0.757 185.425 o
5 4 1 67.923 69.129 1.480 36.294 o
5 4 2 143.551 143.939 3.905 5.819 o
5 4 3 58.387 55.864 1.556 36.568 o
5 4 4 41.361 41.658 1.849 29.722 o
5 4 5 11.302 11.553 0.967 115.895 o
5 4 6 5.243 6.415 0.865 147.257 o
5 4 7 9.699 9.529 1.412 55.279 o
5 5 0 144.812 146.789 2.252 12.317 o
5 5 1 50.572 52.045 1.453 42.759 o
5 5 2 138.301 138.683 2.639 10.540 o
5 5 3 26.707 29.214 1.482 47.529 o
5 5 4 21.716 24.177 1.969 27.991 o
5 5 5 10.662 8.968 0.867 144.249 o
5 5 6 1.737 0.750 0.915 132.827 o
5 5 7 16.091 17.177 1.732 36.419 o
5 6 0 59.804 59.675 1.505 37.915 o
5 6 1 27.116 27.715 1.299 60.883 o
5 6 2 37.452 40.316 1.549 41.555 o
5 6 3 156.508 163.770 3.358 6.950 o
5 6 4 5.240 5.097 0.817 165.097 o
5 6 5 8.142 8.894 0.910 132.208 o
5 6 6 5.903 4.880 0.932 127.078 o
5 6 7 11.111 14.138 1.709 37.701 o
5 7 0 17.407 16.409 1.086 90.124 o
5 7 1 67.785 67.466 2.507 15.569 o
5 7 2 7.716 8.993 0.925 128.041 o
5 7 3 3.829 4.276 1.130 86.840 o
5 7 4 4.790 4.867 0.909 133.695 o
5 7 5 7.574 8.994 1.422 54.668 o
5 7 6 9.734 12.120 1.295 65.490 o
5 8 0 0.955 0.445 0.523 406.619 o
5 8 1 0.303 0.127 0.562 351.643 o
5 8 2 5.177 2.625 0.944 124.205 o
5 8 3 3.470 4.490 0.799 173.421 o
5 8 4 50.059 52.080 3.190 10.432 o
5 8 5 3.763 3.554 0.807 169.860 o
5 8 6 42.042 39.561 2.355 18.961 o
5 9 0 4.904 5.883 0.778 181.915 o
5 9 1 2.368 2.170 0.660 254.464 o
5 9 2 45.974 48.691 1.733 32.567 o
5 9 3 33.339 36.287 1.613 39.382 o
5 9 4 1.091 1.481 0.714 217.932 o
5 9 5 56.892 55.483 2.047 23.231 o
5 9 6 75.839 74.528 2.990 11.111 o
5 10 0 17.541 18.400 1.156 79.669 o
5 10 1 30.886 31.504 1.660 37.861 o
5 10 2 7.160 7.451 0.932 126.616 o
5 10 3 6.485 7.912 0.988 112.738 o
5 10 4 9.316 9.214 1.396 56.603 o
5 10 5 26.591 29.948 1.688 37.134 o
5 10 6 21.702 20.269 2.681 15.290 o
5 11 0 27.157 28.246 2.295 20.557 o
5 11 1 14.866 14.735 1.138 83.149 o
5 11 2 66.581 69.170 2.066 21.712 o
5 11 3 9.234 8.268 0.989 112.002 o
5 11 4 3.328 3.023 0.828 161.731 o
5 11 5 14.867 12.853 1.055 96.665 o
5 12 0 0.063 -0.046 0.564 349.163 o
5 12 1 43.209 43.442 1.700 34.291 o
5 12 2 2.929 2.625 0.734 205.899 o
5 12 3 38.238 41.924 1.781 32.085 o
5 12 4 0.496 1.201 0.752 196.536 o
5 12 5 5.250 4.257 0.981 115.041 o
5 13 0 13.561 13.988 1.145 82.615 o
5 13 1 2.309 2.828 0.729 208.599 o
5 13 2 25.978 27.693 1.620 40.338 o
5 13 3 36.429 37.217 1.764 33.058 o
5 13 4 6.402 5.515 0.981 114.769 o
5 14 0 12.075 11.554 1.078 93.469 o
5 14 1 69.805 71.267 3.563 8.163 o
5 14 2 75.651 74.963 2.265 17.952 o
5 14 3 19.707 18.278 1.418 53.463 o
5 15 0 8.691 8.888 1.023 104.795 o
5 15 1 4.177 2.983 0.828 161.620 o
5 15 2 20.210 19.717 1.410 53.862 o
5 16 0 11.611 10.716 1.087 92.128 o
5 16 1 30.442 33.001 1.783 33.077 o
6 -9 -1 25.079 21.639 2.919 12.883 o
6 -8 -2 1.233 0.506 0.703 224.673 o
6 -8 -1 3.988 2.217 0.808 169.744 o
6 -7 -3 13.103 10.522 0.932 124.083 o
6 -7 -2 33.929 34.251 1.624 38.965 o
6 -7 -1 25.584 27.245 1.554 43.738 o
6 -6 -4 14.991 15.000 1.226 71.893 o
6 -6 -3 3.382 2.536 0.725 210.686 o
6 -6 -2 5.660 5.401 0.871 145.478 o
6 -6 -1 0.080 -0.568 0.753 195.966 o
6 -5 -4 0.354 0.872 0.946 124.090 o
6 -5 -3 16.287 13.861 1.150 81.257 o
6 -5 -2 17.493 15.252 1.437 52.471 o
6 -5 -1 5.033 7.280 0.963 119.145 o
6 -4 -4 9.182 11.014 1.238 71.691 o
6 -4 -3 9.562 10.716 1.269 68.241 o
6 -4 -2 9.249 9.915 0.985 112.635 o
6 -4 -1 3.051 3.786 1.333 62.480 o
6 -3 -5 0.340 0.240 0.746 199.773 o
6 -3 -4 15.591 18.805 1.481 49.528 o
6 -3 -3 5.883 5.129 1.064 97.706 o
6 -3 -2 20.766 22.271 1.327 60.235 o
6 -3 -1 16.442 17.023 1.227 71.323 o
6 -2 -5 14.736 14.119 1.280 66.271 o
6 -2 -4 9.382 11.316 2.207 22.737 o
6 -2 -3 2.863 3.988 1.651 40.760 o
6 -2 -2 54.714 56.738 2.075 22.785 o
6 -2 -1 64.090 70.027 2.015 22.789 o
6 -1 -5 25.881 28.617 1.647 39.039 o
6 -1 -4 36.306 35.835 1.819 31.298 o
6 -1 -3 89.982 92.261 5.415 3.602 o
6 -1 -2 61.618 62.164 2.550 15.407 o
6 -1 -1 56.222 58.015 1.859 27.383 o
6 0 0 0.903 -1.408 0.928 128.995 o
6 0 1 33.829 36.098 2.218 21.611 o
6 0 2 19.987 20.959 1.476 49.291 o
6 0 3 68.297 72.992 2.309 17.798 o
6 1 0 19.255 17.878 1.249 68.393 o
6 1 1 20.168 21.566 1.404 54.215 o
6 1 2 20.934 20.334 1.418 53.192 o
6 1 3 4.025 3.958 0.985 114.278 o
6 2 0 61.232 61.882 1.969 24.266 o
6 2 1 11.991 15.579 1.230 71.967 o
6 2 2 24.031 22.757 1.738 35.558 o
6 2 3 82.269 86.718 2.949 11.108 o
6 3 0 92.780 97.956 2.404 14.926 o
6 3 1 67.101 69.842 2.819 12.617 o
6 3 2 42.008 44.770 1.873 28.851 o
6 3 3 32.867 31.985 1.757 33.842 o
6 4 0 27.516 27.249 1.510 45.907 o
6 4 1 3.234 3.499 0.853 152.455 o
6 4 2 15.695 17.952 1.372 57.516 o
6 4 3 28.278 28.358 1.507 45.938 o
6 5 0 18.409 17.753 1.356 58.451 o
6 5 1 24.832 26.928 1.347 57.389 o
6 5 2 35.787 37.727 1.888 29.141 o
6 5 3 27.938 27.481 1.674 37.743 o
6 6 0 2.234 1.791 0.687 235.166 o
6 6 1 20.025 20.604 1.210 72.201 o
6 6 2 19.155 20.106 1.481 49.116 o
6 7 0 0.129 0.214 0.627 282.975 o
6 7 1 6.714 7.958 0.992 111.906 o
6 7 2 17.997 19.320 1.223 71.261 o
6 8 0 2.301 1.641 0.704 223.735 o
6 8 1 0.964 1.992 0.755 194.864 o

_iucr_refine_instructions_details
;
TITL rds308_0m in P2(1)
CELL 0.71073 4.3927 18.3193 9.2635 90 93.409 90
ZERR 4 0.0003 0.0015 0.0007 0 0.004 0
LATT -1
SYMM -X,0.5+Y,-Z
SFAC C H N O
UNIT 28 36 4 12

L.S. 11
PLAN  -4 0 0
SIZE 0.172 0.23 0.639
TEMP -173.14
HTAB N2 O6
HTAB N2 O3
HTAB N1 O6
HTAB N1 O3
CONF
HTAB 
BOND $H
acta 
fmap 2
MORE -1
WGHT 0.013666 0
FVAR 1.044654
REM <olex2.extras>
REM <HklSrc "%.\\I.hkl">
REM </olex2.extras>

O1    4     0.61548  0.53929  0.96434  11.00000  0.02378  0.01672  0.01766 =
 0.00249  0.00178 -0.00722 
O2    4     0.08784  0.44849  1.17068  11.00000  0.02000  0.01243  0.01487 =
 -0.00107  0.00550 -0.00058 
O3    4     0.32785  0.29261  0.87340  11.00000  0.02444  0.01769  0.01948 =
 -0.00457  0.00926 -0.00312 
N1    3     0.38124  0.42707  0.98737  11.00000  0.01622  0.01225  0.01166 =
 0.00021  0.00225 -0.00163 
H1A   2     0.47862  0.39762  0.90985  11.00000  0.03272  0.01440  0.03732 =
 -0.00856  0.01273 -0.01327 
C1    1     0.24179  0.51693  1.14408  11.00000  0.01637  0.01156  0.01729 =
 -0.00092  0.00095  0.00044 
H1    2     0.06649  0.55542  1.10565  11.00000  0.02005  0.01830  0.03876 =
 -0.00565 -0.00140  0.00769 
C2    1     0.44139  0.49856  1.02112  11.00000  0.01582  0.01196  0.01258 =
 0.00181 -0.00067 -0.00215 
C3    1     0.16819  0.39843  1.07321  11.00000  0.01507  0.01048  0.01173 =
 0.00149  0.00163  0.00037 
C4    1     0.04322  0.33054  1.06633  11.00000  0.01757  0.01094  0.01297 =
 0.00126  0.00388 -0.00079 
H4    2    -0.13230  0.31839  1.13803  11.00000  0.02858  0.02357  0.03742 =
 0.00492  0.00805 -0.00824 
C5    1     0.12837  0.27904  0.95785  11.00000  0.01782  0.01092  0.01453 =
 0.00041  0.00287 -0.00033 
C6    1    -0.02795  0.20588  0.95102  11.00000  0.02451  0.01150  0.02500 =
 -0.00088  0.00356 -0.00171 
H6A   2    -0.05032  0.18717  0.84316  11.00000  0.13587  0.04934  0.03053 =
 -0.00555  0.00048 -0.05352 
H6B   2     0.10339  0.16674  1.00661  11.00000  0.07075  0.02269  0.15241 =
 0.02642 -0.04130 -0.00374 
H6C   2    -0.24281  0.20805  0.98872  11.00000  0.04620  0.03757  0.18059 =
 -0.03417  0.05453 -0.01602 
C7    1     0.41808  0.54399  1.27857  11.00000  0.02687  0.02367  0.01836 =
 -0.00713  0.00189 -0.00388 
H7A   2     0.26242  0.55927  1.35846  11.00000  0.04851  0.05355  0.03971 =
 -0.01877  0.01500 -0.01464 
H7B   2     0.57691  0.50272  1.31944  11.00000  0.04744  0.04300  0.04018 =
 -0.00692 -0.01629  0.01035 
H7C   2     0.54843  0.59212  1.25064  11.00000  0.04404  0.03690  0.04351 =
 -0.01097  0.00479 -0.01870 

O4    4     0.13558  0.17773  0.57764  11.00000  0.02144  0.02151  0.01750 =
 0.00200  0.00253 -0.00526 
O5    4     0.59983  0.27595  0.35184  11.00000  0.02478  0.02081  0.01266 =
 0.00110  0.00459 -0.00260 
O6    4     0.73040  0.38806  0.74264  11.00000  0.02492  0.02362  0.01664 =
 -0.00227  0.00615 -0.00399 
N2    3     0.47097  0.27549  0.58086  11.00000  0.01432  0.01533  0.01293 =
 0.00115  0.00260  0.00096 
H2    2     0.46168  0.29229  0.68611  11.00000  0.04372  0.01190  0.02278 =
 -0.00345  0.00763  0.00435 
C8    1     0.38603  0.21654  0.36231  11.00000  0.01879  0.02211  0.01288 =
 0.00055 -0.00031 -0.00164 
H8    2     0.18375  0.22888  0.29559  11.00000  0.03531  0.03777  0.02355 =
 0.00126 -0.01048 -0.00784 
C9    1     0.30745  0.21845  0.51967  11.00000  0.01498  0.01711  0.01349 =
 0.00160  0.00092 -0.00015 
C10   1     0.63664  0.31023  0.48076  11.00000  0.01467  0.01470  0.01336 =
 0.00181  0.00270  0.00187 
C11   1     0.81570  0.37046  0.49716  11.00000  0.01736  0.01575  0.01648 =
 0.00241  0.00414 -0.00004 
H11   2     0.92725  0.39026  0.40595  11.00000  0.04440  0.03668  0.02218 =
 0.00121  0.01644 -0.01107 
C12   1     0.85178  0.40885  0.63360  11.00000  0.01416  0.01493  0.01676 =
 0.00148  0.00183  0.00097 
C13   1     1.04300  0.47704  0.63740  11.00000  0.02187  0.01774  0.02726 =
 0.00222 -0.00121 -0.00293 
H13A  2     1.03018  0.50348  0.73942  11.00000  0.10733  0.04769  0.01582 =
 0.00213 -0.01329 -0.04432 
H13B  2     1.26971  0.46204  0.61989  11.00000  0.02184  0.05025  0.09272 =
 -0.01627  0.02091  0.00811 
H13C  2     0.96081  0.51400  0.55506  11.00000  0.07305  0.02506  0.05272 =
 0.01098 -0.02044 -0.00087 
C14   1     0.52887  0.14519  0.31982  11.00000  0.02845  0.02287  0.02251 =
 -0.00804  0.00505 -0.00485 
H14A  2     0.59383  0.14664  0.21064  11.00000  0.07967  0.06568  0.02869 =
 -0.01749  0.02648 -0.01951 
H14B  2     0.72671  0.13349  0.38873  11.00000  0.03214  0.03568  0.04239 =
 -0.00239 -0.01700  0.00784 
H14C  2     0.35823  0.10290  0.32576  11.00000  0.02881  0.04242  0.06597 =
 -0.03290  0.01129 -0.01629 
HKLF 4

END
Q2 1 1 0.430556 0.638889 11 0.05 0.1
Q3 1 0.6 0.402778 0.722222 11 0.05 0.09
Q1 1 0.733333 0.25 0.388889 11 0.05 0.1
Q4 1 0.266667 0.277778 0.611111 11 0.05 0.09
Q5 1 0.4 0.263889 0.333333 11 0.05 0.09

  REM The information below was added by Olex2.
  REM
  REM R1 = 0.0153 for 4595 Fo > 4sig(Fo) and 0.0169 for all 4784 data
  REM 361 parameters refined using 1 restraints
  REM Highest difference peak 0.0998, deepest hole -0.0904
  REM Mean Shift 0.0000, Max Shift 0.0004.

  REM +++ Tabular Listing of Refinement Information +++
  REM R1_all = 0.0169
  REM R1_gt = 0.0153
  REM wR_ref = 0.0296
  REM GOOF = 1.1077
  REM Shift_max = 0.0004
  REM Shift_mean = 0.0000
  REM Reflections_all = 4784
  REM Reflections_gt = 4595
  REM Parameters = 361
  REM Hole = -0.0904
  REM Peak = 0.0998
  REM Flack = 0.5(5)

  
;
_olex2_submission_special_instructions  'No special instructions were received'
