# Supplementary material for: Fragmentation and transferability in Hirshfeld atom refinement
Source: IUCrJ. 2022 Feb 26;9(Pt 2):298–315. doi: 10.1107/S2052252522000690 (PMC8895009; doi:10.1107/S2052252522000690)
Supplement: Supplementary file 2 [file m-09-00298-sup2.zip › cif/transferable_atomic_densities/SIBFAN_no_mm.cif]

data_SIBFAN_no_mm
_audit_creation_date               2021-06-17
_audit_creation_method
;
Olex2 1.3
(compiled 2020.07.31 svn.rc2a77460 for OlexSys, GUI svn.r6145)
;
_audit_contact_author_address      ?
_audit_contact_author_email        ?
_audit_contact_author_name         ''
_audit_contact_author_phone        ?
_publ_contact_author_id_orcid      ?
_publ_section_references
;
Bourhis, L.J., Dolomanov, O.V., Gildea, R.J., Howard, J.A.K., Puschmann, H.
 (2015). Acta Cryst. A71, 59-75.

Dolomanov, O.V., Bourhis, L.J., Gildea, R.J, Howard, J.A.K. & Puschmann, H.
 (2009), J. Appl. Cryst. 42, 339-341.
;
_chemical_formula_moiety           'C7 H9 N O3'
_chemical_formula_sum              'C7 H9 N O3'
_chemical_formula_weight           155.154
_chemical_absolute_configuration   unk
loop_
  _atom_type_symbol
  _atom_type_scat_dispersion_real
  _atom_type_scat_dispersion_imag
  _atom_type_scat_Cromer_Mann_a1
  _atom_type_scat_Cromer_Mann_a2
  _atom_type_scat_Cromer_Mann_a3
  _atom_type_scat_Cromer_Mann_a4
  _atom_type_scat_Cromer_Mann_b1
  _atom_type_scat_Cromer_Mann_b2
  _atom_type_scat_Cromer_Mann_b3
  _atom_type_scat_Cromer_Mann_b4
  _atom_type_scat_Cromer_Mann_c
  _atom_type_scat_source
  _atom_type_scat_dispersion_source
 H 0.00000 0.00000 0.49300 0.32291 0.14019 0.04081 10.51090 26.12570 3.14236
 57.79970 0.0030380000826
 'International Tables Volume C Table 6.1.1.4 (pp. 500-502)'
 'Henke, Gullikson and Davis, At. Data and Nucl. Data Tables, 1993, 54, 2'
 C 0.00347 0.00161 2.31000 1.02000 1.58860 0.86500 20.84390 10.20750 0.56870
 51.65120 0.215599998832
 'International Tables Volume C Table 6.1.1.4 (pp. 500-502)'
 'Henke, Gullikson and Davis, At. Data and Nucl. Data Tables, 1993, 54, 2'
 O 0.01158 0.00611 3.04850 2.28680 1.54630 0.86700 13.27710 5.70110 0.32390
 32.90890 0.250800013542
 'International Tables Volume C Table 6.1.1.4 (pp. 500-502)'
 'Henke, Gullikson and Davis, At. Data and Nucl. Data Tables, 1993, 54, 2'
 N 0.00653 0.00323 12.21260 3.13220 2.01250 1.16630 0.00570 9.89330 28.99750
 0.58260 -11.5290002823
 'International Tables Volume C Table 6.1.1.4 (pp. 500-502)'
 'Henke, Gullikson and Davis, At. Data and Nucl. Data Tables, 1993, 54, 2'

_space_group_crystal_system        'monoclinic'
_space_group_IT_number             4
_space_group_name_H-M_alt          'P 1 21 1'
_space_group_name_Hall             ' P 2yb'
loop_
  _space_group_symop_id
  _space_group_symop_operation_xyz
 1 x,y,z
 2 -x,y+1/2,-z

_symmetry_Int_Tables_number        4
_cell_length_a                     4.3927(3)
_cell_length_b                     18.3193(15)
_cell_length_c                     9.2635(7)
_cell_angle_alpha                  90
_cell_angle_beta                   93.409(4)
_cell_angle_gamma                  90
_cell_volume                       744.13(10)
_cell_formula_units_Z              4
_cell_measurement_temperature    173(2)
_cell_measurement_reflns_used    598
_cell_measurement_theta_min      4.5480
_cell_measurement_theta_max      22.7160
_exptl_crystal_description       block
_exptl_crystal_colour            blue
_exptl_absorpt_coefficient_mu      0.109
_exptl_crystal_density_diffrn      1.385
_exptl_crystal_F_000               328.208
_exptl_crystal_size_max            0.639
_exptl_crystal_size_mid            0.23
_exptl_crystal_size_min            0.172
_diffrn_measurement_device_type  'Xcalibur, Sapphire3'
_diffrn_reflns_av_R_equivalents    0.0176
_diffrn_reflns_av_unetI/netI       0.0159
_diffrn_reflns_Laue_measured_fraction_full  1.0000
_diffrn_reflns_Laue_measured_fraction_max  1.0000
_diffrn_reflns_limit_h_max         6
_diffrn_reflns_limit_h_min         -5
_diffrn_reflns_limit_k_max         26
_diffrn_reflns_limit_k_min         -26
_diffrn_reflns_limit_l_max         11
_diffrn_reflns_limit_l_min         -13
_diffrn_reflns_number              20916
_diffrn_reflns_point_group_measured_fraction_full  0.9993
_diffrn_reflns_point_group_measured_fraction_max  0.9990
_diffrn_reflns_theta_full          25.2417
_diffrn_reflns_theta_max           31.07
_diffrn_reflns_theta_min           2.20
_diffrn_ambient_temperature      173(2)
_diffrn_measured_fraction_theta_full  1.0000
_diffrn_measured_fraction_theta_max  1.0000
_diffrn_radiation_type             'Mo K\a'
_diffrn_radiation_wavelength       0.71073
_reflns_Friedel_coverage           0.998
_reflns_limit_h_max                6
_reflns_limit_h_min                -6
_reflns_limit_k_max                26
_reflns_limit_k_min                -26
_reflns_limit_l_max                13
_reflns_limit_l_min                -13
_reflns_number_gt                  4595
_reflns_number_total               4784
_reflns_threshold_expression       I>=2u(I)
_computing_molecular_graphics      'Olex2 1.3 (Dolomanov et al., 2009)'
_computing_publication_material    'Olex2 1.3 (Dolomanov et al., 2009)'
_computing_structure_refinement    'olex2.refine 1.3 (Bourhis et al., 2015)'
_refine_diff_density_max           0.1000
_refine_diff_density_min           -0.0701
_refine_diff_density_rms           0.0216
_refine_ls_abs_structure_details  
 'Flack, H. D. (1983). Acta Cryst. A39, 876-881.'
_refine_ls_abs_structure_Flack     0.5(5)
_refine_ls_d_res_high              0.6886
_refine_ls_d_res_low               9.2471
_refine_ls_goodness_of_fit_ref     1.1134
_refine_ls_hydrogen_treatment      refall
_refine_ls_matrix_type             full
_refine_ls_number_constraints      0
_refine_ls_number_parameters       361
_refine_ls_number_reflns           4784
_refine_ls_number_restraints       1
_refine_ls_R_factor_all            0.0169
_refine_ls_R_factor_gt             0.0152
_refine_ls_restrained_S_all        1.1134
_refine_ls_shift/su_max            0.0004
_refine_ls_shift/su_mean           0.0001
_refine_ls_structure_factor_coef   Fsqd
_refine_ls_weighting_details      
 'w=1/[\s^2^(Fo^2^)+(0.0134P)^2^] where P=(Fo^2^+2Fc^2^)/3'
_refine_ls_weighting_scheme        calc
_refine_ls_wR_factor_gt            0.0289
_refine_ls_wR_factor_ref           0.0294
_olex2_refinement_description
;
;
loop_
  _atom_site_label
  _atom_site_type_symbol
  _atom_site_fract_x
  _atom_site_fract_y
  _atom_site_fract_z
  _atom_site_U_iso_or_equiv
  _atom_site_adp_type
  _atom_site_occupancy
  _atom_site_refinement_flags_posn
 O1 O 0.61546(9) 0.539281(19) 0.96436(4) 0.01936(7) Uani 1.000000 .
 O2 O 0.08787(8) 0.448489(17) 1.17069(4) 0.01558(7) Uani 1.000000 .
 O3 O 0.32785(8) 0.292607(18) 0.87339(4) 0.02024(8) Uani 1.000000 .
 N1 N 0.38122(9) 0.42706(2) 0.98735(5) 0.01334(8) Uani 1.000000 .
 H1A H 0.4784(18) 0.3978(4) 0.9106(9) 0.030(2) Uani 1.000000 .
 C1 C 0.24172(11) 0.51694(3) 1.14409(5) 0.01511(9) Uani 1.000000 .
 H1 H 0.0677(15) 0.5556(4) 1.1062(8) 0.0270(18) Uani 1.000000 .
 C2 C 0.44134(10) 0.49856(2) 1.02110(5) 0.01356(9) Uani 1.000000 .
 C3 C 0.16823(10) 0.39844(2) 1.07321(5) 0.01240(8) Uani 1.000000 .
 C4 C 0.04323(11) 0.33053(2) 1.06633(5) 0.01372(9) Uani 1.000000 .
 H4 H -0.1308(17) 0.3185(4) 1.1382(8) 0.0305(18) Uani 1.000000 .
 C5 C 0.12835(11) 0.27904(2) 0.95785(5) 0.01437(9) Uani 1.000000 .
 C6 C -0.02797(13) 0.20589(3) 0.95099(7) 0.02026(10) Uani 1.000000 .
 H6A H -0.050(3) 0.1877(5) 0.8434(10) 0.074(4) Uani 1.000000 .
 H6B H 0.104(2) 0.1671(5) 1.0072(15) 0.083(4) Uani 1.000000 .
 H6C H -0.243(2) 0.2081(5) 0.9892(14) 0.084(4) Uani 1.000000 .
 C7 C 0.41810(14) 0.54400(3) 1.27855(6) 0.02300(11) Uani 1.000000 .
 H7A H 0.261(2) 0.5592(5) 1.3579(9) 0.047(2) Uani 1.000000 .
 H7B H 0.578(2) 0.5026(5) 1.3191(9) 0.044(2) Uani 1.000000 .
 H7C H 0.546(2) 0.5923(4) 1.2501(9) 0.043(2) Uani 1.000000 .
 O4 O 0.13563(8) 0.177727(19) 0.57761(4) 0.02008(8) Uani 1.000000 .
 O5 O 0.59986(8) 0.27595(2) 0.35186(4) 0.01930(7) Uani 1.000000 .
 O6 O 0.73039(8) 0.38806(2) 0.74265(4) 0.02156(8) Uani 1.000000 .
 N2 N 0.47094(9) 0.27549(2) 0.58087(5) 0.01412(8) Uani 1.000000 .
 H2 H 0.4644(19) 0.2922(4) 0.6853(9) 0.027(2) Uani 1.000000 .
 C8 C 0.38600(12) 0.21654(3) 0.36227(6) 0.01799(10) Uani 1.000000 .
 H8 H 0.1840(17) 0.2289(4) 0.2959(8) 0.035(2) Uani 1.000000 .
 C9 C 0.30750(11) 0.21846(3) 0.51966(5) 0.01521(9) Uani 1.000000 .
 C10 C 0.63662(10) 0.31021(3) 0.48078(5) 0.01421(9) Uani 1.000000 .
 C11 C 0.81569(11) 0.37045(3) 0.49714(6) 0.01638(9) Uani 1.000000 .
 H11 H 0.9281(17) 0.3904(5) 0.4062(8) 0.035(2) Uani 1.000000 .
 C12 C 0.85184(10) 0.40885(2) 0.63359(5) 0.01530(9) Uani 1.000000 .
 C13 C 1.04292(13) 0.47704(3) 0.63721(8) 0.02235(11) Uani 1.000000 .
 H13A H 1.021(3) 0.5051(5) 0.7363(10) 0.068(3) Uani 1.000000 .
 H13B H 1.273(2) 0.4621(5) 0.6261(13) 0.065(3) Uani 1.000000 .
 H13C H 0.972(2) 0.5134(5) 0.5519(10) 0.061(3) Uani 1.000000 .
 C14 C 0.52880(14) 0.14518(3) 0.31980(7) 0.02452(11) Uani 1.000000 .
 H14A H 0.590(2) 0.1462(5) 0.2099(9) 0.058(3) Uani 1.000000 .
 H14B H 0.7292(17) 0.1337(4) 0.3880(9) 0.038(2) Uani 1.000000 .
 H14C H 0.3592(18) 0.1030(5) 0.3275(10) 0.047(2) Uani 1.000000 .

loop_
  _atom_site_aniso_label
  _atom_site_aniso_U_11
  _atom_site_aniso_U_22
  _atom_site_aniso_U_33
  _atom_site_aniso_U_12
  _atom_site_aniso_U_13
  _atom_site_aniso_U_23
 O1 0.02390(18) 0.01665(16) 0.01761(19) -0.00721(13) 0.00190(14) 0.00241(13)
 O2 0.01996(16) 0.01245(15) 0.01486(17) -0.00058(12) 0.00539(13) -0.00108(12)
 O3 0.02447(17) 0.01764(17) 0.01958(19) -0.00325(14) 0.00938(15) -0.00470(14)
 N1 0.01616(18) 0.01229(17) 0.01173(19) -0.00165(15) 0.00217(14) 0.00027(15)
 H1A 0.038(5) 0.015(5) 0.038(5) -0.013(4) 0.015(4) -0.007(4)
 C1 0.0164(2) 0.01150(19) 0.0174(2) 0.00035(17) 0.00100(17) -0.00098(17)
 H1 0.021(4) 0.019(4) 0.040(5) 0.008(3) -0.001(3) -0.006(4)
 C2 0.0158(2) 0.01205(19) 0.0127(2) -0.00211(16) -0.00076(17) 0.00193(16)
 C3 0.01510(19) 0.01050(18) 0.0117(2) 0.00034(15) 0.00154(16) 0.00147(16)
 C4 0.0177(2) 0.01092(19) 0.0129(2) -0.00070(17) 0.00392(17) 0.00134(16)
 H4 0.031(4) 0.025(4) 0.036(5) -0.007(4) 0.009(4) 0.006(4)
 C5 0.0178(2) 0.01094(19) 0.0146(2) -0.00035(16) 0.00285(17) 0.00045(17)
 C6 0.0246(3) 0.0115(2) 0.0249(3) -0.00168(19) 0.0036(2) -0.0008(2)
 H6A 0.144(11) 0.050(7) 0.028(6) -0.053(7) 0.004(6) -0.010(5)
 H6B 0.069(8) 0.021(5) 0.154(12) -0.002(5) -0.041(8) 0.025(6)
 H6C 0.045(6) 0.037(6) 0.174(12) -0.019(5) 0.053(7) -0.033(7)
 C7 0.0269(3) 0.0236(3) 0.0185(3) -0.0039(2) 0.0018(2) -0.0071(2)
 H7A 0.049(6) 0.054(6) 0.038(5) -0.013(5) 0.015(5) -0.018(5)
 H7B 0.049(5) 0.042(5) 0.039(5) 0.010(5) -0.014(4) -0.007(4)
 H7C 0.049(6) 0.035(5) 0.046(6) -0.020(5) 0.004(5) -0.011(4)
 O4 0.02150(18) 0.02152(17) 0.0174(2) -0.00541(14) 0.00261(14) 0.00191(14)
 O5 0.02484(17) 0.02079(17) 0.01268(16) -0.00259(14) 0.00460(13) 0.00112(14)
 O6 0.02503(18) 0.02371(18) 0.01654(18) -0.00413(15) 0.00631(14) -0.00234(14)
 N2 0.01421(17) 0.01528(18) 0.0131(2) 0.00106(14) 0.00254(15) 0.00126(17)
 H2 0.043(5) 0.014(4) 0.024(5) 0.005(4) 0.004(4) -0.002(4)
 C8 0.0187(2) 0.0222(2) 0.0129(2) -0.00173(18) -0.00016(19) 0.00054(19)
 H8 0.036(5) 0.038(5) 0.029(5) -0.007(4) -0.013(4) 0.002(4)
 C9 0.0149(2) 0.0171(2) 0.0136(2) -0.00011(16) 0.00086(17) 0.00166(18)
 C10 0.0146(2) 0.0148(2) 0.0135(2) 0.00189(16) 0.00266(17) 0.00189(17)
 C11 0.0173(2) 0.0158(2) 0.0165(2) -0.00002(17) 0.00410(18) 0.00243(18)
 H11 0.048(5) 0.036(5) 0.023(4) -0.010(4) 0.016(4) 0.002(4)
 C12 0.0143(2) 0.0148(2) 0.0168(2) 0.00099(17) 0.00198(17) 0.00161(17)
 C13 0.0218(3) 0.0175(2) 0.0274(3) -0.0030(2) -0.0011(2) 0.0020(2)
 H13A 0.127(10) 0.042(6) 0.031(6) -0.053(6) -0.006(6) 0.005(5)
 H13B 0.022(5) 0.048(6) 0.123(10) 0.003(4) 0.002(5) -0.015(6)
 H13C 0.089(7) 0.038(6) 0.055(7) -0.029(6) -0.017(6) 0.022(5)
 C14 0.0284(3) 0.0229(3) 0.0226(3) -0.0049(2) 0.0050(2) -0.0080(2)
 H14A 0.086(8) 0.067(7) 0.023(5) -0.023(6) 0.018(5) -0.019(5)
 H14B 0.029(5) 0.036(5) 0.046(5) 0.006(4) -0.016(4) -0.003(4)
 H14C 0.037(5) 0.038(5) 0.068(7) -0.017(4) 0.016(5) -0.027(5)

loop_
  _geom_bond_atom_site_label_1
  _geom_bond_atom_site_label_2
  _geom_bond_distance
  _geom_bond_site_symmetry_2
  _geom_bond_publ_flag
 O1 C2 1.2106(6) . ?
 O2 C1 1.4525(6) . ?
 O2 C3 1.3486(6) . ?
 O3 C5 1.2342(6) . ?
 N1 H1A 1.006(8) . ?
 N1 C2 1.3688(6) . ?
 N1 C3 1.3680(6) . ?
 C1 H1 1.085(6) . ?
 C1 C2 1.5163(7) . ?
 C1 C7 1.5109(7) . ?
 C3 C4 1.3597(6) . ?
 C4 H4 1.066(7) . ?
 C4 C5 1.4437(7) . ?
 C5 C6 1.5054(7) . ?
 C6 H6A 1.050(9) . ?
 C6 H6B 1.037(9) . ?
 C6 H6C 1.029(9) . ?
 C7 H7A 1.074(9) . ?
 C7 H7B 1.085(8) . ?
 C7 H7C 1.090(8) . ?
 O4 C9 1.2096(6) . ?
 O5 C8 1.4447(6) . ?
 O5 C10 1.3504(6) . ?
 O6 C12 1.2306(6) . ?
 N2 H2 1.017(8) . ?
 N2 C9 1.3713(6) . ?
 N2 C10 1.3690(6) . ?
 C8 H8 1.073(7) . ?
 C8 C9 1.5184(7) . ?
 C8 C14 1.5121(8) . ?
 C10 C11 1.3584(7) . ?
 C11 H11 1.066(7) . ?
 C11 C12 1.4470(7) . ?
 C12 C13 1.5044(7) . ?
 C13 H13A 1.062(10) . ?
 C13 H13B 1.059(9) . ?
 C13 H13C 1.066(9) . ?
 C14 H14A 1.069(8) . ?
 C14 H14B 1.073(7) . ?
 C14 H14C 1.079(8) . ?

loop_
  _geom_angle_atom_site_label_1
  _geom_angle_atom_site_label_2
  _geom_angle_atom_site_label_3
  _geom_angle
  _geom_angle_site_symmetry_1
  _geom_angle_site_symmetry_3
  _geom_angle_publ_flag
 C3 O2 C1 109.29(4) . . ?
 C2 N1 H1A 126.0(4) . . ?
 C3 N1 H1A 122.7(4) . . ?
 C3 N1 C2 111.30(4) . . ?
 H1 C1 O2 107.0(4) . . ?
 C2 C1 O2 103.38(4) . . ?
 C2 C1 H1 109.3(4) . . ?
 C7 C1 O2 111.37(4) . . ?
 C7 C1 H1 111.6(4) . . ?
 C7 C1 C2 113.65(4) . . ?
 N1 C2 O1 127.51(5) . . ?
 C1 C2 O1 126.72(4) . . ?
 C1 C2 N1 105.77(4) . . ?
 N1 C3 O2 110.13(4) . . ?
 C4 C3 O2 122.16(4) . . ?
 C4 C3 N1 127.71(4) . . ?
 H4 C4 C3 117.6(4) . . ?
 C5 C4 C3 120.65(4) . . ?
 C5 C4 H4 121.6(4) . . ?
 C4 C5 O3 122.19(4) . . ?
 C6 C5 O3 119.45(4) . . ?
 C6 C5 C4 118.34(4) . . ?
 H6A C6 C5 109.7(5) . . ?
 H6B C6 C5 110.5(5) . . ?
 H6B C6 H6A 106.0(9) . . ?
 H6C C6 C5 112.1(5) . . ?
 H6C C6 H6A 107.9(9) . . ?
 H6C C6 H6B 110.5(10) . . ?
 H7A C7 C1 109.3(5) . . ?
 H7B C7 C1 110.2(4) . . ?
 H7B C7 H7A 111.8(7) . . ?
 H7C C7 C1 108.3(4) . . ?
 H7C C7 H7A 108.5(6) . . ?
 H7C C7 H7B 108.6(6) . . ?
 C10 O5 C8 109.58(4) . . ?
 C9 N2 H2 125.4(5) . . ?
 C10 N2 H2 123.4(5) . . ?
 C10 N2 C9 111.12(4) . . ?
 H8 C8 O5 108.8(4) . . ?
 C9 C8 O5 103.44(4) . . ?
 C9 C8 H8 108.5(4) . . ?
 C14 C8 O5 110.64(4) . . ?
 C14 C8 H8 112.0(4) . . ?
 C14 C8 C9 113.03(5) . . ?
 N2 C9 O4 127.72(5) . . ?
 C8 C9 O4 126.53(5) . . ?
 C8 C9 N2 105.75(4) . . ?
 N2 C10 O5 110.03(4) . . ?
 C11 C10 O5 120.95(4) . . ?
 C11 C10 N2 129.02(5) . . ?
 H11 C11 C10 118.9(4) . . ?
 C12 C11 C10 121.67(5) . . ?
 C12 C11 H11 119.4(4) . . ?
 C11 C12 O6 122.43(4) . . ?
 C13 C12 O6 120.48(5) . . ?
 C13 C12 C11 117.08(5) . . ?
 H13A C13 C12 110.0(5) . . ?
 H13B C13 C12 108.5(5) . . ?
 H13B C13 H13A 110.2(9) . . ?
 H13C C13 C12 111.3(5) . . ?
 H13C C13 H13A 107.5(8) . . ?
 H13C C13 H13B 109.3(8) . . ?
 H14A C14 C8 111.4(6) . . ?
 H14B C14 C8 110.8(4) . . ?
 H14B C14 H14A 108.6(7) . . ?
 H14C C14 C8 107.7(4) . . ?
 H14C C14 H14A 106.8(7) . . ?
 H14C C14 H14B 111.5(7) . . ?

loop_
  _geom_hbond_atom_site_label_D
  _geom_hbond_atom_site_label_H
  _geom_hbond_atom_site_label_A
  _geom_hbond_distance_DH
  _geom_hbond_distance_HA
  _geom_hbond_distance_DA
  _geom_hbond_angle_DHA
  _geom_hbond_site_symmetry_A
 N2 H2 O3 1.017(8) 1.876(9) 2.8353(6) 156.0(7) .

loop_
  _geom_torsion_atom_site_label_1
  _geom_torsion_atom_site_label_2
  _geom_torsion_atom_site_label_3
  _geom_torsion_atom_site_label_4
  _geom_torsion
  _geom_torsion_site_symmetry_1
  _geom_torsion_site_symmetry_2
  _geom_torsion_site_symmetry_3
  _geom_torsion_site_symmetry_4
  _geom_torsion_publ_flag
 O1 C2 N1 C3 -179.18(5) . . . . ?
 O1 C2 C1 O2 -178.75(5) . . . . ?
 O1 C2 C1 C7 -57.88(5) . . . . ?
 O2 C1 C2 N1 1.80(4) . . . . ?
 O2 C3 N1 C2 -2.47(4) . . . . ?
 O2 C3 C4 C5 178.22(4) . . . . ?
 O3 C5 C4 C3 4.24(5) . . . . ?
 N1 C2 C1 C7 122.67(4) . . . . ?
 N1 C3 C4 C5 -0.93(5) . . . . ?
 C3 C4 C5 C6 -177.23(5) . . . . ?
 O4 C9 N2 C10 -178.77(5) . . . . ?
 O4 C9 C8 O5 -179.57(5) . . . . ?
 O4 C9 C8 C14 -59.87(6) . . . . ?
 O5 C8 C9 N2 0.47(4) . . . . ?
 O5 C10 N2 C9 -2.56(4) . . . . ?
 O5 C10 C11 C12 178.51(4) . . . . ?
 O6 C12 C11 C10 2.11(5) . . . . ?
 N2 C9 C8 C14 120.16(4) . . . . ?
 N2 C10 C11 C12 -0.96(6) . . . . ?
 C10 C11 C12 C13 -176.99(5) . . . . ?

loop_
  _refln_index_h
  _refln_index_k
  _refln_index_l
  _refln_F_squared_calc
  _refln_F_squared_meas
  _refln_F_squared_sigma
  _refln_F_squared_weight
  _refln_observed_status
-6 -8 -1 0.940 1.291 0.822 163.959 o
-6 -8 0 2.296 2.976 0.877 143.684 o
-6 -7 -2 17.988 17.425 1.958 28.458 o
-6 -7 -1 6.604 4.566 0.980 114.461 o
-6 -7 0 0.129 -0.910 0.658 255.451 o
-6 -6 -2 19.142 19.826 2.189 22.782 o
-6 -6 -1 20.187 17.076 1.446 51.345 o
-6 -6 0 2.222 2.265 0.797 174.253 o
-6 -5 -3 28.288 25.761 1.640 39.190 o
-6 -5 -2 35.622 37.486 1.846 30.379 o
-6 -5 -1 24.940 25.893 1.575 42.676 o
-6 -5 0 18.526 17.669 1.297 63.570 o
-6 -4 -3 28.069 30.114 1.716 35.773 o
-6 -4 -2 15.770 14.920 1.287 65.151 o
-6 -4 -1 3.254 2.830 0.831 159.967 o
-6 -4 0 27.173 29.481 1.937 28.432 o
-6 -3 -3 32.930 31.826 1.772 33.229 o
-6 -3 -2 41.755 46.215 1.933 27.174 o
-6 -3 -1 67.245 71.961 3.429 8.779 o
-6 -3 0 92.571 94.629 2.796 11.794 o
-6 -2 -3 82.059 85.560 2.475 15.012 o
-6 -2 -2 24.073 24.641 1.553 43.989 o
-6 -2 -1 11.830 13.271 1.238 70.936 o
-6 -2 0 60.975 61.549 2.219 19.777 o
-6 -1 -3 4.109 3.975 1.560 45.412 o
-6 -1 -2 21.142 19.752 1.413 53.405 o
-6 -1 -1 19.985 21.493 1.415 53.304 o
-6 -1 0 19.400 20.911 1.355 58.024 o
-6 0 1 7.387 8.377 0.931 126.111 o
-6 0 2 71.125 72.102 1.919 24.058 o
-6 0 3 17.072 18.693 1.461 50.572 o
-6 0 4 0.085 -0.766 1.529 47.380 o
-6 0 5 0.055 0.636 0.705 222.996 o
-6 1 1 56.528 57.599 2.619 14.873 o
-6 1 2 61.877 61.978 2.203 19.974 o
-6 1 3 90.306 92.013 4.302 5.536 o
-6 1 4 36.445 34.386 1.739 34.005 o
-6 1 5 25.875 23.469 2.804 13.878 o
-6 2 1 64.304 69.793 1.977 23.571 o
-6 2 2 54.671 58.282 1.789 29.418 o
-6 2 3 2.878 3.637 0.907 134.151 o
-6 2 4 9.587 9.358 1.094 91.272 o
-6 2 5 14.487 11.697 2.178 23.171 o
-6 3 1 16.383 15.542 1.190 75.695 o
-6 3 2 20.768 21.187 1.348 58.409 o
-6 3 3 5.872 4.101 0.974 116.036 o
-6 3 4 15.771 14.453 1.269 66.945 o
-6 3 5 0.336 -0.858 1.323 63.211 o
-6 4 1 3.069 1.171 0.750 196.384 o
-6 4 2 9.209 9.717 1.259 69.110 o
-6 4 3 9.576 9.129 1.173 79.591 o
-6 4 4 9.220 9.777 1.146 83.226 o
-6 5 1 5.114 4.689 0.821 163.094 o
-6 5 2 17.428 17.364 1.524 46.587 o
-6 5 3 16.262 15.494 3.061 11.757 o
-6 5 4 0.349 -0.510 0.714 216.905 o
-6 6 1 0.078 -0.042 0.591 316.587 o
-6 6 2 5.540 3.959 1.236 72.266 o
-6 6 3 3.343 2.921 1.055 99.391 o
-6 6 4 14.926 15.123 1.336 60.688 o
-6 7 1 25.556 27.484 1.427 51.266 o
-6 7 2 33.571 31.460 1.818 31.643 o
-6 7 3 13.349 15.162 1.687 38.435 o
-6 8 1 4.036 4.219 0.783 179.566 o
-6 8 2 1.211 1.676 0.829 161.032 o
-6 9 1 25.184 22.504 2.618 15.912 o
-5 -16 -1 30.560 29.154 2.250 21.195 o
-5 -16 0 11.613 12.662 1.143 83.074 o
-5 -15 -2 20.278 19.185 1.248 68.003 o
-5 -15 -1 4.239 3.316 0.793 175.443 o
-5 -15 0 8.784 8.845 0.951 120.582 o
-5 -14 -3 19.815 21.728 2.189 22.752 o
-5 -14 -2 75.956 75.901 2.267 17.920 o
-5 -14 -1 69.654 72.885 1.965 23.239 o
-5 -14 0 12.164 11.435 1.002 107.607 o
-5 -13 -4 6.330 5.664 1.242 71.427 o
-5 -13 -3 36.223 35.928 1.550 41.978 o
-5 -13 -2 25.858 25.607 1.661 38.472 o
-5 -13 -1 2.207 2.332 0.726 209.495 o
-5 -13 0 13.637 13.801 1.473 50.270 o
-5 -12 -5 5.235 5.580 1.302 65.123 o
-5 -12 -4 0.534 -0.304 0.878 143.484 o
-5 -12 -3 37.889 38.665 1.817 31.052 o
-5 -12 -2 3.023 3.510 0.768 187.193 o
-5 -12 -1 43.361 44.980 2.852 13.054 o
-5 -12 0 0.075 0.591 0.597 310.184 o
-5 -11 -5 14.779 15.385 1.695 38.011 o
-5 -11 -4 3.294 2.502 1.031 104.034 o
-5 -11 -3 9.219 8.966 1.064 96.534 o
-5 -11 -2 66.421 69.516 2.147 20.385 o
-5 -11 -1 14.897 12.679 1.093 89.975 o
-5 -11 0 26.848 30.484 2.256 21.160 o
-5 -10 -6 21.468 22.445 2.471 17.880 o
-5 -10 -5 26.499 32.058 2.878 13.134 o
-5 -10 -4 9.403 9.340 1.080 93.625 o
-5 -10 -3 6.660 6.918 0.968 117.174 o
-5 -10 -2 6.979 8.721 1.047 100.022 o
-5 -10 -1 31.123 32.651 1.600 40.402 o
-5 -10 0 17.410 19.127 1.795 33.738 o
-5 -9 -6 75.665 74.612 2.836 12.216 o
-5 -9 -5 56.547 56.373 2.512 16.079 o
-5 -9 -4 1.100 0.862 0.700 226.179 o
-5 -9 -3 33.107 33.839 1.632 38.649 o
-5 -9 -2 46.377 45.931 1.755 31.945 o
-5 -9 -1 2.314 0.849 0.704 223.197 o
-5 -9 0 4.812 4.930 0.811 167.160 o
-5 -8 -6 41.816 46.786 2.352 18.855 o
-5 -8 -5 3.846 2.915 0.991 112.433 o
-5 -8 -4 50.009 50.494 1.887 27.575 o
-5 -8 -3 3.377 3.534 0.796 174.081 o
-5 -8 -2 5.203 4.367 1.047 100.557 o
-5 -8 -1 0.311 0.121 0.595 312.540 o
-5 -8 0 0.968 1.134 0.656 257.495 o
-5 -7 -6 9.644 8.055 1.232 72.199 o
-5 -7 -5 7.564 8.234 1.053 98.788 o
-5 -7 -4 4.754 5.096 2.062 26.012 o
-5 -7 -3 3.809 4.330 0.709 218.708 o
-5 -7 -2 7.934 8.691 0.804 168.192 o
-5 -7 -1 67.465 66.763 2.425 16.531 o
-5 -7 0 17.588 17.967 1.159 79.150 o
-5 -6 -7 11.043 15.579 2.695 15.182 o
-5 -6 -6 5.885 3.306 1.019 106.122 o
-5 -6 -5 8.182 6.992 0.983 113.396 o
-5 -6 -4 5.293 5.550 0.904 134.700 o
-5 -6 -3 156.450 165.088 3.277 7.230 o
-5 -6 -2 37.324 38.714 1.358 52.709 o
-5 -6 -1 26.825 27.914 2.086 24.683 o
-5 -6 0 59.603 59.480 1.779 29.113 o
-5 -5 -7 16.033 16.238 2.792 14.119 o
-5 -5 -6 1.648 1.290 0.903 135.672 o
-5 -5 -5 10.584 10.947 1.079 93.402 o
-5 -5 -4 21.610 20.805 2.888 13.148 o
-5 -5 -3 26.995 27.589 2.165 22.963 o
-5 -5 -2 139.107 140.764 2.350 12.247 o
-5 -5 -1 50.608 52.612 1.456 42.662 o
-5 -5 0 145.137 147.658 2.283 12.232 o
-5 -4 -7 9.528 11.243 2.272 21.369 o
-5 -4 -6 5.330 7.055 1.203 76.112 o
-5 -4 -5 11.444 10.677 1.710 37.566 o
-5 -4 -4 41.618 42.053 1.698 34.612 o
-5 -4 -3 58.309 59.436 2.180 20.608 o
-5 -4 -2 143.733 146.583 2.166 13.079 o
-5 -4 -1 68.156 69.658 1.482 36.363 o
-5 -4 0 11.576 11.531 0.855 146.722 o
-5 -3 -7 38.276 38.756 3.397 9.379 o
-5 -3 -6 16.020 17.005 1.948 28.825 o
-5 -3 -5 23.379 24.243 1.505 46.801 o
-5 -3 -4 17.877 19.296 1.355 58.383 o
-5 -3 -3 5.900 6.466 0.643 263.171 o
-5 -3 -2 64.632 66.484 1.542 35.207 o
-5 -3 -1 78.171 80.274 1.559 31.183 o
-5 -3 0 0.076 -0.003 0.433 591.230 o
-5 -2 -7 62.378 62.283 3.990 6.663 o
-5 -2 -6 17.323 16.517 1.249 68.637 o
-5 -2 -5 25.088 24.774 1.228 68.322 o
-5 -2 -4 69.976 67.730 1.518 34.953 o
-5 -2 -3 35.031 35.775 1.054 82.957 o
-5 -2 -2 39.414 40.360 1.154 68.461 o
-5 -2 -1 27.050 26.128 1.318 59.292 o
-5 -2 0 25.400 28.120 1.015 95.914 o
-5 -1 -7 14.219 17.003 2.588 16.427 o
-5 -1 -6 5.605 5.891 1.468 51.252 o
-5 -1 -5 11.636 11.328 0.944 121.002 o
-5 -1 -4 0.849 0.542 0.485 470.636 o
-5 -1 -3 9.569 9.230 0.647 254.665 o
-5 -1 -2 11.337 11.912 0.694 218.697 o
-5 -1 -1 2.010 1.700 0.428 602.317 o
-5 -1 0 131.671 131.202 2.650 10.921 o
-5 0 1 34.547 36.180 0.953 97.899 o
-5 0 2 255.278 260.710 3.289 4.870 o
-5 0 3 109.970 109.474 1.633 22.868 o
-5 0 4 2.217 1.929 0.727 209.024 o
-5 0 5 52.933 53.146 3.102 10.928 o
-5 0 6 0.530 -1.040 1.158 82.599 o
-5 0 7 8.618 7.635 1.396 56.478 o
-5 0 8 107.466 109.702 3.205 8.943 o
-5 1 1 140.986 140.645 1.754 16.637 o
-5 1 2 45.049 49.050 1.044 74.919 o
-5 1 3 115.314 112.219 1.530 23.574 o
-5 1 4 45.146 46.750 1.367 49.295 o
-5 1 5 0.749 -0.184 1.139 85.298 o
-5 1 6 85.028 84.516 3.878 6.777 o
-5 1 7 18.840 22.367 1.756 35.070 o
-5 1 8 17.569 14.583 1.359 58.358 o
-5 2 1 17.528 19.397 0.780 165.928 o
-5 2 2 140.076 141.195 1.732 16.889 o
-5 2 3 47.100 47.644 1.034 75.256 o
-5 2 4 24.511 23.567 1.738 35.417 o
-5 2 5 12.913 13.352 1.283 66.073 o
-5 2 6 29.187 30.712 2.838 13.480 o
-5 2 7 31.878 32.094 2.757 14.220 o
-5 2 8 24.303 24.173 1.454 49.877 o
-5 3 1 156.137 157.088 2.193 12.006 o
-5 3 2 15.137 15.802 0.761 178.050 o
-5 3 3 24.451 25.622 1.521 45.682 o
-5 3 4 68.802 69.112 1.446 37.589 o
-5 3 5 19.005 16.885 2.045 26.105 o
-5 3 6 38.401 36.095 2.891 12.854 o
-5 3 7 56.755 51.850 3.315 9.599 o
-5 3 8 40.752 40.565 2.094 23.648 o
-5 4 1 6.527 6.402 0.590 311.382 o
-5 4 2 1.484 1.550 0.471 498.629 o
-5 4 3 109.343 109.217 1.714 21.745 o
-5 4 4 60.923 59.126 1.495 38.316 o
-5 4 5 39.976 38.619 2.387 18.520 o
-5 4 6 3.115 2.116 0.670 246.105 o
-5 4 7 23.294 21.659 2.486 17.644 o
-5 4 8 53.291 55.794 2.361 18.140 o
-5 5 1 41.257 41.087 1.208 62.697 o
-5 5 2 9.874 10.061 0.700 218.001 o
-5 5 3 9.583 9.623 0.664 241.910 o
-5 5 4 73.845 74.640 2.388 16.539 o
-5 5 5 22.451 23.188 1.565 43.572 o
-5 5 6 31.698 29.592 2.390 18.810 o
-5 5 7 3.089 2.683 0.923 129.608 o
-5 5 8 25.362 22.628 2.542 16.855 o
-5 6 1 69.889 69.696 1.520 34.710 o
-5 6 2 19.264 18.990 0.920 121.402 o
-5 6 3 23.236 23.165 1.037 94.391 o
-5 6 4 14.641 15.002 1.243 69.850 o
-5 6 5 2.826 2.979 1.139 85.251 o
-5 6 6 2.242 4.582 1.268 68.741 o
-5 6 7 2.857 1.912 1.152 83.297 o
-5 6 8 1.204 0.626 0.811 168.219 o
-5 7 1 124.617 127.561 2.336 13.340 o
-5 7 2 6.083 6.133 0.704 220.368 o
-5 7 3 22.273 23.168 1.041 94.164 o
-5 7 4 25.221 24.290 1.356 56.796 o
-5 7 5 27.898 22.099 2.294 20.556 o
-5 7 6 19.463 18.732 2.223 22.114 o
-5 7 7 50.269 50.419 3.131 10.788 o
-5 7 8 3.170 1.169 1.142 84.747 o
-5 8 1 22.326 24.178 1.192 73.013 o
-5 8 2 4.346 3.375 1.208 75.661 o
-5 8 3 155.689 150.516 2.406 11.006 o
-5 8 4 17.017 17.225 1.208 73.284 o
-5 8 5 24.370 24.815 2.502 17.379 o
-5 8 6 10.740 11.297 1.885 30.984 o
-5 8 7 22.192 18.080 2.242 21.694 o
-5 9 1 88.531 89.721 3.168 9.659 o
-5 9 2 5.691 5.914 0.714 214.558 o
-5 9 3 6.371 7.274 0.735 201.866 o
-5 9 4 6.871 7.306 0.904 134.054 o
-5 9 5 12.771 14.977 2.136 24.083 o
-5 9 6 42.860 39.667 3.048 11.525 o
-5 9 7 1.365 1.131 1.226 73.585 o
-5 10 1 39.555 40.212 2.188 21.823 o
-5 10 2 15.155 14.855 1.353 59.188 o
-5 10 3 43.642 45.061 1.434 45.987 o
-5 10 4 12.968 12.853 1.843 32.309 o
-5 10 5 41.609 43.743 3.162 10.727 o
-5 10 6 33.318 36.445 3.066 11.520 o
-5 10 7 55.648 54.370 3.570 8.329 o
-5 11 1 140.983 142.818 2.677 10.271 o
-5 11 2 3.626 4.220 0.702 223.648 o
-5 11 3 0.655 0.562 0.729 208.104 o
-5 11 4 2.980 3.242 0.833 159.332 o
-5 11 5 10.965 12.142 1.622 41.707 o
-5 11 6 17.459 18.832 2.519 17.296 o
-5 12 1 17.682 17.452 1.388 55.837 o
-5 12 2 0.957 0.451 0.567 344.711 o
-5 12 3 30.509 35.518 1.398 51.713 o
-5 12 4 37.618 36.428 1.829 30.794 o
-5 12 5 72.936 75.657 2.347 17.059 o
-5 12 6 61.207 60.472 3.815 7.273 o
-5 13 1 2.553 2.557 0.719 213.905 o
-5 13 2 6.950 6.465 1.096 91.467 o
-5 13 3 83.605 85.210 2.304 16.811 o
-5 13 4 10.886 10.865 2.549 16.988 o
-5 13 5 17.029 18.828 1.463 50.419 o
-5 14 1 5.270 5.593 0.854 150.702 o
-5 14 2 19.087 19.199 1.232 69.944 o
-5 14 3 34.721 38.520 1.527 43.167 o
-5 14 4 23.835 24.620 1.714 36.373 o
-5 14 5 45.882 47.213 3.684 7.932 o
-5 15 1 64.335 65.893 2.725 13.525 o
-5 15 2 3.253 2.300 0.820 164.396 o
-5 15 3 11.673 13.248 1.095 90.267 o
-5 15 4 33.679 35.611 1.981 26.774 o
-5 16 1 5.452 5.587 0.911 132.637 o
-5 16 2 9.784 10.478 1.600 42.932 o
-4 -20 -2 12.516 11.524 1.581 43.799 o
-4 -20 -1 68.019 63.531 4.178 6.066 o
-4 -20 0 1.066 -0.272 1.086 93.882 o
-4 -19 -3 4.403 4.320 1.270 68.534 o
-4 -19 -2 130.982 130.141 8.428 1.494 o
-4 -19 -1 12.019 12.683 1.237 71.138 o
-4 -19 0 3.189 5.228 1.150 83.610 o
-4 -18 -4 74.004 74.897 3.015 10.977 o
-4 -18 -3 26.842 24.883 3.604 8.444 o
-4 -18 -2 32.639 34.474 2.248 21.070 o
-4 -18 -1 48.272 49.221 1.679 34.108 o
-4 -18 0 1.093 1.036 0.968 118.079 o
-4 -17 -5 12.895 11.735 1.537 46.306 o
-4 -17 -4 8.627 5.767 1.322 62.977 o
-4 -17 -3 46.883 45.733 2.444 17.398 o
-4 -17 -2 3.297 2.767 1.141 84.914 o
-4 -17 -1 40.303 43.201 1.548 40.966 o
-4 -17 0 6.191 6.098 1.197 76.938 o
-4 -16 -6 6.063 8.043 1.920 29.962 o
-4 -16 -5 9.731 9.318 1.419 54.546 o
-4 -16 -4 5.389 5.532 2.510 17.560 o
-4 -16 -3 37.437 38.475 2.222 21.307 o
-4 -16 -2 9.612 9.766 0.944 122.019 o
-4 -16 -1 19.182 19.790 1.224 70.743 o
-4 -16 0 101.770 105.118 3.467 7.951 o
-4 -15 -6 19.517 18.386 1.916 29.624 o
-4 -15 -5 18.648 18.866 3.307 10.063 o
-4 -15 -4 3.124 3.174 1.030 104.091 o
-4 -15 -3 34.698 30.615 1.434 49.074 o
-4 -15 -2 28.143 28.799 1.315 59.085 o
-4 -15 -1 19.325 19.213 1.104 86.049 o
-4 -15 0 9.347 10.295 0.983 112.715 o
-4 -14 -7 4.599 3.939 1.632 41.490 o
-4 -14 -6 16.409 19.743 1.790 33.986 o
-4 -14 -5 3.012 2.119 0.984 114.255 o
-4 -14 -4 10.580 8.653 1.228 72.577 o
-4 -14 -3 56.029 59.492 1.612 34.746 o
-4 -14 -2 46.510 48.935 1.532 40.258 o
-4 -14 -1 23.358 25.230 1.241 67.365 o
-4 -14 0 2.638 1.768 0.583 325.169 o
-4 -13 -7 10.033 9.682 1.351 60.100 o
-4 -13 -6 23.559 22.458 1.355 57.298 o
-4 -13 -5 26.766 24.474 1.455 49.456 o
-4 -13 -4 45.592 43.300 1.402 47.568 o
-4 -13 -3 124.913 124.926 2.615 11.470 o
-4 -13 -2 68.551 69.360 1.585 32.891 o
-4 -13 -1 10.686 8.791 0.713 210.093 o
-4 -13 0 42.800 42.448 1.236 59.654 o
-4 -12 -8 9.398 9.270 2.180 23.214 o
-4 -12 -7 5.504 2.981 0.981 114.496 o
-4 -12 -6 69.750 68.739 2.009 22.577 o
-4 -12 -5 22.765 22.066 1.286 63.456 o
-4 -12 -4 5.822 5.276 0.692 228.421 o
-4 -12 -3 186.829 183.594 2.732 8.090 o
-4 -12 -2 13.867 13.611 0.799 164.602 o
-4 -12 -1 69.203 69.791 1.473 36.437 o
-4 -12 0 17.955 20.983 0.956 113.150 o
-4 -11 -8 26.631 27.433 3.216 10.572 o
-4 -11 -7 0.012 0.465 1.183 79.046 o
-4 -11 -6 47.187 46.741 1.698 33.742 o
-4 -11 -5 87.468 88.413 1.821 23.531 o
-4 -11 -4 35.040 34.036 1.085 79.439 o
-4 -11 -3 53.894 53.182 1.475 41.076 o
-4 -11 -2 37.671 38.400 1.293 57.356 o
-4 -11 -1 168.557 173.816 2.555 9.419 o
-4 -11 0 7.631 8.278 0.663 246.002 o
-4 -10 -8 28.551 26.985 2.010 26.466 o
-4 -10 -7 60.521 60.842 2.450 16.611 o
-4 -10 -6 22.964 20.708 1.260 66.043 o
-4 -10 -5 4.666 4.797 0.632 274.254 o
-4 -10 -4 91.276 93.778 1.640 26.233 o
-4 -10 -3 48.378 48.148 1.380 47.595 o
-4 -10 -2 35.967 38.773 1.371 52.099 o
-4 -10 -1 147.490 150.306 2.311 11.892 o
-4 -10 0 2.955 2.760 0.527 396.109 o
-4 -9 -8 62.425 60.816 2.571 15.166 o
-4 -9 -7 2.983 2.694 0.948 123.003 o
-4 -9 -6 4.481 4.018 0.736 202.953 o
-4 -9 -5 48.207 47.763 1.229 57.428 o
-4 -9 -4 56.596 55.262 1.439 41.971 o
-4 -9 -3 29.164 32.797 1.167 72.475 o
-4 -9 -2 23.915 24.461 1.060 90.126 o
-4 -9 -1 42.388 44.244 1.288 55.555 o
-4 -9 0 85.141 88.025 1.454 32.090 o
-4 -8 -9 0.314 0.921 1.224 73.842 o
-4 -8 -8 41.593 42.405 3.406 9.288 o
-4 -8 -7 95.235 96.352 2.958 10.647 o
-4 -8 -6 63.041 61.136 1.816 27.678 o
-4 -8 -5 13.581 12.855 0.759 182.118 o
-4 -8 -4 12.823 10.166 0.666 236.277 o
-4 -8 -3 49.393 49.220 1.328 50.263 o
-4 -8 -2 31.807 31.871 1.047 86.528 o
-4 -8 -1 40.448 41.215 1.057 78.201 o
-4 -8 0 277.595 278.700 2.788 5.102 o
-4 -7 -9 129.038 123.502 3.653 6.809 o
-4 -7 -8 11.842 9.968 2.573 16.668 o
-4 -7 -7 47.281 47.094 2.185 21.382 o
-4 -7 -6 154.623 155.795 2.820 9.014 o
-4 -7 -5 40.981 41.082 1.466 45.153 o
-4 -7 -4 14.116 15.215 0.799 163.862 o
-4 -7 -3 60.279 59.283 1.267 49.146 o
-4 -7 -2 122.331 119.857 1.737 19.502 o
-4 -7 -1 188.953 188.497 2.203 9.815 o
-4 -7 0 58.075 60.705 1.192 54.096 o
-4 -6 -9 21.156 22.356 2.489 17.627 o
-4 -6 -8 42.859 41.671 2.228 20.941 o
-4 -6 -7 22.162 21.534 3.113 11.326 o
-4 -6 -6 68.947 71.116 1.899 24.697 o
-4 -6 -5 7.030 9.023 0.659 248.703 o
-4 -6 -4 72.600 72.474 1.260 43.633 o
-4 -6 -3 61.150 61.044 1.263 48.803 o
-4 -6 -2 19.511 18.934 0.901 125.891 o
-4 -6 -1 185.158 184.444 1.947 11.123 o
-4 -6 0 74.553 75.272 1.428 36.330 o
-4 -5 -9 8.821 8.469 1.937 29.409 o
-4 -5 -8 2.904 3.179 0.966 118.388 o
-4 -5 -7 5.102 6.471 2.067 25.870 o
-4 -5 -6 19.365 17.108 1.785 34.097 o
-4 -5 -5 22.103 21.554 0.833 141.855 o
-4 -5 -4 1.251 2.110 0.426 609.010 o
-4 -5 -3 93.407 94.028 1.365 32.170 o
-4 -5 -2 69.253 71.945 1.155 49.848 o
-4 -5 -1 167.864 167.068 1.768 13.519 o
-4 -5 0 16.322 15.553 0.743 185.056 o
-4 -4 -9 38.633 33.357 2.285 20.248 o
-4 -4 -8 31.114 34.421 3.295 10.025 o
-4 -4 -7 51.794 46.750 2.732 13.981 o
-4 -4 -6 52.357 49.821 1.170 59.970 o
-4 -4 -5 72.278 72.963 1.319 41.179 o
-4 -4 -4 100.822 100.869 1.454 28.055 o
-4 -4 -3 86.484 86.008 1.304 36.385 o
-4 -4 -2 60.226 60.499 1.068 61.663 o
-4 -4 -1 0.808 0.897 0.413 647.097 o
-4 -4 0 8.065 8.014 0.458 499.825 o
-4 -3 -9 1.164 0.104 0.975 116.485 o
-4 -3 -8 22.890 26.529 1.914 29.388 o
-4 -3 -7 1.433 0.191 0.777 183.313 o
-4 -3 -6 30.322 31.806 0.947 103.746 o
-4 -3 -5 12.655 12.704 0.624 264.775 o
-4 -3 -4 35.061 35.985 0.915 104.253 o
-4 -3 -3 10.733 10.495 0.725 202.984 o
-4 -3 -2 284.839 287.509 2.561 5.204 o
-4 -3 -1 35.139 36.354 0.885 109.509 o
-4 -3 0 18.570 19.289 0.649 228.493 o
-4 -2 -9 2.280 1.533 0.940 125.187 o
-4 -2 -8 82.949 85.610 5.977 2.993 o
-4 -2 -7 11.941 13.225 3.539 8.820 o
-4 -2 -6 161.811 160.227 1.817 13.857 o
-4 -2 -5 2.608 1.965 0.372 793.308 o
-4 -2 -4 10.837 9.826 0.618 275.494 o
-4 -2 -3 15.352 15.605 0.681 218.584 o
-4 -2 -2 97.268 98.121 1.356 31.158 o
-4 -2 -1 33.752 33.537 0.808 129.120 o
-4 -2 0 25.940 25.731 0.708 177.995 o
-4 -1 -9 30.395 29.399 3.551 8.666 o
-4 -1 -8 70.734 69.441 2.658 13.916 o
-4 -1 -7 15.020 15.565 1.222 72.129 o
-4 -1 -6 109.396 109.382 1.485 25.378 o
-4 -1 -5 24.955 25.732 0.800 146.874 o
-4 -1 -4 11.530 10.879 0.593 295.456 o
-4 -1 -3 14.568 14.272 0.642 246.137 o
-4 -1 -2 36.135 37.132 0.877 109.717 o
-4 -1 -1 85.979 88.668 1.250 37.881 o
-4 -1 0 40.424 42.136 0.926 95.402 o
-4 0 1 0.095 0.743 0.287 1344.640 o
-4 0 2 163.309 166.560 1.665 14.486 o
-4 0 3 76.736 76.227 0.940 57.033 o
-4 0 4 4.444 5.630 0.467 498.349 o
-4 0 5 16.687 17.775 1.037 98.225 o
-4 0 6 21.751 22.020 1.329 59.816 o
-4 0 7 42.855 45.781 1.278 55.899 o
-4 0 8 0.429 0.185 0.470 501.794 o
-4 0 9 60.499 60.500 2.286 18.817 o
-4 0 10 2.668 3.537 1.058 98.809 o
-4 1 1 4.913 4.908 0.413 633.046 o
-4 1 2 43.515 42.185 0.783 116.861 o
-4 1 3 137.922 136.362 1.383 20.824 o
-4 1 4 156.419 156.080 1.864 14.051 o
-4 1 5 82.684 83.866 1.369 35.513 o
-4 1 6 104.215 105.589 1.792 21.352 o
-4 1 7 97.854 98.995 1.598 25.794 o
-4 1 8 7.335 7.828 0.809 166.518 o
-4 1 9 91.472 86.728 2.184 17.785 o
-4 1 10 62.048 63.240 2.517 15.727 o
-4 2 1 131.357 129.597 1.591 19.719 o
-4 2 2 32.501 31.595 0.674 172.826 o
-4 2 3 75.503 74.961 0.994 55.079 o
-4 2 4 246.098 239.214 2.707 6.137 o
-4 2 5 92.018 90.702 1.775 23.741 o
-4 2 6 139.507 139.748 1.875 15.757 o
-4 2 7 34.795 33.545 1.335 55.458 o
-4 2 8 7.372 7.294 0.642 262.477 o
-4 2 9 11.043 12.233 1.038 100.633 o
-4 2 10 63.431 66.372 2.526 15.527 o
-4 3 1 129.413 128.975 1.600 19.864 o
-4 3 2 109.619 109.934 1.722 21.557 o
-4 3 3 26.642 26.494 0.635 208.699 o
-4 3 4 15.305 15.627 0.766 175.983 o
-4 3 5 103.426 108.444 1.771 21.589 o
-4 3 6 32.982 32.629 1.234 64.509 o
-4 3 7 6.428 6.148 0.518 402.255 o
-4 3 8 26.291 26.535 0.898 118.725 o
-4 3 9 29.514 26.074 2.169 22.820 o
-4 3 10 22.692 19.985 2.636 15.744 o
-4 4 1 57.045 56.052 0.966 73.216 o
-4 4 2 77.261 78.400 1.287 40.381 o
-4 4 3 23.684 23.766 0.629 222.995 o
-4 4 4 69.911 70.451 1.418 38.236 o
-4 4 5 120.372 115.890 1.862 18.409 o
-4 4 6 18.962 18.876 0.809 153.861 o
-4 4 7 15.427 15.562 0.711 201.820 o
-4 4 8 66.073 65.217 1.297 44.973 o
-4 4 9 30.289 31.857 1.487 46.479 o
-4 4 10 6.619 4.912 1.101 90.906 o
-4 5 1 51.568 52.254 0.953 79.509 o
-4 5 2 478.017 467.656 3.708 2.037 o
-4 5 3 52.898 51.489 0.852 90.700 o
-4 5 4 294.172 291.128 2.804 4.741 o
-4 5 5 46.295 46.597 1.078 71.379 o
-4 5 6 80.655 81.594 1.438 34.062 o
-4 5 7 36.931 36.089 0.946 97.374 o
-4 5 8 49.707 49.359 1.122 65.082 o
-4 5 9 18.120 17.233 1.541 45.534 o
-4 5 10 25.745 24.997 3.991 6.900 o
-4 6 1 74.819 75.856 1.182 45.851 o
-4 6 2 10.281 10.842 0.659 243.812 o
-4 6 3 180.614 179.003 1.881 11.798 o
-4 6 4 25.354 25.513 1.018 95.983 o
-4 6 5 22.728 21.767 0.834 140.937 o
-4 6 6 73.367 71.909 1.517 33.961 o
-4 6 7 43.756 42.339 1.018 80.529 o
-4 6 8 12.213 11.988 0.898 132.893 o
-4 6 9 23.433 22.709 1.726 35.989 o
-4 6 10 52.146 49.220 2.461 16.960 o
-4 7 1 93.041 92.393 2.023 19.611 o
-4 7 2 22.500 23.724 0.747 169.541 o
-4 7 3 20.889 21.507 1.107 84.777 o
-4 7 4 241.268 239.059 3.350 5.113 o
-4 7 5 39.547 39.933 1.673 35.906 o
-4 7 6 8.006 7.430 0.616 283.885 o
-4 7 7 90.467 89.306 1.611 27.290 o
-4 7 8 10.414 8.703 0.928 126.009 o
-4 7 9 14.483 13.216 1.669 39.234 o
-4 7 10 60.001 59.120 2.701 13.950 o
-4 8 1 67.236 69.731 1.205 48.423 o
-4 8 2 532.107 521.577 4.205 1.627 o
-4 8 3 157.043 157.059 1.818 14.285 o
-4 8 4 49.091 47.936 0.963 81.758 o
-4 8 5 9.719 9.708 0.865 144.726 o
-4 8 6 10.096 10.448 1.076 94.122 o
-4 8 7 51.343 54.088 2.583 15.449 o
-4 8 8 8.942 9.091 2.206 22.683 o
-4 8 9 17.193 16.979 2.144 23.806 o
-4 8 10 33.525 33.884 3.158 10.880 o
-4 9 1 50.968 49.818 1.069 69.047 o
-4 9 2 69.560 71.178 1.239 45.732 o
-4 9 3 35.660 36.398 0.915 103.506 o
-4 9 4 2.649 3.075 0.401 681.185 o
-4 9 5 31.175 33.756 1.033 88.361 o
-4 9 6 63.639 63.090 1.854 26.591 o
-4 9 7 45.558 45.189 2.208 21.094 o
-4 9 8 29.604 28.385 1.942 28.198 o
-4 9 9 4.647 2.148 0.991 112.391 o
-4 10 1 6.109 6.808 0.528 387.551 o
-4 10 2 73.931 74.919 1.307 40.983 o
-4 10 3 71.471 67.714 1.382 39.575 o
-4 10 4 36.920 40.600 0.972 91.756 o
-4 10 5 86.032 86.698 2.321 16.456 o
-4 10 6 2.671 2.444 0.636 272.969 o
-4 10 7 4.081 4.288 1.115 88.759 o
-4 10 8 31.428 31.234 2.010 26.242 o
-4 10 9 17.728 16.641 2.535 17.086 o
-4 11 1 108.184 109.126 1.642 22.979 o
-4 11 2 0.918 0.195 0.345 929.280 o
-4 11 3 32.439 34.391 0.967 97.786 o
-4 11 4 1.620 1.954 0.669 246.766 o
-4 11 5 62.840 60.690 1.596 34.131 o
-4 11 6 80.990 83.902 2.365 16.277 o
-4 11 7 30.743 32.499 2.100 24.134 o
-4 11 8 66.768 67.199 2.848 12.417 o
-4 11 9 62.179 64.919 2.805 12.898 o
-4 12 1 22.534 22.595 1.085 87.209 o
-4 12 2 1.007 0.693 0.372 797.589 o
-4 12 3 0.075 0.171 0.352 891.764 o
-4 12 4 26.982 28.101 1.003 97.096 o
-4 12 5 14.093 15.564 0.812 158.564 o
-4 12 6 5.377 5.992 0.789 176.330 o
-4 12 7 25.087 25.448 1.223 68.712 o
-4 12 8 6.742 6.304 2.365 19.771 o
-4 12 9 10.973 10.885 1.539 46.350 o
-4 13 1 15.167 15.436 0.810 158.472 o
-4 13 2 99.890 104.141 2.738 11.845 o
-4 13 3 30.640 31.694 1.100 80.009 o
-4 13 4 0.228 0.430 0.417 635.623 o
-4 13 5 78.145 78.765 1.749 26.568 o
-4 13 6 96.355 98.038 2.173 17.255 o
-4 13 7 7.021 6.923 0.816 164.142 o
-4 13 8 2.537 3.143 0.959 120.318 o
-4 14 1 29.537 29.910 1.259 63.511 o
-4 14 2 28.028 26.696 1.085 84.231 o
-4 14 3 13.690 14.943 0.871 139.423 o
-4 14 4 12.379 13.257 0.834 152.689 o
-4 14 5 9.964 12.265 0.804 165.775 o
-4 14 6 9.906 11.847 1.001 108.426 o
-4 14 7 6.263 7.499 0.874 143.272 o
-4 14 8 73.806 73.827 2.376 16.700 o
-4 15 1 16.899 17.150 1.014 102.538 o
-4 15 2 19.227 21.951 1.080 89.359 o
-4 15 3 75.088 79.422 1.713 27.746 o
-4 15 4 31.124 33.381 1.213 66.947 o
-4 15 5 87.921 87.423 1.771 24.466 o
-4 15 6 1.657 1.392 0.650 261.370 o
-4 15 7 64.942 66.118 1.964 23.933 o
-4 16 1 128.160 128.851 2.267 13.649 o
-4 16 2 24.939 26.289 1.178 73.651 o
-4 16 3 58.038 58.157 1.544 37.009 o
-4 16 4 50.041 49.484 1.830 29.165 o
-4 16 5 4.216 3.482 0.612 293.507 o
-4 16 6 5.046 5.624 0.838 156.490 o
-4 16 7 93.525 95.281 2.387 15.180 o
-4 17 1 19.220 20.438 1.115 84.325 o
-4 17 2 33.399 37.065 2.183 22.217 o
-4 17 3 0.375 -0.175 0.556 357.850 o
-4 17 4 2.789 2.815 0.617 289.570 o
-4 17 5 1.997 1.628 0.659 254.350 o
-4 17 6 59.681 61.556 2.065 22.509 o
-4 18 1 6.284 6.250 0.760 189.386 o
-4 18 2 6.268 7.107 0.984 113.376 o
-4 18 3 16.721 17.622 1.093 88.855 o
-4 18 4 7.237 7.773 0.792 173.657 o
-4 18 5 14.849 16.463 1.050 96.745 o
-4 19 1 58.878 56.175 1.701 31.628 o
-4 19 2 4.959 5.650 0.765 187.797 o
-4 19 3 58.448 56.960 1.685 32.126 o
-4 19 4 21.588 20.145 1.338 59.230 o
-4 20 1 36.757 37.694 1.508 43.922 o
-4 20 2 26.678 25.468 1.347 57.143 o
-4 20 3 2.534 3.461 0.721 212.218 o
-3 -23 -2 16.705 20.362 2.802 13.993 o
-3 -23 -1 33.871 33.315 3.373 9.560 o
-3 -23 0 4.421 4.505 1.818 33.462 o
-3 -22 -3 9.984 9.875 2.079 25.499 o
-3 -22 -2 41.949 46.374 3.637 8.160 o
-3 -22 -1 131.231 138.292 5.580 3.223 o
-3 -22 0 107.085 107.434 3.279 8.633 o
-3 -21 -4 62.693 66.943 2.859 12.419 o
-3 -21 -3 96.406 104.166 4.735 4.578 o
-3 -21 -2 180.847 180.651 6.144 2.537 o
-3 -21 -1 68.814 67.923 4.034 6.467 o
-3 -21 0 1.733 0.789 1.231 73.093 o
-3 -20 -5 2.930 0.700 1.167 81.280 o
-3 -20 -4 6.285 6.188 1.293 65.992 o
-3 -20 -3 88.414 90.870 4.280 5.604 o
-3 -20 -2 52.817 54.777 3.517 8.592 o
-3 -20 -1 105.796 108.153 3.068 9.663 o
-3 -20 0 1.945 2.188 0.980 115.083 o
-3 -19 -6 4.806 3.417 1.083 94.040 o
-3 -19 -5 3.994 2.466 1.011 108.173 o
-3 -19 -4 9.796 10.648 1.435 53.312 o
-3 -19 -3 46.841 45.105 2.334 18.977 o
-3 -19 -2 13.019 12.147 1.406 55.206 o
-3 -19 -1 20.385 21.776 1.651 39.459 o
-3 -19 0 133.050 134.126 4.242 5.222 o
-3 -18 -7 81.233 72.861 3.245 9.510 o
-3 -18 -6 5.650 5.682 1.161 81.828 o
-3 -18 -5 7.769 9.861 1.369 58.637 o
-3 -18 -4 4.694 5.497 1.134 85.849 o
-3 -18 -3 19.377 19.850 1.734 35.990 o
-3 -18 -2 91.189 91.953 2.249 16.862 o
-3 -18 -1 31.306 30.894 1.281 60.956 o
-3 -18 0 66.364 70.351 2.420 16.564 o
-3 -17 -7 3.824 4.357 1.139 85.120 o
-3 -17 -6 14.191 13.755 1.472 50.251 o
-3 -17 -5 0.307 1.250 0.749 197.145 o
-3 -17 -4 15.427 14.100 1.139 82.820 o
-3 -17 -3 6.239 5.751 0.851 151.330 o
-3 -17 -2 24.506 24.569 1.468 48.884 o
-3 -17 -1 46.302 44.889 1.256 56.596 o
-3 -17 0 26.821 27.660 1.193 71.223 o
-3 -16 -8 27.470 19.956 2.436 18.317 o
-3 -16 -7 25.226 25.852 2.214 22.058 o
-3 -16 -6 76.082 70.378 2.922 11.620 o
-3 -16 -5 14.318 13.282 1.101 88.696 o
-3 -16 -4 27.207 24.180 1.338 57.822 o
-3 -16 -3 26.991 26.340 1.118 80.325 o
-3 -16 -2 9.362 8.942 0.673 236.620 o
-3 -16 -1 0.020 -0.608 0.401 688.551 o
-3 -16 0 6.364 5.976 0.604 297.289 o
-3 -15 -8 28.939 27.847 1.959 27.782 o
-3 -15 -7 4.806 4.461 0.787 177.659 o
-3 -15 -6 61.352 59.015 3.720 7.634 o
-3 -15 -5 71.074 68.326 1.630 31.225 o
-3 -15 -4 19.715 20.719 1.251 67.656 o
-3 -15 -3 16.079 17.413 0.844 145.236 o
-3 -15 -2 29.127 28.681 1.297 60.385 o
-3 -15 -1 14.572 14.755 0.802 162.425 o
-3 -15 0 17.873 20.286 0.918 122.321 o
-3 -14 -9 7.807 7.850 2.268 21.476 o
-3 -14 -8 26.564 27.334 2.082 24.791 o
-3 -14 -7 12.286 13.257 1.108 88.166 o
-3 -14 -6 32.657 32.028 1.441 48.846 o
-3 -14 -5 37.809 37.991 1.718 34.484 o
-3 -14 -4 0.863 0.517 0.381 763.804 o
-3 -14 -3 13.620 14.117 0.639 249.909 o
-3 -14 -2 39.282 39.773 1.087 75.673 o
-3 -14 -1 4.436 5.553 0.864 147.379 o
-3 -14 0 10.023 9.538 0.664 241.808 o
-3 -13 -9 6.811 4.265 1.080 94.460 o
-3 -13 -8 0.794 0.862 0.803 171.645 o
-3 -13 -7 11.211 9.630 1.087 92.069 o
-3 -13 -6 49.617 48.651 1.602 36.849 o
-3 -13 -5 43.455 41.541 1.235 59.688 o
-3 -13 -4 76.688 75.975 1.233 43.033 o
-3 -13 -3 70.930 68.991 1.157 49.648 o
-3 -13 -2 172.638 171.978 2.130 11.189 o
-3 -13 -1 159.134 156.161 2.010 12.953 o
-3 -13 0 32.014 30.509 0.960 100.528 o
-3 -12 -9 21.273 23.350 2.237 21.746 o
-3 -12 -8 1.164 -0.105 1.155 83.016 o
-3 -12 -7 6.589 6.644 0.838 156.010 o
-3 -12 -6 11.356 11.279 0.935 123.310 o
-3 -12 -5 9.091 8.759 0.681 231.196 o
-3 -12 -4 9.100 9.113 0.532 372.141 o
-3 -12 -3 238.231 229.390 2.221 7.424 o
-3 -12 -2 41.582 42.551 0.902 97.906 o
-3 -12 -1 123.853 124.737 1.743 19.034 o
-3 -12 0 118.347 115.077 1.662 21.132 o
-3 -11 -10 48.432 45.959 3.319 9.694 o
-3 -11 -9 86.585 84.570 3.935 6.586 o
-3 -11 -8 34.972 32.825 1.902 28.921 o
-3 -11 -7 52.270 54.217 2.316 18.864 o
-3 -11 -6 9.727 9.514 0.865 144.757 o
-3 -11 -5 8.446 9.902 0.655 249.535 o
-3 -11 -4 25.869 25.374 1.098 83.543 o
-3 -11 -3 78.220 79.599 2.234 18.136 o
-3 -11 -2 203.617 205.523 2.016 9.558 o
-3 -11 -1 62.919 62.531 1.202 51.390 o
-3 -11 0 34.933 34.581 1.042 84.852 o
-3 -10 -10 38.526 35.696 2.241 20.980 o
-3 -10 -9 29.127 31.825 2.129 23.590 o
-3 -10 -8 43.014 43.408 2.090 23.530 o
-3 -10 -7 2.654 3.041 0.655 257.528 o
-3 -10 -6 73.169 71.791 1.491 34.844 o
-3 -10 -5 21.795 23.134 0.844 138.127 o
-3 -10 -4 33.963 32.975 0.915 106.270 o
-3 -10 -3 179.460 177.770 2.036 11.165 o
-3 -10 -2 830.587 822.624 6.075 0.690 o
-3 -10 -1 182.331 185.033 2.345 9.587 o
-3 -10 0 245.247 243.882 2.474 6.543 o
-3 -9 -10 28.618 29.795 2.243 21.362 o
-3 -9 -9 16.096 17.444 1.575 43.785 o
-3 -9 -8 67.411 68.356 2.785 12.899 o
-3 -9 -7 51.777 51.544 1.774 30.495 o
-3 -9 -6 25.693 25.105 0.941 110.446 o
-3 -9 -5 49.542 49.957 1.084 68.377 o
-3 -9 -4 34.630 35.545 0.928 102.327 o
-3 -9 -3 60.141 61.037 1.136 56.828 o
-3 -9 -2 300.863 299.801 2.780 4.612 o
-3 -9 -1 4.518 4.733 0.488 457.149 o
-3 -9 0 30.852 30.929 0.941 104.632 o
-3 -8 -10 45.178 43.076 2.293 19.724 o
-3 -8 -9 51.341 50.851 2.308 19.084 o
-3 -8 -8 23.812 25.257 1.799 33.115 o
-3 -8 -7 116.661 112.819 3.543 7.403 o
-3 -8 -6 72.940 71.132 1.416 37.570 o
-3 -8 -5 5.304 4.956 0.534 381.085 o
-3 -8 -4 31.999 31.319 0.866 118.908 o
-3 -8 -3 3.761 4.509 0.429 591.202 o
-3 -8 -2 107.734 107.479 1.444 26.523 o
-3 -8 -1 393.501 385.345 3.272 2.896 o
-3 -8 0 376.041 372.059 3.137 3.150 o
-3 -7 -10 26.251 23.984 1.932 28.767 o
-3 -7 -9 7.080 6.929 1.101 90.665 o
-3 -7 -8 19.762 18.217 1.495 48.099 o
-3 -7 -7 156.167 161.943 2.659 9.564 o
-3 -7 -6 11.555 11.322 0.625 267.244 o
-3 -7 -5 423.768 416.579 3.623 2.453 o
-3 -7 -4 95.044 94.618 1.532 27.877 o
-3 -7 -3 46.537 44.722 0.949 86.414 o
-3 -7 -2 160.505 159.164 1.759 14.359 o
-3 -7 -1 117.164 117.887 1.480 23.680 o
-3 -7 0 56.609 55.601 0.792 92.397 o
-3 -6 -11 39.022 43.181 3.369 9.507 o
-3 -6 -10 43.355 45.024 2.276 20.029 o
-3 -6 -9 79.475 77.679 2.700 13.162 o
-3 -6 -8 29.213 28.169 3.776 7.684 o
-3 -6 -7 118.987 121.906 2.239 14.554 o
-3 -6 -6 192.292 190.193 2.772 7.743 o
-3 -6 -5 142.730 141.826 1.769 16.315 o
-3 -6 -4 232.320 225.636 2.115 7.899 o
-3 -6 -3 2.939 2.997 0.328 1016.750 o
-3 -6 -2 142.764 140.722 1.492 18.880 o
-3 -6 -1 19.310 18.130 0.711 194.352 o
-3 -6 0 5.779 5.192 0.367 787.901 o
-3 -5 -11 11.804 9.953 2.043 26.394 o
-3 -5 -10 8.939 6.591 1.183 78.399 o
-3 -5 -9 21.093 21.738 1.714 36.672 o
-3 -5 -8 47.811 49.107 2.108 22.770 o
-3 -5 -7 37.474 36.544 1.713 34.780 o
-3 -5 -6 117.828 116.011 1.581 22.243 o
-3 -5 -5 317.323 314.219 2.579 4.485 o
-3 -5 -4 45.003 45.736 0.965 85.117 o
-3 -5 -3 21.969 22.136 0.577 263.591 o
-3 -5 -2 148.155 145.722 1.643 16.743 o
-3 -5 -1 188.891 182.349 1.659 12.254 o
-3 -5 0 122.699 116.767 1.411 23.980 o
-3 -4 -11 10.359 12.630 2.222 22.318 o
-3 -4 -10 14.392 12.928 3.225 10.613 o
-3 -4 -9 23.440 25.667 1.831 32.025 o
-3 -4 -8 39.719 39.464 4.702 4.945 o
-3 -4 -7 144.334 141.872 3.483 6.988 o
-3 -4 -6 37.385 36.133 0.793 126.616 o
-3 -4 -5 551.399 539.867 3.843 1.609 o
-3 -4 -4 272.854 271.018 1.961 6.434 o
-3 -4 -3 41.179 39.281 0.745 130.064 o
-3 -4 -2 1.498 1.358 0.284 1369.610 o
-3 -4 -1 88.406 86.495 1.054 44.281 o
-3 -4 0 294.617 293.118 2.260 5.349 o
-3 -3 -11 41.600 40.791 2.311 19.604 o
-3 -3 -10 19.894 17.910 2.557 16.759 o
-3 -3 -9 17.625 18.011 1.603 42.158 o
-3 -3 -8 19.464 19.387 1.190 74.620 o
-3 -3 -7 79.924 80.198 1.463 33.614 o
-3 -3 -6 32.085 31.215 0.809 132.381 o
-3 -3 -5 15.949 16.803 0.552 313.857 o
-3 -3 -4 176.934 170.576 1.445 14.572 o
-3 -3 -3 21.910 22.355 0.486 342.063 o
-3 -3 -2 42.016 40.176 0.638 154.543 o
-3 -3 -1 154.642 153.529 1.479 17.092 o
-3 -3 0 243.788 239.914 2.104 7.368 o
-3 -2 -11 13.939 14.296 1.593 43.002 o
-3 -2 -10 3.684 5.864 1.353 60.358 o
-3 -2 -9 165.748 162.657 3.539 6.357 o
-3 -2 -8 127.991 128.445 2.704 10.780 o
-3 -2 -7 56.077 55.013 1.355 46.233 o
-3 -2 -6 73.778 71.443 0.957 58.988 o
-3 -2 -5 78.871 77.656 0.965 54.257 o
-3 -2 -4 41.531 40.953 0.679 144.050 o
-3 -2 -3 47.792 46.620 0.712 121.484 o
-3 -2 -2 115.695 117.895 1.410 24.983 o
-3 -2 -1 104.778 102.916 1.161 33.509 o
-3 -2 0 17.030 17.366 1.102 87.338 o
-3 -1 -11 35.876 34.522 2.672 15.029 o
-3 -1 -10 0.350 0.816 0.861 149.319 o
-3 -1 -9 25.620 27.570 1.408 52.540 o
-3 -1 -8 8.992 9.159 0.911 131.178 o
-3 -1 -7 15.975 15.119 0.697 208.993 o
-3 -1 -6 0.214 0.149 0.237 1973.630 o
-3 -1 -5 120.930 119.466 1.335 25.184 o
-3 -1 -4 83.058 82.021 0.953 51.714 o
-3 -1 -3 94.078 94.135 0.986 43.105 o
-3 -1 -2 232.118 227.819 1.777 8.683 o
-3 -1 -1 57.495 58.867 0.937 74.684 o
-3 -1 0 254.066 246.432 1.996 7.196 o
-3 0 1 30.578 30.501 0.501 263.793 o
-3 0 2 257.434 253.151 1.779 7.391 o
-3 0 3 0.535 0.472 0.307 1174.410 o
-3 0 4 65.975 69.060 1.359 41.693 o
-3 0 5 13.970 14.146 1.065 94.712 o
-3 0 6 153.691 150.446 2.068 13.066 o
-3 0 7 11.472 11.173 0.801 166.547 o
-3 0 8 173.440 170.656 2.553 9.317 o
-3 0 9 1.220 1.440 0.593 314.688 o
-3 0 10 153.217 155.147 2.999 8.350 o
-3 0 11 53.955 47.657 2.357 18.328 o
-3 0 12 35.876 36.119 2.389 18.641 o
-3 1 1 146.376 145.125 1.203 20.937 o
-3 1 2 467.741 456.263 2.843 2.362 o
-3 1 3 88.106 88.946 1.534 29.434 o
-3 1 4 248.362 246.250 2.957 5.591 o
-3 1 5 58.070 59.582 2.408 17.258 o
-3 1 6 262.410 256.633 3.174 4.963 o
-3 1 7 33.678 34.444 1.101 77.950 o
-3 1 8 49.003 48.590 1.045 72.715 o
-3 1 9 0.944 1.077 0.582 326.888 o
-3 1 10 26.363 28.018 1.890 29.914 o
-3 1 11 40.550 39.083 2.163 22.295 o
-3 1 12 58.411 56.717 3.316 9.547 o
-3 2 1 30.877 30.999 0.554 231.066 o
-3 2 2 18.615 18.326 0.447 422.935 o
-3 2 3 159.442 159.233 2.075 12.463 o
-3 2 4 51.918 55.796 1.261 52.690 o
-3 2 5 338.413 333.683 4.633 2.641 o
-3 2 6 13.486 15.636 1.226 71.957 o
-3 2 7 358.906 353.860 3.522 3.127 o
-3 2 8 1.862 2.409 0.380 761.080 o
-3 2 9 3.486 4.062 0.701 224.451 o
-3 2 10 19.971 19.512 1.599 42.144 o
-3 2 11 15.971 14.575 1.533 46.268 o
-3 2 12 79.104 80.194 2.991 10.982 o
-3 3 1 166.842 163.917 1.423 15.855 o
-3 3 2 52.492 50.593 0.695 114.451 o
-3 3 3 38.864 39.803 1.013 85.035 o
-3 3 4 75.288 75.157 1.275 41.855 o
-3 3 5 196.248 186.661 3.154 6.643 o
-3 3 6 327.919 331.268 4.715 2.652 o
-3 3 7 166.541 168.871 1.967 12.418 o
-3 3 8 42.221 41.536 0.909 96.745 o
-3 3 9 76.233 77.908 2.720 13.089 o
-3 3 10 6.396 4.541 1.007 108.640 o
-3 3 11 114.713 112.432 6.155 2.752 o
-3 3 12 34.207 35.405 2.231 21.319 o
-3 4 1 39.866 40.297 0.564 182.569 o
-3 4 2 56.594 56.570 0.680 106.435 o
-3 4 3 133.222 129.726 1.949 15.952 o
-3 4 4 12.143 11.796 0.721 202.861 o
-3 4 5 66.666 67.190 1.485 36.764 o
-3 4 6 49.693 50.075 1.128 64.339 o
-3 4 7 122.823 122.748 1.630 20.597 o
-3 4 8 68.035 65.087 1.223 48.005 o
-3 4 9 6.926 7.629 1.027 104.104 o
-3 4 10 18.412 18.045 1.501 47.838 o
-3 4 11 11.171 11.885 2.729 14.822 o
-3 4 12 4.291 2.724 1.784 34.764 o
-3 5 1 129.488 128.400 1.260 24.107 o
-3 5 2 79.497 79.509 0.775 63.658 o
-3 5 3 12.463 15.352 1.061 95.615 o
-3 5 4 58.569 61.935 1.173 54.854 o
-3 5 5 372.288 371.469 4.170 2.615 o
-3 5 6 69.071 71.486 1.204 47.507 o
-3 5 7 88.448 88.158 1.268 36.724 o
-3 5 8 37.123 37.802 0.994 89.381 o
-3 5 9 0.398 0.701 1.401 56.368 o
-3 5 10 88.584 91.978 2.689 12.756 o
-3 5 11 0.443 0.831 1.420 54.888 o
-3 6 1 27.771 27.998 0.590 226.658 o
-3 6 2 175.682 173.284 1.293 15.411 o
-3 6 3 372.406 365.578 2.433 3.617 o
-3 6 4 429.491 433.669 3.991 2.241 o
-3 6 5 148.673 151.047 2.324 11.742 o
-3 6 6 22.576 24.560 0.931 114.891 o
-3 6 7 115.437 115.179 1.632 21.877 o
-3 6 8 125.489 126.103 2.046 15.736 o
-3 6 9 36.582 36.408 2.006 25.956 o
-3 6 10 9.739 9.167 1.804 33.858 o
-3 6 11 12.214 10.544 1.489 49.368 o
-3 7 1 110.465 108.209 1.178 31.113 o
-3 7 2 134.825 135.333 1.111 24.502 o
-3 7 3 271.201 264.021 1.932 6.607 o
-3 7 4 200.529 204.434 2.016 9.707 o
-3 7 5 50.597 51.615 1.197 58.270 o
-3 7 6 138.922 137.843 2.326 12.480 o
-3 7 7 57.324 59.346 1.330 46.594 o
-3 7 8 53.297 54.124 2.051 23.436 o
-3 7 9 56.988 55.993 2.308 18.744 o
-3 7 10 27.059 23.614 3.641 8.277 o
-3 7 11 14.090 13.328 2.531 17.192 o
-3 8 1 410.469 405.573 2.968 2.843 o
-3 8 2 321.137 318.054 2.063 4.872 o
-3 8 3 219.757 219.408 1.734 9.461 o
-3 8 4 113.470 113.726 1.258 28.345 o
-3 8 5 104.322 104.689 1.785 21.486 o
-3 8 6 51.774 51.507 1.176 59.357 o
-3 8 7 32.954 32.439 1.286 59.890 o
-3 8 8 87.858 85.734 3.356 8.765 o
-3 8 9 8.072 7.251 1.416 54.945 o
-3 8 10 12.982 10.628 2.390 19.295 o
-3 8 11 150.504 149.268 4.022 5.471 o
-3 9 1 11.906 12.385 0.551 336.114 o
-3 9 2 463.105 460.788 3.048 2.315 o
-3 9 3 90.885 88.467 1.018 44.292 o
-3 9 4 441.247 446.035 3.281 2.401 o
-3 9 5 37.562 36.400 0.671 158.384 o
-3 9 6 146.415 149.599 2.534 10.705 o
-3 9 7 12.415 12.299 0.947 119.801 o
-3 9 8 22.743 20.570 1.261 66.040 o
-3 9 9 21.205 21.694 1.692 37.603 o
-3 9 10 61.823 61.424 3.489 8.610 o
-3 9 11 76.301 78.821 3.050 10.672 o
-3 10 1 259.432 257.679 2.034 6.829 o
-3 10 2 145.242 146.485 1.375 19.369 o
-3 10 3 44.791 45.985 1.288 54.627 o
-3 10 4 267.222 271.153 2.322 6.021 o
-3 10 5 124.104 121.633 1.417 23.321 o
-3 10 6 99.867 99.530 1.717 23.341 o
-3 10 7 6.276 6.713 0.776 181.752 o
-3 10 8 26.921 28.452 1.761 34.208 o
-3 10 9 12.975 15.025 1.760 35.377 o
-3 10 10 30.423 25.417 1.932 28.516 o
-3 10 11 106.422 106.665 5.855 3.047 o
-3 11 1 113.433 109.940 1.395 26.240 o
-3 11 2 4.175 4.461 0.393 701.339 o
-3 11 3 335.090 331.554 2.686 4.054 o
-3 11 4 2.070 2.283 0.324 1048.290 o
-3 11 5 77.320 78.983 1.277 40.645 o
-3 11 6 10.303 10.129 0.525 376.050 o
-3 11 7 27.766 29.100 1.234 66.453 o
-3 11 8 60.595 59.033 2.279 18.951 o
-3 11 9 0.215 0.162 0.842 156.210 o
-3 11 10 48.339 48.607 2.514 16.415 o
-3 12 1 127.405 126.941 1.555 20.743 o
-3 12 2 14.046 14.682 0.613 268.137 o
-3 12 3 6.415 7.230 0.691 227.806 o
-3 12 4 83.119 84.389 1.210 40.672 o
-3 12 5 0.023 0.020 0.278 1434.190 o
-3 12 6 7.069 6.898 0.479 463.861 o
-3 12 7 28.024 28.150 0.955 105.044 o
-3 12 8 81.298 79.483 2.629 13.691 o
-3 12 9 5.110 7.261 1.223 73.677 o
-3 12 10 40.560 34.031 2.240 20.949 o
-3 13 1 18.953 18.616 0.638 234.814 o
-3 13 2 335.525 330.682 2.879 3.901 o
-3 13 3 8.111 8.572 0.577 320.458 o
-3 13 4 15.750 15.443 0.738 188.156 o
-3 13 5 37.826 36.663 0.955 95.081 o
-3 13 6 1.269 1.242 0.360 854.605 o
-3 13 7 21.045 20.859 0.838 141.631 o
-3 13 8 16.139 18.473 1.685 38.314 o
-3 13 9 28.562 28.778 3.036 11.821 o
-3 13 10 30.582 24.694 1.979 27.231 o
-3 14 1 0.981 1.006 0.297 1250.120 o
-3 14 2 8.135 8.387 0.542 361.634 o
-3 14 3 13.929 13.946 0.777 173.445 o
-3 14 4 165.238 167.189 2.119 11.713 o
-3 14 5 20.593 19.968 0.836 142.940 o
-3 14 6 14.930 16.126 0.881 135.380 o
-3 14 7 34.685 36.020 1.098 77.567 o
-3 14 8 0.207 -0.138 0.756 193.662 o
-3 14 9 22.495 21.362 1.793 33.525 o
-3 15 1 31.608 32.150 0.824 128.613 o
-3 15 2 37.276 37.833 1.126 72.841 o
-3 15 3 50.141 49.926 1.188 59.412 o
-3 15 4 3.889 4.437 0.511 419.214 o
-3 15 5 2.868 3.337 0.536 382.847 o
-3 15 6 64.671 64.928 1.783 28.133 o
-3 15 7 39.522 38.902 1.256 59.680 o
-3 15 8 11.784 10.496 1.020 104.090 o
-3 15 9 35.005 33.499 3.961 6.960 o
-3 16 1 53.709 53.764 1.043 68.826 o
-3 16 2 3.778 3.481 0.491 455.385 o
-3 16 3 28.780 28.502 1.074 84.999 o
-3 16 4 0.433 0.353 0.419 630.601 o
-3 16 5 2.642 3.352 0.555 357.261 o
-3 16 6 3.584 4.313 0.613 292.732 o
-3 16 7 9.621 9.726 0.848 150.606 o
-3 16 8 11.876 10.996 1.070 94.756 o
-3 16 9 52.133 52.892 1.942 25.941 o
-3 17 1 38.292 38.684 0.949 94.864 o
-3 17 2 55.489 60.487 1.385 44.148 o
-3 17 3 29.390 32.118 1.208 68.150 o
-3 17 4 9.966 10.367 0.812 163.329 o
-3 17 5 25.436 25.032 1.122 80.543 o
-3 17 6 129.151 134.361 2.311 13.134 o
-3 17 7 26.708 24.085 1.160 75.534 o
-3 17 8 108.743 106.758 2.607 12.435 o
-3 18 1 26.669 27.188 0.950 107.285 o
-3 18 2 64.596 64.085 1.730 29.606 o
-3 18 3 91.294 95.352 1.949 20.712 o
-3 18 4 11.971 13.245 0.916 127.704 o
-3 18 5 112.160 113.046 2.161 15.933 o
-3 18 6 10.367 11.943 0.914 129.139 o
-3 18 7 15.483 15.765 1.005 104.979 o
-3 19 1 22.205 23.870 1.045 93.330 o
-3 19 2 5.202 4.595 0.675 240.629 o
-3 19 3 33.398 33.651 1.563 41.854 o
-3 19 4 9.624 8.899 0.815 162.683 o
-3 19 5 9.489 10.105 0.887 137.639 o
-3 19 6 17.076 16.255 1.056 94.989 o
-3 19 7 12.879 12.784 1.039 99.728 o
-3 20 1 18.116 20.606 1.113 84.872 o
-3 20 2 16.777 17.667 1.127 83.769 o
-3 20 3 8.148 7.617 0.803 168.688 o
-3 20 4 13.041 14.076 1.015 104.133 o
-3 20 5 0.591 1.078 0.557 356.476 o
-3 20 6 11.461 10.897 1.594 43.188 o
-3 21 1 32.749 33.827 1.469 47.012 o
-3 21 2 51.510 53.430 1.677 33.517 o
-3 21 3 31.472 29.656 1.354 55.196 o
-3 21 4 7.449 7.972 0.873 143.263 o
-3 21 5 55.820 56.216 1.731 31.107 o
-3 22 1 7.277 7.179 0.855 149.619 o
-3 22 2 4.489 5.393 0.770 185.285 o
-3 22 3 40.303 44.437 1.626 37.424 o
-3 22 4 23.945 23.543 1.303 61.482 o
-3 23 1 1.912 2.010 0.662 252.004 o
-3 23 2 6.512 5.399 0.799 171.789 o
-2 -25 -1 51.574 53.934 3.935 6.928 o
-2 -25 0 48.916 54.750 3.943 6.913 o
-2 -24 -3 13.437 13.690 1.954 28.762 o
-2 -24 -2 16.054 17.260 1.704 37.482 o
-2 -24 -1 114.043 124.385 5.310 3.608 o
-2 -24 0 35.079 34.994 3.318 9.857 o
-2 -23 -5 12.931 14.766 1.638 40.777 o
-2 -23 -4 22.163 23.792 3.215 10.616 o
-2 -23 -3 23.862 22.507 1.867 30.889 o
-2 -23 -2 27.341 25.198 1.884 30.123 o
-2 -23 -1 111.369 116.128 3.339 8.234 o
-2 -23 0 118.464 122.126 4.445 4.957 o
-2 -22 -6 24.989 23.690 1.946 28.432 o
-2 -22 -5 81.366 81.005 2.940 11.259 o
-2 -22 -4 11.412 12.620 1.489 49.344 o
-2 -22 -3 7.147 7.263 1.275 67.714 o
-2 -22 -2 39.028 44.947 4.084 6.520 o
-2 -22 -1 8.727 9.611 1.272 67.818 o
-2 -22 0 24.736 24.809 1.781 33.724 o
-2 -21 -6 12.004 12.588 1.430 53.430 o
-2 -21 -5 20.976 27.186 2.381 19.211 o
-2 -21 -4 7.788 8.296 1.367 58.869 o
-2 -21 -3 74.436 74.768 3.150 10.137 o
-2 -21 -2 2.241 1.598 0.954 121.607 o
-2 -21 -1 33.027 35.150 1.556 42.151 o
-2 -21 0 2.905 3.530 1.019 106.406 o
-2 -20 -7 11.355 12.218 1.435 53.153 o
-2 -20 -6 64.006 61.574 2.694 13.882 o
-2 -20 -5 16.600 17.235 1.282 65.370 o
-2 -20 -4 77.746 79.088 4.534 5.113 o
-2 -20 -3 48.679 51.016 2.244 20.218 o
-2 -20 -2 3.255 2.876 2.110 24.852 o
-2 -20 -1 6.197 7.099 0.855 149.982 o
-2 -20 0 22.856 22.774 3.195 10.744 o
-2 -19 -8 4.126 3.786 1.602 43.113 o
-2 -19 -7 8.070 8.968 1.038 101.545 o
-2 -19 -6 11.142 11.315 1.587 43.593 o
-2 -19 -5 70.642 69.503 1.768 27.580 o
-2 -19 -4 4.955 4.772 0.724 209.242 o
-2 -19 -3 42.898 40.956 1.608 38.086 o
-2 -19 -2 91.078 92.545 2.229 17.087 o
-2 -19 -1 86.305 87.872 1.796 24.141 o
-2 -19 0 66.591 68.116 1.900 25.034 o
-2 -18 -8 3.064 2.827 1.531 47.222 o
-2 -18 -7 6.668 5.281 0.893 137.686 o
-2 -18 -6 1.813 0.720 0.922 130.211 o
-2 -18 -5 76.453 76.005 1.795 25.927 o
-2 -18 -4 1.135 1.438 0.559 353.943 o
-2 -18 -3 33.138 32.642 1.257 62.337 o
-2 -18 -2 16.748 16.457 0.906 127.150 o
-2 -18 -1 141.003 139.400 2.199 13.190 o
-2 -18 0 104.435 104.226 3.683 7.130 o
-2 -17 -9 3.619 5.329 1.165 81.326 o
-2 -17 -8 43.812 46.725 3.081 11.234 o
-2 -17 -7 13.912 13.931 0.962 115.358 o
-2 -17 -6 23.853 24.021 1.517 46.028 o
-2 -17 -5 17.999 16.494 0.975 110.103 o
-2 -17 -4 26.464 26.150 1.131 78.841 o
-2 -17 -3 47.949 45.568 1.252 56.266 o
-2 -17 -2 83.778 83.298 1.625 28.388 o
-2 -17 -1 148.950 151.386 2.235 12.251 o
-2 -17 0 26.029 26.173 1.236 67.115 o
-2 -16 -9 22.869 19.998 1.742 35.465 o
-2 -16 -8 78.347 78.362 2.202 18.587 o
-2 -16 -7 52.945 52.598 1.883 27.347 o
-2 -16 -6 6.008 6.738 0.713 214.541 o
-2 -16 -5 12.692 13.207 0.789 169.750 o
-2 -16 -4 15.094 14.176 0.729 193.715 o
-2 -16 -3 15.275 14.587 0.729 193.609 o
-2 -16 -2 52.412 52.401 1.074 67.184 o
-2 -16 -1 110.505 112.487 1.538 24.104 o
-2 -16 0 9.752 10.128 1.173 79.445 o
-2 -15 -10 24.654 20.321 2.561 16.634 o
-2 -15 -9 21.944 20.522 2.757 14.413 o
-2 -15 -8 35.855 34.607 1.809 31.651 o
-2 -15 -7 17.603 18.737 1.355 58.410 o
-2 -15 -6 44.142 42.095 1.306 54.109 o
-2 -15 -5 50.903 48.822 1.151 62.229 o
-2 -15 -4 29.027 31.042 0.924 109.374 o
-2 -15 -3 49.280 48.595 0.882 91.382 o
-2 -15 -2 32.095 30.843 0.739 152.294 o
-2 -15 -1 180.451 185.610 1.982 11.171 o
-2 -15 0 315.858 317.186 3.476 3.676 o
-2 -14 -10 61.440 59.431 2.602 14.891 o
-2 -14 -9 3.191 3.974 1.047 100.805 o
-2 -14 -8 94.953 100.646 2.388 14.976 o
-2 -14 -7 32.808 33.223 1.203 67.413 o
-2 -14 -6 38.329 37.847 1.048 81.304 o
-2 -14 -5 11.270 10.998 0.651 248.317 o
-2 -14 -4 42.982 42.237 0.875 101.101 o
-2 -14 -3 73.521 73.147 1.035 54.207 o
-2 -14 -2 160.582 157.942 1.544 15.856 o
-2 -14 -1 41.253 42.744 0.917 95.893 o
-2 -14 0 242.659 238.683 2.493 6.623 o
-2 -13 -10 22.135 22.534 1.845 31.686 o
-2 -13 -9 0.594 0.150 0.804 171.206 o
-2 -13 -8 74.790 76.771 2.223 18.548 o
-2 -13 -7 13.495 12.602 0.834 152.382 o
-2 -13 -6 20.481 20.206 0.836 143.161 o
-2 -13 -5 67.249 66.752 1.248 46.743 o
-2 -13 -4 19.993 20.873 0.686 203.084 o
-2 -13 -3 2.239 2.698 0.322 1054.720 o
-2 -13 -2 269.970 263.125 2.109 6.376 o
-2 -13 -1 369.986 365.855 2.635 3.522 o
-2 -13 0 143.967 145.756 1.856 15.350 o
-2 -12 -10 31.987 34.107 4.146 6.370 o
-2 -12 -9 23.779 26.148 2.261 21.199 o
-2 -12 -8 15.971 16.720 1.188 75.911 o
-2 -12 -7 9.196 9.586 0.740 196.773 o
-2 -12 -6 146.319 146.704 1.875 15.001 o
-2 -12 -5 264.006 266.519 2.665 5.608 o
-2 -12 -4 67.316 66.745 0.956 64.136 o
-2 -12 -3 25.703 26.129 0.630 214.055 o
-2 -12 -2 89.238 90.918 1.080 42.244 o
-2 -12 -1 56.232 55.000 0.806 91.419 o
-2 -12 0 38.773 39.330 0.901 102.005 o
-2 -11 -11 18.894 16.218 1.655 39.583 o
-2 -11 -10 109.690 112.962 3.271 8.574 o
-2 -11 -9 67.104 68.513 2.021 22.567 o
-2 -11 -8 8.018 9.239 1.094 91.596 o
-2 -11 -7 35.741 37.185 1.276 59.390 o
-2 -11 -6 91.143 87.970 1.222 37.438 o
-2 -11 -5 134.029 134.044 1.384 21.479 o
-2 -11 -4 59.255 59.840 0.885 77.991 o
-2 -11 -3 67.180 68.107 0.921 66.350 o
-2 -11 -2 206.468 205.052 1.732 10.397 o
-2 -11 -1 45.714 46.316 0.719 123.415 o
-2 -11 0 380.004 379.437 3.441 2.926 o
-2 -10 -11 15.035 13.675 2.744 14.627 o
-2 -10 -10 19.951 21.853 1.730 36.092 o
-2 -10 -9 10.477 11.176 1.055 97.700 o
-2 -10 -8 28.118 28.163 1.371 54.737 o
-2 -10 -7 49.104 48.068 1.068 70.597 o
-2 -10 -6 34.886 36.513 0.802 127.265 o
-2 -10 -5 251.761 253.964 2.046 7.062 o
-2 -10 -4 172.947 168.771 1.541 14.416 o
-2 -10 -3 12.166 12.361 0.454 474.331 o
-2 -10 -2 68.252 66.950 1.121 53.084 o
-2 -10 -1 102.630 99.948 1.134 35.131 o
-2 -10 0 158.862 158.668 1.732 14.674 o
-2 -9 -11 48.068 45.780 2.949 12.165 o
-2 -9 -10 2.735 3.606 0.958 120.326 o
-2 -9 -9 49.245 47.221 1.698 33.478 o
-2 -9 -8 56.003 56.110 1.391 44.274 o
-2 -9 -7 73.920 74.953 1.287 41.773 o
-2 -9 -6 18.228 17.097 0.597 267.756 o
-2 -9 -5 27.628 29.203 0.758 154.257 o
-2 -9 -4 109.851 108.026 1.126 32.386 o
-2 -9 -3 107.965 105.002 1.229 30.982 o
-2 -9 -2 40.760 40.143 0.732 133.031 o
-2 -9 -1 137.654 137.823 1.343 21.196 o
-2 -9 0 122.562 118.713 1.413 23.815 o
-2 -8 -11 23.592 25.227 2.728 14.675 o
-2 -8 -10 66.534 63.018 2.441 16.459 o
-2 -8 -9 198.672 197.182 2.770 7.505 o
-2 -8 -8 77.994 78.154 1.601 30.248 o
-2 -8 -7 215.867 209.999 2.255 8.305 o
-2 -8 -6 16.960 17.829 0.616 255.385 o
-2 -8 -5 394.084 389.509 3.190 2.917 o
-2 -8 -4 49.461 49.941 0.731 113.100 o
-2 -8 -3 60.693 60.980 0.896 75.332 o
-2 -8 -2 616.363 606.025 4.047 1.317 o
-2 -8 -1 769.457 742.634 5.235 0.841 o
-2 -8 0 131.962 130.103 1.449 21.253 o
-2 -7 -11 10.522 10.463 2.030 26.736 o
-2 -7 -10 50.790 50.689 1.515 40.140 o
-2 -7 -9 92.696 93.915 1.845 22.289 o
-2 -7 -8 19.524 18.816 0.920 121.266 o
-2 -7 -7 144.518 144.063 1.770 16.067 o
-2 -7 -6 48.999 48.546 0.782 106.296 o
-2 -7 -5 189.553 189.749 1.613 12.190 o
-2 -7 -4 104.240 103.112 1.133 34.301 o
-2 -7 -3 9.336 10.370 0.533 368.449 o
-2 -7 -2 292.096 290.132 2.455 5.189 o
-2 -7 -1 723.817 715.911 4.599 0.964 o
-2 -7 0 420.823 405.569 3.185 2.681 o
-2 -6 -12 28.176 28.767 3.101 11.345 o
-2 -6 -11 4.326 4.649 1.139 85.140 o
-2 -6 -10 6.594 6.758 0.869 145.124 o
-2 -6 -9 31.871 30.893 1.180 70.448 o
-2 -6 -8 3.380 3.081 0.524 399.815 o
-2 -6 -7 53.138 56.941 1.701 32.314 o
-2 -6 -6 56.957 55.316 0.815 89.415 o
-2 -6 -5 66.043 63.115 0.833 75.947 o
-2 -6 -4 41.009 38.963 1.011 84.125 o
-2 -6 -3 736.914 716.833 4.541 0.948 o
-2 -6 -2 60.441 60.231 0.821 83.160 o
-2 -6 -1 1894.570 1883.240 9.436 0.151 o
-2 -6 0 619.442 600.993 3.899 1.334 o
-2 -5 -12 12.252 9.937 2.210 22.563 o
-2 -5 -11 45.850 51.248 3.162 10.638 o
-2 -5 -10 11.906 12.196 1.108 88.366 o
-2 -5 -9 55.251 55.492 2.104 22.243 o
-2 -5 -8 60.386 61.126 1.403 42.087 o
-2 -5 -7 90.279 88.849 1.600 27.592 o
-2 -5 -6 509.442 503.160 3.307 1.931 o
-2 -5 -5 178.311 172.811 1.485 14.162 o
-2 -5 -4 562.105 555.336 3.689 1.579 o
-2 -5 -3 523.175 510.560 3.713 1.776 o
-2 -5 -2 866.609 848.880 5.301 0.685 o
-2 -5 -1 592.228 577.463 3.210 1.528 o
-2 -5 0 388.752 381.765 2.393 3.392 o
-2 -4 -12 38.118 38.309 2.204 21.628 o
-2 -4 -11 59.465 63.791 2.498 16.027 o
-2 -4 -10 3.420 3.121 0.742 200.367 o
-2 -4 -9 0.414 -0.116 0.716 216.199 o
-2 -4 -8 107.003 111.046 2.137 16.564 o
-2 -4 -7 85.987 86.592 1.229 38.845 o
-2 -4 -6 52.088 51.981 1.023 72.167 o
-2 -4 -5 256.088 253.865 2.047 6.945 o
-2 -4 -4 885.841 887.948 5.143 0.659 o
-2 -4 -3 284.923 283.007 1.842 6.165 o
-2 -4 -2 528.674 516.278 3.090 1.872 o
-2 -4 -1 183.436 176.360 1.256 14.786 o
-2 -4 0 383.129 371.543 2.277 3.558 o
-2 -3 -12 18.357 18.915 3.218 10.631 o
-2 -3 -11 1.707 2.728 0.977 115.854 o
-2 -3 -10 30.838 33.231 1.498 45.651 o
-2 -3 -9 32.697 33.359 1.382 52.575 o
-2 -3 -8 13.846 13.520 0.911 128.017 o
-2 -3 -7 227.611 225.308 1.984 8.379 o
-2 -3 -6 78.585 77.948 0.980 53.530 o
-2 -3 -5 107.118 105.856 1.075 34.514 o
-2 -3 -4 469.927 459.479 2.744 2.368 o
-2 -3 -3 871.292 857.429 4.583 0.708 o
-2 -3 -2 790.968 792.546 3.992 0.859 o
-2 -3 -1 182.822 181.707 1.326 14.268 o
-2 -3 0 50.045 48.995 0.537 151.020 o
-2 -2 -12 18.686 22.914 1.916 29.572 o
-2 -2 -11 80.296 85.209 3.879 6.810 o
-2 -2 -10 31.562 31.789 1.497 45.702 o
-2 -2 -9 46.206 46.305 1.657 35.347 o
-2 -2 -8 43.212 42.603 1.388 48.970 o
-2 -2 -7 8.558 8.820 0.646 256.671 o
-2 -2 -6 23.825 23.307 0.555 270.534 o
-2 -2 -5 79.784 79.294 0.855 59.089 o
-2 -2 -4 491.345 480.081 3.015 2.131 o
-2 -2 -3 542.196 537.687 2.897 1.812 o
-2 -2 -2 125.242 122.174 0.850 31.593 o
-2 -2 -1 390.213 382.600 2.085 3.522 o
-2 -2 0 210.970 212.147 1.589 10.468 o
-2 -1 -12 18.148 17.574 1.732 36.207 o
-2 -1 -11 0.643 0.685 0.885 141.253 o
-2 -1 -10 92.571 91.026 2.211 17.262 o
-2 -1 -9 31.315 34.913 1.392 52.024 o
-2 -1 -8 242.956 243.926 3.393 4.991 o
-2 -1 -7 117.599 113.208 1.226 28.148 o
-2 -1 -6 94.566 92.180 0.963 44.057 o
-2 -1 -5 60.184 58.075 1.110 59.216 o
-2 -1 -4 53.300 52.678 0.697 111.445 o
-2 -1 -3 289.795 287.910 1.761 6.093 o
-2 -1 -2 5.637 5.882 0.257 1543.530 o
-2 -1 -1 343.775 332.387 2.111 4.378 o
-2 -1 0 57.123 55.428 0.700 103.838 o
-2 0 1 395.604 375.634 3.023 3.041 o
-2 0 2 386.476 379.189 3.446 2.878 o
-2 0 3 1364.200 1361.120 13.848 0.210 o
-2 0 4 132.711 136.146 2.155 14.064 o
-2 0 5 27.130 25.670 1.419 51.671 o
-2 0 6 34.478 33.266 0.788 133.298 o
-2 0 7 7.607 6.768 0.410 622.427 o
-2 0 8 786.985 785.756 7.228 0.676 o
-2 0 9 4.417 5.149 0.693 228.721 o
-2 0 10 64.384 70.224 1.806 27.298 o
-2 0 11 0.125 -0.435 0.811 168.527 o
-2 0 12 39.554 36.653 2.212 21.445 o
-2 0 13 2.249 1.087 1.729 37.041 o
-2 1 1 372.441 368.294 2.377 3.634 o
-2 1 2 122.172 123.180 1.916 17.364 o
-2 1 3 180.500 177.210 2.566 8.939 o
-2 1 4 53.783 50.508 1.740 31.392 o
-2 1 5 222.160 220.051 4.937 3.334 o
-2 1 6 3.240 2.837 0.402 676.188 o
-2 1 7 74.339 73.143 0.977 57.049 o
-2 1 8 227.080 233.039 1.976 8.284 o
-2 1 9 151.418 152.855 2.504 10.618 o
-2 1 10 31.011 33.289 1.795 32.525 o
-2 1 11 0.760 0.790 0.845 155.085 o
-2 1 12 46.077 47.121 3.981 6.820 o
-2 2 1 474.489 472.767 2.967 2.246 o
-2 2 2 77.720 75.855 1.166 45.544 o
-2 2 3 381.885 377.763 6.462 1.631 o
-2 2 4 128.975 133.586 3.061 8.901 o
-2 2 5 161.088 169.362 3.600 6.221 o
-2 2 6 229.812 227.728 2.650 6.716 o
-2 2 7 13.714 12.959 0.508 380.517 o
-2 2 8 125.961 129.102 1.500 21.471 o
-2 2 9 51.718 51.952 1.450 42.805 o
-2 2 10 13.515 15.773 1.377 57.305 o
-2 2 11 0.195 0.147 0.800 173.081 o
-2 2 12 7.142 6.873 1.798 34.150 o
-2 3 1 142.383 140.978 0.990 24.012 o
-2 3 2 393.746 387.606 3.262 2.891 o
-2 3 3 454.067 445.143 5.293 1.711 o
-2 3 5 240.099 238.971 4.615 3.497 o
-2 3 6 122.805 121.531 1.564 21.512 o
-2 3 7 31.971 30.117 0.835 126.685 o
-2 3 8 163.317 165.374 1.914 13.005 o
-2 3 9 74.786 74.162 1.912 23.758 o
-2 3 10 8.569 10.196 1.169 80.103 o
-2 3 11 148.758 152.666 3.844 5.879 o
-2 3 12 1.342 0.511 0.956 121.219 o
-2 4 1 203.030 200.551 1.215 12.514 o
-2 4 2 266.380 265.789 1.745 7.000 o
-2 4 3 284.079 281.658 2.591 5.228 o
-2 4 4 82.514 82.354 1.664 27.713 o
-2 4 5 67.571 65.300 1.222 48.159 o
-2 4 6 884.680 890.550 6.866 0.586 o
-2 4 7 239.460 238.831 2.480 6.723 o
-2 4 8 152.347 152.667 1.655 15.983 o
-2 4 9 40.815 40.453 1.740 33.285 o
-2 4 10 15.556 16.963 1.374 57.207 o
-2 4 11 3.429 3.137 0.994 111.811 o
-2 4 12 5.074 3.883 1.113 89.143 o
-2 5 1 13.700 14.079 0.288 944.126 o
-2 5 2 1194.300 1208.820 6.157 0.373 o
-2 5 3 143.250 141.850 1.232 21.323 o
-2 5 4 111.164 107.126 2.496 13.171 o
-2 5 5 12.331 12.381 0.613 274.288 o
-2 5 6 188.548 186.691 2.488 8.818 o
-2 5 7 632.290 621.970 4.501 1.209 o
-2 5 8 58.263 57.884 0.962 72.106 o
-2 5 9 139.509 141.651 4.029 5.599 o
-2 5 10 50.412 52.968 2.434 17.303 o
-2 5 11 1.687 2.145 0.970 117.491 o
-2 5 12 13.187 13.214 1.458 51.357 o
-2 6 1 72.266 73.165 0.695 77.324 o
-2 6 2 175.246 173.725 1.193 15.985 o
-2 6 3 1.369 1.541 0.207 2574.180 o
-2 6 4 102.214 99.417 0.900 41.641 o
-2 6 5 53.111 54.565 0.706 108.979 o
-2 6 6 62.769 59.877 1.549 35.839 o
-2 6 7 56.484 56.157 1.001 70.291 o
-2 6 8 54.101 56.549 1.293 49.977 o
-2 6 9 18.969 20.679 1.374 56.602 o
-2 6 10 15.318 13.265 1.256 68.555 o
-2 6 11 10.042 11.215 1.308 64.026 o
-2 6 12 245.421 244.910 7.475 1.659 o
-2 7 1 1009.350 996.593 4.640 0.544 o
-2 7 2 194.600 191.728 1.347 12.915 o
-2 7 3 653.924 670.819 4.251 1.147 o
-2 7 4 2.451 2.251 0.232 2022.040 o
-2 7 5 161.311 155.726 1.362 17.200 o
-2 7 6 156.621 155.737 1.819 14.350 o
-2 7 7 229.954 226.137 3.502 5.104 o
-2 7 8 14.133 13.627 1.565 44.546 o
-2 7 9 81.926 81.166 2.255 17.610 o
-2 7 10 30.714 33.795 2.861 13.235 o
-2 7 11 28.925 24.177 2.659 15.363 o
-2 7 12 64.672 67.136 4.071 6.383 o
-2 8 1 185.773 186.090 1.221 14.342 o
-2 8 2 243.260 241.423 1.577 8.452 o
-2 8 3 133.446 131.861 1.190 24.069 o
-2 8 4 108.482 106.875 1.065 34.229 o
-2 8 5 557.336 553.363 4.030 1.538 o
-2 8 6 32.530 32.594 1.125 76.016 o
-2 8 7 53.589 51.076 1.299 50.606 o
-2 8 8 241.741 238.193 3.278 5.227 o
-2 8 9 65.771 67.742 1.796 27.526 o
-2 8 10 85.239 83.895 2.829 11.906 o
-2 8 11 40.282 44.436 2.406 18.146 o
-2 8 12 33.158 30.110 4.151 6.358 o
-2 9 1 152.370 150.535 1.411 18.026 o
-2 9 2 417.552 422.408 2.576 2.890 o
-2 9 3 804.509 796.739 4.154 0.831 o
-2 9 4 231.906 229.856 1.828 8.530 o
-2 9 5 6.855 7.571 0.375 738.597 o
-2 9 6 60.177 61.945 1.319 46.052 o
-2 9 7 15.640 16.352 0.888 132.614 o
-2 9 8 11.559 11.540 0.862 144.314 o
-2 9 9 52.965 54.141 2.254 19.793 o
-2 9 10 115.649 117.800 3.350 8.105 o
-2 9 11 67.774 63.208 2.770 13.078 o
-2 9 12 25.324 25.566 2.154 23.271 o
-2 10 1 72.206 71.501 0.836 67.840 o
-2 10 2 136.025 133.560 1.100 24.573 o
-2 10 3 218.244 219.658 1.653 9.751 o
-2 10 4 126.336 127.829 1.523 21.209 o
-2 10 5 180.765 183.953 2.278 9.930 o
-2 10 6 24.736 25.663 0.669 197.265 o
-2 10 7 28.715 28.480 1.912 29.117 o
-2 10 8 13.926 15.831 1.389 56.266 o
-2 10 9 41.277 42.301 2.078 23.915 o
-2 10 10 1.087 0.633 0.909 134.053 o
-2 10 11 12.650 10.957 1.513 47.793 o
-2 11 1 27.082 28.021 0.537 261.629 o
-2 11 2 7.886 8.578 0.340 870.627 o
-2 11 3 502.685 499.990 3.325 1.962 o
-2 11 4 266.174 263.240 2.421 5.972 o
-2 11 5 554.418 545.699 4.237 1.521 o
-2 11 6 172.444 175.559 2.610 9.049 o
-2 11 7 30.921 31.409 1.639 38.694 o
-2 11 8 0.387 0.150 0.705 222.947 o
-2 11 9 34.276 31.877 1.968 27.177 o
-2 11 10 15.623 16.562 2.214 22.377 o
-2 11 11 27.179 24.944 4.292 5.969 o
-2 12 1 1.700 2.048 0.225 2165.890 o
-2 12 2 2.969 3.194 0.280 1379.490 o
-2 12 3 107.656 108.218 1.299 29.250 o
-2 12 4 405.067 401.662 2.902 2.926 o
-2 12 5 91.280 92.661 1.899 21.604 o
-2 12 6 106.539 108.053 2.029 17.909 o
-2 12 7 8.728 8.580 0.775 180.165 o
-2 12 8 41.246 42.549 2.036 24.837 o
-2 12 9 20.317 21.803 1.742 35.572 o
-2 12 10 3.050 3.256 1.110 89.794 o
-2 12 11 0.057 -0.735 0.956 121.137 o
-2 13 1 9.767 10.225 0.395 636.109 o
-2 13 2 225.757 231.714 1.831 8.716 o
-2 13 3 60.015 62.371 0.890 75.957 o
-2 13 4 138.148 141.771 1.602 18.253 o
-2 13 5 139.317 138.646 2.560 11.028 o
-2 13 6 148.372 148.278 2.480 10.945 o
-2 13 7 24.898 22.326 1.688 37.468 o
-2 13 8 21.917 22.373 1.208 71.562 o
-2 13 9 6.923 6.815 1.212 74.975 o
-2 13 10 7.200 6.945 1.341 61.220 o
-2 13 11 8.138 7.549 1.637 41.161 o
-2 14 1 47.898 49.058 0.825 100.585 o
-2 14 2 57.219 58.174 0.917 76.995 o
-2 14 3 111.265 110.689 1.232 29.598 o
-2 14 4 19.175 19.417 0.650 226.170 o
-2 14 5 39.286 39.913 0.885 104.101 o
-2 14 6 70.738 72.284 1.761 27.558 o
-2 14 7 24.390 24.550 2.082 24.912 o
-2 14 8 6.894 6.688 0.807 167.839 o
-2 14 9 30.072 28.729 1.543 43.581 o
-2 14 10 37.165 38.668 2.372 18.816 o
-2 15 1 196.445 193.284 1.699 11.335 o
-2 15 2 133.899 133.394 1.379 21.603 o
-2 15 3 246.169 245.280 2.035 7.362 o
-2 15 4 1.441 1.594 0.325 1047.270 o
-2 15 5 22.248 20.210 0.771 163.286 o
-2 15 6 78.833 78.157 1.954 22.448 o
-2 15 7 49.181 52.803 1.660 34.446 o
-2 15 8 36.552 38.175 1.538 42.350 o
-2 15 9 0.991 0.733 0.627 281.156 o
-2 15 10 13.148 13.238 1.398 55.759 o
-2 16 1 78.441 78.652 1.061 49.493 o
-2 16 2 54.165 53.702 0.901 82.726 o
-2 16 3 42.911 42.932 0.846 105.643 o
-2 16 4 7.243 6.256 0.453 516.774 o
-2 16 5 17.302 18.244 0.773 169.316 o
-2 16 6 39.727 40.627 1.144 69.348 o
-2 16 7 44.335 40.515 1.533 41.254 o
-2 16 8 39.564 37.166 1.560 40.932 o
-2 16 9 39.201 38.955 1.828 30.620 o
-2 16 10 4.422 5.089 0.900 135.973 o
-2 17 1 96.184 95.030 1.349 31.861 o
-2 17 2 53.422 54.566 0.942 78.518 o
-2 17 3 20.729 20.868 0.700 194.984 o
-2 17 4 70.198 68.972 1.174 49.092 o
-2 17 5 16.509 19.157 0.823 151.188 o
-2 17 6 11.518 11.179 0.742 192.910 o
-2 17 7 15.170 14.442 0.931 122.058 o
-2 17 8 7.355 7.677 0.928 126.983 o
-2 17 9 41.621 42.879 1.782 31.690 o
-2 18 1 18.062 19.367 0.744 179.765 o
-2 18 2 64.386 60.083 1.135 55.266 o
-2 18 3 20.887 21.938 0.854 136.528 o
-2 18 4 128.528 128.526 1.648 19.441 o
-2 18 5 19.506 19.837 1.041 96.043 o
-2 18 6 9.094 9.036 0.713 211.505 o
-2 18 7 23.038 19.072 0.972 107.426 o
-2 18 8 25.903 23.608 1.185 72.874 o
-2 18 9 46.648 44.131 1.848 29.173 o
-2 19 1 30.111 31.411 0.907 111.723 o
-2 19 2 27.617 28.309 0.888 119.344 o
-2 19 3 35.453 35.298 0.964 95.878 o
-2 19 4 63.878 63.159 1.644 32.239 o
-2 19 5 15.350 16.829 0.916 125.076 o
-2 19 6 5.354 4.468 0.595 309.131 o
-2 19 7 23.855 23.054 1.098 84.738 o
-2 19 8 56.256 53.460 1.506 39.260 o
-2 20 1 45.121 46.190 1.092 70.707 o
-2 20 2 31.815 31.983 0.959 100.404 o
-2 20 3 10.879 12.241 0.748 189.843 o
-2 20 4 20.525 22.127 1.197 73.225 o
-2 20 5 73.797 75.231 1.867 24.718 o
-2 20 6 63.652 64.609 2.295 18.438 o
-2 20 7 26.736 26.769 1.347 56.982 o
-2 20 8 8.702 7.645 0.995 110.343 o
-2 21 1 25.390 26.268 0.973 103.957 o
-2 21 2 31.194 32.942 1.096 79.984 o
-2 21 3 65.059 65.156 1.800 27.656 o
-2 21 4 141.918 141.960 2.562 10.857 o
-2 21 5 21.909 22.910 1.255 66.483 o
-2 21 6 53.370 51.248 1.696 32.791 o
-2 21 7 15.665 16.840 1.170 78.203 o
-2 22 1 12.661 12.165 0.809 162.302 o
-2 22 2 91.844 93.993 1.725 24.501 o
-2 22 3 33.107 34.804 1.270 60.892 o
-2 22 4 26.585 29.142 1.429 50.858 o
-2 22 5 53.908 52.164 1.728 31.646 o
-2 22 6 4.278 5.469 0.810 167.832 o
-2 23 1 23.909 24.137 1.397 53.851 o
-2 23 2 14.883 14.316 0.869 139.444 o
-2 23 3 2.811 2.154 0.576 332.780 o
-2 23 4 16.451 16.974 1.142 81.757 o
-2 23 5 42.906 42.416 1.636 36.835 o
-2 24 1 95.021 94.271 1.846 22.022 o
-2 24 2 39.094 40.121 1.405 49.123 o
-2 24 3 1.547 0.465 0.544 374.307 o
-2 24 4 7.294 5.754 0.845 153.203 o
-2 25 1 71.769 72.199 1.911 24.150 o
-2 25 2 13.192 13.482 1.487 49.333 o
-1 -26 -1 13.179 13.817 2.338 20.133 o
-1 -26 0 156.892 154.262 5.855 2.863 o
-1 -25 -3 19.055 19.941 1.787 33.969 o
-1 -25 -2 4.601 4.749 2.868 13.450 o
-1 -25 -1 56.912 59.166 4.059 6.483 o
-1 -25 0 1.209 -0.253 1.369 59.080 o
-1 -24 -5 23.711 23.698 1.939 28.683 o
-1 -24 -4 28.856 29.304 2.032 25.863 o
-1 -24 -3 20.446 16.044 1.621 41.097 o
-1 -24 -2 44.117 41.538 4.226 6.083 o
-1 -24 -1 39.971 46.563 2.225 21.005 o
-1 -24 0 37.782 38.795 2.041 25.017 o
-1 -23 -6 22.798 21.177 2.692 15.092 o
-1 -23 -5 9.919 10.694 1.672 39.357 o
-1 -23 -4 0.991 0.661 0.880 142.932 o
-1 -23 -3 27.465 29.253 1.976 27.350 o
-1 -23 -2 30.459 33.492 3.740 7.813 o
-1 -23 -1 22.288 25.202 2.459 18.020 o
-1 -23 0 39.729 39.247 1.678 35.744 o
-1 -22 -7 18.497 15.632 2.344 19.956 o
-1 -22 -6 33.969 36.256 2.104 23.842 o
-1 -22 -5 14.690 14.529 1.548 45.458 o
-1 -22 -4 108.036 110.960 3.208 8.903 o
-1 -22 -3 55.102 57.441 2.745 13.674 o
-1 -22 -2 60.828 63.966 4.071 6.414 o
-1 -22 -1 11.597 12.461 1.345 60.314 o
-1 -22 0 30.735 32.894 1.446 48.786 o
-1 -21 -7 19.793 20.728 2.699 15.051 o
-1 -21 -6 41.949 45.223 2.210 21.221 o
-1 -21 -5 108.742 110.895 3.178 9.032 o
-1 -21 -4 9.477 10.019 1.286 66.310 o
-1 -21 -3 16.151 15.669 1.190 75.692 o
-1 -21 -2 19.508 17.735 1.202 73.373 o
-1 -21 -1 11.194 11.208 0.936 123.200 o
-1 -21 0 6.045 6.332 0.807 168.388 o
-1 -20 -8 5.252 6.780 1.742 36.398 o
-1 -20 -7 48.911 48.830 3.410 9.180 o
-1 -20 -6 18.178 20.235 1.672 38.736 o
-1 -20 -5 88.853 85.365 2.768 12.236 o
-1 -20 -4 36.558 37.908 2.505 16.976 o
-1 -20 -3 57.788 59.830 1.819 28.213 o
-1 -20 -2 4.951 4.980 0.779 181.323 o
-1 -20 -1 26.503 27.458 1.102 82.335 o
-1 -20 0 7.320 8.425 0.801 169.536 o
-1 -19 -9 13.480 16.587 2.494 17.696 o
-1 -19 -8 39.115 35.630 2.039 25.070 o
-1 -19 -7 3.195 3.792 0.761 190.338 o
-1 -19 -6 3.927 3.072 0.929 127.820 o
-1 -19 -5 132.289 132.396 3.311 7.843 o
-1 -19 -4 13.601 14.286 1.064 94.936 o
-1 -19 -3 63.308 65.784 1.828 27.109 o
-1 -19 -2 110.291 109.753 3.045 9.665 o
-1 -19 -1 94.519 93.078 1.754 23.706 o
-1 -19 0 50.532 50.948 1.334 49.394 o
-1 -18 -9 9.979 11.164 2.411 18.986 o
-1 -18 -8 68.443 62.168 3.125 10.488 o
-1 -18 -7 6.879 7.993 0.887 139.098 o
-1 -18 -6 3.789 4.785 0.630 277.009 o
-1 -18 -5 82.005 81.127 1.888 23.228 o
-1 -18 -4 21.124 20.961 0.922 119.020 o
-1 -18 -3 25.340 25.207 1.238 67.214 o
-1 -18 -2 2.973 3.934 0.520 406.490 o
-1 -18 -1 38.001 36.566 1.121 73.349 o
-1 -18 0 92.992 93.783 1.696 24.917 o
-1 -17 -9 188.696 195.618 11.826 0.756 o
-1 -17 -8 8.116 7.823 1.142 84.090 o
-1 -17 -7 125.990 127.371 2.524 11.965 o
-1 -17 -6 20.305 21.635 1.607 41.603 o
-1 -17 -5 18.418 17.852 0.818 151.922 o
-1 -17 -4 90.055 92.889 1.503 29.507 o
-1 -17 -3 109.567 109.312 1.480 25.441 o
-1 -17 -2 145.214 141.097 2.043 14.011 o
-1 -17 -1 41.016 42.301 1.144 68.425 o
-1 -17 0 169.416 169.677 2.299 10.581 o
-1 -16 -10 2.946 4.849 1.193 77.688 o
-1 -16 -9 68.943 69.405 2.603 14.501 o
-1 -16 -8 29.730 30.224 1.822 31.810 o
-1 -16 -7 13.136 13.525 1.037 100.018 o
-1 -16 -6 19.008 20.547 1.251 67.782 o
-1 -16 -5 1.480 1.405 0.391 721.102 o
-1 -16 -4 147.187 147.813 1.879 14.866 o
-1 -16 -3 38.658 38.344 0.824 116.943 o
-1 -16 -2 73.635 73.101 1.247 43.802 o
-1 -16 -1 207.955 208.048 2.501 7.879 o
-1 -16 0 87.826 87.400 1.545 29.343 o
-1 -15 -10 83.086 86.602 2.989 10.840 o
-1 -15 -9 103.333 103.928 3.677 7.166 o
-1 -15 -8 65.724 66.654 2.382 17.139 o
-1 -15 -7 81.777 84.857 1.757 25.607 o
-1 -15 -6 72.570 71.865 1.532 33.661 o
-1 -15 -5 11.617 12.121 0.694 218.509 o
-1 -15 -4 6.015 5.641 0.496 439.001 o
-1 -15 -3 9.120 10.198 0.576 317.845 o
-1 -15 -2 57.465 57.937 0.991 70.049 o
-1 -15 -1 275.818 270.901 2.442 5.673 o
-1 -15 0 97.540 97.537 1.574 26.404 o
-1 -14 -11 28.797 28.616 2.101 24.265 o
-1 -14 -10 7.755 7.160 1.216 74.364 o
-1 -14 -9 4.545 4.775 1.080 94.671 o
-1 -14 -8 25.316 26.760 2.641 15.603 o
-1 -14 -7 58.497 59.599 2.082 22.331 o
-1 -14 -6 8.306 8.768 0.686 229.033 o
-1 -14 -5 110.224 108.157 1.555 24.167 o
-1 -14 -4 381.546 377.023 2.922 3.202 o
-1 -14 -3 31.253 31.380 0.654 183.389 o
-1 -14 -2 68.169 66.707 0.964 63.091 o
-1 -14 -1 254.000 251.336 2.275 6.620 o
-1 -14 0 300.638 297.537 3.040 4.355 o
-1 -13 -11 19.604 18.317 1.828 32.472 o
-1 -13 -10 9.052 9.379 1.015 105.980 o
-1 -13 -9 43.008 42.379 2.025 24.981 o
-1 -13 -8 121.894 119.366 2.482 12.581 o
-1 -13 -7 0.691 0.983 0.442 566.346 o
-1 -13 -6 105.153 107.560 1.536 25.252 o
-1 -13 -5 33.321 32.008 0.875 115.368 o
-1 -13 -4 552.044 550.353 3.570 1.639 o
-1 -13 -3 76.013 77.115 0.908 58.998 o
-1 -13 -2 81.051 81.284 0.964 52.338 o
-1 -13 -1 102.719 101.112 1.213 33.017 o
-1 -13 0 130.492 129.886 1.728 18.317 o
-1 -12 -11 58.218 56.078 2.037 23.337 o
-1 -12 -10 6.550 5.546 0.872 144.201 o
-1 -12 -9 33.038 32.571 2.805 13.730 o
-1 -12 -8 38.131 38.468 1.436 47.611 o
-1 -12 -7 11.568 12.454 0.758 184.548 o
-1 -12 -6 179.050 181.360 2.021 11.171 o
-1 -12 -5 8.009 8.526 0.514 400.465 o
-1 -12 -4 367.911 368.545 3.011 3.305 o
-1 -12 -3 80.486 80.504 0.993 51.380 o
-1 -12 -2 179.466 178.598 1.512 13.712 o
-1 -12 -1 143.629 142.510 1.278 20.757 o
-1 -12 0 79.040 76.916 1.373 37.027 o
-1 -11 -11 15.384 16.651 1.587 43.173 o
-1 -11 -10 26.463 26.685 2.244 21.438 o
-1 -11 -9 33.056 33.450 2.271 20.670 o
-1 -11 -8 14.775 15.318 1.099 88.660 o
-1 -11 -7 290.790 292.822 3.197 4.336 o
-1 -11 -6 193.715 194.006 2.066 10.030 o
-1 -11 -5 33.023 32.895 0.735 150.361 o
-1 -11 -4 394.121 394.495 2.491 3.235 o
-1 -11 -3 25.269 26.172 0.579 244.097 o
-1 -11 -2 81.603 81.706 0.851 57.487 o
-1 -11 -1 9.344 9.379 0.352 790.775 o
-1 -11 0 27.541 26.139 0.724 168.515 o
-1 -10 -12 13.017 12.888 1.237 70.935 o
-1 -10 -11 16.755 16.375 1.560 44.608 o
-1 -10 -10 33.047 35.698 1.552 42.339 o
-1 -10 -9 1.104 1.531 0.648 263.407 o
-1 -10 -8 84.713 83.501 2.341 16.375 o
-1 -10 -7 16.720 18.358 0.825 150.907 o
-1 -10 -6 353.524 358.222 3.063 3.448 o
-1 -10 -5 60.055 60.078 0.916 74.308 o
-1 -10 -4 186.835 183.147 1.395 13.575 o
-1 -10 -3 822.640 819.750 4.491 0.780 o
-1 -10 -2 104.721 105.833 0.961 37.980 o
-1 -10 -1 168.638 167.633 1.350 15.980 o
-1 -10 0 71.676 70.760 0.902 63.942 o
-1 -9 -12 38.892 40.028 1.799 31.509 o
-1 -9 -11 82.713 76.699 2.187 18.584 o
-1 -9 -10 49.916 52.102 2.802 13.317 o
-1 -9 -9 14.832 14.972 1.446 51.990 o
-1 -9 -8 98.386 99.184 2.051 18.577 o
-1 -9 -7 103.276 104.456 1.627 24.143 o
-1 -9 -6 303.837 301.434 2.826 4.512 o
-1 -9 -5 87.320 84.798 0.988 47.627 o
-1 -9 -4 218.063 216.878 1.539 10.150 o
-1 -9 -3 126.492 126.320 1.057 27.682 o
-1 -9 -2 183.270 181.898 1.327 14.220 o
-1 -9 -1 185.608 182.009 1.307 14.127 o
-1 -9 0 263.192 264.326 2.028 6.655 o
-1 -8 -12 5.187 5.685 0.935 125.774 o
-1 -8 -11 2.124 2.421 0.777 182.945 o
-1 -8 -10 67.433 67.186 1.927 24.443 o
-1 -8 -9 20.949 21.268 1.007 101.206 o
-1 -8 -8 69.326 70.575 1.471 36.418 o
-1 -8 -7 7.481 9.037 0.877 141.803 o
-1 -8 -6 89.995 88.284 1.162 39.645 o
-1 -8 -5 298.559 295.869 2.137 5.391 o
-1 -8 -4 170.585 168.575 1.262 16.291 o
-1 -8 -3 43.014 40.378 0.538 181.653 o
-1 -8 -2 2.627 2.552 0.195 2817.710 o
-1 -8 -1 230.715 228.063 1.402 9.639 o
-1 -8 0 1422.280 1422.910 7.722 0.261 o
-1 -7 -12 52.812 54.803 2.501 16.351 o
-1 -7 -11 4.471 4.088 0.835 157.857 o
-1 -7 -10 147.091 150.869 2.776 9.484 o
-1 -7 -9 0.346 0.579 0.474 493.187 o
-1 -7 -8 68.078 69.444 1.452 37.478 o
-1 -7 -7 61.816 63.981 1.185 52.466 o
-1 -7 -6 18.581 18.604 0.504 349.727 o
-1 -7 -5 8.988 9.177 0.383 684.523 o
-1 -7 -4 12.701 12.739 0.390 610.374 o
-1 -7 -3 102.030 102.136 0.968 39.334 o
-1 -7 -2 351.785 351.932 1.954 4.237 o
-1 -7 -1 855.291 849.842 4.167 0.745 o
-1 -7 0 484.068 489.717 2.693 2.222 o
-1 -6 -12 13.463 12.772 1.496 48.757 o
-1 -6 -11 29.680 31.703 1.541 43.569 o
-1 -6 -10 52.021 52.126 2.336 18.618 o
-1 -6 -9 15.504 15.962 0.889 132.704 o
-1 -6 -8 30.756 34.533 1.054 85.419 o
-1 -6 -7 37.512 35.904 0.999 88.936 o
-1 -6 -6 170.092 167.638 1.497 14.949 o
-1 -6 -5 106.001 105.139 0.908 39.006 o
-1 -6 -4 863.324 852.543 4.821 0.708 o
-1 -6 -3 143.494 142.228 1.246 21.120 o
-1 -6 -2 126.047 123.948 1.032 28.414 o
-1 -6 -1 2529.590 2512.740 11.837 0.086 o
-1 -6 0 359.666 359.826 2.245 3.903 o
-1 -5 -12 27.782 24.134 1.932 28.687 o
-1 -5 -11 72.693 70.450 2.366 16.955 o
-1 -5 -10 22.190 20.833 1.207 71.822 o
-1 -5 -9 225.124 226.296 2.825 6.458 o
-1 -5 -8 274.196 271.934 3.033 4.882 o
-1 -5 -7 4.137 4.176 0.518 407.820 o
-1 -5 -6 75.290 74.260 0.861 63.150 o
-1 -5 -5 6.664 6.814 0.262 1439.810 o
-1 -5 -4 202.280 204.190 1.379 11.873 o
-1 -5 -3 334.040 339.910 2.182 4.409 o
-1 -5 -2 364.004 371.601 2.299 3.753 o
-1 -5 -1 809.053 818.871 4.192 0.811 o
-1 -5 0 804.635 792.020 3.642 0.860 o
-1 -4 -12 2.840 2.080 1.026 104.967 o
-1 -4 -11 19.930 20.606 1.284 64.287 o
-1 -4 -10 40.006 38.904 1.462 45.725 o
-1 -4 -9 85.847 88.521 1.664 26.830 o
-1 -4 -8 127.468 123.499 1.874 17.349 o
-1 -4 -7 71.183 70.422 1.010 57.437 o
-1 -4 -6 11.678 12.076 0.430 527.485 o
-1 -4 -5 366.287 368.572 2.382 3.696 o
-1 -4 -4 271.744 273.002 1.698 6.820 o
-1 -4 -3 66.221 65.663 0.683 88.388 o
-1 -4 -2 865.654 874.962 4.842 0.694 o
-1 -4 -1 1208.220 1231.130 6.189 0.363 o
-1 -4 0 2628.910 2609.630 12.275 0.080 o
-1 -3 -13 19.549 18.756 1.875 30.915 o
-1 -3 -12 49.282 49.980 3.857 7.226 o
-1 -3 -11 27.345 26.032 2.049 25.576 o
-1 -3 -10 26.546 28.275 1.314 59.588 o
-1 -3 -9 43.247 45.188 1.217 60.527 o
-1 -3 -8 100.365 106.627 3.205 9.103 o
-1 -3 -7 52.873 52.615 1.123 62.763 o
-1 -3 -6 222.500 220.307 1.818 9.097 o
-1 -3 -5 175.131 176.104 1.400 14.747 o
-1 -3 -4 87.322 85.577 0.754 57.509 o
-1 -3 -3 905.370 927.096 4.470 0.651 o
-1 -3 -2 776.683 781.889 4.035 0.882 o
-1 -3 -1 6651.160 6648.000 35.765 0.012 o
-1 -3 0 1946.870 1944.790 8.634 0.146 o
-1 -2 -13 4.240 3.056 1.183 78.990 o
-1 -2 -12 34.457 34.678 2.212 21.674 o
-1 -2 -11 92.477 91.133 2.807 11.768 o
-1 -2 -10 16.859 15.992 1.329 61.008 o
-1 -2 -9 23.737 24.605 0.972 105.650 o
-1 -2 -8 12.814 13.137 0.725 199.331 o
-1 -2 -7 254.419 251.936 2.712 5.843 o
-1 -2 -6 210.640 204.893 1.758 10.115 o
-1 -2 -5 302.216 299.738 2.186 5.235 o
-1 -2 -4 1063.680 1072.570 5.533 0.470 o
-1 -2 -3 2011.730 2059.200 10.432 0.130 o
-1 -2 -2 1857.020 1847.940 7.514 0.164 o
-1 -2 -1 8887.440 8910.520 43.442 0.007 o
-1 -2 0 530.882 527.539 3.043 1.850 o
-1 -1 -13 65.174 62.153 2.772 13.137 o
-1 -1 -12 30.448 26.372 1.972 27.395 o
-1 -1 -11 23.130 22.890 1.726 36.005 o
-1 -1 -10 13.368 14.434 0.978 111.830 o
-1 -1 -9 70.188 70.326 1.433 37.634 o
-1 -1 -8 3.288 3.865 0.476 484.842 o
-1 -1 -7 233.828 233.194 2.543 6.790 o
-1 -1 -6 375.829 377.753 3.068 3.167 o
-1 -1 -5 214.645 213.468 1.576 10.291 o
-1 -1 -4 893.163 881.685 3.971 0.699 o
-1 -1 -3 183.614 181.601 1.028 15.617 o
-1 -1 -2 3194.830 3203.820 14.323 0.054 o
-1 -1 -1 2143.250 2146.200 8.447 0.123 o
-1 -1 0 416.431 418.717 1.863 3.178 o
-1 0 1 1438.840 1441.100 11.534 0.219 o
-1 0 2 707.620 691.377 9.982 0.587 o
-1 0 3 2581.440 2625.720 36.816 0.043 o
-1 0 4 3.175 2.959 0.223 2155.930 o
-1 0 5 33.639 34.365 0.482 252.263 o
-1 0 6 4.300 4.660 0.246 1730.810 o
-1 0 7 213.537 217.540 1.890 9.309 o
-1 0 8 18.431 20.164 0.775 166.240 o
-1 0 9 166.218 166.393 2.558 9.603 o
-1 0 10 184.750 187.951 3.018 7.220 o
-1 0 11 74.471 74.138 4.744 4.711 o
-1 0 12 6.876 8.362 2.693 15.251 o
-1 0 13 0.120 -0.376 0.976 116.136 o
-1 1 1 2040.100 2038.330 17.136 0.106 o
-1 1 2 1154.480 1148.340 16.340 0.219 o
-1 1 4 177.023 177.844 1.601 13.453 o
-1 1 5 11.389 11.396 0.344 783.061 o
-1 1 6 78.588 79.300 0.947 54.906 o
-1 1 7 292.905 288.076 1.834 5.934 o
-1 1 8 227.746 230.752 2.496 7.068 o
-1 1 9 171.587 178.164 3.342 6.664 o
-1 1 10 8.161 8.577 1.131 85.664 o
-1 1 11 49.577 51.660 2.229 20.418 o
-1 1 12 15.597 13.187 1.895 30.511 o
-1 1 13 9.636 10.579 2.956 12.647 o
-1 2 1 863.554 873.904 5.259 0.679 o
-1 2 2 687.824 689.874 7.006 0.823 o
-1 2 3 0.123 -0.735 0.292 1299.380 o
-1 2 4 2025.820 2047.340 14.234 0.117 o
-1 2 5 4.037 4.355 0.193 2737.660 o
-1 2 6 46.016 45.267 0.566 158.571 o
-1 2 7 346.458 338.936 4.137 2.880 o
-1 2 8 155.971 158.068 1.932 13.570 o
-1 2 9 343.565 353.543 4.075 2.891 o
-1 2 10 66.408 69.432 2.297 18.168 o
-1 2 11 83.636 82.013 2.663 13.279 o
-1 2 12 5.638 5.615 1.222 73.822 o
-1 2 13 12.389 12.620 1.601 42.718 o
-1 3 1 325.248 326.249 1.793 4.959 o
-1 3 2 318.109 325.683 2.507 4.461 o
-1 3 3 343.863 350.451 2.442 4.019 o
-1 3 4 413.531 423.614 2.669 2.879 o
-1 3 5 131.058 135.144 1.045 26.030 o
-1 3 6 54.746 54.752 0.584 125.572 o
-1 3 7 98.069 97.764 1.061 38.772 o
-1 3 8 271.346 272.061 3.293 4.587 o
-1 3 9 73.707 74.458 2.193 19.107 o
-1 3 10 98.550 101.115 2.708 12.145 o
-1 3 11 33.168 32.888 4.382 5.706 o
-1 3 12 35.467 34.972 2.102 23.840 o
-1 3 13 41.394 42.316 2.977 12.062 o
-1 4 1 22.406 22.557 0.286 641.677 o
-1 4 2 245.126 245.849 1.850 7.756 o
-1 4 3 57.985 59.607 0.600 113.276 o
-1 4 4 119.934 122.617 1.026 30.050 o
-1 4 5 161.073 165.094 1.223 17.715 o
-1 4 6 8.226 8.258 0.305 1049.080 o
-1 4 7 58.001 56.708 0.685 103.745 o
-1 4 8 92.151 92.273 1.372 32.422 o
-1 4 9 5.906 5.661 0.907 133.602 o
-1 4 10 101.178 97.325 2.671 12.396 o
-1 4 11 6.439 8.102 1.134 85.501 o
-1 4 12 1.761 0.831 1.125 87.513 o
-1 4 13 77.874 68.434 5.604 3.416 o
-1 5 1 335.634 335.711 2.087 4.489 o
-1 5 2 1063.830 1083.670 5.775 0.462 o
-1 5 3 469.736 473.981 3.112 2.228 o
-1 5 4 1661.000 1727.250 9.065 0.187 o
-1 5 5 12.466 12.266 0.318 859.036 o
-1 5 6 813.608 833.978 4.749 0.770 o
-1 5 7 291.640 295.801 1.848 5.860 o
-1 5 8 21.222 21.162 2.688 15.153 o
-1 5 9 50.212 52.345 1.882 27.614 o
-1 5 10 54.750 57.450 2.822 12.988 o
-1 5 11 7.703 10.173 1.274 67.713 o
-1 5 12 4.324 5.137 1.127 86.883 o
-1 5 13 75.191 72.933 2.839 12.219 o
-1 6 1 905.051 906.529 4.453 0.660 o
-1 6 2 862.369 882.889 4.276 0.717 o
-1 6 3 150.262 151.702 0.983 21.867 o
-1 6 4 216.284 216.000 1.416 10.615 o
-1 6 5 20.889 20.941 0.390 480.196 o
-1 6 6 58.839 57.721 0.741 95.038 o
-1 6 7 76.156 76.257 0.916 58.698 o
-1 6 8 21.382 21.917 2.035 26.212 o
-1 6 9 442.507 435.047 9.400 0.898 o
-1 6 10 52.004 56.286 2.082 22.828 o
-1 6 11 77.564 80.989 5.640 3.363 o
-1 6 12 69.022 65.810 3.257 9.676 o
-1 6 13 25.593 24.686 1.993 27.086 o
-1 7 1 511.862 507.534 2.671 2.047 o
-1 7 2 216.346 219.581 1.420 10.506 o
-1 7 3 937.852 934.826 4.308 0.626 o
-1 7 4 303.472 305.279 1.754 5.608 o
-1 7 5 577.222 581.708 5.061 1.288 o
-1 7 6 95.669 96.652 0.969 42.593 o
-1 7 7 92.187 90.763 1.045 42.441 o
-1 7 8 170.084 171.752 3.141 7.325 o
-1 7 9 4.432 4.245 2.538 17.179 o
-1 7 10 10.817 10.167 1.138 84.155 o
-1 7 11 37.306 36.133 2.433 17.962 o
-1 7 12 11.979 12.049 1.461 51.246 o
-1 8 1 72.715 73.404 0.593 84.497 o
-1 8 2 67.222 67.923 0.680 86.302 o
-1 8 3 390.850 389.203 2.079 3.484 o
-1 8 4 60.713 62.488 0.574 109.979 o
-1 8 5 99.886 101.049 0.879 42.826 o
-1 8 6 59.252 60.585 0.793 87.114 o
-1 8 7 69.796 68.777 0.901 65.834 o
-1 8 8 160.992 159.803 4.131 5.098 o
-1 8 9 30.634 29.443 1.882 29.871 o
-1 8 10 81.135 83.830 2.096 19.752 o
-1 8 11 13.137 12.160 1.244 70.227 o
-1 8 12 53.181 49.083 2.646 14.793 o
-1 9 1 928.331 930.360 4.013 0.645 o
-1 9 2 632.062 627.141 3.291 1.343 o
-1 9 3 79.136 80.573 0.804 61.913 o
-1 9 4 176.952 179.705 1.149 15.766 o
-1 9 5 1.515 1.867 0.264 1577.560 o
-1 9 6 13.962 13.864 0.485 409.802 o
-1 9 7 468.020 457.581 4.971 1.741 o
-1 9 8 61.574 62.571 1.941 24.827 o
-1 9 9 55.292 54.378 2.213 20.346 o
-1 9 10 12.271 13.476 1.060 96.110 o
-1 9 11 80.949 82.234 2.982 10.975 o
-1 9 12 9.980 6.998 1.385 57.256 o
-1 10 1 221.005 218.769 1.280 10.663 o
-1 10 2 241.747 242.035 1.432 8.792 o
-1 10 3 405.961 408.781 2.517 3.060 o
-1 10 4 179.366 177.488 1.358 14.564 o
-1 10 5 115.376 115.751 1.123 30.205 o
-1 10 6 2.317 2.620 0.306 1165.850 o
-1 10 7 35.341 34.678 0.977 94.104 o
-1 10 8 54.634 52.369 1.474 41.076 o
-1 10 9 4.400 5.290 0.747 196.779 o
-1 10 10 14.294 13.305 1.464 50.820 o
-1 10 11 69.532 74.587 2.908 11.814 o
-1 10 12 24.435 23.564 2.120 24.078 o
-1 11 1 149.784 147.914 1.080 21.385 o
-1 11 2 135.237 138.041 1.101 24.312 o
-1 11 3 126.624 128.524 1.145 26.169 o
-1 11 4 16.661 16.766 0.556 307.793 o
-1 11 5 92.840 90.125 0.994 44.069 o
-1 11 6 248.818 254.863 2.386 6.499 o
-1 11 7 4.246 4.769 0.486 462.405 o
-1 11 8 53.921 52.800 1.609 35.633 o
-1 11 9 75.044 73.152 2.586 14.401 o
-1 11 10 21.446 21.885 2.225 21.995 o
-1 11 11 11.881 11.488 1.554 45.406 o
-1 11 12 13.285 14.617 3.525 8.885 o
-1 12 1 212.729 207.180 1.386 11.141 o
-1 12 2 52.000 51.588 0.624 126.709 o
-1 12 3 324.163 318.401 2.155 4.739 o
-1 12 4 68.549 68.692 0.980 61.189 o
-1 12 5 344.242 338.329 3.355 3.420 o
-1 12 6 152.428 149.825 2.563 10.340 o
-1 12 7 75.403 73.150 2.044 21.366 o
-1 12 8 47.188 46.208 2.069 23.679 o
-1 12 9 14.418 16.656 1.500 48.334 o
-1 12 10 10.596 9.646 1.330 61.929 o
-1 12 11 15.064 12.575 1.544 45.739 o
-1 13 1 81.868 81.220 0.747 62.892 o
-1 13 2 310.055 306.058 1.820 5.402 o
-1 13 3 91.667 91.896 0.942 46.029 o
-1 13 4 518.846 515.557 3.755 1.774 o
-1 13 5 72.686 70.810 1.332 40.831 o
-1 13 6 269.603 265.129 3.592 4.282 o
-1 13 7 172.476 171.174 2.880 8.121 o
-1 13 8 34.931 34.342 1.897 29.026 o
-1 13 9 33.006 31.356 1.984 26.844 o
-1 13 10 22.436 18.794 1.706 36.990 o
-1 13 11 31.095 36.919 3.101 11.286 o
-1 14 1 19.734 20.138 0.417 452.359 o
-1 14 2 144.015 147.646 1.207 21.050 o
-1 14 3 112.313 111.434 1.104 31.814 o
-1 14 4 2.991 3.250 0.353 875.974 o
-1 14 5 135.325 137.011 1.947 15.549 o
-1 14 6 30.802 30.735 1.000 94.490 o
-1 14 7 92.322 94.914 2.741 12.194 o
-1 14 8 17.510 17.642 1.492 48.497 o
-1 14 9 140.727 143.139 3.679 6.456 o
-1 14 10 23.657 20.908 1.891 30.181 o
-1 14 11 20.175 19.987 3.254 10.386 o
-1 15 1 60.943 60.707 0.699 95.706 o
-1 15 2 8.122 8.830 0.364 764.717 o
-1 15 3 175.196 174.746 1.571 13.857 o
-1 15 4 484.112 483.548 3.709 1.978 o
-1 15 5 587.588 590.377 4.776 1.299 o
-1 15 6 48.285 47.518 1.221 58.100 o
-1 15 7 48.157 45.420 2.037 24.334 o
-1 15 8 78.988 80.565 2.729 12.890 o
-1 15 9 6.154 7.224 1.808 33.794 o
-1 15 10 21.469 19.733 1.866 31.081 o
-1 15 11 11.923 8.667 1.664 39.677 o
-1 16 1 900.733 899.051 4.392 0.670 o
-1 16 2 234.388 234.156 1.803 8.420 o
-1 16 3 65.544 66.639 1.194 50.123 o
-1 16 4 55.286 55.853 0.914 79.626 o
-1 16 5 2.313 2.511 0.436 578.765 o
-1 16 6 23.198 23.852 1.079 87.662 o
-1 16 7 17.532 19.127 1.557 44.581 o
-1 16 8 3.202 2.767 0.996 111.383 o
-1 16 9 26.445 27.165 1.987 27.170 o
-1 16 10 14.269 15.489 2.951 12.653 o
-1 17 1 11.370 12.020 0.402 595.350 o
-1 17 2 134.600 138.179 1.342 21.601 o
-1 17 3 131.972 130.475 1.351 22.404 o
-1 17 4 141.659 143.083 1.690 17.043 o
-1 17 5 111.259 112.537 2.022 17.475 o
-1 17 6 140.677 137.504 2.302 12.562 o
-1 17 7 12.519 11.759 1.081 92.620 o
-1 17 8 6.087 5.920 1.167 80.889 o
-1 17 9 5.701 3.809 1.120 87.877 o
-1 17 10 44.135 44.034 2.715 14.333 o
-1 18 1 156.079 155.408 1.469 16.938 o
-1 18 2 11.650 11.213 0.578 309.304 o
-1 18 3 142.441 139.571 1.564 18.285 o
-1 18 4 19.040 20.294 0.778 164.287 o
-1 18 5 7.993 8.931 0.634 266.986 o
-1 18 6 7.932 7.140 0.911 131.751 o
-1 18 7 46.765 48.224 2.086 23.287 o
-1 18 8 70.570 67.775 2.128 20.486 o
-1 18 9 14.067 15.879 1.907 30.138 o
-1 19 1 50.760 51.211 0.959 79.885 o
-1 19 2 23.123 23.810 0.777 157.607 o
-1 19 3 57.585 56.924 1.041 65.989 o
-1 19 4 4.206 4.028 0.423 606.903 o
-1 19 5 18.911 19.616 0.957 112.754 o
-1 19 6 3.416 3.649 0.646 263.579 o
-1 19 7 30.554 33.012 1.635 38.843 o
-1 19 8 5.849 6.597 0.969 116.976 o
-1 19 9 11.299 11.292 1.214 74.025 o
-1 20 1 41.841 42.479 0.919 95.137 o
-1 20 2 15.478 16.402 0.668 225.280 o
-1 20 3 86.451 88.200 1.312 35.865 o
-1 20 4 3.827 4.180 0.454 530.631 o
-1 20 5 179.307 177.179 2.266 10.172 o
-1 20 6 48.704 48.260 1.411 45.839 o
-1 20 7 11.951 9.287 1.057 97.172 o
-1 20 8 6.238 4.650 0.925 128.472 o
-1 21 1 36.202 37.143 1.289 58.185 o
-1 21 2 17.868 19.059 0.784 164.262 o
-1 21 3 11.603 10.541 0.592 296.462 o
-1 21 4 29.865 30.130 0.971 100.263 o
-1 21 5 15.145 15.858 0.993 107.602 o
-1 21 6 3.877 3.779 0.995 111.420 o
-1 21 7 42.235 41.221 1.417 47.613 o
-1 21 8 10.765 9.379 0.952 119.694 o
-1 22 1 7.518 7.039 0.573 327.709 o
-1 22 2 9.761 11.661 0.639 258.670 o
-1 22 3 41.617 43.773 1.059 76.640 o
-1 22 4 5.951 6.670 0.598 304.054 o
-1 22 5 21.511 20.830 0.986 105.064 o
-1 22 6 49.553 50.614 1.506 40.761 o
-1 22 7 30.367 27.687 1.280 61.662 o
-1 23 1 15.967 15.537 0.876 136.262 o
-1 23 2 26.275 25.445 0.927 112.786 o
-1 23 3 11.578 13.372 0.753 186.469 o
-1 23 4 93.552 91.812 1.607 26.731 o
-1 23 5 4.319 5.469 0.671 243.432 o
-1 23 6 64.986 61.161 1.664 31.631 o
-1 24 1 43.106 45.259 1.395 48.314 o
-1 24 2 24.029 25.763 1.120 81.143 o
-1 24 3 15.951 14.587 0.900 129.652 o
-1 24 4 2.016 2.149 0.564 346.794 o
-1 24 5 0.003 -0.311 0.578 331.789 o
-1 25 1 38.198 38.276 1.571 40.556 o
-1 25 2 33.471 33.782 1.575 41.251 o
-1 25 3 3.115 2.408 0.575 332.986 o
-1 25 4 7.965 7.643 0.774 181.495 o
-1 26 1 27.864 29.072 1.379 54.144 o
-1 26 2 58.727 59.352 2.561 15.412 o
0 -26 -2 6.035 7.770 1.697 38.359 o
0 -25 -4 18.377 20.267 2.572 16.574 o
0 -25 -3 3.980 4.890 1.586 43.984 o
0 -25 -2 28.741 32.912 2.967 12.349 o
0 -25 -1 0.721 1.141 1.227 73.490 o
0 -24 -5 0.666 0.271 1.324 63.185 o
0 -24 -4 37.693 34.981 3.177 10.711 o
0 -24 -3 6.058 9.780 1.882 31.169 o
0 -24 -2 23.355 24.165 2.442 18.259 o
0 -24 -1 89.073 80.297 3.723 7.286 o
0 -24 0 3.945 2.642 1.186 78.554 o
0 -23 -6 9.180 11.813 2.287 21.090 o
0 -23 -5 12.605 10.895 2.062 25.872 o
0 -23 -4 10.851 11.376 2.019 27.026 o
0 -23 -3 21.646 21.641 2.441 18.322 o
0 -23 -2 24.181 19.603 2.237 21.716 o
0 -23 -1 27.270 25.686 2.422 18.469 o
0 -22 -7 9.319 9.060 2.053 26.180 o
0 -22 -6 6.367 3.468 1.536 46.850 o
0 -22 -5 10.269 10.085 1.980 28.115 o
0 -22 -4 5.203 1.057 1.262 69.385 o
0 -22 -3 16.906 19.802 2.312 20.486 o
0 -22 -2 21.663 18.887 2.166 23.214 o
0 -22 -1 79.692 78.851 4.536 5.100 o
0 -22 0 69.205 68.329 3.102 10.564 o
0 -21 -8 16.399 16.483 2.538 17.056 o
0 -21 -7 0.349 -0.474 1.212 75.349 o
0 -21 -6 2.461 2.900 1.455 52.267 o
0 -21 -5 20.168 19.876 2.398 19.010 o
0 -21 -4 34.514 33.563 2.835 13.420 o
0 -21 -3 3.869 6.907 1.529 47.265 o
0 -21 -2 34.390 35.950 1.467 46.709 o
0 -21 -1 25.249 27.433 1.118 80.663 o
0 -20 -8 32.511 34.459 3.051 11.644 o
0 -20 -7 40.602 39.822 2.021 25.286 o
0 -20 -6 44.092 43.205 1.971 26.164 o
0 -20 -5 17.840 20.756 2.667 15.431 o
0 -20 -4 7.866 9.073 1.735 36.641 o
0 -20 -3 61.039 59.026 2.173 20.585 o
0 -20 -2 76.467 76.061 1.618 30.195 o
0 -20 -1 230.592 229.175 2.918 6.130 o
0 -20 0 39.951 40.181 1.740 33.395 o
0 -19 -9 1.964 2.163 1.000 110.649 o
0 -19 -8 40.919 41.037 2.225 21.069 o
0 -19 -7 78.387 79.392 2.606 13.996 o
0 -19 -6 92.585 92.475 2.645 12.968 o
0 -19 -5 95.545 95.706 4.157 5.850 o
0 -19 -4 56.255 57.025 1.580 36.057 o
0 -19 -3 20.620 19.847 0.908 123.121 o
0 -19 -2 20.357 20.155 0.918 120.809 o
0 -19 -1 4.416 5.096 0.583 322.413 o
0 -18 -9 17.181 17.174 2.573 16.596 o
0 -18 -8 26.546 26.048 2.112 24.138 o
0 -18 -7 23.508 26.932 1.698 37.015 o
0 -18 -6 84.255 83.702 2.501 14.703 o
0 -18 -5 20.301 22.266 1.422 52.702 o
0 -18 -4 273.655 271.364 3.591 4.206 o
0 -18 -3 132.020 132.207 1.983 15.643 o
0 -18 -2 62.051 60.025 1.109 58.026 o
0 -18 -1 18.856 19.868 0.774 166.227 o
0 -18 0 257.763 252.576 4.200 3.759 o
0 -17 -10 2.269 1.383 0.977 115.967 o
0 -17 -9 8.018 8.501 1.577 44.282 o
0 -17 -8 0.211 -0.837 0.758 192.559 o
0 -17 -7 20.089 18.759 1.473 49.420 o
0 -17 -6 126.978 127.210 3.007 9.262 o
0 -17 -5 203.989 199.909 3.688 5.271 o
0 -17 -4 40.235 42.103 1.159 67.294 o
0 -17 -3 153.470 153.527 1.797 14.813 o
0 -17 -2 60.821 60.974 1.257 49.231 o
0 -17 -1 145.994 145.093 1.707 16.431 o
0 -16 -10 113.263 110.668 3.739 6.811 o
0 -16 -9 39.967 38.552 2.604 15.681 o
0 -16 -8 99.895 96.165 2.842 11.260 o
0 -16 -7 121.724 123.288 4.079 5.728 o
0 -16 -6 25.478 25.552 1.525 45.332 o
0 -16 -5 10.748 11.728 1.492 49.261 o
0 -16 -4 221.057 216.806 2.607 7.146 o
0 -16 -3 194.552 189.497 1.995 10.362 o
0 -16 -2 63.724 62.550 0.993 64.796 o
0 -16 -1 26.442 25.450 0.685 186.820 o
0 -16 0 247.534 248.163 2.871 5.735 o
0 -15 -11 44.905 45.833 2.700 14.452 o
0 -15 -10 3.791 4.720 1.140 85.022 o
0 -15 -9 89.117 85.737 2.773 12.183 o
0 -15 -8 52.439 51.998 2.144 21.757 o
0 -15 -7 120.422 113.073 3.570 7.259 o
0 -15 -6 73.834 72.613 2.198 19.077 o
0 -15 -5 32.531 32.085 1.166 71.499 o
0 -15 -4 23.167 23.153 0.866 130.747 o
0 -15 -3 239.044 236.887 2.103 7.551 o
0 -15 -2 338.744 332.746 2.655 4.028 o
0 -15 -1 8.470 8.702 0.442 531.018 o
0 -14 -11 21.311 18.841 2.227 21.985 o
0 -14 -10 22.378 20.000 1.822 32.513 o
0 -14 -9 61.302 60.256 2.357 17.781 o
0 -14 -8 72.262 74.759 3.798 7.193 o
0 -14 -7 58.579 59.768 2.330 18.288 o
0 -14 -6 388.722 385.963 5.953 1.770 o
0 -14 -5 60.872 59.591 1.257 49.437 o
0 -14 -4 38.448 39.515 0.917 99.576 o
0 -14 -3 865.050 870.467 5.596 0.664 o
0 -14 -2 98.214 97.851 1.167 35.766 o
0 -14 -1 9.275 9.895 0.409 604.107 o
0 -14 0 68.774 67.423 1.073 55.533 o
0 -13 -11 13.375 12.062 1.518 47.445 o
0 -13 -10 4.400 4.178 1.034 103.304 o
0 -13 -9 92.325 91.558 3.158 9.628 o
0 -13 -8 11.052 10.710 1.175 78.996 o
0 -13 -7 9.065 10.111 1.079 93.779 o
0 -13 -6 22.496 22.268 1.480 48.547 o
0 -13 -5 465.363 457.974 3.375 2.214 o
0 -13 -4 194.604 195.425 2.425 8.701 o
0 -13 -3 71.556 70.336 0.942 61.536 o
0 -13 -2 450.775 449.446 3.208 2.363 o
0 -13 -1 147.819 147.370 1.415 18.663 o
0 -12 -11 43.279 40.684 3.595 8.357 o
0 -12 -10 18.968 18.671 2.912 12.956 o
0 -12 -9 73.090 73.230 2.451 15.880 o
0 -12 -8 49.512 48.745 1.949 26.130 o
0 -12 -7 191.815 189.956 3.255 6.443 o
0 -12 -6 45.469 46.257 1.461 44.080 o
0 -12 -5 342.377 340.863 2.467 4.077 o
0 -12 -4 45.721 47.111 0.725 121.585 o
0 -12 -3 72.992 74.156 0.931 60.245 o
0 -12 -2 75.370 74.370 0.817 65.777 o
0 -12 -1 96.302 96.899 0.883 45.052 o
0 -12 0 690.267 672.281 6.324 0.890 o
0 -11 -12 35.915 35.200 1.785 32.416 o
0 -11 -11 8.433 8.623 1.298 65.251 o
0 -11 -10 152.738 147.820 3.541 6.649 o
0 -11 -9 28.011 28.461 1.701 36.480 o
0 -11 -8 74.322 79.750 2.342 16.960 o
0 -11 -7 18.073 19.731 1.013 101.726 o
0 -11 -6 66.208 66.883 1.536 35.094 o
0 -11 -5 382.406 379.924 2.620 3.344 o
0 -11 -4 35.477 35.660 0.619 181.421 o
0 -11 -3 606.982 612.283 3.733 1.371 o
0 -11 -2 192.018 191.624 1.362 13.039 o
0 -11 -1 447.346 449.435 2.619 2.572 o
0 -10 -12 27.255 29.060 1.692 36.851 o
0 -10 -11 12.764 14.461 1.313 63.018 o
0 -10 -10 22.142 22.018 2.810 13.868 o
0 -10 -9 12.386 13.544 1.296 64.780 o
0 -10 -8 115.277 115.596 2.777 10.947 o
0 -10 -7 32.232 31.343 0.932 105.233 o
0 -10 -6 193.610 191.082 2.196 9.609 o
0 -10 -5 43.995 43.725 0.680 136.811 o
0 -10 -4 124.268 122.646 1.149 27.131 o
0 -10 -3 2.345 2.594 0.196 2792.410 o
0 -10 -2 254.711 257.403 2.353 6.394 o
0 -10 -1 643.785 653.507 3.563 1.256 o
0 -10 0 536.089 545.545 5.089 1.414 o
0 -9 -12 15.080 13.913 1.277 66.337 o
0 -9 -11 60.848 61.313 1.986 23.980 o
0 -9 -10 110.759 109.005 2.932 10.263 o
0 -9 -9 39.054 43.656 1.867 29.266 o
0 -9 -8 92.162 89.847 4.059 6.157 o
0 -9 -7 201.674 205.712 2.954 6.852 o
0 -9 -6 94.316 91.823 1.396 31.425 o
0 -9 -5 16.405 16.910 0.408 512.711 o
0 -9 -4 310.744 315.044 2.006 5.128 o
0 -9 -3 108.984 108.619 1.003 35.235 o
0 -9 -2 32.278 32.803 0.455 279.002 o
0 -9 -1 881.927 880.207 4.584 0.688 o
0 -8 -12 3.836 3.447 0.890 139.368 o
0 -8 -11 26.925 26.860 1.509 45.959 o
0 -8 -10 12.487 13.193 1.513 47.774 o
0 -8 -9 30.802 28.970 1.579 41.651 o
0 -8 -8 25.537 25.127 1.173 74.157 o
0 -8 -7 224.186 222.779 2.472 7.317 o
0 -8 -6 68.659 69.254 0.941 63.629 o
0 -8 -5 63.736 63.776 0.852 75.931 o
0 -8 -4 42.213 42.347 0.526 184.975 o
0 -8 -3 466.385 468.244 2.687 2.379 o
0 -8 -2 225.931 224.354 1.276 10.265 o
0 -8 -1 426.146 432.164 2.595 2.783 o
0 -8 0 2804.920 2829.080 23.937 0.055 o
0 -7 -12 23.340 20.297 1.417 52.768 o
0 -7 -11 26.482 26.701 1.488 47.313 o
0 -7 -10 151.818 153.734 2.797 9.216 o
0 -7 -9 62.356 68.915 2.142 20.731 o
0 -7 -8 157.650 157.266 2.449 10.573 o
0 -7 -7 108.934 112.121 1.601 23.341 o
0 -7 -6 70.903 73.280 0.949 60.606 o
0 -7 -5 235.050 237.457 1.610 8.773 o
0 -7 -4 0.013 0.127 0.134 6139.930 o
0 -7 -3 659.003 666.420 3.788 1.188 o
0 -7 -2 492.188 506.035 2.335 2.217 o
0 -7 -1 32.426 32.280 0.505 249.167 o
0 -6 -13 1.697 1.194 1.119 88.311 o
0 -6 -12 3.243 3.619 1.162 81.936 o
0 -6 -11 73.039 74.624 2.070 21.046 o
0 -6 -10 5.669 5.650 0.791 175.365 o
0 -6 -9 128.893 134.747 4.008 5.781 o
0 -6 -8 39.991 39.274 1.488 44.315 o
0 -6 -7 52.409 54.417 1.088 65.477 o
0 -6 -6 214.984 215.424 1.829 9.471 o
0 -6 -5 158.778 161.190 1.232 18.127 o
0 -6 -4 1012.070 1039.340 6.722 0.475 o
0 -6 -3 187.113 190.885 1.343 13.503 o
0 -6 -2 283.841 288.083 1.419 6.637 o
0 -6 -1 5.937 6.184 0.343 891.103 o
0 -6 0 80.390 82.312 1.105 46.060 o
0 -5 -13 39.102 34.217 2.297 20.026 o
0 -5 -12 42.735 40.916 2.257 20.446 o
0 -5 -11 25.708 26.739 1.392 53.768 o
0 -5 -10 5.729 7.149 0.813 165.773 o
0 -5 -9 103.930 105.080 2.681 12.099 o
0 -5 -8 6.127 6.384 0.611 290.994 o
0 -5 -7 57.600 57.225 0.994 69.910 o
0 -5 -6 82.569 83.558 1.017 48.701 o
0 -5 -5 164.573 167.667 1.314 16.596 o
0 -5 -4 222.415 226.401 1.923 8.703 o
0 -5 -3 124.481 123.629 0.845 31.676 o
0 -5 -2 151.861 158.198 0.959 21.323 o
0 -5 -1 356.654 360.135 1.534 4.353 o
0 -4 -13 56.060 50.897 5.570 3.508 o
0 -4 -12 108.404 105.741 8.313 1.555 o
0 -4 -11 74.851 76.013 2.005 21.973 o
0 -4 -10 55.209 56.380 1.657 33.520 o
0 -4 -9 2.728 2.533 0.594 312.604 o
0 -4 -8 10.431 11.905 0.775 177.981 o
0 -4 -7 48.529 48.155 1.372 48.022 o
0 -4 -6 249.078 255.276 2.009 7.188 o
0 -4 -5 749.599 766.764 4.794 0.880 o
0 -4 -4 382.883 393.333 2.681 3.247 o
0 -4 -3 215.109 218.937 1.427 10.567 o
0 -4 -2 305.205 316.319 2.355 4.867 o
0 -4 -1 348.052 365.597 1.720 4.336 o
0 -4 0 1625.500 1711.970 10.995 0.180 o
0 -3 -13 12.586 11.225 1.584 43.638 o
0 -3 -12 103.761 104.731 3.202 9.072 o
0 -3 -11 1.696 0.939 1.045 101.398 o
0 -3 -10 87.066 89.705 2.003 20.482 o
0 -3 -9 171.474 169.411 2.654 9.000 o
0 -3 -8 194.301 204.136 2.398 8.658 o
0 -3 -7 244.434 251.161 2.585 6.272 o
0 -3 -6 188.020 191.693 1.451 12.934 o
0 -3 -5 840.275 875.013 6.939 0.619 o
0 -3 -4 171.958 174.578 1.466 14.694 o
0 -3 -3 2462.860 2581.610 15.666 0.081 o
0 -3 -2 2675.250 2824.270 16.437 0.069 o
0 -3 -1 838.957 894.523 4.736 0.714 o
0 -2 -13 43.492 44.472 2.485 16.980 o
0 -2 -12 32.394 33.164 2.935 12.576 o
0 -2 -11 100.846 106.564 3.006 10.121 o
0 -2 -10 6.883 6.469 0.751 193.480 o
0 -2 -9 60.884 62.789 1.566 35.305 o
0 -2 -8 142.927 145.338 1.920 14.943 o
0 -2 -7 277.172 287.319 2.556 5.343 o
0 -2 -6 109.815 117.143 1.281 28.304 o
0 -2 -5 209.938 221.097 2.520 7.595 o
0 -2 -4 326.213 337.694 2.499 4.278 o
0 -2 -3 341.793 361.979 2.091 4.215 o
0 -2 -2 1070.490 1136.700 8.576 0.383 o
0 -2 -1 2670.680 2811.940 13.499 0.073 o
0 -2 0 2720.710 2788.610 20.818 0.062 o
0 -1 -13 1.180 1.069 2.210 22.659 o
0 -1 -12 29.477 26.737 2.155 23.107 o
0 -1 -11 26.445 26.405 1.806 32.666 o
0 -1 -10 177.804 180.423 2.831 8.040 o
0 -1 -9 87.648 86.909 1.805 23.882 o
0 -1 -8 342.242 340.239 3.357 3.428 o
0 -1 -7 139.505 139.143 1.909 15.493 o
0 -1 -6 304.118 311.710 3.791 3.535 o
0 -1 -5 643.367 669.304 4.789 1.112 o
0 -1 -4 767.017 811.459 4.197 0.866 o
0 -1 -3 307.161 321.151 2.128 5.020 o
0 -1 -2 1720.820 1817.980 17.960 0.126 o
0 -1 -1 71.654 73.261 0.710 76.708 o
0 0 1 67.067 69.506 1.004 60.212 o
0 0 2 3004.040 3304.660 20.317 0.052 o
0 0 3 1580.460 1698.810 8.425 0.204 o
0 0 4 3.768 3.783 0.193 2770.820 o
0 0 5 4.364 5.451 0.336 945.773 o
0 0 6 220.940 223.230 1.670 9.505 o
0 0 7 7.192 7.282 0.403 642.963 o
0 0 8 72.291 76.678 1.323 40.530 o
0 0 9 134.314 141.228 2.968 9.095 o
0 0 10 129.929 131.272 3.115 8.670 o
0 0 11 5.469 5.349 1.030 103.889 o
0 0 12 11.602 10.263 1.367 58.582 o
0 0 13 73.281 73.868 2.904 11.770 o
0 1 1 71.594 72.743 0.430 98.953 o
0 1 2 1720.230 1843.150 8.208 0.177 o
0 1 3 307.155 322.148 1.681 5.430 o
0 1 4 767.555 811.817 5.169 0.808 o
0 1 5 642.072 664.428 3.867 1.217 o
0 1 6 303.506 314.746 2.387 4.874 o
0 1 7 139.706 143.444 1.384 20.147 o
0 1 8 341.819 349.619 3.346 3.398 o
0 1 9 87.356 89.486 1.562 28.843 o
0 1 10 177.774 186.286 3.765 5.520 o
0 1 11 26.348 26.556 1.812 32.468 o
0 1 12 29.414 32.227 4.789 4.792 o
0 1 13 1.176 2.181 1.650 40.666 o
0 2 0 2720.870 2847.600 15.646 0.068 o
0 2 1 2670.780 2800.570 13.483 0.073 o
0 2 2 1072.190 1133.640 4.433 0.471 o
0 2 3 341.612 365.433 2.607 3.841 o
0 2 4 325.998 341.546 2.507 4.249 o
0 2 5 209.875 217.102 1.582 10.420 o
0 2 6 109.953 116.356 1.249 28.951 o
0 2 7 277.223 289.682 2.240 5.740 o
0 2 8 143.392 144.678 1.837 15.589 o
0 2 9 60.560 60.149 1.291 47.625 o
0 2 10 6.833 8.034 1.151 82.999 o
0 2 11 101.086 101.184 4.142 5.826 o
0 2 12 32.400 28.752 1.971 27.274 o
0 2 13 43.473 45.640 5.690 3.382 o
0 3 1 839.251 889.960 3.408 0.770 o
0 3 2 2673.420 2813.170 16.634 0.069 o
0 3 3 2462.610 2549.940 16.907 0.079 o
0 3 4 171.764 176.553 1.000 17.253 o
0 3 5 841.000 868.321 4.513 0.735 o
0 3 6 188.074 187.869 1.459 13.025 o
0 3 7 244.676 250.619 2.015 7.368 o
0 3 8 194.747 206.117 2.265 9.050 o
0 3 9 171.558 176.520 2.841 8.215 o
0 3 10 87.433 91.550 2.596 13.567 o
0 3 11 1.721 1.079 1.387 57.547 o
0 3 12 103.504 105.574 3.156 9.291 o
0 3 13 12.554 11.676 1.549 45.636 o
0 4 0 1625.220 1725.690 8.265 0.196 o
0 4 1 347.855 362.030 1.628 4.419 o
0 4 2 304.872 318.603 1.476 5.695 o
0 4 3 214.620 219.428 1.131 11.408 o
0 4 4 382.427 392.558 2.393 3.401 o
0 4 5 749.772 775.070 5.160 0.850 o
0 4 6 248.685 253.663 2.157 6.942 o
0 4 7 48.748 50.177 0.631 132.598 o
0 4 8 10.327 10.798 0.528 370.809 o
0 4 9 2.689 2.422 0.985 113.928 o
0 4 10 55.067 57.456 2.107 22.130 o
0 4 11 74.919 77.856 2.591 14.287 o
0 4 12 107.991 110.234 3.241 8.763 o
0 4 13 56.026 58.265 2.667 14.389 o
0 5 1 357.987 362.984 1.620 4.268 o
0 5 2 152.243 159.480 0.849 22.000 o
0 5 3 124.094 123.821 0.746 33.270 o
0 5 4 222.360 224.948 1.347 10.256 o
0 5 5 164.808 167.534 1.169 17.530 o
0 5 6 82.395 82.316 0.853 56.785 o
0 5 7 57.902 59.118 0.911 76.727 o
0 5 8 6.171 6.604 0.838 156.177 o
0 5 9 104.144 102.646 2.073 17.762 o
0 5 10 5.766 7.224 1.016 106.515 o
0 5 11 25.429 28.072 2.781 14.086 o
0 5 12 42.519 45.189 2.316 19.411 o
0 5 13 39.180 36.625 2.705 14.600 o
0 6 0 80.146 80.198 0.719 66.065 o
0 6 1 5.891 5.795 0.176 2970.120 o
0 6 2 284.015 289.073 1.486 6.543 o
0 6 3 187.633 191.258 1.084 14.560 o
0 6 4 1011.740 1030.460 4.799 0.528 o
0 6 5 158.788 163.720 1.203 18.190 o
0 6 6 215.478 220.092 1.534 10.210 o
0 6 7 52.348 54.548 0.922 81.506 o
0 6 8 39.858 37.799 1.383 50.551 o
0 6 9 128.841 129.410 4.884 4.122 o
0 6 10 5.657 4.448 0.931 126.983 o
0 6 11 72.854 74.253 2.582 14.497 o
0 6 12 3.255 5.012 1.312 64.264 o
0 6 13 1.706 1.565 1.077 95.404 o
0 7 1 32.246 30.926 0.355 359.101 o
0 7 2 492.229 501.713 2.360 2.223 o
0 7 3 658.377 663.869 3.063 1.259 o
0 7 4 0.012 0.308 0.126 6954.430 o
0 7 5 234.732 237.134 1.530 8.971 o
0 7 6 71.229 71.720 0.825 69.240 o
0 7 7 109.027 109.656 2.802 11.068 o
0 7 8 158.054 160.240 3.211 7.454 o
0 7 9 62.568 65.732 1.770 28.653 o
0 7 10 151.615 159.001 3.441 6.869 o
0 7 11 26.390 26.793 3.052 11.726 o
0 7 12 23.366 23.746 1.852 31.384 o
0 8 0 2803.980 2864.920 15.251 0.066 o
0 8 1 426.010 429.926 2.210 2.929 o
0 8 2 226.198 225.907 1.312 10.124 o
0 8 3 466.553 467.313 2.289 2.487 o
0 8 4 42.098 42.626 0.556 175.497 o
0 8 5 63.680 64.756 0.653 94.972 o
0 8 6 68.789 69.482 0.803 73.627 o
0 8 7 223.698 222.065 2.038 8.433 o
0 8 8 25.361 23.732 1.196 71.867 o
0 8 9 30.758 33.290 1.601 40.352 o
0 8 10 12.496 11.303 1.211 74.134 o
0 8 11 26.811 26.501 1.497 46.717 o
0 8 12 3.857 4.926 0.929 127.782 o
0 9 1 881.508 875.425 3.976 0.713 o
0 9 2 32.465 33.203 0.480 261.336 o
0 9 3 108.879 109.125 0.933 36.787 o
0 9 4 310.368 313.863 1.724 5.410 o
0 9 5 16.459 15.988 0.362 618.219 o
0 9 6 94.017 94.379 0.988 43.037 o
0 9 7 201.620 199.720 3.331 6.024 o
0 9 8 92.182 95.050 1.679 25.265 o
0 9 9 39.115 42.527 1.485 44.342 o
0 9 10 110.879 109.953 2.816 10.925 o
0 9 11 60.838 61.054 1.976 24.212 o
0 9 12 15.027 13.814 1.323 61.870 o
0 10 0 537.487 539.341 3.936 1.636 o
0 10 1 643.188 653.122 2.862 1.325 o
0 10 2 254.170 258.398 1.556 7.799 o
0 10 3 2.335 2.229 0.167 3858.430 o
0 10 4 124.315 124.661 0.923 30.390 o
0 10 5 44.191 43.365 0.567 165.593 o
0 10 6 193.292 190.450 1.619 11.918 o
0 10 7 32.160 31.941 0.874 116.703 o
0 10 8 115.438 114.439 1.870 18.809 o
0 10 9 12.316 14.019 1.014 104.677 o
0 10 10 22.250 22.039 1.331 59.504 o
0 10 11 12.726 15.674 1.280 66.202 o
0 10 12 27.211 27.960 2.173 22.785 o
0 11 1 446.810 445.770 2.307 2.684 o
0 11 2 191.857 192.071 1.525 12.349 o
0 11 3 607.463 612.013 3.130 1.445 o
0 11 4 35.558 35.477 0.556 206.483 o
0 11 5 382.367 375.928 3.107 3.100 o
0 11 6 66.459 65.394 0.883 70.608 o
0 11 7 18.253 18.092 1.059 93.719 o
0 11 8 74.418 75.158 1.776 26.630 o
0 11 9 27.994 30.778 1.362 55.198 o
0 11 10 152.848 148.817 3.884 5.759 o
0 11 11 8.360 9.527 1.397 56.320 o
0 11 12 35.942 32.272 2.330 19.602 o
0 12 0 691.525 679.429 4.442 1.055 o
0 12 1 95.858 96.194 0.865 45.959 o
0 12 2 75.408 74.669 0.846 63.864 o
0 12 3 72.867 74.805 0.854 64.991 o
0 12 4 45.572 45.867 0.659 136.612 o
0 12 5 342.198 343.957 2.297 4.185 o
0 12 6 45.573 44.623 0.830 104.676 o
0 12 7 191.795 191.131 2.301 9.297 o
0 12 8 49.515 49.428 1.142 63.430 o
0 12 9 73.041 72.290 2.574 14.607 o
0 12 10 18.945 18.028 3.532 8.831 o
0 12 11 43.232 42.964 2.422 17.846 o
0 13 1 148.258 148.589 1.156 20.871 o
0 13 2 450.889 450.355 2.684 2.527 o
0 13 3 71.628 70.087 0.911 63.543 o
0 13 4 194.154 191.500 1.700 11.507 o
0 13 5 465.098 463.969 4.150 1.972 o
0 13 6 22.467 22.317 0.633 225.198 o
0 13 7 9.147 9.324 0.593 301.620 o
0 13 8 11.116 11.127 0.815 161.388 o
0 13 9 92.707 89.855 2.900 11.152 o
0 13 10 4.452 3.280 1.113 89.174 o
0 13 11 13.369 13.923 1.661 39.651 o
0 14 0 68.744 67.187 0.978 61.688 o
0 14 1 9.216 9.741 0.403 622.045 o
0 14 2 98.442 97.595 0.974 41.227 o
0 14 3 865.641 856.695 5.240 0.685 o
0 14 4 38.139 37.470 0.731 139.428 o
0 14 5 61.042 62.223 1.026 63.855 o
0 14 6 389.053 390.642 4.044 2.533 o
0 14 7 58.441 61.086 1.602 34.580 o
0 14 8 72.412 72.361 1.689 29.147 o
0 14 9 61.447 62.807 2.576 15.115 o
0 14 10 22.463 23.517 1.963 28.062 o
0 14 11 21.270 17.577 3.233 10.517 o
0 15 1 8.435 8.712 0.354 798.227 o
0 15 2 339.121 336.881 2.129 4.399 o
0 15 3 238.707 239.963 1.903 7.948 o
0 15 4 23.102 23.319 1.027 96.081 o
0 15 5 32.685 32.443 0.851 120.873 o
0 15 6 73.920 77.488 2.361 16.796 o
0 15 7 120.408 118.524 2.081 16.012 o
0 15 8 52.377 54.528 1.527 38.996 o
0 15 9 89.117 84.307 2.944 11.018 o
0 15 10 3.809 2.139 1.081 94.646 o
0 15 11 44.752 49.039 2.678 14.655 o
0 16 0 247.315 245.903 2.233 6.933 o
0 16 1 26.422 26.767 0.532 270.124 o
0 16 2 63.884 62.879 0.811 79.897 o
0 16 3 194.511 188.975 1.584 12.034 o
0 16 4 220.843 214.745 2.093 8.510 o
0 16 5 10.714 10.796 0.665 239.273 o
0 16 6 25.467 24.554 1.273 63.793 o
0 16 7 121.829 121.982 2.161 15.067 o
0 16 8 100.046 103.818 2.721 11.962 o
0 16 9 40.108 42.428 2.369 18.724 o
0 16 10 113.309 105.234 3.472 7.766 o
0 17 1 145.918 146.050 1.283 20.181 o
0 17 2 60.995 60.696 0.825 82.106 o
0 17 3 153.567 155.047 1.405 17.709 o
0 17 4 40.082 43.046 1.016 82.858 o
0 17 5 204.100 203.402 2.465 8.161 o
0 17 6 126.752 126.241 2.160 14.659 o
0 17 7 19.960 21.611 1.144 79.904 o
0 17 8 0.222 -0.646 0.548 369.330 o
0 17 9 7.941 8.555 1.399 56.243 o
0 17 10 2.264 1.748 1.088 93.426 o
0 18 0 257.185 260.383 2.668 5.784 o
0 18 1 18.907 19.491 0.573 281.044 o
0 18 2 62.356 62.097 0.863 76.727 o
0 18 3 132.221 132.471 1.492 20.571 o
0 18 4 273.981 272.494 2.506 5.603 o
0 18 5 20.376 20.804 0.847 139.588 o
0 18 6 84.147 84.554 1.818 24.139 o
0 18 7 23.498 24.070 1.269 64.664 o
0 18 8 26.533 26.930 1.979 27.368 o
0 18 9 17.174 15.223 1.639 40.490 o
0 19 1 4.383 4.557 0.327 1004.740 o
0 19 2 20.371 21.261 0.695 197.686 o
0 19 3 20.539 21.127 1.148 79.347 o
0 19 4 56.366 58.165 1.062 64.654 o
0 19 5 95.145 94.369 1.578 26.923 o
0 19 6 92.390 89.604 1.913 21.424 o
0 19 7 78.628 76.888 2.252 17.943 o
0 19 8 40.834 42.784 2.354 18.915 o
0 19 9 1.947 0.916 1.038 102.618 o
0 20 0 39.649 39.382 1.068 77.848 o
0 20 1 230.419 225.928 1.948 8.361 o
0 20 2 76.322 78.040 1.109 48.248 o
0 20 3 61.406 62.490 1.100 58.368 o
0 20 4 7.881 7.591 0.516 398.749 o
0 20 5 17.861 16.817 0.865 137.717 o
0 20 6 44.272 47.782 2.150 22.172 o
0 20 7 40.601 39.284 1.787 31.774 o
0 20 8 32.444 36.792 2.367 19.060 o
0 21 1 25.199 24.889 0.727 172.471 o
0 21 2 34.535 35.191 0.820 124.450 o
0 21 3 3.881 4.056 0.539 377.472 o
0 21 4 34.458 35.162 1.026 87.260 o
0 21 5 20.237 20.055 0.877 131.540 o
0 21 6 2.433 2.702 0.609 297.569 o
0 21 7 0.353 0.053 0.680 239.382 o
0 21 8 16.425 14.644 2.173 23.232 o
0 22 0 69.375 70.896 1.977 23.128 o
0 22 1 79.501 79.593 1.472 33.486 o
0 22 2 21.651 19.820 0.836 142.267 o
0 22 3 16.925 17.664 0.758 176.563 o
0 22 4 5.263 4.739 0.545 367.477 o
0 22 5 10.289 9.559 0.691 223.584 o
0 22 6 6.382 6.801 0.687 231.065 o
0 22 7 9.269 10.314 1.002 108.367 o
0 23 1 27.260 27.672 1.382 54.117 o
0 23 2 24.170 24.909 1.039 93.223 o
0 23 3 21.681 20.870 0.903 123.338 o
0 23 4 10.924 10.931 0.724 202.974 o
0 23 5 12.461 10.939 0.742 192.288 o
0 23 6 9.208 8.277 0.747 193.715 o
0 24 0 3.930 3.243 0.996 111.323 o
0 24 1 88.963 90.453 2.288 16.580 o
0 24 2 23.294 22.718 1.161 76.692 o
0 24 3 6.058 5.562 0.728 206.528 o
0 24 4 37.543 36.968 1.279 58.687 o
0 24 5 0.672 0.316 0.807 169.832 o
0 25 1 0.693 1.044 0.628 280.878 o
0 25 2 28.699 29.464 1.500 46.129 o
0 25 3 3.973 3.128 0.651 259.890 o
0 25 4 18.292 18.033 1.108 86.047 o
0 26 0 18.748 21.112 1.917 29.563 o
0 26 1 25.691 24.659 2.038 25.926 o
0 26 2 6.053 5.358 0.855 150.139 o
1 -26 -2 58.729 59.344 3.857 7.142 o
1 -26 -1 27.783 34.015 3.427 9.301 o
1 -25 -4 8.002 6.118 1.247 70.779 o
1 -25 -3 3.113 2.503 1.555 45.771 o
1 -25 -2 33.440 31.814 2.117 23.670 o
1 -25 -1 38.178 38.846 2.258 20.634 o
1 -24 -5 0.003 1.627 0.960 120.018 o
1 -24 -4 2.031 1.170 1.052 100.082 o
1 -24 -3 15.984 19.806 1.756 35.306 o
1 -24 -2 23.976 22.051 1.772 34.193 o
1 -24 -1 43.084 42.229 3.312 9.800 o
1 -23 -6 64.931 63.586 3.383 9.081 o
1 -23 -5 4.372 5.213 1.175 79.952 o
1 -23 -4 93.440 95.817 4.278 5.564 o
1 -23 -3 11.599 13.942 1.491 49.186 o
1 -23 -2 26.311 27.987 5.214 4.053 o
1 -23 -1 16.053 17.067 1.554 44.957 o
1 -22 -7 30.567 32.745 3.313 9.930 o
1 -22 -6 49.461 50.429 2.387 18.018 o
1 -22 -5 21.466 21.834 1.750 35.186 o
1 -22 -4 5.949 3.504 1.790 34.507 o
1 -22 -3 41.503 42.554 2.178 21.889 o
1 -22 -2 9.646 11.384 1.350 60.136 o
1 -22 -1 7.519 7.904 0.889 138.123 o
1 -21 -8 10.701 8.273 1.352 59.974 o
1 -21 -7 42.280 42.180 2.235 20.832 o
1 -21 -6 3.902 2.984 0.968 117.928 o
1 -21 -5 15.165 16.573 1.192 75.519 o
1 -21 -4 30.030 32.984 1.449 48.713 o
1 -21 -3 11.673 12.769 2.455 18.295 o
1 -21 -2 17.877 17.911 1.516 47.024 o
1 -21 -1 36.233 36.174 1.432 48.414 o
1 -20 -8 6.220 6.653 1.811 33.679 o
1 -20 -7 11.914 10.616 1.084 92.398 o
1 -20 -6 48.456 49.691 1.728 32.398 o
1 -20 -5 179.103 179.780 3.090 7.215 o
1 -20 -4 3.863 4.844 0.748 197.012 o
1 -20 -3 86.406 87.430 1.966 21.201 o
1 -20 -2 15.383 16.538 0.790 165.487 o
1 -20 -1 41.779 43.237 1.285 56.108 o
1 -19 -9 11.318 6.506 1.300 64.845 o
1 -19 -8 5.922 5.243 1.181 79.106 o
1 -19 -7 30.547 29.791 2.045 25.455 o
1 -19 -6 3.365 4.045 0.815 166.045 o
1 -19 -5 18.836 19.234 1.036 97.238 o
1 -19 -4 4.138 4.648 0.631 275.622 o
1 -19 -3 57.490 54.563 1.393 44.008 o
1 -19 -2 23.015 22.416 0.830 141.426 o
1 -19 -1 50.836 51.661 1.753 31.247 o
1 -18 -9 14.146 14.457 1.644 40.404 o
1 -18 -8 70.865 69.729 2.634 14.130 o
1 -18 -7 46.673 49.801 1.472 42.983 o
1 -18 -6 7.907 7.738 0.746 194.925 o
1 -18 -5 7.924 7.544 0.698 222.054 o
1 -18 -4 19.102 19.277 0.974 109.063 o
1 -18 -3 142.879 140.867 2.152 13.377 o
1 -18 -2 11.645 11.193 0.731 198.175 o
1 -18 -1 155.989 156.769 2.241 11.748 o
1 -17 -10 44.161 42.063 2.458 17.350 o
1 -17 -9 5.761 3.660 1.122 87.638 o
1 -17 -8 6.071 4.146 0.853 151.040 o
1 -17 -7 12.428 12.475 0.868 141.839 o
1 -17 -6 140.412 135.337 2.212 13.242 o
1 -17 -5 111.368 109.250 2.412 13.799 o
1 -17 -4 141.742 142.791 2.161 13.322 o
1 -17 -3 132.041 132.673 2.026 15.254 o
1 -17 -2 134.365 137.262 2.462 11.828 o
1 -17 -1 11.409 11.836 0.731 198.247 o
1 -16 -10 14.220 15.108 1.677 38.854 o
1 -16 -9 26.464 26.521 1.950 28.180 o
1 -16 -8 3.155 2.029 0.695 228.346 o
1 -16 -7 17.450 17.644 0.962 112.831 o
1 -16 -6 23.169 24.872 1.055 91.166 o
1 -16 -5 2.296 3.640 0.913 132.726 o
1 -16 -4 55.504 57.334 1.344 46.641 o
1 -16 -3 65.694 68.164 1.412 39.661 o
1 -16 -2 234.202 232.283 4.669 3.500 o
1 -16 -1 899.494 904.180 7.364 0.552 o
1 -15 -11 11.935 12.265 2.253 21.703 o
1 -15 -10 21.411 21.080 1.830 32.269 o
1 -15 -9 6.124 6.814 1.242 71.482 o
1 -15 -8 79.085 79.040 3.141 10.073 o
1 -15 -7 47.999 47.006 1.309 52.173 o
1 -15 -6 48.392 49.742 1.306 51.825 o
1 -15 -5 588.237 586.616 5.346 1.219 o
1 -15 -4 484.050 489.925 5.288 1.570 o
1 -15 -3 175.546 176.630 2.719 8.537 o
1 -15 -2 8.156 9.349 0.777 179.658 o
1 -15 -1 60.977 62.963 1.265 48.452 o
1 -14 -11 20.151 19.364 1.837 32.135 o
1 -14 -10 23.710 25.432 1.943 28.513 o
1 -14 -9 141.004 139.018 4.657 4.387 o
1 -14 -8 17.607 15.673 1.084 90.209 o
1 -14 -7 92.421 90.836 1.699 25.119 o
1 -14 -6 30.690 31.736 1.062 85.102 o
1 -14 -5 135.127 137.998 2.292 12.886 o
1 -14 -4 2.975 2.850 0.485 467.147 o
1 -14 -3 112.540 112.713 2.039 17.186 o
1 -14 -2 144.125 146.282 1.918 14.844 o
1 -14 -1 19.664 20.550 0.782 162.197 o
1 -13 -11 30.984 32.671 3.656 8.174 o
1 -13 -10 22.386 21.207 1.734 35.800 o
1 -13 -9 33.098 34.127 1.962 27.333 o
1 -13 -8 34.844 34.887 1.384 51.844 o
1 -13 -7 172.231 170.172 2.585 9.235 o
1 -13 -6 270.032 269.374 3.014 4.985 o
1 -13 -5 72.627 73.458 1.417 37.313 o
1 -13 -4 518.763 507.155 4.757 1.572 o
1 -13 -3 91.487 91.500 1.896 21.701 o
1 -13 -2 309.367 305.562 3.019 4.222 o
1 -13 -1 81.881 80.694 1.319 37.716 o
1 -12 -11 15.142 17.715 1.716 37.014 o
1 -12 -10 10.601 10.869 1.371 58.253 o
1 -12 -9 14.343 13.590 1.339 60.526 o
1 -12 -8 47.184 45.713 1.468 43.474 o
1 -12 -7 75.385 74.748 1.985 22.319 o
1 -12 -6 152.265 153.588 2.081 12.976 o
1 -12 -5 343.820 336.132 3.372 3.421 o
1 -12 -4 68.549 67.166 1.265 45.467 o
1 -12 -3 324.167 312.968 3.622 3.501 o
1 -12 -2 51.735 50.292 1.001 75.018 o
1 -12 -1 212.954 205.235 2.234 8.536 o
1 -11 -12 13.458 11.061 1.523 47.171 o
1 -11 -11 11.964 14.336 1.557 45.138 o
1 -11 -10 21.535 21.923 1.713 36.677 o
1 -11 -9 75.023 73.765 2.464 15.653 o
1 -11 -8 53.819 52.109 1.517 39.351 o
1 -11 -7 4.294 4.536 0.494 446.892 o
1 -11 -6 248.822 252.192 2.765 5.855 o
1 -11 -5 92.698 91.403 1.477 29.798 o
1 -11 -4 16.620 17.190 0.621 253.384 o
1 -11 -3 127.128 126.875 1.694 19.164 o
1 -11 -2 135.328 135.080 1.664 18.248 o
1 -11 -1 149.562 145.435 1.741 15.841 o
1 -10 -12 24.466 20.863 1.831 32.090 o
1 -10 -11 69.304 65.647 2.568 14.899 o
1 -10 -10 14.277 13.211 1.811 33.411 o
1 -10 -9 4.392 6.183 1.019 106.128 o
1 -10 -8 54.516 54.494 1.501 39.706 o
1 -10 -7 35.398 35.453 1.120 74.796 o
1 -10 -6 2.277 2.971 0.431 592.878 o
1 -10 -5 115.670 114.057 1.439 24.831 o
1 -10 -4 179.252 177.163 1.959 11.551 o
1 -10 -3 406.670 405.720 3.624 2.581 o
1 -10 -2 241.945 239.611 3.018 5.651 o
1 -10 -1 221.214 215.918 2.199 8.190 o
1 -9 -12 9.990 12.541 2.294 20.956 o
1 -9 -11 80.908 77.525 3.196 9.744 o
1 -9 -10 12.311 14.270 1.433 53.161 o
1 -9 -9 55.238 53.993 2.074 22.863 o
1 -9 -8 61.553 61.815 1.608 33.843 o
1 -9 -7 467.938 458.449 4.137 1.975 o
1 -9 -6 13.972 13.701 0.657 237.475 o
1 -9 -5 1.493 2.069 0.308 1158.050 o
1 -9 -4 176.739 177.037 1.778 12.582 o
1 -9 -3 79.152 80.230 1.206 42.669 o
1 -9 -2 631.711 621.075 4.367 1.227 o
1 -9 -1 928.054 913.289 6.928 0.549 o
1 -8 -12 53.032 51.103 2.417 17.474 o
1 -8 -11 13.203 13.272 1.431 53.252 o
1 -8 -10 81.411 86.630 2.626 13.594 o
1 -8 -9 30.573 30.101 1.634 39.016 o
1 -8 -8 160.915 160.848 2.454 10.357 o
1 -8 -7 69.521 68.341 1.025 57.897 o
1 -8 -6 59.197 58.885 0.830 83.930 o
1 -8 -5 99.782 98.068 1.550 26.517 o
1 -8 -4 60.909 60.980 1.031 63.911 o
1 -8 -3 391.094 383.770 4.323 2.411 o
1 -8 -2 67.169 66.692 0.835 73.511 o
1 -8 -1 73.147 72.460 0.921 61.313 o
1 -7 -12 11.894 13.628 1.250 69.626 o
1 -7 -11 37.334 35.470 1.942 27.583 o
1 -7 -10 10.823 11.087 2.121 24.501 o
1 -7 -9 4.464 3.597 0.821 163.443 o
1 -7 -8 169.804 160.247 2.620 9.329 o
1 -7 -7 92.304 89.694 1.156 38.951 o
1 -7 -6 95.768 93.981 1.134 37.921 o
1 -7 -5 577.314 562.173 3.727 1.518 o
1 -7 -4 303.856 299.900 2.736 4.616 o
1 -7 -3 938.245 915.613 7.501 0.521 o
1 -7 -2 215.938 217.362 1.777 9.545 o
1 -7 -1 512.050 503.418 3.256 1.931 o
1 -6 -13 25.498 25.792 2.175 22.838 o
1 -6 -12 68.960 68.820 3.233 9.788 o
1 -6 -11 77.726 77.700 2.537 14.714 o
1 -6 -10 52.122 53.141 2.045 23.659 o
1 -6 -9 442.326 430.222 6.154 1.527 o
1 -6 -8 21.538 22.567 0.844 138.580 o
1 -6 -7 76.039 75.408 0.949 57.166 o
1 -6 -6 59.015 57.660 0.709 98.755 o
1 -6 -5 20.876 20.928 0.467 372.740 o
1 -6 -4 216.012 211.902 2.191 8.448 o
1 -6 -3 150.058 148.033 1.357 18.879 o
1 -6 -2 862.497 865.253 5.745 0.661 o
1 -6 -1 906.094 914.365 6.276 0.588 o
1 -5 -13 75.230 71.229 4.239 5.841 o
1 -5 -12 4.329 5.631 1.243 71.495 o
1 -5 -11 7.710 7.701 0.962 118.198 o
1 -5 -10 54.793 56.907 2.047 23.339 o
1 -5 -9 50.247 50.342 1.836 28.943 o
1 -5 -8 21.261 20.309 0.741 176.149 o
1 -5 -7 291.248 292.854 2.241 5.436 o
1 -5 -6 813.654 822.216 5.340 0.745 o
1 -5 -5 12.416 11.299 0.372 671.771 o
1 -5 -4 1661.650 1680.330 9.758 0.186 o
1 -5 -3 468.877 462.745 2.976 2.300 o
1 -5 -2 1062.390 1073.630 5.868 0.463 o
1 -5 -1 334.788 329.758 2.860 3.929 o
1 -4 -13 77.770 75.495 3.037 10.755 o
1 -4 -12 1.775 0.251 0.967 118.422 o
1 -4 -11 6.406 5.882 0.850 151.903 o
1 -4 -10 101.208 101.794 2.620 12.698 o
1 -4 -9 5.970 7.028 1.099 91.130 o
1 -4 -8 92.221 91.617 1.574 27.642 o
1 -4 -7 58.084 57.234 0.769 92.785 o
1 -4 -6 8.248 8.213 0.339 870.985 o
1 -4 -5 160.788 162.801 1.252 17.665 o
1 -4 -4 119.655 118.869 0.970 31.545 o
1 -4 -3 57.904 58.217 0.644 108.396 o
1 -4 -2 245.604 246.868 1.683 8.055 o
1 -4 -1 22.597 22.372 0.514 311.698 o
1 -3 -13 41.296 39.853 2.464 17.373 o
1 -3 -12 35.607 38.325 2.190 21.986 o
1 -3 -11 33.314 33.488 1.515 44.355 o
1 -3 -10 98.565 103.950 2.196 16.676 o
1 -3 -9 73.626 72.215 2.067 21.134 o
1 -3 -8 271.660 272.035 3.079 4.857 o
1 -3 -7 98.243 95.472 1.009 40.631 o
1 -3 -6 54.452 54.256 0.655 115.044 o
1 -3 -5 130.975 132.469 1.236 23.838 o
1 -3 -4 413.673 416.618 2.933 2.796 o
1 -3 -3 343.940 344.640 2.252 4.190 o
1 -3 -2 318.719 325.005 2.228 4.708 o
1 -3 -1 324.158 321.287 2.325 4.569 o
1 -2 -13 12.305 10.495 1.534 46.567 o
1 -2 -12 5.588 6.138 3.614 8.473 o
1 -2 -11 83.793 82.631 4.147 6.001 o
1 -2 -10 66.352 70.844 2.220 19.227 o
1 -2 -9 343.789 350.516 7.146 1.524 o
1 -2 -8 155.776 155.535 1.820 14.414 o
1 -2 -7 346.461 342.603 2.413 4.055 o
1 -2 -6 46.185 45.850 0.654 136.682 o
1 -2 -5 4.019 4.156 0.229 2001.920 o
1 -2 -4 2025.630 2073.080 13.796 0.118 o
1 -2 -3 0.131 -0.499 0.204 2654.370 o
1 -2 -2 688.233 698.184 5.668 0.936 o
1 -2 -1 865.822 863.526 5.420 0.674 o
1 -1 -13 9.674 9.136 1.458 51.658 o
1 -1 -12 15.577 16.020 1.621 41.413 o
1 -1 -11 49.930 49.478 2.164 21.589 o
1 -1 -10 8.256 6.951 0.916 130.366 o
1 -1 -9 171.426 173.985 2.674 8.857 o
1 -1 -8 228.105 233.017 2.877 6.223 o
1 -1 -7 292.460 286.031 2.348 5.347 o
1 -1 -6 78.724 78.244 0.815 62.324 o
1 -1 -5 11.460 11.308 0.408 581.946 o
1 -1 -4 176.793 176.949 1.303 15.094 o
1 -1 -3 382.230 388.326 3.328 2.937 o
1 -1 -2 1154.390 1172.530 13.794 0.256 o
1 -1 -1 2038.570 2017.490 11.597 0.126 o
1 0 0 468.396 469.425 2.258 2.477 o
1 0 1 4.936 4.983 0.190 2721.740 o
1 0 2 245.524 248.504 1.847 7.707 o
1 0 3 47.154 46.005 0.514 168.126 o
1 0 4 1042.500 1061.710 4.671 0.503 o
1 0 5 0.772 0.575 0.150 4902.620 o
1 0 6 494.302 503.100 3.828 1.870 o
1 0 7 42.546 44.588 0.889 98.282 o
1 0 8 360.874 361.821 3.582 3.046 o
1 0 9 154.417 154.424 2.401 11.002 o
1 0 10 8.414 11.038 1.204 75.611 o
1 0 11 47.972 48.573 2.190 21.228 o
1 0 12 3.764 4.234 1.146 84.159 o
1 0 13 54.754 60.692 5.236 3.954 o
1 1 0 417.151 421.153 1.766 3.192 o
1 1 1 2143.330 2159.050 11.052 0.116 o
1 1 2 3196.070 3212.720 15.243 0.053 o
1 1 3 182.911 182.335 1.417 13.796 o
1 1 4 893.025 890.941 5.018 0.656 o
1 1 5 214.570 216.130 1.431 10.658 o
1 1 6 376.511 379.081 3.052 3.165 o
1 1 7 234.371 234.189 2.236 7.433 o
1 1 8 3.355 3.735 0.561 348.797 o
1 1 9 70.251 70.811 1.755 27.857 o
1 1 10 13.481 13.673 1.091 90.566 o
1 1 11 23.218 23.148 1.760 34.667 o
1 1 12 30.605 32.777 2.141 23.252 o
1 1 13 65.106 66.690 2.851 12.435 o
1 2 0 530.131 531.675 2.052 2.014 o
1 2 1 8886.600 8934.830 34.324 0.007 o
1 2 2 1855.990 1845.970 8.128 0.162 o
1 2 3 2011.930 2083.750 10.960 0.128 o
1 2 4 1062.690 1085.270 5.653 0.464 o
1 2 5 302.437 296.984 2.039 5.414 o
1 2 6 211.083 206.474 1.748 10.093 o
1 2 7 254.225 257.835 2.745 5.737 o
1 2 8 12.752 13.615 0.904 130.534 o
1 2 9 23.768 24.985 1.202 71.442 o
1 2 10 16.925 17.790 1.178 76.777 o
1 2 11 92.326 89.489 2.819 11.711 o
1 2 12 34.366 37.482 3.038 11.711 o
1 2 13 4.253 4.842 1.303 65.050 o
1 3 0 1947.290 1953.220 10.020 0.141 o
1 3 1 6650.050 6693.690 29.574 0.012 o
1 3 2 776.973 787.757 3.464 0.909 o
1 3 3 905.146 919.572 4.528 0.652 o
1 3 4 87.166 86.704 0.894 51.155 o
1 3 5 175.080 174.593 1.221 15.801 o
1 3 6 222.845 221.738 1.557 9.759 o
1 3 7 52.643 54.446 1.029 70.486 o
1 3 8 100.030 105.716 2.022 18.577 o
1 3 9 43.110 42.751 1.908 27.853 o
1 3 10 26.504 25.815 1.306 60.510 o
1 3 11 27.264 29.188 1.898 29.572 o
1 3 12 49.049 46.977 3.704 7.829 o
1 3 13 19.570 18.934 1.944 28.768 o
1 4 0 2628.720 2660.200 14.959 0.075 o
1 4 1 1208.950 1250.150 5.275 0.372 o
1 4 2 865.875 881.208 3.877 0.729 o
1 4 3 65.956 65.347 0.622 94.905 o
1 4 4 271.674 272.512 1.866 6.585 o
1 4 5 366.645 368.432 2.347 3.713 o
1 4 6 11.742 12.610 0.350 744.926 o
1 4 7 71.211 69.343 0.957 61.029 o
1 4 8 127.556 130.052 3.260 8.141 o
1 4 9 85.927 86.230 1.946 21.622 o
1 4 10 39.964 42.501 1.524 42.216 o
1 4 11 19.945 19.760 2.823 13.768 o
1 4 12 2.817 2.666 1.035 103.176 o
1 5 0 804.612 806.134 3.483 0.858 o
1 5 1 809.837 820.986 3.978 0.819 o
1 5 2 364.032 372.476 1.928 3.958 o
1 5 3 334.042 341.461 1.845 4.649 o
1 5 4 202.595 203.872 1.355 11.949 o
1 5 5 6.680 7.368 0.297 1143.910 o
1 5 6 75.046 74.819 0.916 59.764 o
1 5 7 4.149 4.741 0.321 1041.440 o
1 5 8 273.875 271.432 4.534 3.256 o
1 5 9 225.239 229.809 3.347 5.408 o
1 5 10 22.146 24.101 1.287 63.307 o
1 5 11 72.822 74.056 2.603 14.303 o
1 5 12 27.835 26.546 1.995 26.913 o
1 6 0 359.990 358.262 1.833 4.155 o
1 6 1 2530.550 2548.280 11.362 0.086 o
1 6 2 126.076 124.541 0.922 29.990 o
1 6 3 143.184 141.914 0.992 23.768 o
1 6 4 863.595 853.371 4.115 0.737 o
1 6 5 105.939 106.603 0.977 37.069 o
1 6 6 170.163 169.212 1.510 14.802 o
1 6 7 37.561 38.000 0.792 125.198 o
1 6 8 30.733 31.938 1.454 48.375 o
1 6 9 15.438 14.111 0.993 107.952 o
1 6 10 51.897 53.813 1.799 29.638 o
1 6 11 29.774 29.119 2.881 13.091 o
1 6 12 13.538 13.366 1.550 45.483 o
1 7 0 484.327 493.760 2.439 2.270 o
1 7 1 854.659 849.699 3.986 0.753 o
1 7 2 351.790 351.167 1.910 4.270 o
1 7 3 102.351 101.655 0.780 44.502 o
1 7 4 12.593 12.953 0.332 792.944 o
1 7 5 9.094 9.546 0.330 891.428 o
1 7 6 18.646 17.651 0.525 329.023 o
1 7 7 61.653 62.913 0.994 65.799 o
1 7 8 68.359 71.132 1.490 35.888 o
1 7 9 0.353 -0.237 0.470 501.297 o
1 7 10 147.500 151.922 3.353 7.263 o
1 7 11 4.448 2.605 1.459 51.930 o
1 7 12 52.702 51.812 2.002 24.584 o
1 8 0 1422.320 1428.310 5.897 0.276 o
1 8 1 230.601 230.630 1.371 9.655 o
1 8 2 2.580 2.215 0.192 2917.650 o
1 8 3 43.043 41.291 0.555 174.815 o
1 8 4 170.734 167.721 1.191 16.746 o
1 8 5 297.975 293.767 1.904 5.683 o
1 8 6 90.352 88.578 0.906 48.702 o
1 8 7 7.435 7.470 0.423 586.293 o
1 8 8 69.605 70.864 1.348 40.998 o
1 8 9 20.910 22.923 1.036 95.735 o
1 8 10 67.326 67.152 1.749 28.567 o
1 8 11 2.129 3.787 0.818 165.007 o
1 8 12 5.139 5.034 1.128 86.761 o
1 9 0 263.206 263.040 1.355 7.733 o
1 9 1 185.503 182.536 1.243 14.413 o
1 9 2 183.410 182.926 1.305 14.273 o
1 9 3 126.604 128.506 1.115 26.607 o
1 9 4 217.942 218.058 1.450 10.380 o
1 9 5 87.180 85.416 0.879 52.118 o
1 9 6 303.707 302.761 2.021 5.355 o
1 9 7 103.335 99.455 1.232 32.620 o
1 9 8 98.549 97.063 1.425 29.420 o
1 9 9 14.977 12.646 0.761 179.803 o
1 9 10 50.211 51.196 1.772 30.756 o
1 9 11 82.906 80.787 2.253 17.590 o
1 9 12 38.745 33.351 1.731 34.140 o
1 10 0 71.792 69.904 0.612 86.012 o
1 10 1 168.455 168.001 1.258 16.555 o
1 10 2 104.414 107.193 0.960 37.897 o
1 10 3 821.905 823.367 4.880 0.760 o
1 10 4 186.597 183.983 1.587 12.674 o
1 10 5 59.880 58.836 0.799 86.723 o
1 10 6 353.790 353.994 2.455 3.872 o
1 10 7 16.854 17.396 0.703 202.642 o
1 10 8 84.627 84.095 1.337 36.041 o
1 10 9 1.124 1.341 0.533 388.676 o
1 10 10 32.926 33.892 1.572 41.473 o
1 10 11 16.707 16.298 1.414 54.034 o
1 10 12 12.986 13.332 1.296 64.747 o
1 11 0 27.535 27.517 0.425 349.115 o
1 11 1 9.417 9.304 0.505 409.169 o
1 11 2 81.934 82.104 0.910 54.271 o
1 11 3 25.444 25.647 0.544 267.930 o
1 11 4 393.940 390.570 2.595 3.204 o
1 11 5 32.977 32.574 0.635 185.390 o
1 11 6 193.918 195.224 1.669 11.541 o
1 11 7 290.431 291.667 2.646 4.977 o
1 11 8 14.699 15.490 0.723 196.674 o
1 11 9 33.087 34.903 1.480 46.206 o
1 11 10 26.421 28.678 1.491 46.982 o
1 11 11 15.495 15.832 1.276 66.197 o
1 12 0 79.066 79.093 0.770 64.374 o
1 12 1 144.012 144.449 1.288 20.485 o
1 12 2 179.046 179.883 1.595 13.274 o
1 12 3 80.231 78.589 1.080 47.919 o
1 12 4 367.739 369.230 2.715 3.480 o
1 12 5 8.089 8.497 0.466 483.529 o
1 12 6 179.082 178.703 1.887 11.861 o
1 12 7 11.493 11.604 0.600 288.790 o
1 12 8 38.197 37.124 0.967 92.812 o
1 12 9 32.954 33.229 1.136 74.440 o
1 12 10 6.555 6.575 0.916 130.637 o
1 12 11 58.509 59.167 3.139 10.572 o
1 13 0 130.519 131.910 1.030 26.650 o
1 13 1 102.406 102.110 0.956 39.524 o
1 13 2 81.004 80.139 1.031 49.500 o
1 13 3 75.921 76.399 1.034 52.423 o
1 13 4 551.596 541.443 3.693 1.633 o
1 13 5 33.253 32.154 0.754 145.020 o
1 13 6 105.075 105.318 1.657 23.362 o
1 13 7 0.697 0.597 0.321 1071.170 o
1 13 8 121.948 122.551 1.885 17.731 o
1 13 9 42.796 42.471 1.249 58.651 o
1 13 10 9.060 8.268 1.573 44.491 o
1 13 11 19.601 22.642 2.025 26.512 o
1 14 0 301.363 296.193 1.811 5.688 o
1 14 1 253.861 255.432 1.740 7.535 o
1 14 2 67.953 68.812 0.990 60.824 o
1 14 3 31.346 31.252 0.721 159.027 o
1 14 4 381.971 379.598 2.872 3.215 o
1 14 5 110.102 109.640 1.359 27.497 o
1 14 6 8.340 7.562 0.565 334.098 o
1 14 7 58.355 59.203 1.291 48.441 o
1 14 8 25.295 24.219 1.035 93.535 o
1 14 9 4.553 7.941 0.844 154.294 o
1 14 10 7.779 6.676 1.002 109.136 o
1 14 11 28.878 28.573 5.589 3.528 o
1 15 0 97.158 97.612 0.930 43.047 o
1 15 1 276.167 273.706 1.870 6.450 o
1 15 2 57.554 58.365 0.891 79.301 o
1 15 3 9.159 9.707 0.481 447.593 o
1 15 4 6.005 5.856 0.412 629.993 o
1 15 5 11.634 12.606 0.627 264.686 o
1 15 6 72.447 73.163 1.390 38.387 o
1 15 7 81.797 80.409 1.801 24.950 o
1 15 8 65.865 67.475 1.747 28.787 o
1 15 9 103.402 104.856 2.236 15.941 o
1 15 10 83.165 78.381 2.411 15.788 o
1 16 0 88.120 87.298 0.968 47.562 o
1 16 1 207.783 203.389 1.586 10.866 o
1 16 2 73.516 73.757 0.955 58.609 o
1 16 3 38.542 38.689 0.837 114.214 o
1 16 4 147.110 144.548 2.407 11.472 o
1 16 5 1.429 1.472 0.361 847.465 o
1 16 6 18.969 17.682 0.977 108.979 o
1 16 7 13.134 14.662 0.974 112.770 o
1 16 8 29.626 30.153 1.330 57.415 o
1 16 9 69.036 64.436 1.853 26.012 o
1 16 10 2.944 3.091 0.891 139.150 o
1 17 0 168.990 171.955 1.418 15.338 o
1 17 1 41.086 40.929 0.713 136.404 o
1 17 2 145.296 143.618 1.414 19.166 o
1 17 3 109.611 108.968 1.399 26.912 o
1 17 4 89.805 90.930 1.403 32.250 o
1 17 5 18.339 17.871 0.785 163.927 o
1 17 6 20.295 22.457 1.163 77.305 o
1 17 7 126.047 129.229 2.345 13.162 o
1 17 8 8.113 8.959 0.908 132.265 o
1 17 9 189.025 186.968 6.775 2.117 o
1 18 0 93.051 91.884 1.040 42.093 o
1 18 1 37.846 36.156 0.703 148.535 o
1 18 2 3.038 3.070 0.315 1094.750 o
1 18 3 25.446 25.053 0.642 209.845 o
1 18 4 21.158 21.564 0.810 150.074 o
1 18 5 82.285 80.137 1.603 29.378 o
1 18 6 3.846 3.332 0.695 227.781 o
1 18 7 6.933 6.015 0.764 187.312 o
1 18 8 68.319 64.652 1.835 26.496 o
1 18 9 10.013 11.612 2.249 21.800 o
1 19 0 50.250 48.651 1.015 75.037 o
1 19 1 94.447 95.311 1.177 36.872 o
1 19 2 110.259 109.417 1.217 30.248 o
1 19 3 63.622 63.181 1.007 63.623 o
1 19 4 13.783 14.661 0.936 121.377 o
1 19 5 132.095 131.573 2.095 14.710 o
1 19 6 3.920 4.090 0.683 236.092 o
1 19 7 3.139 3.685 0.688 232.764 o
1 19 8 39.089 36.868 1.544 41.806 o
1 19 9 13.480 13.693 1.302 64.024 o
1 20 0 7.405 8.088 0.696 223.525 o
1 20 1 26.642 26.910 0.800 143.983 o
1 20 2 4.922 4.727 0.435 571.494 o
1 20 3 57.717 55.418 1.135 59.109 o
1 20 4 36.676 37.822 0.949 96.481 o
1 20 5 88.996 87.763 1.766 24.422 o
1 20 6 18.270 19.498 1.145 80.556 o
1 20 7 48.792 47.946 1.726 32.533 o
1 20 8 5.315 6.250 1.115 88.640 o
1 21 0 6.064 6.741 0.532 381.719 o
1 21 1 11.064 11.337 0.636 259.093 o
1 21 2 19.535 20.569 0.913 122.284 o
1 21 3 16.139 16.412 0.851 143.619 o
1 21 4 9.466 10.409 0.847 150.600 o
1 21 5 108.898 104.687 1.820 20.527 o
1 21 6 41.767 42.536 1.558 40.319 o
1 21 7 19.868 17.436 1.164 77.959 o
1 22 0 30.608 29.554 1.211 67.853 o
1 22 1 11.615 12.105 0.847 149.297 o
1 22 2 60.591 61.036 1.584 34.884 o
1 22 3 55.161 53.321 1.338 47.577 o
1 22 4 108.097 105.883 1.839 20.274 o
1 22 5 14.689 14.404 1.003 105.956 o
1 22 6 33.989 32.030 1.340 55.441 o
1 22 7 18.473 17.806 1.435 52.270 o
1 23 0 39.778 40.023 1.247 60.103 o
1 23 1 22.201 23.267 1.129 81.025 o
1 23 2 30.501 30.687 1.138 75.682 o
1 23 3 27.343 28.151 1.636 39.363 o
1 23 4 0.989 0.659 0.525 401.470 o
1 23 5 9.897 10.961 1.016 105.350 o
1 23 6 22.803 23.156 1.439 51.123 o
1 24 0 37.817 41.345 1.424 48.083 o
1 24 1 39.965 41.337 1.406 48.741 o
1 24 2 43.938 45.825 1.324 52.427 o
1 24 3 20.560 20.247 1.003 102.415 o
1 24 4 28.863 27.978 1.303 59.977 o
1 24 5 23.676 23.936 1.270 64.537 o
1 25 0 1.176 1.637 0.605 301.805 o
1 25 1 56.795 60.011 1.655 33.111 o
1 25 2 4.593 3.889 0.783 179.493 o
1 25 3 19.020 18.193 1.118 84.308 o
1 26 0 156.468 153.067 3.008 8.266 o
1 26 1 13.130 13.966 1.180 77.690 o
2 -25 -2 13.101 16.184 1.698 37.920 o
2 -25 -1 71.786 72.730 3.385 8.932 o
2 -24 -4 7.337 8.542 1.430 53.865 o
2 -24 -3 1.545 1.989 1.199 76.993 o
2 -24 -2 39.163 39.780 2.346 19.142 o
2 -24 -1 94.871 97.852 5.297 3.726 o
2 -23 -5 42.860 43.276 2.470 17.207 o
2 -23 -4 16.358 15.410 2.680 15.311 o
2 -23 -3 2.828 3.972 1.170 80.712 o
2 -23 -2 14.895 16.593 1.656 39.758 o
2 -23 -1 23.985 25.290 1.857 31.146 o
2 -22 -6 4.288 3.183 0.901 135.936 o
2 -22 -5 53.640 52.836 1.996 24.611 o
2 -22 -4 26.503 26.803 1.532 44.766 o
2 -22 -3 33.106 33.330 1.905 28.930 o
2 -22 -2 91.876 98.061 3.074 10.030 o
2 -22 -1 12.645 13.611 1.461 51.169 o
2 -21 -7 15.614 16.995 1.536 46.013 o
2 -21 -6 53.444 55.892 2.097 22.471 o
2 -21 -5 21.948 24.198 1.927 29.078 o
2 -21 -4 141.595 146.701 2.931 9.006 o
2 -21 -3 65.113 69.304 2.688 13.805 o
2 -21 -2 31.252 32.663 2.061 25.000 o
2 -21 -1 25.187 23.975 1.742 35.203 o
2 -20 -8 8.700 8.385 1.451 52.255 o
2 -20 -7 26.809 27.398 1.603 40.976 o
2 -20 -6 63.656 64.339 2.058 22.281 o
2 -20 -5 73.676 72.086 4.226 5.882 o
2 -20 -4 20.692 21.352 1.790 33.720 o
2 -20 -3 10.872 12.196 1.370 58.257 o
2 -20 -2 31.831 32.125 1.963 27.431 o
2 -20 -1 45.056 48.128 2.645 15.001 o
2 -19 -8 56.411 53.700 2.571 15.453 o
2 -19 -7 23.758 28.768 2.414 18.631 o
2 -19 -6 5.304 5.256 0.884 140.702 o
2 -19 -5 15.313 16.659 1.218 72.482 o
2 -19 -4 63.719 66.783 2.476 16.073 o
2 -19 -3 35.513 35.690 1.966 27.045 o
2 -19 -2 27.684 27.971 1.451 49.328 o
2 -19 -1 29.963 28.952 1.447 49.176 o
2 -18 -9 46.493 46.613 2.569 15.841 o
2 -18 -8 25.934 26.931 2.053 25.521 o
2 -18 -7 23.153 22.240 1.399 53.969 o
2 -18 -6 8.946 9.469 1.023 104.360 o
2 -18 -5 19.424 20.285 1.138 81.104 o
2 -18 -4 128.662 129.827 3.192 8.392 o
2 -18 -3 20.899 20.628 1.254 67.032 o
2 -18 -2 64.616 64.338 1.857 26.362 o
2 -18 -1 18.100 17.771 1.917 29.644 o
2 -17 -9 41.596 43.781 2.435 17.711 o
2 -17 -8 7.336 6.449 1.258 69.570 o
2 -17 -7 15.214 15.172 1.458 51.102 o
2 -17 -6 11.651 12.893 1.243 70.448 o
2 -17 -5 16.438 15.348 0.959 114.508 o
2 -17 -4 70.424 67.880 2.963 11.469 o
2 -17 -3 20.713 21.324 2.376 19.337 o
2 -17 -2 53.681 53.894 1.988 24.758 o
2 -17 -1 96.178 94.095 2.093 18.375 o
2 -16 -10 4.413 2.111 1.115 88.862 o
2 -16 -9 39.174 39.882 2.430 17.900 o
2 -16 -8 39.706 40.246 1.728 33.816 o
2 -16 -7 44.597 45.280 1.451 44.867 o
2 -16 -6 39.892 39.663 1.656 36.581 o
2 -16 -5 17.290 15.671 0.925 122.095 o
2 -16 -4 7.111 6.814 0.815 164.356 o
2 -16 -3 43.026 43.094 1.513 42.214 o
2 -16 -2 54.003 53.829 1.618 35.218 o
2 -16 -1 78.513 78.090 1.882 23.811 o
2 -15 -10 13.072 13.298 1.600 42.721 o
2 -15 -9 0.998 0.101 0.887 140.766 o
2 -15 -8 36.792 37.603 1.658 36.934 o
2 -15 -7 49.301 50.073 1.459 43.039 o
2 -15 -6 78.835 78.139 1.690 27.887 o
2 -15 -5 22.309 21.102 1.182 74.658 o
2 -15 -4 1.443 0.904 0.626 282.015 o
2 -15 -3 246.292 243.795 3.439 4.880 o
2 -15 -2 134.047 132.010 2.383 12.460 o
2 -15 -1 196.435 196.405 3.426 5.923 o
2 -14 -10 37.097 36.048 2.352 19.169 o
2 -14 -9 29.930 32.867 2.057 25.137 o
2 -14 -8 6.883 6.323 1.164 81.193 o
2 -14 -7 24.385 23.838 1.099 84.365 o
2 -14 -6 70.622 71.429 1.580 32.530 o
2 -14 -5 39.138 39.731 1.835 30.364 o
2 -14 -4 19.292 20.616 1.838 32.093 o
2 -14 -3 111.351 108.751 2.324 14.567 o
2 -14 -2 56.958 58.545 1.541 37.278 o
2 -14 -1 47.979 48.354 1.379 47.748 o
2 -13 -11 8.067 6.192 2.548 17.024 o
2 -13 -10 7.210 8.132 1.350 60.381 o
2 -13 -9 7.061 8.693 2.329 20.375 o
2 -13 -8 21.783 23.122 1.311 61.281 o
2 -13 -7 25.127 24.821 1.092 84.860 o
2 -13 -6 148.019 144.561 2.185 12.784 o
2 -13 -5 139.221 137.891 2.416 11.892 o
2 -13 -4 138.047 142.265 2.413 11.871 o
2 -13 -3 60.150 63.356 2.169 20.586 o
2 -13 -2 226.111 226.806 3.086 5.902 o
2 -13 -1 9.820 10.922 0.673 234.923 o
2 -12 -11 0.062 0.908 1.088 93.451 o
2 -12 -10 3.107 1.050 0.942 124.715 o
2 -12 -9 20.362 18.775 1.630 40.587 o
2 -12 -8 41.178 41.007 1.535 41.619 o
2 -12 -7 8.781 8.756 0.953 119.986 o
2 -12 -6 106.676 105.971 1.801 20.948 o
2 -12 -5 91.511 94.072 1.926 21.107 o
2 -12 -4 405.236 389.414 5.196 1.983 o
2 -12 -3 107.566 104.317 1.940 19.061 o
2 -12 -2 2.953 2.586 0.503 434.849 o
2 -12 -1 1.740 2.328 0.354 879.904 o
2 -11 -11 27.282 24.906 1.981 27.336 o
2 -11 -10 15.595 17.029 1.656 39.678 o
2 -11 -9 34.149 35.446 1.954 27.458 o
2 -11 -8 0.386 0.239 0.564 347.457 o
2 -11 -7 30.971 29.637 1.060 85.791 o
2 -11 -6 172.384 168.704 2.282 10.557 o
2 -11 -5 554.001 542.944 5.667 1.277 o
2 -11 -4 266.192 260.616 3.314 4.696 o
2 -11 -3 503.085 494.067 5.171 1.542 o
2 -11 -2 7.899 7.438 0.528 381.761 o
2 -11 -1 26.851 28.300 0.760 155.368 o
2 -10 -11 12.566 12.421 1.504 48.315 o
2 -10 -10 1.119 0.467 0.901 136.375 o
2 -10 -9 41.095 37.735 3.680 8.005 o
2 -10 -8 13.799 13.499 0.857 144.240 o
2 -10 -7 28.760 28.960 1.013 94.219 o
2 -10 -6 24.815 26.355 0.941 110.584 o
2 -10 -5 180.927 182.601 2.618 8.656 o
2 -10 -4 125.968 120.990 1.724 19.230 o
2 -10 -3 217.802 218.684 2.847 6.638 o
2 -10 -2 135.844 132.248 1.821 16.813 o
2 -10 -1 72.370 70.587 1.228 45.461 o
2 -9 -12 25.313 27.762 2.109 24.214 o
2 -9 -11 67.937 67.878 5.518 3.539 o
2 -9 -10 115.879 112.806 3.155 8.977 o
2 -9 -9 53.017 51.626 2.140 21.809 o
2 -9 -8 11.621 10.756 0.724 202.328 o
2 -9 -7 15.597 17.588 0.840 147.139 o
2 -9 -6 60.184 56.789 1.402 42.689 o
2 -9 -5 6.784 6.925 0.524 391.876 o
2 -9 -4 232.133 225.342 2.458 7.113 o
2 -9 -3 805.392 777.932 6.270 0.721 o
2 -9 -2 417.553 413.293 3.329 2.618 o
2 -9 -1 152.302 149.909 1.625 16.337 o
2 -8 -12 33.234 30.958 2.207 21.869 o
2 -8 -11 40.184 40.701 2.209 21.394 o
2 -8 -10 85.023 85.945 2.741 12.544 o
2 -8 -9 65.771 60.315 2.783 13.050 o
2 -8 -8 241.655 239.768 2.768 6.105 o
2 -8 -7 53.716 50.893 1.316 49.579 o
2 -8 -6 32.407 33.054 0.956 100.158 o
2 -8 -5 557.726 547.633 4.692 1.430 o
2 -8 -4 108.667 104.822 1.205 31.355 o
2 -8 -3 133.409 126.974 1.637 19.133 o
2 -8 -2 242.939 236.952 3.139 5.450 o
2 -8 -1 185.709 184.697 1.812 11.681 o
2 -7 -12 64.651 65.228 2.728 13.504 o
2 -7 -11 28.788 24.915 1.825 31.922 o
2 -7 -10 30.707 29.753 1.880 29.910 o
2 -7 -9 81.874 77.360 2.406 15.927 o
2 -7 -8 14.242 14.371 1.021 102.554 o
2 -7 -7 229.785 223.494 2.538 7.014 o
2 -7 -6 156.382 154.424 1.725 15.071 o
2 -7 -5 161.582 154.824 2.472 10.360 o
2 -7 -4 2.469 2.456 0.289 1312.340 o
2 -7 -3 653.918 648.277 4.654 1.126 o
2 -7 -2 194.153 186.489 1.785 11.293 o
2 -7 -1 1008.790 985.362 6.662 0.492 o
2 -6 -12 245.556 261.352 7.466 1.651 o
2 -6 -11 10.008 10.449 1.335 61.434 o
2 -6 -10 15.297 15.320 1.382 56.702 o
2 -6 -9 19.008 20.923 2.834 13.668 o
2 -6 -8 54.228 54.473 1.166 58.557 o
2 -6 -7 56.682 56.675 1.048 65.998 o
2 -6 -6 62.686 60.609 0.854 77.884 o
2 -6 -5 53.184 52.986 0.873 87.113 o
2 -6 -4 101.950 99.330 1.349 30.237 o
2 -6 -3 1.304 1.669 0.249 1768.770 o
2 -6 -2 175.086 171.258 1.639 13.614 o
2 -6 -1 72.406 73.611 0.904 62.484 o
2 -5 -12 13.257 12.693 1.570 44.359 o
2 -5 -11 1.642 1.042 0.881 142.501 o
2 -5 -10 50.362 49.359 4.307 5.826 o
2 -5 -9 139.586 138.762 4.792 4.184 o
2 -5 -8 58.277 57.818 1.290 48.701 o
2 -5 -7 631.398 616.360 6.073 1.029 o
2 -5 -6 188.428 187.187 2.045 10.490 o
2 -5 -5 12.472 11.455 0.383 638.950 o
2 -5 -4 110.890 106.311 1.022 34.589 o
2 -5 -3 143.209 138.940 1.205 21.816 o
2 -5 -2 1194.330 1179.900 8.517 0.338 o
2 -5 -1 13.659 13.905 0.419 528.214 o
2 -4 -12 5.059 4.355 1.195 77.311 o
2 -4 -11 3.386 4.348 1.450 52.580 o
2 -4 -10 15.678 16.695 1.373 57.328 o
2 -4 -9 40.855 37.857 1.692 35.159 o
2 -4 -8 152.189 153.311 1.928 13.991 o
2 -4 -7 239.697 234.057 2.499 6.735 o
2 -4 -6 885.187 874.565 5.502 0.650 o
2 -4 -5 67.411 64.961 0.789 77.828 o
2 -4 -4 82.520 79.782 0.843 57.920 o
2 -4 -3 284.038 274.409 1.809 6.331 o
2 -4 -2 265.911 257.933 1.804 7.031 o
2 -4 -1 203.334 197.434 1.501 11.580 o
2 -3 -12 1.348 1.767 1.072 96.241 o
2 -3 -11 148.773 148.236 3.323 7.371 o
2 -3 -10 8.562 7.089 0.987 112.212 o
2 -3 -9 74.913 77.986 2.636 13.863 o
2 -3 -8 163.646 163.205 2.282 11.042 o
2 -3 -7 31.932 31.622 1.024 89.940 o
2 -3 -6 123.049 120.885 1.464 22.868 o
2 -3 -5 239.959 243.753 2.027 7.584 o
2 -3 -4 89.818 88.562 0.873 50.275 o
2 -3 -3 454.434 445.040 2.833 2.475 o
2 -3 -2 393.478 379.474 2.718 3.196 o
2 -3 -1 142.096 138.890 0.975 24.410 o
2 -2 -12 7.112 8.688 3.533 8.862 o
2 -2 -11 0.187 0.443 0.856 151.164 o
2 -2 -10 13.442 14.367 1.708 37.503 o
2 -2 -9 51.597 48.698 1.775 30.632 o
2 -2 -8 125.896 126.386 1.703 19.209 o
2 -2 -7 13.779 12.639 0.512 376.522 o
2 -2 -6 229.387 223.517 1.782 8.858 o
2 -2 -5 161.248 163.245 2.085 12.202 o
2 -2 -4 129.563 127.231 1.487 21.289 o
2 -2 -3 381.268 378.148 3.079 3.115 o
2 -2 -2 77.637 77.479 0.752 67.069 o
2 -2 -1 474.922 468.920 2.571 2.359 o
2 -1 -12 46.146 41.846 2.327 19.172 o
2 -1 -11 0.796 1.316 1.760 35.748 o
2 -1 -10 30.922 32.166 1.956 27.660 o
2 -1 -9 151.614 150.728 3.009 8.401 o
2 -1 -8 226.917 229.828 2.128 7.970 o
2 -1 -7 74.341 73.573 1.203 45.454 o
2 -1 -6 3.208 3.266 0.390 718.242 o
2 -1 -5 222.678 219.992 2.539 7.230 o
2 -1 -4 53.572 54.162 1.013 71.594 o
2 -1 -3 180.682 176.814 2.504 9.172 o
2 -1 -2 122.075 123.064 1.263 25.770 o
2 -1 -1 373.161 368.598 2.415 3.603 o
2 0 0 144.039 140.147 1.084 22.834 o
2 0 1 37.243 36.993 0.516 215.005 o
2 0 2 72.654 72.159 0.636 81.890 o
2 0 3 412.793 404.523 2.387 3.075 o
2 0 4 1.790 1.857 0.204 2616.520 o
2 0 5 852.998 854.520 4.719 0.721 o
2 0 6 57.326 57.372 0.747 96.161 o
2 0 7 6.873 7.514 0.378 729.742 o
2 0 8 0.131 1.320 0.510 426.321 o
2 0 9 1.898 2.265 0.620 287.913 o
2 0 10 49.198 46.923 1.794 30.404 o
2 0 11 10.600 9.676 1.340 61.014 o
2 0 12 30.081 30.947 2.179 22.533 o
2 1 0 57.004 56.435 0.689 104.778 o
2 1 1 343.061 336.318 2.104 4.365 o
2 1 2 5.634 5.660 0.243 1712.780 o
2 1 3 289.681 288.305 2.039 5.756 o
2 1 4 53.302 52.250 0.811 95.241 o
2 1 5 60.345 61.593 0.953 70.355 o
2 1 6 94.703 94.058 0.979 43.128 o
2 1 7 117.811 115.256 1.126 29.660 o
2 1 8 242.888 243.889 4.378 3.711 o
2 1 9 31.241 30.779 1.788 32.835 o
2 1 10 92.522 91.190 2.234 16.982 o
2 1 11 0.630 0.370 1.607 42.861 o
2 1 12 18.302 18.231 1.733 36.159 o
2 2 0 211.021 211.609 1.312 11.341 o
2 2 1 390.679 381.970 2.174 3.478 o
2 2 2 125.201 121.957 0.976 29.681 o
2 2 3 542.221 538.937 3.353 1.729 o
2 2 4 491.792 474.309 3.672 1.975 o
2 2 5 79.926 78.433 1.072 48.439 o
2 2 6 23.973 24.196 0.664 203.178 o
2 2 7 8.499 8.529 0.368 745.622 o
2 2 8 42.937 42.109 1.434 46.427 o
2 2 9 46.212 44.783 2.346 18.831 o
2 2 10 31.441 30.483 1.467 47.607 o
2 2 11 80.301 86.284 2.867 11.730 o
2 2 12 18.743 17.937 1.754 35.296 o
2 3 0 50.273 48.644 0.566 144.595 o
2 3 1 182.508 183.661 1.418 13.771 o
2 3 2 791.914 796.647 4.560 0.824 o
2 3 3 872.285 859.047 4.642 0.704 o
2 3 4 470.003 458.911 3.291 2.213 o
2 3 5 107.324 107.161 1.282 29.779 o
2 3 6 78.592 77.344 1.139 46.131 o
2 3 7 227.701 229.219 1.960 8.369 o
2 3 8 13.840 14.320 0.931 122.718 o
2 3 9 32.584 35.235 1.442 48.510 o
2 3 10 30.840 33.634 1.499 45.589 o
2 3 11 1.667 1.678 0.905 134.986 o
2 3 12 18.410 17.921 3.631 8.359 o
2 4 0 383.261 378.736 2.176 3.571 o
2 4 1 183.577 179.854 1.275 14.534 o
2 4 2 528.195 519.565 2.767 1.929 o
2 4 3 284.946 282.148 1.932 6.059 o
2 4 4 885.754 891.069 5.229 0.654 o
2 4 5 256.028 256.039 2.232 6.590 o
2 4 6 51.992 51.648 1.032 71.412 o
2 4 7 86.111 87.882 1.114 42.641 o
2 4 8 106.985 105.731 1.686 22.644 o
2 4 9 0.412 -0.639 0.916 131.937 o
2 4 10 3.384 4.407 0.821 163.767 o
2 4 11 59.522 57.533 5.535 3.542 o
2 4 12 38.127 33.848 2.266 20.588 o
2 5 0 388.379 378.962 1.963 3.617 o
2 5 1 592.383 584.932 2.868 1.560 o
2 5 2 865.903 861.261 4.324 0.722 o
2 5 3 523.246 512.822 3.013 1.916 o
2 5 4 561.830 550.920 3.519 1.615 o
2 5 5 177.842 174.312 1.582 13.619 o
2 5 6 510.228 504.412 3.789 1.817 o
2 5 7 90.371 91.308 1.343 33.699 o
2 5 8 60.336 61.323 1.709 30.901 o
2 5 9 55.320 55.153 1.489 39.982 o
2 5 10 11.944 12.061 1.088 91.519 o
2 5 11 45.782 43.343 2.217 20.973 o
2 5 12 12.182 12.951 2.265 21.456 o
2 6 0 619.975 609.675 3.287 1.396 o
2 6 1 1894.490 1887.630 8.432 0.155 o
2 6 2 60.843 60.434 0.715 94.226 o
2 6 3 736.173 718.621 3.793 1.002 o
2 6 4 41.050 39.404 0.628 160.510 o
2 6 5 65.951 63.745 0.911 69.384 o
2 6 6 56.803 56.700 0.835 86.626 o
2 6 7 53.315 56.001 1.007 71.761 o
2 6 8 3.377 3.555 0.481 473.709 o
2 6 9 31.802 29.872 1.204 68.173 o
2 6 10 6.543 8.473 1.142 84.237 o
2 6 11 4.377 5.365 1.511 48.436 o
2 6 12 28.162 23.801 3.129 11.160 o
2 7 0 420.950 414.104 2.318 2.995 o
2 7 1 724.248 723.046 3.524 1.036 o
2 7 2 291.928 296.191 1.867 5.828 o
2 7 3 9.379 10.145 0.348 802.686 o
2 7 4 104.671 105.049 1.112 34.428 o
2 7 5 189.508 190.482 1.677 11.892 o
2 7 6 49.122 49.220 0.878 91.722 o
2 7 7 144.898 143.435 1.730 16.398 o
2 7 8 19.361 20.233 0.817 150.184 o
2 7 9 92.693 92.741 1.705 24.850 o
2 7 10 50.742 50.210 1.543 38.968 o
2 7 11 10.575 8.819 1.043 100.065 o
2 7 12 3.191 2.682 1.775 35.119 o
2 8 0 131.899 131.709 1.089 25.641 o
2 8 1 769.206 752.399 3.867 0.922 o
2 8 2 616.927 599.600 3.284 1.417 o
2 8 3 60.717 61.196 0.741 90.919 o
2 8 4 49.214 49.437 0.783 105.313 o
2 8 5 393.254 385.961 2.612 3.223 o
2 8 6 16.872 18.441 0.710 198.356 o
2 8 7 215.859 210.779 2.188 8.482 o
2 8 8 77.992 76.869 1.342 38.333 o
2 8 9 198.819 198.201 2.316 8.876 o
2 8 10 66.427 63.848 1.546 34.992 o
2 8 11 23.621 25.448 1.702 36.881 o
2 9 0 122.467 120.340 1.001 30.125 o
2 9 1 137.802 136.554 1.120 23.780 o
2 9 2 40.837 40.700 0.808 116.113 o
2 9 3 107.596 104.759 1.147 32.902 o
2 9 4 109.886 108.379 1.160 31.617 o
2 9 5 27.511 28.146 0.982 100.329 o
2 9 6 18.315 17.942 0.629 242.925 o
2 9 7 74.135 73.674 1.255 43.208 o
2 9 8 56.017 57.461 1.193 55.424 o
2 9 9 49.171 50.587 1.204 58.466 o
2 9 10 2.737 3.100 0.595 311.946 o
2 9 11 48.113 46.592 1.996 25.196 o
2 10 0 159.137 160.697 1.298 17.628 o
2 10 1 102.625 102.962 0.915 40.402 o
2 10 2 68.304 67.758 0.899 67.335 o
2 10 3 12.209 11.810 0.523 369.721 o
2 10 4 172.733 170.890 1.631 13.840 o
2 10 5 251.931 250.023 2.565 6.165 o
2 10 6 34.853 34.612 0.802 128.554 o
2 10 7 49.163 48.046 1.063 71.058 o
2 10 8 28.188 28.670 0.951 105.436 o
2 10 9 10.563 9.618 0.675 233.490 o
2 10 10 19.982 21.375 1.081 88.980 o
2 10 11 15.136 16.064 1.665 39.339 o
2 11 0 380.013 379.831 2.327 3.522 o
2 11 1 45.681 44.523 0.689 131.108 o
2 11 2 206.524 208.622 1.660 10.547 o
2 11 3 67.097 66.522 0.972 63.227 o
2 11 4 59.552 60.553 0.955 71.082 o
2 11 5 133.886 135.583 1.823 16.820 o
2 11 6 90.980 89.427 1.358 33.356 o
2 11 7 35.575 37.423 0.971 93.873 o
2 11 8 7.931 7.560 0.572 326.869 o
2 11 9 67.031 65.027 1.371 41.410 o
2 11 10 109.648 111.505 2.039 17.435 o
2 11 11 18.881 19.776 1.795 33.658 o
2 12 0 38.656 39.643 0.594 176.678 o
2 12 1 55.976 55.668 0.789 93.410 o
2 12 2 89.359 89.549 1.098 41.827 o
2 12 3 25.759 26.968 0.728 169.268 o
2 12 4 67.043 65.877 1.024 59.878 o
2 12 5 263.525 265.409 2.506 5.870 o
2 12 6 146.562 143.076 1.962 14.450 o
2 12 7 9.151 9.921 0.887 138.017 o
2 12 8 15.856 16.075 0.793 164.262 o
2 12 9 23.748 24.277 1.011 98.474 o
2 12 10 31.955 31.495 1.310 58.287 o
2 13 0 143.999 141.926 1.195 21.582 o
2 13 1 370.091 363.338 2.198 3.789 o
2 13 2 270.318 260.603 2.049 6.492 o
2 13 3 2.253 2.771 0.332 996.875 o
2 13 4 20.015 20.468 0.677 208.515 o
2 13 5 67.139 65.789 1.090 55.625 o
2 13 6 20.433 21.526 0.890 127.233 o
2 13 7 13.482 12.702 0.771 176.825 o
2 13 8 74.822 76.352 1.782 26.361 o
2 13 9 0.609 1.007 0.494 453.041 o
2 13 10 22.107 22.366 1.480 48.572 o
2 14 0 242.555 240.953 1.905 7.803 o
2 14 1 41.284 41.743 0.630 156.852 o
2 14 2 160.779 157.308 1.637 15.220 o
2 14 3 73.475 73.643 1.327 40.469 o
2 14 4 42.945 42.909 0.896 97.592 o
2 14 5 11.234 12.162 0.578 308.861 o
2 14 6 38.091 37.863 1.398 50.013 o
2 14 7 32.872 32.789 1.102 78.532 o
2 14 8 94.836 94.890 1.795 22.863 o
2 14 9 3.215 2.850 0.677 240.834 o
2 14 10 61.384 59.152 2.196 20.189 o
2 15 0 315.725 313.146 2.572 4.522 o
2 15 1 180.893 181.115 1.716 12.511 o
2 15 2 32.088 31.607 0.786 138.148 o
2 15 3 49.323 50.525 0.959 81.055 o
2 15 4 28.927 28.819 0.795 141.543 o
2 15 5 50.797 49.792 1.020 73.808 o
2 15 6 43.904 45.734 1.214 60.462 o
2 15 7 17.429 19.331 0.967 111.471 o
2 15 8 35.731 36.041 1.426 48.889 o
2 15 9 22.010 22.774 1.515 46.403 o
2 15 10 24.676 24.224 1.724 35.927 o
2 16 0 9.738 9.786 0.536 363.091 o
2 16 1 110.505 107.968 1.323 28.265 o
2 16 2 52.214 54.234 1.009 72.750 o
2 16 3 15.296 16.388 0.662 229.741 o
2 16 4 15.146 15.540 0.677 221.196 o
2 16 5 12.776 11.724 0.832 153.800 o
2 16 6 6.020 7.241 0.653 255.273 o
2 16 7 53.000 54.158 1.619 35.328 o
2 16 8 78.523 76.410 1.949 22.632 o
2 16 9 22.877 23.199 1.599 41.741 o
2 17 0 26.090 24.953 0.777 153.170 o
2 17 1 149.252 149.496 1.621 16.655 o
2 17 2 83.717 83.512 1.208 40.695 o
2 17 3 47.753 46.932 0.997 79.013 o
2 17 4 26.352 26.897 0.830 135.633 o
2 17 5 18.013 17.025 0.801 158.795 o
2 17 6 23.855 25.218 1.462 49.308 o
2 17 7 13.885 14.451 1.046 97.991 o
2 17 8 43.648 43.794 1.598 38.203 o
2 17 9 3.608 6.612 1.024 105.230 o
2 18 0 104.420 104.774 1.465 26.902 o
2 18 1 141.337 139.945 1.626 17.795 o
2 18 2 16.846 16.392 0.671 221.084 o
2 18 3 33.225 33.730 0.910 107.594 o
2 18 4 1.104 1.829 0.407 668.281 o
2 18 5 76.522 78.025 1.452 34.842 o
2 18 6 1.815 0.638 0.560 352.838 o
2 18 7 6.737 5.504 0.772 183.362 o
2 18 8 3.060 2.303 0.801 172.383 o
2 19 0 66.833 66.130 1.216 48.583 o
2 19 1 86.221 85.118 1.284 37.182 o
2 19 2 90.986 91.613 1.341 33.564 o
2 19 3 42.967 44.247 0.983 84.734 o
2 19 4 4.956 5.657 0.566 340.624 o
2 19 5 70.430 71.470 1.624 31.261 o
2 19 6 11.134 12.377 0.973 114.125 o
2 19 7 8.111 7.201 1.377 58.096 o
2 19 8 4.101 2.621 0.827 161.343 o
2 20 0 22.845 22.863 0.916 118.691 o
2 20 1 6.198 6.995 0.544 364.822 o
2 20 2 3.248 2.718 0.419 625.759 o
2 20 3 48.621 48.148 1.082 69.447 o
2 20 4 77.812 79.716 1.713 27.387 o
2 20 5 16.575 15.903 0.969 112.072 o
2 20 6 64.030 61.670 1.819 27.474 o
2 20 7 11.378 10.591 1.173 79.251 o
2 21 0 2.891 2.787 0.463 514.043 o
2 21 1 33.191 33.424 1.456 47.726 o
2 21 2 2.238 2.322 0.426 605.943 o
2 21 3 74.419 71.366 1.529 33.453 o
2 21 4 7.693 7.589 0.698 222.472 o
2 21 5 20.923 19.689 1.226 70.145 o
2 21 6 12.064 12.474 1.051 97.890 o
2 22 0 24.850 23.848 1.004 99.209 o
2 22 1 8.753 8.031 0.631 269.471 o
2 22 2 38.988 38.519 1.218 63.035 o
2 22 3 7.212 7.065 0.686 230.538 o
2 22 4 11.462 11.459 0.813 161.630 o
2 22 5 81.557 79.342 1.707 27.069 o
2 22 6 25.048 24.414 1.975 27.585 o
2 23 0 118.246 122.862 2.019 16.616 o
2 23 1 111.415 109.886 1.929 18.647 o
2 23 2 27.316 25.990 1.227 67.726 o
2 23 3 23.852 23.607 1.110 82.998 o
2 23 4 22.075 20.164 1.065 90.902 o
2 23 5 12.879 11.963 0.883 137.130 o
2 24 0 35.214 34.427 1.251 62.056 o
2 24 1 113.726 116.419 2.226 15.114 o
2 24 2 16.137 15.328 1.034 99.286 o
2 24 3 13.456 12.088 0.868 141.176 o
2 25 0 48.897 51.947 2.012 24.617 o
2 25 1 51.551 53.209 1.639 34.871 o
3 -23 -2 6.519 7.763 1.618 42.157 o
3 -23 -1 1.938 2.552 1.529 47.369 o
3 -22 -4 23.981 24.858 2.075 25.085 o
3 -22 -3 40.435 36.279 3.321 9.797 o
3 -22 -2 4.559 1.494 1.114 89.122 o
3 -22 -1 7.211 6.034 1.491 49.616 o
3 -21 -5 55.834 56.262 2.447 16.893 o
3 -21 -4 7.370 7.750 1.812 33.614 o
3 -21 -3 31.303 33.660 2.248 21.135 o
3 -21 -2 51.648 52.812 3.656 7.990 o
3 -21 -1 32.740 34.097 2.125 23.484 o
3 -20 -6 11.479 11.957 1.250 69.772 o
3 -20 -5 0.575 -0.469 0.998 111.149 o
3 -20 -4 13.149 15.345 1.874 31.215 o
3 -20 -3 8.195 9.407 1.393 56.708 o
3 -20 -2 16.749 16.449 1.611 41.835 o
3 -20 -1 18.116 20.300 2.188 22.812 o
3 -19 -7 12.834 10.921 1.209 74.403 o
3 -19 -6 17.082 18.641 1.444 51.704 o
3 -19 -5 9.535 10.854 1.494 49.190 o
3 -19 -4 9.521 10.233 1.413 54.964 o
3 -19 -3 33.333 36.435 2.147 22.949 o
3 -19 -2 5.189 3.170 1.423 54.586 o
3 -19 -1 22.282 24.064 1.756 34.856 o
3 -18 -7 15.439 13.100 1.269 67.137 o
3 -18 -6 10.350 10.030 1.157 81.584 o
3 -18 -5 112.344 101.735 3.584 7.391 o
3 -18 -4 11.978 11.296 1.421 54.182 o
3 -18 -3 91.315 96.907 5.031 4.119 o
3 -18 -2 64.727 62.400 2.605 14.714 o
3 -18 -1 26.543 26.297 1.776 33.762 o
3 -17 -8 108.771 108.853 3.513 7.647 o
3 -17 -7 26.754 25.238 1.559 43.321 o
3 -17 -6 129.225 131.479 5.357 3.487 o
3 -17 -5 25.369 26.525 1.897 29.779 o
3 -17 -4 9.995 11.155 1.338 61.159 o
3 -17 -3 29.378 29.212 1.909 29.153 o
3 -17 -2 55.739 53.368 2.888 12.460 o
3 -17 -1 38.458 38.433 1.591 39.572 o
3 -16 -9 52.147 52.412 3.189 10.387 o
3 -16 -8 11.818 12.483 1.596 43.042 o
3 -16 -7 9.655 11.976 1.189 77.244 o
3 -16 -6 3.613 1.819 1.002 110.139 o
3 -16 -5 2.678 1.666 0.925 129.292 o
3 -16 -4 0.447 0.489 0.695 229.450 o
3 -16 -3 28.865 28.068 1.435 50.152 o
3 -16 -2 3.806 3.425 0.718 213.620 o
3 -16 -1 53.603 51.634 1.456 42.151 o
3 -15 -9 34.912 33.991 2.423 18.196 o
3 -15 -8 11.722 9.642 1.396 56.179 o
3 -15 -7 39.376 40.274 1.739 33.485 o
3 -15 -6 64.765 65.130 2.466 16.181 o
3 -15 -5 2.854 1.987 1.061 98.217 o
3 -15 -4 3.899 3.329 0.729 207.388 o
3 -15 -3 50.069 51.046 1.677 33.864 o
3 -15 -2 37.258 36.666 2.510 16.905 o
3 -15 -1 31.608 31.537 1.056 85.501 o
3 -14 -9 22.486 19.800 1.831 32.215 o
3 -14 -8 0.201 0.147 1.602 43.165 o
3 -14 -7 34.616 35.459 1.380 52.096 o
3 -14 -6 14.997 16.337 1.193 75.544 o
3 -14 -5 20.633 19.108 1.210 72.065 o
3 -14 -4 165.246 168.253 2.933 8.150 o
3 -14 -3 13.915 12.773 0.991 109.051 o
3 -14 -2 8.129 8.473 0.713 212.645 o
3 -14 -1 0.961 1.000 0.418 632.848 o
3 -13 -10 30.643 27.241 2.107 24.088 o
3 -13 -9 28.457 27.828 2.041 25.702 o
3 -13 -8 16.161 18.312 1.753 35.421 o
3 -13 -7 21.009 21.783 1.141 80.045 o
3 -13 -6 1.268 2.358 0.851 152.949 o
3 -13 -5 37.799 38.015 2.299 19.978 o
3 -13 -4 15.712 14.656 1.027 100.847 o
3 -13 -3 8.116 6.309 0.765 186.086 o
3 -13 -2 335.607 329.907 4.375 2.823 o
3 -13 -1 18.941 20.893 0.867 135.005 o
3 -12 -10 40.413 40.440 2.532 16.514 o
3 -12 -9 5.099 3.708 1.129 86.628 o
3 -12 -8 80.804 83.380 2.536 14.507 o
3 -12 -7 28.048 28.244 1.358 55.744 o
3 -12 -6 7.116 7.194 0.834 157.016 o
3 -12 -5 0.024 -0.653 0.499 444.891 o
3 -12 -4 83.171 81.430 1.930 22.345 o
3 -12 -3 6.464 7.010 0.645 261.285 o
3 -12 -2 13.824 13.216 0.691 216.446 o
3 -12 -1 127.474 128.336 1.797 17.942 o
3 -11 -10 48.429 47.671 2.483 16.822 o
3 -11 -9 0.216 -0.812 0.865 147.978 o
3 -11 -8 60.620 59.154 1.848 27.236 o
3 -11 -7 27.818 27.471 1.331 57.973 o
3 -11 -6 10.251 10.377 1.404 55.643 o
3 -11 -5 77.542 78.165 1.876 24.015 o
3 -11 -4 2.097 1.499 0.548 367.582 o
3 -11 -3 335.377 327.280 3.492 3.444 o
3 -11 -2 4.217 4.222 0.460 516.366 o
3 -11 -1 113.274 111.422 1.597 22.887 o
3 -10 -11 106.644 108.123 3.527 7.631 o
3 -10 -10 30.516 32.229 3.065 11.569 o
3 -10 -9 12.968 15.401 2.704 15.076 o
3 -10 -8 26.912 27.047 1.379 54.477 o
3 -10 -7 6.311 8.360 0.845 153.201 o
3 -10 -6 99.962 100.685 2.121 17.550 o
3 -10 -5 123.876 122.192 2.296 13.819 o
3 -10 -4 267.430 269.796 4.959 2.948 o
3 -10 -3 44.751 46.565 1.184 62.481 o
3 -10 -2 145.464 147.502 1.822 15.444 o
3 -10 -1 259.225 253.663 2.548 6.006 o
3 -9 -11 76.111 76.416 4.475 5.254 o
3 -9 -10 61.806 62.367 2.643 14.420 o
3 -9 -9 21.141 20.317 1.726 36.200 o
3 -9 -8 22.719 22.276 1.067 90.064 o
3 -9 -7 12.387 14.017 0.982 111.354 o
3 -9 -6 146.209 151.476 2.581 10.435 o
3 -9 -5 37.690 36.580 1.581 40.234 o
3 -9 -4 441.165 437.278 5.309 1.756 o
3 -9 -3 90.979 88.861 1.354 33.529 o
3 -9 -2 463.155 460.662 3.809 2.087 o
3 -9 -1 11.881 12.066 0.600 287.078 o
3 -8 -11 150.763 152.771 3.966 5.575 o
3 -8 -10 12.932 12.815 4.104 6.562 o
3 -8 -9 8.153 8.386 1.235 71.992 o
3 -8 -8 87.905 87.693 1.741 25.044 o
3 -8 -7 33.036 35.079 1.315 57.259 o
3 -8 -6 51.674 53.320 1.524 39.360 o
3 -8 -5 104.365 107.110 2.047 17.892 o
3 -8 -4 113.346 113.728 1.726 20.895 o
3 -8 -3 220.153 218.993 2.223 8.114 o
3 -8 -2 320.594 312.507 2.476 4.548 o
3 -8 -1 410.286 398.756 3.256 2.742 o
3 -7 -11 14.041 15.051 1.985 27.833 o
3 -7 -10 26.991 27.835 1.937 28.490 o
3 -7 -9 57.015 57.676 2.925 12.102 o
3 -7 -8 53.577 54.091 1.380 45.652 o
3 -7 -7 57.394 58.916 1.575 35.879 o
3 -7 -6 138.878 141.697 2.386 12.012 o
3 -7 -5 50.656 50.449 1.417 44.846 o
3 -7 -4 200.550 203.122 2.717 7.534 o
3 -7 -3 271.343 263.156 2.149 6.282 o
3 -7 -2 135.231 133.882 1.488 20.172 o
3 -7 -1 110.301 106.383 1.327 28.376 o
3 -6 -11 12.266 10.908 1.431 53.434 o
3 -6 -10 9.736 11.374 1.357 59.506 o
3 -6 -9 36.540 32.560 1.868 29.827 o
3 -6 -8 125.353 130.840 3.278 8.104 o
3 -6 -7 115.512 115.659 2.543 12.479 o
3 -6 -6 22.513 21.605 1.012 99.519 o
3 -6 -5 148.909 147.305 2.031 13.677 o
3 -6 -4 429.307 423.971 4.430 2.106 o
3 -6 -3 372.756 360.819 3.094 3.248 o
3 -6 -2 175.393 172.623 1.729 13.061 o
3 -6 -1 27.646 28.355 0.837 131.691 o
3 -5 -11 0.444 -0.925 0.849 153.466 o
3 -5 -10 88.250 90.352 2.829 11.740 o
3 -5 -9 0.428 1.143 0.784 180.096 o
3 -5 -8 37.054 38.203 1.156 69.675 o
3 -5 -7 88.486 88.417 1.836 23.147 o
3 -5 -6 69.004 70.233 1.149 50.566 o
3 -5 -5 372.322 368.007 3.037 3.254 o
3 -5 -4 58.658 58.152 0.809 87.080 o
3 -5 -3 12.517 12.686 0.405 574.135 o
3 -5 -2 79.743 78.165 1.151 45.087 o
3 -5 -1 129.301 126.848 1.144 25.848 o
3 -4 -12 4.283 2.608 1.205 76.059 o
3 -4 -11 11.172 10.823 1.348 60.156 o
3 -4 -10 18.464 18.739 1.557 44.506 o
3 -4 -9 6.991 5.625 1.023 105.097 o
3 -4 -8 68.080 64.913 1.405 39.772 o
3 -4 -7 122.749 123.409 1.982 16.639 o
3 -4 -6 49.681 48.879 0.905 87.882 o
3 -4 -5 66.481 64.803 1.258 46.814 o
3 -4 -4 12.186 10.460 0.647 249.890 o
3 -4 -3 133.102 126.329 1.204 24.410 o
3 -4 -2 56.615 55.234 0.884 82.010 o
3 -4 -1 39.995 39.595 0.642 158.478 o
3 -3 -12 34.390 35.837 2.501 17.105 o
3 -3 -11 114.592 112.979 4.580 4.748 o
3 -3 -10 6.476 6.108 1.087 93.117 o
3 -3 -9 76.360 76.097 2.373 16.572 o
3 -3 -8 42.030 39.126 1.121 70.915 o
3 -3 -7 166.615 166.852 2.112 11.693 o
3 -3 -6 328.134 321.161 3.204 3.765 o
3 -3 -5 195.991 191.056 2.212 9.462 o
3 -3 -4 75.183 73.231 0.865 63.293 o
3 -3 -3 38.841 37.604 0.617 171.299 o
3 -3 -2 52.323 49.789 0.830 94.844 o
3 -3 -1 166.597 162.971 1.458 15.693 o
3 -2 -12 79.026 78.703 4.071 6.256 o
3 -2 -11 16.085 15.762 1.597 42.654 o
3 -2 -10 20.003 18.498 3.569 8.643 o
3 -2 -9 3.487 2.961 0.823 162.899 o
3 -2 -8 1.893 0.214 0.504 434.812 o
3 -2 -7 358.935 353.015 3.483 3.154 o
3 -2 -6 13.382 14.759 0.731 194.839 o
3 -2 -5 338.826 332.324 3.555 3.348 o
3 -2 -4 51.921 51.145 1.107 64.908 o
3 -2 -3 159.435 159.189 1.390 17.006 o
3 -2 -2 18.612 18.403 0.686 208.050 o
3 -2 -1 30.871 29.861 0.586 216.404 o
3 -1 -12 58.278 54.844 5.722 3.322 o
3 -1 -11 40.555 41.770 2.221 21.144 o
3 -1 -10 26.311 27.704 2.114 24.075 o
3 -1 -9 0.960 0.347 0.651 261.307 o
3 -1 -8 48.982 49.279 1.060 71.071 o
3 -1 -7 33.737 33.346 1.172 70.249 o
3 -1 -6 262.373 255.238 2.736 5.629 o
3 -1 -5 58.221 57.431 1.619 34.329 o
3 -1 -4 247.880 246.417 2.525 6.360 o
3 -1 -3 88.465 87.826 1.292 36.030 o
3 -1 -2 467.064 454.802 4.065 2.007 o
3 -1 -1 146.367 143.408 1.256 20.550 o
3 0 0 14.407 14.751 0.531 346.188 o
3 0 1 236.046 229.967 2.898 6.060 o
3 0 2 142.152 141.347 1.305 20.763 o
3 0 3 6.226 7.043 0.343 881.638 o
3 0 4 0.006 0.296 0.216 2380.130 o
3 0 5 50.510 50.142 0.795 101.641 o
3 0 6 2.009 2.282 0.291 1291.070 o
3 0 7 87.704 88.895 1.588 28.234 o
3 0 8 28.406 28.799 1.852 30.963 o
3 0 9 0.639 0.490 0.624 284.387 o
3 0 10 6.160 5.862 2.116 24.687 o
3 0 11 1.122 0.060 0.876 144.298 o
3 1 0 254.102 251.383 2.193 6.766 o
3 1 1 57.624 57.825 0.941 74.507 o
3 1 2 231.989 229.507 1.953 8.234 o
3 1 3 94.457 95.057 1.163 37.312 o
3 1 4 83.145 81.185 0.965 51.303 o
3 1 5 120.951 121.055 1.245 26.434 o
3 1 6 0.217 0.047 0.231 2078.160 o
3 1 7 16.069 17.437 0.831 149.608 o
3 1 8 9.010 9.269 0.979 113.706 o
3 1 9 25.677 24.503 1.380 54.810 o
3 1 10 0.349 0.622 0.672 245.479 o
3 1 11 35.807 31.342 2.476 17.449 o
3 2 0 16.887 18.100 0.443 442.290 o
3 2 1 104.951 101.169 1.100 35.166 o
3 2 2 116.026 115.767 1.398 25.288 o
3 2 3 47.603 47.230 0.916 88.838 o
3 2 4 41.351 41.405 0.838 109.538 o
3 2 5 78.652 78.158 0.994 52.780 o
3 2 6 73.851 72.642 0.982 57.146 o
3 2 7 56.210 55.331 0.961 74.435 o
3 2 8 127.919 123.175 2.176 14.543 o
3 2 9 166.097 165.369 3.027 7.839 o
3 2 10 3.675 3.977 0.845 154.557 o
3 2 11 13.909 16.140 1.402 55.261 o
3 3 0 243.773 235.908 1.869 7.921 o
3 3 1 154.477 154.166 1.415 17.578 o
3 3 2 42.075 43.769 0.851 105.318 o
3 3 3 21.896 21.505 0.729 179.285 o
3 3 4 176.954 172.747 1.782 12.680 o
3 3 5 15.991 16.447 0.565 302.270 o
3 3 6 32.122 33.035 0.703 161.906 o
3 3 7 79.914 78.993 1.108 46.709 o
3 3 8 19.543 19.428 0.947 114.744 o
3 3 9 17.646 17.941 1.288 64.525 o
3 3 10 19.839 18.964 1.355 58.124 o
3 3 11 41.759 40.381 1.851 29.663 o
3 4 0 294.116 291.009 2.215 5.430 o
3 4 1 88.545 89.952 0.960 47.126 o
3 4 2 1.484 1.400 0.278 1423.200 o
3 4 3 41.310 41.142 0.888 101.036 o
3 4 4 272.781 271.981 2.644 5.434 o
3 4 5 551.108 542.211 3.819 1.611 o
3 4 6 37.407 37.239 1.056 81.031 o
3 4 7 144.649 143.214 1.601 17.544 o
3 4 8 39.883 41.200 1.204 63.531 o
3 4 9 23.420 26.629 1.354 57.003 o
3 4 10 14.377 14.243 1.238 70.585 o
3 4 11 10.269 10.304 1.768 35.187 o
3 5 0 122.920 120.820 1.330 24.816 o
3 5 1 189.037 183.520 1.536 12.759 o
3 5 2 148.355 148.525 1.485 17.925 o
3 5 3 21.762 21.851 0.714 185.937 o
3 5 4 45.182 45.481 0.792 111.097 o
3 5 5 317.760 322.490 2.519 4.477 o
3 5 6 117.510 114.784 1.580 22.377 o
3 5 7 37.587 38.433 0.963 93.411 o
3 5 8 47.968 47.837 1.297 52.792 o
3 5 9 21.146 21.263 1.166 76.885 o
3 5 10 8.930 8.800 1.064 96.660 o
3 5 11 11.766 12.326 1.218 73.361 o
3 6 0 5.817 6.219 0.294 1192.440 o
3 6 1 19.220 19.489 0.508 339.979 o
3 6 2 142.831 140.319 1.474 19.068 o
3 6 3 2.916 2.264 0.357 861.291 o
3 6 4 232.351 226.760 2.049 8.037 o
3 6 5 142.888 143.370 1.684 16.971 o
3 6 6 191.837 194.254 2.137 9.835 o
3 6 7 118.739 118.367 1.870 18.356 o
3 6 8 29.176 28.447 1.268 62.936 o
3 6 9 79.474 80.885 1.926 22.768 o
3 6 10 43.170 41.656 1.591 38.706 o
3 6 11 39.050 36.154 1.898 28.654 o
3 7 0 56.613 56.179 0.848 85.522 o
3 7 1 116.986 116.548 1.211 28.196 o
3 7 2 160.300 156.776 1.621 15.393 o
3 7 3 46.432 45.175 0.971 83.534 o
3 7 4 95.032 94.757 1.231 35.249 o
3 7 5 423.748 424.492 3.834 2.350 o
3 7 6 11.527 12.597 0.660 240.334 o
3 7 7 156.145 160.757 2.224 11.742 o
3 7 8 19.801 18.298 1.779 34.273 o
3 7 9 7.156 6.413 0.821 162.326 o
3 7 10 26.199 26.692 1.433 50.841 o
3 8 0 376.386 373.215 2.828 3.316 o
3 8 1 393.212 388.814 2.503 3.263 o
3 8 2 107.438 106.347 1.124 33.240 o
3 8 3 3.755 3.926 0.307 1141.500 o
3 8 4 31.930 31.892 0.785 138.350 o
3 8 5 5.368 4.838 0.572 333.282 o
3 8 6 72.985 71.818 1.437 36.713 o
3 8 7 116.799 117.563 1.901 18.198 o
3 8 8 23.796 23.843 1.222 69.417 o
3 8 9 51.442 53.752 1.668 33.834 o
3 8 10 44.927 42.912 1.622 37.084 o
3 9 0 30.859 32.126 0.701 165.967 o
3 9 1 4.456 4.906 0.338 938.125 o
3 9 2 301.269 299.729 2.292 5.136 o
3 9 3 60.320 57.828 0.884 78.028 o
3 9 4 34.734 34.823 0.881 111.475 o
3 9 5 49.474 49.566 1.175 60.781 o
3 9 6 25.791 26.739 1.254 65.280 o
3 9 7 51.912 52.608 1.503 40.257 o
3 9 8 67.285 67.970 1.764 28.157 o
3 9 9 16.040 15.962 1.095 88.987 o
3 9 10 28.616 29.530 1.483 47.127 o
3 10 0 245.489 244.768 1.942 7.577 o
3 10 1 181.886 181.701 1.534 13.317 o
3 10 2 830.486 826.272 5.116 0.738 o
3 10 3 179.622 177.101 1.688 12.859 o
3 10 4 33.836 34.090 0.880 112.806 o
3 10 5 21.913 21.706 0.918 119.202 o
3 10 6 73.078 72.249 1.476 35.319 o
3 10 7 2.616 2.277 0.551 363.565 o
3 10 8 43.097 43.694 1.778 31.628 o
3 10 9 29.038 29.328 1.453 48.913 o
3 10 10 38.459 37.929 1.624 38.153 o
3 11 0 34.917 34.687 0.711 152.812 o
3 11 1 62.804 60.845 0.857 77.366 o
3 11 2 204.052 204.122 1.861 10.091 o
3 11 3 78.339 78.827 1.110 47.276 o
3 11 4 26.098 25.468 0.814 141.205 o
3 11 5 8.412 8.711 0.656 249.755 o
3 11 6 9.738 9.775 0.715 209.782 o
3 11 7 52.195 53.468 1.589 36.599 o
3 11 8 34.836 36.161 1.702 35.472 o
3 11 9 86.478 85.082 2.473 14.866 o
3 11 10 48.532 45.435 2.030 24.444 o
3 12 0 118.427 116.776 1.437 24.233 o
3 12 1 123.726 124.476 1.401 23.391 o
3 12 2 41.574 41.290 0.945 91.969 o
3 12 3 238.764 230.717 2.127 7.599 o
3 12 4 9.061 10.231 0.650 252.252 o
3 12 5 9.032 9.564 0.696 221.435 o
3 12 6 11.497 11.857 1.079 93.189 o
3 12 7 6.602 6.618 0.923 128.680 o
3 12 8 1.161 0.973 0.668 247.822 o
3 12 9 21.233 23.280 1.647 39.575 o
3 13 0 32.055 33.266 0.772 140.788 o
3 13 1 158.913 156.994 1.650 15.293 o
3 13 2 172.807 171.608 1.759 13.098 o
3 13 3 71.156 67.942 1.246 45.432 o
3 13 4 76.562 76.013 1.344 38.742 o
3 13 5 43.494 41.867 1.201 62.371 o
3 13 6 49.508 52.175 1.622 35.828 o
3 13 7 11.136 11.100 1.133 84.829 o
3 13 8 0.774 1.113 0.688 233.654 o
3 13 9 6.777 7.815 1.276 67.597 o
3 14 0 10.048 11.757 0.557 335.056 o
3 14 1 4.474 5.028 0.411 639.720 o
3 14 2 39.358 39.674 0.985 88.541 o
3 14 3 13.544 15.029 0.729 195.282 o
3 14 4 0.852 1.351 0.393 716.541 o
3 14 5 37.730 37.839 1.173 67.776 o
3 14 6 32.477 37.394 1.805 31.940 o
3 14 7 12.279 11.088 1.322 62.448 o
3 14 8 26.553 25.993 1.652 38.806 o
3 14 9 7.916 8.002 1.120 87.490 o
3 15 0 17.675 19.228 0.699 202.026 o
3 15 1 14.545 15.091 0.670 226.993 o
3 15 2 29.187 28.321 0.832 131.362 o
3 15 3 15.999 16.587 0.777 170.214 o
3 15 4 19.759 21.046 0.873 132.561 o
3 15 5 71.021 68.328 1.526 34.433 o
3 15 6 61.182 56.763 1.990 24.061 o
3 15 7 4.805 3.582 1.073 95.806 o
3 15 8 28.902 27.219 1.790 33.064 o
3 16 0 6.422 6.279 0.481 463.323 o
3 16 1 0.018 -0.341 0.291 1308.490 o
3 16 2 9.289 9.848 0.659 246.050 o
3 16 3 26.995 27.209 0.958 105.546 o
3 16 4 27.360 28.086 1.172 73.274 o
3 16 5 14.228 13.794 2.159 23.576 o
3 16 6 76.018 72.760 2.233 18.456 o
3 16 7 25.242 24.779 1.624 40.227 o
3 16 8 27.374 26.976 1.734 35.273 o
3 17 0 26.730 26.695 0.840 132.675 o
3 17 1 46.323 45.313 1.204 60.476 o
3 17 2 24.544 25.257 1.032 94.180 o
3 17 3 6.227 5.908 0.602 299.448 o
3 17 4 15.489 16.383 0.944 118.396 o
3 17 5 0.297 0.460 0.528 397.226 o
3 17 6 14.210 11.811 1.111 87.361 o
3 17 7 3.833 6.129 0.983 114.161 o
3 18 0 66.449 66.268 1.274 45.810 o
3 18 1 31.322 31.740 1.119 77.358 o
3 18 2 91.150 94.803 1.665 25.690 o
3 18 3 19.349 20.321 1.043 95.640 o
3 18 4 4.747 5.382 0.692 229.126 o
3 18 5 7.760 7.141 0.814 164.402 o
3 18 6 5.633 4.554 1.263 69.204 o
3 18 7 81.076 78.108 2.504 14.909 o
3 19 0 132.697 129.183 2.745 10.393 o
3 19 1 20.469 21.760 1.083 88.459 o
3 19 2 13.181 13.056 0.779 173.637 o
3 19 3 46.955 48.059 1.417 45.924 o
3 19 4 9.793 10.288 0.936 123.820 o
3 19 5 3.940 3.013 0.704 222.330 o
3 19 6 4.772 5.008 0.932 126.772 o
3 20 0 1.899 1.665 0.531 391.860 o
3 20 1 105.658 109.946 2.202 16.011 o
3 20 2 52.860 55.576 1.539 38.323 o
3 20 3 88.550 85.714 1.891 22.326 o
3 20 4 6.279 5.964 0.803 169.850 o
3 20 5 2.910 2.095 0.691 230.951 o
3 21 0 1.725 2.084 0.587 320.349 o
3 21 1 68.713 70.542 1.720 28.957 o
3 21 2 181.193 183.204 2.755 8.171 o
3 21 3 96.341 95.822 2.050 18.857 o
3 21 4 62.542 62.135 1.735 29.825 o
3 22 0 107.217 105.934 2.332 14.771 o
3 22 1 131.191 133.237 2.368 12.664 o
3 22 2 42.072 46.156 1.532 41.201 o
3 22 3 10.094 10.780 0.938 123.131 o
3 23 0 4.410 4.773 0.771 185.110 o
3 23 1 33.939 36.907 1.497 44.977 o
3 23 2 16.665 18.080 1.818 32.970 o
4 -20 -3 2.569 3.741 1.260 69.711 o
4 -20 -2 26.618 28.433 2.180 22.653 o
4 -20 -1 36.880 40.456 2.442 17.789 o
4 -19 -4 21.617 22.706 2.039 26.088 o
4 -19 -3 58.631 61.015 2.787 13.178 o
4 -19 -2 4.935 5.095 2.838 13.742 o
4 -19 -1 59.023 64.056 2.754 13.419 o
4 -18 -5 14.793 15.019 1.750 35.670 o
4 -18 -4 7.274 8.710 1.470 50.969 o
4 -18 -3 16.752 15.937 1.690 38.089 o
4 -18 -2 6.275 8.484 1.362 59.378 o
4 -18 -1 6.249 7.841 2.133 24.280 o
4 -17 -6 59.686 62.331 3.479 8.675 o
4 -17 -5 1.993 2.419 1.150 83.667 o
4 -17 -4 2.811 2.328 1.089 93.206 o
4 -17 -3 0.377 0.711 0.985 114.000 o
4 -17 -2 33.425 38.183 4.011 6.790 o
4 -17 -1 19.293 22.160 1.432 52.130 o
4 -16 -7 93.478 98.573 3.419 8.310 o
4 -16 -6 5.111 5.226 1.359 59.788 o
4 -16 -5 4.233 3.728 1.142 84.755 o
4 -16 -4 49.972 54.456 2.549 15.869 o
4 -16 -3 58.128 61.911 2.621 14.755 o
4 -16 -2 24.785 25.795 1.469 48.708 o
4 -16 -1 128.234 132.782 2.436 12.342 o
4 -15 -7 64.719 68.898 2.880 12.187 o
4 -15 -6 1.647 1.062 1.039 102.431 o
4 -15 -5 87.796 93.005 3.072 10.176 o
4 -15 -4 31.118 37.667 2.141 23.154 o
4 -15 -3 75.351 81.337 2.207 18.604 o
4 -15 -2 19.228 22.050 2.708 14.951 o
4 -15 -1 16.880 16.398 1.056 95.005 o
4 -14 -8 73.758 84.780 4.790 4.608 o
4 -14 -7 6.243 6.155 1.271 68.255 o
4 -14 -6 9.866 10.420 1.429 53.703 o
4 -14 -5 10.024 9.432 1.347 60.433 o
4 -14 -4 12.382 12.428 1.428 53.531 o
4 -14 -3 13.625 12.139 1.068 94.441 o
4 -14 -2 28.093 29.410 1.264 63.503 o
4 -14 -1 29.649 27.758 1.237 65.799 o
4 -13 -8 2.520 3.542 1.928 29.773 o
4 -13 -7 6.948 6.630 1.267 68.644 o
4 -13 -6 96.121 100.841 3.120 9.666 o
4 -13 -5 78.059 80.763 2.774 12.556 o
4 -13 -4 0.200 0.939 0.895 138.240 o
4 -13 -3 30.851 32.205 1.649 38.238 o
4 -13 -2 100.026 106.934 2.021 18.541 o
4 -13 -1 15.059 14.418 0.843 147.575 o
4 -12 -9 10.976 8.368 2.213 22.523 o
4 -12 -8 6.751 4.908 1.266 68.823 o
4 -12 -7 25.040 27.542 1.963 27.850 o
4 -12 -6 5.342 4.800 1.536 46.826 o
4 -12 -5 14.153 12.560 1.343 60.229 o
4 -12 -4 26.961 29.173 1.390 53.453 o
4 -12 -3 0.081 0.372 0.651 261.320 o
4 -12 -2 1.024 0.960 0.462 518.148 o
4 -12 -1 22.570 23.688 0.989 103.104 o
4 -11 -9 62.106 64.955 2.900 12.128 o
4 -11 -8 66.989 66.847 2.792 12.867 o
4 -11 -7 30.742 33.041 1.967 27.351 o
4 -11 -6 80.819 83.236 2.736 12.747 o
4 -11 -5 62.761 62.711 2.063 22.297 o
4 -11 -4 1.628 0.911 0.512 422.184 o
4 -11 -3 32.515 32.396 1.197 68.193 o
4 -11 -2 0.902 0.136 0.416 638.194 o
4 -11 -1 108.341 108.218 2.047 17.558 o
4 -10 -9 17.608 17.935 3.463 9.189 o
4 -10 -8 31.346 34.011 2.381 18.899 o
4 -10 -7 4.058 3.376 0.989 112.931 o
4 -10 -6 2.633 2.727 0.763 189.988 o
4 -10 -5 86.187 89.071 2.207 17.738 o
4 -10 -4 36.638 39.182 1.267 59.535 o
4 -10 -3 71.542 73.118 1.415 37.665 o
4 -10 -2 74.009 75.778 1.922 23.577 o
4 -10 -1 5.992 6.330 0.690 229.203 o
4 -9 -9 4.641 5.136 1.323 63.137 o
4 -9 -8 29.635 28.971 1.913 29.004 o
4 -9 -7 45.722 48.563 1.776 31.211 o
4 -9 -6 63.771 64.611 1.922 24.963 o
4 -9 -5 31.187 30.221 1.156 73.461 o
4 -9 -4 2.685 3.255 0.554 358.849 o
4 -9 -3 35.651 35.618 1.039 84.631 o
4 -9 -2 69.530 70.054 1.365 40.416 o
4 -9 -1 51.044 48.636 1.482 41.775 o
4 -8 -10 33.463 37.171 2.438 17.977 o
4 -8 -9 17.086 16.854 2.216 22.316 o
4 -8 -8 8.891 7.998 0.970 115.948 o
4 -8 -7 51.253 50.889 3.723 7.723 o
4 -8 -6 10.102 9.945 0.957 118.598 o
4 -8 -5 9.817 9.165 0.724 204.694 o
4 -8 -4 49.361 50.627 1.747 31.629 o
4 -8 -3 157.251 153.877 1.972 13.365 o
4 -8 -2 532.382 531.234 4.956 1.465 o
4 -8 -1 67.338 66.099 1.224 48.031 o
4 -7 -10 59.966 64.682 5.157 4.059 o
4 -7 -9 14.516 16.168 1.677 38.809 o
4 -7 -8 10.437 8.247 0.921 127.838 o
4 -7 -7 90.442 91.370 2.203 17.467 o
4 -7 -6 8.013 6.428 0.828 159.118 o
4 -7 -5 39.332 38.449 1.178 66.558 o
4 -7 -4 240.882 244.557 3.559 4.765 o
4 -7 -3 20.826 19.353 0.864 134.849 o
4 -7 -2 22.401 22.828 0.779 158.570 o
4 -7 -1 92.823 92.069 1.677 25.412 o
4 -6 -10 52.111 52.610 2.508 16.321 o
4 -6 -9 23.376 23.552 1.847 31.553 o
4 -6 -8 12.127 13.385 1.664 39.570 o
4 -6 -7 43.868 44.046 1.606 37.817 o
4 -6 -6 73.082 75.279 1.961 22.938 o
4 -6 -5 22.719 20.471 0.925 117.482 o
4 -6 -4 25.379 26.230 0.854 130.645 o
4 -6 -3 180.521 177.771 1.999 11.287 o
4 -6 -2 10.264 9.509 0.727 202.693 o
4 -6 -1 74.746 73.456 1.530 33.185 o
4 -5 -10 25.729 27.689 2.066 25.197 o
4 -5 -9 18.147 18.506 1.643 40.142 o
4 -5 -8 49.908 50.467 1.691 33.437 o
4 -5 -7 37.146 37.641 1.484 45.139 o
4 -5 -6 81.046 79.052 1.528 31.633 o
4 -5 -5 46.395 46.850 1.199 60.553 o
4 -5 -4 293.837 283.680 2.969 4.610 o
4 -5 -3 52.919 52.905 1.173 58.906 o
4 -5 -2 477.948 473.311 4.268 1.873 o
4 -5 -1 51.444 51.345 1.144 62.037 o
4 -4 -10 6.694 9.749 1.354 60.046 o
4 -4 -9 30.346 29.264 2.983 12.217 o
4 -4 -8 65.897 68.884 2.832 12.546 o
4 -4 -7 15.369 16.389 1.082 91.037 o
4 -4 -6 18.941 18.379 1.153 79.442 o
4 -4 -5 120.495 119.736 1.831 18.577 o
4 -4 -4 69.794 67.047 1.149 50.914 o
4 -4 -3 23.838 23.533 0.739 170.963 o
4 -4 -2 77.191 74.839 1.049 51.444 o
4 -4 -1 57.212 56.400 1.303 48.496 o
4 -3 -10 22.686 21.357 1.773 34.247 o
4 -3 -9 29.689 33.249 1.945 27.989 o
4 -3 -8 26.173 27.222 1.637 39.427 o
4 -3 -7 6.435 8.227 0.876 142.667 o
4 -3 -6 32.999 32.354 1.378 52.939 o
4 -3 -5 103.247 100.548 1.725 22.770 o
4 -3 -4 15.295 15.420 0.685 216.471 o
4 -3 -3 26.590 26.393 0.660 197.004 o
4 -3 -2 109.923 109.497 1.532 24.505 o
4 -3 -1 129.636 128.884 1.515 20.842 o
4 -2 -10 63.259 59.772 2.437 16.686 o
4 -2 -9 11.067 12.344 1.338 60.988 o
4 -2 -8 7.402 8.603 0.768 184.077 o
4 -2 -7 34.823 33.665 1.392 51.447 o
4 -2 -6 139.770 136.781 2.227 13.132 o
4 -2 -5 91.894 86.495 1.507 29.639 o
4 -2 -4 246.453 236.595 2.972 5.680 o
4 -2 -3 75.451 73.871 1.018 54.071 o
4 -2 -2 32.409 32.714 0.728 153.762 o
4 -2 -1 131.404 130.780 1.570 19.886 o
4 -1 -10 61.986 62.525 2.455 16.467 o
4 -1 -9 91.735 88.478 3.702 7.291 o
4 -1 -8 7.355 7.989 0.757 189.828 o
4 -1 -7 97.914 94.478 3.544 7.770 o
4 -1 -6 104.320 101.872 1.559 25.386 o
4 -1 -5 82.768 82.683 1.506 31.625 o
4 -1 -4 156.358 154.940 1.742 14.931 o
4 -1 -3 137.778 135.248 1.293 21.912 o
4 -1 -2 43.447 43.745 1.188 63.123 o
4 -1 -1 5.016 5.650 0.638 268.938 o
4 0 0 212.702 213.265 2.195 8.525 o
4 0 1 1.047 1.316 0.316 1107.220 o
4 0 2 98.973 97.194 1.356 30.905 o
4 0 3 11.489 11.031 0.583 304.704 o
4 0 4 6.441 6.481 0.494 439.385 o
4 0 5 37.115 38.075 1.057 80.797 o
4 0 6 61.268 61.717 1.137 56.146 o
4 0 7 8.764 6.306 1.144 83.822 o
4 0 8 22.561 20.064 2.108 24.452 o
4 0 9 59.434 59.240 2.586 15.124 o
4 1 0 40.317 41.093 0.926 95.991 o
4 1 1 85.938 87.395 1.249 38.099 o
4 1 2 36.071 35.148 0.863 113.530 o
4 1 3 14.591 14.029 0.556 319.846 o
4 1 4 11.693 12.291 0.568 318.427 o
4 1 5 25.058 27.759 0.785 150.175 o
4 1 6 109.206 109.135 1.490 25.334 o
4 1 7 15.133 16.097 1.208 73.674 o
4 1 8 70.877 71.825 2.179 19.555 o
4 1 9 30.370 27.856 4.375 5.738 o
4 2 0 26.000 25.721 0.783 150.777 o
4 2 1 33.685 32.430 0.878 114.174 o
4 2 2 96.980 100.686 1.517 27.404 o
4 2 3 15.362 14.439 0.573 299.558 o
4 2 4 10.900 10.911 0.536 358.923 o
4 2 5 2.608 2.043 0.362 836.911 o
4 2 6 161.323 159.983 2.080 12.316 o
4 2 7 11.948 11.870 1.069 94.728 o
4 2 8 82.867 85.137 3.106 10.149 o
4 2 9 2.295 5.316 1.177 79.861 o
4 3 0 18.636 19.885 0.733 183.803 o
4 3 1 35.318 36.155 0.926 101.913 o
4 3 2 284.522 287.709 2.858 4.842 o
4 3 3 10.667 9.960 0.555 337.928 o
4 3 4 35.060 35.001 0.893 108.733 o
4 3 5 12.694 12.282 0.593 291.552 o
4 3 6 30.214 30.311 0.889 115.889 o
4 3 7 1.432 1.701 0.785 179.771 o
4 3 8 22.915 23.321 1.524 45.754 o
4 3 9 1.140 1.364 0.736 204.516 o
4 4 0 8.058 8.169 0.578 319.863 o
4 4 1 0.801 0.937 0.384 749.391 o
4 4 2 60.236 62.352 1.368 43.593 o
4 4 3 86.479 87.413 1.449 32.035 o
4 4 4 100.809 100.443 1.609 25.076 o
4 4 5 72.362 72.274 1.175 47.651 o
4 4 6 52.420 50.437 1.113 64.288 o
4 4 7 51.600 51.676 1.756 31.055 o
4 4 8 31.048 34.225 1.712 35.521 o
4 4 9 38.627 37.364 1.864 29.621 o
4 5 0 16.320 16.213 0.773 171.467 o
4 5 1 167.746 171.089 2.263 10.792 o
4 5 2 69.227 68.757 1.445 37.571 o
4 5 3 92.991 92.915 2.148 17.933 o
4 5 4 1.261 1.188 0.394 713.685 o
4 5 5 22.105 22.550 0.945 112.677 o
4 5 6 19.385 18.597 1.072 91.087 o
4 5 7 5.156 5.706 0.855 150.430 o
4 5 8 2.865 2.997 1.312 64.254 o
4 5 9 8.795 8.514 1.046 100.010 o
4 6 0 74.379 75.284 1.640 29.977 o
4 6 1 185.533 182.173 2.383 9.376 o
4 6 2 19.451 20.779 0.959 111.671 o
4 6 3 61.171 61.706 1.270 48.338 o
4 6 4 72.440 68.880 1.394 38.737 o
4 6 5 7.031 7.340 0.633 270.458 o
4 6 6 68.801 69.943 1.689 29.788 o
4 6 7 22.141 23.881 1.428 51.947 o
4 6 8 42.711 40.114 1.757 32.552 o
4 6 9 21.145 19.779 1.814 32.860 o
4 7 0 58.267 60.258 1.100 60.308 o
4 7 1 188.677 188.494 2.472 8.840 o
4 7 2 121.877 119.207 1.958 17.110 o
4 7 3 60.477 58.837 1.271 48.923 o
4 7 4 14.206 14.708 0.793 166.312 o
4 7 5 40.965 39.646 1.177 65.885 o
4 7 6 154.712 156.026 2.538 10.272 o
4 7 7 47.472 49.455 1.830 29.384 o
4 7 8 11.779 10.477 1.102 89.391 o
4 7 9 129.129 129.925 5.395 3.447 o
4 8 0 277.498 279.046 2.715 5.197 o
4 8 1 40.411 41.938 1.030 81.264 o
4 8 2 31.760 32.145 1.109 78.398 o
4 8 3 49.506 48.311 1.191 59.731 o
4 8 4 12.797 12.452 0.764 180.647 o
4 8 5 13.662 12.970 1.277 66.566 o
4 8 6 63.252 59.218 1.631 33.026 o
4 8 7 95.289 92.435 6.055 2.893 o
4 8 8 41.575 44.239 1.872 28.911 o
4 8 9 0.324 1.609 0.839 157.284 o
4 9 0 85.314 87.814 1.406 33.396 o
4 9 1 42.414 41.404 1.011 82.515 o
4 9 2 23.939 24.956 1.065 89.274 o
4 9 3 29.154 32.438 1.497 45.996 o
4 9 4 56.751 55.728 1.327 47.441 o
4 9 5 48.257 49.045 1.725 32.551 o
4 9 6 4.450 4.468 0.891 138.971 o
4 9 7 2.944 3.990 1.105 90.549 o
4 9 8 62.372 61.375 2.150 20.822 o
4 10 0 2.909 3.192 0.459 520.628 o
4 10 1 147.913 145.293 1.917 14.624 o
4 10 2 35.897 36.686 1.797 31.960 o
4 10 3 48.311 48.773 1.250 55.750 o
4 10 4 91.460 92.330 1.785 23.530 o
4 10 5 4.704 5.233 0.684 234.302 o
4 10 6 22.985 21.405 1.638 39.904 o
4 10 7 60.601 60.209 2.061 22.570 o
4 10 8 28.512 27.648 1.711 36.060 o
4 11 0 7.616 8.087 0.588 309.936 o
4 11 1 168.483 170.314 2.159 11.281 o
4 11 2 37.497 38.855 1.252 60.581 o
4 11 3 53.767 54.157 1.324 48.610 o
4 11 4 35.135 34.298 1.406 50.399 o
4 11 5 87.662 86.717 1.962 21.183 o
4 11 6 47.310 49.688 2.553 15.966 o
4 11 7 0.012 -0.072 0.630 278.991 o
4 11 8 26.753 30.473 1.987 27.064 o
4 12 0 18.061 18.712 1.021 100.430 o
4 12 1 69.009 70.304 1.393 39.417 o
4 12 2 13.859 15.229 0.831 152.202 o
4 12 3 187.051 186.600 2.775 7.910 o
4 12 4 5.873 6.414 0.979 114.635 o
4 12 5 22.814 24.651 2.861 13.368 o
4 12 6 69.687 73.278 2.242 18.665 o
4 12 7 5.526 5.497 1.256 69.905 o
4 12 8 9.392 11.319 1.253 69.702 o
4 13 0 42.936 43.593 1.175 64.489 o
4 13 1 10.722 10.519 0.768 181.429 o
4 13 2 68.528 70.639 1.633 31.363 o
4 13 3 125.029 124.870 2.290 13.736 o
4 13 4 45.496 46.467 1.523 41.028 o
4 13 5 26.765 25.455 1.560 43.252 o
4 13 6 23.591 26.683 1.645 39.336 o
4 13 7 9.987 10.015 1.282 66.638 o
4 14 0 2.640 3.204 0.568 341.535 o
4 14 1 23.329 24.070 1.097 84.912 o
4 14 2 46.503 47.728 1.422 45.755 o
4 14 3 56.119 55.233 2.699 14.114 o
4 14 4 10.660 9.286 0.884 138.315 o
4 14 5 3.047 2.915 0.685 235.478 o
4 14 6 16.412 16.440 1.365 57.936 o
4 14 7 4.657 3.162 0.878 143.183 o
4 15 0 9.340 9.083 0.787 174.533 o
4 15 1 19.449 22.758 1.120 83.239 o
4 15 2 28.229 30.139 1.253 64.323 o
4 15 3 34.696 34.164 1.400 50.932 o
4 15 4 3.155 2.683 0.655 256.750 o
4 15 5 18.698 17.892 1.375 56.732 o
4 15 6 19.603 19.891 1.609 41.629 o
4 16 0 101.814 103.384 2.122 17.326 o
4 16 1 19.180 19.060 1.576 43.419 o
4 16 2 9.540 9.998 0.847 150.915 o
4 16 3 37.380 39.476 1.778 32.358 o
4 16 4 5.453 5.841 0.993 111.544 o
4 16 5 9.651 8.462 1.186 77.912 o
4 16 6 6.067 7.696 1.124 87.122 o
4 17 0 6.204 6.463 0.752 193.093 o
4 17 1 40.197 41.794 1.450 46.107 o
4 17 2 3.306 3.583 0.664 250.070 o
4 17 3 46.785 47.341 1.884 28.060 o
4 17 4 8.702 7.422 0.859 147.533 o
4 17 5 12.861 13.870 1.280 66.351 o
4 18 0 1.089 0.983 0.560 352.732 o
4 18 1 48.364 48.564 1.580 37.924 o
4 18 2 32.591 28.055 1.531 43.966 o
4 18 3 26.994 26.140 1.633 39.614 o
4 18 4 74.075 77.288 2.455 15.720 o
4 19 0 3.195 2.779 0.670 245.645 o
4 19 1 12.031 15.316 1.059 96.118 o
4 19 2 130.999 133.275 2.678 10.746 o
4 19 3 4.461 4.685 0.911 132.857 o
4 20 0 1.054 1.221 0.618 290.172 o
4 20 1 67.884 65.861 1.897 25.088 o
4 20 2 12.455 13.185 1.787 34.351 o
5 -16 -2 9.809 10.280 1.202 75.752 o
5 -16 -1 5.402 5.323 0.859 149.054 o
5 -15 -4 33.517 30.610 4.201 6.207 o
5 -15 -3 11.646 9.672 1.169 79.734 o
5 -15 -2 3.325 2.825 0.909 133.739 o
5 -15 -1 64.450 67.888 1.943 24.332 o
5 -14 -5 45.808 52.129 2.733 14.045 o
5 -14 -4 23.919 23.185 1.658 38.852 o
5 -14 -3 34.766 38.383 2.079 24.313 o
5 -14 -2 19.151 20.376 1.216 71.533 o
5 -14 -1 5.286 5.784 0.837 156.801 o
5 -13 -5 17.119 16.417 2.212 22.385 o
5 -13 -4 10.926 10.958 1.320 62.751 o
5 -13 -3 83.342 86.358 2.413 15.581 o
5 -13 -2 6.948 6.760 0.849 151.859 o
5 -13 -1 2.530 3.384 0.766 187.995 o
5 -12 -6 61.030 65.588 2.878 12.314 o
5 -12 -5 72.963 78.966 3.033 10.842 o
5 -12 -4 37.702 37.476 1.759 33.067 o
5 -12 -3 30.572 34.458 1.694 36.277 o
5 -12 -2 0.957 2.004 0.635 274.585 o
5 -12 -1 17.695 17.694 1.126 83.628 o
5 -11 -6 17.368 14.582 1.663 39.318 o
5 -11 -5 10.899 10.304 1.073 94.409 o
5 -11 -4 2.972 3.385 0.828 161.124 o
5 -11 -3 0.659 0.910 0.585 323.622 o
5 -11 -2 3.591 4.420 0.741 200.504 o
5 -11 -1 141.259 145.400 2.526 11.019 o
5 -10 -7 55.858 57.431 2.691 14.167 o
5 -10 -6 33.390 37.249 2.287 20.331 o
5 -10 -5 41.478 42.604 1.745 32.930 o
5 -10 -4 12.882 11.356 1.072 94.128 o
5 -10 -3 43.759 46.075 1.847 29.377 o
5 -10 -2 15.226 14.901 0.983 109.859 o
5 -10 -1 39.525 38.599 1.430 47.669 o
5 -9 -7 1.400 0.228 1.185 78.854 o
5 -9 -6 42.903 41.935 2.313 19.497 o
5 -9 -5 12.808 11.705 1.074 93.797 o
5 -9 -4 6.805 7.626 0.909 132.413 o
5 -9 -3 6.345 6.571 0.837 156.352 o
5 -9 -2 5.717 7.278 1.152 82.943 o
5 -9 -1 88.285 93.292 2.227 17.256 o
5 -8 -7 22.330 21.326 1.864 31.070 o
5 -8 -6 10.789 10.555 1.408 55.234 o
5 -8 -5 24.392 24.120 1.378 55.224 o
5 -8 -4 17.039 16.088 1.167 78.417 o
5 -8 -3 155.099 157.647 2.450 10.658 o
5 -8 -2 4.377 3.399 1.081 94.425 o
5 -8 -1 22.252 24.244 1.312 60.933 o
5 -7 -8 3.161 2.249 1.424 54.575 o
5 -7 -7 50.360 55.698 2.527 16.108 o
5 -7 -6 19.452 17.733 1.970 28.052 o
5 -7 -5 28.022 29.321 1.408 51.984 o
5 -7 -4 25.221 25.102 1.105 82.966 o
5 -7 -3 22.363 23.786 1.216 70.347 o
5 -7 -2 6.168 5.815 0.767 186.081 o
5 -7 -1 124.565 127.237 2.648 11.239 o
5 -6 -8 1.196 0.714 1.356 60.189 o
5 -6 -7 2.852 3.083 1.101 91.240 o
5 -6 -6 2.227 1.776 0.688 233.447 o
5 -6 -5 2.871 3.019 0.807 169.468 o
5 -6 -4 14.590 14.058 1.054 96.380 o
5 -6 -3 23.070 24.672 1.421 52.214 o
5 -6 -2 19.109 19.825 1.129 82.437 o
5 -6 -1 69.936 71.442 2.276 18.230 o
5 -5 -8 25.378 24.503 2.741 14.512 o
5 -5 -7 3.117 2.545 1.735 36.742 o
5 -5 -6 31.693 32.448 1.386 52.575 o
5 -5 -5 22.683 23.472 1.238 68.019 o
5 -5 -4 73.802 73.011 1.680 29.152 o
5 -5 -3 9.561 10.046 0.835 154.836 o
5 -5 -2 9.849 9.979 1.128 85.858 o
5 -5 -1 41.436 44.862 1.505 42.729 o
5 -4 -8 53.176 56.341 4.230 6.008 o
5 -4 -7 23.162 23.409 3.628 8.351 o
5 -4 -6 3.127 1.412 1.431 54.054 o
5 -4 -5 39.773 39.090 1.437 47.178 o
5 -4 -4 60.864 61.041 1.523 37.037 o
5 -4 -3 109.334 108.985 2.071 17.196 o
5 -4 -2 1.484 1.261 0.601 306.243 o
5 -4 -1 6.468 6.238 0.599 302.704 o
5 -3 -8 40.912 39.716 2.217 21.248 o
5 -3 -7 56.659 57.751 2.475 16.493 o
5 -3 -6 38.416 38.488 2.138 22.884 o
5 -3 -5 19.254 19.345 1.979 27.797 o
5 -3 -4 68.755 67.809 1.536 34.566 o
5 -3 -3 24.464 23.301 1.088 85.959 o
5 -3 -2 15.122 14.544 0.902 129.762 o
5 -3 -1 156.042 156.467 2.090 12.631 o
5 -2 -8 24.302 23.410 1.992 27.186 o
5 -2 -7 31.940 34.670 2.075 24.597 o
5 -2 -6 29.152 28.552 1.943 28.210 o
5 -2 -5 12.930 11.821 0.993 109.076 o
5 -2 -4 24.547 24.958 1.022 95.977 o
5 -2 -3 47.149 46.242 1.346 50.179 o
5 -2 -2 140.123 139.805 1.918 15.349 o
5 -2 -1 17.486 16.571 1.125 83.926 o
5 -1 -8 17.606 15.841 1.589 42.953 o
5 -1 -7 18.741 20.258 1.688 37.956 o
5 -1 -6 84.884 79.972 3.798 7.064 o
5 -1 -5 0.735 0.775 1.217 74.753 o
5 -1 -4 45.105 46.086 1.660 35.381 o
5 -1 -3 115.269 115.527 1.703 20.894 o
5 -1 -2 45.176 46.854 1.138 66.245 o
5 -1 -1 140.794 139.479 2.013 14.566 o
5 0 0 15.485 16.665 0.862 140.335 o
5 0 1 0.475 -0.046 0.380 764.805 o
5 0 2 31.510 30.605 1.023 90.666 o
5 0 3 64.108 66.416 1.355 42.689 o
5 0 4 11.545 13.646 0.851 147.334 o
5 0 5 60.721 63.159 1.709 30.726 o
5 0 6 58.057 58.561 2.522 15.878 o
5 0 7 76.853 74.679 2.858 12.018 o
5 1 0 131.347 133.001 1.745 17.913 o
5 1 1 1.973 2.279 0.468 502.959 o
5 1 2 11.292 12.117 0.706 211.644 o
5 1 3 9.634 9.141 0.710 212.753 o
5 1 4 0.843 1.191 1.002 110.335 o
5 1 5 11.621 11.903 0.929 124.807 o
5 1 6 5.650 6.299 0.843 154.604 o
5 1 7 14.219 17.182 1.786 34.254 o
5 2 0 25.304 27.604 1.092 84.167 o
5 2 1 27.036 27.756 0.925 111.878 o
5 2 2 39.283 41.170 1.188 65.156 o
5 2 3 35.141 37.299 1.193 66.848 o
5 2 4 69.804 72.847 1.673 29.898 o
5 2 5 25.127 26.951 1.290 62.082 o
5 2 6 17.432 15.832 1.121 84.599 o
5 2 7 62.462 63.369 2.726 13.602 o
5 3 0 0.076 0.012 0.408 666.467 o
5 3 1 78.091 81.477 1.418 35.233 o
5 3 2 64.758 68.367 1.374 41.443 o
5 3 3 5.899 5.979 0.685 232.737 o
5 3 4 17.901 19.108 1.239 69.362 o
5 3 5 23.445 25.249 1.279 63.623 o
5 3 6 16.004 16.840 1.141 82.001 o
5 3 7 38.140 40.993 2.294 19.997 o
5 4 0 11.612 12.916 0.756 185.109 o
5 4 1 68.108 69.107 1.480 36.496 o
5 4 2 143.522 143.893 3.903 5.840 o
5 4 3 58.103 55.847 1.556 36.752 o
5 4 4 41.496 41.645 1.848 29.701 o
5 4 5 11.335 11.550 0.967 115.602 o
5 4 6 5.330 6.413 0.865 146.788 o
5 4 7 9.530 9.526 1.411 55.123 o
5 5 0 145.341 146.743 2.251 12.438 o
5 5 1 50.484 52.029 1.453 42.912 o
5 5 2 138.931 138.639 2.639 10.608 o
5 5 3 26.885 29.204 1.482 47.447 o
5 5 4 21.740 24.169 1.968 27.921 o
5 5 5 10.626 8.966 0.867 143.912 o
5 5 6 1.659 0.749 0.914 132.395 o
5 5 7 16.031 17.172 1.732 36.322 o
5 6 0 59.538 59.657 1.504 38.138 o
5 6 1 26.984 27.706 1.298 60.871 o
5 6 2 37.359 40.303 1.548 41.579 o
5 6 3 156.149 163.719 3.357 7.004 o
5 6 4 5.283 5.096 0.817 164.581 o
5 6 5 8.142 8.891 0.909 131.842 o
5 6 6 5.898 4.879 0.932 126.689 o
5 6 7 11.071 14.133 1.708 37.590 o
5 7 0 17.534 16.404 1.085 89.925 o
5 7 1 67.409 67.444 2.506 15.595 o
5 7 2 7.843 8.990 0.925 127.644 o
5 7 3 3.839 4.275 1.130 86.559 o
5 7 4 4.782 4.865 0.909 133.279 o
5 7 5 7.567 8.991 1.421 54.499 o
5 7 6 9.683 12.116 1.294 65.306 o
5 8 0 0.972 0.445 0.523 405.278 o
5 8 1 0.310 0.127 0.562 350.482 o
5 8 2 5.205 2.624 0.944 123.808 o
5 8 3 3.395 4.488 0.799 172.892 o
5 8 4 49.739 52.063 3.189 10.418 o
5 8 5 3.823 3.553 0.807 169.308 o
5 8 6 41.799 39.548 2.354 18.941 o
5 9 0 4.785 5.882 0.778 181.411 o
5 9 1 2.366 2.169 0.660 253.644 o
5 9 2 46.328 48.675 1.732 32.556 o
5 9 3 33.031 36.276 1.613 39.393 o
5 9 4 1.101 1.480 0.714 217.216 o
5 9 5 56.671 55.466 2.046 23.268 o
5 9 6 75.771 74.504 2.989 11.116 o
5 10 0 17.334 18.394 1.155 79.572 o
5 10 1 31.009 31.494 1.659 37.804 o
5 10 2 7.028 7.449 0.931 126.280 o
5 10 3 6.602 7.909 0.988 112.379 o
5 10 4 9.436 9.211 1.395 56.425 o
5 10 5 26.517 29.939 1.688 37.079 o
5 10 6 21.511 20.262 2.680 15.247 o
5 11 0 26.793 28.237 2.294 20.516 o
5 11 1 14.857 14.730 1.138 82.964 o
5 11 2 66.629 69.148 2.066 21.762 o
5 11 3 9.274 8.266 0.988 111.680 o
5 11 4 3.307 3.022 0.828 161.217 o
5 11 5 14.785 12.848 1.054 96.478 o
5 12 0 0.072 -0.046 0.564 348.011 o
5 12 1 43.254 43.429 1.700 34.300 o
5 12 2 3.024 2.624 0.733 205.214 o
5 12 3 38.087 41.910 1.781 32.085 o
5 12 4 0.543 1.201 0.752 195.886 o
5 12 5 5.194 4.256 0.980 114.688 o
5 13 0 13.621 13.983 1.144 82.404 o
5 13 1 2.225 2.827 0.729 207.945 o
5 13 2 25.964 27.684 1.619 40.273 o
5 13 3 36.110 37.205 1.763 33.062 o
5 13 4 6.383 5.513 0.980 114.422 o
5 14 0 12.113 11.550 1.078 93.223 o
5 14 1 69.755 71.244 3.562 8.156 o
5 14 2 75.798 74.939 2.264 17.991 o
5 14 3 19.806 18.272 1.417 53.336 o
5 15 0 8.706 8.885 1.023 104.495 o
5 15 1 4.212 2.982 0.827 161.100 o
5 15 2 20.298 19.711 1.410 53.740 o
5 16 0 11.710 10.712 1.087 91.866 o
5 16 1 30.449 32.991 1.782 33.029 o
6 -9 -1 25.094 21.632 2.918 12.845 o
6 -8 -2 1.194 0.506 0.703 223.938 o
6 -8 -1 4.025 2.217 0.808 169.195 o
6 -7 -3 13.301 10.519 0.931 123.725 o
6 -7 -2 33.535 34.240 1.623 38.982 o
6 -7 -1 25.583 27.236 1.553 43.669 o
6 -6 -4 14.923 14.995 1.226 71.734 o
6 -6 -3 3.326 2.535 0.725 210.031 o
6 -6 -2 5.574 5.400 0.870 145.057 o
6 -6 -1 0.083 -0.568 0.753 195.319 o
6 -5 -4 0.346 0.872 0.946 123.681 o
6 -5 -3 16.272 13.857 1.150 81.083 o
6 -5 -2 17.302 15.247 1.437 52.361 o
6 -5 -1 5.055 7.278 0.962 118.775 o
6 -4 -4 9.180 11.011 1.238 71.483 o
6 -4 -3 9.538 10.713 1.269 68.045 o
6 -4 -2 9.198 9.912 0.985 112.342 o
6 -4 -1 3.058 3.784 1.333 62.276 o
6 -3 -5 0.334 0.240 0.746 199.114 o
6 -3 -4 15.761 18.799 1.480 49.389 o
6 -3 -3 5.855 5.128 1.063 97.404 o
6 -3 -2 20.728 22.264 1.327 60.137 o
6 -3 -1 16.345 17.018 1.227 71.187 o
6 -2 -5 14.444 14.115 1.279 66.145 o
6 -2 -4 9.528 11.312 2.206 22.664 o
6 -2 -3 2.847 3.987 1.650 40.627 o
6 -2 -2 54.673 56.720 2.074 22.804 o
6 -2 -1 64.342 70.005 2.015 22.826 o
6 -1 -5 25.805 28.608 1.647 38.981 o
6 -1 -4 36.583 35.824 1.818 31.248 o
6 -1 -3 90.310 92.232 5.413 3.595 o
6 -1 -2 61.812 62.144 2.549 15.403 o
6 -1 -1 56.369 57.997 1.859 27.419 o
6 0 0 0.897 -1.408 0.928 128.569 o
6 0 1 33.938 36.087 2.217 21.568 o
6 0 2 20.234 20.953 1.475 49.159 o
6 0 3 68.655 72.969 2.309 17.812 o
6 1 0 19.380 17.872 1.248 68.239 o
6 1 1 20.008 21.559 1.403 54.129 o
6 1 2 21.074 20.328 1.417 53.069 o
6 1 3 4.083 3.957 0.984 113.906 o
6 2 0 61.177 61.862 1.968 24.319 o
6 2 1 11.908 15.575 1.229 71.793 o
6 2 2 24.029 22.750 1.738 35.481 o
6 2 3 82.110 86.691 2.948 11.125 o
6 3 0 92.756 97.925 2.403 14.993 o
6 3 1 67.156 69.820 2.818 12.616 o
6 3 2 41.816 44.756 1.872 28.860 o
6 3 3 32.860 31.975 1.756 33.801 o
6 4 0 27.250 27.240 1.510 45.880 o
6 4 1 3.283 3.497 0.852 151.958 o
6 4 2 15.767 17.946 1.371 57.369 o
6 4 3 28.026 28.349 1.506 45.917 o
6 5 0 18.484 17.747 1.356 58.313 o
6 5 1 24.894 26.919 1.347 57.312 o
6 5 2 35.564 37.715 1.888 29.125 o
6 5 3 28.234 27.473 1.673 37.657 o
6 6 0 2.214 1.791 0.687 234.408 o
6 6 1 20.173 20.597 1.209 72.052 o
6 6 2 19.145 20.100 1.480 49.008 o
6 7 0 0.124 0.214 0.627 282.041 o
6 7 1 6.561 7.955 0.992 111.603 o
6 7 2 17.990 19.314 1.223 71.127 o
6 8 0 2.293 1.640 0.704 223.011 o
6 8 1 0.952 1.992 0.755 194.226 o

_iucr_refine_instructions_details
;
TITL rds308_0m in P2(1)
CELL 0.71073 4.3927 18.3193 9.2635 90 93.409 90
ZERR 4 0.0003 0.0015 0.0007 0 0.004 0
LATT -1
SYMM -X,0.5+Y,-Z
SFAC C H N O
UNIT 28 36 4 12

L.S. 11
PLAN  -4 0 0
SIZE 0.172 0.23 0.639
TEMP -173.14
HTAB N2 O6
HTAB N2 O3
HTAB N1 O6
HTAB N1 O3
CONF
HTAB 
BOND $H
acta 
fmap 2
MORE -1
WGHT 0.013426 0
FVAR 1.04482
REM <olex2.extras>
REM <HklSrc "%.\\I.hkl">
REM </olex2.extras>

O1    4     0.61546  0.53928  0.96436  11.00000  0.02390  0.01665  0.01761 =
 0.00241  0.00190 -0.00721 
O2    4     0.08787  0.44849  1.17069  11.00000  0.01996  0.01245  0.01486 =
 -0.00108  0.00539 -0.00058 
O3    4     0.32785  0.29261  0.87339  11.00000  0.02447  0.01764  0.01958 =
 -0.00470  0.00938 -0.00325 
N1    3     0.38122  0.42706  0.98735  11.00000  0.01616  0.01229  0.01173 =
 0.00027  0.00217 -0.00165 
H1A   2     0.47839  0.39776  0.91063  11.00000  0.03751  0.01532  0.03834 =
 -0.00747  0.01450 -0.01278 
C1    1     0.24172  0.51694  1.14409  11.00000  0.01641  0.01150  0.01741 =
 -0.00098  0.00100  0.00035 
H1    2     0.06770  0.55564  1.10624  11.00000  0.02110  0.01942  0.04023 =
 -0.00622 -0.00089  0.00772 
C2    1     0.44134  0.49856  1.02110  11.00000  0.01578  0.01205  0.01265 =
 0.00193 -0.00076 -0.00211 
C3    1     0.16823  0.39844  1.07321  11.00000  0.01510  0.01050  0.01169 =
 0.00147  0.00154  0.00034 
C4    1     0.04323  0.33053  1.06633  11.00000  0.01769  0.01092  0.01291 =
 0.00134  0.00392 -0.00070 
H4    2    -0.13081  0.31849  1.13818  11.00000  0.03058  0.02540  0.03627 =
 0.00649  0.00932 -0.00657 
C5    1     0.12835  0.27904  0.95785  11.00000  0.01780  0.01094  0.01459 =
 0.00045  0.00285 -0.00035 
C6    1    -0.02797  0.20589  0.95099  11.00000  0.02460  0.01153  0.02490 =
 -0.00084  0.00359 -0.00168 
H6A   2    -0.04956  0.18770  0.84342  11.00000  0.14409  0.04986  0.02816 =
 -0.01034  0.00377 -0.05343 
H6B   2     0.10375  0.16709  1.00719  11.00000  0.06899  0.02133  0.15364 =
 0.02483 -0.04065 -0.00237 
H6C   2    -0.24294  0.20813  0.98924  11.00000  0.04521  0.03743  0.17414 =
 -0.03314  0.05338 -0.01883 
C7    1     0.41810  0.54400  1.27855  11.00000  0.02694  0.02359  0.01851 =
 -0.00712  0.00183 -0.00386 
H7A   2     0.26110  0.55916  1.35786  11.00000  0.04927  0.05419  0.03840 =
 -0.01836  0.01526 -0.01279 
H7B   2     0.57764  0.50256  1.31910  11.00000  0.04892  0.04160  0.03891 =
 -0.00691 -0.01427  0.01029 
H7C   2     0.54646  0.59232  1.25009  11.00000  0.04949  0.03462  0.04563 =
 -0.01129  0.00356 -0.01980 

O4    4     0.13563  0.17773  0.57761  11.00000  0.02150  0.02152  0.01739 =
 0.00191  0.00261 -0.00541 
O5    4     0.59986  0.27595  0.35186  11.00000  0.02484  0.02079  0.01268 =
 0.00112  0.00460 -0.00259 
O6    4     0.73039  0.38806  0.74265  11.00000  0.02503  0.02371  0.01654 =
 -0.00234  0.00631 -0.00413 
N2    3     0.47094  0.27549  0.58087  11.00000  0.01421  0.01528  0.01308 =
 0.00126  0.00254  0.00106 
H2    2     0.46444  0.29217  0.68532  11.00000  0.04297  0.01424  0.02356 =
 -0.00189  0.00432  0.00520 
C8    1     0.38600  0.21654  0.36227  11.00000  0.01870  0.02219  0.01295 =
 0.00054 -0.00016 -0.00173 
H8    2     0.18396  0.22891  0.29592  11.00000  0.03567  0.03825  0.02915 =
 0.00163 -0.01290 -0.00705 
C9    1     0.30750  0.21846  0.51966  11.00000  0.01488  0.01712  0.01364 =
 0.00166  0.00086 -0.00011 
C10   1     0.63662  0.31021  0.48078  11.00000  0.01459  0.01478  0.01348 =
 0.00189  0.00266  0.00189 
C11   1     0.81569  0.37045  0.49714  11.00000  0.01725  0.01579  0.01648 =
 0.00243  0.00410 -0.00002 
H11   2     0.92805  0.39044  0.40620  11.00000  0.04754  0.03639  0.02264 =
 0.00179  0.01621 -0.01028 
C12   1     0.85184  0.40885  0.63359  11.00000  0.01434  0.01485  0.01684 =
 0.00161  0.00198  0.00099 
C13   1     1.04292  0.47704  0.63721  11.00000  0.02183  0.01752  0.02739 =
 0.00201 -0.00112 -0.00304 
H13A  2     1.02114  0.50511  0.73633  11.00000  0.12731  0.04245  0.03149 =
 0.00543 -0.00602 -0.05311 
H13B  2     1.27317  0.46208  0.62614  11.00000  0.02165  0.04834  0.12325 =
 -0.01453  0.00169  0.00333 
H13C  2     0.97177  0.51341  0.55195  11.00000  0.08860  0.03778  0.05473 =
 0.02194 -0.01666 -0.02916 
C14   1     0.52880  0.14518  0.31980  11.00000  0.02844  0.02291  0.02263 =
 -0.00805  0.00498 -0.00487 
H14A  2     0.59024  0.14621  0.20986  11.00000  0.08605  0.06701  0.02347 =
 -0.01886  0.01848 -0.02284 
H14B  2     0.72919  0.13368  0.38798  11.00000  0.02866  0.03618  0.04642 =
 -0.00349 -0.01561  0.00617 
H14C  2     0.35918  0.10296  0.32746  11.00000  0.03707  0.03827  0.06784 =
 -0.02704  0.01595 -0.01712 
HKLF 4

END
Q2 1 1 0.430556 0.638889 11 0.05 0.1
Q3 1 0.6 0.402778 0.722222 11 0.05 0.09
Q1 1 0.733333 0.25 0.388889 11 0.05 0.1
Q4 1 0.266667 0.277778 0.611111 11 0.05 0.09
Q5 1 0.4 0.263889 0.333333 11 0.05 0.09

  REM The information below was added by Olex2.
  REM
  REM R1 = 0.0152 for 4595 Fo > 4sig(Fo) and 0.0169 for all 4784 data
  REM 361 parameters refined using 1 restraints
  REM Highest difference peak 0.1000, deepest hole -0.0701
  REM Mean Shift 0.0001, Max Shift 0.0004.

  REM +++ Tabular Listing of Refinement Information +++
  REM R1_all = 0.0169
  REM R1_gt = 0.0152
  REM wR_ref = 0.0294
  REM GOOF = 1.1134
  REM Shift_max = 0.0004
  REM Shift_mean = 0.0001
  REM Reflections_all = 4784
  REM Reflections_gt = 4595
  REM Parameters = 361
  REM Hole = -0.0701
  REM Peak = 0.1000
  REM Flack = 0.5(5)

  
;
_olex2_submission_special_instructions  'No special instructions were received'
