# Supplementary material for: Fragmentation and transferability in Hirshfeld atom refinement
Source: IUCrJ. 2022 Feb 26;9(Pt 2):298–315. doi: 10.1107/S2052252522000690 (PMC8895009; doi:10.1107/S2052252522000690)
Supplement: Supplementary file 2 [file m-09-00298-sup2.zip › cif/transferable_atomic_densities/PCYPOL04_no_mm.cif]

data_PCYPOL04_no_mm
_audit_creation_date               2021-06-17
_audit_creation_method
;
Olex2 1.3
(compiled 2020.07.31 svn.rc2a77460 for OlexSys, GUI svn.r6145)
;
_audit_contact_author_address      ?
_audit_contact_author_email        ?
_audit_contact_author_name         ''
_audit_contact_author_phone        ?
_publ_contact_author_id_orcid      ?
_publ_section_references
;
Bourhis, L.J., Dolomanov, O.V., Gildea, R.J., Howard, J.A.K., Puschmann, H.
 (2015). Acta Cryst. A71, 59-75.

Dolomanov, O.V., Bourhis, L.J., Gildea, R.J, Howard, J.A.K. & Puschmann, H.
 (2009), J. Appl. Cryst. 42, 339-341.
;
_chemical_formula_moiety           'C7 H5 N O'
_chemical_formula_sum              'C7 H5 N O'
_chemical_formula_weight           119.124
loop_
  _atom_type_symbol
  _atom_type_scat_dispersion_real
  _atom_type_scat_dispersion_imag
  _atom_type_scat_Cromer_Mann_a1
  _atom_type_scat_Cromer_Mann_a2
  _atom_type_scat_Cromer_Mann_a3
  _atom_type_scat_Cromer_Mann_a4
  _atom_type_scat_Cromer_Mann_b1
  _atom_type_scat_Cromer_Mann_b2
  _atom_type_scat_Cromer_Mann_b3
  _atom_type_scat_Cromer_Mann_b4
  _atom_type_scat_Cromer_Mann_c
  _atom_type_scat_source
  _atom_type_scat_dispersion_source
 H -0.00000 0.00000 0.49300 0.32291 0.14019 0.04081 10.51090 26.12570 3.14236
 57.79970 0.0030380000826
 'International Tables Volume C Table 6.1.1.4 (pp. 500-502)' custom
 C -0.00200 0.00230 2.31000 1.02000 1.58860 0.86500 20.84390 10.20750 0.56870
 51.65120 0.215599998832
 'International Tables Volume C Table 6.1.1.4 (pp. 500-502)' custom
 O -0.00420 0.00850 3.04850 2.28680 1.54630 0.86700 13.27710 5.70110 0.32390
 32.90890 0.250800013542
 'International Tables Volume C Table 6.1.1.4 (pp. 500-502)' custom
 N -0.00310 0.00460 12.21260 3.13220 2.01250 1.16630 0.00570 9.89330 28.99750
 0.58260 -11.5290002823
 'International Tables Volume C Table 6.1.1.4 (pp. 500-502)' custom

_space_group_crystal_system        'orthorhombic'
_space_group_IT_number             60
_space_group_name_H-M_alt          'P b c n'
_space_group_name_Hall             '-P 2n 2ab'
loop_
  _space_group_symop_id
  _space_group_symop_operation_xyz
 1 x,y,z
 2 x+1/2,-y+1/2,-z
 3 -x,y,-z+1/2
 4 -x+1/2,-y+1/2,z+1/2
 5 -x,-y,-z
 6 -x-1/2,y-1/2,z
 7 x,-y,z-1/2
 8 x-1/2,y-1/2,-z-1/2

_symmetry_Int_Tables_number        60
_cell_length_a                     9.107(2)
_cell_length_b                     10.5750(12)
_cell_length_c                     25.296(2)
_cell_angle_alpha                  90
_cell_angle_beta                   90
_cell_angle_gamma                  90
_cell_volume                       2436.2(6)
_cell_formula_units_Z              16
_cell_measurement_temperature    120(2)
_cell_measurement_reflns_used    9616
_cell_measurement_theta_min      1.87
_cell_measurement_theta_max      32.94
_exptl_crystal_F_000               991.470
_exptl_crystal_description       'thick plate'
_exptl_crystal_colour            colourless
_exptl_crystal_density_meas      ?
_exptl_crystal_density_method    ?
_exptl_crystal_density_diffrn    1.299
_exptl_transmission_factor_min   ?
_exptl_transmission_factor_max   ?
_exptl_crystal_size_max          1
_exptl_crystal_size_mid          0.5
_exptl_crystal_size_min          0.25
_exptl_absorpt_coefficient_mu    0.125
_diffrn_measurement_device_type  
;
'Huber 4-circles Kappa Goniometer, Pilatus 2M detector'
;
_diffrn_reflns_av_R_equivalents    0.0000
_diffrn_reflns_av_unetI/netI       0.0118
_diffrn_reflns_Laue_measured_fraction_full  0.9815
_diffrn_reflns_Laue_measured_fraction_max  0.9668
_diffrn_reflns_limit_h_max         11
_diffrn_reflns_limit_h_min         0
_diffrn_reflns_limit_k_max         13
_diffrn_reflns_limit_k_min         0
_diffrn_reflns_limit_l_max         33
_diffrn_reflns_limit_l_min         0
_diffrn_reflns_number              2652
_diffrn_reflns_point_group_measured_fraction_full  0.9815
_diffrn_reflns_point_group_measured_fraction_max  0.9668
_diffrn_reflns_theta_full          29.7331
_diffrn_reflns_theta_max           31.10
_diffrn_reflns_theta_min           1.87
_diffrn_ambient_temperature        120.0
_diffrn_measured_fraction_theta_full  0.9815
_diffrn_measured_fraction_theta_max  0.9668
_diffrn_radiation_type             synchrotron
_diffrn_radiation_wavelength       0.8266
_reflns_Friedel_coverage           0.0
_reflns_limit_h_max                11
_reflns_limit_h_min                0
_reflns_limit_k_max                13
_reflns_limit_k_min                0
_reflns_limit_l_max                31
_reflns_limit_l_min                0
_reflns_number_gt                  2388
_reflns_number_total               2416
_reflns_threshold_expression       I>=2u(I)
_computing_molecular_graphics      'Olex2 1.3 (Dolomanov et al., 2009)'
_computing_publication_material    'Olex2 1.3 (Dolomanov et al., 2009)'
_computing_structure_refinement    'olex2.refine 1.3 (Bourhis et al., 2015)'
_refine_diff_density_max           0.0816
_refine_diff_density_min           -0.0846
_refine_diff_density_rms           0.0228
_refine_ls_d_res_high              0.8000
_refine_ls_d_res_low               12.6480
_refine_ls_extinction_expression   Fc^*^=kFc[1+0.001xFc^2^\l^3^/sin(2\q)]^-1/4^
_refine_ls_goodness_of_fit_ref     1.0942
_refine_ls_hydrogen_treatment      refall
_refine_ls_matrix_type             full
_refine_ls_number_constraints      0
_refine_ls_number_parameters       254
_refine_ls_number_reflns           2416
_refine_ls_number_restraints       0
_refine_ls_R_factor_all            0.0155
_refine_ls_R_factor_gt             0.0154
_refine_ls_restrained_S_all        1.0942
_refine_ls_shift/su_max            0.0005
_refine_ls_shift/su_mean           0.0001
_refine_ls_structure_factor_coef   Fsqd
_refine_ls_weighting_details      
 'w=1/[\s^2^(Fo^2^)+(0.0279P)^2^+0.0458P] where P=(Fo^2^+2Fc^2^)/3'
_refine_ls_weighting_scheme        calc
_refine_ls_wR_factor_gt            0.0405
_refine_ls_wR_factor_ref           0.0407
_olex2_refinement_description
;
;
loop_
  _atom_site_label
  _atom_site_type_symbol
  _atom_site_fract_x
  _atom_site_fract_y
  _atom_site_fract_z
  _atom_site_U_iso_or_equiv
  _atom_site_adp_type
  _atom_site_occupancy
  _atom_site_refinement_flags_posn
 O1A O 0.25398(3) 0.29234(2) 0.750508(10) 0.02154(8) Uani 1.000000 .
 H1A H 0.1892(7) 0.3395(7) 0.7283(3) 0.0410(16) Uani 1.000000 .
 C2A C 0.33285(4) 0.36929(3) 0.781867(12) 0.01731(9) Uani 1.000000 .
 C3A C 0.43690(4) 0.31339(3) 0.815273(13) 0.02043(9) Uani 1.000000 .
 H3A H 0.4524(7) 0.2123(5) 0.8141(2) 0.0405(14) Uani 1.000000 .
 C4A C 0.52208(4) 0.38793(3) 0.848277(13) 0.02070(9) Uani 1.000000 .
 H4A H 0.6033(6) 0.3453(5) 0.8737(2) 0.0426(14) Uani 1.000000 .
 C5A C 0.50273(4) 0.51916(3) 0.848292(13) 0.01875(9) Uani 1.000000 .
 C6A C 0.39913(4) 0.57513(3) 0.814768(13) 0.01966(9) Uani 1.000000 .
 H6A H 0.3865(6) 0.6761(5) 0.8144(2) 0.0396(13) Uani 1.000000 .
 C7A C 0.31438(4) 0.50068(3) 0.781657(13) 0.01850(9) Uani 1.000000 .
 H7A H 0.2356(6) 0.5432(5) 0.7559(2) 0.0371(14) Uani 1.000000 .
 C8A C 0.58521(4) 0.59824(3) 0.883102(14) 0.02236(9) Uani 1.000000 .
 N9A N 0.64792(4) 0.66523(3) 0.910944(13) 0.02826(9) Uani 1.000000 .
 O1B O 0.29160(3) 0.64086(3) 1.033503(10) 0.02521(9) Uani 1.000000 .
 H1B H 0.2395(8) 0.7084(7) 1.0494(3) 0.0425(17) Uani 1.000000 .
 C2B C 0.21668(4) 0.59382(3) 0.991987(13) 0.01778(9) Uani 1.000000 .
 C3B C 0.27494(4) 0.48859(4) 0.965973(13) 0.02161(9) Uani 1.000000 .
 H3B H 0.3770(6) 0.4479(6) 0.9800(2) 0.0425(15) Uani 1.000000 .
 C4B C 0.20217(4) 0.43716(3) 0.922921(14) 0.02126(9) Uani 1.000000 .
 H4B H 0.2470(6) 0.3552(6) 0.9035(2) 0.0458(15) Uani 1.000000 .
 C5B C 0.07087(4) 0.49164(3) 0.905395(13) 0.01813(9) Uani 1.000000 .
 C6B C 0.01222(4) 0.59626(3) 0.931745(14) 0.01947(9) Uani 1.000000 .
 H6B H -0.0908(6) 0.6354(5) 0.9186(2) 0.0421(14) Uani 1.000000 .
 C7B C 0.08445(4) 0.64720(3) 0.974940(14) 0.01896(9) Uani 1.000000 .
 H7B H 0.0386(6) 0.7268(5) 0.9955(2) 0.0382(14) Uani 1.000000 .
 C8B C -0.00341(4) 0.44335(3) 0.859883(15) 0.02235(9) Uani 1.000000 .
 N9B N -0.06410(4) 0.40744(3) 0.822954(13) 0.02977(9) Uani 1.000000 .

loop_
  _atom_site_aniso_label
  _atom_site_aniso_U_11
  _atom_site_aniso_U_22
  _atom_site_aniso_U_33
  _atom_site_aniso_U_12
  _atom_site_aniso_U_13
  _atom_site_aniso_U_23
 O1A 0.02567(15) 0.01902(14) 0.01993(14) -0.00475(11) -0.00545(10) 0.00304(10)
 H1A 0.043(4) 0.037(4) 0.043(4) -0.001(3) -0.014(3) 0.001(3)
 C2A 0.01945(17) 0.01760(17) 0.01488(16) -0.00110(12) -0.00226(12) 0.00325(12)
 C3A 0.02510(19) 0.01749(19) 0.01870(17) 0.00162(13) -0.00549(13) 0.00258(12)
 H3A 0.052(4) 0.023(3) 0.047(4) 0.007(3) -0.020(3) 0.004(3)
 C4A 0.02334(18) 0.02076(18) 0.01801(17) 0.00301(13) -0.00657(13) 0.00182(13)
 H4A 0.046(3) 0.036(3) 0.046(3) 0.007(3) -0.023(3) -0.002(3)
 C5A 0.01996(17) 0.02022(17) 0.01606(16) 0.00059(12) -0.00374(12) -0.00026(13)
 C6A 0.02206(17) 0.01733(18) 0.01959(17) 0.00123(13) -0.00490(13) 0.00068(13)
 H6A 0.046(3) 0.025(3) 0.047(3) 0.004(3) -0.015(3) 0.001(3)
 C7A 0.01957(17) 0.01840(18) 0.01753(17) 0.00063(13) -0.00467(13) 0.00274(12)
 H7A 0.037(3) 0.032(3) 0.043(3) 0.004(3) -0.014(3) 0.002(3)
 C8A 0.02339(18) 0.02357(18) 0.02011(18) 0.00105(13) -0.00541(13) -0.00266(13)
 N9A 0.03037(18) 0.02681(17) 0.02761(17) 0.00044(13) -0.01124(13) -0.00784(13)
 O1B 0.02522(16) 0.02778(16) 0.02264(15) 0.00218(11) -0.00686(10) -0.00714(11)
 H1B 0.043(4) 0.043(4) 0.041(4) 0.004(4) -0.008(3) -0.011(3)
 C2B 0.01784(17) 0.01954(16) 0.01598(16) 0.00031(12) -0.00073(12) -0.00143(12)
 C3B 0.01911(18) 0.02636(19) 0.01936(18) 0.00575(14) -0.00360(13) -0.00504(13)
 H3B 0.034(3) 0.050(4) 0.044(4) 0.019(3) -0.015(3) -0.013(3)
 C4B 0.02084(18) 0.02511(18) 0.01782(17) 0.00496(14) -0.00194(13) -0.00565(14)
 H4B 0.042(3) 0.047(4) 0.049(3) 0.020(3) -0.010(3) -0.028(3)
 C5B 0.01866(17) 0.02066(17) 0.01507(17) -0.00067(12) -0.00175(12) -0.00058(12)
 C6B 0.01787(18) 0.01955(17) 0.02099(18) 0.00172(13) -0.00313(13) -0.00022(13)
 H6B 0.036(3) 0.039(3) 0.052(4) 0.009(3) -0.016(3) -0.005(3)
 C7B 0.01877(18) 0.01765(17) 0.02048(17) 0.00142(13) -0.00109(13) -0.00222(13)
 H7B 0.036(3) 0.034(3) 0.045(3) 0.006(3) -0.002(3) -0.013(3)
 C8B 0.02402(19) 0.02514(18) 0.01788(18) -0.00124(13) -0.00457(13) -0.00096(13)
 N9B 0.03352(19) 0.03386(18) 0.02192(18) -0.00192(14) -0.01155(13) -0.00494(13)

loop_
  _geom_bond_atom_site_label_1
  _geom_bond_atom_site_label_2
  _geom_bond_distance
  _geom_bond_site_symmetry_2
  _geom_bond_publ_flag
 O1A H1A 0.955(7) . ?
 O1A C2A 1.3443(4) . ?
 C2A C3A 1.4005(5) . ?
 C2A C7A 1.3996(5) . ?
 C3A H3A 1.079(5) . ?
 C3A C4A 1.3857(5) . ?
 C4A H4A 1.078(5) . ?
 C4A C5A 1.3989(5) . ?
 C5A C6A 1.3999(5) . ?
 C5A C8A 1.4279(5) . ?
 C6A H6A 1.074(5) . ?
 C6A C7A 1.3846(5) . ?
 C7A H7A 1.068(5) . ?
 C8A N9A 1.1506(5) . ?
 O1B H1B 0.947(7) . ?
 O1B C2B 1.3476(4) . ?
 C2B C3B 1.3975(5) . ?
 C2B C7B 1.3981(5) . ?
 C3B H3B 1.083(5) . ?
 C3B C4B 1.3860(5) . ?
 C4B H4B 1.076(5) . ?
 C4B C5B 1.3994(5) . ?
 C5B C6B 1.3977(5) . ?
 C5B C8B 1.4296(5) . ?
 C6B H6B 1.079(5) . ?
 C6B C7B 1.3845(5) . ?
 C7B H7B 1.073(5) . ?
 C8B N9B 1.1499(5) . ?

loop_
  _geom_angle_atom_site_label_1
  _geom_angle_atom_site_label_2
  _geom_angle_atom_site_label_3
  _geom_angle
  _geom_angle_site_symmetry_1
  _geom_angle_site_symmetry_3
  _geom_angle_publ_flag
 C2A O1A H1A 111.2(4) . . ?
 C3A C2A O1A 117.52(3) . . ?
 C7A C2A O1A 122.30(3) . . ?
 C7A C2A C3A 120.17(3) . . ?
 H3A C3A C2A 119.3(3) . . ?
 C4A C3A C2A 120.15(3) . . ?
 C4A C3A H3A 120.5(3) . . ?
 H4A C4A C3A 120.3(3) . . ?
 C5A C4A C3A 119.60(3) . . ?
 C5A C4A H4A 120.1(3) . . ?
 C6A C5A C4A 120.28(3) . . ?
 C8A C5A C4A 120.99(3) . . ?
 C8A C5A C6A 118.72(3) . . ?
 H6A C6A C5A 119.8(3) . . ?
 C7A C6A C5A 120.11(3) . . ?
 C7A C6A H6A 120.1(3) . . ?
 C6A C7A C2A 119.68(3) . . ?
 H7A C7A C2A 120.1(3) . . ?
 H7A C7A C6A 120.3(3) . . ?
 N9A C8A C5A 177.56(4) . . ?
 C2B O1B H1B 110.8(4) . . ?
 C3B C2B O1B 117.95(3) . . ?
 C7B C2B O1B 121.83(3) . . ?
 C7B C2B C3B 120.22(3) . . ?
 H3B C3B C2B 119.2(3) . . ?
 C4B C3B C2B 120.06(3) . . ?
 C4B C3B H3B 120.8(3) . . ?
 H4B C4B C3B 119.5(3) . . ?
 C5B C4B C3B 119.73(3) . . ?
 C5B C4B H4B 120.7(3) . . ?
 C6B C5B C4B 120.09(3) . . ?
 C8B C5B C4B 120.83(3) . . ?
 C8B C5B C6B 119.07(3) . . ?
 H6B C6B C5B 119.3(3) . . ?
 C7B C6B C5B 120.18(3) . . ?
 C7B C6B H6B 120.5(3) . . ?
 C6B C7B C2B 119.70(3) . . ?
 H7B C7B C2B 120.1(3) . . ?
 H7B C7B C6B 120.2(3) . . ?
 N9B C8B C5B 178.35(4) . . ?

loop_
  _geom_torsion_atom_site_label_1
  _geom_torsion_atom_site_label_2
  _geom_torsion_atom_site_label_3
  _geom_torsion_atom_site_label_4
  _geom_torsion
  _geom_torsion_site_symmetry_1
  _geom_torsion_site_symmetry_2
  _geom_torsion_site_symmetry_3
  _geom_torsion_site_symmetry_4
  _geom_torsion_publ_flag
 O1A C2A C3A C4A 179.63(3) . . . . ?
 O1A C2A C7A C6A -179.83(3) . . . . ?
 C2A C3A C4A C5A 0.47(4) . . . . ?
 C2A C7A C6A C5A -0.02(4) . . . . ?
 C3A C4A C5A C6A -0.71(4) . . . . ?
 C3A C4A C5A C8A 177.86(3) . . . . ?
 C4A C5A C6A C7A 0.49(4) . . . . ?
 O1B C2B C3B C4B -179.72(3) . . . . ?
 O1B C2B C7B C6B 179.36(3) . . . . ?
 C2B C3B C4B C5B 0.50(4) . . . . ?
 C2B C7B C6B C5B 0.24(4) . . . . ?
 C3B C4B C5B C6B -1.01(4) . . . . ?
 C3B C4B C5B C8B 177.62(3) . . . . ?
 C4B C5B C6B C7B 0.65(4) . . . . ?

loop_
  _refln_index_h
  _refln_index_k
  _refln_index_l
  _refln_F_squared_calc
  _refln_F_squared_meas
  _refln_F_squared_sigma
  _refln_F_squared_weight
  _refln_observed_status
0 0 2 93.835 103.921 1.706 2.338 o
0 0 4 526.529 539.742 8.861 0.107 o
0 0 6 634.652 655.367 10.757 0.074 o
0 0 8 293.094 334.365 5.544 0.291 o
0 0 10 79.145 78.900 1.327 3.357 o
0 0 12 3118.100 3355.970 77.715 0.002 o
0 0 14 1369.060 1467.110 24.073 0.016 o
0 0 16 1656.520 1727.740 28.338 0.011 o
0 0 18 3942.410 4153.980 68.048 0.002 o
0 0 20 596.794 624.092 10.330 0.082 o
0 0 22 132.248 136.286 2.322 1.354 o
0 0 24 102.186 99.087 1.753 2.195 o
0 0 26 84.489 85.250 2.132 2.455 o
0 0 28 2846.030 2949.390 48.335 0.004 o
0 0 30 1494.120 1535.820 25.258 0.014 o
0 2 2 1422.970 1381.340 16.017 0.018 o
0 2 4 4204.400 3932.200 52.600 0.002 o
0 2 6 1676.020 1781.290 20.661 0.012 o
0 2 7 2281.520 2409.650 27.911 0.007 o
0 2 8 627.378 662.002 8.861 0.081 o
0 2 9 2986.240 3069.750 41.085 0.004 o
0 2 10 59.213 59.945 0.853 5.547 o
0 2 11 1640.480 1663.300 22.272 0.013 o
0 2 12 505.252 525.052 7.061 0.124 o
0 2 13 237.733 235.136 2.748 0.554 o
0 2 14 3256.800 3476.340 40.279 0.003 o
0 2 15 10.738 10.662 0.237 54.091 o
0 2 16 2612.290 2729.510 31.655 0.005 o
0 2 17 1146.290 1217.380 14.121 0.026 o
0 2 18 306.488 294.181 3.981 0.341 o
0 2 19 1479.200 1498.860 20.092 0.016 o
0 2 20 178.245 172.348 2.085 0.940 o
0 2 21 1021.650 1049.630 14.121 0.032 o
0 2 22 303.788 294.228 4.028 0.343 o
0 2 23 114.196 113.161 1.990 1.786 o
0 2 24 245.598 236.226 2.796 0.532 o
0 2 25 17.397 18.481 0.284 30.191 o
0 2 26 329.001 320.197 3.791 0.307 o
0 2 27 842.956 835.913 9.762 0.050 o
0 2 28 217.965 210.495 2.512 0.657 o
0 2 29 514.524 487.616 5.734 0.135 o
0 2 30 5.107 6.350 0.190 110.108 o
0 2 31 4.924 5.402 0.190 119.123 o
0 4 1 1607.610 1537.720 17.818 0.015 o
0 4 2 3290.070 3349.810 44.781 0.003 o
0 4 3 5114.480 5245.780 70.133 0.001 o
0 4 4 56.464 53.927 0.758 6.221 o
0 4 5 1185.460 1158.150 13.458 0.026 o
0 4 6 2289.470 2330.510 27.011 0.007 o
0 4 8 930.133 942.535 12.652 0.039 o
0 4 9 958.213 1006.510 13.505 0.036 o
0 4 10 570.330 558.223 7.535 0.104 o
0 4 12 116.942 118.800 1.422 1.894 o
0 4 14 1.032 1.374 0.142 466.821 o
0 4 15 3928.100 4291.870 49.709 0.002 o
0 4 16 93.318 98.424 1.706 2.408 o
0 4 17 618.973 616.036 8.293 0.087 o
0 4 18 122.760 123.681 1.753 1.678 o
0 4 19 175.928 179.930 2.132 0.927 o
0 4 20 1648.090 1711.630 19.855 0.013 o
0 4 21 1091.730 1105.070 12.842 0.030 o
0 4 22 78.701 77.384 1.137 3.567 o
0 4 23 3.890 3.649 0.190 155.216 o
0 4 24 66.424 65.442 1.185 4.393 o
0 4 25 79.875 78.663 0.995 3.604 o
0 4 26 204.987 205.756 2.843 0.684 o
0 4 27 28.782 28.859 0.426 16.023 o
0 4 28 35.840 35.588 0.711 10.964 o
0 4 29 394.958 381.848 6.350 0.194 o
0 4 30 27.611 27.390 0.474 16.573 o
0 6 0 661.238 630.726 10.378 0.074 o
0 6 1 167.485 160.169 1.895 1.063 o
0 6 2 160.319 154.578 1.848 1.139 o
0 6 3 506.818 498.041 6.729 0.129 o
0 6 4 1080.740 1132.080 15.164 0.028 o
0 6 5 1931.310 1988.370 23.078 0.010 o
0 6 6 1211.730 1233.970 14.311 0.024 o
0 6 7 2142.010 2237.160 25.921 0.008 o
0 6 8 37.743 35.351 0.474 11.548 o
0 6 9 52.573 54.448 0.711 6.687 o
0 6 10 24.855 26.395 0.379 19.045 o
0 6 11 228.175 222.152 3.033 0.579 o
0 6 12 889.371 891.357 11.989 0.043 o
0 6 13 806.052 815.537 9.477 0.054 o
0 6 14 711.490 737.821 9.951 0.064 o
0 6 15 782.251 761.989 8.861 0.059 o
0 6 16 6095.500 6809.570 78.900 0.001 o
0 6 17 3237.080 3409.050 39.521 0.003 o
0 6 18 676.040 667.214 9.004 0.074 o
0 6 19 14.247 13.553 0.237 40.433 o
0 6 20 37.061 38.715 0.758 10.124 o
0 6 21 45.363 45.918 0.711 8.179 o
0 6 22 135.200 133.632 2.322 1.340 o
0 6 23 50.695 47.387 0.900 6.886 o
0 6 24 9.370 9.762 0.332 55.917 o
0 6 26 214.078 211.300 3.601 0.592 o
0 6 27 92.131 91.410 2.322 2.128 o
0 6 28 184.349 178.887 3.080 0.786 o
0 8 0 426.386 446.152 7.392 0.156 o
0 8 1 303.275 290.911 3.459 0.361 o
0 8 2 638.645 633.095 7.392 0.086 o
0 8 3 1130.340 1180.890 15.827 0.026 o
0 8 4 395.639 404.878 4.739 0.209 o
0 8 5 211.425 214.617 2.559 0.669 o
0 8 6 11.056 11.610 0.237 51.409 o
0 8 7 109.419 107.427 1.327 2.157 o
0 8 8 251.976 250.584 4.217 0.438 o
0 8 9 76.308 75.488 0.948 3.874 o
0 8 10 43.778 42.886 0.569 9.086 o
0 8 11 1770.320 1805.460 20.993 0.011 o
0 8 12 1575.180 1586.530 21.277 0.014 o
0 8 13 613.300 629.304 8.482 0.086 o
0 8 14 129.874 130.884 1.611 1.581 o
0 8 15 42.008 45.587 0.711 8.740 o
0 8 16 4443.360 4923.550 57.102 0.002 o
0 8 17 4.720 4.881 0.284 108.499 o
0 8 18 900.889 895.148 12.036 0.042 o
0 8 19 831.084 815.537 9.525 0.052 o
0 8 20 0.429 0.284 0.142 911.975 o
0 8 21 112.979 113.351 1.611 1.940 o
0 8 22 196.469 187.559 3.175 0.715 o
0 8 23 32.747 33.456 0.948 10.570 o
0 8 24 23.584 24.689 0.758 16.245 o
0 10 0 1562.130 1643.390 38.147 0.010 o
0 10 1 247.070 240.112 4.075 0.462 o
0 10 2 687.462 695.173 9.383 0.070 o
0 10 3 3.791 3.365 0.237 147.327 o
0 10 4 3.495 3.981 0.190 160.942 o
0 10 5 735.812 743.034 8.672 0.065 o
0 10 6 11.877 11.847 0.237 48.512 o
0 10 7 56.709 56.486 0.758 6.072 o
0 10 8 20.713 21.324 0.332 24.427 o
0 10 9 10.876 10.899 0.284 51.243 o
0 10 10 15.398 15.590 0.426 31.976 o
0 10 11 227.195 221.110 3.033 0.583 o
0 10 12 419.135 421.274 4.976 0.190 o
0 10 13 156.735 154.151 2.180 1.117 o
0 10 14 70.442 68.901 1.043 4.249 o
0 10 15 1.087 0.900 0.142 506.525 o
0 10 16 620.167 597.081 7.013 0.093 o
0 10 17 176.575 182.631 2.180 0.911 o
0 10 18 681.630 707.020 9.572 0.070 o
0 10 19 126.621 137.044 2.369 1.390 o
0 10 20 332.474 322.945 7.629 0.218 o
0 12 0 495.994 454.635 7.535 0.132 o
0 12 1 1.341 1.895 0.190 319.798 o
0 12 2 319.057 305.080 4.170 0.316 o
0 12 3 258.799 256.650 3.080 0.470 o
0 12 4 120.945 117.805 1.659 1.770 o
0 12 5 33.724 35.872 0.521 12.410 o
0 12 6 14.121 14.358 0.284 38.740 o
0 12 7 440.375 430.183 5.070 0.177 o
0 12 8 388.507 374.455 4.407 0.227 o
0 12 9 120.551 119.179 1.706 1.752 o
0 12 10 966.381 966.703 13.031 0.037 o
0 12 11 89.631 91.552 1.327 2.811 o
0 12 12 35.818 35.067 1.090 9.052 o
1 0 2 1066.030 984.710 11.420 0.034 o
1 0 4 1640.280 1574.680 25.826 0.012 o
1 0 6 5701.190 5203.130 85.203 0.001 o
1 0 8 2062.390 1856.640 30.423 0.008 o
1 0 10 508.735 539.268 7.250 0.120 o
1 0 12 9.098 10.567 0.190 62.950 o
1 0 14 757.033 757.250 10.188 0.059 o
1 0 16 1278.150 1300.310 15.069 0.022 o
1 0 18 587.966 575.283 6.729 0.102 o
1 0 20 394.170 393.505 4.597 0.215 o
1 0 22 1.079 1.469 0.142 448.544 o
1 0 24 522.139 535.951 7.250 0.118 o
1 0 26 362.820 360.002 4.265 0.252 o
1 0 28 402.450 386.871 5.260 0.204 o
1 0 30 32.575 33.692 0.711 12.034 o
1 1 0 440.720 414.545 5.544 0.176 o
1 1 1 112.556 110.413 0.995 2.170 o
1 1 3 160.976 164.908 1.943 1.085 o
1 1 4 58.620 66.437 0.663 5.582 o
1 1 5 1873.310 1588.420 18.386 0.012 o
1 1 6 2377.970 2163.230 29.001 0.007 o
1 1 7 2862.920 2428.600 28.148 0.005 o
1 1 8 447.662 458.710 3.791 0.178 o
1 1 9 1089.200 1156.250 10.141 0.031 o
1 1 10 201.784 216.939 2.085 0.730 o
1 1 11 71.404 73.877 0.616 4.439 o
1 1 12 1460.510 1472.330 12.889 0.018 o
1 1 13 49.341 49.046 0.426 7.954 o
1 1 14 32.553 31.134 0.332 14.453 o
1 1 15 480.166 503.728 4.786 0.149 o
1 1 16 583.855 591.394 5.213 0.107 o
1 1 17 59.676 58.855 0.569 5.941 o
1 1 18 279.893 291.006 2.417 0.422 o
1 1 19 28.557 28.954 0.332 16.663 o
1 1 20 293.285 291.811 2.606 0.396 o
1 1 21 114.076 113.161 1.137 2.075 o
1 1 22 153.732 157.658 1.564 1.217 o
1 1 23 13.039 13.316 0.190 44.594 o
1 1 24 3.084 3.317 0.142 199.138 o
1 1 25 403.291 405.778 3.601 0.217 o
1 1 26 1437.740 1448.630 11.894 0.019 o
1 1 27 67.996 67.338 0.616 4.873 o
1 1 28 23.559 22.225 0.284 22.120 o
1 1 29 2.999 3.270 0.095 217.940 o
1 1 30 1266.370 1255.290 10.330 0.024 o
1 1 31 65.782 65.868 0.711 4.992 o
1 2 1 1254.630 1206.010 9.904 0.025 o
1 2 3 3396.800 2855.090 29.570 0.004 o
1 2 4 2836.090 2687.810 27.864 0.005 o
1 2 6 3151.640 2687.340 25.447 0.004 o
1 2 8 745.111 754.881 6.634 0.067 o
1 2 9 1560.370 1578.000 14.927 0.016 o
1 2 10 692.128 681.431 6.492 0.078 o
1 2 11 123.032 119.132 0.995 1.900 o
1 2 12 27.529 28.432 0.284 17.567 o
1 2 13 1512.940 1556.200 12.747 0.017 o
1 2 14 1153.400 1160.520 10.994 0.028 o
1 2 15 217.518 213.670 1.801 0.694 o
1 2 16 262.382 263.948 2.796 0.467 o
1 2 17 51.514 49.709 0.474 7.521 o
1 2 18 303.769 305.080 2.559 0.372 o
1 2 19 127.560 129.273 1.090 1.734 o
1 2 20 161.834 160.264 1.564 1.143 o
1 2 21 123.286 121.975 1.232 1.821 o
1 2 22 445.842 447.005 4.265 0.178 o
1 2 23 147.598 151.450 1.374 1.325 o
1 2 24 21.822 23.409 0.284 23.039 o
1 2 25 0.896 0.806 0.095 699.210 o
1 2 26 34.643 33.076 0.332 13.339 o
1 2 27 5.252 5.307 0.142 121.495 o
1 2 28 41.803 43.502 0.521 9.531 o
1 2 29 271.696 262.479 2.796 0.451 o
1 2 30 0.022 0.284 0.095 2458.710 o
1 2 31 86.535 86.814 1.090 3.128 o
1 3 0 1956.390 1824.890 21.135 0.010 o
1 3 2 356.607 334.081 2.938 0.288 o
1 3 3 179.545 178.508 1.469 0.973 o
1 3 4 3083.470 3230.870 30.565 0.004 o
1 3 5 4951.530 4510.800 46.724 0.002 o
1 3 6 1729.440 1765.180 15.448 0.013 o
1 3 7 146.406 149.270 1.422 1.340 o
1 3 8 82.405 83.260 0.806 3.525 o
1 3 9 814.115 822.171 7.203 0.057 o
1 3 10 1614.660 1647.660 13.505 0.015 o
1 3 11 344.536 343.606 2.843 0.296 o
1 3 12 135.107 138.892 1.232 1.547 o
1 3 13 722.283 729.766 6.018 0.072 o
1 3 14 221.585 222.673 2.132 0.648 o
1 3 15 2469.140 2619.570 27.153 0.006 o
1 3 16 0.499 0.853 0.047 1117.710 o
1 3 17 309.308 305.364 2.559 0.364 o
1 3 18 186.226 187.986 1.564 0.901 o
1 3 19 15.985 16.017 0.190 35.555 o
1 3 20 117.053 115.483 1.137 2.000 o
1 3 21 708.178 728.344 7.582 0.070 o
1 3 22 1045.880 1068.590 9.383 0.034 o
1 3 23 369.966 370.285 3.080 0.259 o
1 3 24 30.445 32.081 0.332 15.109 o
1 3 25 25.548 26.869 0.332 18.841 o
1 3 26 40.784 41.132 0.426 10.247 o
1 3 27 0.496 0.616 0.095 1019.890 o
1 3 28 6.019 6.587 0.190 98.244 o
1 3 29 239.246 231.440 2.464 0.569 o
1 3 30 4.359 4.502 0.190 136.097 o
1 4 1 158.308 140.172 1.374 1.278 o
1 4 2 2725.730 2624.790 24.831 0.005 o
1 4 3 1699.950 1671.350 17.344 0.013 o
1 4 4 1738.490 1767.080 16.728 0.013 o
1 4 5 901.947 911.259 8.624 0.046 o
1 4 6 554.938 566.753 4.644 0.118 o
1 4 7 28.359 26.347 0.284 17.681 o
1 4 8 240.519 244.045 2.038 0.567 o
1 4 9 79.286 77.763 0.663 3.874 o
1 4 10 489.986 480.508 4.217 0.153 o
1 4 11 1908.690 2006.380 19.002 0.010 o
1 4 12 281.444 284.940 2.748 0.416 o
1 4 13 118.566 115.246 1.232 1.950 o
1 4 14 52.077 50.089 0.474 7.419 o
1 4 15 64.182 62.362 0.616 5.344 o
1 4 16 480.036 478.139 3.933 0.159 o
1 4 17 462.283 459.042 3.791 0.171 o
1 4 18 811.539 817.906 7.203 0.057 o
1 4 19 75.566 76.057 0.806 4.009 o
1 4 20 925.199 933.058 7.677 0.045 o
1 4 21 888.351 881.879 8.388 0.048 o
1 4 22 777.594 785.209 6.919 0.062 o
1 4 23 134.868 125.671 1.090 1.658 o
1 4 24 260.265 259.256 2.322 0.492 o
1 4 25 221.434 213.101 2.085 0.667 o
1 4 26 60.392 59.945 0.663 5.710 o
1 4 27 26.532 29.901 0.332 17.447 o
1 4 28 45.506 46.203 0.474 8.714 o
1 4 29 63.740 61.888 0.711 5.294 o
1 4 30 20.294 23.030 0.426 22.890 o
1 5 0 1185.190 1234.920 16.538 0.024 o
1 5 1 3453.180 3476.340 36.014 0.003 o
1 5 2 29.200 29.854 0.332 16.144 o
1 5 3 174.970 176.376 1.564 0.999 o
1 5 4 396.794 392.747 3.459 0.227 o
1 5 5 996.667 1051.050 9.241 0.037 o
1 5 6 473.816 458.378 4.028 0.165 o
1 5 7 1859.130 1886.020 17.865 0.011 o
1 5 8 2264.380 2349.940 24.404 0.007 o
1 5 9 1149.250 1158.620 10.188 0.029 o
1 5 10 366.885 372.702 3.317 0.257 o
1 5 11 50.514 50.183 0.521 7.548 o
1 5 12 584.454 589.025 5.213 0.107 o
1 5 13 6.755 6.113 0.142 97.452 o
1 5 14 188.063 186.469 1.564 0.895 o
1 5 15 210.615 204.097 1.706 0.743 o
1 5 16 369.567 377.535 3.365 0.252 o
1 5 17 66.019 67.385 0.995 4.603 o
1 5 18 29.633 28.859 0.332 16.174 o
1 5 19 77.280 76.910 1.137 3.636 o
1 5 20 414.752 416.677 3.981 0.203 o
1 5 21 61.187 63.736 0.663 5.480 o
1 5 22 9.112 9.335 0.190 65.874 o
1 5 23 101.566 97.571 0.995 2.567 o
1 5 24 59.910 57.386 0.663 5.869 o
1 5 25 411.133 399.097 3.838 0.212 o
1 5 26 15.818 16.491 0.237 34.712 o
1 5 27 206.500 207.225 2.227 0.721 o
1 5 28 321.774 311.288 3.033 0.335 o
1 5 29 100.284 97.808 1.706 2.269 o
1 6 1 2012.120 2074.150 19.618 0.009 o
1 6 2 1.410 1.659 0.142 381.095 o
1 6 3 1712.740 1750.020 16.586 0.013 o
1 6 4 1126.110 1152.460 10.947 0.029 o
1 6 5 92.389 88.899 0.900 3.000 o
1 6 6 73.456 72.787 0.663 4.317 o
1 6 7 247.335 238.690 2.132 0.552 o
1 6 8 0.841 0.900 0.095 702.786 o
1 6 9 614.304 615.088 5.070 0.099 o
1 6 10 838.827 871.454 7.155 0.053 o
1 6 11 29.102 29.285 0.284 16.551 o
1 6 12 38.678 37.010 0.379 11.388 o
1 6 13 104.032 101.883 0.948 2.468 o
1 6 14 110.507 110.270 0.995 2.213 o
1 6 15 226.297 224.474 2.369 0.619 o
1 6 16 661.979 656.789 5.781 0.085 o
1 6 17 258.338 254.991 2.275 0.502 o
1 6 18 221.055 223.147 2.180 0.647 o
1 6 19 530.445 529.317 5.070 0.128 o
1 6 20 54.330 56.107 0.616 6.561 o
1 6 21 8.066 7.677 0.237 73.429 o
1 6 22 202.376 194.620 2.322 0.754 o
1 6 23 35.851 35.493 0.616 11.431 o
1 6 24 2.256 2.464 0.190 234.700 o
1 6 25 153.912 148.654 2.085 1.173 o
1 6 26 333.115 318.822 3.365 0.312 o
1 6 27 20.852 22.320 0.426 22.729 o
1 6 28 72.340 73.166 1.895 3.122 o
1 7 0 820.672 820.276 9.525 0.053 o
1 7 1 213.548 219.925 1.990 0.687 o
1 7 2 153.061 152.019 1.374 1.272 o
1 7 3 988.082 1020.250 8.956 0.038 o
1 7 4 99.016 104.110 1.043 2.530 o
1 7 5 16.594 16.680 0.237 33.321 o
1 7 6 58.590 56.912 0.569 6.140 o
1 7 7 254.180 245.609 2.180 0.526 o
1 7 8 0.253 0.237 0.095 1688.610 o
1 7 9 201.486 203.150 1.848 0.774 o
1 7 10 939.666 960.068 9.999 0.041 o
1 7 11 1362.800 1392.240 12.226 0.020 o
1 7 12 1.557 1.848 0.095 396.169 o
1 7 13 583.580 589.973 5.639 0.106 o
1 7 14 1679.580 1701.210 13.979 0.014 o
1 7 15 2704.780 2806.280 29.096 0.005 o
1 7 16 155.073 150.787 1.279 1.272 o
1 7 17 59.485 58.855 0.521 6.012 o
1 7 18 62.292 62.457 0.569 5.544 o
1 7 19 500.364 492.355 4.075 0.148 o
1 7 20 0.884 1.043 0.142 539.600 o
1 7 21 464.566 453.402 4.360 0.167 o
1 7 22 0.111 0.474 0.095 1752.190 o
1 7 23 9.179 10.141 0.332 55.923 o
1 7 24 54.665 56.770 0.758 6.259 o
1 7 25 18.225 18.908 0.379 27.442 o
1 7 26 44.345 46.250 1.279 6.528 o
1 8 1 213.374 214.997 1.943 0.699 o
1 8 2 6.222 6.397 0.142 101.634 o
1 8 3 28.000 25.826 0.284 18.020 o
1 8 4 46.908 45.397 0.474 8.545 o
1 8 5 35.067 37.673 0.474 11.964 o
1 8 6 64.674 68.238 0.663 5.034 o
1 8 7 31.237 31.607 0.332 14.881 o
1 8 8 538.304 527.422 4.360 0.129 o
1 8 9 8.173 8.814 0.142 74.949 o
1 8 10 918.342 940.639 8.293 0.044 o
1 8 11 868.842 861.976 8.198 0.050 o
1 8 12 82.327 83.449 0.853 3.496 o
1 8 13 445.964 438.760 3.649 0.184 o
1 8 14 199.854 204.145 1.706 0.788 o
1 8 15 35.866 34.688 0.379 12.520 o
1 8 16 3.989 4.312 0.142 155.767 o
1 8 17 24.423 24.215 0.284 20.751 o
1 8 18 564.747 552.537 5.307 0.115 o
1 8 19 27.427 28.148 0.332 17.437 o
1 8 20 235.046 236.890 2.132 0.587 o
1 8 21 289.298 274.752 2.938 0.406 o
1 8 22 73.891 73.261 0.758 4.208 o
1 8 23 279.759 272.999 3.270 0.413 o
1 8 24 500.786 504.676 8.388 0.119 o
1 9 0 18.298 18.197 0.379 27.752 o
1 9 1 39.002 41.464 0.663 9.834 o
1 9 2 96.521 93.590 1.043 2.737 o
1 9 3 42.001 39.853 0.474 9.994 o
1 9 4 66.902 66.769 0.616 4.970 o
1 9 5 29.176 28.243 0.332 16.536 o
1 9 6 309.630 301.147 2.701 0.363 o
1 9 7 146.229 144.626 1.327 1.378 o
1 9 8 1083.950 1115.970 9.809 0.032 o
1 9 9 117.622 119.748 1.043 1.976 o
1 9 10 1010.730 1018.830 8.388 0.038 o
1 9 11 667.959 654.894 5.402 0.085 o
1 9 12 608.804 614.140 5.070 0.100 o
1 9 13 99.831 96.955 0.995 2.620 o
1 9 14 549.129 533.108 6.255 0.117 o
1 9 15 103.602 100.509 0.995 2.479 o
1 9 16 320.358 321.286 2.701 0.337 o
1 9 17 5.365 5.355 0.142 119.420 o
1 9 18 0.114 0.569 0.095 1623.220 o
1 9 19 122.510 122.686 1.043 1.870 o
1 9 20 33.276 33.787 0.379 13.511 o
1 9 21 274.168 274.705 2.938 0.431 o
1 9 22 246.130 236.510 3.270 0.508 o
1 10 1 18.430 18.813 0.284 28.699 o
1 10 2 17.008 16.443 0.237 32.871 o
1 10 3 33.465 32.982 0.379 13.585 o
1 10 4 47.876 47.529 0.474 8.215 o
1 10 5 383.819 377.725 3.128 0.244 o
1 10 6 365.370 357.111 3.459 0.263 o
1 10 7 10.402 10.567 0.190 57.346 o
1 10 8 10.225 9.809 0.190 59.625 o
1 10 9 84.519 85.961 0.758 3.408 o
1 10 10 229.947 225.090 2.038 0.623 o
1 10 11 11.686 12.415 0.190 49.647 o
1 10 12 55.871 54.022 0.521 6.642 o
1 10 13 13.495 13.742 0.190 42.941 o
1 10 14 91.197 92.405 0.948 2.959 o
1 10 15 0.064 0.521 0.095 1819.260 o
1 10 16 2.287 2.464 0.142 260.842 o
1 10 17 44.435 42.270 0.426 9.370 o
1 10 18 112.673 112.450 1.137 2.108 o
1 10 19 41.398 42.507 0.474 9.842 o
1 10 20 55.853 56.391 1.516 4.708 o
1 11 0 73.032 70.181 0.900 4.218 o
1 11 1 152.744 148.702 1.374 1.290 o
1 11 2 53.383 52.789 0.521 7.007 o
1 11 3 1.165 0.995 0.142 478.611 o
1 11 4 44.558 44.497 0.426 9.135 o
1 11 5 14.111 13.742 0.237 40.522 o
1 11 6 266.562 254.660 2.132 0.490 o
1 11 7 31.941 32.508 0.332 14.424 o
1 11 8 111.519 110.650 1.043 2.175 o
1 11 9 162.059 153.109 1.516 1.175 o
1 11 10 0.000 0.142 0.095 3087.160 o
1 11 11 133.464 132.116 1.137 1.626 o
1 11 12 167.079 163.676 1.422 1.107 o
1 11 13 62.693 62.788 0.569 5.496 o
1 11 14 44.494 46.013 0.521 8.801 o
1 11 15 0.420 0.426 0.142 867.619 o
1 11 16 6.663 7.724 0.237 82.755 o
1 11 17 159.551 166.093 2.322 1.037 o
1 12 1 68.827 72.124 0.663 4.618 o
1 12 2 4.451 5.118 0.142 136.967 o
1 12 3 8.659 9.857 0.190 66.859 o
1 12 4 1.889 2.085 0.142 305.395 o
1 12 5 33.357 33.456 0.379 13.540 o
1 12 6 153.582 148.133 1.374 1.285 o
1 12 7 43.131 45.302 0.474 9.223 o
1 12 8 139.503 135.765 1.232 1.513 o
1 12 9 17.341 19.239 0.284 29.776 o
1 12 10 48.122 47.719 0.521 8.072 o
1 12 11 62.445 62.172 0.711 5.386 o
1 12 12 20.225 19.950 0.379 24.909 o
1 13 0 169.151 172.822 2.417 0.949 o
1 13 1 64.525 70.370 0.806 4.823 o
1 13 2 14.471 17.107 0.284 35.573 o
1 13 3 0.040 0.142 0.142 1458.820 o
1 13 4 30.479 32.982 0.474 14.206 o
1 13 5 10.104 11.610 0.237 54.666 o
2 0 0 179.456 179.172 2.938 0.821 o
2 0 2 2053.780 2084.100 27.864 0.008 o
2 0 8 3192.500 3595.750 58.855 0.003 o
2 0 10 19.551 18.671 0.284 27.492 o
2 0 12 473.515 463.164 5.402 0.154 o
2 0 14 1592.840 1637.710 21.940 0.013 o
2 0 16 461.763 480.034 7.961 0.135 o
2 0 18 140.635 137.234 1.659 1.416 o
2 0 20 86.558 87.193 1.516 2.835 o
2 0 22 54.597 53.453 0.711 6.520 o
2 0 24 3673.450 3967.270 45.966 0.003 o
2 0 26 20.252 22.604 0.379 23.703 o
2 0 28 293.139 290.200 4.881 0.332 o
2 0 30 87.233 83.354 1.516 2.871 o
2 1 1 2613.350 2412.490 22.793 0.006 o
2 1 2 1002.060 945.852 9.809 0.038 o
2 1 3 525.533 528.843 5.023 0.130 o
2 1 5 255.633 260.773 2.748 0.485 o
2 1 7 281.394 299.536 2.843 0.402 o
2 1 8 49.563 50.231 0.569 7.589 o
2 1 9 1364.800 1324.950 11.610 0.021 o
2 1 10 204.392 214.949 1.895 0.735 o
2 1 11 951.337 967.650 7.961 0.042 o
2 1 12 247.053 242.007 2.038 0.552 o
2 1 13 14.080 14.358 0.190 40.891 o
2 1 14 956.320 1006.030 8.814 0.040 o
2 1 15 87.951 89.136 0.806 3.194 o
2 1 16 604.238 601.820 5.307 0.101 o
2 1 17 33.466 32.792 0.426 13.415 o
2 1 18 214.032 198.837 1.659 0.743 o
2 1 19 9.319 9.714 0.142 65.841 o
2 1 20 0.160 0.237 0.047 3193.160 o
2 1 21 85.868 87.288 0.900 3.255 o
2 1 22 88.148 87.904 0.995 3.110 o
2 1 23 155.800 154.672 1.659 1.200 o
2 1 24 646.997 647.785 6.160 0.087 o
2 1 25 212.957 217.366 2.132 0.686 o
2 1 26 764.311 755.829 8.814 0.061 o
2 1 27 6.302 6.729 0.190 94.692 o
2 1 28 90.435 88.614 0.900 3.070 o
2 1 29 125.772 129.652 1.422 1.685 o
2 1 30 25.785 26.300 0.426 18.154 o
2 1 31 25.093 25.968 0.569 17.312 o
2 2 0 2557.370 2441.400 32.650 0.006 o
2 2 1 240.530 235.563 1.943 0.582 o
2 2 2 2719.630 2689.230 31.181 0.005 o
2 2 3 1270.280 1261.930 13.079 0.023 o
2 2 6 691.494 674.322 5.971 0.079 o
2 2 7 316.290 317.875 3.696 0.324 o
2 2 8 2152.660 2073.200 21.514 0.008 o
2 2 9 242.910 257.029 2.132 0.541 o
2 2 10 3393.720 3577.270 41.464 0.003 o
2 2 11 177.447 177.134 1.564 0.981 o
2 2 12 1931.280 2013.490 17.675 0.010 o
2 2 13 26.080 25.637 0.284 19.198 o
2 2 14 101.340 98.092 0.900 2.601 o
2 2 15 177.999 177.134 1.469 0.986 o
2 2 16 96.137 97.334 0.853 2.773 o
2 2 17 1.863 2.512 0.095 319.931 o
2 2 18 530.435 512.731 4.881 0.131 o
2 2 19 2.855 3.412 0.095 221.368 o
2 2 20 1790.300 1845.740 16.206 0.012 o
2 2 21 137.828 141.404 1.232 1.500 o
2 2 22 126.597 125.719 1.232 1.744 o
2 2 23 2586.590 2739.460 25.921 0.006 o
2 2 24 47.987 48.856 0.474 8.095 o
2 2 25 418.450 418.288 4.028 0.200 o
2 2 26 313.681 308.255 2.748 0.353 o
2 2 27 282.471 275.984 3.791 0.389 o
2 2 28 0.035 0.237 0.095 2515.680 o
2 2 29 34.665 34.166 0.426 12.797 o
2 2 30 63.155 63.831 0.948 4.966 o
2 3 1 199.630 189.976 1.564 0.829 o
2 3 2 476.724 447.526 3.933 0.166 o
2 3 3 44.777 40.753 0.426 9.451 o
2 3 4 2687.860 2418.650 25.115 0.006 o
2 3 5 42.891 51.368 0.569 8.507 o
2 3 6 523.837 549.220 5.734 0.124 o
2 3 7 596.403 584.286 5.118 0.105 o
2 3 8 1243.340 1214.540 9.951 0.026 o
2 3 9 1692.990 1650.980 14.501 0.014 o
2 3 10 2390.750 2379.790 22.509 0.007 o
2 3 11 353.102 360.997 3.791 0.266 o
2 3 12 203.862 196.610 2.085 0.762 o
2 3 14 427.533 425.633 3.744 0.196 o
2 3 15 56.246 55.159 0.521 6.537 o
2 3 16 175.488 174.954 1.564 1.000 o
2 3 17 363.218 360.097 3.175 0.267 o
2 3 18 70.610 68.522 0.663 4.619 o
2 3 19 288.852 295.460 2.654 0.398 o
2 3 20 11.054 10.804 0.142 55.823 o
2 3 21 587.466 595.185 6.208 0.102 o
2 3 22 254.434 255.276 2.464 0.504 o
2 3 23 51.658 53.311 0.521 7.190 o
2 3 24 292.330 294.181 2.464 0.399 o
2 3 25 9.753 11.231 0.190 58.626 o
2 3 26 0.182 0.379 0.095 1689.240 o
2 3 27 60.662 61.414 0.663 5.623 o
2 3 28 18.780 20.045 0.237 28.141 o
2 3 29 12.293 12.652 0.237 46.210 o
2 3 30 39.106 38.668 0.569 10.460 o
2 4 0 886.883 876.193 10.188 0.046 o
2 4 1 835.978 802.742 6.587 0.056 o
2 4 2 1602.370 1602.170 13.126 0.015 o
2 4 3 2615.440 2786.850 24.404 0.005 o
2 4 4 138.720 141.641 1.279 1.481 o
2 4 5 140.225 143.963 1.232 1.459 o
2 4 6 412.751 413.597 3.412 0.211 o
2 4 7 245.067 242.007 1.990 0.559 o
2 4 8 222.835 225.422 1.895 0.652 o
2 4 9 5439.330 6103.490 63.167 0.001 o
2 4 10 1211.440 1207.900 14.027 0.025 o
2 4 11 0.682 0.853 0.095 795.811 o
2 4 12 7.055 6.729 0.095 94.354 o
2 4 13 662.851 671.953 6.397 0.083 o
2 4 14 239.961 234.852 2.275 0.571 o
2 4 15 29.328 27.343 0.332 16.680 o
2 4 16 701.619 703.229 6.682 0.075 o
2 4 17 58.258 56.391 0.616 6.137 o
2 4 18 8.824 9.146 0.142 70.029 o
2 4 19 469.833 479.086 4.265 0.161 o
2 4 20 362.330 364.267 3.222 0.265 o
2 4 21 264.389 267.123 2.227 0.478 o
2 4 22 648.549 648.733 6.208 0.087 o
2 4 23 66.555 69.138 0.663 4.869 o
2 4 24 4.500 4.170 0.142 145.642 o
2 4 25 775.685 767.676 6.350 0.064 o
2 4 26 4.493 5.734 0.142 130.510 o
2 4 27 342.955 332.802 2.985 0.301 o
2 4 28 192.017 185.853 1.990 0.844 o
2 4 29 16.543 17.344 0.284 32.135 o
2 5 1 853.882 856.290 7.535 0.052 o
2 5 2 13.199 15.306 0.190 41.805 o
2 5 3 434.509 411.749 3.412 0.199 o
2 5 4 146.751 143.631 1.232 1.391 o
2 5 5 4.720 5.165 0.142 131.522 o
2 5 6 21.167 19.808 0.237 25.697 o
2 5 7 1717.990 1748.590 18.149 0.013 o
2 5 8 376.211 372.133 3.317 0.250 o
2 5 9 241.620 238.880 1.990 0.572 o
2 5 10 1581.980 1648.610 13.505 0.015 o
2 5 11 774.664 791.369 6.492 0.062 o
2 5 12 175.300 172.869 1.469 1.016 o
2 5 13 170.696 168.320 1.422 1.066 o
2 5 14 304.688 304.274 2.701 0.368 o
2 5 15 10.595 10.757 0.190 56.228 o
2 5 16 26.128 26.158 0.332 18.709 o
2 5 17 138.114 145.290 1.753 1.383 o
2 5 18 83.770 86.055 0.900 3.358 o
2 5 19 191.735 186.991 2.227 0.823 o
2 5 20 396.917 393.220 4.644 0.213 o
2 5 21 3.772 3.933 0.142 166.384 o
2 5 22 32.304 31.892 0.332 14.402 o
2 5 23 53.230 51.036 0.569 7.059 o
2 5 24 550.624 537.847 5.165 0.121 o
2 5 25 164.165 161.354 1.943 1.075 o
2 5 26 7.033 7.724 0.190 83.996 o
2 5 27 0.693 0.711 0.142 654.431 o
2 5 28 340.745 333.655 3.554 0.293 o
2 6 0 1711.480 1782.240 20.661 0.012 o
2 6 1 399.194 392.178 3.270 0.227 o
2 6 2 111.237 111.218 0.948 2.202 o
2 6 3 974.596 977.602 8.056 0.040 o
2 6 4 2.746 2.985 0.142 220.797 o
2 6 5 12.554 12.747 0.142 47.650 o
2 6 6 55.655 57.623 0.758 6.119 o
2 6 7 381.490 367.394 3.270 0.248 o
2 6 8 336.356 326.736 2.891 0.313 o
2 6 9 294.150 296.692 2.654 0.390 o
2 6 10 629.817 636.413 5.592 0.093 o
2 6 11 2383.950 2547.550 22.320 0.007 o
2 6 12 1177.970 1225.910 10.094 0.027 o
2 6 13 744.530 765.780 6.729 0.066 o
2 6 14 153.798 152.587 1.374 1.263 o
2 6 15 4.725 4.265 0.095 146.654 o
2 6 16 87.668 87.288 0.758 3.261 o
2 6 17 141.004 135.623 1.327 1.481 o
2 6 18 0.421 0.379 0.142 882.953 o
2 6 19 185.003 176.423 1.753 0.924 o
2 6 20 531.378 515.101 6.018 0.125 o
2 6 21 879.385 887.566 8.435 0.048 o
2 6 22 1.735 1.753 0.142 336.366 o
2 6 23 200.513 196.136 2.369 0.755 o
2 6 24 2.495 2.796 0.142 238.471 o
2 6 25 62.158 65.205 0.758 5.232 o
2 6 26 1.172 1.516 0.190 357.988 o
2 6 27 189.566 176.328 3.033 0.775 o
2 7 2 511.213 498.989 4.123 0.143 o
2 7 3 22.170 22.177 0.237 23.656 o
2 7 4 93.488 94.727 0.948 2.852 o
2 7 5 0.318 0.284 0.095 1489.990 o
2 7 6 4.515 4.075 0.095 153.681 o
2 7 7 21.803 20.756 0.237 24.627 o
2 7 8 957.694 946.326 7.772 0.042 o
2 7 9 296.766 295.271 2.654 0.387 o
2 7 10 414.006 419.710 4.028 0.202 o
2 7 11 23.574 23.788 0.332 21.131 o
2 7 12 2139.000 2212.990 19.429 0.008 o
2 7 13 0.453 0.663 0.095 1038.080 o
2 7 14 61.260 64.305 0.616 5.503 o
2 7 15 43.971 45.113 0.474 9.084 o
2 7 16 11.142 12.510 0.190 51.215 o
2 7 17 327.066 322.850 3.128 0.321 o
2 7 18 8.016 8.388 0.190 74.755 o
2 7 19 139.994 140.456 1.374 1.458 o
2 7 20 1058.070 1076.640 10.236 0.033 o
2 7 21 324.460 316.642 3.080 0.328 o
2 7 22 183.995 176.755 1.895 0.915 o
2 7 23 21.297 22.462 0.426 22.326 o
2 7 24 0.230 1.090 0.190 575.707 o
2 7 25 4.033 4.691 0.190 140.589 o
2 7 26 11.541 13.695 0.569 34.357 o
2 8 0 45.042 46.155 0.711 8.210 o
2 8 1 62.797 63.452 0.711 5.307 o
2 8 2 10.775 10.899 0.190 55.284 o
2 8 3 85.981 83.781 0.806 3.369 o
2 8 4 405.142 396.775 3.507 0.219 o
2 8 5 406.839 396.490 3.507 0.218 o
2 8 6 770.729 779.522 7.440 0.062 o
2 8 7 2625.490 2798.220 24.499 0.005 o
2 8 8 140.731 138.229 1.185 1.493 o
2 8 9 551.286 538.321 4.454 0.124 o
2 8 10 92.339 91.316 0.806 3.004 o
2 8 11 558.619 550.641 5.260 0.117 o
2 8 12 2089.460 2146.170 17.628 0.009 o
2 8 13 83.939 83.781 0.758 3.476 o
2 8 14 66.913 68.096 0.663 4.880 o
2 8 15 920.482 933.531 7.677 0.045 o
2 8 16 17.621 18.339 0.237 30.652 o
2 8 17 407.659 406.536 3.601 0.214 o
2 8 18 12.438 12.842 0.190 46.827 o
2 8 19 0.046 0.474 0.095 1951.160 o
2 8 20 423.608 428.477 5.023 0.185 o
2 8 21 70.427 75.678 0.853 4.253 o
2 8 22 649.393 643.994 6.729 0.086 o
2 8 23 63.158 62.930 0.806 5.184 o
2 8 24 21.371 21.846 0.711 18.581 o
2 9 1 53.045 50.373 0.521 7.200 o
2 9 3 25.457 26.063 0.332 19.138 o
2 9 4 112.942 112.119 1.043 2.133 o
2 9 5 128.526 135.054 1.232 1.654 o
2 9 6 367.787 364.362 3.033 0.263 o
2 9 7 113.119 115.436 0.995 2.110 o
2 9 8 104.836 104.679 1.043 2.383 o
2 9 9 6.819 7.155 0.190 88.056 o
2 9 10 25.121 25.258 0.284 19.927 o
2 9 11 137.661 135.528 1.232 1.536 o
2 9 12 125.647 130.457 1.137 1.744 o
2 9 13 77.223 75.725 0.663 4.030 o
2 9 14 260.760 253.854 2.464 0.492 o
2 9 15 1.988 2.559 0.095 306.008 o
2 9 16 113.123 110.176 0.948 2.174 o
2 9 17 144.091 143.110 1.564 1.369 o
2 9 18 60.692 61.556 0.569 5.723 o
2 9 19 23.015 24.357 0.284 21.722 o
2 9 20 0.218 0.379 0.142 1052.720 o
2 9 21 77.561 78.805 1.422 3.332 o
2 9 22 516.664 528.369 7.155 0.120 o
2 10 0 72.945 69.896 0.900 4.230 o
2 10 1 320.167 315.789 2.654 0.342 o
2 10 2 91.995 92.168 0.806 3.001 o
2 10 3 56.244 55.159 0.569 6.474 o
2 10 4 1210.540 1222.120 10.046 0.026 o
2 10 5 36.619 37.152 0.379 11.933 o
2 10 6 21.742 23.409 0.284 23.105 o
2 10 7 171.809 170.689 1.469 1.046 o
2 10 8 1284.410 1280.410 11.278 0.023 o
2 10 9 506.858 499.937 5.260 0.138 o
2 10 10 48.848 49.188 0.569 7.762 o
2 10 11 52.410 52.126 0.521 7.169 o
2 10 12 55.852 53.311 0.521 6.685 o
2 10 13 64.952 63.973 0.663 5.172 o
2 10 14 0.002 0.379 0.095 2318.370 o
2 10 15 6.934 8.198 0.142 86.195 o
2 10 16 31.587 31.702 0.332 14.721 o
2 10 17 5.129 5.923 0.142 118.695 o
2 10 18 18.498 19.381 0.332 27.622 o
2 10 19 108.450 110.839 1.943 1.904 o
2 11 2 0.763 1.137 0.095 684.640 o
2 11 3 92.626 89.657 0.806 3.022 o
2 11 4 173.220 167.183 1.422 1.052 o
2 11 5 167.418 165.808 1.516 1.088 o
2 11 6 581.124 580.022 6.066 0.106 o
2 11 7 7.432 7.724 0.190 80.984 o
2 11 8 522.285 511.784 4.549 0.135 o
2 11 9 22.665 25.779 0.332 21.069 o
2 11 10 33.969 34.830 0.426 12.913 o
2 11 11 0.454 0.853 0.095 952.615 o
2 11 12 104.607 102.925 1.043 2.409 o
2 11 13 98.635 101.267 1.043 2.576 o
2 11 14 8.881 9.146 0.190 67.558 o
2 11 15 104.037 106.006 1.185 2.335 o
2 11 16 9.633 10.473 0.332 53.726 o
2 12 0 80.701 82.691 1.043 3.452 o
2 12 1 25.014 26.727 0.284 19.523 o
2 12 2 139.256 135.101 1.232 1.520 o
2 12 3 20.178 22.414 0.284 24.933 o
2 12 4 12.164 14.595 0.237 44.034 o
2 12 5 67.546 67.100 0.616 4.913 o
2 12 6 338.915 348.392 3.128 0.295 o
2 12 7 162.346 160.833 1.469 1.148 o
2 12 8 20.852 21.751 0.284 24.614 o
2 12 9 121.653 124.866 1.232 1.824 o
2 12 10 22.284 23.362 0.379 21.777 o
2 12 11 126.388 126.998 1.801 1.599 o
2 12 12 86.117 82.549 2.085 2.484 o
2 13 1 158.971 156.805 1.895 1.134 o
3 0 2 594.117 612.245 8.198 0.092 o
3 0 4 12.024 11.041 0.190 50.741 o
3 0 6 3225.200 3525.150 57.718 0.003 o
3 0 8 506.627 483.351 6.492 0.133 o
3 0 10 96.602 93.874 1.137 2.687 o
3 0 12 2189.690 2208.250 29.570 0.007 o
3 0 14 127.197 126.761 1.516 1.663 o
3 0 16 0.005 0.142 0.142 1528.410 o
3 0 18 108.914 103.589 2.559 1.688 o
3 0 20 1320.650 1350.070 22.177 0.018 o
3 0 22 353.952 347.918 5.781 0.236 o
3 0 24 33.395 35.635 0.711 11.561 o
3 0 26 624.914 623.144 10.330 0.078 o
3 0 28 405.144 396.158 6.587 0.183 o
3 1 0 4715.990 4217.480 56.438 0.002 o
3 1 1 217.776 219.830 1.943 0.675 o
3 1 2 88.436 90.178 0.758 3.179 o
3 1 3 1994.670 2055.660 21.324 0.009 o
3 1 4 1397.880 1475.170 13.932 0.019 o
3 1 5 227.088 230.729 2.417 0.605 o
3 1 6 1887.010 1847.160 21.419 0.010 o
3 1 7 555.910 561.540 5.355 0.116 o
3 1 8 761.726 763.885 7.250 0.064 o
3 1 9 3179.990 2965.980 34.356 0.004 o
3 1 10 500.796 505.623 4.454 0.144 o
3 1 11 1717.930 1747.650 16.538 0.013 o
3 1 12 2702.070 2686.390 31.134 0.005 o
3 1 13 141.144 136.760 1.327 1.473 o
3 1 14 159.956 159.079 1.895 1.119 o
3 1 15 0.299 0.426 0.047 1913.470 o
3 1 16 294.325 283.566 2.748 0.397 o
3 1 17 254.795 251.817 2.417 0.509 o
3 1 18 10.155 10.330 0.237 56.864 o
3 1 19 52.147 54.780 0.569 6.963 o
3 1 20 1201.890 1228.280 12.795 0.025 o
3 1 21 29.441 29.617 0.379 15.838 o
3 1 22 573.397 589.499 7.961 0.098 o
3 1 23 7.920 9.383 0.190 72.288 o
3 1 24 0.214 0.142 0.142 1189.130 o
3 1 25 43.910 43.881 0.616 8.843 o
3 1 26 837.634 845.391 11.373 0.048 o
3 1 27 172.661 178.887 2.512 0.903 o
3 1 28 488.831 487.142 5.734 0.143 o
3 1 29 29.448 28.527 0.426 15.799 o
3 1 30 136.197 141.404 2.464 1.265 o
3 2 1 107.643 108.707 0.900 2.318 o
3 2 2 670.123 656.789 5.402 0.085 o
3 2 3 1859.130 1851.900 17.533 0.011 o
3 2 4 154.362 159.316 1.706 1.186 o
3 2 5 957.449 945.852 9.809 0.041 o
3 2 6 2500.500 2345.680 27.200 0.006 o
3 2 7 73.624 74.635 0.758 4.185 o
3 2 8 2305.430 2038.130 23.646 0.008 o
3 2 9 2337.950 2277.440 21.561 0.007 o
3 2 10 760.333 772.414 8.056 0.062 o
3 2 11 289.178 280.533 3.791 0.377 o
3 2 12 48.810 49.804 0.569 7.724 o
3 2 13 228.477 227.886 2.417 0.605 o
3 2 14 34.880 34.309 0.332 13.053 o
3 2 15 4.295 5.450 0.095 143.156 o
3 2 16 2.871 3.412 0.095 220.591 o
3 2 17 23.287 24.689 0.284 21.396 o
3 2 18 262.252 265.511 2.369 0.480 o
3 2 19 440.772 433.926 3.838 0.186 o
3 2 20 16.806 17.581 0.190 32.950 o
3 2 21 68.314 67.480 0.663 4.805 o
3 2 22 453.198 442.077 3.649 0.180 o
3 2 23 110.023 111.597 0.948 2.223 o
3 2 24 221.192 217.082 2.322 0.648 o
3 2 25 458.643 446.294 5.260 0.164 o
3 2 26 176.444 172.869 2.085 0.948 o
3 2 27 16.228 17.581 0.284 32.420 o
3 2 28 146.312 144.958 1.753 1.307 o
3 2 29 15.988 15.875 0.332 33.130 o
3 2 30 132.070 127.756 2.227 1.420 o
3 3 0 1216.790 1290.360 21.135 0.020 o
3 3 1 198.673 187.133 1.659 0.834 o
3 3 2 996.189 994.187 8.719 0.039 o
3 3 3 1059.040 1036.840 9.098 0.035 o
3 3 4 203.804 201.823 2.132 0.748 o
3 3 5 426.125 436.485 4.170 0.190 o
3 3 6 653.443 658.211 5.450 0.087 o
3 3 7 427.459 425.539 4.454 0.190 o
3 3 8 179.852 177.513 1.706 0.953 o
3 3 9 1789.990 1808.300 18.765 0.012 o
3 3 10 0.914 1.043 0.142 531.561 o
3 3 11 2177.730 1983.160 23.030 0.008 o
3 3 12 420.313 424.212 3.744 0.200 o
3 3 13 14.353 14.121 0.237 39.612 o
3 3 14 0.968 0.663 0.095 698.833 o
3 3 15 27.453 30.470 0.426 16.262 o
3 3 16 371.302 360.476 4.265 0.245 o
3 3 17 231.626 230.824 2.085 0.608 o
3 3 18 140.032 139.272 1.185 1.495 o
3 3 19 26.786 24.641 0.237 19.335 o
3 3 20 0.800 0.663 0.095 782.723 o
3 3 21 113.307 112.924 1.043 2.118 o
3 3 22 63.358 61.367 0.616 5.451 o
3 3 23 465.591 460.558 3.838 0.169 o
3 3 24 80.963 82.691 0.806 3.599 o
3 3 25 288.045 271.008 2.606 0.421 o
3 3 26 40.313 42.507 0.474 10.072 o
3 3 27 52.788 54.401 0.663 6.751 o
3 3 28 20.489 19.618 0.379 24.818 o
3 3 29 18.634 19.050 0.521 24.478 o
3 4 1 400.846 408.574 3.365 0.220 o
3 4 2 1189.010 1183.260 10.378 0.027 o
3 4 3 2431.710 2501.580 21.940 0.007 o
3 4 4 478.442 475.295 3.933 0.160 o
3 4 5 682.553 685.222 5.639 0.081 o
3 4 6 4392.230 4819.300 45.587 0.002 o
3 4 7 1581.710 1607.380 16.680 0.015 o
3 4 8 2366.500 2487.840 23.599 0.007 o
3 4 9 3022.780 3180.170 32.982 0.004 o
3 4 10 1715.530 1684.150 15.970 0.013 o
3 4 11 972.364 987.079 10.283 0.038 o
3 4 12 15.402 16.775 0.237 35.170 o
3 4 13 171.543 169.410 1.659 1.033 o
3 4 14 38.938 39.331 0.474 10.744 o
3 4 15 9.638 9.951 0.190 61.886 o
3 4 16 25.454 25.826 0.332 19.212 o
3 4 17 1.175 1.374 0.095 513.386 o
3 4 18 72.713 72.550 0.758 4.293 o
3 4 19 1000.160 1005.560 10.473 0.037 o
3 4 20 275.913 279.112 3.317 0.412 o
3 4 21 106.881 108.043 1.090 2.284 o
3 4 22 508.511 509.414 4.881 0.138 o
3 4 23 120.783 122.923 1.374 1.816 o
3 4 24 586.283 576.704 6.018 0.105 o
3 4 25 111.505 108.659 1.185 2.152 o
3 4 26 584.254 584.286 5.592 0.106 o
3 4 27 474.036 455.108 5.355 0.156 o
3 4 28 107.136 103.921 1.137 2.307 o
3 5 1 264.093 270.771 2.606 0.464 o
3 5 2 228.953 227.459 2.180 0.616 o
3 5 3 277.551 273.757 2.417 0.441 o
3 5 4 293.035 291.622 2.606 0.396 o
3 5 5 2439.430 2469.830 25.637 0.006 o
3 5 6 77.452 76.246 0.711 3.974 o
3 5 7 383.539 382.037 3.365 0.240 o
3 5 8 919.446 907.942 7.487 0.046 o
3 5 9 200.050 201.633 1.706 0.792 o
3 5 10 429.588 424.354 3.507 0.197 o
3 5 11 576.904 572.913 4.739 0.112 o
3 5 12 59.644 57.765 0.521 6.050 o
3 5 13 38.785 39.663 0.426 10.886 o
3 5 14 36.130 35.398 0.474 11.985 o
3 5 15 49.042 50.610 0.569 7.635 o
3 5 16 509.332 514.153 4.928 0.137 o
3 5 17 22.332 22.272 0.379 22.153 o
3 5 18 0.228 0.426 0.095 1529.230 o
3 5 19 528.910 514.627 5.402 0.129 o
3 5 20 106.507 110.650 1.137 2.249 o
3 5 21 204.190 206.088 2.227 0.732 o
3 5 22 44.436 43.786 0.426 9.225 o
3 5 23 482.194 470.651 4.928 0.153 o
3 5 24 228.877 226.891 2.227 0.615 o
3 5 25 37.733 39.000 0.474 11.079 o
3 5 26 0.873 0.948 0.142 555.401 o
3 5 27 35.474 34.877 0.521 12.047 o
3 5 28 59.003 61.272 0.948 5.363 o
3 6 1 150.486 152.350 1.279 1.306 o
3 6 2 1232.430 1267.140 10.378 0.025 o
3 6 3 418.052 420.042 3.696 0.203 o
3 6 4 22.154 21.372 0.284 23.619 o
3 6 5 60.319 62.314 0.616 5.670 o
3 6 6 58.711 57.434 0.521 6.159 o
3 6 8 116.763 117.142 0.995 2.026 o
3 6 9 73.863 72.124 0.616 4.345 o
3 6 10 12.977 14.169 0.190 43.679 o
3 6 11 129.137 122.402 1.043 1.770 o
3 6 12 921.870 940.639 8.956 0.043 o
3 6 13 32.207 34.119 0.332 14.019 o
3 6 14 247.620 246.035 2.227 0.539 o
3 6 15 10.946 11.657 0.190 53.308 o
3 6 16 2.305 2.417 0.095 285.475 o
3 6 17 0.924 1.327 0.142 494.896 o
3 6 18 172.340 169.410 1.848 1.008 o
3 6 19 1.254 1.422 0.095 489.415 o
3 6 20 73.766 75.630 0.758 4.150 o
3 6 21 24.080 25.068 0.284 20.694 o
3 6 22 15.612 16.965 0.237 34.661 o
3 6 23 45.832 47.577 0.569 8.338 o
3 6 24 41.748 41.511 0.474 9.873 o
3 6 25 382.631 382.937 4.502 0.227 o
3 6 26 5.567 6.587 0.190 103.146 o
3 7 0 838.005 821.223 13.505 0.045 o
3 7 1 23.952 25.968 0.284 20.471 o
3 7 2 254.707 244.803 2.038 0.530 o
3 7 3 227.767 227.033 1.895 0.633 o
3 7 4 1344.700 1359.070 11.942 0.021 o
3 7 5 591.638 589.499 4.881 0.107 o
3 7 6 916.284 923.580 8.767 0.044 o
3 7 7 83.756 87.619 0.948 3.300 o
3 7 8 66.009 65.584 0.663 5.034 o
3 7 9 1076.100 1093.230 9.620 0.033 o
3 7 10 799.798 820.276 6.776 0.058 o
3 7 11 716.531 724.553 6.397 0.072 o
3 7 12 292.164 295.508 2.654 0.393 o
3 7 13 482.692 494.724 4.739 0.150 o
3 7 14 0.150 0.000 0.095 2536.080 o
3 7 15 75.944 74.683 0.758 4.059 o
3 7 16 984.350 967.176 9.193 0.039 o
3 7 17 0.852 3.791 0.190 281.122 o
3 7 18 49.929 50.420 0.663 7.339 o
3 7 19 64.041 66.200 0.711 5.107 o
3 7 20 525.611 501.832 5.876 0.129 o
3 7 21 365.899 357.301 3.459 0.262 o
3 7 22 69.556 70.512 0.758 4.541 o
3 7 23 28.943 29.617 0.474 15.480 o
3 7 24 401.859 399.997 5.450 0.198 o
3 7 25 658.771 672.427 11.136 0.069 o
3 8 1 40.689 40.848 0.379 10.419 o
3 8 2 20.954 20.850 0.237 25.393 o
3 8 3 896.588 895.148 8.530 0.047 o
3 8 4 1438.880 1453.370 12.747 0.019 o
3 8 5 2.787 2.701 0.142 225.694 o
3 8 6 95.644 95.201 0.948 2.781 o
3 8 7 482.726 486.195 4.028 0.156 o
3 8 8 103.008 100.840 0.900 2.522 o
3 8 9 780.839 772.414 6.824 0.062 o
3 8 10 29.410 29.807 0.332 16.058 o
3 8 11 264.878 266.933 2.559 0.467 o
3 8 12 31.081 32.792 0.332 14.705 o
3 8 13 39.077 40.706 0.379 10.818 o
3 8 14 402.956 386.255 3.222 0.227 o
3 8 15 62.087 60.893 0.569 5.629 o
3 8 16 104.855 101.599 1.043 2.419 o
3 8 17 1.707 2.085 0.142 322.298 o
3 8 18 106.343 106.527 1.516 2.152 o
3 8 19 44.603 42.554 0.474 9.204 o
3 8 20 0.118 0.379 0.095 1871.680 o
3 8 21 191.414 189.597 2.275 0.814 o
3 8 22 7.473 7.535 0.237 77.672 o
3 8 23 91.538 91.552 1.327 2.757 o
3 9 0 0.081 0.426 0.142 1178.100 o
3 9 1 551.429 553.485 4.881 0.120 o
3 9 2 35.234 34.166 0.379 12.799 o
3 9 3 105.927 100.603 0.948 2.437 o
3 9 4 756.403 766.254 6.350 0.066 o
3 9 5 167.886 170.358 1.469 1.073 o
3 9 6 767.889 758.198 6.682 0.064 o
3 9 7 180.298 182.536 1.659 0.941 o
3 9 8 509.704 497.567 4.123 0.144 o
3 9 10 137.833 134.201 1.137 1.558 o
3 9 11 6.013 5.734 0.142 107.989 o
3 9 12 151.367 151.450 1.279 1.302 o
3 9 13 78.279 80.369 0.900 3.706 o
3 9 14 6.597 6.919 0.190 91.040 o
3 9 15 111.260 106.385 0.995 2.238 o
3 9 16 33.674 33.361 0.474 13.036 o
3 9 17 45.887 46.534 0.474 8.621 o
3 9 18 274.093 277.595 3.317 0.416 o
3 9 19 4.001 4.644 0.142 151.522 o
3 9 20 706.403 692.803 9.335 0.068 o
3 9 21 51.084 51.084 0.806 6.854 o
3 10 1 0.175 0.190 0.095 1998.230 o
3 10 2 57.974 59.613 0.569 6.068 o
3 10 3 69.299 68.806 0.663 4.695 o
3 10 4 1.736 2.464 0.095 335.214 o
3 10 5 18.897 19.950 0.284 27.508 o
3 10 6 224.264 222.294 1.990 0.647 o
3 10 7 129.233 128.041 1.185 1.701 o
3 10 8 921.440 881.879 7.772 0.046 o
3 10 9 28.574 28.811 0.379 16.421 o
3 10 10 1186.970 1187.530 10.425 0.027 o
3 10 11 41.527 39.900 0.521 9.954 o
3 10 12 164.635 157.610 1.422 1.148 o
3 10 13 5.903 6.018 0.142 107.596 o
3 10 14 26.409 27.627 0.332 18.128 o
3 10 15 0.038 0.379 0.095 2157.090 o
3 10 16 39.947 38.336 0.569 10.309 o
3 10 17 7.236 8.056 0.237 77.511 o
3 10 18 22.461 21.893 0.521 20.508 o
3 11 0 5.319 5.876 0.190 110.428 o
3 11 1 43.635 44.023 0.426 9.355 o
3 11 2 4.804 5.070 0.142 130.869 o
3 11 3 17.331 18.718 0.284 30.123 o
3 11 4 48.928 50.420 0.569 7.664 o
3 11 5 77.785 78.237 0.806 3.845 o
3 11 6 416.950 410.375 3.649 0.207 o
3 11 7 16.961 17.154 0.237 32.411 o
3 11 8 284.622 272.477 2.275 0.434 o
3 11 9 217.103 209.879 1.895 0.698 o
3 11 10 24.591 24.594 0.284 20.504 o
3 11 11 2.249 2.464 0.142 263.314 o
3 11 12 56.906 57.670 0.569 6.272 o
3 11 13 106.346 106.811 1.327 2.224 o
3 11 15 38.241 39.474 1.090 8.350 o
3 12 1 208.101 204.050 2.464 0.705 o
3 12 2 0.776 0.900 0.095 733.238 o
3 12 3 36.506 36.488 0.426 11.902 o
3 12 4 16.809 19.239 0.284 30.464 o
3 12 5 1.017 1.090 0.095 598.260 o
3 12 6 31.863 32.934 0.379 14.172 o
3 12 7 0.050 0.237 0.142 1357.530 o
3 12 8 36.153 35.209 0.474 12.005 o
3 12 9 157.444 156.331 2.654 1.029 o
3 12 10 127.763 124.724 2.180 1.492 o
4 0 0 6075.810 5985.030 98.044 0.001 o
4 0 2 187.125 190.355 2.227 0.836 o
4 0 4 971.303 963.385 12.889 0.037 o
4 0 6 218.182 206.182 2.417 0.670 o
4 0 8 1921.080 2062.770 23.931 0.009 o
4 0 10 8101.680 6980.160 114.251 0.001 o
4 0 12 754.919 744.456 9.999 0.060 o
4 0 14 554.728 557.749 6.492 0.112 o
4 0 16 50.343 50.420 0.758 7.084 o
4 0 18 917.968 893.252 11.989 0.041 o
4 0 20 1574.600 1568.050 36.394 0.010 o
4 0 22 827.589 851.077 14.027 0.044 o
4 0 24 3.554 3.365 0.190 167.642 o
4 0 26 270.567 258.119 6.113 0.328 o
4 0 28 1142.170 1155.780 26.916 0.019 o
4 1 1 1739.220 1830.100 14.974 0.013 o
4 1 2 56.408 54.543 0.521 6.553 o
4 1 3 82.688 80.369 0.711 3.628 o
4 1 4 73.110 75.109 0.806 4.162 o
4 1 5 690.984 711.285 6.255 0.076 o
4 1 6 213.495 215.139 2.085 0.690 o
4 1 7 98.969 99.703 1.090 2.568 o
4 1 8 1732.890 1722.060 16.301 0.013 o
4 1 9 1169.570 1181.370 12.273 0.027 o
4 1 10 3939.490 3780.570 50.610 0.002 o
4 1 11 45.310 45.018 0.521 8.746 o
4 1 12 867.318 899.412 7.914 0.049 o
4 1 13 1926.940 1949.990 18.481 0.010 o
4 1 14 83.750 83.828 0.853 3.430 o
4 1 15 237.544 234.757 2.464 0.569 o
4 1 16 26.477 29.807 0.474 16.538 o
4 1 17 87.936 85.439 0.853 3.238 o
4 1 18 1657.890 1670.880 15.827 0.014 o
4 1 19 1349.820 1390.820 13.174 0.020 o
4 1 20 789.416 791.369 8.245 0.058 o
4 1 21 197.083 194.383 1.895 0.809 o
4 1 22 50.909 52.316 0.616 7.186 o
4 1 23 143.354 144.911 1.753 1.335 o
4 1 24 0.047 0.379 0.142 1254.520 o
4 1 25 1.599 1.990 0.190 293.031 o
4 1 26 90.969 90.794 1.137 2.893 o
4 1 27 86.153 84.823 1.090 3.176 o
4 1 28 45.969 45.824 0.900 7.553 o
4 1 29 107.882 110.176 1.943 1.918 o
4 2 0 1409.650 1420.670 19.002 0.017 o
4 2 1 2937.090 2966.920 28.053 0.004 o
4 2 2 2273.610 2380.740 20.850 0.007 o
4 2 3 896.529 882.353 7.724 0.048 o
4 2 4 2131.490 2166.080 20.519 0.008 o
4 2 5 101.389 97.097 0.948 2.595 o
4 2 6 1426.040 1437.730 13.600 0.019 o
4 2 7 0.338 0.806 0.095 1082.560 o
4 2 8 167.582 168.557 1.990 1.024 o
4 2 9 936.067 968.598 11.231 0.040 o
4 2 11 6.103 7.061 0.142 99.315 o
4 2 12 152.950 149.649 1.801 1.222 o
4 2 13 1135.100 1171.890 11.136 0.029 o
4 2 14 1936.260 1956.620 20.282 0.010 o
4 2 15 129.857 129.889 1.279 1.661 o
4 2 16 1350.750 1373.760 15.970 0.020 o
4 2 17 52.958 52.884 0.569 6.980 o
4 2 18 33.307 36.204 0.474 12.702 o
4 2 19 1930.300 1923.930 19.997 0.010 o
4 2 20 25.672 24.926 0.332 19.355 o
4 2 21 208.417 203.813 1.990 0.736 o
4 2 22 28.598 26.632 0.379 16.938 o
4 2 23 72.537 68.617 0.900 4.288 o
4 2 24 154.225 153.251 1.422 1.250 o
4 2 25 81.395 82.549 1.043 3.427 o
4 2 26 293.165 285.604 3.365 0.381 o
4 2 27 0.495 0.663 0.142 753.272 o
4 2 28 9.867 10.141 0.284 56.033 o
4 2 29 19.170 19.429 0.663 21.366 o
4 3 1 621.583 624.092 5.118 0.097 o
4 3 2 1641.190 1675.620 13.742 0.014 o
4 3 4 142.486 139.319 1.374 1.437 o
4 3 5 1761.700 1801.670 17.059 0.012 o
4 3 6 918.463 934.005 9.714 0.043 o
4 3 7 148.853 152.682 1.469 1.294 o
4 3 8 111.743 114.298 1.232 2.079 o
4 3 9 701.332 702.755 6.682 0.075 o
4 3 10 47.430 45.634 0.474 8.439 o
4 3 11 18.673 19.666 0.284 27.920 o
4 3 12 1178.190 1151.510 10.947 0.028 o
4 3 13 352.005 346.354 3.317 0.281 o
4 3 14 186.750 182.489 1.943 0.882 o
4 3 15 109.815 113.398 1.374 2.077 o
4 3 16 191.809 198.032 1.943 0.821 o
4 3 17 12.438 13.363 0.237 44.896 o
4 3 18 412.867 423.075 4.075 0.202 o
4 3 19 483.768 479.560 5.023 0.151 o
4 3 20 931.416 950.117 9.904 0.042 o
4 3 21 786.318 779.996 6.871 0.061 o
4 3 22 25.601 26.632 0.379 18.538 o
4 3 23 0.122 0.663 0.095 1502.940 o
4 3 24 272.009 255.892 2.275 0.473 o
4 3 25 97.302 98.897 0.995 2.662 o
4 3 26 23.562 24.452 0.332 20.904 o
4 3 27 0.915 1.185 0.142 513.564 o
4 4 0 1401.170 1440.580 19.287 0.017 o
4 4 1 150.949 149.886 1.469 1.288 o
4 4 2 919.404 939.692 8.909 0.044 o
4 4 3 31.702 31.513 0.426 14.274 o
4 4 4 46.221 43.502 0.426 8.922 o
4 4 5 3363.470 3575.380 33.882 0.003 o
4 4 6 70.624 68.380 0.663 4.623 o
4 4 7 571.209 564.858 6.587 0.107 o
4 4 8 401.839 385.923 4.028 0.219 o
4 4 9 170.974 173.059 1.848 1.005 o
4 4 10 43.128 42.696 0.474 9.473 o
4 4 11 596.869 595.659 5.686 0.102 o
4 4 12 24.641 26.632 0.332 19.466 o
4 4 13 1331.610 1328.270 13.837 0.021 o
4 4 14 454.001 442.503 4.644 0.172 o
4 4 15 14.368 16.586 0.237 37.168 o
4 4 16 48.729 50.941 0.569 7.656 o
4 4 17 38.175 38.099 0.521 10.915 o
4 4 18 248.669 254.375 2.701 0.508 o
4 4 19 20.682 20.234 0.284 25.497 o
4 4 20 18.741 19.429 0.284 27.977 o
4 4 21 469.478 461.079 4.834 0.161 o
4 4 22 21.728 23.172 0.332 22.767 o
4 4 23 270.248 260.773 2.796 0.455 o
4 4 24 61.167 58.855 0.711 5.630 o
4 4 25 263.027 259.304 2.512 0.480 o
4 4 26 19.834 20.471 0.332 25.658 o
4 4 27 1.198 1.516 0.142 423.585 o
4 4 28 2.963 3.365 0.237 167.538 o
4 5 1 249.190 248.784 2.417 0.525 o
4 5 2 122.936 117.142 0.995 1.918 o
4 5 3 1205.040 1232.070 10.141 0.026 o
4 5 4 48.554 47.008 0.426 8.233 o
4 5 5 1170.010 1162.410 10.188 0.028 o
4 5 6 1037.920 1042.520 8.577 0.036 o
4 5 7 848.911 821.697 6.776 0.054 o
4 5 8 15.012 14.974 0.190 38.313 o
4 5 9 124.866 124.344 1.232 1.779 o
4 5 10 5.951 5.734 0.142 108.773 o
4 5 11 24.840 23.457 0.332 20.367 o
4 5 12 248.774 249.731 2.654 0.515 o
4 5 13 1710.680 1765.180 16.728 0.013 o
4 5 14 509.159 519.840 6.113 0.130 o
4 5 15 476.719 491.881 4.691 0.153 o
4 5 16 0.104 -0.142 0.237 580.683 o
4 5 17 47.701 46.487 0.521 8.232 o
4 5 18 28.917 28.101 0.332 16.695 o
4 5 19 207.921 204.713 1.990 0.736 o
4 5 20 83.451 83.402 0.948 3.393 o
4 5 21 12.172 12.795 0.237 46.347 o
4 5 22 111.245 111.171 1.137 2.148 o
4 5 23 193.207 190.023 2.038 0.825 o
4 5 24 541.190 530.265 5.070 0.125 o
4 5 25 26.219 26.253 0.426 17.931 o
4 5 26 0.086 0.190 0.142 1337.080 o
4 5 27 0.772 0.948 0.190 462.018 o
4 6 0 358.361 351.472 4.123 0.261 o
4 6 1 434.718 438.238 3.649 0.190 o
4 6 2 413.375 404.262 3.886 0.208 o
4 6 3 780.707 784.735 7.487 0.061 o
4 6 4 28.141 29.380 0.284 17.004 o
4 6 5 910.058 914.103 7.535 0.046 o
4 6 6 624.109 633.095 5.213 0.095 o
4 6 7 632.736 641.625 5.639 0.092 o
4 6 8 8.711 8.909 0.142 71.364 o
4 6 9 0.009 0.332 0.047 4530.430 o
4 6 10 169.568 167.183 1.516 1.068 o
4 6 11 258.723 246.604 2.369 0.508 o
4 6 12 611.651 594.238 6.208 0.098 o
4 6 14 1251.850 1275.670 14.832 0.023 o
4 6 15 279.281 284.798 2.748 0.420 o
4 6 16 2.653 2.559 0.142 236.280 o
4 6 17 710.761 697.542 7.298 0.073 o
4 6 18 14.840 16.064 0.237 36.779 o
4 6 20 0.189 0.426 0.095 1614.410 o
4 6 21 2.532 2.038 0.142 258.753 o
4 6 22 12.177 13.174 0.190 47.092 o
4 6 23 0.005 0.237 0.095 2697.380 o
4 6 24 1.361 1.185 0.142 424.055 o
4 6 25 306.070 290.532 4.881 0.318 o
4 7 1 14.708 13.079 0.190 40.919 o
4 7 2 1057.970 1073.800 9.430 0.034 o
4 7 3 2.037 2.512 0.095 303.769 o
4 7 4 474.706 469.893 4.170 0.161 o
4 7 5 878.027 876.667 8.340 0.048 o
4 7 6 853.694 875.245 8.340 0.050 o
4 7 7 47.459 44.307 0.474 8.544 o
4 7 8 479.995 472.120 4.502 0.157 o
4 7 9 0.036 0.332 0.047 4085.260 o
4 7 10 3.788 3.886 0.095 176.168 o
4 7 11 0.142 0.284 0.095 1947.450 o
4 7 12 18.564 18.529 0.237 29.312 o
4 7 13 224.189 220.351 2.132 0.644 o
4 7 14 386.496 379.289 3.365 0.239 o
4 7 15 251.918 260.678 3.080 0.480 o
4 7 16 64.038 59.755 0.711 5.355 o
4 7 17 38.318 39.474 0.474 10.876 o
4 7 18 48.262 48.477 0.521 7.993 o
4 7 19 1.458 1.611 0.095 430.837 o
4 7 20 0.000 0.332 0.095 2448.060 o
4 7 21 28.794 30.754 0.379 15.873 o
4 7 22 40.226 39.474 0.569 10.124 o
4 7 23 15.459 16.491 0.379 32.405 o
4 7 24 466.442 455.724 6.208 0.152 o
4 8 0 18.370 18.860 0.426 26.507 o
4 8 1 400.286 394.737 3.270 0.226 o
4 8 2 174.373 166.898 1.516 1.037 o
4 8 3 1207.090 1254.340 13.031 0.025 o
4 8 4 47.468 45.397 0.569 8.252 o
4 8 5 594.859 596.133 6.255 0.100 o
4 8 6 531.673 525.052 5.023 0.128 o
4 8 7 448.397 434.590 3.838 0.183 o
4 8 8 476.347 479.086 4.265 0.158 o
4 8 9 224.790 217.603 1.848 0.660 o
4 8 10 2.916 3.317 0.095 220.705 o
4 8 11 289.972 287.736 2.559 0.405 o
4 8 12 0.072 0.237 0.095 2326.470 o
4 8 13 1.067 1.327 0.095 547.570 o
4 8 14 146.485 143.821 1.327 1.380 o
4 8 15 393.337 363.366 4.928 0.220 o
4 8 16 173.648 167.799 1.801 1.010 o
4 8 17 28.364 26.869 0.332 17.282 o
4 8 18 0.149 0.142 0.142 1277.640 o
4 8 19 167.219 166.472 1.801 1.055 o
4 8 20 22.499 23.504 0.332 22.031 o
4 8 21 303.033 300.389 3.175 0.362 o
4 8 22 1.759 2.132 0.190 275.427 o
4 9 1 4.255 4.170 0.142 151.120 o
4 9 2 1357.680 1406.930 13.363 0.020 o
4 9 3 1177.640 1204.590 10.615 0.027 o
4 9 4 22.064 22.272 0.284 23.311 o
4 9 5 148.354 147.185 1.279 1.351 o
4 9 6 31.444 33.029 0.332 14.515 o
4 9 7 488.236 483.351 4.644 0.151 o
4 9 8 716.952 717.445 6.350 0.073 o
4 9 9 0.037 0.095 0.095 2977.250 o
4 9 10 2.003 2.369 0.142 284.293 o
4 9 11 79.550 77.526 0.758 3.809 o
4 9 12 12.705 12.652 0.190 46.352 o
4 9 13 15.650 15.543 0.237 35.800 o
4 9 14 78.605 74.683 0.758 3.924 o
4 9 15 6.930 6.303 0.190 90.820 o
4 9 16 24.767 22.983 0.284 20.943 o
4 9 17 217.121 210.258 2.038 0.689 o
4 9 18 192.572 193.388 2.085 0.816 o
4 9 20 18.383 18.149 0.474 25.995 o
4 10 0 696.524 685.222 8.008 0.073 o
4 10 1 136.368 132.685 1.137 1.585 o
4 10 2 12.091 12.984 0.237 46.309 o
4 10 3 7.803 8.056 0.190 77.222 o
4 10 4 540.862 536.425 4.454 0.127 o
4 10 5 304.485 295.223 2.654 0.376 o
4 10 6 32.639 34.403 0.379 13.625 o
4 10 7 3.626 4.691 0.142 160.146 o
4 10 8 0.437 0.616 0.095 1077.740 o
4 10 9 390.044 381.421 3.649 0.233 o
4 10 10 101.714 99.229 0.948 2.559 o
4 10 11 0.136 0.379 0.095 1816.200 o
4 10 12 372.848 364.456 3.507 0.253 o
4 10 13 25.166 24.926 0.332 19.673 o
4 10 14 4.068 4.691 0.142 149.440 o
4 10 15 78.409 81.080 1.185 3.464 o
4 10 16 4.288 4.786 0.190 134.751 o
4 11 1 164.055 168.983 1.422 1.110 o
4 11 2 20.814 22.082 0.284 24.495 o
4 11 3 170.323 175.997 1.516 1.034 o
4 11 4 612.816 614.140 5.070 0.099 o
4 11 5 0.027 0.190 0.095 2708.870 o
4 11 6 84.555 83.970 0.758 3.447 o
4 11 7 3.153 3.791 0.142 187.878 o
4 11 8 113.879 115.815 1.185 2.040 o
4 11 9 1.342 1.469 0.142 404.469 o
4 11 10 185.438 184.906 2.227 0.856 o
4 11 11 47.440 50.610 0.663 7.659 o
4 11 12 172.027 167.277 2.843 0.893 o
4 11 13 97.150 96.196 1.706 2.349 o
4 12 0 252.541 257.598 3.554 0.461 o
4 12 1 94.577 95.486 1.185 2.697 o
4 12 2 189.908 185.427 1.990 0.855 o
4 12 3 140.196 146.095 1.801 1.350 o
4 12 4 43.026 46.582 0.663 8.630 o
4 12 5 0.321 0.569 0.190 631.276 o
4 12 6 46.170 49.757 0.948 7.147 o
4 12 7 95.461 97.855 1.753 2.341 o
5 0 2 155.488 153.819 1.801 1.185 o
5 0 4 3856.750 4273.870 49.520 0.002 o
5 0 6 15.019 14.643 0.332 35.663 o
5 0 8 267.598 258.498 3.033 0.454 o
5 0 10 574.755 572.913 6.682 0.105 o
5 0 12 1657.840 1705.000 19.761 0.013 o
5 0 14 392.222 383.222 5.165 0.212 o
5 0 16 358.456 346.686 4.075 0.263 o
5 0 18 30.833 30.897 0.900 11.607 o
5 0 20 974.990 985.184 13.221 0.036 o
5 0 22 288.282 288.779 6.871 0.275 o
5 0 24 1.945 3.412 0.284 174.797 o
5 0 26 181.856 178.745 3.033 0.801 o
5 1 0 205.225 216.845 2.559 0.686 o
5 1 1 718.684 734.031 6.966 0.070 o
5 1 2 145.942 151.450 1.469 1.327 o
5 1 3 31.175 29.617 0.332 15.320 o
5 1 4 1084.840 1134.450 10.757 0.031 o
5 1 5 145.584 145.479 1.422 1.366 o
5 1 6 446.865 458.331 4.786 0.171 o
5 1 7 226.228 213.859 3.554 0.562 o
5 1 8 31.114 32.602 0.332 14.730 o
5 1 9 58.800 57.481 0.569 6.091 o
5 1 10 867.880 880.931 8.340 0.049 o
5 1 11 41.820 42.317 0.474 9.774 o
5 1 12 671.162 650.629 6.208 0.083 o
5 1 13 14.970 16.064 0.190 37.344 o
5 1 14 539.625 553.011 6.445 0.116 o
5 1 15 83.070 81.175 0.995 3.421 o
5 1 16 5689.140 5714.920 66.200 0.001 o
5 1 17 62.160 64.352 0.663 5.376 o
5 1 18 8.799 9.667 0.142 68.711 o
5 1 19 46.005 45.729 0.521 8.567 o
5 1 20 138.686 136.997 1.374 1.491 o
5 1 21 10.842 11.515 0.190 53.921 o
5 1 22 27.379 28.764 0.616 15.239 o
5 1 23 49.837 49.141 0.569 7.627 o
5 1 24 1.880 2.275 0.190 262.326 o
5 1 25 7.753 9.004 0.237 71.353 o
5 1 26 83.705 79.326 1.137 3.332 o
5 1 27 12.587 13.174 0.379 40.184 o
5 2 1 2142.840 2240.950 18.339 0.008 o
5 2 2 174.645 173.390 1.659 1.001 o
5 2 3 0.043 0.332 0.047 3979.450 o
5 2 4 1664.490 1741.010 18.055 0.013 o
5 2 5 491.378 492.829 4.691 0.148 o
5 2 6 2.465 3.033 0.095 252.964 o
5 2 7 59.437 62.836 0.806 5.479 o
5 2 8 24.101 25.210 0.379 19.881 o
5 2 9 2.863 2.938 0.095 232.918 o
5 2 10 159.757 153.346 1.516 1.192 o
5 2 11 1.486 1.327 0.095 451.536 o
5 2 12 0.244 0.569 0.095 1365.090 o
5 2 13 750.391 744.930 7.772 0.065 o
5 2 14 14.303 16.728 0.237 37.157 o
5 2 15 113.217 114.061 1.137 2.082 o
5 2 16 0.930 2.322 0.142 402.294 o
5 2 17 292.789 293.707 3.459 0.373 o
5 2 18 221.779 217.319 2.322 0.646 o
5 2 19 15.262 15.259 0.237 36.745 o
5 2 20 1.127 1.374 0.095 525.202 o
5 2 21 42.999 43.028 0.474 9.466 o
5 2 22 0.613 0.758 0.142 677.103 o
5 2 23 188.412 188.223 1.848 0.867 o
5 2 24 36.630 35.351 0.426 12.028 o
5 2 25 74.999 73.545 0.853 4.065 o
5 2 26 30.905 31.655 0.663 13.120 o
5 2 27 5.333 5.923 0.284 96.155 o
5 3 0 36.271 34.498 0.521 11.877 o
5 3 1 1028.810 1056.740 9.288 0.035 o
5 3 2 826.027 831.175 7.866 0.054 o
5 3 3 18.817 18.149 0.190 29.744 o
5 3 4 489.267 489.986 4.644 0.149 o
5 3 5 3.111 2.843 0.095 222.738 o
5 3 6 156.400 159.364 1.564 1.189 o
5 3 7 1039.200 1048.210 10.899 0.034 o
5 3 8 16.349 15.780 0.237 34.424 o
5 3 9 136.701 139.651 1.659 1.445 o
5 3 10 295.219 296.740 2.843 0.383 o
5 3 11 507.875 500.411 4.786 0.140 o
5 3 12 69.000 69.659 0.900 4.462 o
5 3 13 214.143 213.338 2.559 0.662 o
5 3 14 163.623 154.435 1.659 1.140 o
5 3 15 577.050 580.022 5.544 0.108 o
5 3 16 1.842 1.753 0.095 363.921 o
5 3 17 22.205 22.604 0.284 23.055 o
5 3 18 537.743 530.739 5.070 0.126 o
5 3 19 608.374 603.241 5.781 0.099 o
5 3 20 211.818 210.637 2.038 0.707 o
5 3 21 13.919 14.216 0.284 39.287 o
5 3 22 83.929 83.734 0.853 3.425 o
5 3 23 43.787 43.928 0.616 8.861 o
5 3 24 1.828 2.275 0.142 302.465 o
5 3 25 45.592 45.776 0.521 8.633 o
5 3 26 16.622 16.491 0.332 31.763 o
5 3 27 22.592 22.414 0.758 17.190 o
5 4 1 31.714 33.692 0.426 13.870 o
5 4 2 724.090 721.710 8.388 0.067 o
5 4 3 509.744 522.209 4.976 0.135 o
5 4 4 244.441 237.600 2.275 0.556 o
5 4 5 1184.280 1214.060 10.662 0.027 o
5 4 6 39.815 39.758 0.474 10.489 o
5 4 7 117.946 111.976 1.232 1.989 o
5 4 8 69.118 70.086 0.711 4.624 o
5 4 9 430.947 432.220 4.123 0.189 o
5 4 10 43.944 45.681 0.711 8.417 o
5 4 11 141.790 143.442 1.422 1.415 o
5 4 12 35.547 34.545 0.426 12.466 o
5 4 13 1.609 2.038 0.095 375.609 o
5 4 14 1.600 1.659 0.095 403.978 o
5 4 15 141.908 136.428 1.469 1.442 o
5 4 16 298.776 296.455 3.128 0.372 o
5 4 17 592.695 582.391 5.544 0.105 o
5 4 18 231.504 222.626 2.180 0.616 o
5 4 19 62.743 66.248 0.758 5.149 o
5 4 20 46.464 43.833 0.616 8.422 o
5 4 21 43.266 41.796 0.521 9.412 o
5 4 22 65.897 64.257 0.758 4.991 o
5 4 23 22.248 22.888 0.332 22.466 o
5 4 24 0.139 0.190 0.095 2131.780 o
5 4 25 65.865 65.963 0.853 4.828 o
5 4 26 87.524 88.046 1.279 2.955 o
5 5 0 3166.930 3227.080 43.217 0.003 o
5 5 1 206.669 207.651 1.848 0.744 o
5 5 2 352.415 351.046 2.891 0.284 o
5 5 3 479.389 482.404 3.981 0.158 o
5 5 4 9.731 9.809 0.190 61.785 o
5 5 5 27.680 27.864 0.332 17.379 o
5 5 6 312.507 316.500 2.796 0.348 o
5 5 7 5.903 7.250 0.190 96.045 o
5 5 8 96.997 98.803 1.090 2.631 o
5 5 9 321.260 318.017 3.080 0.331 o
5 5 10 202.852 198.743 1.943 0.771 o
5 5 11 317.297 311.714 3.317 0.334 o
5 5 12 11.350 10.710 0.190 53.550 o
5 5 13 596.112 589.973 6.160 0.101 o
5 5 14 247.237 243.950 2.606 0.527 o
5 5 15 714.876 729.292 7.629 0.070 o
5 5 16 58.886 58.002 0.616 5.998 o
5 5 17 76.431 80.322 0.806 3.860 o
5 5 18 18.228 18.529 0.237 29.735 o
5 5 19 204.629 204.524 2.464 0.716 o
5 5 20 2.208 2.369 0.142 269.309 o
5 5 21 37.528 39.711 0.474 11.041 o
5 5 22 34.088 34.072 0.379 13.187 o
5 5 23 123.736 120.317 1.185 1.838 o
5 5 24 6.127 7.013 0.332 78.882 o
5 5 25 38.850 39.000 0.806 9.535 o
5 6 1 511.114 508.940 4.502 0.140 o
5 6 2 1432.340 1466.640 13.884 0.018 o
5 6 3 132.184 128.941 1.279 1.636 o
5 6 4 16.639 15.780 0.190 34.646 o
5 6 5 519.806 532.634 4.407 0.134 o
5 6 6 42.936 46.013 0.474 9.193 o
5 6 7 79.587 80.511 0.995 3.577 o
5 6 8 3.610 3.554 0.142 176.704 o
5 6 9 22.611 22.082 0.332 22.497 o
5 6 10 305.878 300.294 3.175 0.358 o
5 6 11 8.513 8.814 0.237 67.687 o
5 6 12 957.267 966.703 9.193 0.041 o
5 6 13 3.791 3.128 0.142 177.721 o
5 6 14 145.825 141.783 1.422 1.382 o
5 6 15 73.983 71.034 0.758 4.265 o
5 6 16 84.589 89.041 0.995 3.215 o
5 6 17 65.028 64.589 0.853 4.931 o
5 6 18 23.133 22.841 0.332 21.801 o
5 6 19 10.371 9.857 0.190 58.914 o
5 6 20 702.538 693.751 7.250 0.074 o
5 6 21 9.541 8.956 0.190 64.683 o
5 6 22 1.859 1.943 0.142 314.577 o
5 6 23 11.410 11.278 0.284 49.019 o
5 6 24 12.028 12.415 0.332 44.011 o
5 7 0 6415.120 6354.650 103.968 0.001 o
5 7 1 1516.570 1553.830 12.747 0.017 o
5 7 2 516.153 506.097 4.170 0.140 o
5 7 3 388.045 376.730 3.128 0.242 o
5 7 4 82.649 82.028 0.711 3.594 o
5 7 5 291.345 293.280 2.843 0.392 o
5 7 6 172.742 174.243 1.564 1.019 o
5 7 7 103.398 99.134 0.995 2.501 o
5 7 8 59.666 59.234 0.521 5.977 o
5 7 9 107.548 108.043 1.090 2.270 o
5 7 10 0.027 0.237 0.095 2562.140 o
5 7 11 130.845 126.856 1.801 1.547 o
5 7 12 163.088 161.828 1.611 1.122 o
5 7 13 56.003 56.486 0.616 6.362 o
5 7 14 57.277 53.358 0.569 6.460 o
5 7 15 109.595 108.422 1.090 2.223 o
5 7 16 708.844 700.859 6.682 0.074 o
5 7 17 101.812 99.940 0.995 2.530 o
5 7 18 340.431 330.100 3.886 0.289 o
5 7 19 112.471 109.228 1.090 2.157 o
5 7 20 248.524 238.785 2.843 0.520 o
5 7 21 115.731 117.805 1.469 1.907 o
5 8 1 29.963 29.522 0.284 16.088 o
5 8 2 109.455 109.654 1.043 2.228 o
5 8 3 23.931 25.020 0.332 20.453 o
5 8 4 600.280 594.238 5.260 0.103 o
5 8 5 224.686 221.678 1.848 0.654 o
5 8 6 135.181 133.822 1.137 1.593 o
5 8 7 69.403 66.484 0.663 4.765 o
5 8 8 96.522 97.997 0.853 2.752 o
5 8 9 243.736 245.751 2.180 0.551 o
5 8 10 0.220 0.474 0.047 2113.690 o
5 8 11 64.759 63.025 0.711 5.172 o
5 8 12 98.995 99.561 0.995 2.608 o
5 8 13 25.217 23.220 0.332 20.195 o
5 8 14 1.043 1.469 0.142 455.410 o
5 8 15 22.349 21.277 0.379 22.526 o
5 8 16 0.839 0.995 0.142 558.433 o
5 8 17 73.632 74.067 0.758 4.200 o
5 8 18 2.404 3.128 0.142 234.441 o
5 8 19 7.638 8.672 0.237 73.006 o
5 8 20 27.761 29.475 0.474 16.025 o
5 9 0 1219.880 1188.950 13.837 0.025 o
5 9 1 111.721 110.460 1.043 2.173 o
5 9 2 554.608 565.805 4.691 0.118 o
5 9 3 8.766 9.714 0.190 66.669 o
5 9 4 165.774 163.155 1.469 1.114 o
5 9 5 279.005 277.974 2.938 0.420 o
5 9 6 1.784 1.848 0.095 365.298 o
5 9 7 25.970 25.068 0.284 19.444 o
5 9 8 77.996 79.469 0.711 3.867 o
5 9 9 0.558 0.474 0.095 1028.140 o
5 9 10 139.009 132.779 1.137 1.552 o
5 9 11 30.149 30.660 0.379 15.305 o
5 9 12 10.096 9.809 0.190 60.175 o
5 9 13 24.083 22.367 0.332 21.276 o
5 9 14 189.827 188.839 1.848 0.859 o
5 9 15 3.043 3.270 0.142 201.717 o
5 9 16 512.976 503.728 5.307 0.135 o
5 9 17 254.769 251.200 2.985 0.487 o
5 9 18 163.183 159.364 2.748 0.973 o
5 10 1 46.249 45.065 0.521 8.582 o
5 10 2 7.547 8.624 0.190 77.035 o
5 10 3 112.732 111.218 1.137 2.118 o
5 10 4 45.415 44.497 0.474 8.879 o
5 10 5 233.655 231.630 1.943 0.607 o
5 10 6 53.047 53.311 0.521 7.016 o
5 10 7 0.008 0.237 0.095 2677.980 o
5 10 8 9.144 10.141 0.237 61.438 o
5 10 9 0.809 1.232 0.095 646.919 o
5 10 10 0.549 0.806 0.095 897.608 o
5 10 11 123.583 128.325 1.564 1.689 o
5 10 12 14.298 15.922 0.426 33.314 o
5 10 13 0.622 1.659 0.142 527.519 o
5 10 14 18.350 20.661 0.379 26.386 o
5 10 15 17.498 18.529 0.474 26.686 o
5 11 0 230.575 225.706 3.128 0.563 o
5 11 1 27.630 28.575 0.426 16.624 o
5 11 2 264.404 266.696 2.606 0.467 o
5 11 3 318.214 317.590 3.080 0.335 o
5 11 4 219.881 213.338 2.275 0.661 o
5 11 5 125.665 123.918 1.232 1.771 o
5 11 6 48.073 50.989 0.806 7.216 o
5 11 7 95.788 93.827 1.327 2.614 o
5 11 8 0.106 0.853 0.142 941.863 o
5 11 9 71.694 74.398 1.327 3.745 o
5 11 10 32.231 32.034 0.663 12.656 o
6 0 0 719.037 705.124 11.610 0.061 o
6 0 2 77.736 81.269 1.137 3.527 o
6 0 4 1454.050 1520.660 20.377 0.016 o
6 0 6 62.207 65.963 0.806 5.142 o
6 0 8 115.306 112.782 1.374 1.985 o
6 0 10 611.454 612.245 7.155 0.093 o
6 0 12 241.517 229.118 3.128 0.533 o
6 0 14 7977.850 8008.470 131.073 0.001 o
6 0 16 2315.240 2361.310 31.655 0.006 o
6 0 18 427.858 412.223 5.592 0.181 o
6 0 20 47.751 42.127 0.758 7.975 o
6 0 24 169.308 159.790 2.748 0.939 o
6 1 1 159.694 159.695 1.564 1.162 o
6 1 2 350.215 354.126 2.938 0.284 o
6 1 3 344.777 350.335 3.696 0.279 o
6 1 4 801.961 807.007 7.677 0.057 o
6 1 5 819.633 825.488 9.620 0.052 o
6 1 6 1.111 1.185 0.095 555.090 o
6 1 7 32.796 31.039 0.379 14.178 o
6 1 8 95.005 90.889 0.853 2.905 o
6 1 9 0.183 0.190 0.095 1968.120 o
6 1 10 174.061 173.390 1.706 1.000 o
6 1 11 555.046 536.425 5.592 0.118 o
6 1 12 0.905 0.758 0.095 706.008 o
6 1 13 39.642 40.184 0.426 10.617 o
6 1 14 192.182 193.577 1.895 0.833 o
6 1 15 441.860 425.017 4.454 0.183 o
6 1 16 359.923 366.920 3.507 0.262 o
6 1 17 994.780 1008.400 9.572 0.038 o
6 1 18 42.950 42.222 0.521 9.432 o
6 1 19 0.803 0.948 0.095 709.331 o
6 1 20 20.914 23.078 0.426 22.384 o
6 1 21 58.729 61.888 0.806 5.577 o
6 1 22 232.231 229.260 3.838 0.514 o
6 1 23 3.316 3.696 0.190 169.673 o
6 1 24 152.084 149.934 1.801 1.228 o
6 1 25 264.375 273.852 4.597 0.386 o
6 2 0 832.099 852.499 14.027 0.044 o
6 2 1 86.098 88.993 0.806 3.265 o
6 2 2 1570.130 1659.510 14.548 0.015 o
6 2 3 1.742 1.659 0.095 383.363 o
6 2 4 222.159 219.072 2.606 0.626 o
6 2 5 341.824 339.388 3.554 0.290 o
6 2 6 23.551 26.063 0.284 20.715 o
6 2 7 57.418 55.206 0.569 6.347 o
6 2 8 379.287 374.029 3.601 0.244 o
6 2 9 1031.160 1020.250 9.667 0.036 o
6 2 10 1994.150 2083.620 21.609 0.009 o
6 2 11 1768.420 1834.840 17.391 0.012 o
6 2 12 27.407 27.011 0.332 17.750 o
6 2 13 467.120 477.665 5.023 0.157 o
6 2 14 758.759 781.892 7.440 0.063 o
6 2 15 655.999 681.904 7.961 0.079 o
6 2 16 107.521 105.484 1.043 2.314 o
6 2 17 50.938 53.074 0.569 7.219 o
6 2 18 94.659 95.675 0.948 2.803 o
6 2 19 144.142 143.963 1.753 1.332 o
6 2 20 76.253 74.588 0.853 3.975 o
6 2 21 0.102 0.142 0.095 2411.080 o
6 2 22 317.010 317.306 3.080 0.336 o
6 2 23 4.085 4.170 0.142 155.159 o
6 2 24 38.815 38.810 0.616 10.332 o
6 2 25 251.952 252.859 4.265 0.434 o
6 3 1 1.621 1.516 0.095 411.703 o
6 3 2 50.692 51.937 0.474 7.481 o
6 3 3 5.820 5.213 0.095 118.316 o
6 3 4 42.998 40.469 0.474 9.722 o
6 3 5 593.381 628.831 8.530 0.089 o
6 3 6 902.142 913.155 9.525 0.045 o
6 3 7 53.558 54.211 0.616 6.754 o
6 3 8 1218.450 1244.390 12.937 0.025 o
6 3 9 74.544 74.683 0.948 3.979 o
6 3 10 1787.630 1842.900 19.145 0.012 o
6 3 11 312.715 315.932 3.744 0.327 o
6 3 12 57.463 57.718 0.663 6.085 o
6 3 13 7.979 8.861 0.142 76.056 o
6 3 14 1.236 1.327 0.095 504.407 o
6 3 15 100.290 99.893 1.090 2.532 o
6 3 16 32.323 33.692 0.379 13.864 o
6 3 17 705.173 708.441 6.729 0.074 o
6 3 18 241.529 236.416 2.512 0.554 o
6 3 19 0.052 -0.142 0.142 1580.820 o
6 3 20 39.261 39.900 0.474 10.601 o
6 3 21 71.274 69.991 0.900 4.320 o
6 3 22 170.068 165.145 1.611 1.062 o
6 3 23 35.826 37.673 0.426 11.926 o
6 3 24 184.188 184.290 2.559 0.831 o
6 3 25 197.848 186.517 4.502 0.588 o
6 4 0 24.056 24.168 0.379 20.250 o
6 4 1 1384.360 1420.670 12.463 0.020 o
6 4 2 0.137 0.142 0.095 2241.790 o
6 4 3 97.839 97.808 0.995 2.662 o
6 4 4 137.971 136.902 1.469 1.482 o
6 4 5 55.481 57.102 0.616 6.384 o
6 4 6 1815.810 1903.550 25.494 0.010 o
6 4 7 792.220 762.937 8.909 0.058 o
6 4 8 47.485 48.951 0.569 7.978 o
6 4 9 39.245 39.995 0.426 10.734 o
6 4 10 25.871 25.352 0.332 19.102 o
6 4 11 26.701 25.163 0.284 18.965 o
6 4 12 242.831 236.558 2.512 0.551 o
6 4 13 109.824 108.991 1.090 2.213 o
6 4 14 22.365 23.504 0.426 21.157 o
6 4 15 460.106 445.678 4.265 0.172 o
6 4 16 79.006 79.516 0.900 3.692 o
6 4 17 588.119 593.764 5.686 0.104 o
6 4 18 124.889 121.075 1.469 1.745 o
6 4 19 441.938 428.761 5.023 0.177 o
6 4 20 208.108 197.748 2.132 0.739 o
6 4 21 0.025 0.332 0.095 2323.670 o
6 4 22 17.188 18.007 0.237 31.473 o
6 4 23 111.975 107.996 1.564 2.018 o
6 4 24 50.934 53.927 0.711 6.904 o
6 5 1 510.285 510.836 5.971 0.131 o
6 5 2 513.392 504.202 5.260 0.136 o
6 5 3 69.498 68.333 0.853 4.520 o
6 5 4 71.597 69.138 0.711 4.499 o
6 5 5 202.913 204.240 1.848 0.766 o
6 5 6 787.650 775.258 7.392 0.061 o
6 5 7 126.476 119.369 1.185 1.803 o
6 5 8 158.648 152.966 1.516 1.202 o
6 5 9 5.945 5.165 0.142 112.550 o
6 5 10 51.191 51.178 0.616 7.222 o
6 5 11 40.418 40.895 0.521 10.084 o
6 5 12 4.286 4.786 0.142 143.624 o
6 5 13 226.787 221.726 2.654 0.606 o
6 5 14 35.916 36.014 0.426 12.138 o
6 5 15 225.550 213.622 2.085 0.653 o
6 5 16 198.213 189.028 2.038 0.805 o
6 5 17 160.976 170.263 1.848 1.079 o
6 5 18 0.284 0.332 0.095 1511.170 o
6 5 19 11.211 12.368 0.237 49.726 o
6 5 20 0.899 0.948 0.095 667.467 o
6 5 21 20.204 21.514 0.284 25.339 o
6 5 22 6.246 7.250 0.190 92.741 o
6 6 0 39.686 38.573 0.758 9.614 o
6 6 1 1087.670 1086.120 12.652 0.030 o
6 6 2 947.045 968.598 10.094 0.040 o
6 6 3 297.868 296.977 3.128 0.372 o
6 6 4 25.061 26.253 0.332 19.323 o
6 6 5 289.030 291.669 2.843 0.396 o
6 6 6 106.586 104.442 1.137 2.314 o
6 6 7 45.280 43.265 0.569 8.787 o
6 6 8 28.149 27.437 0.379 16.961 o
6 6 9 492.568 480.982 5.023 0.147 o
6 6 10 249.683 245.988 2.369 0.529 o
6 6 11 30.172 31.039 0.426 14.963 o
6 6 12 1.369 1.753 0.095 433.926 o
6 6 13 325.868 317.543 3.744 0.312 o
6 6 14 0.947 1.232 0.142 500.479 o
6 6 15 15.803 15.448 0.237 35.618 o
6 6 16 5.581 5.781 0.142 113.296 o
6 6 17 62.915 63.404 0.758 5.243 o
6 6 18 565.548 555.380 5.829 0.113 o
6 6 19 50.781 50.562 0.569 7.402 o
6 6 20 1.104 1.374 0.142 452.755 o
6 6 21 174.046 170.026 2.891 0.871 o
6 6 22 54.645 54.116 1.043 5.841 o
6 7 1 118.046 120.127 1.043 1.965 o
6 7 2 51.842 52.553 0.474 7.287 o
6 7 3 204.872 205.756 1.990 0.746 o
6 7 4 11.103 12.368 0.190 51.575 o
6 7 5 24.107 24.073 0.284 21.025 o
6 7 6 89.105 85.913 0.853 3.187 o
6 7 7 94.427 94.633 0.948 2.825 o
6 7 8 285.502 277.927 2.701 0.416 o
6 7 9 97.507 94.017 0.948 2.744 o
6 7 10 28.166 29.096 0.332 16.820 o
6 7 11 404.789 397.391 4.170 0.213 o
6 7 12 80.301 78.142 0.806 3.729 o
6 7 13 158.379 152.350 1.516 1.207 o
6 7 14 25.958 27.390 0.379 18.123 o
6 7 15 61.819 55.396 0.758 5.658 o
6 7 16 145.140 142.257 1.422 1.387 o
6 7 17 48.001 48.240 0.569 7.954 o
6 7 18 153.751 150.171 1.611 1.242 o
6 7 19 6.543 6.587 0.190 93.071 o
6 7 20 36.331 38.289 0.758 10.322 o
6 7 21 12.335 14.121 0.379 39.733 o
6 8 0 210.230 210.353 2.512 0.683 o
6 8 1 0.333 0.474 0.095 1298.380 o
6 8 2 1684.270 1725.370 16.349 0.013 o
6 8 3 417.490 410.564 3.412 0.209 o
6 8 4 403.446 399.476 3.317 0.221 o
6 8 5 782.521 771.940 6.824 0.062 o
6 8 6 103.189 101.219 1.043 2.463 o
6 8 7 35.300 34.261 0.426 12.584 o
6 8 8 126.003 119.795 1.327 1.774 o
6 8 9 99.182 96.244 0.995 2.647 o
6 8 10 21.298 21.988 0.332 23.619 o
6 8 11 172.051 168.794 2.038 0.990 o
6 8 12 1.129 1.422 0.142 443.790 o
6 8 13 13.896 14.690 0.237 39.971 o
6 8 14 52.830 52.600 0.569 7.012 o
6 8 15 62.434 64.684 0.711 5.287 o
6 8 16 46.815 48.572 0.758 7.654 o
6 8 17 274.541 271.198 3.744 0.406 o
6 8 18 218.147 207.415 2.891 0.637 o
6 9 1 365.527 359.670 3.222 0.265 o
6 9 2 16.192 16.064 0.190 35.158 o
6 9 3 0.002 0.569 0.095 1937.690 o
6 9 4 0.788 0.995 0.095 705.186 o
6 9 5 352.288 347.255 3.317 0.280 o
6 9 6 220.574 224.379 2.038 0.654 o
6 9 7 4.013 4.360 0.095 162.819 o
6 9 8 8.599 8.577 0.237 67.857 o
6 9 9 6.725 6.919 0.190 89.903 o
6 9 10 37.118 38.810 0.426 11.418 o
6 9 11 218.726 215.897 2.132 0.669 o
6 9 12 2.077 2.180 0.142 285.880 o
6 9 13 86.839 89.373 0.995 3.130 o
6 9 14 61.164 65.395 0.758 5.302 o
6 9 15 0.079 0.474 0.190 754.894 o
6 9 16 12.614 11.752 0.379 41.633 o
6 10 0 361.794 355.784 4.217 0.255 o
6 10 1 9.959 10.567 0.190 59.148 o
6 10 2 140.906 138.892 1.374 1.456 o
6 10 3 19.231 20.519 0.237 27.361 o
6 10 4 96.181 94.964 0.900 2.788 o
6 10 5 12.031 12.510 0.190 48.465 o
6 10 6 54.558 56.107 0.663 6.462 o
6 10 7 0.092 0.379 0.142 1194.170 o
6 10 8 190.331 185.616 2.559 0.801 o
6 10 9 144.621 147.327 1.801 1.303 o
6 10 10 60.430 60.845 0.900 5.342 o
6 10 11 33.267 34.214 0.569 12.560 o
6 10 12 80.569 81.412 1.469 3.142 o
6 11 1 111.451 108.707 1.943 1.875 o
6 11 3 184.309 181.825 4.407 0.637 o
6 11 4 10.914 10.994 0.332 48.860 o
6 11 5 11.870 12.321 0.379 42.658 o
7 0 2 13.725 14.311 0.284 39.584 o
7 0 4 20.286 19.476 0.379 25.072 o
7 0 6 25.016 24.120 0.332 20.030 o
7 0 8 2513.410 2641.850 30.660 0.006 o
7 0 10 56.512 57.528 0.711 6.116 o
7 0 12 880.880 915.524 10.662 0.044 o
7 0 14 141.729 145.005 2.464 1.208 o
7 0 16 6.476 6.634 0.237 88.618 o
7 0 18 35.018 35.493 0.711 11.173 o
7 0 20 763.984 744.456 17.344 0.044 o
7 0 22 520.157 518.418 8.577 0.112 o
7 1 0 372.774 370.048 5.023 0.229 o
7 1 1 16.365 16.870 0.190 34.202 o
7 1 2 1.654 1.895 0.095 379.205 o
7 1 3 111.537 106.716 1.279 2.139 o
7 1 4 123.629 120.317 1.185 1.839 o
7 1 5 311.002 311.146 2.985 0.349 o
7 1 6 8.645 8.340 0.142 73.471 o
7 1 7 337.121 315.979 3.317 0.310 o
7 1 8 2.044 1.990 0.142 296.197 o
7 1 9 373.319 368.105 3.886 0.246 o
7 1 10 569.057 560.119 5.876 0.111 o
7 1 11 371.789 368.484 3.554 0.252 o
7 1 12 2732.290 2967.400 30.754 0.005 o
7 1 13 671.679 681.904 7.108 0.079 o
7 1 14 379.254 364.267 3.507 0.248 o
7 1 15 38.475 40.421 0.426 10.869 o
7 1 16 403.099 398.433 3.838 0.217 o
7 1 17 93.086 95.391 0.948 2.854 o
7 1 18 29.983 30.186 0.332 15.714 o
7 1 19 500.244 498.041 6.729 0.131 o
7 1 20 213.568 209.831 3.554 0.599 o
7 1 21 85.241 86.245 1.090 3.183 o
7 1 22 66.095 67.622 0.853 4.757 o
7 1 23 37.156 37.199 0.758 10.262 o
7 2 1 15.587 15.638 0.237 35.828 o
7 2 2 1.192 1.659 0.095 477.304 o
7 2 3 1.505 1.564 0.095 426.890 o
7 2 4 95.195 93.164 1.043 2.781 o
7 2 5 484.475 486.668 5.070 0.149 o
7 2 6 1.552 1.706 0.095 407.630 o
7 2 7 396.444 401.561 4.217 0.216 o
7 2 8 645.362 665.319 6.919 0.084 o
7 2 9 145.379 146.143 1.564 1.342 o
7 2 10 98.489 96.576 0.948 2.680 o
7 2 11 125.603 121.738 1.185 1.798 o
7 2 12 215.609 215.328 2.275 0.672 o
7 2 13 17.105 17.533 0.237 31.927 o
7 2 14 76.758 77.384 0.806 3.916 o
7 2 15 0.653 0.663 0.095 874.095 o
7 2 16 18.624 18.339 0.237 29.356 o
7 2 17 2.770 2.843 0.095 240.545 o
7 2 18 4.752 5.402 0.142 128.886 o
7 2 19 42.709 44.449 0.474 9.384 o
7 2 20 193.570 187.085 1.848 0.845 o
7 2 21 2.579 2.796 0.095 253.230 o
7 2 22 127.442 135.291 2.322 1.403 o
7 2 23 170.181 164.861 2.796 0.915 o
7 3 0 3.554 4.028 0.142 171.249 o
7 3 1 761.152 778.575 6.871 0.064 o
7 3 2 25.777 26.158 0.237 19.493 o
7 3 3 13.454 13.363 0.190 43.499 o
7 3 4 268.298 265.891 2.559 0.462 o
7 3 5 3.622 3.222 0.095 193.057 o
7 3 6 0.155 0.426 0.095 1699.330 o
7 3 7 76.064 75.014 0.758 4.045 o
7 3 8 82.073 82.075 0.853 3.535 o
7 3 9 1656.970 1715.900 17.818 0.013 o
7 3 10 10.043 9.383 0.190 61.342 o
7 3 11 414.250 413.644 4.360 0.201 o
7 3 12 102.001 100.509 1.090 2.482 o
7 3 13 5.531 5.734 0.142 114.315 o
7 3 14 164.891 157.800 1.564 1.130 o
7 3 15 433.721 433.879 4.170 0.187 o
7 3 16 134.631 128.088 1.374 1.592 o
7 3 17 23.991 24.973 0.332 20.428 o
7 3 18 0.250 0.332 0.095 1583.130 o
7 3 19 360.634 348.961 3.696 0.266 o
7 3 20 152.318 151.971 1.516 1.260 o
7 3 21 38.239 38.526 0.426 11.164 o
7 3 22 2.364 3.128 0.237 189.756 o
7 4 1 52.284 54.116 0.711 6.738 o
7 4 2 25.398 24.641 0.379 19.247 o
7 4 3 3.496 4.502 0.142 166.142 o
7 4 4 185.340 184.621 1.801 0.896 o
7 4 5 46.843 47.909 0.521 8.255 o
7 4 6 25.619 26.158 0.332 19.011 o
7 4 7 28.060 28.480 0.332 17.027 o
7 4 8 115.694 113.540 1.232 2.015 o
7 4 10 2.189 2.701 0.142 259.519 o
7 4 11 73.201 71.745 0.758 4.289 o
7 4 12 46.990 48.240 0.569 8.106 o
7 4 13 10.343 10.141 0.190 58.445 o
7 4 14 141.145 139.508 1.374 1.450 o
7 4 15 7.543 7.298 0.190 81.736 o
7 4 16 17.299 17.107 0.284 31.239 o
7 4 17 16.104 14.880 0.284 34.703 o
7 4 18 33.270 33.408 0.426 13.377 o
7 4 19 30.570 30.565 0.379 15.149 o
7 4 20 37.299 39.663 0.474 11.105 o
7 4 21 11.133 11.515 0.237 51.313 o
7 4 22 56.085 51.178 1.374 5.144 o
7 5 0 22.469 22.793 0.521 20.211 o
7 5 1 1.596 1.659 0.142 357.353 o
7 5 2 121.336 115.625 1.611 1.795 o
7 5 3 750.220 763.885 7.250 0.065 o
7 5 4 1351.360 1384.660 13.126 0.020 o
7 5 5 973.979 993.239 10.330 0.038 o
7 5 6 1168.670 1213.120 11.515 0.027 o
7 5 7 172.465 169.789 1.659 1.026 o
7 5 8 26.040 26.442 0.332 18.677 o
7 5 9 424.802 421.795 4.028 0.196 o
7 5 10 9.099 9.146 0.190 66.420 o
7 5 11 170.998 171.590 1.848 1.010 o
7 5 12 10.739 10.852 0.190 55.508 o
7 5 13 829.402 834.018 8.719 0.053 o
7 5 14 33.937 34.024 0.379 13.245 o
7 5 15 12.038 11.894 0.237 47.977 o
7 5 16 97.408 97.997 1.090 2.631 o
7 5 17 66.336 64.778 0.758 4.942 o
7 5 18 6.504 7.250 0.190 90.389 o
7 5 19 0.464 0.521 0.095 1099.900 o
7 5 20 154.548 158.132 2.227 1.111 o
7 5 21 400.846 396.443 5.402 0.200 o
7 6 1 57.195 56.391 0.758 6.031 o
7 6 2 2.766 3.128 0.190 197.095 o
7 6 3 101.745 99.987 1.422 2.353 o
7 6 4 1348.110 1381.340 18.529 0.019 o
7 6 5 112.245 110.792 1.564 1.990 o
7 6 6 64.142 61.461 0.806 5.166 o
7 6 7 38.493 37.531 0.474 11.072 o
7 6 8 42.876 42.127 0.521 9.456 o
7 6 9 241.118 235.184 2.512 0.557 o
7 6 10 21.021 21.751 0.521 21.539 o
7 6 11 106.051 100.793 1.043 2.400 o
7 6 12 8.829 8.340 0.190 70.037 o
7 6 13 0.039 0.284 0.095 2370.310 o
7 6 14 22.320 21.846 0.379 22.327 o
7 6 15 16.154 15.733 0.237 34.784 o
7 6 16 18.461 18.955 0.284 28.578 o
7 6 17 16.808 15.638 0.237 33.802 o
7 6 18 0.253 0.474 0.095 1432.630 o
7 6 19 10.143 11.894 0.237 54.017 o
7 6 20 11.085 12.463 0.379 44.336 o
7 7 0 259.589 262.573 4.407 0.409 o
7 7 1 1110.530 1098.910 12.795 0.029 o
7 7 2 294.873 283.850 3.365 0.379 o
7 7 3 172.972 169.126 2.891 0.878 o
7 7 4 702.545 682.852 7.961 0.073 o
7 7 5 362.186 350.667 4.123 0.258 o
7 7 6 69.645 66.958 0.995 4.400 o
7 7 7 126.417 126.382 1.564 1.664 o
7 7 8 83.199 82.028 1.043 3.367 o
7 7 9 0.192 0.663 0.142 948.961 o
7 7 10 6.283 7.487 0.237 86.663 o
7 7 11 81.441 77.147 1.137 3.461 o
7 7 12 82.954 86.055 1.090 3.268 o
7 7 13 9.833 10.188 0.190 60.492 o
7 7 14 81.831 83.970 0.948 3.446 o
7 7 15 6.794 6.919 0.190 89.295 o
7 7 16 15.727 16.017 0.284 34.391 o
7 7 17 0.092 0.000 0.142 1496.490 o
7 7 18 51.240 50.183 0.948 6.560 o
7 8 1 64.221 63.547 0.806 5.083 o
7 8 2 5.242 5.734 0.190 112.357 o
7 8 3 43.520 44.544 0.569 8.983 o
7 8 4 280.930 272.004 3.222 0.413 o
7 8 5 46.742 44.212 0.521 8.571 o
7 8 6 109.721 107.475 1.327 2.151 o
7 8 7 2.391 3.128 0.190 212.326 o
7 8 8 514.894 509.888 5.971 0.130 o
7 8 9 4.603 4.881 0.190 128.326 o
7 8 10 122.433 121.928 1.516 1.761 o
7 8 11 13.871 13.126 0.284 40.519 o
7 8 12 20.210 21.135 0.474 23.063 o
7 8 13 50.267 50.420 0.806 6.986 o
7 8 14 20.647 21.419 0.426 23.257 o
7 8 15 0.139 0.616 0.190 693.717 o
7 9 1 66.424 64.210 0.853 4.849 o
7 9 2 198.394 184.290 2.227 0.799 o
7 9 3 410.642 410.138 4.834 0.198 o
7 9 4 120.047 118.468 1.327 1.874 o
7 9 5 51.280 53.121 0.711 6.911 o
7 9 6 781.884 752.985 8.814 0.060 o
7 9 7 274.838 272.288 3.744 0.405 o
7 9 8 100.308 99.040 1.422 2.395 o
7 9 9 238.647 238.927 3.270 0.521 o
7 9 10 3.338 4.407 0.190 159.516 o
7 9 11 5.982 6.539 0.379 75.509 o
7 9 12 32.320 36.441 1.043 9.794 o
7 10 1 95.268 91.884 1.611 2.492 o
7 10 2 26.148 26.916 0.569 16.579 o
7 10 3 19.479 19.381 0.379 25.895 o
7 10 4 23.985 25.400 0.474 19.007 o
7 10 5 2.753 2.654 0.237 184.587 o
8 0 2 19.177 18.481 0.332 27.370 o
8 0 4 149.535 156.805 2.654 1.076 o
8 0 6 10.780 10.615 0.237 54.026 o
8 0 8 683.308 678.113 11.183 0.066 o
8 0 10 2769.690 3056.960 50.231 0.004 o
8 0 12 272.603 260.820 6.208 0.321 o
8 0 14 326.286 308.966 5.165 0.284 o
8 0 16 314.901 318.254 5.307 0.286 o
8 0 18 503.429 467.761 7.772 0.127 o
8 0 20 1213.590 1263.820 29.380 0.016 o
8 1 1 39.219 38.194 0.426 10.960 o
8 1 2 0.589 0.426 0.095 1021.550 o
8 1 3 23.330 23.646 0.284 21.751 o
8 1 4 176.475 175.712 1.706 0.978 o
8 1 5 22.699 22.699 0.284 22.612 o
8 1 6 0.005 0.142 0.095 3043.360 o
8 1 7 1119.620 1153.410 11.989 0.029 o
8 1 8 206.540 206.135 1.990 0.738 o
8 1 9 14.899 14.974 0.237 37.685 o
8 1 10 806.825 829.279 8.624 0.055 o
8 1 11 1.552 1.895 0.095 393.411 o
8 1 12 47.562 47.529 0.521 8.172 o
8 1 13 0.150 0.190 0.095 2089.820 o
8 1 14 34.422 36.630 0.426 12.491 o
8 1 15 10.478 11.136 0.190 55.955 o
8 1 16 35.409 34.925 0.426 12.450 o
8 1 17 58.971 57.623 0.853 5.664 o
8 1 18 91.242 95.580 1.185 2.789 o
8 1 19 105.146 105.390 1.279 2.282 o
8 1 20 163.094 162.160 2.796 0.958 o
8 1 21 40.750 43.028 0.853 8.667 o
8 2 0 39.300 37.862 0.521 10.675 o
8 2 1 230.747 228.691 2.038 0.615 o
8 2 2 162.868 165.524 1.611 1.111 o
8 2 3 42.780 40.564 0.474 9.757 o
8 2 4 281.245 273.236 2.891 0.422 o
8 2 5 75.334 77.715 0.806 3.978 o
8 2 6 1875.580 1937.200 17.012 0.011 o
8 2 7 594.420 596.133 6.966 0.098 o
8 2 8 49.605 52.410 0.663 7.253 o
8 2 9 1443.950 1503.130 15.638 0.017 o
8 2 10 328.069 333.181 3.507 0.307 o
8 2 11 29.430 27.106 0.379 16.420 o
8 2 12 195.789 199.596 1.943 0.799 o
8 2 13 20.352 20.329 0.284 25.776 o
8 2 14 60.280 61.698 0.711 5.584 o
8 2 15 0.836 0.948 0.095 694.081 o
8 2 16 8.036 7.772 0.190 76.614 o
8 2 17 3.418 4.028 0.142 175.318 o
8 2 18 61.426 61.130 0.806 5.388 o
8 2 19 255.265 241.676 3.317 0.482 o
8 2 20 0.795 1.137 0.190 440.213 o
8 2 21 484.160 473.874 11.136 0.106 o
8 3 1 6.717 7.392 0.142 91.590 o
8 3 2 4.389 4.691 0.095 149.397 o
8 3 3 55.317 57.197 0.616 6.397 o
8 3 4 12.446 12.558 0.190 47.200 o
8 3 5 3.231 3.649 0.095 199.842 o
8 3 6 977.060 953.434 11.136 0.038 o
8 3 7 1361.150 1414.510 16.443 0.019 o
8 3 8 825.845 840.178 8.008 0.054 o
8 3 9 313.798 313.752 3.033 0.343 o
8 3 10 1367.130 1406.930 14.643 0.020 o
8 3 11 3.084 3.175 0.095 216.184 o
8 3 12 180.884 175.712 1.706 0.953 o
8 3 13 13.415 13.790 0.190 43.076 o
8 3 14 21.592 21.324 0.284 24.134 o
8 3 15 24.009 24.215 0.332 20.675 o
8 3 16 42.620 42.933 0.474 9.550 o
8 3 17 33.642 33.835 0.426 13.181 o
8 3 18 0.521 0.758 0.095 936.941 o
8 3 19 329.163 318.775 4.360 0.295 o
8 3 20 0.001 0.237 0.190 870.186 o
8 4 0 142.387 143.157 1.706 1.361 o
8 4 1 86.438 84.634 0.806 3.335 o
8 4 2 3.646 3.744 0.095 183.047 o
8 4 3 33.877 34.735 0.426 12.958 o
8 4 4 150.318 152.019 1.659 1.256 o
8 4 5 447.133 453.782 5.307 0.167 o
8 4 6 515.777 516.996 5.402 0.132 o
8 4 7 48.473 50.562 0.616 7.622 o
8 4 8 159.407 160.880 1.753 1.135 o
8 4 9 24.222 25.779 0.332 20.007 o
8 4 10 388.147 397.201 4.170 0.223 o
8 4 11 576.087 542.585 6.350 0.109 o
8 4 12 12.730 13.932 0.237 43.459 o
8 4 13 181.265 178.034 1.895 0.927 o
8 4 14 382.146 366.589 4.976 0.225 o
8 4 15 18.898 19.666 0.284 27.665 o
8 4 16 9.120 9.241 0.190 66.070 o
8 4 17 43.178 47.293 0.521 8.920 o
8 4 18 78.409 83.118 0.948 3.606 o
8 4 19 28.075 29.428 0.616 14.835 o
8 5 1 2.118 2.132 0.142 284.581 o
8 5 2 5.215 5.307 0.142 122.063 o
8 5 3 54.675 54.827 0.663 6.518 o
8 5 4 264.240 258.119 2.748 0.471 o
8 5 5 0.642 0.663 0.095 881.735 o
8 5 6 49.736 48.572 0.569 7.680 o
8 5 7 55.361 54.258 0.569 6.620 o
8 5 8 3.411 3.744 0.142 180.001 o
8 5 9 112.431 111.360 1.374 2.048 o
8 5 10 748.231 739.243 7.061 0.067 o
8 5 11 80.941 77.810 0.806 3.708 o
8 5 12 227.138 219.214 2.606 0.611 o
8 5 13 12.215 12.700 0.237 46.358 o
8 5 14 0.300 0.663 0.095 1211.160 o
8 5 15 94.744 98.281 1.090 2.699 o
8 5 16 0.196 0.663 0.142 945.345 o
8 5 17 20.107 21.324 0.332 24.986 o
8 5 18 0.055 0.569 0.142 1125.380 o
8 5 19 115.670 116.431 2.891 1.426 o
8 6 0 256.670 259.920 4.360 0.417 o
8 6 1 48.913 49.662 0.758 7.308 o
8 6 2 11.040 10.378 0.237 53.532 o
8 6 3 170.626 167.325 2.843 0.900 o
8 6 4 93.058 91.268 1.327 2.719 o
8 6 5 369.718 362.513 4.265 0.246 o
8 6 6 47.311 48.146 0.521 8.163 o
8 6 7 84.129 84.302 0.853 3.406 o
8 6 8 7.841 7.535 0.142 81.678 o
8 6 9 286.548 284.893 2.748 0.408 o
8 6 10 61.817 59.898 0.663 5.589 o
8 6 12 124.402 120.980 1.327 1.788 o
8 6 13 13.973 13.790 0.237 40.770 o
8 6 14 15.387 15.354 0.284 35.506 o
8 6 15 59.694 59.898 0.711 5.712 o
8 6 16 31.842 34.072 0.474 13.527 o
8 6 17 18.985 20.329 0.474 24.430 o
8 7 1 174.042 176.565 2.132 0.946 o
8 7 2 10.802 11.278 0.284 50.877 o
8 7 3 69.290 64.162 0.853 4.663 o
8 7 4 103.495 98.376 1.090 2.472 o
8 7 5 133.558 128.846 2.227 1.400 o
8 7 6 319.957 309.534 4.217 0.312 o
8 7 7 292.218 285.651 3.365 0.382 o
8 7 8 6.101 6.634 0.237 91.919 o
8 7 9 96.992 93.922 1.185 2.653 o
8 7 10 37.899 38.668 0.521 10.913 o
8 7 11 139.381 129.841 1.848 1.428 o
8 7 12 81.409 80.796 1.185 3.354 o
8 7 13 131.654 129.604 1.422 1.609 o
8 7 14 0.673 1.043 0.142 602.123 o
8 8 0 225.910 229.876 3.886 0.524 o
8 8 1 66.858 68.617 0.806 4.726 o
8 8 2 59.815 59.234 1.090 5.146 o
8 8 3 30.925 31.039 0.474 14.402 o
8 8 4 123.989 123.776 1.516 1.726 o
8 8 5 0.001 0.095 0.095 3291.760 o
8 8 6 197.572 194.857 2.701 0.741 o
8 8 7 362.215 353.652 4.834 0.245 o
8 8 8 241.423 235.752 3.270 0.519 o
8 8 9 187.828 196.563 2.369 0.806 o
8 8 10 19.075 21.372 0.521 23.144 o
8 8 11 9.937 10.520 0.332 52.622 o
8 9 1 9.336 10.520 0.332 54.676 o
8 9 2 0.805 0.948 0.190 455.811 o
8 9 3 0.080 0.332 0.190 792.479 o
8 9 4 36.430 39.095 1.090 8.644 o
8 9 5 0.057 -0.095 0.237 595.139 o
8 9 6 36.220 39.569 0.806 9.991 o
9 0 4 60.889 65.110 0.948 5.080 o
9 0 6 51.963 52.268 0.948 6.380 o
9 0 8 124.138 116.999 2.038 1.618 o
9 0 10 118.991 122.070 2.132 1.619 o
9 0 12 0.042 0.853 0.284 361.690 o
9 0 14 676.905 649.207 10.710 0.070 o
9 0 16 556.839 529.317 8.767 0.103 o
9 0 18 186.109 190.071 4.597 0.603 o
9 1 0 19.535 19.855 0.426 24.901 o
9 1 1 61.460 62.220 0.806 5.342 o
9 1 2 4.052 4.360 0.142 153.667 o
9 1 3 231.143 229.213 2.701 0.581 o
9 1 4 107.250 110.270 1.564 2.082 o
9 1 5 184.411 180.783 1.943 0.898 o
9 1 6 310.462 311.335 3.270 0.344 o
9 1 8 111.348 108.233 1.185 2.160 o
9 1 9 134.419 131.073 1.279 1.594 o
9 1 10 172.273 167.514 1.659 1.035 o
9 1 11 20.442 21.419 0.284 25.155 o
9 1 12 3.796 4.407 0.142 159.420 o
9 1 13 142.160 138.134 1.516 1.422 o
9 1 14 1515.030 1492.700 19.997 0.015 o
9 1 15 2.180 2.654 0.142 261.601 o
9 1 16 191.181 181.636 2.180 0.842 o
9 1 17 0.007 -0.047 0.142 1686.220 o
9 1 18 213.215 208.599 5.023 0.493 o
9 2 1 24.956 25.068 0.284 20.099 o
9 2 2 70.827 71.460 0.758 4.435 o
9 2 3 463.586 453.924 4.360 0.168 o
9 2 4 23.224 24.784 0.332 21.025 o
9 2 5 593.694 604.189 6.303 0.100 o
9 2 6 14.060 14.027 0.190 41.304 o
9 2 7 10.847 11.562 0.190 53.821 o
9 2 8 179.157 177.561 1.895 0.940 o
9 2 9 12.039 13.979 0.190 46.357 o
9 2 10 2.811 2.985 0.095 234.407 o
9 2 11 49.392 48.620 0.521 7.816 o
9 2 12 66.912 66.864 0.758 4.830 o
9 2 13 194.203 195.615 2.085 0.804 o
9 2 14 65.673 67.195 0.758 4.904 o
9 2 15 383.589 393.979 5.355 0.211 o
9 2 16 35.380 36.915 0.521 11.789 o
9 2 17 148.124 148.180 2.085 1.219 o
9 2 18 89.374 87.667 2.227 2.269 o
9 3 0 523.791 512.731 6.919 0.122 o
9 3 1 77.275 77.715 0.806 3.882 o
9 3 2 0.788 0.806 0.095 751.079 o
9 3 3 114.825 113.777 1.137 2.055 o
9 3 4 17.305 18.671 0.237 30.855 o
9 3 5 117.414 111.597 1.374 1.959 o
9 3 6 4.848 4.217 0.142 137.993 o
9 3 7 225.881 223.005 2.180 0.632 o
9 3 8 70.991 71.129 0.806 4.393 o
9 3 9 3.620 4.170 0.142 167.310 o
9 3 10 118.402 116.004 1.185 1.959 o
9 3 11 7.299 7.582 0.190 82.502 o
9 3 12 38.288 37.341 0.521 10.980 o
9 3 13 162.362 162.017 1.753 1.110 o
9 3 14 21.616 22.699 0.332 23.052 o
9 3 15 22.914 25.258 0.379 20.652 o
9 3 16 141.731 142.636 1.990 1.315 o
9 3 17 10.094 12.700 0.521 39.682 o
9 4 1 458.775 462.216 3.838 0.172 o
9 4 2 102.566 101.835 1.043 2.471 o
9 4 3 57.084 57.670 0.616 6.191 o
9 4 4 13.478 14.264 0.237 41.336 o
9 4 5 527.641 514.153 4.928 0.132 o
9 4 6 1.302 1.753 0.142 389.405 o
9 4 7 73.381 73.261 0.853 4.158 o
9 4 8 370.362 361.992 3.507 0.256 o
9 4 9 36.703 37.294 0.426 11.734 o
9 4 10 15.172 16.586 0.284 34.834 o
9 4 11 28.693 30.517 0.379 15.972 o
9 4 12 0.483 0.758 0.095 967.550 o
9 4 13 126.580 125.577 1.279 1.735 o
9 4 14 51.264 50.989 0.616 7.225 o
9 4 15 0.351 0.900 0.142 766.689 o
9 4 16 163.914 165.714 2.843 0.938 o
9 5 0 230.226 224.427 3.791 0.526 o
9 5 1 26.215 26.727 0.426 17.806 o
9 5 2 583.998 573.387 6.729 0.103 o
9 5 3 300.273 296.455 3.128 0.370 o
9 5 4 60.528 62.030 0.663 5.608 o
9 5 5 146.102 140.361 1.374 1.394 o
9 5 6 93.765 91.268 0.948 2.896 o
9 5 7 24.534 25.779 0.379 19.428 o
9 5 8 277.945 281.955 2.985 0.417 o
9 5 9 74.415 72.313 0.758 4.205 o
9 5 10 67.826 68.190 0.711 4.770 o
9 5 11 69.872 68.712 1.043 4.286 o
9 5 12 25.675 26.110 0.379 18.645 o
9 5 13 0.147 0.142 0.142 1281.420 o
9 5 14 403.518 390.709 4.123 0.216 o
9 5 15 24.927 25.684 0.569 17.466 o
9 6 1 65.289 67.148 0.853 4.827 o
9 6 2 237.049 224.948 2.701 0.571 o
9 6 3 182.998 173.153 2.417 0.877 o
9 6 4 33.618 36.251 0.616 11.923 o
9 6 5 27.387 28.385 0.521 16.083 o
9 6 6 0.099 0.521 0.142 1102.800 o
9 6 7 21.481 23.788 0.332 22.718 o
9 6 8 273.743 274.089 2.891 0.434 o
9 6 9 1.470 1.848 0.142 361.180 o
9 6 10 16.896 19.097 0.474 27.012 o
9 6 11 42.931 42.270 0.663 9.015 o
9 6 12 40.224 40.564 0.569 10.009 o
9 7 0 232.158 231.298 3.886 0.509 o
9 7 1 161.548 153.440 1.848 1.134 o
9 7 2 868.286 895.148 10.425 0.046 o
9 7 3 30.058 29.665 0.426 15.293 o
9 7 4 91.723 88.993 1.137 2.898 o
9 7 5 143.894 144.247 1.753 1.333 o
9 7 6 41.610 43.312 0.711 9.003 o
9 7 7 180.317 178.556 2.464 0.872 o
9 7 8 34.675 33.740 0.569 12.216 o
9 7 9 4.704 4.976 0.237 117.206 o
9 8 1 400.441 402.887 6.682 0.183 o
9 8 2 4.135 4.170 0.237 132.645 o
10 0 4 125.895 125.766 3.080 1.248 o
10 0 6 471.788 496.146 8.245 0.128 o
10 0 8 2.820 3.554 0.237 168.873 o
10 0 10 146.246 143.062 2.464 1.181 o
10 0 12 247.385 239.401 4.028 0.465 o
10 0 14 629.922 627.883 10.378 0.077 o
10 1 2 18.482 19.618 0.379 26.789 o
10 1 3 210.811 207.415 4.976 0.502 o
10 1 4 486.259 488.564 8.103 0.126 o
10 1 5 136.906 140.504 2.417 1.274 o
10 1 6 209.578 210.590 3.554 0.608 o
10 1 7 1.516 1.706 0.190 312.353 o
10 1 8 6.541 6.871 0.190 91.763 o
10 1 9 1.253 1.232 0.095 511.585 o
10 1 10 98.420 95.106 1.185 2.600 o
10 1 11 43.140 43.454 0.616 9.016 o
10 1 12 558.652 559.645 6.539 0.110 o
10 1 13 96.259 89.752 1.137 2.753 o
10 1 14 32.707 33.929 0.569 12.773 o
10 2 0 1458.070 1476.120 34.309 0.012 o
10 2 1 235.666 238.264 2.843 0.551 o
10 2 2 242.877 234.615 2.512 0.553 o
10 2 3 304.270 311.904 3.317 0.350 o
10 2 4 23.791 25.637 0.379 19.943 o
10 2 5 1.614 2.132 0.142 329.212 o
10 2 6 11.041 11.752 0.237 51.228 o
10 2 7 82.949 81.175 1.043 3.393 o
10 2 8 1.850 2.275 0.142 300.564 o
10 2 9 19.143 20.187 0.332 26.499 o
10 2 10 77.024 76.768 1.374 3.434 o
10 2 11 18.749 18.244 0.332 27.979 o
10 2 12 114.164 114.251 1.422 1.977 o
10 2 13 42.329 41.559 0.663 9.187 o
10 2 14 142.458 138.324 1.943 1.337 o
10 3 1 0.250 0.663 0.142 904.167 o
10 3 2 255.964 246.272 2.417 0.512 o
10 3 3 323.863 321.523 3.791 0.311 o
10 3 4 25.403 24.878 0.379 19.172 o
10 3 5 0.000 0.095 0.095 3301.590 o
10 3 6 34.372 34.972 0.426 12.763 o
10 3 7 8.580 8.577 0.190 70.782 o
10 3 8 6.058 6.255 0.190 99.573 o
10 3 9 3.504 3.554 0.142 180.083 o
10 3 10 36.529 34.261 0.711 10.959 o
10 3 11 83.061 82.596 1.469 3.043 o
10 3 12 24.993 25.826 0.569 17.397 o
10 3 13 55.449 55.206 0.853 6.089 o
10 4 0 70.437 72.171 1.327 3.849 o
10 4 1 5.837 6.113 0.142 107.820 o
10 4 2 373.853 367.489 3.554 0.251 o
10 4 3 78.059 81.127 0.948 3.664 o
10 4 4 101.805 102.594 1.043 2.480 o
10 4 5 36.931 38.526 0.474 11.344 o
10 4 6 6.666 7.250 0.142 92.727 o
10 4 7 132.728 132.874 1.327 1.595 o
10 4 8 33.399 34.640 0.426 13.129 o
10 4 9 128.205 128.325 1.422 1.662 o
10 4 10 5.309 5.876 0.190 110.549 o
10 4 11 104.729 110.128 1.943 1.967 o
10 5 1 271.028 268.876 3.696 0.415 o
10 5 2 152.487 156.094 2.180 1.140 o
10 5 3 15.202 16.680 0.332 33.715 o
10 5 4 193.457 193.862 2.085 0.811 o
10 5 5 149.349 147.470 1.801 1.261 o
10 5 6 52.379 52.600 0.616 6.987 o
10 5 7 8.619 9.572 0.237 65.220 o
10 5 8 132.558 127.425 1.564 1.580 o
10 5 9 15.579 16.491 0.284 34.248 o
10 6 0 274.184 268.165 4.502 0.381 o
10 6 1 18.488 19.761 0.332 27.424 o
10 6 2 26.602 26.584 0.426 17.638 o
10 6 3 131.222 131.595 1.848 1.505 o
10 6 4 157.512 158.084 2.227 1.091 o
11 1 1 17.163 18.339 0.711 22.217 o
11 1 4 0.001 1.043 0.237 477.050 o
11 1 6 74.126 73.261 1.895 3.067 o
11 1 7 1.516 2.038 0.190 297.900 o
11 2 2 10.613 10.094 0.474 43.702 o
11 2 5 60.972 60.229 1.137 4.954 o
11 2 6 269.970 270.013 4.549 0.383 o
11 3 0 130.575 129.510 2.275 1.414 o
11 3 1 48.325 46.534 0.758 7.588 o
11 3 2 35.880 37.152 0.521 11.622 o
11 3 3 59.097 66.105 1.801 3.826 o

_iucr_refine_instructions_details
;
TITL 4hcb in P b c n
CELL 0.8266 9.107 10.575 25.296 90 90 90
ZERR 16 0.002 0.0012 0.002 0 0 0
LATT 1
SYMM 0.5-X,0.5-Y,0.5+Z
SYMM 0.5+X,0.5-Y,-Z
SYMM -X,+Y,0.5-Z
SFAC C N O H
DISP C -0.002 0.0023 15.75
DISP H -0 0 0.63
DISP N -0.0031 0.0046 28.18
DISP O -0.0042 0.0085 47.82
UNIT 112 16 16 80

L.S. 20
PLAN  25
TEMP -153.15
CONF
FMAP 2
ACTA 
BOND $H
LIST 6
WPDB -1
MORE -1
EXTI 0.156
MERG 2
SHEL 180 0.8
OMIT 2 7 1
OMIT 4 6 13
OMIT 2 3 13
OMIT 3 11 14
OMIT 4 9 19
OMIT 7 4 9
OMIT 0 8 25
OMIT 4 6 19
OMIT 9 1 7
OMIT 2 11 1
OMIT 5 7 22
OMIT 0 4 7
OMIT 4 10 17
OMIT 8 7 15
OMIT 6 5 23
OMIT 3 9 9
OMIT 8 6 11
OMIT 3 6 7
OMIT 4 3 3
OMIT 2 9 2
OMIT 0 4 11
OMIT 10 0 0
OMIT 2 0 4
OMIT 1 1 2
OMIT 2 1 4
OMIT 3 0 30
OMIT 2 0 6
OMIT 2 2 5
OMIT 0 2 0
OMIT 4 2 10
OMIT 2 1 6
OMIT 1 2 7
OMIT 0 2 1
OMIT 1 2 5
OMIT 0 4 13
OMIT 0 2 3
OMIT 0 4 0
OMIT 1 2 2
OMIT 2 2 4
OMIT 1 3 1
OMIT 0 2 5
WGHT 0.027925 0.045847
FVAR 0.459376
REM <olex2.extras>
REM <HklSrc "%.\\CN_Ph_OH.hkl">
REM </olex2.extras>

O1A   3     0.25398  0.29234  0.75051  11.00000  0.02567  0.01902  0.01993 =
 0.00304 -0.00545 -0.00475 
H1A   4     0.18920  0.33949  0.72832  11.00000  0.04263  0.03719  0.04316 =
 0.00112 -0.01392 -0.00135 
C2A   1     0.33285  0.36929  0.78187  11.00000  0.01945  0.01760  0.01488 =
 0.00325 -0.00226 -0.00110 
C3A   1     0.43690  0.31339  0.81527  11.00000  0.02510  0.01749  0.01870 =
 0.00258 -0.00549  0.00162 
H3A   4     0.45243  0.21232  0.81408  11.00000  0.05151  0.02333  0.04678 =
 0.00374 -0.02048  0.00707 
C4A   1     0.52208  0.38793  0.84828  11.00000  0.02334  0.02076  0.01801 =
 0.00182 -0.00657  0.00301 
H4A   4     0.60331  0.34531  0.87366  11.00000  0.04573  0.03595  0.04616 =
 -0.00189 -0.02258  0.00694 
C5A   1     0.50273  0.51916  0.84829  11.00000  0.01996  0.02022  0.01606 =
 -0.00026 -0.00374  0.00059 
C6A   1     0.39913  0.57513  0.81477  11.00000  0.02206  0.01733  0.01959 =
 0.00068 -0.00490  0.00123 
H6A   4     0.38655  0.67609  0.81442  11.00000  0.04629  0.02538  0.04727 =
 0.00081 -0.01508  0.00367 
C7A   1     0.31438  0.50068  0.78166  11.00000  0.01957  0.01840  0.01753 =
 0.00274 -0.00467  0.00063 
H7A   4     0.23562  0.54320  0.75591  11.00000  0.03705  0.03169  0.04260 =
 0.00162 -0.01431  0.00426 
C8A   1     0.58521  0.59824  0.88310  11.00000  0.02339  0.02357  0.02011 =
 -0.00266 -0.00541  0.00105 
N9A   2     0.64792  0.66523  0.91094  11.00000  0.03037  0.02681  0.02761 =
 -0.00784 -0.01124  0.00044 

O1B   3     0.29160  0.64086  1.03350  11.00000  0.02522  0.02778  0.02264 =
 -0.00714 -0.00686  0.00218 
H1B   4     0.23952  0.70840  1.04940  11.00000  0.04320  0.04297  0.04136 =
 -0.01054 -0.00825  0.00439 
C2B   1     0.21668  0.59382  0.99199  11.00000  0.01784  0.01954  0.01598 =
 -0.00143 -0.00073  0.00031 
C3B   1     0.27494  0.48859  0.96597  11.00000  0.01911  0.02636  0.01936 =
 -0.00504 -0.00360  0.00575 
H3B   4     0.37695  0.44794  0.97998  11.00000  0.03428  0.04976  0.04354 =
 -0.01261 -0.01497  0.01865 
C4B   1     0.20217  0.43716  0.92292  11.00000  0.02084  0.02511  0.01782 =
 -0.00565 -0.00194  0.00496 
H4B   4     0.24701  0.35525  0.90349  11.00000  0.04196  0.04701  0.04856 =
 -0.02836 -0.01045  0.01969 
C5B   1     0.07087  0.49164  0.90539  11.00000  0.01866  0.02066  0.01507 =
 -0.00058 -0.00175 -0.00067 
C6B   1     0.01222  0.59626  0.93174  11.00000  0.01787  0.01955  0.02099 =
 -0.00022 -0.00313  0.00172 
H6B   4    -0.09082  0.63544  0.91857  11.00000  0.03562  0.03901  0.05164 =
 -0.00484 -0.01552  0.00893 
C7B   1     0.08445  0.64720  0.97494  11.00000  0.01877  0.01765  0.02048 =
 -0.00222 -0.00109  0.00142 
H7B   4     0.03863  0.72675  0.99550  11.00000  0.03559  0.03397  0.04511 =
 -0.01293 -0.00213  0.00601 
C8B   1    -0.00341  0.44335  0.85988  11.00000  0.02402  0.02514  0.01788 =
 -0.00096 -0.00457 -0.00124 
N9B   2    -0.06410  0.40744  0.82295  11.00000  0.03352  0.03386  0.02192 =
 -0.00494 -0.01155 -0.00192 
HKLF 4

END
Q1 1 0.133333 0.388889 0.9625 11 0.05 0.08
Q2 1 0.466667 0.333333 0.9 11 0.05 0.08
Q3 1 0.233333 0.333333 0.975 11 0.05 0.08
Q4 1 -0.2 0.694444 0.9125 11 0.05 0.07
Q5 1 0.5 0.444444 0.85 11 0.05 0.07

  REM The information below was added by Olex2.
  REM
  REM R1 = 0.0154 for 2388 Fo > 4sig(Fo) and 0.0155 for all 2416 data
  REM 254 parameters refined using 0 restraints
  REM Highest difference peak 0.0816, deepest hole -0.0846
  REM Mean Shift 0.0001, Max Shift 0.0005.

  REM +++ Tabular Listing of Refinement Information +++
  REM R1_all = 0.0155
  REM R1_gt = 0.0154
  REM wR_ref = 0.0407
  REM GOOF = 1.0942
  REM Shift_max = 0.0005
  REM Shift_mean = 0.0001
  REM Reflections_all = 2416
  REM Reflections_gt = 2388
  REM Parameters = 254
  REM Hole = -0.0846
  REM Peak = 0.0816
  REM Flack = n/a

  
;
_olex2_submission_special_instructions  'No special instructions were received'
