# Supplementary material for: Fragmentation and transferability in Hirshfeld atom refinement
Source: IUCrJ. 2022 Feb 26;9(Pt 2):298–315. doi: 10.1107/S2052252522000690 (PMC8895009; doi:10.1107/S2052252522000690)
Supplement: Supplementary file 2 [file m-09-00298-sup2.zip › cif/transferable_atomic_densities/TPHSIL02_trans.cif]

data_TPHSIL02_trans
_audit_creation_date               2021-06-18
_audit_creation_method
;
Olex2 1.3
(compiled 2020.07.31 svn.rc2a77460 for OlexSys, GUI svn.r6145)
;
_audit_contact_author_address      ?
_audit_contact_author_email        ?
_audit_contact_author_name         ''
_audit_contact_author_phone        ?
_publ_contact_author_id_orcid      ?
_publ_section_references
;
Bourhis, L.J., Dolomanov, O.V., Gildea, R.J., Howard, J.A.K., Puschmann, H.
 (2015). Acta Cryst. A71, 59-75.

Dolomanov, O.V., Bourhis, L.J., Gildea, R.J, Howard, J.A.K. & Puschmann, H.
 (2009), J. Appl. Cryst. 42, 339-341.
;
_chemical_formula_moiety           'C18 H16 Si'
_chemical_formula_sum              'C18 H16 Si'
_chemical_formula_weight           260.413
loop_
  _atom_type_symbol
  _atom_type_scat_dispersion_real
  _atom_type_scat_dispersion_imag
  _atom_type_scat_Cromer_Mann_a1
  _atom_type_scat_Cromer_Mann_a2
  _atom_type_scat_Cromer_Mann_a3
  _atom_type_scat_Cromer_Mann_a4
  _atom_type_scat_Cromer_Mann_b1
  _atom_type_scat_Cromer_Mann_b2
  _atom_type_scat_Cromer_Mann_b3
  _atom_type_scat_Cromer_Mann_b4
  _atom_type_scat_Cromer_Mann_c
  _atom_type_scat_source
  _atom_type_scat_dispersion_source
 H 0.00000 0.00000 0.49300 0.32291 0.14019 0.04081 10.51090 26.12570 3.14236
 57.79970 0.0030380000826
 'International Tables Volume C Table 6.1.1.4 (pp. 500-502)'
 'Henke, Gullikson and Davis, At. Data and Nucl. Data Tables, 1993, 54, 2'
 C 0.00347 0.00161 2.31000 1.02000 1.58860 0.86500 20.84390 10.20750 0.56870
 51.65120 0.215599998832
 'International Tables Volume C Table 6.1.1.4 (pp. 500-502)'
 'Henke, Gullikson and Davis, At. Data and Nucl. Data Tables, 1993, 54, 2'
 Si 0.08192 0.07060 6.29150 3.03530 1.98910 1.54100 2.43860 32.33370 0.67850
 81.69370 1.14069998264
 'International Tables Volume C Table 6.1.1.4 (pp. 500-502)'
 'Henke, Gullikson and Davis, At. Data and Nucl. Data Tables, 1993, 54, 2'

_space_group_crystal_system        'monoclinic'
_space_group_IT_number             14
_space_group_name_H-M_alt          'P 1 21/c 1'
_space_group_name_Hall             '-P 2ybc'
loop_
  _space_group_symop_id
  _space_group_symop_operation_xyz
 1 x,y,z
 2 -x,y+1/2,-z+1/2
 3 -x,-y,-z
 4 x,-y-1/2,z-1/2

_symmetry_Int_Tables_number        14
_cell_length_a                     10.1073(3)
_cell_length_b                     11.4760(4)
_cell_length_c                     13.3526(4)
_cell_angle_alpha                  90
_cell_angle_beta                   110.362(1)
_cell_angle_gamma                  90
_cell_volume                       1452.01(8)
_cell_formula_units_Z              4
_cell_measurement_temperature      150.01
_exptl_absorpt_coefficient_mu      0.145
_exptl_crystal_density_diffrn      1.191
_exptl_crystal_F_000               552.506
_exptl_crystal_description       block
_exptl_crystal_colour            colourless
_exptl_crystal_size_max          0.25
_exptl_crystal_size_mid          0.25
_exptl_crystal_size_min          0.25
_diffrn_measurement_device_type  'Bruker APEX-II CCD'
_diffrn_reflns_av_R_equivalents    0.0357
_diffrn_reflns_av_unetI/netI       0.0266
_diffrn_reflns_Laue_measured_fraction_full  0.9992
_diffrn_reflns_Laue_measured_fraction_max  0.9991
_diffrn_reflns_limit_h_max         25
_diffrn_reflns_limit_h_min         -25
_diffrn_reflns_limit_k_max         28
_diffrn_reflns_limit_k_min         -28
_diffrn_reflns_limit_l_max         33
_diffrn_reflns_limit_l_min         -33
_diffrn_reflns_number              251433
_diffrn_reflns_point_group_measured_fraction_full  0.9992
_diffrn_reflns_point_group_measured_fraction_max  0.9991
_diffrn_reflns_theta_full          25.2417
_diffrn_reflns_theta_max           40.25
_diffrn_reflns_theta_min           2.41
_diffrn_ambient_temperature        150.01
_diffrn_measured_fraction_theta_full  0.9992
_diffrn_measured_fraction_theta_max  0.9991
_diffrn_radiation_type             'Mo K\a'
_diffrn_radiation_wavelength       0.71073
_reflns_Friedel_coverage           0.0
_reflns_limit_h_max                17
_reflns_limit_h_min                -18
_reflns_limit_k_max                20
_reflns_limit_k_min                0
_reflns_limit_l_max                24
_reflns_limit_l_min                0
_reflns_number_gt                  8087
_reflns_number_total               9136
_reflns_threshold_expression       I>=2u(I)
_computing_molecular_graphics      'Olex2 1.3 (Dolomanov et al., 2009)'
_computing_publication_material    'Olex2 1.3 (Dolomanov et al., 2009)'
_computing_structure_refinement    'olex2.refine 1.3 (Bourhis et al., 2015)'
_refine_diff_density_max           0.1801
_refine_diff_density_min           -0.1873
_refine_diff_density_rms           0.0381
_refine_ls_d_res_high              0.5500
_refine_ls_d_res_low               8.4593
_refine_ls_goodness_of_fit_ref     1.1651
_refine_ls_hydrogen_treatment      refall
_refine_ls_matrix_type             full
_refine_ls_number_constraints      0
_refine_ls_number_parameters       316
_refine_ls_number_reflns           9136
_refine_ls_number_restraints       0
_refine_ls_R_factor_all            0.0253
_refine_ls_R_factor_gt             0.0196
_refine_ls_restrained_S_all        1.1651
_refine_ls_shift/su_max            0.0007
_refine_ls_shift/su_mean           0.0001
_refine_ls_structure_factor_coef   Fsqd
_refine_ls_weighting_details      
 'w=1/[\s^2^(Fo^2^)+(0.0088P)^2^+0.0730P] where P=(Fo^2^+2Fc^2^)/3'
_refine_ls_weighting_scheme        calc
_refine_ls_wR_factor_gt            0.0388
_refine_ls_wR_factor_ref           0.0411
_olex2_refinement_description
;
;
loop_
  _atom_site_label
  _atom_site_type_symbol
  _atom_site_fract_x
  _atom_site_fract_y
  _atom_site_fract_z
  _atom_site_U_iso_or_equiv
  _atom_site_adp_type
  _atom_site_occupancy
  _atom_site_refinement_flags_posn
 Si1 Si 0.236154(9) 0.533262(7) 0.309335(7) 0.016185(17) Uani 1.000000 .
 C20 C 0.40973(3) 0.51805(2) 0.28951(2) 0.01694(4) Uani 1.000000 .
 C30 C 0.23277(3) 0.66671(2) 0.38837(2) 0.01647(4) Uani 1.000000 .
 C10 C 0.19224(3) 0.40113(2) 0.37399(2) 0.01735(4) Uani 1.000000 .
 C25 C 0.52179(3) 0.59414(3) 0.33870(3) 0.01974(5) Uani 1.000000 .
 C35 C 0.14172(3) 0.75892(3) 0.34116(3) 0.01987(5) Uani 1.000000 .
 C31 C 0.32284(3) 0.67926(3) 0.49489(2) 0.02065(5) Uani 1.000000 .
 C34 C 0.14179(4) 0.86096(3) 0.39783(3) 0.02272(5) Uani 1.000000 .
 C11 C 0.07663(3) 0.40594(3) 0.40911(3) 0.02094(5) Uani 1.000000 .
 C33 C 0.23358(4) 0.87252(3) 0.50244(3) 0.02336(6) Uani 1.000000 .
 C15 C 0.26714(4) 0.29637(3) 0.38730(3) 0.02239(5) Uani 1.000000 .
 C12 C 0.03671(4) 0.30966(3) 0.45532(3) 0.02417(6) Uani 1.000000 .
 C14 C 0.22834(4) 0.19970(3) 0.43421(3) 0.02657(6) Uani 1.000000 .
 C13 C 0.11295(4) 0.20623(3) 0.46784(3) 0.02567(6) Uani 1.000000 .
 C21 C 0.42977(4) 0.43257(3) 0.22077(3) 0.02289(5) Uani 1.000000 .
 C24 C 0.64898(4) 0.58569(3) 0.32048(3) 0.02499(6) Uani 1.000000 .
 C32 C 0.32416(4) 0.78154(3) 0.55126(3) 0.02396(6) Uani 1.000000 .
 C23 C 0.66658(4) 0.50057(4) 0.25239(3) 0.02816(7) Uani 1.000000 .
 C22 C 0.55674(4) 0.42386(3) 0.20213(3) 0.02835(7) Uani 1.000000 .
 H31 H 0.3936(7) 0.6086(5) 0.5353(5) 0.0436(17) Uani 1.000000 .
 H11 H 0.0170(6) 0.4872(5) 0.4008(5) 0.0383(15) Uani 1.000000 .
 H25 H 0.5094(6) 0.6616(5) 0.3919(5) 0.0405(16) Uani 1.000000 .
 H14 H 0.2873(7) 0.1198(5) 0.4427(5) 0.0514(19) Uani 1.000000 .
 H24 H 0.7357(6) 0.6449(6) 0.3598(5) 0.0477(17) Uani 1.000000 .
 H15 H 0.3573(6) 0.2896(5) 0.3618(5) 0.0425(16) Uani 1.000000 .
 H34 H 0.0707(7) 0.9318(5) 0.3594(5) 0.0460(17) Uani 1.000000 .
 H12 H -0.0548(7) 0.3154(6) 0.4808(5) 0.0470(18) Uani 1.000000 .
 H21 H 0.3438(7) 0.3720(5) 0.1802(5) 0.0455(17) Uani 1.000000 .
 H35 H 0.0701(6) 0.7511(5) 0.2594(5) 0.0423(16) Uani 1.000000 .
 H13 H 0.0823(7) 0.1308(5) 0.5043(5) 0.0472(18) Uani 1.000000 .
 H32 H 0.3944(7) 0.7902(6) 0.6338(5) 0.0479(18) Uani 1.000000 .
 H33 H 0.2346(7) 0.9518(5) 0.5456(5) 0.0497(19) Uani 1.000000 .
 H22 H 0.5704(7) 0.3576(6) 0.1478(5) 0.0522(19) Uani 1.000000 .
 H23 H 0.7652(7) 0.4937(6) 0.2369(6) 0.055(2) Uani 1.000000 .
 H1 H 0.1231(5) 0.5479(4) 0.2013(4) 0.0258(13) Uani 1.000000 .

loop_
  _atom_site_aniso_label
  _atom_site_aniso_U_11
  _atom_site_aniso_U_22
  _atom_site_aniso_U_33
  _atom_site_aniso_U_12
  _atom_site_aniso_U_13
  _atom_site_aniso_U_23
 Si1 0.01606(3) 0.01547(3) 0.01654(3) -0.00083(2) 0.00506(3) -0.00008(2)
 C20 0.01801(10) 0.01571(10) 0.01774(10) -0.00074(8) 0.00703(9) -0.00057(8)
 C30 0.01718(10) 0.01454(9) 0.01760(10) 0.00150(8) 0.00594(8) 0.00154(8)
 C10 0.01779(10) 0.01532(10) 0.01985(11) -0.00171(8) 0.00769(9) -0.00084(8)
 C25 0.01867(11) 0.01868(11) 0.02185(12) -0.00164(9) 0.00703(9) -0.00257(9)
 C35 0.02055(12) 0.01839(11) 0.01988(11) 0.00436(9) 0.00603(10) 0.00389(9)
 C31 0.02227(12) 0.01858(11) 0.01857(11) 0.00450(9) 0.00391(10) 0.00045(9)
 C34 0.02638(14) 0.01664(11) 0.02702(14) 0.00604(10) 0.01166(12) 0.00425(10)
 C11 0.02018(12) 0.01974(11) 0.02526(13) -0.00146(9) 0.01087(10) -0.00109(10)
 C33 0.02853(14) 0.01677(11) 0.02750(14) 0.00118(10) 0.01318(12) -0.00170(10)
 C15 0.02352(13) 0.01767(11) 0.02945(14) 0.00124(10) 0.01360(11) 0.00223(10)
 C12 0.02453(13) 0.02383(13) 0.02826(14) -0.00515(11) 0.01437(12) -0.00089(11)
 C14 0.03207(16) 0.01741(12) 0.03414(16) 0.00091(11) 0.01644(14) 0.00384(11)
 C13 0.03074(16) 0.02052(12) 0.02881(15) -0.00529(11) 0.01425(13) 0.00153(11)
 C21 0.02553(14) 0.02037(12) 0.02548(13) -0.00321(10) 0.01232(11) -0.00609(10)
 C24 0.01894(12) 0.02667(14) 0.02996(15) -0.00303(11) 0.00928(11) -0.00283(12)
 C32 0.02670(14) 0.02221(13) 0.02088(13) 0.00199(11) 0.00565(11) -0.00333(10)
 C23 0.02362(14) 0.03066(16) 0.03483(17) 0.00046(12) 0.01601(13) -0.00284(13)
 C22 0.03042(16) 0.02671(15) 0.03402(17) -0.00074(12) 0.01892(14) -0.00774(13)
 H31 0.047(4) 0.038(4) 0.033(4) 0.013(3) -0.002(3) -0.001(3)
 H11 0.038(4) 0.035(4) 0.049(4) 0.006(3) 0.023(3) 0.005(3)
 H25 0.041(4) 0.034(4) 0.051(4) -0.007(3) 0.022(3) -0.019(3)
 H14 0.063(5) 0.027(4) 0.069(5) 0.009(3) 0.030(4) 0.008(3)
 H24 0.029(3) 0.055(4) 0.055(4) -0.013(3) 0.009(3) -0.011(4)
 H15 0.044(4) 0.036(4) 0.055(4) 0.007(3) 0.026(3) 0.014(3)
 H34 0.054(4) 0.033(4) 0.049(4) 0.022(3) 0.016(3) 0.010(3)
 H12 0.049(4) 0.045(4) 0.062(5) -0.007(3) 0.038(4) 0.000(4)
 H21 0.045(4) 0.044(4) 0.052(4) -0.012(3) 0.022(3) -0.017(3)
 H35 0.050(4) 0.040(4) 0.028(3) 0.013(3) 0.002(3) 0.002(3)
 H13 0.060(5) 0.034(4) 0.063(5) -0.007(3) 0.040(4) 0.013(3)
 H32 0.055(4) 0.049(4) 0.034(4) 0.007(4) 0.009(3) -0.007(3)
 H33 0.071(5) 0.025(3) 0.061(5) 0.007(3) 0.034(4) -0.013(3)
 H22 0.054(4) 0.051(4) 0.066(5) -0.006(4) 0.039(4) -0.029(4)
 H23 0.038(4) 0.068(5) 0.068(5) 0.000(4) 0.030(4) -0.018(4)
 H1 0.026(3) 0.029(3) 0.020(3) -0.003(3) 0.005(2) -0.003(2)

loop_
  _geom_bond_atom_site_label_1
  _geom_bond_atom_site_label_2
  _geom_bond_distance
  _geom_bond_site_symmetry_2
  _geom_bond_publ_flag
 Si1 C20 1.8713(3) . ?
 Si1 C30 1.8669(3) . ?
 Si1 C10 1.8730(3) . ?
 Si1 H1 1.506(5) . ?
 C20 C25 1.3996(4) . ?
 C20 C21 1.4054(4) . ?
 C30 C35 1.4001(4) . ?
 C30 C31 1.4041(4) . ?
 C10 C11 1.4035(4) . ?
 C10 C15 1.3987(4) . ?
 C25 C24 1.3925(5) . ?
 C25 H25 1.087(5) . ?
 C35 C34 1.3941(5) . ?
 C35 H35 1.084(6) . ?
 C31 C32 1.3919(5) . ?
 C31 H31 1.092(6) . ?
 C34 C33 1.3884(5) . ?
 C34 H34 1.088(6) . ?
 C11 C12 1.3920(5) . ?
 C11 H11 1.095(6) . ?
 C33 C32 1.3921(5) . ?
 C33 H33 1.075(6) . ?
 C15 C14 1.3955(5) . ?
 C15 H15 1.081(6) . ?
 C12 C13 1.3932(5) . ?
 C12 H12 1.092(6) . ?
 C14 C13 1.3899(5) . ?
 C14 H14 1.078(6) . ?
 C13 H13 1.090(5) . ?
 C21 C22 1.3932(5) . ?
 C21 H21 1.098(6) . ?
 C24 C23 1.3874(5) . ?
 C24 H24 1.089(6) . ?
 C32 H32 1.088(6) . ?
 C23 C22 1.3926(6) . ?
 C23 H23 1.089(6) . ?
 C22 H22 1.093(6) . ?

loop_
  _geom_angle_atom_site_label_1
  _geom_angle_atom_site_label_2
  _geom_angle_atom_site_label_3
  _geom_angle
  _geom_angle_site_symmetry_1
  _geom_angle_site_symmetry_3
  _geom_angle_publ_flag
 C30 Si1 C20 111.038(13) . . ?
 C10 Si1 C20 111.954(13) . . ?
 C10 Si1 C30 110.469(13) . . ?
 H1 Si1 C20 108.1(2) . . ?
 H1 Si1 C30 107.0(2) . . ?
 H1 Si1 C10 108.0(2) . . ?
 C25 C20 Si1 121.39(2) . . ?
 C21 C20 Si1 120.85(2) . . ?
 C21 C20 C25 117.71(3) . . ?
 C35 C30 Si1 120.26(2) . . ?
 C31 C30 Si1 121.59(2) . . ?
 C31 C30 C35 118.13(3) . . ?
 C11 C10 Si1 118.72(2) . . ?
 C15 C10 Si1 123.36(2) . . ?
 C15 C10 C11 117.91(3) . . ?
 C24 C25 C20 121.34(3) . . ?
 H25 C25 C20 119.5(3) . . ?
 H25 C25 C24 119.1(3) . . ?
 C34 C35 C30 120.95(3) . . ?
 H35 C35 C30 119.7(3) . . ?
 H35 C35 C34 119.4(3) . . ?
 C32 C31 C30 121.01(3) . . ?
 H31 C31 C30 120.4(3) . . ?
 H31 C31 C32 118.6(3) . . ?
 C33 C34 C35 120.02(3) . . ?
 H34 C34 C35 119.8(3) . . ?
 H34 C34 C33 120.2(3) . . ?
 C12 C11 C10 121.35(3) . . ?
 H11 C11 C10 119.5(3) . . ?
 H11 C11 C12 119.1(3) . . ?
 C32 C33 C34 119.98(3) . . ?
 H33 C33 C34 119.9(4) . . ?
 H33 C33 C32 120.1(4) . . ?
 C14 C15 C10 121.07(3) . . ?
 H15 C15 C10 120.0(3) . . ?
 H15 C15 C14 118.9(3) . . ?
 C13 C12 C11 119.73(3) . . ?
 H12 C12 C11 119.8(3) . . ?
 H12 C12 C13 120.5(3) . . ?
 C13 C14 C15 120.04(3) . . ?
 H14 C14 C15 119.5(4) . . ?
 H14 C14 C13 120.5(4) . . ?
 C14 C13 C12 119.90(3) . . ?
 H13 C13 C12 119.9(3) . . ?
 H13 C13 C14 120.2(3) . . ?
 C22 C21 C20 121.18(3) . . ?
 H21 C21 C20 119.7(3) . . ?
 H21 C21 C22 119.1(3) . . ?
 C23 C24 C25 120.01(3) . . ?
 H24 C24 C25 120.6(3) . . ?
 H24 C24 C23 119.3(3) . . ?
 C33 C32 C31 119.89(3) . . ?
 H32 C32 C31 120.3(3) . . ?
 H32 C32 C33 119.8(3) . . ?
 C22 C23 C24 119.89(3) . . ?
 H23 C23 C24 120.7(4) . . ?
 H23 C23 C22 119.4(4) . . ?
 C23 C22 C21 119.86(3) . . ?
 H22 C22 C21 120.4(3) . . ?
 H22 C22 C23 119.7(3) . . ?

loop_
  _geom_torsion_atom_site_label_1
  _geom_torsion_atom_site_label_2
  _geom_torsion_atom_site_label_3
  _geom_torsion_atom_site_label_4
  _geom_torsion
  _geom_torsion_site_symmetry_1
  _geom_torsion_site_symmetry_2
  _geom_torsion_site_symmetry_3
  _geom_torsion_site_symmetry_4
  _geom_torsion_publ_flag
 Si1 C20 C25 C24 -177.37(3) . . . . ?
 Si1 C20 C21 C22 177.28(3) . . . . ?
 Si1 C30 C35 C34 -177.51(2) . . . . ?
 Si1 C30 C31 C32 176.80(3) . . . . ?
 Si1 C10 C11 C12 178.39(2) . . . . ?
 Si1 C10 C15 C14 -178.76(3) . . . . ?
 C20 C25 C24 C23 -0.00(4) . . . . ?
 C20 C21 C22 C23 0.20(4) . . . . ?
 C30 C35 C34 C33 0.37(4) . . . . ?
 C30 C31 C32 C33 1.02(4) . . . . ?
 C10 C11 C12 C13 0.37(4) . . . . ?
 C10 C15 C14 C13 0.50(4) . . . . ?
 C25 C24 C23 C22 0.16(4) . . . . ?
 C35 C34 C33 C32 -0.92(4) . . . . ?
 C31 C32 C33 C34 0.24(4) . . . . ?
 C11 C12 C13 C14 0.02(4) . . . . ?
 C15 C14 C13 C12 -0.45(5) . . . . ?
 C21 C22 C23 C24 -0.26(5) . . . . ?

loop_
  _refln_index_h
  _refln_index_k
  _refln_index_l
  _refln_F_squared_calc
  _refln_F_squared_meas
  _refln_F_squared_sigma
  _refln_F_squared_weight
  _refln_observed_status
-18 0 4 88.974 93.998 2.232 6.359 o
-18 0 6 38.369 38.857 1.426 15.683 o
-18 0 8 35.245 34.802 1.302 17.876 o
-18 0 10 0.365 -0.251 0.637 183.670 o
-18 0 12 2.011 1.302 1.167 52.123 o
-18 1 4 0.179 1.581 0.600 190.846 o
-18 1 5 0.436 0.141 0.738 136.729 o
-18 1 6 1.503 1.206 0.449 255.661 o
-18 1 7 0.650 0.327 0.568 214.671 o
-18 1 8 0.508 0.397 0.503 270.463 o
-18 1 9 31.843 31.828 0.951 23.525 o
-18 1 10 12.779 12.470 0.865 46.124 o
-18 1 11 10.167 12.268 0.798 54.067 o
-18 1 12 6.297 7.060 1.099 46.054 o
-18 2 5 0.038 0.424 0.524 271.499 o
-18 2 6 16.530 14.831 0.838 41.207 o
-18 2 7 23.812 24.358 1.421 20.398 o
-18 2 8 9.124 10.188 0.881 52.757 o
-18 2 9 0.564 -0.843 0.589 207.567 o
-18 2 10 10.663 11.534 0.720 58.598 o
-18 2 11 0.004 -0.159 0.543 263.740 o
-18 2 12 0.171 0.139 0.753 134.587 o
-18 3 6 4.206 4.626 0.519 132.327 o
-18 3 7 30.798 29.551 1.020 23.368 o
-18 3 8 8.544 8.449 0.759 64.694 o
-18 3 9 0.049 -0.129 0.589 222.442 o
-18 3 10 3.026 2.264 0.766 98.532 o
-18 3 11 20.019 21.902 1.297 24.153 o
-18 4 7 11.104 12.386 1.199 33.984 o
-18 4 8 8.655 11.592 1.097 40.641 o
-18 4 9 0.726 0.611 0.909 88.687 o
-17 0 2 50.790 54.940 2.257 8.537 o
-17 0 4 0.008 0.937 0.903 92.799 o
-17 0 6 137.086 134.366 2.425 4.509 o
-17 0 8 38.290 34.368 1.170 18.641 o
-17 0 10 55.180 56.081 1.997 9.400 o
-17 0 12 10.781 8.879 1.300 31.903 o
-17 0 14 2.431 1.959 0.873 83.866 o
-17 0 16 8.215 10.113 1.014 46.288 o
-17 1 1 0.242 1.565 0.508 252.427 o
-17 1 2 20.733 21.129 0.983 30.845 o
-17 1 3 102.334 109.270 1.831 6.572 o
-17 1 4 1.682 1.977 0.570 170.960 o
-17 1 5 32.791 32.047 0.811 24.978 o
-17 1 6 0.187 -0.140 0.463 347.924 o
-17 1 7 7.737 9.732 0.583 81.138 o
-17 1 8 13.423 12.446 0.652 55.770 o
-17 1 9 1.704 0.619 0.542 198.751 o
-17 1 10 4.494 4.976 0.617 107.746 o
-17 1 11 16.825 15.446 0.732 44.441 o
-17 1 12 4.858 3.469 0.567 120.825 o
-17 1 13 55.599 58.611 1.602 11.199 o
-17 1 14 39.300 39.139 1.024 19.297 o
-17 1 15 8.386 10.771 0.751 62.725 o
-17 1 16 24.938 27.928 0.911 28.028 o
-17 2 1 24.443 26.323 1.353 20.979 o
-17 2 2 21.798 22.575 1.134 26.520 o
-17 2 3 19.092 19.955 0.837 36.296 o
-17 2 4 11.511 11.450 0.823 50.960 o
-17 2 5 6.172 6.341 0.526 105.987 o
-17 2 6 43.723 41.938 1.028 17.891 o
-17 2 7 0.006 -0.520 0.508 301.491 o
-17 2 8 44.239 42.212 0.982 18.128 o
-17 2 9 24.715 23.358 1.142 24.926 o
-17 2 10 16.467 15.089 0.725 45.412 o
-17 2 11 10.039 10.132 0.656 66.340 o
-17 2 12 12.890 12.523 1.011 39.569 o
-17 2 13 3.525 3.140 1.238 43.679 o
-17 2 14 1.216 1.685 0.484 232.585 o
-17 2 15 6.494 6.818 0.623 89.043 o
-17 2 16 10.825 11.487 0.769 55.306 o
-17 3 1 2.066 3.366 0.548 161.034 o
-17 3 2 17.313 13.484 0.987 35.934 o
-17 3 3 0.074 -0.012 0.450 377.002 o
-17 3 4 13.773 13.320 1.438 25.286 o
-17 3 5 64.124 65.142 1.446 10.929 o
-17 3 6 8.406 7.077 0.589 83.343 o
-17 3 7 2.562 1.946 0.521 175.135 o
-17 3 8 6.368 5.760 0.666 86.776 o
-17 3 9 0.754 -0.513 0.521 252.171 o
-17 3 10 24.733 24.537 0.946 28.360 o
-17 3 11 10.303 10.487 0.997 44.258 o
-17 3 12 9.372 11.139 0.897 50.518 o
-17 3 13 26.642 28.121 1.012 25.412 o
-17 3 14 0.180 0.351 0.488 304.135 o
-17 3 15 75.884 78.480 1.345 9.890 o
-17 4 1 9.515 11.439 0.819 54.789 o
-17 4 2 2.080 2.422 0.543 170.877 o
-17 4 3 37.282 37.816 0.954 20.730 o
-17 4 4 19.731 20.943 0.951 32.344 o
-17 4 5 0.067 -0.278 0.535 269.030 o
-17 4 6 4.839 3.875 0.732 89.772 o
-17 4 7 26.809 26.344 0.961 26.606 o
-17 4 8 57.572 57.117 1.257 12.910 o
-17 4 9 38.388 37.946 1.492 15.160 o
-17 4 10 69.532 71.528 1.779 8.972 o
-17 4 11 0.547 1.393 0.611 179.294 o
-17 4 12 11.775 12.600 0.758 53.083 o
-17 4 13 0.136 0.613 0.524 262.899 o
-17 4 14 0.331 -1.257 0.524 267.228 o
-17 4 15 3.524 4.244 0.492 150.218 o
-17 5 2 5.323 4.863 0.549 114.303 o
-17 5 3 2.704 3.606 0.545 150.347 o
-17 5 4 22.406 23.645 0.944 29.957 o
-17 5 5 0.088 -0.481 0.617 202.112 o
-17 5 6 46.525 48.360 1.372 14.157 o
-17 5 7 17.356 15.056 1.232 28.295 o
-17 5 8 2.693 3.162 0.873 80.215 o
-17 5 9 0.122 -0.078 0.589 220.217 o
-17 5 10 19.785 21.050 1.087 28.932 o
-17 5 11 36.263 37.639 1.058 19.927 o
-17 5 12 30.336 31.500 1.017 23.219 o
-17 5 13 9.345 9.251 0.641 70.884 o
-17 5 14 14.172 13.617 0.747 48.800 o
-17 6 3 20.453 21.287 1.271 24.607 o
-17 6 4 0.313 0.317 0.830 109.367 o
-17 6 5 3.146 3.500 0.848 81.234 o
-17 6 6 18.025 16.299 1.113 30.666 o
-17 6 7 20.469 21.298 0.944 31.903 o
-17 6 8 4.400 3.507 0.630 111.599 o
-17 6 9 9.828 7.723 0.827 57.329 o
-17 6 10 15.357 13.961 0.934 39.360 o
-17 6 11 15.629 15.533 0.787 43.785 o
-17 6 12 15.476 16.380 0.843 41.359 o
-17 6 13 12.211 13.803 0.802 49.053 o
-17 7 4 42.356 43.378 1.338 15.416 o
-17 7 5 17.466 15.741 1.036 33.406 o
-17 7 6 4.539 4.854 0.827 75.896 o
-17 7 7 6.102 6.135 0.656 88.441 o
-17 7 8 7.374 8.369 0.751 68.807 o
-17 7 9 1.155 1.111 0.576 187.615 o
-17 7 10 0.717 -0.166 0.600 196.798 o
-17 7 11 6.462 6.497 0.671 83.960 o
-16 0 2 0.037 0.237 0.611 204.268 o
-16 0 4 0.900 0.353 0.544 223.073 o
-16 0 6 119.183 116.455 2.067 5.562 o
-16 0 8 15.573 15.075 1.100 33.066 o
-16 0 10 10.050 12.043 0.967 45.089 o
-16 0 12 0.940 0.034 0.686 150.235 o
-16 0 14 75.031 75.846 2.123 7.451 o
-16 0 16 5.501 7.053 0.967 56.513 o
-16 0 18 0.150 1.178 0.529 246.408 o
-16 1 1 32.156 30.535 0.914 24.155 o
-16 1 2 0.001 -0.128 0.494 319.315 o
-16 1 3 18.159 17.842 0.618 45.107 o
-16 1 4 28.579 27.164 0.739 29.264 o
-16 1 5 10.708 10.491 0.530 73.018 o
-16 1 6 46.107 46.729 1.245 15.261 o
-16 1 7 41.946 39.045 0.950 19.336 o
-16 1 8 43.734 40.771 0.992 18.323 o
-16 1 9 22.458 23.944 0.760 33.916 o
-16 1 10 63.369 62.501 1.436 11.156 o
-16 1 11 57.677 58.282 1.393 12.112 o
-16 1 12 0.300 0.773 0.485 289.145 o
-16 1 13 2.330 3.369 0.420 208.979 o
-16 1 14 0.446 0.544 0.474 299.238 o
-16 1 15 8.567 8.800 0.589 79.053 o
-16 1 16 13.708 14.273 0.758 48.524 o
-16 1 17 42.365 42.884 0.972 18.567 o
-16 1 18 0.034 0.539 0.431 388.106 o
-16 2 1 61.132 65.827 1.214 12.243 o
-16 2 2 11.952 13.441 0.582 61.805 o
-16 2 3 36.427 34.929 0.757 23.614 o
-16 2 4 130.537 125.553 1.649 5.800 o
-16 2 5 98.008 94.197 1.844 6.955 o
-16 2 6 0.072 0.722 0.485 303.082 o
-16 2 7 62.863 60.169 1.101 12.895 o
-16 2 8 8.189 9.525 0.576 80.347 o
-16 2 9 15.816 15.164 0.688 47.700 o
-16 2 10 5.591 4.592 0.432 135.866 o
-16 2 11 0.756 0.710 0.432 323.140 o
-16 2 12 9.004 8.646 0.576 78.833 o
-16 2 13 89.262 90.993 1.578 8.042 o
-16 2 14 4.727 5.788 0.452 134.730 o
-16 2 15 0.170 0.896 0.431 360.424 o
-16 2 16 10.083 10.388 0.611 69.152 o
-16 2 17 1.573 2.333 0.428 245.933 o
-16 2 18 4.145 3.985 0.428 161.057 o
-16 3 1 40.869 43.708 0.893 19.520 o
-16 3 2 38.478 37.220 1.216 17.804 o
-16 3 3 12.888 11.631 0.650 57.848 o
-16 3 4 1.707 2.456 0.586 159.768 o
-16 3 5 0.234 0.191 0.494 299.593 o
-16 3 6 3.853 5.444 0.578 118.660 o
-16 3 7 41.328 41.044 0.983 18.945 o
-16 3 8 0.251 0.120 0.437 377.976 o
-16 3 9 53.331 50.880 1.028 15.244 o
-16 3 10 0.161 0.447 0.578 220.413 o
-16 3 11 0.017 -0.283 0.531 275.424 o
-16 3 12 1.136 0.443 0.540 217.790 o
-16 3 13 14.024 14.013 0.678 51.922 o
-16 3 14 0.056 0.851 0.410 405.658 o
-16 3 15 33.117 32.098 0.847 24.365 o
-16 3 16 0.780 0.834 0.409 344.429 o
-16 3 17 51.123 53.154 1.130 14.774 o
-16 3 18 3.666 4.778 0.427 162.690 o
-16 4 1 14.881 16.073 0.642 50.345 o
-16 4 2 47.226 47.071 1.007 16.806 o
-16 4 3 1.161 0.581 0.469 267.762 o
-16 4 4 14.452 14.424 0.856 43.150 o
-16 4 5 74.026 71.391 1.362 10.227 o
-16 4 6 80.929 81.334 1.493 8.990 o
-16 4 7 1.886 1.672 0.502 202.316 o
-16 4 8 31.182 29.917 0.836 25.788 o
-16 4 9 11.134 11.143 0.576 67.374 o
-16 4 10 8.671 8.004 0.744 66.212 o
-16 4 11 41.825 41.653 1.166 17.128 o
-16 4 12 58.260 58.715 1.094 13.592 o
-16 4 13 3.917 3.718 0.404 174.808 o
-16 4 14 24.291 25.148 1.128 24.994 o
-16 4 15 36.775 39.159 0.926 20.979 o
-16 4 16 1.231 1.233 0.414 297.404 o
-16 4 17 37.634 40.513 0.961 20.172 o
-16 5 1 24.757 26.213 0.848 29.792 o
-16 5 2 3.782 4.437 0.697 99.932 o
-16 5 3 17.531 18.883 0.750 40.951 o
-16 5 4 3.104 5.158 0.500 147.314 o
-16 5 5 0.213 0.849 0.519 259.403 o
-16 5 6 0.244 -0.357 0.590 216.281 o
-16 5 7 1.564 1.392 0.485 225.011 o
-16 5 8 8.211 9.240 0.887 54.897 o
-16 5 9 35.388 34.376 1.340 17.491 o
-16 5 10 25.627 24.778 0.974 27.318 o
-16 5 11 6.470 6.478 0.560 98.530 o
-16 5 12 2.383 3.432 0.447 194.498 o
-16 5 13 60.066 58.644 1.027 13.699 o
-16 5 14 4.836 4.829 0.687 94.190 o
-16 5 15 4.363 4.956 0.519 128.890 o
-16 5 16 9.225 10.004 0.596 73.766 o
-16 5 17 6.881 7.227 0.534 97.360 o
-16 6 1 11.514 15.899 0.718 52.702 o
-16 6 2 89.635 93.448 1.468 8.249 o
-16 6 3 52.859 54.090 1.310 13.360 o
-16 6 4 37.950 38.190 1.081 19.182 o
-16 6 5 84.537 82.106 1.864 7.682 o
-16 6 6 37.118 37.613 1.420 16.058 o
-16 6 7 19.606 19.301 1.074 29.856 o
-16 6 8 8.745 9.263 0.684 69.196 o
-16 6 9 21.611 20.263 0.851 33.776 o
-16 6 10 4.412 4.901 0.560 119.904 o
-16 6 11 7.917 7.987 0.528 90.172 o
-16 6 12 58.989 60.112 1.525 11.222 o
-16 6 13 30.850 34.185 0.842 24.927 o
-16 6 14 2.316 3.079 0.440 203.753 o
-16 6 15 48.720 48.609 1.032 16.200 o
-16 6 16 1.460 1.881 0.426 261.008 o
-16 7 1 29.023 39.561 2.750 7.766 o
-16 7 2 136.922 155.898 5.083 2.054 o
-16 7 3 16.060 16.462 1.258 27.937 o
-16 7 4 18.965 21.356 0.863 35.097 o
-16 7 5 16.466 18.796 0.961 35.274 o
-16 7 6 35.942 35.030 1.021 20.787 o
-16 7 7 10.758 10.032 0.689 62.173 o
-16 7 8 84.331 84.571 1.763 7.921 o
-16 7 9 1.547 1.141 0.515 211.357 o
-16 7 10 13.910 13.750 0.873 43.492 o
-16 7 11 5.052 4.537 0.517 124.367 o
-16 7 12 5.069 5.695 0.517 118.838 o
-16 7 13 13.385 15.488 0.655 52.818 o
-16 7 14 16.943 17.722 0.642 46.011 o
-16 7 15 30.574 31.997 0.902 24.656 o
-16 8 1 5.994 6.251 0.966 56.404 o
-16 8 2 0.115 1.492 0.654 165.474 o
-16 8 3 59.155 63.382 1.449 11.435 o
-16 8 4 22.873 26.488 1.217 23.688 o
-16 8 5 77.523 82.184 1.608 8.800 o
-16 8 6 2.676 2.855 0.637 128.272 o
-16 8 7 7.185 7.756 0.600 86.159 o
-16 8 8 22.763 24.474 0.862 31.271 o
-16 8 9 2.111 2.449 0.483 196.669 o
-16 8 10 1.322 1.661 0.505 215.875 o
-16 8 11 33.984 33.355 1.009 21.785 o
-16 8 12 0.494 1.293 0.511 245.520 o
-16 8 13 34.843 36.520 0.902 22.263 o
-16 8 14 5.020 6.559 0.565 107.215 o
-16 9 2 11.860 14.876 0.862 45.913 o
-16 9 3 28.584 32.139 1.171 21.538 o
-16 9 4 66.003 69.661 1.526 10.257 o
-16 9 5 0.644 3.452 0.761 112.115 o
-16 9 6 106.944 114.882 1.985 6.046 o
-16 9 7 0.011 0.887 0.529 257.722 o
-16 9 8 113.095 117.058 1.969 5.875 o
-16 9 9 11.931 11.912 0.765 53.072 o
-16 9 10 16.941 17.741 0.854 38.733 o
-16 9 11 36.759 39.473 1.025 19.895 o
-16 9 12 15.964 17.070 0.899 38.504 o
-16 10 5 45.983 50.235 1.254 14.944 o
-16 10 6 9.207 12.016 0.733 60.512 o
-16 10 7 2.320 4.021 0.686 113.972 o
-16 10 8 30.245 34.594 1.066 22.058 o
-16 10 9 6.999 7.523 0.677 78.928 o
-15 0 2 14.683 15.016 1.562 22.007 o
-15 0 4 169.839 165.398 2.613 3.650 o
-15 0 6 7.886 16.700 2.064 15.382 o
-15 0 8 400.907 394.510 9.369 0.602 o
-15 0 10 47.247 51.952 1.715 11.633 o
-15 0 12 119.800 123.204 2.584 4.676 o
-15 0 14 16.167 18.050 1.143 30.457 o
-15 0 16 33.132 29.788 2.387 9.585 o
-15 0 18 46.019 50.148 1.687 12.006 o
-15 0 20 6.704 7.044 0.686 80.003 o
-15 1 1 8.386 9.236 0.545 83.147 o
-15 1 2 8.841 7.956 0.542 84.309 o
-15 1 3 32.608 29.599 0.812 25.563 o
-15 1 4 0.001 -0.359 1.092 65.278 o
-15 1 5 74.416 69.753 1.948 8.170 o
-15 1 6 11.608 10.931 0.716 57.465 o
-15 1 7 41.309 41.263 1.249 16.528 o
-15 1 8 122.191 120.989 2.225 5.190 o
-15 1 9 76.524 77.570 1.501 9.349 o
-15 1 10 45.101 45.532 1.136 16.371 o
-15 1 11 97.775 100.680 1.963 6.584 o
-15 1 12 79.648 80.556 1.728 8.352 o
-15 1 13 212.519 215.740 2.687 2.953 o
-15 1 14 4.199 6.329 0.531 121.184 o
-15 1 15 42.478 43.007 1.056 17.806 o
-15 1 16 3.116 3.470 0.391 199.536 o
-15 1 17 1.059 1.376 0.385 333.473 o
-15 1 18 12.660 12.414 0.944 42.725 o
-15 1 19 37.359 36.521 0.931 21.148 o
-15 2 1 62.103 58.330 1.053 13.328 o
-15 2 2 70.474 67.966 1.117 11.601 o
-15 2 3 18.454 16.449 0.716 42.376 o
-15 2 4 7.488 8.262 0.603 83.370 o
-15 2 5 10.533 10.023 2.777 9.179 o
-15 2 6 83.545 80.578 2.112 7.063 o
-15 2 7 12.494 12.961 1.212 32.357 o
-15 2 8 86.891 86.972 1.373 8.826 o
-15 2 9 37.272 38.444 1.096 19.160 o
-15 2 10 205.656 207.574 2.578 3.112 o
-15 2 11 192.978 192.498 2.258 3.528 o
-15 2 12 1.195 2.770 0.494 210.616 o
-15 2 13 42.718 41.588 1.175 16.879 o
-15 2 14 2.825 4.873 0.450 169.339 o
-15 2 15 128.369 131.435 1.821 5.535 o
-15 2 16 20.390 23.242 0.699 37.365 o
-15 2 17 13.678 14.032 0.633 54.682 o
-15 2 18 7.440 7.629 0.869 59.542 o
-15 2 19 0.944 0.164 0.414 351.160 o
-15 3 1 12.764 11.810 0.534 64.525 o
-15 3 2 3.131 3.545 0.370 206.744 o
-15 3 3 2.230 3.664 0.474 183.860 o
-15 3 4 33.985 33.300 0.836 23.934 o
-15 3 5 57.769 55.651 1.167 13.460 o
-15 3 6 134.280 135.335 2.045 5.048 o
-15 3 7 0.653 0.978 0.916 86.958 o
-15 3 8 65.013 65.530 1.193 11.950 o
-15 3 9 1.605 1.966 0.456 232.595 o
-15 3 10 0.002 0.856 0.406 417.986 o
-15 3 11 79.841 80.045 1.291 9.734 o
-15 3 12 39.047 39.286 0.989 19.686 o
-15 3 13 10.861 11.283 0.524 71.544 o
-15 3 14 31.323 32.449 0.734 26.554 o
-15 3 15 82.832 86.848 1.405 8.976 o
-15 3 16 2.471 3.466 0.431 198.995 o
-15 3 17 0.042 0.479 0.375 503.207 o
-15 3 18 0.308 0.766 0.464 312.084 o
-15 3 19 8.406 7.599 0.591 82.062 o
-15 4 1 0.160 -0.354 0.531 268.642 o
-15 4 2 3.735 2.499 0.463 169.897 o
-15 4 3 19.933 19.509 0.817 36.326 o
-15 4 4 91.331 87.386 1.581 8.022 o
-15 4 5 2.318 2.532 0.450 206.215 o
-15 4 6 11.059 10.254 0.583 68.441 o
-15 4 7 47.528 44.178 1.013 16.985 o
-15 4 8 14.211 12.194 0.867 44.331 o
-15 4 9 102.241 99.406 2.238 5.896 o
-15 4 10 18.905 19.517 2.331 11.345 o
-15 4 11 5.879 7.580 0.633 88.984 o
-15 4 12 55.829 56.300 0.988 14.663 o
-15 4 13 1.306 1.642 0.359 334.507 o
-15 4 14 11.506 11.350 0.718 57.151 o
-15 4 15 47.202 46.938 0.936 17.342 o
-15 4 16 1.181 0.597 0.464 270.393 o
-15 4 17 64.371 66.104 1.290 11.558 o
-15 4 18 22.914 26.121 1.096 25.964 o
-15 4 19 55.308 60.147 1.193 13.347 o
-15 5 1 39.728 42.277 0.853 20.386 o
-15 5 2 1.248 1.324 0.494 231.059 o
-15 5 3 30.343 31.146 0.836 25.890 o
-15 5 4 32.709 32.956 0.892 23.779 o
-15 5 5 3.147 2.709 0.427 193.675 o
-15 5 6 45.469 46.431 1.046 16.915 o
-15 5 7 0.635 0.082 0.448 333.316 o
-15 5 8 50.315 49.727 1.198 14.712 o
-15 5 9 2.860 4.664 0.641 117.123 o
-15 5 10 0.263 0.302 0.432 376.148 o
-15 5 11 4.182 4.139 0.427 159.586 o
-15 5 12 12.678 12.727 0.676 55.727 o
-15 5 13 5.479 6.633 0.562 104.241 o
-15 5 14 58.058 58.750 1.070 13.738 o
-15 5 15 0.030 -0.072 0.392 501.329 o
-15 5 16 11.823 11.570 0.805 51.332 o
-15 5 17 2.508 2.234 0.406 227.932 o
-15 5 18 0.169 0.029 0.392 479.580 o
-15 6 1 7.699 7.293 0.572 87.998 o
-15 6 2 32.853 33.908 0.862 23.921 o
-15 6 3 2.662 3.978 0.485 168.149 o
-15 6 4 195.073 194.534 2.557 3.282 o
-15 6 5 3.745 4.227 0.566 128.220 o
-15 6 6 16.860 14.856 0.811 41.848 o
-15 6 7 77.203 75.093 2.118 7.393 o
-15 6 8 14.782 13.906 0.694 50.034 o
-15 6 9 35.754 34.037 1.009 21.129 o
-15 6 10 0.252 -0.447 0.406 438.373 o
-15 6 11 3.084 3.662 0.666 113.807 o
-15 6 12 0.723 4.683 0.483 203.503 o
-15 6 13 0.794 0.961 0.388 365.702 o
-15 6 14 34.253 34.983 0.835 23.523 o
-15 6 15 13.655 13.243 0.607 56.816 o
-15 6 16 0.560 0.447 0.392 406.381 o
-15 6 17 34.158 33.483 0.907 22.961 o
-15 6 18 2.800 2.826 0.422 202.670 o
-15 7 1 24.359 27.423 0.825 30.116 o
-15 7 2 25.168 27.370 0.985 26.712 o
-15 7 3 22.265 26.672 0.968 28.683 o
-15 7 4 76.250 82.662 1.822 8.174 o
-15 7 5 38.190 38.020 0.971 20.263 o
-15 7 6 7.051 9.591 0.572 85.601 o
-15 7 7 2.223 2.922 0.589 147.608 o
-15 7 8 8.255 7.448 0.572 84.990 o
-15 7 9 34.441 31.854 0.892 23.340 o
-15 7 10 7.637 7.236 0.526 93.836 o
-15 7 11 9.018 8.197 0.545 82.652 o
-15 7 12 48.080 47.910 0.913 17.222 o
-15 7 13 29.327 29.062 0.771 27.842 o
-15 7 14 0.143 0.281 0.382 485.984 o
-15 7 15 13.123 11.367 0.616 59.562 o
-15 7 16 12.007 12.836 0.771 51.753 o
-15 7 17 0.167 0.125 0.416 421.501 o
-15 8 1 17.983 20.055 0.739 40.188 o
-15 8 2 60.679 62.511 1.353 11.798 o
-15 8 3 0.046 1.229 0.813 112.314 o
-15 8 4 3.612 4.538 0.551 131.565 o
-15 8 5 5.983 6.698 0.521 106.802 o
-15 8 6 55.383 55.337 1.188 13.673 o
-15 8 7 28.971 29.790 0.854 26.549 o
-15 8 8 10.036 9.179 0.624 70.167 o
-15 8 9 11.236 12.496 0.608 63.200 o
-15 8 10 30.429 30.301 0.804 26.500 o
-15 8 11 0.133 0.017 0.424 416.392 o
-15 8 12 27.396 27.315 0.703 30.510 o
-15 8 13 2.994 3.767 0.398 196.116 o
-15 8 14 9.706 9.664 0.551 76.432 o
-15 8 15 1.239 0.771 0.384 343.085 o
-15 8 16 3.698 2.182 0.447 179.357 o
-15 9 1 36.292 38.639 0.937 21.079 o
-15 9 2 1.952 3.487 0.576 152.057 o
-15 9 3 3.416 3.647 0.537 142.814 o
-15 9 4 0.706 2.093 0.684 140.528 o
-15 9 5 21.011 21.522 0.969 30.887 o
-15 9 6 40.313 41.917 1.142 17.624 o
-15 9 7 4.284 5.458 0.478 136.229 o
-15 9 8 40.687 42.055 1.001 18.813 o
-15 9 9 26.924 27.953 0.804 28.876 o
-15 9 10 79.987 80.295 1.441 9.241 o
-15 9 11 0.206 0.520 0.473 315.371 o
-15 9 12 7.889 7.406 0.745 69.266 o
-15 9 13 39.236 40.109 1.251 17.020 o
-15 9 14 45.356 49.022 0.917 17.645 o
-15 9 15 4.197 4.502 0.702 96.246 o
-15 10 1 9.036 12.561 0.676 64.294 o
-15 10 2 0.701 1.080 0.529 228.693 o
-15 10 3 23.826 24.160 1.094 26.032 o
-15 10 4 5.953 6.021 0.613 95.497 o
-15 10 5 3.364 3.958 0.633 117.637 o
-15 10 6 4.069 7.524 0.909 64.288 o
-15 10 7 35.829 35.226 1.168 19.143 o
-15 10 8 88.055 91.741 1.683 7.807 o
-15 10 9 4.961 6.149 0.606 102.381 o
-15 10 10 39.547 42.591 1.242 16.798 o
-15 10 11 3.756 4.069 0.540 135.540 o
-15 10 12 0.248 0.339 0.440 364.268 o
-15 10 13 2.606 3.248 0.410 207.573 o
-15 10 14 3.181 3.308 0.392 199.468 o
-15 11 2 6.630 7.435 0.557 95.119 o
-15 11 3 42.132 41.362 1.149 17.244 o
-15 11 4 32.722 34.947 1.056 21.348 o
-15 11 5 0.964 1.298 0.506 232.628 o
-15 11 6 4.175 5.316 0.621 108.093 o
-15 11 7 0.042 -0.629 0.462 361.263 o
-15 11 8 0.969 0.589 0.633 168.177 o
-15 11 9 10.409 12.283 0.823 52.125 o
-15 11 10 19.297 20.860 0.717 39.080 o
-15 11 11 2.907 3.502 0.485 168.013 o
-15 11 12 64.895 68.652 1.121 12.112 o
-15 12 6 11.359 10.883 0.682 60.183 o
-15 12 7 0.622 0.486 0.544 229.868 o
-15 12 8 13.912 13.704 0.734 49.757 o
-14 0 2 206.313 198.288 3.563 2.528 o
-14 0 4 0.765 0.266 0.522 246.310 o
-14 0 6 190.188 189.799 3.538 2.665 o
-14 0 8 0.103 0.053 1.032 72.640 o
-14 0 10 435.331 426.012 6.351 0.901 o
-14 0 12 0.282 0.335 0.572 223.193 o
-14 0 14 43.349 44.467 1.547 13.571 o
-14 0 16 75.222 72.790 2.123 7.505 o
-14 0 18 0.557 1.010 0.548 221.130 o
-14 0 20 2.074 0.991 0.554 180.145 o
-14 1 1 102.453 99.130 2.018 6.344 o
-14 1 2 17.748 16.861 0.584 47.489 o
-14 1 3 43.674 43.186 1.448 14.355 o
-14 1 4 11.888 10.481 1.078 38.774 o
-14 1 5 5.166 4.072 0.946 62.422 o
-14 1 6 80.985 79.051 1.320 9.597 o
-14 1 7 24.079 23.381 0.761 32.916 o
-14 1 8 121.783 120.761 1.983 5.582 o
-14 1 9 0.351 0.702 1.309 44.531 o
-14 1 10 87.963 89.266 1.390 8.654 o
-14 1 11 44.501 45.781 1.133 16.489 o
-14 1 12 28.045 27.281 0.727 29.739 o
-14 1 13 116.734 115.556 1.724 6.218 o
-14 1 14 58.372 55.717 1.212 13.137 o
-14 1 15 26.447 25.934 0.731 31.044 o
-14 1 16 10.649 11.029 0.549 70.956 o
-14 1 17 29.268 27.586 0.734 28.841 o
-14 1 18 3.825 3.881 0.370 185.869 o
-14 1 19 3.983 4.063 0.479 148.541 o
-14 1 20 0.035 0.014 0.389 506.101 o
-14 1 21 0.222 -0.057 0.378 505.838 o
-14 2 1 1.190 1.687 0.617 161.968 o
-14 2 2 4.034 -0.641 1.940 19.642 o
-14 2 3 153.969 150.192 2.108 4.472 o
-14 2 4 186.785 185.632 2.344 3.570 o
-14 2 5 37.254 33.710 0.829 22.742 o
-14 2 6 50.457 48.785 1.992 9.968 o
-14 2 7 28.823 26.881 1.063 23.949 o
-14 2 8 4.701 4.484 0.347 169.108 o
-14 2 9 0.215 -0.054 0.583 222.329 o
-14 2 10 30.384 28.011 1.310 19.721 o
-14 2 11 16.465 17.910 0.619 47.379 o
-14 2 12 260.038 259.614 2.740 2.453 o
-14 2 13 112.762 112.188 2.278 5.407 o
-14 2 14 7.856 8.312 0.615 80.394 o
-14 2 15 55.997 56.329 1.042 14.343 o
-14 2 16 4.940 6.766 0.534 112.370 o
-14 2 17 80.844 80.126 1.344 9.496 o
-14 2 18 0.817 0.000 0.385 413.896 o
-14 2 19 0.373 0.324 0.337 558.366 o
-14 2 20 27.039 26.501 0.767 29.873 o
-14 2 21 19.320 19.338 0.833 36.480 o
-14 3 1 5.408 5.628 1.238 40.191 o
-14 3 2 65.688 61.468 1.655 10.036 o
-14 3 3 42.446 41.472 2.507 8.193 o
-14 3 4 21.530 21.992 1.120 27.068 o
-14 3 5 16.273 15.381 1.211 29.334 o
-14 3 6 81.497 80.054 1.869 7.848 o
-14 3 7 0.218 0.107 0.849 106.011 o
-14 3 8 147.535 141.245 2.185 4.569 o
-14 3 9 23.940 23.159 1.013 27.814 o
-14 3 10 39.882 37.095 1.179 17.887 o
-14 3 11 13.603 10.530 0.955 42.219 o
-14 3 12 0.383 0.037 1.097 63.663 o
-14 3 13 0.050 -0.600 0.427 421.953 o
-14 3 14 0.398 1.660 0.519 236.680 o
-14 3 15 55.516 54.914 1.021 14.630 o
-14 3 16 74.231 73.099 1.234 10.606 o
-14 3 17 41.286 42.301 0.923 19.337 o
-14 3 18 10.344 11.922 0.622 65.403 o
-14 3 19 44.875 47.845 1.113 16.380 o
-14 3 20 8.441 10.211 0.637 72.659 o
-14 4 1 11.774 10.231 2.375 12.022 o
-14 4 2 0.988 0.867 0.582 190.500 o
-14 4 3 7.965 8.164 0.498 92.674 o
-14 4 4 0.125 -0.041 0.946 86.314 o
-14 4 5 62.994 61.161 1.400 11.416 o
-14 4 6 11.636 10.194 1.043 40.717 o
-14 4 7 20.826 19.014 1.346 23.444 o
-14 4 8 4.492 4.882 0.414 152.456 o
-14 4 9 8.108 6.775 1.149 41.286 o
-14 4 10 7.858 7.590 1.052 46.364 o
-14 4 11 13.962 13.588 1.344 27.473 o
-14 4 12 0.799 0.469 0.757 124.674 o
-14 4 13 6.591 7.235 0.469 108.032 o
-14 4 14 132.512 133.110 1.841 5.388 o
-14 4 15 0.586 0.603 0.367 438.178 o
-14 4 16 6.742 6.676 0.410 117.464 o
-14 4 17 3.818 4.355 0.385 176.360 o
-14 4 18 12.017 12.059 0.578 63.582 o
-14 4 19 19.548 21.554 1.013 30.703 o
-14 4 20 14.348 14.645 0.660 51.638 o
-14 5 1 18.704 16.983 0.612 45.153 o
-14 5 2 41.320 39.427 0.907 19.839 o
-14 5 3 21.104 18.665 1.260 25.097 o
-14 5 4 1.925 1.959 0.462 219.269 o
-14 5 5 3.876 3.472 0.454 162.099 o
-14 5 6 45.737 44.286 1.514 13.520 o
-14 5 7 5.739 4.632 0.894 65.150 o
-14 5 8 56.584 55.269 2.189 8.516 o
-14 5 9 0.570 0.051 1.034 70.798 o
-14 5 10 22.436 22.105 1.304 23.095 o
-14 5 11 146.088 148.329 1.814 4.962 o
-14 5 12 44.592 44.859 0.920 18.256 o
-14 5 13 1.353 1.354 0.402 298.767 o
-14 5 14 0.929 0.736 0.402 346.262 o
-14 5 15 25.627 23.687 0.699 32.954 o
-14 5 16 20.454 21.501 0.699 38.115 o
-14 5 17 78.359 81.118 1.366 9.559 o
-14 5 18 44.404 47.326 1.118 16.474 o
-14 5 19 22.442 25.351 0.813 32.243 o
-14 5 20 14.528 16.925 0.716 47.143 o
-14 6 1 1.710 1.323 0.283 397.157 o
-14 6 2 3.212 3.791 0.640 117.959 o
-14 6 3 1.457 0.545 0.317 421.624 o
-14 6 4 46.930 43.009 0.909 18.020 o
-14 6 5 15.160 14.355 0.553 55.168 o
-14 6 6 7.573 6.565 1.322 34.132 o
-14 6 7 94.011 95.085 1.904 6.945 o
-14 6 8 6.476 7.121 0.542 99.086 o
-14 6 9 1.381 1.558 0.520 207.273 o
-14 6 10 25.046 25.282 1.100 25.152 o
-14 6 11 39.947 38.489 0.810 21.273 o
-14 6 12 20.375 21.205 0.620 40.417 o
-14 6 13 8.229 8.842 0.521 87.196 o
-14 6 14 22.436 23.444 0.699 35.500 o
-14 6 15 20.785 20.861 0.718 37.628 o
-14 6 16 17.100 18.148 0.667 44.672 o
-14 6 17 4.108 5.660 0.625 106.504 o
-14 6 18 33.079 33.480 0.888 23.588 o
-14 6 19 2.166 2.539 0.492 189.928 o
-14 7 1 28.186 26.053 0.851 27.905 o
-14 7 2 38.622 39.638 1.178 17.887 o
-14 7 3 18.178 19.261 0.827 37.689 o
-14 7 4 29.142 28.465 1.052 23.707 o
-14 7 5 0.189 0.034 1.903 21.417 o
-14 7 6 0.091 0.440 0.423 401.127 o
-14 7 7 38.023 36.300 1.804 12.765 o
-14 7 8 51.491 50.389 1.016 15.666 o
-14 7 9 0.305 -0.436 0.364 528.088 o
-14 7 10 79.856 80.036 1.156 10.150 o
-14 7 11 46.583 46.727 0.813 18.383 o
-14 7 12 16.416 16.152 0.543 51.617 o
-14 7 13 19.116 19.352 0.936 33.750 o
-14 7 14 54.587 53.597 0.971 15.163 o
-14 7 15 84.546 84.010 1.293 9.282 o
-14 7 16 1.536 1.624 0.369 310.173 o
-14 7 17 8.918 9.192 0.578 77.942 o
-14 7 18 73.953 80.473 1.650 8.913 o
-14 7 19 1.115 1.979 0.431 269.856 o
-14 8 1 2.909 2.398 0.410 210.929 o
-14 8 2 74.213 75.961 1.439 9.768 o
-14 8 3 0.518 0.689 0.457 310.070 o
-14 8 4 24.373 23.356 0.795 31.998 o
-14 8 5 60.585 60.749 1.209 12.607 o
-14 8 6 42.161 39.891 0.971 18.983 o
-14 8 7 27.329 27.236 0.795 29.002 o
-14 8 8 1.984 1.694 0.681 129.321 o
-14 8 9 19.083 17.243 0.621 44.197 o
-14 8 10 6.283 6.166 0.415 123.263 o
-14 8 11 26.165 25.834 0.644 32.832 o
-14 8 12 0.176 0.602 0.352 528.317 o
-14 8 13 45.495 43.495 0.797 19.152 o
-14 8 14 34.352 32.858 0.789 24.443 o
-14 8 15 39.562 42.340 0.899 19.997 o
-14 8 16 0.989 1.598 0.481 244.016 o
-14 8 17 46.099 49.869 1.345 14.304 o
-14 8 18 1.681 2.613 0.431 234.747 o
-14 9 1 56.123 56.827 1.103 13.955 o
-14 9 2 1.069 1.451 0.431 284.767 o
-14 9 3 52.251 52.326 1.146 14.570 o
-14 9 4 57.009 58.461 1.242 12.975 o
-14 9 5 0.128 0.646 0.431 374.578 o
-14 9 6 44.439 45.937 1.033 17.278 o
-14 9 7 18.842 20.033 0.740 39.274 o
-14 9 8 54.852 56.576 1.063 14.370 o
-14 9 9 0.128 -0.024 0.388 495.842 o
-14 9 10 1.055 1.561 0.356 359.871 o
-14 9 11 62.715 62.706 0.941 13.492 o
-14 9 12 15.442 15.763 0.537 53.934 o
-14 9 13 26.218 27.840 0.677 31.541 o
-14 9 14 59.282 63.259 1.183 12.736 o
-14 9 15 13.050 16.157 0.622 54.370 o
-14 9 16 61.004 65.263 1.441 11.219 o
-14 9 17 0.854 1.434 0.410 317.688 o
-14 10 1 14.325 13.872 0.969 39.113 o
-14 10 2 3.912 4.021 0.495 145.547 o
-14 10 3 21.035 21.619 0.795 35.095 o
-14 10 4 10.669 11.048 0.589 67.987 o
-14 10 5 15.509 16.606 0.718 45.917 o
-14 10 6 3.076 3.647 0.438 180.429 o
-14 10 7 84.370 85.730 1.366 9.031 o
-14 10 8 33.070 36.056 0.870 23.342 o
-14 10 9 14.669 15.941 0.743 46.556 o
-14 10 10 123.657 126.150 1.645 5.988 o
-14 10 11 6.875 11.550 0.552 84.019 o
-14 10 12 79.150 84.566 1.191 9.929 o
-14 10 13 45.846 50.487 1.159 15.636 o
-14 10 14 29.179 32.343 1.135 21.816 o
-14 10 15 60.377 63.431 1.474 11.202 o
-14 10 16 3.833 4.848 0.492 142.046 o
-14 11 1 0.034 -0.343 0.425 426.236 o
-14 11 2 8.319 9.877 0.755 63.723 o
-14 11 3 51.236 52.459 1.216 14.262 o
-14 11 4 20.122 21.938 1.132 27.508 o
-14 11 5 9.531 9.395 0.766 60.496 o
-14 11 6 12.690 11.339 0.694 56.132 o
-14 11 7 0.316 0.193 0.399 434.842 o
-14 11 8 17.545 16.998 0.652 45.327 o
-14 11 9 13.204 13.687 0.876 44.268 o
-14 11 10 11.959 15.331 0.790 48.866 o
-14 11 11 142.637 152.177 1.903 4.890 o
-14 11 12 0.690 2.214 0.424 291.470 o
-14 11 13 26.876 30.188 0.749 29.212 o
-14 11 14 31.833 38.618 0.926 22.643 o
-14 11 15 9.684 10.156 0.557 75.097 o
-14 12 1 12.409 16.395 0.870 43.834 o
-14 12 2 3.661 4.204 0.504 145.152 o
-14 12 3 6.919 7.514 0.582 90.296 o
-14 12 4 10.749 9.788 0.684 62.899 o
-14 12 5 4.297 4.491 0.717 93.256 o
-14 12 6 45.395 46.771 1.000 17.249 o
-14 12 7 5.448 5.717 0.462 125.505 o
-14 12 8 25.192 27.235 0.931 27.721 o
-14 12 9 0.018 1.065 0.410 398.632 o
-14 12 10 15.093 15.629 0.637 50.551 o
-14 12 11 2.783 3.108 0.385 215.968 o
-14 12 12 6.231 6.965 0.474 110.994 o
-14 12 13 32.258 34.884 0.894 23.558 o
-14 13 3 6.795 5.552 0.637 88.902 o
-14 13 4 41.794 42.895 1.078 17.772 o
-14 13 5 0.000 0.293 0.468 343.786 o
-14 13 6 0.635 1.430 0.453 287.184 o
-14 13 7 30.754 31.605 0.851 25.395 o
-14 13 8 3.607 3.649 0.511 147.857 o
-14 13 9 54.334 58.235 1.151 13.830 o
-14 13 10 13.288 14.098 0.632 55.437 o
-13 0 2 10.069 7.832 0.803 58.395 o
-13 0 4 1.957 0.406 1.230 48.061 o
-13 0 6 2.906 3.673 1.285 41.313 o
-13 0 8 12.902 12.640 0.760 50.974 o
-13 0 10 129.721 127.767 3.160 3.759 o
-13 0 12 42.171 37.914 2.655 7.665 o
-13 0 14 60.655 58.155 2.644 6.687 o
-13 0 16 5.208 5.612 0.731 83.934 o
-13 0 18 48.454 48.751 1.199 15.068 o
-13 0 20 109.682 116.465 2.266 5.450 o
-13 0 22 3.227 3.227 0.774 93.144 o
-13 1 1 19.701 17.328 0.810 37.699 o
-13 1 2 161.082 150.880 2.000 4.462 o
-13 1 3 46.259 42.995 1.008 17.404 o
-13 1 4 61.677 57.472 1.453 11.455 o
-13 1 5 63.965 61.606 1.554 10.605 o
-13 1 6 30.707 29.580 0.970 24.115 o
-13 1 7 253.914 251.699 2.594 2.579 o
-13 1 8 14.126 14.089 1.001 37.996 o
-13 1 9 139.487 139.649 1.634 5.416 o
-13 1 10 144.356 146.259 2.314 4.430 o
-13 1 11 24.790 25.046 0.636 34.311 o
-13 1 12 43.913 44.871 2.040 10.316 o
-13 1 13 0.017 -0.007 0.599 216.402 o
-13 1 14 4.713 4.401 0.865 71.565 o
-13 1 15 0.387 0.023 1.052 69.059 o
-13 1 16 0.001 -0.436 0.367 578.934 o
-13 1 17 50.092 50.083 0.990 16.105 o
-13 1 18 2.939 3.537 0.329 230.258 o
-13 1 19 0.979 0.911 0.329 437.172 o
-13 1 20 0.176 -0.128 0.355 577.781 o
-13 1 21 5.842 5.521 0.585 101.919 o
-13 1 22 11.741 12.001 0.608 62.548 o
-13 2 1 66.715 62.904 1.146 12.115 o
-13 2 2 31.820 29.641 0.785 26.281 o
-13 2 3 0.003 -0.508 0.519 288.259 o
-13 2 4 30.875 28.989 1.063 22.829 o
-13 2 5 2.301 2.135 0.494 190.666 o
-13 2 6 0.728 0.132 0.356 470.906 o
-13 2 7 10.008 8.655 0.777 59.473 o
-13 2 8 61.289 60.609 1.239 12.386 o
-13 2 9 98.554 95.928 2.195 6.133 o
-13 2 10 109.915 113.212 2.361 5.317 o
-13 2 11 157.203 156.561 1.847 4.637 o
-13 2 12 22.945 23.991 1.513 19.302 o
-13 2 13 182.268 181.319 2.782 3.299 o
-13 2 14 31.047 29.398 0.807 26.384 o
-13 2 15 11.258 10.963 0.779 54.338 o
-13 2 16 4.369 4.297 0.367 171.768 o
-13 2 17 0.607 0.681 0.367 431.061 o
-13 2 18 30.014 31.214 0.752 27.226 o
-13 2 19 22.208 22.108 0.625 37.995 o
-13 2 20 3.547 4.320 0.504 146.074 o
-13 2 21 17.221 16.523 0.651 46.143 o
-13 3 1 16.224 14.739 0.637 49.460 o
-13 3 2 20.230 18.817 0.551 43.792 o
-13 3 3 0.132 0.070 0.715 149.708 o
-13 3 4 8.925 7.496 0.790 62.429 o
-13 3 5 129.035 125.130 2.079 5.218 o
-13 3 6 0.575 0.418 0.561 220.124 o
-13 3 7 146.721 144.130 2.568 4.119 o
-13 3 8 0.045 -0.323 0.753 136.847 o
-13 3 9 13.017 11.809 0.784 50.272 o
-13 3 10 0.110 -0.127 0.745 138.740 o
-13 3 11 0.029 -0.669 0.819 115.883 o
-13 3 12 0.825 0.190 0.893 92.432 o
-13 3 13 0.206 1.037 1.006 74.237 o
-13 3 14 124.313 127.561 2.241 5.054 o
-13 3 15 13.278 15.113 0.535 59.175 o
-13 3 16 15.898 16.597 0.703 45.997 o
-13 3 17 6.157 5.415 0.385 133.625 o
-13 3 18 18.934 17.533 0.707 41.519 o
-13 3 19 0.010 0.277 0.329 674.843 o
-13 3 20 18.253 20.007 0.672 41.970 o
-13 3 21 49.786 53.199 1.026 15.655 o
-13 4 1 4.606 5.090 1.047 53.802 o
-13 4 2 132.521 132.046 1.815 5.436 o
-13 4 3 240.339 234.325 2.468 2.790 o
-13 4 4 4.109 4.754 0.854 74.358 o
-13 4 5 0.025 -0.033 0.578 232.145 o
-13 4 6 36.351 35.198 1.045 20.382 o
-13 4 7 3.315 3.311 1.030 59.659 o
-13 4 8 37.785 36.568 0.894 21.403 o
-13 4 9 14.201 12.925 0.723 50.411 o
-13 4 10 15.717 14.515 0.930 38.875 o
-13 4 11 10.507 11.853 1.397 28.172 o
-13 4 12 110.508 110.407 2.152 5.704 o
-13 4 13 117.587 117.176 1.888 5.892 o
-13 4 14 2.103 3.180 0.741 106.643 o
-13 4 15 64.698 64.390 1.154 12.213 o
-13 4 16 10.191 10.339 0.540 74.332 o
-13 4 17 15.643 15.963 0.540 53.292 o
-13 4 18 2.007 1.669 0.402 259.310 o
-13 4 19 22.370 23.552 0.725 34.940 o
-13 4 20 18.764 20.098 0.831 36.666 o
-13 4 21 1.982 1.987 0.394 258.898 o
-13 5 1 12.655 11.485 0.751 52.906 o
-13 5 2 4.132 4.808 0.717 93.281 o
-13 5 3 46.781 43.371 1.113 16.444 o
-13 5 4 72.507 68.664 2.194 7.478 o
-13 5 5 123.310 121.855 2.396 4.901 o
-13 5 6 0.571 0.507 0.680 154.688 o
-13 5 7 3.781 0.815 1.761 23.527 o
-13 5 8 0.032 0.648 0.902 93.542 o
-13 5 9 15.845 13.489 0.983 37.357 o
-13 5 10 11.447 11.648 1.170 35.034 o
-13 5 11 31.221 30.305 1.170 21.026 o
-13 5 12 0.242 0.055 1.355 42.044 o
-13 5 13 13.941 12.957 1.269 29.726 o
-13 5 14 45.477 44.909 0.918 18.059 o
-13 5 15 4.408 4.884 0.383 161.575 o
-13 5 16 33.324 33.582 0.757 25.111 o
-13 5 17 47.784 46.111 0.923 17.402 o
-13 5 18 5.602 7.551 0.535 104.383 o
-13 5 19 78.045 82.171 1.765 8.276 o
-13 5 20 23.124 25.435 0.822 31.570 o
-13 5 21 0.080 0.614 0.549 243.070 o
-13 6 1 106.692 104.792 1.730 6.704 o
-13 6 2 69.368 70.117 2.010 8.194 o
-13 6 3 11.450 10.423 0.935 45.902 o
-13 6 4 7.691 6.827 1.115 43.501 o
-13 6 5 123.601 120.780 1.822 5.790 o
-13 6 6 0.162 -0.321 0.667 171.624 o
-13 6 7 18.760 19.311 1.466 21.861 o
-13 6 8 3.242 3.908 1.004 61.693 o
-13 6 9 153.454 151.229 2.228 4.342 o
-13 6 10 80.055 79.810 1.645 8.607 o
-13 6 11 65.165 65.523 1.565 10.314 o
-13 6 12 17.284 18.078 1.471 22.436 o
-13 6 13 0.003 0.429 0.477 327.041 o
-13 6 14 0.081 0.517 0.385 472.356 o
-13 6 15 15.482 14.563 0.540 54.918 o
-13 6 16 19.445 19.345 0.600 43.067 o
-13 6 17 0.139 1.459 0.402 381.808 o
-13 6 18 45.571 50.498 1.617 12.480 o
-13 6 19 11.520 14.992 0.620 58.822 o
-13 6 20 71.013 75.079 1.466 9.928 o
-13 7 1 2.665 2.473 0.874 81.557 o
-13 7 2 9.498 8.839 0.594 75.051 o
-13 7 3 29.192 27.364 0.928 25.845 o
-13 7 4 8.585 8.504 0.641 74.682 o
-13 7 5 2.585 2.241 0.676 121.948 o
-13 7 6 234.640 232.222 2.962 2.587 o
-13 7 7 7.100 6.705 0.853 62.712 o
-13 7 8 25.007 24.107 1.527 18.607 o
-13 7 9 13.086 13.013 0.914 43.169 o
-13 7 10 0.075 0.350 0.728 143.528 o
-13 7 11 19.068 18.807 0.814 37.470 o
-13 7 12 232.438 235.419 2.837 2.655 o
-13 7 13 49.739 50.762 0.864 16.926 o
-13 7 14 3.925 3.844 0.406 172.543 o
-13 7 15 5.191 4.697 0.370 153.837 o
-13 7 16 17.535 17.144 0.567 48.167 o
-13 7 17 107.023 109.309 1.732 6.611 o
-13 7 18 0.476 1.972 0.967 77.259 o
-13 7 19 5.847 7.465 0.619 91.246 o
-13 7 20 12.849 14.341 0.676 53.868 o
-13 8 1 140.438 139.421 2.158 4.743 o
-13 8 2 34.432 32.510 0.852 23.711 o
-13 8 3 49.968 48.134 1.013 16.150 o
-13 8 4 6.230 6.126 0.883 63.041 o
-13 8 5 0.520 0.365 1.093 63.348 o
-13 8 6 0.071 0.360 1.394 39.776 o
-13 8 7 46.300 47.919 1.429 13.817 o
-13 8 8 9.317 8.500 0.943 50.007 o
-13 8 9 91.130 90.360 1.195 8.942 o
-13 8 10 1.132 0.733 0.726 129.712 o
-13 8 11 30.237 29.943 0.723 27.860 o
-13 8 12 1.774 1.471 0.462 231.900 o
-13 8 13 60.508 58.221 0.927 14.153 o
-13 8 14 7.766 7.203 0.444 103.026 o
-13 8 15 3.588 3.633 0.344 203.448 o
-13 8 16 68.635 71.578 1.172 11.389 o
-13 8 17 31.613 34.595 0.849 24.444 o
-13 8 18 23.558 24.509 0.712 33.908 o
-13 8 19 9.563 9.023 0.633 71.227 o
-13 9 1 21.290 21.241 0.712 37.148 o
-13 9 2 0.603 0.079 0.526 252.862 o
-13 9 3 24.983 25.443 0.768 31.447 o
-13 9 4 51.207 51.301 1.133 14.882 o
-13 9 5 3.688 3.657 0.449 165.002 o
-13 9 6 68.321 68.478 1.944 8.520 o
-13 9 7 4.157 3.861 0.585 121.588 o
-13 9 8 126.829 130.596 1.985 5.344 o
-13 9 9 25.341 26.566 1.293 21.593 o
-13 9 10 83.324 84.838 1.173 9.679 o
-13 9 11 0.530 0.517 0.275 681.841 o
-13 9 12 0.607 0.432 0.344 490.926 o
-13 9 13 58.581 59.400 0.937 14.296 o
-13 9 14 5.077 5.619 0.383 146.080 o
-13 9 15 37.457 38.340 0.811 22.084 o
-13 9 16 12.865 15.277 0.751 49.374 o
-13 9 17 7.478 7.759 0.521 93.924 o
-13 9 18 0.202 0.635 0.368 483.583 o
-13 10 1 2.140 2.624 0.406 233.721 o
-13 10 2 2.277 2.593 0.533 169.782 o
-13 10 3 96.938 98.924 1.678 7.287 o
-13 10 4 1.287 1.247 0.406 302.051 o
-13 10 5 0.824 0.575 0.431 324.320 o
-13 10 6 7.651 8.109 0.633 79.802 o
-13 10 7 14.194 14.118 0.573 56.442 o
-13 10 8 2.516 3.118 0.357 238.178 o
-13 10 9 65.707 66.211 1.051 12.451 o
-13 10 10 8.913 8.246 0.568 80.775 o
-13 10 11 2.924 3.549 0.342 224.686 o
-13 10 12 24.313 25.551 0.697 33.285 o
-13 10 13 1.845 2.289 0.417 243.122 o
-13 10 14 59.138 61.378 1.117 13.195 o
-13 10 15 50.603 53.203 1.473 12.688 o
-13 10 16 23.564 24.204 0.697 34.349 o
-13 10 17 21.754 23.223 0.739 35.246 o
-13 11 1 18.298 18.635 0.959 33.987 o
-13 11 2 0.842 1.124 0.599 181.880 o
-13 11 3 32.689 32.273 0.916 23.600 o
-13 11 4 15.521 16.349 0.726 45.774 o
-13 11 5 59.441 57.814 1.161 13.150 o
-13 11 6 48.953 51.113 1.068 15.692 o
-13 11 7 8.266 7.365 0.469 96.503 o
-13 11 8 16.668 16.937 0.516 51.465 o
-13 11 9 27.613 27.906 0.651 31.041 o
-13 11 10 27.036 26.898 0.689 31.102 o
-13 11 11 3.350 3.388 0.344 213.302 o
-13 11 12 5.844 9.131 0.569 93.238 o
-13 11 13 118.560 123.606 1.664 6.142 o
-13 11 14 6.405 10.790 1.032 47.300 o
-13 11 15 40.543 45.830 0.934 18.983 o
-13 11 16 0.151 0.327 0.379 488.594 o
-13 12 1 14.395 16.395 0.840 42.696 o
-13 12 2 56.285 57.081 1.161 13.592 o
-13 12 3 12.835 14.357 0.688 53.256 o
-13 12 4 90.121 93.174 1.594 7.910 o
-13 12 5 3.413 5.051 0.402 172.159 o
-13 12 6 15.010 14.892 0.601 52.867 o
-13 12 7 0.078 -0.349 0.363 572.805 o
-13 12 8 57.209 58.927 0.986 14.277 o
-13 12 9 14.354 14.268 0.613 54.120 o
-13 12 10 17.550 19.524 0.992 33.261 o
-13 12 11 0.090 0.244 0.364 543.826 o
-13 12 12 1.494 1.595 0.359 323.790 o
-13 12 13 0.806 1.145 0.422 317.088 o
-13 12 14 4.106 4.038 0.433 159.675 o
-13 12 15 3.752 5.483 0.502 136.575 o
-13 13 1 7.641 8.159 0.704 72.662 o
-13 13 2 1.088 1.175 0.504 231.540 o
-13 13 3 10.607 12.022 0.666 61.645 o
-13 13 4 1.811 2.263 0.431 236.281 o
-13 13 5 29.671 30.159 0.950 24.707 o
-13 13 6 1.222 0.931 0.381 341.840 o
-13 13 7 1.749 1.187 0.412 273.691 o
-13 13 8 6.662 6.791 0.450 111.835 o
-13 13 9 26.320 28.004 0.844 28.488 o
-13 13 10 82.092 85.634 1.303 9.359 o
-13 13 11 27.588 29.233 0.925 26.184 o
-13 13 12 18.725 17.780 0.650 43.391 o
-13 13 13 24.993 27.934 0.780 30.433 o
-13 14 1 0.376 0.094 0.507 280.604 o
-13 14 2 39.371 40.899 1.057 18.740 o
-13 14 3 2.946 2.436 0.478 180.180 o
-13 14 4 0.551 0.081 0.417 383.226 o
-13 14 5 0.188 -0.116 0.472 335.332 o
-13 14 6 0.333 -0.364 0.504 287.496 o
-13 14 7 19.187 19.201 0.822 36.954 o
-13 14 8 0.747 1.367 0.439 296.252 o
-13 14 9 26.599 25.494 0.731 31.084 o
-13 14 10 26.423 29.011 0.772 29.419 o
-13 14 11 7.310 9.801 0.579 83.229 o
-12 0 2 2.905 1.033 0.989 67.938 o
-12 0 4 52.718 49.567 1.258 13.989 o
-12 0 6 57.045 55.619 1.210 13.320 o
-12 0 8 177.622 176.486 2.286 3.778 o
-12 0 10 1.102 2.351 0.591 168.992 o
-12 0 12 257.598 255.553 3.649 2.093 o
-12 0 14 4.780 2.249 1.294 39.623 o
-12 0 16 52.993 50.325 1.149 14.586 o
-12 0 18 3.327 5.248 0.748 91.464 o
-12 0 20 3.480 4.473 0.580 126.259 o
-12 0 22 46.759 48.120 1.806 11.309 o
-12 1 1 212.390 201.437 1.775 3.576 o
-12 1 2 15.154 13.052 0.557 56.313 o
-12 1 3 322.544 311.279 2.244 2.151 o
-12 1 4 5.534 5.194 0.570 107.685 o
-12 1 5 46.449 43.395 0.722 19.462 o
-12 1 6 0.595 -0.777 0.525 255.212 o
-12 1 7 49.445 46.936 1.071 15.946 o
-12 1 8 32.216 31.137 0.729 26.502 o
-12 1 9 215.637 213.818 1.876 3.413 o
-12 1 10 6.713 8.034 0.824 64.567 o
-12 1 11 428.646 426.087 3.896 1.284 o
-12 1 12 40.137 40.590 0.851 20.528 o
-12 1 13 4.972 5.968 1.055 51.766 o
-12 1 14 36.731 35.285 2.264 9.883 o
-12 1 15 14.519 12.945 0.676 52.088 o
-12 1 16 7.221 6.378 0.445 109.789 o
-12 1 17 38.370 37.405 0.910 20.924 o
-12 1 18 25.872 24.311 0.598 34.467 o
-12 1 19 67.583 70.330 1.058 12.003 o
-12 1 20 10.497 10.738 0.487 76.401 o
-12 1 21 16.064 16.482 0.612 49.308 o
-12 1 22 6.135 5.954 0.423 124.523 o
-12 2 1 0.152 -0.101 0.417 428.981 o
-12 2 2 35.088 33.189 0.873 23.093 o
-12 2 3 77.099 74.036 1.373 9.864 o
-12 2 4 3.774 2.601 0.605 126.750 o
-12 2 5 10.975 9.655 0.443 79.886 o
-12 2 6 203.628 198.999 1.713 3.732 o
-12 2 7 85.642 84.133 1.244 9.346 o
-12 2 8 127.807 124.590 1.535 6.054 o
-12 2 9 0.684 0.680 0.702 143.302 o
-12 2 10 1.847 2.318 0.556 170.662 o
-12 2 11 9.421 9.181 1.001 46.019 o
-12 2 12 106.508 107.729 2.091 5.957 o
-12 2 13 140.322 139.561 1.815 5.174 o
-12 2 14 168.208 164.985 2.279 3.978 o
-12 2 15 267.554 267.966 3.147 2.223 o
-12 2 16 3.777 3.164 0.433 173.209 o
-12 2 17 11.248 10.011 0.535 71.638 o
-12 2 18 24.314 24.216 0.667 34.371 o
-12 2 19 22.860 23.512 0.613 37.023 o
-12 2 20 28.473 30.189 0.718 28.809 o
-12 2 21 10.939 9.383 0.626 67.053 o
-12 2 22 0.831 0.447 0.355 438.427 o
-12 3 1 159.240 155.580 1.662 4.794 o
-12 3 2 79.990 78.932 1.085 10.399 o
-12 3 3 64.258 61.380 0.985 13.185 o
-12 3 4 151.418 147.885 1.454 5.247 o
-12 3 5 31.127 29.405 0.695 27.930 o
-12 3 6 3.211 3.494 0.434 180.693 o
-12 3 7 4.623 4.092 0.411 157.306 o
-12 3 8 7.578 8.485 0.671 75.494 o
-12 3 9 312.478 313.865 2.541 2.109 o
-12 3 10 100.934 98.295 1.727 7.034 o
-12 3 11 0.080 -0.102 0.599 214.216 o
-12 3 12 2.455 2.693 0.416 217.138 o
-12 3 13 59.026 58.844 1.334 12.244 o
-12 3 14 38.232 39.413 1.643 13.806 o
-12 3 15 1.662 2.022 1.709 25.506 o
-12 3 16 178.208 182.872 2.304 3.717 o
-12 3 17 11.869 12.400 0.535 66.130 o
-12 3 18 26.299 24.953 0.699 32.044 o
-12 3 19 14.140 15.479 0.504 58.279 o
-12 3 20 37.319 36.905 1.013 20.220 o
-12 3 21 16.279 17.589 0.608 48.280 o
-12 3 22 30.610 31.928 0.783 26.340 o
-12 4 1 24.850 22.938 0.672 34.369 o
-12 4 2 20.033 17.920 0.830 36.539 o
-12 4 3 4.914 5.205 0.739 85.126 o
-12 4 4 127.184 123.211 1.363 6.340 o
-12 4 5 459.211 452.696 3.635 1.240 o
-12 4 6 18.487 18.062 0.685 42.415 o
-12 4 7 76.032 73.915 1.452 9.668 o
-12 4 8 10.934 10.246 0.631 65.457 o
-12 4 9 3.941 3.553 0.549 133.963 o
-12 4 10 18.757 18.981 0.896 35.281 o
-12 4 11 0.802 0.710 0.682 149.331 o
-12 4 12 70.170 70.673 1.464 10.156 o
-12 4 13 146.721 146.157 2.024 4.728 o
-12 4 14 41.559 41.223 1.602 13.589 o
-12 4 15 71.077 70.584 1.529 9.842 o
-12 4 16 154.446 152.142 2.052 4.509 o
-12 4 17 140.226 142.042 1.972 4.954 o
-12 4 18 1.643 2.196 0.317 332.580 o
-12 4 19 45.140 44.957 1.013 17.389 o
-12 4 20 6.729 8.883 0.494 98.234 o
-12 4 21 19.579 22.105 0.681 39.164 o
-12 4 22 6.468 6.778 0.476 109.681 o
-12 5 1 47.125 44.041 1.141 16.106 o
-12 5 2 227.219 220.979 2.136 3.122 o
-12 5 3 50.927 50.391 1.387 13.351 o
-12 5 4 107.861 109.693 1.439 7.138 o
-12 5 5 25.908 24.929 0.750 31.358 o
-12 5 6 4.809 4.993 0.727 87.815 o
-12 5 7 46.666 45.430 1.065 16.637 o
-12 5 8 109.711 108.021 1.174 7.577 o
-12 5 9 180.455 178.469 1.862 4.075 o
-12 5 10 5.603 6.576 0.417 127.644 o
-12 5 11 44.788 45.486 1.480 13.808 o
-12 5 12 44.115 42.409 1.093 17.209 o
-12 5 13 1.004 0.208 0.569 205.917 o
-12 5 14 1.667 0.470 1.668 27.073 o
-12 5 15 14.534 16.312 0.613 51.968 o
-12 5 16 1.537 2.323 0.533 187.245 o
-12 5 17 3.215 4.424 0.485 155.383 o
-12 5 18 38.173 39.436 0.897 20.820 o
-12 5 19 2.099 2.323 0.328 292.171 o
-12 5 20 3.227 3.283 0.383 202.384 o
-12 5 21 18.665 19.405 0.849 36.554 o
-12 6 1 6.075 -0.307 1.920 19.525 o
-12 6 2 0.549 0.149 0.678 158.732 o
-12 6 3 44.885 44.374 0.901 18.390 o
-12 6 4 8.873 8.120 0.538 84.114 o
-12 6 5 18.463 16.436 0.888 36.862 o
-12 6 6 2.913 1.469 0.800 95.053 o
-12 6 7 190.411 190.897 2.327 3.515 o
-12 6 8 1.117 2.028 0.471 238.779 o
-12 6 9 119.905 119.583 2.042 5.547 o
-12 6 10 39.564 41.410 1.080 18.416 o
-12 6 11 215.191 215.812 2.768 2.884 o
-12 6 12 26.064 25.248 1.294 21.557 o
-12 6 13 10.669 11.149 1.038 41.438 o
-12 6 14 43.776 42.070 1.452 14.392 o
-12 6 15 99.631 99.535 1.411 7.757 o
-12 6 16 72.778 70.155 1.098 11.349 o
-12 6 17 5.433 5.551 0.409 136.817 o
-12 6 18 0.293 3.877 0.412 278.977 o
-12 6 19 38.134 40.004 0.936 20.357 o
-12 6 20 28.110 30.105 0.749 28.543 o
-12 6 21 14.147 17.111 0.645 50.549 o
-12 7 1 20.326 20.600 0.856 34.496 o
-12 7 2 191.081 190.082 3.245 2.853 o
-12 7 3 2.888 3.294 0.974 66.529 o
-12 7 4 26.622 24.893 1.061 25.266 o
-12 7 5 2.688 2.324 0.546 160.034 o
-12 7 6 48.867 45.004 1.221 15.140 o
-12 7 7 94.342 94.377 1.357 8.261 o
-12 7 8 32.663 30.836 0.835 24.961 o
-12 7 9 10.703 10.707 0.640 64.850 o
-12 7 10 178.811 178.555 1.826 4.127 o
-12 7 11 61.427 61.923 1.492 11.088 o
-12 7 12 88.546 88.336 2.250 6.417 o
-12 7 13 30.184 29.512 1.782 14.320 o
-12 7 14 18.509 17.156 0.521 48.172 o
-12 7 15 1.723 1.989 0.507 199.916 o
-12 7 16 1.407 1.282 0.318 386.881 o
-12 7 17 0.173 -0.447 0.303 776.017 o
-12 7 18 2.061 2.234 0.368 267.738 o
-12 7 19 82.435 86.341 1.519 8.681 o
-12 7 20 27.156 29.808 0.731 29.442 o
-12 8 1 2.805 2.733 1.260 43.418 o
-12 8 2 0.941 0.834 1.132 57.730 o
-12 8 3 18.040 17.114 0.906 36.368 o
-12 8 4 27.552 26.387 1.267 21.341 o
-12 8 5 146.242 142.413 2.003 4.796 o
-12 8 6 28.413 26.547 0.964 25.784 o
-12 8 7 9.902 8.684 1.034 43.993 o
-12 8 8 0.068 -0.063 0.808 118.444 o
-12 8 9 8.089 7.777 0.974 50.651 o
-12 8 10 14.848 13.877 0.707 49.342 o
-12 8 11 1.928 2.031 1.131 54.711 o
-12 8 12 0.237 0.867 1.067 66.405 o
-12 8 13 36.999 34.891 1.840 12.681 o
-12 8 14 5.916 5.851 0.509 112.395 o
-12 8 15 14.386 13.373 0.500 60.254 o
-12 8 16 0.884 1.314 0.343 403.955 o
-12 8 17 21.505 23.102 0.671 37.101 o
-12 8 18 102.307 110.294 1.824 6.570 o
-12 8 19 10.349 10.460 0.633 66.666 o
-12 8 20 4.081 4.761 0.439 152.910 o
-12 9 1 66.468 66.484 1.449 10.667 o
-12 9 2 69.301 70.424 1.273 10.986 o
-12 9 3 20.305 20.300 1.120 28.111 o
-12 9 4 40.800 38.393 1.190 17.446 o
-12 9 5 86.883 84.925 2.250 6.521 o
-12 9 6 5.572 6.795 1.263 38.254 o
-12 9 7 1.419 0.662 0.894 87.901 o
-12 9 8 11.148 9.849 0.991 43.861 o
-12 9 9 5.007 5.224 0.477 129.600 o
-12 9 10 138.462 137.348 1.756 5.314 o
-12 9 11 21.078 19.859 0.973 31.252 o
-12 9 12 1.212 1.554 0.739 120.868 o
-12 9 13 0.171 0.416 0.507 282.769 o
-12 9 14 46.181 45.669 0.894 18.006 o
-12 9 15 1.958 7.396 0.502 147.212 o
-12 9 16 14.436 13.846 0.549 57.343 o
-12 9 17 42.904 42.888 0.891 19.128 o
-12 9 18 3.753 3.709 0.453 162.350 o
-12 9 19 6.095 5.995 0.472 116.442 o
-12 10 1 131.331 133.185 2.039 5.139 o
-12 10 2 149.764 152.574 2.181 4.442 o
-12 10 3 20.268 20.830 1.068 29.177 o
-12 10 4 19.046 18.671 0.738 39.816 o
-12 10 5 12.514 12.289 1.013 39.981 o
-12 10 6 0.249 -0.095 0.345 594.095 o
-12 10 7 98.703 96.303 1.689 7.244 o
-12 10 8 3.758 3.241 0.523 144.975 o
-12 10 9 7.618 4.249 4.848 3.244 o
-12 10 10 20.478 19.863 0.537 43.212 o
-12 10 11 4.740 4.759 0.325 171.558 o
-12 10 12 3.419 2.377 0.303 245.601 o
-12 10 13 0.098 0.352 0.334 621.454 o
-12 10 14 5.989 5.709 0.399 131.457 o
-12 10 15 0.542 0.352 0.334 529.928 o
-12 10 16 15.236 14.515 0.865 41.804 o
-12 10 17 11.084 10.327 0.660 62.958 o
-12 10 18 4.627 5.686 0.445 138.020 o
-12 11 1 0.008 -0.378 0.439 402.938 o
-12 11 2 29.218 28.435 0.875 26.420 o
-12 11 3 15.927 15.049 0.648 49.252 o
-12 11 4 43.612 41.429 0.920 18.890 o
-12 11 5 0.111 -0.185 0.439 392.232 o
-12 11 6 1.683 1.711 0.394 278.727 o
-12 11 7 51.698 50.486 0.877 16.495 o
-12 11 8 15.811 15.541 0.537 53.473 o
-12 11 9 3.711 4.493 0.399 172.912 o
-12 11 10 53.179 54.875 0.907 15.657 o
-12 11 11 10.395 11.213 0.490 75.718 o
-12 11 12 93.007 94.079 1.340 8.380 o
-12 11 13 71.868 71.922 1.107 11.319 o
-12 11 14 0.465 0.742 0.334 510.032 o
-12 11 15 14.297 13.769 0.582 56.160 o
-12 11 16 3.690 2.565 0.472 167.069 o
-12 11 17 21.126 22.728 0.711 36.660 o
-12 12 1 11.415 11.583 0.572 66.211 o
-12 12 2 3.094 2.184 0.394 216.289 o
-12 12 3 0.158 0.155 0.363 542.243 o
-12 12 4 52.282 50.620 0.964 15.839 o
-12 12 5 5.239 5.613 0.399 140.801 o
-12 12 6 95.124 94.782 1.456 7.977 o
-12 12 7 36.150 36.585 0.754 23.430 o
-12 12 8 28.268 26.785 0.651 30.981 o
-12 12 9 14.777 14.140 0.500 58.496 o
-12 12 10 11.397 11.175 0.497 71.829 o
-12 12 11 18.218 15.848 0.580 47.672 o
-12 12 12 9.370 9.538 0.505 81.911 o
-12 12 13 0.432 0.424 0.381 440.229 o
-12 12 14 11.846 11.464 0.572 65.183 o
-12 12 15 12.052 12.288 0.578 63.194 o
-12 12 16 55.849 59.356 1.155 13.534 o
-12 13 1 7.356 7.291 0.562 90.921 o
-12 13 2 26.152 24.945 0.810 30.067 o
-12 13 3 41.521 42.081 1.042 18.242 o
-12 13 4 0.972 1.522 0.381 338.582 o
-12 13 5 0.563 0.254 0.458 319.952 o
-12 13 6 1.278 1.013 0.337 388.559 o
-12 13 7 16.109 15.949 0.620 49.370 o
-12 13 8 3.191 3.657 0.337 217.080 o
-12 13 9 3.543 3.906 0.402 180.843 o
-12 13 10 0.887 0.651 0.552 213.781 o
-12 13 11 5.166 4.617 0.468 133.052 o
-12 13 12 22.605 21.122 0.662 37.230 o
-12 13 13 2.516 2.855 0.462 191.744 o
-12 13 14 33.151 32.648 0.792 24.942 o
-12 13 15 8.788 7.836 0.665 72.934 o
-12 14 1 3.838 3.154 0.427 174.153 o
-12 14 2 11.795 12.515 0.632 60.348 o
-12 14 3 4.104 4.187 0.504 139.599 o
-12 14 4 20.664 20.872 0.711 37.923 o
-12 14 5 22.484 22.867 0.933 30.375 o
-12 14 6 60.846 61.924 1.099 13.040 o
-12 14 7 0.059 0.436 0.422 405.238 o
-12 14 8 2.066 2.026 0.357 279.963 o
-12 14 9 65.455 68.417 1.123 12.056 o
-12 14 10 24.102 25.076 1.061 26.337 o
-12 14 11 3.121 3.707 0.451 174.261 o
-12 14 12 51.527 50.811 1.286 13.889 o
-12 14 13 3.285 3.463 0.417 185.586 o
-12 15 1 43.340 48.582 1.128 16.477 o
-12 15 2 0.089 0.591 0.445 358.614 o
-12 15 3 0.426 1.438 0.441 310.423 o
-12 15 4 11.272 10.889 0.753 55.996 o
-12 15 5 23.484 23.070 0.875 30.968 o
-12 15 6 8.992 10.181 0.572 76.300 o
-12 15 7 25.131 25.674 1.108 24.889 o
-12 15 8 0.306 1.738 0.387 375.963 o
-12 15 9 63.204 66.726 1.133 12.343 o
-12 15 10 0.215 1.516 0.450 311.395 o
-11 0 2 109.562 107.862 1.634 6.739 o
-11 0 4 561.631 541.358 3.995 0.969 o
-11 0 6 155.487 156.658 1.853 4.661 o
-11 0 8 10.759 10.407 0.705 60.662 o
-11 0 10 384.369 382.436 3.559 1.494 o
-11 0 12 90.373 88.405 2.387 6.044 o
-11 0 14 0.374 5.138 4.423 3.948 o
-11 0 16 2.362 2.043 1.761 23.825 o
-11 0 18 71.025 69.683 1.516 9.929 o
-11 0 20 79.360 80.397 1.723 8.386 o
-11 0 22 38.582 41.262 1.272 16.841 o
-11 1 1 38.365 35.590 0.689 23.463 o
-11 1 2 242.357 233.416 1.676 3.147 o
-11 1 3 146.526 141.741 1.270 5.630 o
-11 1 4 31.843 30.165 0.610 28.482 o
-11 1 5 571.409 567.722 3.260 1.005 o
-11 1 6 87.402 84.078 0.955 9.991 o
-11 1 7 404.783 394.910 2.394 1.637 o
-11 1 8 54.941 50.531 0.704 16.840 o
-11 1 9 86.147 81.581 0.994 10.079 o
-11 1 10 6.430 6.311 0.444 116.729 o
-11 1 11 0.736 1.195 0.620 173.177 o
-11 1 12 60.247 59.866 0.969 13.874 o
-11 1 13 157.677 154.557 1.888 4.604 o
-11 1 14 8.023 6.624 0.932 54.575 o
-11 1 15 5.161 5.101 0.850 70.760 o
-11 1 16 3.812 3.325 1.013 60.166 o
-11 1 17 1.722 1.719 0.302 358.050 o
-11 1 18 0.136 -0.439 0.268 993.294 o
-11 1 19 0.242 0.137 0.277 849.342 o
-11 1 20 43.065 42.913 0.858 19.357 o
-11 1 21 11.068 11.010 0.502 72.841 o
-11 1 22 0.578 0.501 0.361 456.538 o
-11 1 23 39.743 40.604 0.937 19.823 o
-11 2 1 89.273 83.770 1.032 9.678 o
-11 2 2 548.736 539.368 3.029 1.080 o
-11 2 3 7.562 7.243 0.344 116.690 o
-11 2 4 55.925 52.021 0.745 16.298 o
-11 2 5 1.667 1.212 0.313 372.815 o
-11 2 6 115.624 108.379 1.119 7.404 o
-11 2 7 1.044 1.103 0.368 364.396 o
-11 2 8 72.498 72.952 1.009 11.562 o
-11 2 9 34.516 33.001 1.082 20.784 o
-11 2 10 401.746 394.469 2.802 1.577 o
-11 2 11 1.543 1.260 0.501 217.712 o
-11 2 12 178.631 179.943 1.820 4.124 o
-11 2 13 9.916 9.224 0.765 59.904 o
-11 2 14 6.170 6.048 0.862 65.219 o
-11 2 15 0.559 -0.100 0.766 126.652 o
-11 2 16 0.687 -0.309 0.536 242.425 o
-11 2 17 119.126 115.974 1.809 5.999 o
-11 2 18 31.053 31.302 0.683 27.649 o
-11 2 19 7.151 6.954 0.441 108.763 o
-11 2 20 25.850 26.129 0.662 32.628 o
-11 2 21 0.332 0.643 0.284 691.158 o
-11 2 22 9.773 11.041 0.537 74.792 o
-11 2 23 2.072 2.020 0.340 292.238 o
-11 3 1 13.757 11.499 0.403 69.175 o
-11 3 2 2.555 2.813 0.463 191.007 o
-11 3 3 142.593 140.107 1.198 5.832 o
-11 3 4 1.188 0.774 0.376 357.101 o
-11 3 5 179.082 174.456 1.379 4.497 o
-11 3 6 204.962 198.652 1.613 3.777 o
-11 3 7 448.069 438.745 3.002 1.369 o
-11 3 8 23.509 22.720 0.727 34.317 o
-11 3 9 135.481 134.435 1.276 6.028 o
-11 3 10 13.514 10.962 0.684 55.405 o
-11 3 11 13.384 11.883 0.596 59.483 o
-11 3 12 2.740 2.486 0.456 193.434 o
-11 3 13 0.039 -0.458 0.476 340.278 o
-11 3 14 51.232 47.750 1.434 13.175 o
-11 3 15 65.761 65.863 1.437 10.803 o
-11 3 16 81.147 80.878 2.011 7.431 o
-11 3 17 6.311 7.123 0.401 120.686 o
-11 3 18 0.243 0.707 0.273 750.135 o
-11 3 19 0.000 0.137 0.287 904.914 o
-11 3 20 4.064 4.049 0.387 173.945 o
-11 3 21 14.739 14.837 0.535 56.333 o
-11 3 22 8.429 9.043 0.502 87.599 o
-11 4 1 99.553 96.435 1.265 8.153 o
-11 4 2 271.447 264.429 1.843 2.716 o
-11 4 3 266.949 257.745 1.810 2.786 o
-11 4 4 127.135 123.820 1.368 6.325 o
-11 4 5 17.253 15.498 0.457 53.756 o
-11 4 6 2.464 3.108 0.528 163.846 o
-11 4 7 121.132 118.484 1.249 6.791 o
-11 4 8 335.929 332.790 2.326 2.019 o
-11 4 9 67.986 65.500 1.112 11.991 o
-11 4 10 8.869 6.931 0.582 82.419 o
-11 4 11 0.399 0.391 0.576 215.583 o
-11 4 12 65.235 61.443 1.277 11.760 o
-11 4 13 16.705 15.508 0.662 47.170 o
-11 4 14 73.692 74.128 1.879 8.326 o
-11 4 15 1.177 0.212 0.969 77.622 o
-11 4 16 0.410 0.241 0.325 590.721 o
-11 4 17 12.943 14.696 0.535 60.425 o
-11 4 18 159.403 160.528 2.257 4.153 o
-11 4 19 155.158 161.405 1.980 4.494 o
-11 4 20 3.673 5.856 0.391 163.581 o
-11 4 21 22.383 23.089 0.694 35.826 o
-11 4 22 2.393 2.945 0.340 255.474 o
-11 5 1 36.984 35.911 0.691 23.905 o
-11 5 2 2.824 2.769 0.367 228.552 o
-11 5 3 55.267 53.548 0.929 15.294 o
-11 5 4 241.819 236.000 1.852 3.064 o
-11 5 5 264.223 264.840 1.986 2.715 o
-11 5 6 338.452 339.902 2.518 1.946 o
-11 5 7 35.471 34.805 0.749 24.084 o
-11 5 8 36.602 35.656 1.105 19.591 o
-11 5 9 167.466 168.958 1.672 4.513 o
-11 5 10 28.242 27.115 0.494 33.268 o
-11 5 11 55.947 54.087 0.795 15.852 o
-11 5 12 0.330 0.777 0.707 145.356 o
-11 5 13 0.059 -0.227 0.700 157.883 o
-11 5 14 17.852 16.261 1.146 29.901 o
-11 5 15 78.098 73.683 2.166 7.246 o
-11 5 16 91.178 90.350 1.330 8.601 o
-11 5 17 32.129 34.864 0.786 24.980 o
-11 5 18 38.516 39.309 0.851 21.196 o
-11 5 19 6.542 8.128 0.507 100.178 o
-11 5 20 2.386 2.598 0.296 291.284 o
-11 5 21 31.101 31.882 0.887 24.688 o
-11 5 22 3.837 4.719 0.394 169.782 o
-11 6 1 220.691 219.270 1.930 3.303 o
-11 6 2 5.595 6.024 0.407 132.491 o
-11 6 3 23.805 21.667 0.501 39.328 o
-11 6 4 31.249 29.616 0.716 27.521 o
-11 6 5 65.929 65.079 1.374 11.093 o
-11 6 6 6.622 6.805 0.637 86.749 o
-11 6 7 4.077 4.326 0.728 93.131 o
-11 6 8 26.964 25.295 0.684 31.769 o
-11 6 9 142.964 145.216 2.155 4.649 o
-11 6 10 93.990 94.975 1.550 7.798 o
-11 6 11 288.789 290.894 2.544 2.282 o
-11 6 12 67.438 68.433 1.854 8.902 o
-11 6 13 0.979 0.377 0.570 203.991 o
-11 6 14 9.316 8.124 1.251 34.999 o
-11 6 15 8.552 8.461 0.550 83.635 o
-11 6 16 57.867 56.941 0.963 14.444 o
-11 6 17 31.892 32.168 0.802 25.448 o
-11 6 18 67.556 69.122 1.202 11.485 o
-11 6 19 1.806 1.953 0.401 262.359 o
-11 6 20 4.478 5.010 0.355 166.390 o
-11 6 21 88.292 94.414 1.386 8.505 o
-11 6 22 0.573 1.005 0.340 462.219 o
-11 7 1 62.686 62.911 1.538 10.731 o
-11 7 2 19.147 18.394 0.632 43.072 o
-11 7 3 34.141 33.343 0.844 23.759 o
-11 7 4 108.646 108.017 1.661 6.715 o
-11 7 5 23.996 22.996 0.772 32.876 o
-11 7 6 92.814 89.578 1.245 8.743 o
-11 7 7 112.320 112.174 1.578 6.672 o
-11 7 8 344.840 348.746 2.823 1.830 o
-11 7 9 21.720 22.869 0.898 31.667 o
-11 7 10 57.672 59.676 1.270 12.680 o
-11 7 11 37.539 35.982 1.103 19.327 o
-11 7 12 154.031 150.741 2.415 4.137 o
-11 7 13 4.385 3.932 0.862 73.798 o
-11 7 14 211.399 208.225 2.595 3.049 o
-11 7 15 10.172 11.057 0.429 81.368 o
-11 7 16 33.394 32.425 0.795 24.849 o
-11 7 17 1.307 0.999 0.279 468.947 o
-11 7 18 8.310 8.749 0.542 84.925 o
-11 7 19 0.185 0.201 0.308 717.199 o
-11 7 20 7.457 8.771 0.497 93.981 o
-11 7 21 17.257 19.922 0.620 44.855 o
-11 8 1 216.698 214.396 2.417 3.086 o
-11 8 2 81.654 83.318 1.396 9.182 o
-11 8 3 257.278 259.820 2.690 2.491 o
-11 8 4 6.754 7.097 0.945 55.616 o
-11 8 5 2.056 0.996 0.786 104.830 o
-11 8 6 11.514 10.402 0.682 60.420 o
-11 8 7 21.939 20.890 0.677 37.590 o
-11 8 8 2.507 1.725 0.594 150.420 o
-11 8 9 69.192 67.830 1.613 9.743 o
-11 8 10 10.474 10.625 0.560 71.327 o
-11 8 11 185.913 187.014 2.018 3.822 o
-11 8 12 37.554 37.272 1.422 15.992 o
-11 8 13 39.635 39.268 1.033 19.102 o
-11 8 14 9.645 10.246 0.483 81.114 o
-11 8 15 1.329 1.277 0.277 451.498 o
-11 8 16 0.094 -0.079 0.279 943.089 o
-11 8 17 3.907 4.477 0.361 180.742 o
-11 8 18 14.335 14.417 0.592 54.987 o
-11 8 19 22.848 23.141 0.694 35.417 o
-11 8 20 11.597 13.202 0.534 65.808 o
-11 8 21 22.380 23.750 1.121 26.257 o
-11 9 1 54.091 52.600 2.222 8.577 o
-11 9 2 17.025 17.002 0.953 35.798 o
-11 9 3 10.583 10.140 0.945 46.762 o
-11 9 4 173.830 173.752 1.933 4.147 o
-11 9 5 0.406 0.156 0.668 165.652 o
-11 9 6 254.507 256.348 2.718 2.506 o
-11 9 7 106.813 107.975 1.750 6.607 o
-11 9 8 27.686 25.905 0.614 32.260 o
-11 9 9 2.665 3.042 0.432 199.009 o
-11 9 10 3.619 4.061 0.956 65.397 o
-11 9 11 14.403 14.233 1.102 34.153 o
-11 9 12 64.143 63.647 1.420 11.111 o
-11 9 13 9.692 10.117 1.390 29.287 o
-11 9 14 77.582 77.001 1.169 10.402 o
-11 9 15 29.404 27.504 0.671 29.752 o
-11 9 16 16.955 16.872 0.535 50.397 o
-11 9 17 11.759 11.676 0.633 61.390 o
-11 9 18 22.822 23.099 0.694 35.456 o
-11 9 19 0.043 -0.235 0.368 565.015 o
-11 9 20 2.285 2.105 0.354 270.371 o
-11 10 1 6.662 6.894 1.201 40.137 o
-11 10 2 41.724 40.667 0.934 19.332 o
-11 10 3 182.878 183.384 2.824 3.251 o
-11 10 4 144.317 143.769 2.179 4.610 o
-11 10 5 47.877 46.393 1.298 14.633 o
-11 10 6 0.019 -0.167 0.781 127.307 o
-11 10 7 37.436 37.326 1.647 14.015 o
-11 10 8 0.125 0.068 0.378 517.812 o
-11 10 9 94.464 92.971 2.000 6.740 o
-11 10 10 70.928 69.497 1.422 10.306 o
-11 10 11 74.740 75.966 1.648 9.008 o
-11 10 12 14.936 15.850 1.497 23.082 o
-11 10 13 103.955 103.542 1.406 7.489 o
-11 10 14 0.615 0.751 0.296 573.736 o
-11 10 15 0.077 -0.481 0.281 942.986 o
-11 10 16 4.064 4.155 0.393 171.240 o
-11 10 17 2.271 2.596 0.352 261.044 o
-11 10 18 4.415 4.283 0.433 153.023 o
-11 10 19 43.626 47.201 0.906 18.320 o
-11 11 1 51.569 50.743 1.435 12.949 o
-11 11 2 0.189 0.182 0.777 125.973 o
-11 11 3 10.057 9.212 0.565 74.798 o
-11 11 4 45.532 45.423 0.934 17.869 o
-11 11 5 11.775 11.994 0.469 71.023 o
-11 11 6 68.932 67.685 1.039 12.073 o
-11 11 7 66.810 67.770 2.009 8.380 o
-11 11 8 96.818 98.364 1.330 8.097 o
-11 11 9 29.235 29.330 0.715 28.670 o
-11 11 10 1.493 1.016 0.261 469.377 o
-11 11 11 0.071 0.160 0.570 234.350 o
-11 11 12 25.210 25.420 0.628 33.991 o
-11 11 13 2.347 2.733 0.334 265.492 o
-11 11 14 39.007 39.822 0.780 21.643 o
-11 11 15 80.651 80.596 1.217 9.885 o
-11 11 16 28.437 30.448 0.747 28.309 o
-11 11 17 49.741 51.212 1.195 14.708 o
-11 11 18 0.110 2.100 0.580 197.779 o
-11 12 1 185.979 186.839 2.031 3.812 o
-11 12 2 2.380 1.558 0.361 273.819 o
-11 12 3 11.960 11.762 0.570 64.622 o
-11 12 4 84.484 84.112 1.458 8.806 o
-11 12 5 0.089 0.101 0.322 704.001 o
-11 12 6 7.159 7.177 0.465 104.621 o
-11 12 7 0.782 0.616 0.401 364.107 o
-11 12 8 73.237 73.997 1.132 11.014 o
-11 12 9 79.439 79.877 1.199 10.055 o
-11 12 10 32.732 32.419 0.704 26.290 o
-11 12 11 41.093 38.555 0.736 21.579 o
-11 12 12 9.313 7.857 0.414 94.709 o
-11 12 13 6.722 6.272 0.427 116.941 o
-11 12 14 31.977 30.766 0.691 27.211 o
-11 12 15 20.926 19.760 0.705 38.336 o
-11 12 16 32.435 33.505 0.808 24.853 o
-11 12 17 11.351 12.408 0.839 49.612 o
-11 13 1 7.099 7.668 0.420 109.154 o
-11 13 2 1.384 1.150 0.363 342.020 o
-11 13 3 0.136 0.080 0.401 459.165 o
-11 13 4 22.633 22.968 0.739 34.638 o
-11 13 5 74.113 73.576 1.160 10.858 o
-11 13 6 46.632 48.200 0.864 17.838 o
-11 13 7 36.065 36.315 0.780 23.238 o
-11 13 8 1.383 1.817 0.348 334.523 o
-11 13 9 8.978 8.066 0.475 90.004 o
-11 13 10 0.279 0.223 0.330 608.147 o
-11 13 11 2.249 1.833 0.326 298.139 o
-11 13 12 10.317 8.473 0.476 82.569 o
-11 13 13 44.084 42.563 0.838 19.303 o
-11 13 14 1.000 0.556 0.361 404.521 o
-11 13 15 5.236 5.215 0.591 106.117 o
-11 13 16 18.008 18.486 0.687 42.654 o
-11 14 1 23.583 25.864 0.788 31.840 o
-11 14 2 48.127 47.474 0.885 17.453 o
-11 14 3 1.623 1.099 0.374 316.138 o
-11 14 4 29.596 29.419 0.799 27.186 o
-11 14 5 2.015 2.254 0.345 285.503 o
-11 14 6 7.993 8.334 0.502 91.640 o
-11 14 7 2.715 2.823 0.529 161.513 o
-11 14 8 24.719 24.968 0.928 28.608 o
-11 14 9 0.048 0.624 0.337 594.814 o
-11 14 10 56.860 58.376 1.037 14.100 o
-11 14 11 26.488 26.430 0.839 28.927 o
-11 14 12 5.666 5.195 0.460 126.326 o
-11 14 13 23.566 22.259 0.767 33.553 o
-11 14 14 12.547 10.671 0.545 66.028 o
-11 14 15 0.674 -0.174 0.361 477.642 o
-11 15 1 1.463 2.287 0.409 264.458 o
-11 15 2 0.512 1.051 0.452 305.117 o
-11 15 3 1.715 1.226 0.398 286.434 o
-11 15 4 3.236 2.975 0.478 169.419 o
-11 15 5 12.880 13.327 0.881 44.684 o
-11 15 6 0.097 0.322 0.345 590.169 o
-11 15 7 10.033 9.733 0.542 75.829 o
-11 15 8 24.849 27.042 0.760 31.178 o
-11 15 9 113.928 117.763 1.661 6.379 o
-11 15 10 2.496 2.638 0.504 176.591 o
-11 15 11 64.147 66.725 1.393 11.096 o
-11 15 12 1.295 1.199 0.361 349.840 o
-11 15 13 55.897 57.208 1.457 12.008 o
-11 16 1 6.072 5.736 0.480 116.512 o
-11 16 2 57.986 65.484 1.392 11.722 o
-11 16 3 2.702 2.850 0.460 188.481 o
-11 16 4 6.597 7.459 0.556 95.427 o
-11 16 5 3.075 4.933 0.472 157.626 o
-11 16 6 9.819 9.924 0.619 70.119 o
-11 16 7 1.385 1.608 0.429 267.380 o
-11 16 8 20.937 22.584 0.796 34.762 o
-11 16 9 2.856 3.808 0.483 167.167 o
-11 16 10 21.206 23.733 1.266 23.950 o
-10 0 2 14.194 12.683 0.511 61.019 o
-10 0 4 365.440 366.846 2.960 1.697 o
-10 0 6 511.359 489.028 3.892 1.087 o
-10 0 8 17.954 16.496 0.625 46.060 o
-10 0 10 1.768 2.091 0.568 169.379 o
-10 0 12 350.438 352.087 3.109 1.736 o
-10 0 14 387.066 376.562 6.157 1.006 o
-10 0 16 126.613 130.957 3.565 3.335 o
-10 0 18 1.417 1.936 0.516 203.443 o
-10 0 20 82.533 85.446 1.766 7.976 o
-10 0 22 21.528 21.777 0.870 32.826 o
-10 1 1 184.701 182.491 1.433 4.298 o
-10 1 2 92.810 85.370 0.879 9.728 o
-10 1 3 267.365 262.205 1.646 2.823 o
-10 1 4 2.074 1.467 0.311 332.894 o
-10 1 5 1.880 1.893 0.335 311.405 o
-10 1 6 86.543 84.455 0.955 10.041 o
-10 1 7 373.444 362.206 2.292 1.817 o
-10 1 8 110.824 105.712 1.041 7.802 o
-10 1 9 613.004 594.260 3.235 0.934 o
-10 1 10 247.764 240.881 1.766 3.027 o
-10 1 11 383.824 375.542 2.464 1.724 o
-10 1 12 0.012 -0.337 0.500 310.144 o
-10 1 13 233.670 232.544 1.885 3.138 o
-10 1 14 13.255 12.781 0.716 52.479 o
-10 1 15 12.255 11.546 0.836 49.023 o
-10 1 16 20.875 19.602 0.928 32.597 o
-10 1 17 15.555 14.965 1.031 35.331 o
-10 1 18 59.306 57.908 0.923 14.369 o
-10 1 19 31.572 31.144 0.679 27.470 o
-10 1 20 45.001 45.800 0.900 18.211 o
-10 1 21 40.821 40.576 0.822 20.595 o
-10 1 22 0.373 0.158 0.255 892.537 o
-10 1 23 0.926 1.259 0.340 405.823 o
-10 2 1 67.488 65.023 0.824 13.211 o
-10 2 2 21.816 20.288 0.454 43.309 o
-10 2 3 187.423 176.997 1.352 4.353 o
-10 2 4 49.834 46.054 0.826 17.639 o
-10 2 5 44.683 41.702 0.737 20.054 o
-10 2 6 207.589 207.583 1.538 3.731 o
-10 2 7 23.633 21.924 0.638 36.492 o
-10 2 8 205.630 198.349 1.982 3.543 o
-10 2 9 55.177 54.178 0.971 15.021 o
-10 2 10 0.031 0.227 0.317 722.596 o
-10 2 11 37.768 36.308 0.985 20.480 o
-10 2 12 159.172 153.622 1.328 5.131 o
-10 2 13 4.554 4.423 0.521 129.231 o
-10 2 14 401.722 402.676 3.065 1.518 o
-10 2 15 18.333 17.430 1.115 30.102 o
-10 2 16 136.635 135.047 2.096 4.936 o
-10 2 17 63.525 63.995 1.361 11.418 o
-10 2 18 99.386 103.424 1.408 7.686 o
-10 2 19 30.003 30.308 0.679 28.507 o
-10 2 20 4.252 4.387 0.368 172.636 o
-10 2 21 0.027 -0.020 0.300 853.532 o
-10 2 22 47.155 47.815 0.967 17.035 o
-10 2 23 7.161 7.980 0.494 98.413 o
-10 3 1 133.642 131.072 1.133 6.304 o
-10 3 2 204.369 203.018 1.560 3.788 o
-10 3 3 104.009 103.912 1.074 8.122 o
-10 3 4 25.783 21.851 0.452 38.191 o
-10 3 5 0.717 0.411 0.307 559.251 o
-10 3 6 3.504 3.240 0.395 191.357 o
-10 3 7 83.428 80.067 1.117 10.001 o
-10 3 8 0.006 0.968 0.439 359.128 o
-10 3 9 422.071 413.007 2.822 1.492 o
-10 3 10 113.900 111.604 1.114 7.416 o
-10 3 11 502.993 490.050 3.004 1.203 o
-10 3 12 47.029 45.452 0.850 18.160 o
-10 3 13 8.391 7.827 0.477 93.516 o
-10 3 14 106.727 105.101 1.346 7.456 o
-10 3 15 44.193 43.293 2.115 9.940 o
-10 3 16 11.032 10.764 0.979 44.068 o
-10 3 17 51.139 51.025 2.457 7.804 o
-10 3 18 168.092 171.788 2.095 4.102 o
-10 3 19 33.476 34.873 0.740 24.987 o
-10 3 20 43.128 44.845 0.900 18.761 o
-10 3 21 8.515 8.901 0.502 87.528 o
-10 3 22 0.694 0.808 0.253 661.431 o
-10 3 23 3.434 3.403 0.419 182.624 o
-10 4 1 62.307 63.601 0.784 14.147 o
-10 4 2 5.963 6.150 0.399 129.344 o
-10 4 3 407.625 412.419 2.436 1.595 o
-10 4 4 189.632 188.777 1.425 4.177 o
-10 4 5 248.823 242.471 1.877 2.964 o
-10 4 6 205.996 200.977 2.078 3.463 o
-10 4 7 487.855 485.136 3.356 1.194 o
-10 4 8 27.084 27.259 0.855 28.098 o
-10 4 9 94.835 90.735 1.367 8.306 o
-10 4 10 155.509 156.008 1.383 5.135 o
-10 4 11 16.853 16.264 0.621 47.953 o
-10 4 12 54.873 54.257 1.096 14.349 o
-10 4 13 66.642 65.440 1.053 12.380 o
-10 4 14 34.049 32.751 1.198 19.568 o
-10 4 15 61.504 58.558 2.091 8.576 o
-10 4 16 227.264 222.068 2.490 2.925 o
-10 4 17 61.779 63.121 1.150 12.623 o
-10 4 18 10.342 11.324 0.502 74.826 o
-10 4 19 0.497 1.529 0.277 564.161 o
-10 4 20 31.974 33.123 0.683 26.737 o
-10 4 21 84.016 87.322 1.267 9.284 o
-10 4 22 0.474 0.233 0.291 686.672 o
-10 4 23 1.452 1.015 0.356 350.284 o
-10 5 1 180.140 177.986 1.384 4.444 o
-10 5 2 301.093 293.622 1.857 2.420 o
-10 5 3 3.624 2.750 0.340 216.413 o
-10 5 4 172.248 171.148 1.445 4.598 o
-10 5 5 1.869 1.666 0.398 268.319 o
-10 5 6 34.614 32.816 0.606 26.462 o
-10 5 7 41.813 40.385 0.889 19.744 o
-10 5 8 869.080 865.594 5.182 0.524 o
-10 5 9 38.085 37.775 0.781 22.268 o
-10 5 10 29.298 28.491 0.719 28.798 o
-10 5 11 103.611 104.731 1.510 7.266 o
-10 5 12 71.742 73.176 1.315 10.508 o
-10 5 13 234.839 229.140 2.178 2.998 o
-10 5 14 0.177 0.045 0.714 149.829 o
-10 5 15 2.799 3.366 0.890 77.007 o
-10 5 16 0.014 0.293 1.625 29.360 o
-10 5 17 7.428 7.118 0.401 111.195 o
-10 5 18 130.802 130.134 1.824 5.487 o
-10 5 19 54.245 57.047 0.885 15.416 o
-10 5 20 39.062 41.387 0.760 21.564 o
-10 5 21 1.182 1.962 0.363 327.674 o
-10 5 22 4.556 5.178 0.399 153.072 o
-10 6 1 44.133 41.401 0.857 19.289 o
-10 6 2 279.301 280.911 1.794 2.619 o
-10 6 3 1.450 0.856 0.322 398.800 o
-10 6 4 8.606 8.197 0.490 90.075 o
-10 6 5 359.530 356.441 2.486 1.839 o
-10 6 6 13.363 13.018 0.579 59.125 o
-10 6 7 48.499 47.011 1.436 13.543 o
-10 6 8 9.883 8.562 0.446 86.923 o
-10 6 9 617.329 614.800 3.847 0.872 o
-10 6 10 21.297 22.396 0.698 36.953 o
-10 6 11 169.482 168.672 1.693 4.462 o
-10 6 12 15.116 15.373 0.565 53.774 o
-10 6 13 102.517 101.296 1.265 7.889 o
-10 6 14 151.897 148.763 2.562 4.023 o
-10 6 15 127.346 124.333 1.757 5.744 o
-10 6 16 27.924 26.247 0.916 26.883 o
-10 6 17 5.285 5.143 0.340 155.494 o
-10 6 18 1.147 1.229 0.283 469.606 o
-10 6 19 0.897 0.643 0.338 448.628 o
-10 6 20 1.198 1.229 0.271 481.345 o
-10 6 21 0.066 0.612 0.278 815.688 o
-10 6 22 1.871 2.380 0.337 295.651 o
-10 7 1 28.405 25.413 0.615 31.918 o
-10 7 2 38.442 38.233 0.858 21.309 o
-10 7 3 15.294 15.348 0.485 56.751 o
-10 7 4 78.574 76.918 1.362 9.699 o
-10 7 5 20.132 19.584 0.478 45.355 o
-10 7 6 0.901 0.835 0.365 394.114 o
-10 7 7 4.654 4.196 0.562 120.430 o
-10 7 8 0.170 0.105 0.411 432.040 o
-10 7 9 63.604 64.930 1.161 12.270 o
-10 7 10 558.305 565.305 4.883 0.873 o
-10 7 11 50.584 51.570 1.443 12.966 o
-10 7 12 200.471 198.093 2.942 2.956 o
-10 7 13 8.393 0.017 1.721 23.063 o
-10 7 14 1.842 1.718 0.990 69.973 o
-10 7 15 34.066 33.237 0.667 25.935 o
-10 7 16 70.035 67.532 1.153 11.523 o
-10 7 17 8.847 8.030 0.480 90.303 o
-10 7 18 32.515 30.175 0.740 26.447 o
-10 7 19 0.158 -0.128 0.276 928.788 o
-10 7 20 33.424 33.684 0.713 25.582 o
-10 7 21 0.055 0.170 0.355 585.326 o
-10 7 22 23.575 25.152 0.646 35.029 o
-10 8 1 42.164 39.255 0.811 20.499 o
-10 8 2 7.402 6.461 0.608 87.348 o
-10 8 3 2.856 2.046 0.479 185.634 o
-10 8 4 59.851 57.833 1.544 11.155 o
-10 8 5 253.938 255.519 2.142 2.761 o
-10 8 6 17.199 16.518 0.576 48.831 o
-10 8 7 278.873 277.826 2.317 2.454 o
-10 8 8 1.031 1.055 0.435 293.864 o
-10 8 9 6.583 6.164 0.510 106.101 o
-10 8 10 2.700 2.998 0.644 125.641 o
-10 8 11 0.038 -0.068 0.656 180.122 o
-10 8 12 74.377 74.477 1.776 8.629 o
-10 8 13 150.645 148.196 1.921 4.754 o
-10 8 14 8.978 9.074 0.747 63.676 o
-10 8 15 138.992 138.384 2.441 4.426 o
-10 8 16 9.510 9.709 0.502 81.189 o
-10 8 17 0.245 1.452 0.447 315.087 o
-10 8 18 10.704 8.988 0.507 77.478 o
-10 8 19 17.026 15.923 0.497 52.422 o
-10 8 20 13.268 11.754 0.663 56.246 o
-10 8 21 4.648 3.404 0.414 161.559 o
-10 9 1 146.786 148.345 2.001 4.733 o
-10 9 2 93.228 92.787 1.562 7.855 o
-10 9 3 25.625 24.890 0.758 31.413 o
-10 9 4 60.663 59.988 1.362 11.879 o
-10 9 5 0.695 0.656 0.531 234.301 o
-10 9 6 31.395 31.204 0.953 23.780 o
-10 9 7 34.728 35.566 0.910 22.365 o
-10 9 8 231.137 236.763 2.243 2.965 o
-10 9 9 7.716 7.415 0.786 66.022 o
-10 9 10 81.310 80.421 1.454 9.116 o
-10 9 11 50.924 48.401 1.129 15.184 o
-10 9 12 89.510 88.161 1.775 7.579 o
-10 9 13 13.589 13.288 1.067 36.412 o
-10 9 14 0.712 1.444 1.191 52.300 o
-10 9 15 0.395 0.518 0.284 690.918 o
-10 9 16 61.881 62.334 1.172 12.552 o
-10 9 17 12.505 11.540 0.532 65.750 o
-10 9 18 1.986 1.444 0.277 373.208 o
-10 9 19 4.038 4.397 0.403 166.441 o
-10 9 20 5.485 6.125 0.432 128.567 o
-10 10 1 48.041 45.584 1.860 10.989 o
-10 10 2 23.000 21.151 0.696 36.058 o
-10 10 3 9.515 9.205 0.693 66.281 o
-10 10 4 57.829 55.528 0.989 14.419 o
-10 10 5 28.414 27.558 0.822 27.886 o
-10 10 6 31.429 30.981 0.650 27.969 o
-10 10 7 226.470 225.942 2.152 3.098 o
-10 10 8 66.792 66.903 1.036 12.356 o
-10 10 9 4.476 -1.247 2.058 17.471 o
-10 10 10 21.499 20.792 0.740 36.444 o
-10 10 11 2.037 1.612 0.914 79.907 o
-10 10 12 50.405 49.204 1.410 13.344 o
-10 10 13 79.859 79.851 1.518 9.019 o
-10 10 14 8.565 7.994 0.415 98.594 o
-10 10 15 31.883 30.940 0.687 27.268 o
-10 10 16 15.349 14.762 0.532 55.321 o
-10 10 17 123.596 126.140 1.851 5.675 o
-10 10 18 0.043 0.188 0.368 546.865 o
-10 10 19 9.675 10.332 0.511 78.502 o
-10 10 20 13.235 14.496 0.689 52.355 o
-10 11 1 15.364 14.694 0.906 40.017 o
-10 11 2 33.328 32.611 1.444 16.969 o
-10 11 3 28.282 26.041 0.787 28.946 o
-10 11 4 5.649 5.089 0.730 83.370 o
-10 11 5 78.719 77.248 1.847 8.108 o
-10 11 6 10.532 10.200 0.844 52.492 o
-10 11 7 15.337 14.968 0.945 38.504 o
-10 11 8 28.824 29.204 0.688 29.339 o
-10 11 9 25.067 24.164 0.830 30.574 o
-10 11 10 99.062 98.174 1.387 7.867 o
-10 11 11 1.121 0.965 0.666 149.189 o
-10 11 12 40.658 39.630 0.777 21.181 o
-10 11 13 16.425 14.675 0.482 55.236 o
-10 11 14 12.496 10.792 0.483 69.751 o
-10 11 15 7.750 7.486 0.487 97.079 o
-10 11 16 0.002 0.244 0.340 638.097 o
-10 11 17 28.325 31.499 0.795 27.364 o
-10 11 18 16.963 19.970 0.637 44.647 o
-10 11 19 47.389 52.315 1.178 15.102 o
-10 12 1 17.386 16.785 0.781 41.223 o
-10 12 2 2.872 2.671 0.360 232.393 o
-10 12 3 56.566 55.556 0.956 14.780 o
-10 12 4 7.473 7.419 0.410 108.538 o
-10 12 5 56.113 56.197 1.422 12.227 o
-10 12 6 79.729 79.314 2.061 7.375 o
-10 12 7 0.032 -0.140 0.400 481.764 o
-10 12 8 9.966 9.050 0.606 72.046 o
-10 12 9 13.001 11.620 0.674 56.304 o
-10 12 10 2.084 1.605 0.334 308.103 o
-10 12 11 37.473 35.653 0.710 23.571 o
-10 12 12 0.218 0.000 0.345 598.961 o
-10 12 13 10.076 9.244 0.428 85.894 o
-10 12 14 0.045 -0.264 0.355 606.748 o
-10 12 15 35.699 36.456 0.863 22.423 o
-10 12 16 67.920 71.088 1.239 11.213 o
-10 12 17 8.399 9.705 0.532 83.351 o
-10 12 18 4.777 5.327 0.431 141.525 o
-10 13 1 48.771 48.142 0.865 17.387 o
-10 13 2 84.060 83.583 1.258 9.430 o
-10 13 3 116.376 119.132 1.561 6.449 o
-10 13 4 0.432 0.164 0.348 533.143 o
-10 13 5 16.964 17.019 0.512 51.038 o
-10 13 6 49.004 49.317 0.898 16.995 o
-10 13 7 1.678 1.833 0.322 337.861 o
-10 13 8 21.841 21.208 0.576 39.972 o
-10 13 9 23.691 21.627 0.628 36.787 o
-10 13 10 27.366 27.065 0.612 32.119 o
-10 13 11 4.316 3.390 0.351 186.688 o
-10 13 12 0.111 -0.262 0.324 704.653 o
-10 13 13 0.809 -0.508 0.340 500.930 o
-10 13 14 29.173 27.181 0.725 29.139 o
-10 13 15 3.913 4.361 0.372 178.442 o
-10 13 16 2.586 1.665 0.348 270.448 o
-10 13 17 2.877 2.741 0.362 230.109 o
-10 14 1 2.190 1.857 0.348 284.592 o
-10 14 2 28.429 28.438 0.833 27.479 o
-10 14 3 65.457 67.325 1.113 12.155 o
-10 14 4 21.287 19.884 0.623 40.069 o
-10 14 5 6.205 6.761 0.423 120.029 o
-10 14 6 133.825 135.656 1.821 5.356 o
-10 14 7 12.633 12.041 0.561 63.039 o
-10 14 8 27.138 26.645 0.651 31.762 o
-10 14 9 8.475 8.214 0.454 94.485 o
-10 14 10 1.457 1.596 0.326 359.432 o
-10 14 11 0.709 0.000 0.330 542.585 o
-10 14 12 4.724 4.678 0.394 155.347 o
-10 14 13 6.238 5.288 0.394 131.788 o
-10 14 14 17.443 15.557 0.760 42.590 o
-10 14 15 32.440 32.162 0.859 24.459 o
-10 14 16 5.072 4.488 0.351 161.803 o
-10 15 1 49.888 53.774 1.040 15.496 o
-10 15 2 4.520 5.965 0.467 133.033 o
-10 15 3 2.719 3.297 0.363 225.368 o
-10 15 4 21.029 21.433 0.732 36.788 o
-10 15 5 6.954 8.529 0.523 94.418 o
-10 15 6 41.939 42.018 0.891 19.483 o
-10 15 7 3.832 3.446 0.345 199.158 o
-10 15 8 28.890 30.516 0.799 27.264 o
-10 15 9 2.878 4.192 0.455 173.078 o
-10 15 10 0.490 0.327 0.361 480.569 o
-10 15 11 83.859 82.822 1.398 9.058 o
-10 15 12 51.913 50.531 1.144 14.766 o
-10 15 13 0.035 0.272 0.361 562.130 o
-10 15 14 0.383 0.205 0.381 460.406 o
-10 16 1 11.748 13.284 0.597 61.624 o
-10 16 2 4.922 6.091 0.460 129.393 o
-10 16 3 3.092 3.988 0.489 159.446 o
-10 16 4 98.130 105.557 1.577 7.331 o
-10 16 5 2.513 1.668 0.429 223.871 o
-10 16 6 16.432 17.641 0.665 45.953 o
-10 16 7 40.544 44.648 0.955 18.942 o
-10 16 8 51.508 51.612 1.094 15.061 o
-10 16 9 13.845 12.757 0.803 47.362 o
-10 16 10 9.079 8.899 0.763 62.380 o
-10 16 11 9.532 8.245 0.628 73.074 o
-10 16 12 9.661 10.040 0.633 69.314 o
-10 17 1 12.768 16.049 0.682 52.140 o
-10 17 2 2.960 3.918 0.514 154.393 o
-10 17 3 86.618 94.365 1.577 8.094 o
-10 17 4 11.842 14.047 0.694 55.126 o
-10 17 5 4.951 7.916 0.650 90.570 o
-10 17 6 14.844 18.995 0.682 46.578 o
-10 17 7 44.755 47.840 1.016 17.148 o
-10 17 8 10.439 10.267 0.597 69.336 o
-10 17 9 19.533 19.830 0.713 39.475 o
-9 0 2 333.673 334.263 2.607 1.955 o
-9 0 4 530.949 535.689 3.905 1.023 o
-9 0 6 0.313 3.464 0.393 306.279 o
-9 0 8 80.485 75.356 1.106 10.437 o
-9 0 10 221.065 221.887 2.130 3.177 o
-9 0 12 59.675 56.980 1.125 13.358 o
-9 0 14 68.975 66.864 1.319 10.984 o
-9 0 16 719.247 710.986 7.055 0.549 o
-9 0 18 3.424 4.618 1.332 37.866 o
-9 0 20 44.397 41.254 1.162 16.693 o
-9 0 22 44.858 44.744 1.272 15.419 o
-9 1 1 16.833 16.047 0.412 55.556 o
-9 1 2 0.377 0.683 0.275 704.905 o
-9 1 3 33.175 34.164 0.530 27.655 o
-9 1 4 441.541 438.667 2.285 1.484 o
-9 1 5 51.704 52.661 0.709 17.253 o
-9 1 6 68.454 64.320 0.763 13.351 o
-9 1 7 177.353 181.072 1.342 4.495 o
-9 1 8 10.146 9.835 0.361 89.314 o
-9 1 9 1.421 1.708 0.295 393.181 o
-9 1 10 244.453 235.572 1.628 3.138 o
-9 1 11 76.442 72.345 0.810 11.836 o
-9 1 12 252.384 247.933 1.719 2.976 o
-9 1 13 140.430 135.221 1.116 6.051 o
-9 1 14 7.217 6.885 0.635 84.004 o
-9 1 15 199.636 199.613 1.880 3.671 o
-9 1 16 23.205 23.739 0.762 33.393 o
-9 1 17 24.347 25.057 1.322 21.673 o
-9 1 18 0.538 0.385 0.693 150.685 o
-9 1 19 4.083 4.462 0.328 187.081 o
-9 1 20 0.683 0.134 0.239 831.716 o
-9 1 21 15.057 15.541 0.582 53.019 o
-9 1 22 0.104 -0.231 0.244 1207.360 o
-9 1 23 52.024 53.809 0.991 15.444 o
-9 2 1 15.250 14.049 0.372 62.762 o
-9 2 2 244.375 237.648 1.450 3.199 o
-9 2 3 120.187 117.121 1.001 7.204 o
-9 2 4 202.270 200.532 1.401 3.922 o
-9 2 5 59.358 57.117 0.718 15.375 o
-9 2 6 24.883 25.837 0.566 35.215 o
-9 2 7 5.422 5.686 0.383 141.083 o
-9 2 8 0.499 0.678 0.341 495.354 o
-9 2 9 3.315 3.643 0.398 189.939 o
-9 2 10 196.892 186.934 1.478 4.049 o
-9 2 11 18.614 18.535 0.416 49.978 o
-9 2 12 95.645 93.269 1.033 8.956 o
-9 2 13 2.717 2.637 0.390 223.004 o
-9 2 14 19.677 17.013 0.655 42.569 o
-9 2 15 6.317 5.345 0.785 73.664 o
-9 2 16 2.138 1.557 0.840 91.743 o
-9 2 17 0.007 -0.258 1.292 46.565 o
-9 2 18 248.021 250.995 3.910 2.033 o
-9 2 19 71.557 72.749 1.104 11.320 o
-9 2 20 112.984 114.169 1.551 6.662 o
-9 2 21 1.308 1.632 0.300 402.333 o
-9 2 22 14.893 15.317 0.558 54.547 o
-9 2 23 0.569 0.352 0.280 679.595 o
-9 3 1 12.466 12.297 0.337 75.440 o
-9 3 2 422.357 418.987 2.300 1.563 o
-9 3 3 16.829 19.536 0.442 51.379 o
-9 3 4 58.473 55.007 0.706 15.760 o
-9 3 5 297.365 301.519 2.012 2.374 o
-9 3 6 41.660 45.398 0.752 20.261 o
-9 3 7 293.987 289.472 2.153 2.386 o
-9 3 8 0.271 0.232 0.336 589.133 o
-9 3 9 2.872 2.920 0.385 216.289 o
-9 3 10 96.073 93.261 1.080 8.830 o
-9 3 11 8.434 6.642 0.339 112.464 o
-9 3 12 49.109 48.972 0.700 18.276 o
-9 3 13 272.281 262.574 1.891 2.700 o
-9 3 14 76.950 73.975 1.038 11.008 o
-9 3 15 37.313 36.951 0.856 21.888 o
-9 3 16 138.871 135.914 1.575 5.550 o
-9 3 17 55.937 56.548 1.917 9.704 o
-9 3 18 9.036 11.368 0.818 55.839 o
-9 3 19 3.906 4.080 0.258 217.883 o
-9 3 20 11.729 11.766 0.502 69.473 o
-9 3 21 24.875 26.610 0.621 33.917 o
-9 3 22 54.976 55.383 0.969 14.969 o
-9 3 23 33.711 34.742 0.909 22.872 o
-9 4 1 37.892 38.584 0.792 22.089 o
-9 4 2 590.438 590.663 3.069 0.978 o
-9 4 3 225.480 226.245 1.522 3.422 o
-9 4 4 211.254 208.138 1.631 3.631 o
-9 4 5 249.164 251.793 1.942 2.896 o
-9 4 6 53.884 50.709 0.901 15.932 o
-9 4 7 42.905 44.814 0.781 19.771 o
-9 4 8 563.964 565.992 3.438 1.001 o
-9 4 9 65.799 63.266 1.046 12.627 o
-9 4 10 10.140 7.825 0.398 91.621 o
-9 4 11 8.272 7.213 0.473 96.427 o
-9 4 12 3.676 4.294 0.423 167.809 o
-9 4 13 12.427 12.725 0.487 66.858 o
-9 4 14 51.314 49.108 1.142 14.979 o
-9 4 15 5.433 5.158 0.612 101.485 o
-9 4 16 15.299 14.085 0.822 43.709 o
-9 4 17 87.735 86.452 1.771 7.705 o
-9 4 18 192.659 195.612 2.971 3.008 o
-9 4 19 80.779 83.691 1.147 9.974 o
-9 4 20 24.018 25.740 0.594 35.453 o
-9 4 21 10.505 11.487 0.483 75.280 o
-9 4 22 0.504 0.472 0.245 810.057 o
-9 4 23 9.044 9.031 0.477 87.045 o
-9 5 1 407.850 397.429 2.416 1.620 o
-9 5 2 17.867 16.267 0.457 51.969 o
-9 5 3 401.449 409.377 2.357 1.631 o
-9 5 4 185.342 184.695 1.541 4.196 o
-9 5 5 567.539 571.103 3.424 0.994 o
-9 5 6 545.020 535.015 3.263 1.067 o
-9 5 7 31.578 31.264 0.724 26.848 o
-9 5 8 362.760 364.299 2.528 1.804 o
-9 5 9 303.625 302.687 2.198 2.282 o
-9 5 10 74.511 73.503 1.006 11.353 o
-9 5 11 61.501 58.356 0.958 13.860 o
-9 5 12 74.150 71.749 0.993 11.515 o
-9 5 13 2.147 2.216 0.349 277.077 o
-9 5 14 24.441 25.053 0.806 31.166 o
-9 5 15 237.397 230.367 2.891 2.611 o
-9 5 16 60.931 60.312 2.077 8.616 o
-9 5 17 0.208 -0.448 0.879 99.456 o
-9 5 18 12.142 11.504 0.462 71.006 o
-9 5 19 1.862 1.564 0.283 372.710 o
-9 5 20 32.672 32.691 0.659 26.812 o
-9 5 21 60.098 61.617 0.967 13.785 o
-9 5 22 16.174 17.481 0.542 50.924 o
-9 5 23 2.106 3.310 0.388 232.784 o
-9 6 1 267.681 266.903 1.676 2.792 o
-9 6 2 160.575 164.457 1.313 4.997 o
-9 6 3 10.769 10.204 0.415 81.627 o
-9 6 4 31.215 30.453 0.725 27.203 o
-9 6 5 230.732 228.660 2.016 3.118 o
-9 6 6 25.603 26.240 0.594 33.986 o
-9 6 7 181.955 181.378 1.633 4.207 o
-9 6 8 134.766 133.211 1.402 5.912 o
-9 6 9 104.226 104.022 1.158 7.952 o
-9 6 10 17.294 16.620 0.488 51.621 o
-9 6 11 355.892 356.140 2.410 1.870 o
-9 6 12 0.862 1.843 0.639 156.988 o
-9 6 13 18.731 18.502 0.588 44.845 o
-9 6 14 0.139 -0.322 0.550 251.106 o
-9 6 15 60.707 58.583 1.427 11.621 o
-9 6 16 131.178 132.707 3.032 3.861 o
-9 6 17 39.082 38.560 0.855 21.093 o
-9 6 18 13.250 11.968 0.487 65.621 o
-9 6 19 26.708 26.088 0.670 31.919 o
-9 6 20 48.591 48.337 0.845 17.532 o
-9 6 21 49.209 51.875 0.876 16.845 o
-9 6 22 4.201 3.870 0.368 178.656 o
-9 7 1 39.210 37.456 0.767 22.085 o
-9 7 2 34.433 31.883 0.691 25.793 o
-9 7 3 1.924 1.186 0.336 330.355 o
-9 7 4 89.984 89.139 1.047 9.412 o
-9 7 5 0.166 0.503 0.364 510.228 o
-9 7 6 122.826 120.509 1.258 6.681 o
-9 7 7 367.861 366.914 2.574 1.772 o
-9 7 8 225.883 221.609 1.806 3.304 o
-9 7 9 0.098 0.326 0.423 405.692 o
-9 7 10 14.395 14.898 0.502 58.414 o
-9 7 11 1.856 2.331 0.551 172.440 o
-9 7 12 160.104 160.665 1.621 4.768 o
-9 7 13 94.759 95.445 1.474 7.936 o
-9 7 14 204.231 202.880 2.365 3.285 o
-9 7 15 16.238 15.735 0.552 51.942 o
-9 7 16 15.373 15.287 0.709 47.433 o
-9 7 17 3.800 3.656 0.611 119.989 o
-9 7 18 5.852 6.034 0.355 138.834 o
-9 7 19 1.303 0.533 0.240 580.806 o
-9 7 20 0.828 0.228 0.283 616.906 o
-9 7 21 1.504 1.461 0.238 469.404 o
-9 7 22 16.655 18.030 0.702 44.092 o
-9 8 1 40.082 39.164 0.787 21.347 o
-9 8 2 10.004 8.754 0.354 93.502 o
-9 8 3 799.076 805.342 4.248 0.616 o
-9 8 4 8.253 8.243 0.462 94.792 o
-9 8 5 40.991 38.280 0.887 20.279 o
-9 8 6 22.035 21.209 0.630 38.479 o
-9 8 7 24.838 23.728 0.696 33.576 o
-9 8 8 28.312 26.910 0.700 30.118 o
-9 8 9 513.213 512.084 3.454 1.116 o
-9 8 10 3.328 3.022 0.634 121.953 o
-9 8 11 230.653 227.759 2.048 3.106 o
-9 8 12 11.519 11.111 0.537 68.900 o
-9 8 13 14.636 15.446 0.788 45.091 o
-9 8 14 127.683 127.232 2.571 4.529 o
-9 8 15 16.706 17.395 1.120 30.959 o
-9 8 16 6.350 7.630 1.538 27.174 o
-9 8 17 89.394 89.276 1.416 8.506 o
-9 8 18 0.387 -0.179 0.284 781.111 o
-9 8 19 19.158 17.464 0.508 47.390 o
-9 8 20 4.602 4.350 0.339 174.264 o
-9 8 21 14.008 13.643 0.606 55.733 o
-9 9 1 5.518 5.360 0.613 100.115 o
-9 9 2 0.525 0.069 0.476 306.194 o
-9 9 3 10.634 11.689 0.660 62.402 o
-9 9 4 16.164 15.376 0.616 49.883 o
-9 9 5 27.473 27.034 0.837 28.267 o
-9 9 6 499.464 507.367 3.116 1.181 o
-9 9 7 0.004 -0.164 0.541 265.384 o
-9 9 8 18.211 17.451 0.606 45.674 o
-9 9 9 16.615 17.969 0.691 44.550 o
-9 9 10 53.472 54.488 1.072 14.678 o
-9 9 11 9.972 9.427 0.519 78.474 o
-9 9 12 51.486 48.823 1.369 13.497 o
-9 9 13 18.822 17.794 0.760 39.851 o
-9 9 14 215.998 212.887 3.893 2.260 o
-9 9 15 24.126 23.625 0.624 35.639 o
-9 9 16 48.377 49.677 0.971 16.585 o
-9 9 17 22.412 22.141 0.624 37.811 o
-9 9 18 21.508 20.855 0.662 38.379 o
-9 9 19 20.035 19.096 0.515 44.837 o
-9 9 20 0.230 -0.265 0.278 879.376 o
-9 9 21 0.001 0.209 0.334 664.932 o
-9 10 1 94.801 95.543 1.755 7.259 o
-9 10 2 423.920 425.113 3.208 1.409 o
-9 10 3 77.630 77.561 1.467 9.391 o
-9 10 4 13.458 13.709 0.665 53.825 o
-9 10 5 223.681 227.653 1.998 3.197 o
-9 10 6 55.103 54.086 1.128 14.140 o
-9 10 7 31.190 29.045 0.781 26.774 o
-9 10 8 7.704 7.438 0.569 87.945 o
-9 10 9 260.154 261.504 2.160 2.688 o
-9 10 10 210.284 212.797 1.907 3.458 o
-9 10 11 22.756 22.425 0.749 34.522 o
-9 10 12 93.606 90.495 1.198 8.786 o
-9 10 13 61.216 60.017 2.042 8.748 o
-9 10 14 24.371 23.457 0.674 34.483 o
-9 10 15 0.104 -0.036 0.284 906.655 o
-9 10 16 0.894 0.194 0.291 585.830 o
-9 10 17 39.577 39.198 0.777 21.584 o
-9 10 18 6.711 7.426 0.467 106.754 o
-9 10 19 73.982 76.901 1.144 10.784 o
-9 10 20 0.022 0.089 0.348 624.705 o
-9 11 1 98.227 96.046 1.657 7.341 o
-9 11 2 7.810 8.010 0.559 87.153 o
-9 11 3 50.842 49.559 1.200 14.637 o
-9 11 4 14.303 14.214 0.730 48.925 o
-9 11 5 50.369 48.687 0.733 17.826 o
-9 11 6 1.643 1.395 0.752 114.416 o
-9 11 7 186.735 190.562 1.865 3.902 o
-9 11 8 1.913 -0.430 1.499 33.233 o
-9 11 9 2.372 2.066 0.910 78.216 o
-9 11 10 0.406 -0.148 0.554 237.905 o
-9 11 11 0.999 2.549 0.961 75.186 o
-9 11 12 81.574 81.522 2.400 6.361 o
-9 11 13 49.372 46.429 0.851 17.529 o
-9 11 14 14.127 12.304 0.633 55.492 o
-9 11 15 0.360 0.233 0.291 721.954 o
-9 11 16 76.595 78.632 1.211 10.278 o
-9 11 17 158.992 164.767 1.905 4.476 o
-9 11 18 29.273 31.650 0.722 27.921 o
-9 11 19 9.007 12.669 0.609 69.158 o
-9 12 1 76.062 76.743 1.446 9.592 o
-9 12 2 28.463 28.597 0.959 25.390 o
-9 12 3 60.493 58.428 1.745 10.122 o
-9 12 4 64.933 63.736 1.557 10.431 o
-9 12 5 7.594 6.934 1.154 41.524 o
-9 12 6 6.665 5.897 0.991 53.515 o
-9 12 7 3.496 4.503 0.735 94.689 o
-9 12 8 77.595 77.213 1.852 8.148 o
-9 12 9 0.024 0.586 0.562 235.051 o
-9 12 10 11.282 10.337 0.761 55.995 o
-9 12 11 76.422 75.400 1.211 10.419 o
-9 12 12 41.314 40.498 0.778 20.852 o
-9 12 13 2.839 2.752 0.340 241.867 o
-9 12 14 49.717 46.916 0.870 17.281 o
-9 12 15 3.784 2.857 0.404 186.166 o
-9 12 16 0.218 0.540 0.330 586.643 o
-9 12 17 10.281 12.867 0.600 65.793 o
-9 12 18 20.712 21.726 0.971 30.951 o
-9 12 19 29.256 30.064 0.785 27.409 o
-9 13 1 130.856 134.916 1.596 5.742 o
-9 13 2 36.922 38.615 0.781 22.518 o
-9 13 3 20.105 20.641 0.534 43.278 o
-9 13 4 17.403 16.904 1.603 20.197 o
-9 13 5 126.721 126.638 1.587 5.981 o
-9 13 6 0.100 0.123 0.357 573.663 o
-9 13 7 160.392 161.024 2.221 4.170 o
-9 13 8 7.645 7.522 0.593 85.391 o
-9 13 9 40.993 41.206 0.928 19.506 o
-9 13 10 6.943 7.645 0.465 104.560 o
-9 13 11 5.544 5.027 0.322 156.226 o
-9 13 12 2.983 2.877 0.328 240.800 o
-9 13 13 15.124 12.029 0.672 52.010 o
-9 13 14 37.910 34.639 0.971 20.828 o
-9 13 15 56.811 54.135 0.910 15.102 o
-9 13 16 15.105 14.113 0.695 49.299 o
-9 13 17 2.043 1.066 0.348 315.603 o
-9 13 18 4.512 4.657 0.372 164.449 o
-9 14 1 15.760 14.281 0.531 55.011 o
-9 14 2 0.154 -0.219 0.334 651.754 o
-9 14 3 3.263 2.348 0.349 230.121 o
-9 14 4 7.483 7.035 0.399 111.416 o
-9 14 5 137.543 140.469 1.864 5.162 o
-9 14 6 2.934 3.252 0.566 143.247 o
-9 14 7 6.501 5.827 0.435 119.636 o
-9 14 8 22.558 22.776 0.596 38.018 o
-9 14 9 30.305 30.720 0.794 26.598 o
-9 14 10 220.893 227.165 2.476 2.963 o
-9 14 11 0.575 0.097 0.328 565.338 o
-9 14 12 5.907 5.585 0.391 134.408 o
-9 14 13 7.220 6.509 0.472 105.660 o
-9 14 14 3.628 3.221 0.348 206.281 o
-9 14 15 0.733 0.276 0.334 504.424 o
-9 14 16 8.498 7.377 0.591 82.113 o
-9 15 1 55.778 58.787 1.061 14.092 o
-9 15 2 32.195 30.846 0.784 25.852 o
-9 15 3 3.749 4.112 0.383 180.790 o
-9 15 4 7.036 6.695 0.414 114.395 o
-9 15 5 8.403 9.134 0.523 85.427 o
-9 15 6 61.530 61.223 0.997 13.486 o
-9 15 7 20.506 20.195 0.632 40.506 o
-9 15 8 1.235 0.810 0.345 390.590 o
-9 15 9 87.408 88.535 1.484 8.450 o
-9 15 10 1.000 1.927 0.334 374.876 o
-9 15 11 3.961 4.027 0.386 176.319 o
-9 15 12 0.883 1.204 0.322 441.757 o
-9 15 13 41.511 39.943 1.055 18.367 o
-9 15 14 5.264 5.708 0.410 137.546 o
-9 15 15 31.078 29.081 0.988 23.803 o
-9 16 1 23.172 23.505 0.719 34.440 o
-9 16 2 7.834 8.060 0.480 95.799 o
-9 16 3 99.849 105.628 1.594 7.223 o
-9 16 4 1.306 1.676 0.404 290.525 o
-9 16 5 25.471 26.893 0.698 31.979 o
-9 16 6 3.407 4.399 0.355 194.502 o
-9 16 7 19.357 21.517 0.619 41.391 o
-9 16 8 36.336 39.356 0.808 22.315 o
-9 16 9 10.974 10.943 0.509 72.771 o
-9 16 10 5.305 5.385 0.378 145.585 o
-9 16 11 6.260 5.921 0.637 90.763 o
-9 16 12 95.161 98.405 1.896 6.863 o
-9 16 13 38.862 38.425 1.173 18.022 o
-9 17 1 27.630 30.146 0.875 26.766 o
-9 17 2 0.609 0.745 0.489 270.736 o
-9 17 3 0.786 1.173 0.404 338.007 o
-9 17 4 1.347 2.282 0.387 287.061 o
-9 17 5 35.180 39.332 0.887 21.857 o
-9 17 6 17.159 20.021 0.601 45.524 o
-9 17 7 27.827 29.527 0.708 29.506 o
-9 17 8 14.287 14.637 0.572 55.808 o
-9 17 9 0.308 -0.199 0.387 472.277 o
-9 17 10 1.921 0.981 0.367 308.908 o
-9 17 11 5.503 6.052 0.462 123.328 o
-9 18 2 18.884 21.875 0.747 38.142 o
-9 18 3 1.422 1.759 0.435 258.195 o
-9 18 4 4.191 5.718 0.467 138.292 o
-9 18 5 31.007 34.184 0.859 24.638 o
-9 18 6 10.602 13.396 0.641 61.608 o
-9 18 7 0.014 0.344 0.378 511.609 o
-8 0 2 62.819 64.401 0.916 13.474 o
-8 0 4 304.150 308.165 2.365 2.215 o
-8 0 6 611.791 615.173 4.186 0.852 o
-8 0 8 671.094 666.108 4.423 0.754 o
-8 0 10 106.736 111.874 1.357 7.293 o
-8 0 12 282.161 279.766 2.416 2.394 o
-8 0 14 671.560 651.949 4.785 0.736 o
-8 0 16 259.953 266.565 3.801 2.000 o
-8 0 18 62.605 59.793 3.785 4.069 o
-8 0 20 42.325 39.740 1.083 17.959 o
-8 0 22 2.080 1.153 0.428 248.756 o
-8 0 24 75.964 79.676 1.719 8.596 o
-8 1 1 27.053 26.100 0.475 34.848 o
-8 1 2 45.597 46.238 0.578 20.256 o
-8 1 3 257.216 255.348 1.482 2.989 o
-8 1 4 150.035 151.446 1.077 5.597 o
-8 1 5 238.893 237.188 1.472 3.247 o
-8 1 6 45.019 42.619 0.587 20.895 o
-8 1 7 207.922 206.576 1.345 3.835 o
-8 1 8 28.248 26.023 0.503 33.543 o
-8 1 9 494.231 490.293 2.682 1.255 o
-8 1 10 274.404 273.413 1.669 2.719 o
-8 1 11 342.451 331.971 1.947 2.079 o
-8 1 12 147.444 143.213 1.082 5.771 o
-8 1 13 95.960 93.710 0.854 9.282 o
-8 1 14 0.344 0.167 0.413 406.196 o
-8 1 15 1.993 1.514 0.469 219.652 o
-8 1 16 250.044 252.844 2.372 2.699 o
-8 1 17 49.311 49.579 1.182 14.982 o
-8 1 18 53.886 53.985 1.681 11.133 o
-8 1 19 35.133 35.645 0.740 24.159 o
-8 1 20 32.065 31.722 0.679 27.082 o
-8 1 21 0.979 0.715 0.239 636.891 o
-8 1 22 2.789 2.738 0.372 227.779 o
-8 1 23 0.427 -0.007 0.245 962.344 o
-8 1 24 0.071 0.088 0.280 928.390 o
-8 2 1 316.104 310.325 1.739 2.315 o
-8 2 2 80.910 80.143 0.747 11.197 o
-8 2 3 16.124 14.789 0.371 59.795 o
-8 2 4 1.920 2.290 0.225 389.238 o
-8 2 5 38.916 41.050 0.552 23.446 o
-8 2 6 427.959 425.956 2.413 1.521 o
-8 2 7 152.852 147.623 1.247 5.421 o
-8 2 8 322.980 321.815 2.011 2.182 o
-8 2 9 111.600 109.875 1.060 7.642 o
-8 2 10 0.035 -0.374 0.322 738.783 o
-8 2 11 97.603 89.722 0.879 9.258 o
-8 2 12 87.337 82.035 0.815 10.405 o
-8 2 13 98.075 97.598 0.943 8.862 o
-8 2 14 116.542 113.786 1.022 7.396 o
-8 2 15 0.574 -0.037 0.467 316.104 o
-8 2 16 80.799 80.212 1.491 9.036 o
-8 2 17 2.661 2.082 0.738 107.365 o
-8 2 18 30.439 29.772 1.305 19.548 o
-8 2 19 0.666 0.739 0.298 559.169 o
-8 2 20 3.317 3.354 0.258 250.635 o
-8 2 21 24.869 25.066 0.665 33.670 o
-8 2 22 117.342 120.147 1.474 6.545 o
-8 2 23 9.412 9.449 0.551 77.920 o
-8 2 24 10.778 10.842 0.510 73.566 o
-8 3 1 166.327 166.980 1.205 4.938 o
-8 3 2 361.297 361.566 1.985 1.924 o
-8 3 3 10.715 9.345 0.287 92.699 o
-8 3 4 119.458 119.941 0.964 7.225 o
-8 3 5 416.899 425.874 2.559 1.530 o
-8 3 6 363.297 367.820 2.457 1.811 o
-8 3 7 481.825 490.405 2.927 1.252 o
-8 3 8 6.999 5.664 0.315 133.895 o
-8 3 9 70.984 69.939 0.917 12.190 o
-8 3 10 60.685 59.451 0.768 14.763 o
-8 3 11 178.858 175.429 1.350 4.513 o
-8 3 12 319.489 316.051 2.030 2.210 o
-8 3 13 39.413 36.732 0.659 23.146 o
-8 3 14 101.163 97.253 1.090 8.411 o
-8 3 15 0.396 0.135 0.359 512.515 o
-8 3 16 23.165 21.540 0.610 37.713 o
-8 3 17 14.466 13.402 0.464 61.733 o
-8 3 18 135.847 132.802 1.674 5.537 o
-8 3 19 44.818 45.399 1.241 15.615 o
-8 3 20 39.140 38.587 0.747 22.112 o
-8 3 21 2.575 2.290 0.237 327.540 o
-8 3 22 2.218 2.657 0.270 316.074 o
-8 3 23 5.603 5.431 0.437 130.155 o
-8 4 1 2230.160 2271.190 9.518 0.121 o
-8 4 2 64.550 64.804 0.722 13.988 o
-8 4 3 59.343 57.020 0.664 15.619 o
-8 4 4 229.642 224.912 1.628 3.335 o
-8 4 5 309.863 312.713 2.148 2.237 o
-8 4 6 233.549 228.505 1.752 3.221 o
-8 4 7 62.047 57.776 0.853 14.307 o
-8 4 8 23.040 22.704 0.678 35.779 o
-8 4 9 134.953 128.434 1.302 6.100 o
-8 4 10 12.981 12.807 0.448 67.268 o
-8 4 11 26.138 24.204 0.590 34.433 o
-8 4 12 17.700 17.163 0.451 51.645 o
-8 4 13 0.481 0.546 0.333 527.005 o
-8 4 14 4.003 3.627 0.404 173.780 o
-8 4 15 103.569 101.196 1.405 7.558 o
-8 4 16 4.252 4.504 0.592 116.420 o
-8 4 17 40.171 39.493 1.655 13.463 o
-8 4 18 8.295 8.331 0.589 81.172 o
-8 4 19 38.509 38.951 0.732 22.402 o
-8 4 20 65.742 65.178 1.015 12.653 o
-8 4 21 19.961 19.441 0.521 44.563 o
-8 4 22 14.587 15.182 0.485 58.450 o
-8 4 23 27.558 29.592 0.650 30.561 o
-8 5 1 22.799 21.690 0.512 40.130 o
-8 5 2 207.830 206.392 1.459 3.778 o
-8 5 3 403.603 409.715 2.240 1.642 o
-8 5 4 127.549 124.936 1.125 6.619 o
-8 5 5 1481.350 1504.030 7.295 0.233 o
-8 5 6 196.888 201.107 1.686 3.821 o
-8 5 7 323.957 322.095 2.244 2.118 o
-8 5 8 646.400 651.933 3.967 0.814 o
-8 5 9 0.381 0.019 0.369 502.236 o
-8 5 10 508.371 505.631 2.987 1.181 o
-8 5 11 27.944 28.025 0.652 30.787 o
-8 5 12 108.931 108.194 1.017 7.873 o
-8 5 13 56.483 55.563 0.828 15.464 o
-8 5 14 0.916 0.395 0.399 364.740 o
-8 5 15 9.432 8.566 0.761 62.069 o
-8 5 16 4.879 5.029 0.798 77.905 o
-8 5 17 43.001 42.199 1.671 12.853 o
-8 5 18 139.863 141.281 1.665 5.351 o
-8 5 19 0.026 -0.246 0.269 1054.540 o
-8 5 20 25.623 23.606 0.548 35.859 o
-8 5 21 15.672 13.890 0.581 53.453 o
-8 5 22 2.571 3.152 0.277 278.739 o
-8 5 23 6.966 7.615 0.439 107.877 o
-8 6 1 40.508 39.465 0.739 21.598 o
-8 6 2 11.797 10.829 0.354 79.948 o
-8 6 3 45.183 43.591 0.634 20.390 o
-8 6 4 400.223 401.763 2.627 1.601 o
-8 6 5 47.894 44.973 0.881 17.798 o
-8 6 6 296.656 299.869 2.250 2.311 o
-8 6 7 188.671 184.209 1.622 4.093 o
-8 6 8 110.118 115.477 1.227 7.310 o
-8 6 9 76.716 77.734 1.035 10.872 o
-8 6 10 5.119 4.846 0.450 136.230 o
-8 6 11 0.861 0.734 0.426 322.293 o
-8 6 12 148.834 142.284 1.193 5.640 o
-8 6 13 64.890 64.220 1.028 12.752 o
-8 6 14 0.028 -0.230 0.467 355.242 o
-8 6 15 59.127 56.998 1.557 11.191 o
-8 6 16 7.087 6.446 0.932 56.640 o
-8 6 17 0.024 12.255 3.984 4.811 o
-8 6 18 11.199 9.399 0.808 54.189 o
-8 6 19 6.168 5.662 0.325 142.493 o
-8 6 20 1.417 1.018 0.233 524.903 o
-8 6 21 27.670 26.971 0.605 32.055 o
-8 6 22 8.828 9.101 0.471 88.500 o
-8 6 23 15.163 16.476 0.663 48.706 o
-8 7 1 19.273 17.430 0.423 49.631 o
-8 7 2 16.411 15.076 0.421 57.090 o
-8 7 3 277.228 275.666 1.744 2.667 o
-8 7 4 1.746 1.013 0.312 376.062 o
-8 7 5 149.551 150.174 1.360 5.359 o
-8 7 6 0.808 0.031 0.377 427.163 o
-8 7 7 121.034 118.431 1.298 6.721 o
-8 7 8 5.126 4.809 0.377 152.392 o
-8 7 9 144.263 143.438 1.277 5.660 o
-8 7 10 132.631 127.935 1.414 6.033 o
-8 7 11 47.046 46.065 0.786 18.538 o
-8 7 12 73.255 69.882 1.082 11.377 o
-8 7 13 1.173 0.409 0.472 268.672 o
-8 7 14 8.845 8.448 0.743 65.186 o
-8 7 15 30.111 29.137 1.216 20.900 o
-8 7 16 3.561 3.398 0.522 147.093 o
-8 7 17 33.824 32.280 0.642 26.556 o
-8 7 18 3.800 3.085 0.333 209.105 o
-8 7 19 5.108 4.739 0.315 167.315 o
-8 7 20 59.734 58.968 0.969 14.008 o
-8 7 21 1.315 0.796 0.338 393.826 o
-8 7 22 11.829 11.663 0.488 70.175 o
-8 8 1 31.991 30.652 0.526 29.290 o
-8 8 2 35.207 34.501 0.582 26.052 o
-8 8 3 102.832 102.936 0.945 8.438 o
-8 8 4 144.586 145.517 1.289 5.612 o
-8 8 5 80.411 79.243 0.945 10.761 o
-8 8 6 34.282 31.131 0.714 25.753 o
-8 8 7 151.572 149.088 1.282 5.401 o
-8 8 8 59.749 60.213 0.907 14.215 o
-8 8 9 33.380 31.985 0.655 26.688 o
-8 8 10 50.024 51.669 0.878 16.692 o
-8 8 11 139.933 138.087 1.298 5.825 o
-8 8 12 21.396 19.197 0.598 40.976 o
-8 8 13 48.764 46.541 0.764 18.230 o
-8 8 14 19.024 18.354 0.535 46.157 o
-8 8 15 88.959 90.691 2.917 4.967 o
-8 8 16 56.685 57.544 2.106 8.795 o
-8 8 17 0.021 -0.098 0.310 801.243 o
-8 8 18 24.159 22.950 0.548 37.442 o
-8 8 19 0.441 -0.206 0.238 998.333 o
-8 8 20 0.939 0.360 0.240 694.811 o
-8 8 21 5.138 4.307 0.578 112.672 o
-8 8 22 2.689 2.096 0.325 270.116 o
-8 9 1 165.099 165.139 1.422 4.807 o
-8 9 2 232.239 228.366 1.576 3.315 o
-8 9 3 184.865 187.237 1.363 4.304 o
-8 9 4 143.505 142.446 1.376 5.586 o
-8 9 5 1.668 1.011 0.381 309.456 o
-8 9 6 11.767 11.318 0.509 69.598 o
-8 9 7 27.524 26.375 0.505 33.932 o
-8 9 8 54.014 51.814 0.938 15.596 o
-8 9 9 59.410 55.923 1.044 13.881 o
-8 9 10 20.834 19.068 0.682 39.408 o
-8 9 11 18.698 18.531 0.632 43.523 o
-8 9 12 0.021 -0.100 0.653 182.098 o
-8 9 13 0.013 0.020 0.351 626.594 o
-8 9 14 10.691 10.245 0.922 47.774 o
-8 9 15 14.036 13.092 1.150 33.269 o
-8 9 16 57.430 58.651 1.788 10.132 o
-8 9 17 0.057 0.195 0.235 1238.300 o
-8 9 18 46.781 45.865 0.811 18.450 o
-8 9 19 2.843 1.901 0.293 286.999 o
-8 9 20 5.096 4.418 0.340 164.399 o
-8 9 21 2.973 2.523 0.332 245.531 o
-8 10 1 5.622 5.389 0.556 108.633 o
-8 10 2 2.015 -0.275 0.634 155.647 o
-8 10 3 110.379 112.354 1.065 7.633 o
-8 10 4 297.008 296.288 1.897 2.425 o
-8 10 5 55.768 53.928 1.088 14.289 o
-8 10 6 22.931 21.825 0.604 37.938 o
-8 10 7 183.432 183.343 1.532 4.243 o
-8 10 8 7.031 6.599 0.679 80.431 o
-8 10 9 19.926 17.899 0.547 44.883 o
-8 10 10 40.835 40.767 0.996 18.980 o
-8 10 11 37.203 36.686 0.830 22.244 o
-8 10 12 19.912 20.377 0.865 34.675 o
-8 10 13 79.670 77.597 1.446 9.329 o
-8 10 14 72.969 70.975 3.041 5.211 o
-8 10 15 0.690 1.096 1.296 44.736 o
-8 10 16 0.181 -0.431 0.264 990.091 o
-8 10 17 147.322 150.301 1.770 4.967 o
-8 10 18 6.176 7.470 0.399 120.687 o
-8 10 19 17.396 18.267 0.596 46.577 o
-8 10 20 8.568 8.245 0.469 92.296 o
-8 10 21 8.849 9.617 0.568 78.308 o
-8 11 1 421.156 427.856 3.009 1.445 o
-8 11 2 7.543 7.136 0.807 64.999 o
-8 11 3 12.862 11.624 0.621 59.544 o
-8 11 4 119.639 119.168 1.287 6.775 o
-8 11 5 4.979 4.731 0.702 91.258 o
-8 11 6 6.934 6.394 0.452 111.067 o
-8 11 7 52.155 50.944 1.350 13.397 o
-8 11 8 3.522 3.747 0.509 149.006 o
-8 11 9 15.048 13.614 0.563 55.710 o
-8 11 10 10.089 8.362 0.433 87.535 o
-8 11 11 10.908 9.877 0.849 51.856 o
-8 11 12 7.062 5.581 1.024 50.814 o
-8 11 13 7.061 6.625 1.190 40.425 o
-8 11 14 0.121 -0.564 0.672 170.262 o
-8 11 15 1.277 0.879 0.245 542.165 o
-8 11 16 0.683 0.638 0.271 637.009 o
-8 11 17 0.484 0.351 0.271 737.968 o
-8 11 18 5.451 6.633 0.414 129.581 o
-8 11 19 44.266 45.432 0.899 18.423 o
-8 11 20 53.531 56.420 0.951 15.220 o
-8 12 1 26.930 26.902 0.903 27.421 o
-8 12 2 0.671 0.170 1.339 42.526 o
-8 12 3 3.317 3.216 0.754 96.203 o
-8 12 4 34.882 34.421 0.796 23.854 o
-8 12 5 82.046 81.512 1.051 10.237 o
-8 12 6 173.026 172.937 1.680 4.379 o
-8 12 7 41.931 42.437 1.102 17.581 o
-8 12 8 66.513 67.060 1.137 11.961 o
-8 12 9 0.233 1.114 0.983 77.400 o
-8 12 10 7.229 6.234 0.952 55.011 o
-8 12 11 0.210 0.356 1.131 59.899 o
-8 12 12 6.074 4.366 1.303 37.034 o
-8 12 13 33.246 30.674 0.898 23.924 o
-8 12 14 0.179 0.447 0.328 613.424 o
-8 12 15 101.330 101.997 1.228 8.006 o
-8 12 16 64.378 65.872 1.063 12.566 o
-8 12 17 9.952 10.004 0.604 70.744 o
-8 12 18 7.430 8.508 0.509 93.419 o
-8 12 19 0.021 0.164 0.332 675.516 o
-8 13 1 9.568 9.425 0.854 54.390 o
-8 13 2 55.147 55.969 1.913 9.794 o
-8 13 3 454.146 456.044 4.206 1.163 o
-8 13 4 35.832 34.998 1.317 17.572 o
-8 13 5 9.053 9.454 1.360 30.794 o
-8 13 6 3.923 3.715 0.569 128.419 o
-8 13 7 15.702 15.390 0.956 37.547 o
-8 13 8 0.546 0.435 0.895 92.851 o
-8 13 9 62.957 62.246 1.445 11.162 o
-8 13 10 0.092 0.214 1.110 62.619 o
-8 13 11 84.329 83.007 1.661 8.252 o
-8 13 12 39.018 36.666 0.777 22.175 o
-8 13 13 1.502 1.266 0.300 401.243 o
-8 13 14 12.697 11.841 0.506 66.247 o
-8 13 15 2.570 2.413 0.292 288.745 o
-8 13 16 13.761 13.050 0.548 59.786 o
-8 13 17 29.111 27.736 0.879 26.575 o
-8 13 18 22.104 22.942 0.889 31.587 o
-8 14 1 111.741 113.114 1.637 6.569 o
-8 14 2 42.909 42.588 0.831 19.666 o
-8 14 3 0.251 1.110 0.273 683.596 o
-8 14 4 0.640 0.494 0.326 521.516 o
-8 14 5 58.678 57.748 1.137 13.377 o
-8 14 6 3.878 4.144 0.781 86.340 o
-8 14 7 166.222 170.251 4.389 2.311 o
-8 14 8 335.132 341.322 3.563 1.687 o
-8 14 9 46.525 47.865 0.998 16.928 o
-8 14 10 0.974 1.458 0.368 355.963 o
-8 14 11 7.678 7.101 0.445 103.874 o
-8 14 12 37.294 36.462 0.775 22.819 o
-8 14 13 1.560 1.062 0.298 408.094 o
-8 14 14 27.919 27.429 0.836 27.946 o
-8 14 15 14.598 13.309 0.535 58.247 o
-8 14 16 1.258 0.608 0.416 311.818 o
-8 14 17 1.015 0.511 0.365 398.983 o
-8 15 1 167.176 173.561 2.276 3.938 o
-8 15 2 2.193 2.876 0.424 218.031 o
-8 15 3 5.070 5.512 0.372 149.285 o
-8 15 4 48.821 49.544 0.983 16.436 o
-8 15 5 69.958 71.955 1.177 11.233 o
-8 15 6 3.678 4.618 0.383 177.136 o
-8 15 7 3.931 4.874 0.334 183.872 o
-8 15 8 1.133 1.509 0.374 335.060 o
-8 15 9 67.353 68.567 1.049 12.154 o
-8 15 10 2.868 2.245 0.361 239.544 o
-8 15 11 68.958 66.427 1.011 12.245 o
-8 15 12 0.669 0.447 0.284 626.348 o
-8 15 13 34.184 33.155 0.950 22.478 o
-8 15 14 0.250 0.251 0.404 428.345 o
-8 15 15 25.608 22.633 0.817 30.987 o
-8 15 16 4.412 3.598 0.488 143.687 o
-8 16 1 3.017 2.791 0.333 238.433 o
-8 16 2 14.428 15.060 0.542 56.441 o
-8 16 3 58.257 60.262 1.061 13.657 o
-8 16 4 18.165 20.705 0.566 44.817 o
-8 16 5 149.006 155.964 1.980 4.648 o
-8 16 6 25.064 27.119 0.616 33.676 o
-8 16 7 56.917 57.104 1.005 14.352 o
-8 16 8 43.390 42.605 0.842 19.443 o
-8 16 9 6.471 6.959 0.457 111.732 o
-8 16 10 19.637 17.937 0.601 43.668 o
-8 16 11 2.956 2.941 0.368 221.236 o
-8 16 12 18.116 17.755 1.153 29.151 o
-8 16 13 0.064 0.603 0.366 511.814 o
-8 16 14 27.319 26.183 1.233 21.955 o
-8 17 1 0.067 0.729 0.368 496.781 o
-8 17 2 105.671 111.305 1.724 6.639 o
-8 17 3 55.174 60.519 1.109 13.801 o
-8 17 4 1.395 2.214 0.340 327.568 o
-8 17 5 118.098 123.780 1.681 6.126 o
-8 17 6 22.399 25.895 0.630 36.028 o
-8 17 7 1.265 1.553 0.355 344.934 o
-8 17 8 0.315 -0.047 0.368 515.443 o
-8 17 9 21.593 21.069 0.669 38.019 o
-8 17 10 0.005 -0.499 0.303 844.881 o
-8 17 11 41.828 41.776 1.290 16.038 o
-8 17 12 9.268 8.505 0.523 82.942 o
-8 18 1 9.439 10.484 0.742 61.165 o
-8 18 2 18.531 19.156 0.673 42.109 o
-8 18 3 6.526 7.800 0.531 98.119 o
-8 18 4 0.085 0.670 0.387 457.158 o
-8 18 5 36.508 41.169 0.900 21.021 o
-8 18 6 39.956 44.260 0.913 19.508 o
-8 18 7 48.279 51.303 0.964 16.502 o
-8 18 8 9.576 9.082 0.518 80.834 o
-8 18 9 12.572 13.653 0.770 50.191 o
-7 0 2 667.978 693.379 4.227 0.758 o
-7 0 4 226.968 229.684 1.896 3.208 o
-7 0 6 89.317 90.041 0.987 9.568 o
-7 0 8 6.114 5.956 0.334 139.802 o
-7 0 10 257.216 254.723 2.205 2.714 o
-7 0 12 0.438 0.406 0.339 532.160 o
-7 0 14 6.795 7.048 0.659 82.774 o
-7 0 16 735.720 737.598 7.629 0.505 o
-7 0 18 46.215 45.158 2.426 8.281 o
-7 0 20 0.184 -0.112 0.447 373.015 o
-7 0 22 1.490 0.568 0.322 409.062 o
-7 0 24 13.921 14.322 0.688 51.360 o
-7 1 1 268.014 271.000 1.445 2.847 o
-7 1 2 639.249 653.923 2.891 0.889 o
-7 1 3 137.926 141.297 0.921 6.226 o
-7 1 4 346.871 349.250 1.768 2.055 o
-7 1 5 327.103 334.234 1.786 2.183 o
-7 1 6 12.622 12.586 0.298 76.153 o
-7 1 7 702.000 716.736 3.393 0.764 o
-7 1 8 14.538 12.833 0.319 68.442 o
-7 1 9 626.249 632.542 3.041 0.908 o
-7 1 10 17.003 16.479 0.403 55.072 o
-7 1 11 19.306 17.196 0.398 50.413 o
-7 1 12 104.381 103.455 0.886 8.438 o
-7 1 13 375.777 368.055 2.064 1.840 o
-7 1 14 94.212 92.190 0.900 9.356 o
-7 1 15 8.793 8.507 0.486 88.746 o
-7 1 16 13.052 12.377 0.680 55.141 o
-7 1 17 53.142 51.925 1.088 14.824 o
-7 1 18 19.443 17.839 1.024 31.683 o
-7 1 19 2.588 2.231 0.707 114.260 o
-7 1 20 3.500 2.940 0.231 262.883 o
-7 1 21 1.336 1.179 0.261 479.955 o
-7 1 22 0.147 0.000 0.279 914.560 o
-7 1 23 1.786 1.444 0.241 430.822 o
-7 1 24 1.010 0.402 0.312 497.459 o
-7 2 1 1371.850 1378.820 5.727 0.279 o
-7 2 2 161.787 163.518 1.028 5.204 o
-7 2 3 762.653 789.923 3.666 0.671 o
-7 2 4 445.416 458.003 2.271 1.451 o
-7 2 5 19.892 19.578 0.424 47.019 o
-7 2 6 1.135 0.905 0.248 560.527 o
-7 2 7 45.284 50.797 0.648 19.301 o
-7 2 8 0.128 -0.113 0.235 1262.910 o
-7 2 9 771.232 778.306 3.912 0.659 o
-7 2 10 121.901 120.978 0.938 7.138 o
-7 2 11 7.750 7.085 0.293 121.588 o
-7 2 12 4.605 4.675 0.270 188.689 o
-7 2 13 221.487 215.839 1.452 3.557 o
-7 2 14 152.330 148.762 1.186 5.476 o
-7 2 15 56.632 53.907 0.852 15.455 o
-7 2 16 2.200 1.406 0.721 117.538 o
-7 2 17 29.636 29.605 0.768 27.591 o
-7 2 18 49.608 48.989 1.784 11.149 o
-7 2 19 1.741 1.876 0.285 367.129 o
-7 2 20 60.521 59.098 0.941 14.025 o
-7 2 21 8.563 8.339 0.441 94.917 o
-7 2 22 8.063 7.968 0.371 106.714 o
-7 2 23 0.648 0.265 0.242 806.224 o
-7 2 24 4.805 4.791 0.360 161.528 o
-7 3 1 584.871 587.988 2.741 1.012 o
-7 3 2 17.819 19.908 0.486 48.211 o
-7 3 3 110.036 108.567 0.856 8.056 o
-7 3 4 355.310 357.905 2.140 1.926 o
-7 3 5 0.745 0.366 0.271 655.871 o
-7 3 6 452.174 462.251 2.830 1.357 o
-7 3 7 1263.180 1284.630 6.491 0.299 o
-7 3 8 512.370 513.697 2.983 1.167 o
-7 3 9 6.075 5.956 0.284 148.420 o
-7 3 10 367.020 364.753 2.138 1.866 o
-7 3 11 11.300 11.430 0.344 81.359 o
-7 3 12 9.515 7.813 0.313 102.750 o
-7 3 13 10.053 9.148 0.414 87.329 o
-7 3 14 28.059 27.204 0.581 32.087 o
-7 3 15 313.922 308.105 2.184 2.218 o
-7 3 16 32.449 31.779 0.831 24.913 o
-7 3 17 17.175 15.713 0.860 39.305 o
-7 3 18 35.690 34.132 1.317 17.696 o
-7 3 19 9.559 9.383 0.550 77.560 o
-7 3 20 0.804 0.354 0.419 348.330 o
-7 3 21 19.808 19.237 0.478 46.026 o
-7 3 22 9.527 9.801 0.418 88.041 o
-7 3 23 9.623 10.460 0.586 72.491 o
-7 3 24 10.282 11.079 0.488 76.497 o
-7 4 1 124.953 124.756 0.958 6.921 o
-7 4 2 422.085 427.602 2.319 1.549 o
-7 4 3 3453.210 3425.920 17.766 0.052 o
-7 4 4 348.618 347.354 2.183 1.966 o
-7 4 5 449.157 458.138 2.755 1.379 o
-7 4 6 1095.160 1121.970 5.582 0.377 o
-7 4 7 1189.900 1211.040 6.167 0.329 o
-7 4 8 31.883 30.564 0.601 28.463 o
-7 4 9 25.081 24.613 0.528 36.253 o
-7 4 10 7.951 8.529 0.348 107.959 o
-7 4 11 620.765 608.328 3.161 0.921 o
-7 4 12 148.821 145.419 1.099 5.688 o
-7 4 13 5.641 4.937 0.370 145.770 o
-7 4 14 49.230 45.209 0.854 17.673 o
-7 4 15 154.217 150.328 1.390 5.220 o
-7 4 16 2.500 1.965 0.413 228.514 o
-7 4 17 33.818 31.892 1.228 19.377 o
-7 4 18 98.219 99.433 1.442 7.756 o
-7 4 19 27.381 27.057 0.786 29.184 o
-7 4 20 24.414 23.654 0.592 36.040 o
-7 4 21 3.326 3.205 0.231 264.544 o
-7 4 22 0.154 -0.351 0.277 922.395 o
-7 4 23 0.106 0.029 0.360 572.826 o
-7 5 1 534.660 530.649 2.589 1.150 o
-7 5 2 297.927 299.365 1.750 2.451 o
-7 5 3 896.935 887.356 4.164 0.539 o
-7 5 4 0.741 0.767 0.292 556.754 o
-7 5 5 673.748 682.939 3.952 0.774 o
-7 5 6 233.638 230.574 1.753 3.209 o
-7 5 7 1324.590 1345.540 6.698 0.279 o
-7 5 8 183.853 183.131 1.552 4.223 o
-7 5 9 13.632 12.848 0.429 66.267 o
-7 5 10 0.905 0.923 0.276 545.519 o
-7 5 11 100.721 99.922 0.976 8.581 o
-7 5 12 268.584 263.051 1.800 2.757 o
-7 5 13 7.186 6.626 0.424 111.980 o
-7 5 14 31.258 28.910 0.725 27.565 o
-7 5 15 88.824 88.802 1.072 9.438 o
-7 5 16 31.929 32.238 0.858 24.672 o
-7 5 17 69.863 67.800 2.851 5.742 o
-7 5 18 3.491 3.487 0.558 137.306 o
-7 5 19 8.861 8.148 0.944 50.954 o
-7 5 20 44.928 42.975 0.749 19.724 o
-7 5 21 14.527 13.213 0.446 62.623 o
-7 5 22 34.028 33.086 0.737 25.166 o
-7 5 23 1.938 2.146 0.313 317.401 o
-7 6 1 1082.040 1093.600 4.730 0.403 o
-7 6 2 265.833 268.315 1.635 2.814 o
-7 6 3 3.664 3.070 0.254 244.169 o
-7 6 4 396.289 404.710 2.473 1.635 o
-7 6 5 587.972 591.003 3.308 0.963 o
-7 6 6 6.921 7.295 0.386 116.678 o
-7 6 7 150.206 147.990 1.412 5.317 o
-7 6 8 286.292 289.282 2.102 2.448 o
-7 6 9 558.598 557.928 3.345 1.022 o
-7 6 10 96.833 96.043 0.925 9.019 o
-7 6 11 42.992 41.937 0.807 19.924 o
-7 6 12 94.122 89.428 1.025 9.186 o
-7 6 13 307.023 306.688 2.323 2.217 o
-7 6 14 199.823 199.552 2.009 3.585 o
-7 6 15 0.017 0.080 0.498 310.225 o
-7 6 16 0.911 0.418 0.723 134.706 o
-7 6 17 18.044 16.259 0.765 41.326 o
-7 6 18 0.435 0.212 2.215 15.773 o
-7 6 19 2.711 2.160 0.253 312.390 o
-7 6 20 3.616 3.434 0.303 220.714 o
-7 6 21 46.527 47.299 0.796 18.447 o
-7 6 22 7.397 7.436 0.434 106.040 o
-7 6 23 0.026 0.359 0.352 582.084 o
-7 7 1 66.413 65.820 0.743 13.590 o
-7 7 2 0.193 0.203 0.282 828.849 o
-7 7 3 11.974 10.170 0.333 81.797 o
-7 7 4 15.339 15.807 0.452 57.448 o
-7 7 5 1792.760 1815.150 8.498 0.171 o
-7 7 6 74.550 75.196 1.083 11.015 o
-7 7 7 11.385 12.578 0.450 72.502 o
-7 7 8 851.864 862.400 4.505 0.558 o
-7 7 9 96.746 94.467 1.086 8.743 o
-7 7 10 97.086 96.776 0.923 8.985 o
-7 7 11 0.610 0.742 0.249 708.822 o
-7 7 12 0.206 -0.052 0.419 419.735 o
-7 7 13 12.852 13.054 0.512 63.890 o
-7 7 14 164.034 161.645 1.817 4.502 o
-7 7 15 9.126 8.072 0.952 50.120 o
-7 7 16 1.532 1.146 1.191 51.111 o
-7 7 17 18.715 15.313 0.825 39.150 o
-7 7 18 52.199 49.845 1.089 15.126 o
-7 7 19 1.558 1.273 0.229 488.310 o
-7 7 20 0.316 -0.076 0.266 901.696 o
-7 7 21 1.145 0.481 0.241 619.369 o
-7 7 22 14.142 13.127 0.644 54.140 o
-7 8 1 5.068 3.566 0.278 188.817 o
-7 8 2 1.885 1.697 0.314 335.860 o
-7 8 3 104.540 103.970 0.999 8.226 o
-7 8 4 281.669 290.679 1.857 2.551 o
-7 8 5 35.174 33.088 0.828 23.617 o
-7 8 6 100.199 100.904 1.067 8.410 o
-7 8 7 361.936 360.689 2.303 1.861 o
-7 8 8 64.990 64.433 0.743 13.874 o
-7 8 9 4.429 3.889 0.457 149.498 o
-7 8 10 5.598 5.407 0.384 140.407 o
-7 8 11 650.523 648.827 3.515 0.841 o
-7 8 12 0.225 0.084 0.482 317.572 o
-7 8 13 23.093 22.893 0.715 34.834 o
-7 8 14 6.950 6.301 1.278 36.567 o
-7 8 15 4.191 3.362 0.378 181.115 o
-7 8 16 0.263 0.541 0.687 156.373 o
-7 8 17 19.581 18.009 0.669 41.678 o
-7 8 18 4.937 4.473 0.372 158.945 o
-7 8 19 66.899 67.326 0.977 12.557 o
-7 8 20 0.756 0.106 0.313 567.106 o
-7 8 21 1.369 0.613 0.324 417.230 o
-7 8 22 2.493 1.773 0.386 247.732 o
-7 9 1 0.249 -0.022 0.273 897.478 o
-7 9 2 31.148 31.122 0.635 28.276 o
-7 9 3 111.248 110.536 1.023 7.700 o
-7 9 4 81.716 83.046 0.996 10.358 o
-7 9 5 65.512 65.007 0.780 13.627 o
-7 9 6 403.237 402.136 2.365 1.636 o
-7 9 7 193.323 192.258 1.440 4.086 o
-7 9 8 355.803 357.664 2.186 1.915 o
-7 9 9 153.099 154.646 1.249 5.328 o
-7 9 10 342.260 344.166 2.255 1.984 o
-7 9 11 44.173 42.734 1.003 17.914 o
-7 9 12 8.805 8.265 0.666 72.130 o
-7 9 13 0.003 -0.291 0.617 204.155 o
-7 9 14 65.882 64.026 1.722 9.652 o
-7 9 15 122.260 119.432 2.117 5.374 o
-7 9 16 203.668 203.510 2.570 3.153 o
-7 9 17 3.199 4.087 0.512 150.262 o
-7 9 18 0.004 -0.042 0.235 1402.710 o
-7 9 19 10.210 8.700 0.462 83.734 o
-7 9 20 6.025 5.681 0.337 142.045 o
-7 9 21 0.870 0.302 0.322 506.224 o
-7 10 1 10.770 9.957 0.517 74.619 o
-7 10 2 3.114 2.307 0.402 210.400 o
-7 10 3 3.900 2.862 0.379 192.724 o
-7 10 4 159.432 159.504 1.268 5.113 o
-7 10 5 109.230 108.126 0.956 7.956 o
-7 10 6 30.139 27.346 0.655 29.613 o
-7 10 7 38.560 37.032 0.542 24.442 o
-7 10 8 7.465 6.743 0.404 112.046 o
-7 10 9 28.783 28.275 0.814 27.646 o
-7 10 10 37.686 35.076 0.819 22.461 o
-7 10 11 3.491 3.522 0.603 125.469 o
-7 10 12 189.470 188.819 2.147 3.670 o
-7 10 13 2.350 2.282 0.821 92.080 o
-7 10 14 38.879 35.221 1.796 12.785 o
-7 10 15 4.047 3.964 0.365 181.962 o
-7 10 16 5.609 6.250 0.352 141.063 o
-7 10 17 6.084 5.705 0.380 133.680 o
-7 10 18 22.639 20.589 0.540 40.290 o
-7 10 19 46.674 47.551 0.823 18.195 o
-7 10 20 9.386 9.328 0.465 85.803 o
-7 10 21 15.266 17.031 0.610 50.223 o
-7 11 1 14.163 12.649 0.436 64.747 o
-7 11 2 71.528 70.485 0.928 12.064 o
-7 11 3 17.093 15.179 0.472 53.851 o
-7 11 4 31.875 29.497 0.679 27.745 o
-7 11 5 17.265 16.018 0.606 48.036 o
-7 11 6 265.342 267.838 1.922 2.720 o
-7 11 7 151.559 152.699 1.303 5.338 o
-7 11 8 54.654 54.260 0.973 15.087 o
-7 11 9 1.587 1.486 0.339 340.316 o
-7 11 10 82.088 82.261 1.282 9.532 o
-7 11 11 60.993 58.848 1.540 11.030 o
-7 11 12 14.302 13.450 0.867 43.473 o
-7 11 13 1.613 1.641 0.664 139.091 o
-7 11 14 35.869 32.611 1.301 17.986 o
-7 11 15 12.821 10.513 0.487 68.942 o
-7 11 16 23.781 23.323 0.540 37.786 o
-7 11 17 84.799 84.749 1.166 9.600 o
-7 11 18 32.513 31.099 0.738 26.251 o
-7 11 19 0.715 0.352 0.422 350.650 o
-7 11 20 1.664 1.547 0.330 341.720 o
-7 12 1 1.001 0.714 0.588 188.951 o
-7 12 2 90.096 89.312 1.406 8.494 o
-7 12 3 169.754 168.541 1.489 4.631 o
-7 12 4 165.502 165.580 1.492 4.736 o
-7 12 5 12.792 12.716 0.794 49.392 o
-7 12 6 3.868 3.938 0.679 104.210 o
-7 12 7 8.880 9.322 0.803 59.366 o
-7 12 8 123.013 123.333 1.346 6.498 o
-7 12 9 20.346 19.316 0.609 41.789 o
-7 12 10 0.043 -0.212 0.651 182.435 o
-7 12 11 52.604 47.980 1.516 12.495 o
-7 12 12 53.219 49.819 0.859 16.377 o
-7 12 13 18.741 17.228 1.145 29.152 o
-7 12 14 305.352 297.054 2.884 2.075 o
-7 12 15 18.139 21.144 0.908 34.587 o
-7 12 16 0.083 0.715 0.265 846.639 o
-7 12 17 13.047 13.060 0.685 54.208 o
-7 12 18 9.218 8.195 0.515 84.633 o
-7 12 19 2.338 3.194 0.373 235.001 o
-7 13 1 53.300 52.021 1.269 13.683 o
-7 13 2 12.243 12.835 0.819 48.892 o
-7 13 3 27.106 26.566 0.983 26.043 o
-7 13 4 96.766 98.280 2.168 6.207 o
-7 13 5 125.232 129.070 1.523 6.081 o
-7 13 6 12.203 10.679 0.670 59.227 o
-7 13 7 12.432 11.905 1.263 31.098 o
-7 13 8 44.327 43.051 1.261 15.739 o
-7 13 9 37.531 35.837 1.026 20.169 o
-7 13 10 30.805 28.387 0.779 27.142 o
-7 13 11 4.171 3.756 0.566 126.310 o
-7 13 12 61.764 58.582 1.517 11.086 o
-7 13 13 36.385 35.342 0.645 24.725 o
-7 13 14 70.806 71.478 0.984 11.888 o
-7 13 15 27.685 26.838 0.600 32.166 o
-7 13 16 8.602 7.944 0.404 99.631 o
-7 13 17 21.333 19.992 0.638 39.588 o
-7 13 18 1.477 1.476 0.374 313.990 o
-7 14 1 21.610 21.543 1.312 23.343 o
-7 14 2 51.667 53.295 1.917 10.109 o
-7 14 3 176.709 179.260 2.106 3.922 o
-7 14 4 105.775 104.121 2.197 5.822 o
-7 14 5 10.126 9.685 1.044 42.603 o
-7 14 6 20.543 19.705 0.763 37.172 o
-7 14 7 129.952 132.176 3.441 3.427 o
-7 14 8 12.082 11.508 1.163 34.848 o
-7 14 9 119.364 119.070 2.042 5.566 o
-7 14 10 415.488 412.920 3.443 1.404 o
-7 14 11 0.328 0.937 0.494 274.739 o
-7 14 12 140.709 138.260 1.652 5.382 o
-7 14 13 5.155 5.364 0.364 150.799 o
-7 14 14 0.402 0.770 0.296 618.837 o
-7 14 15 0.195 -0.387 0.290 830.984 o
-7 14 16 4.986 3.254 0.399 161.315 o
-7 14 17 2.333 2.449 0.402 232.200 o
-7 15 1 4.860 5.613 1.135 46.762 o
-7 15 2 28.259 27.266 0.784 28.677 o
-7 15 3 59.260 60.246 0.993 13.866 o
-7 15 4 9.692 8.343 0.391 93.272 o
-7 15 5 2.126 1.324 1.580 29.544 o
-7 15 6 0.125 0.221 0.866 102.242 o
-7 15 7 64.526 67.289 1.050 12.527 o
-7 15 8 86.151 85.376 1.393 8.859 o
-7 15 9 19.573 20.201 0.556 43.625 o
-7 15 10 0.322 0.406 0.340 549.991 o
-7 15 11 18.693 18.057 0.633 43.795 o
-7 15 12 10.317 9.652 0.452 82.013 o
-7 15 13 10.998 9.686 0.478 77.185 o
-7 15 14 21.135 19.379 1.013 30.399 o
-7 15 15 22.222 20.615 1.034 28.930 o
-7 15 16 2.397 1.054 0.359 286.689 o
-7 16 1 7.944 7.462 0.498 94.802 o
-7 16 2 198.522 205.294 2.641 3.144 o
-7 16 3 65.742 66.552 1.153 11.998 o
-7 16 4 8.240 9.833 0.549 82.092 o
-7 16 5 77.981 80.424 1.186 10.185 o
-7 16 6 53.021 53.418 0.923 15.717 o
-7 16 7 46.548 49.852 0.900 17.432 o
-7 16 8 68.996 69.035 1.097 11.771 o
-7 16 9 21.959 20.564 0.612 39.304 o
-7 16 10 43.142 42.992 0.898 18.994 o
-7 16 11 0.361 0.563 0.293 662.729 o
-7 16 12 49.008 46.533 1.038 16.293 o
-7 16 13 6.533 5.637 0.460 116.213 o
-7 16 14 0.485 0.000 0.387 448.814 o
-7 17 1 5.414 5.475 0.387 141.796 o
-7 17 2 3.304 3.882 0.347 206.648 o
-7 17 3 2.427 2.839 0.291 285.775 o
-7 17 4 119.092 125.366 1.815 5.860 o
-7 17 5 67.788 74.788 1.186 11.266 o
-7 17 6 24.863 27.552 0.837 29.550 o
-7 17 7 26.928 29.342 0.774 29.001 o
-7 17 8 3.472 3.320 0.464 166.848 o
-7 17 9 37.314 36.956 0.752 22.964 o
-7 17 10 10.202 9.478 0.469 81.503 o
-7 17 11 11.069 9.249 0.836 52.917 o
-7 17 12 0.591 -0.085 0.310 624.315 o
-7 17 13 12.015 9.308 0.536 70.208 o
-7 18 1 30.498 33.340 0.893 24.547 o
-7 18 2 9.133 9.686 0.687 67.101 o
-7 18 3 0.066 0.645 0.387 461.384 o
-7 18 4 91.635 94.969 1.554 7.898 o
-7 18 5 22.784 24.825 0.682 35.033 o
-7 18 6 3.190 4.838 0.427 170.514 o
-7 18 7 51.494 55.357 1.040 15.107 o
-7 18 8 24.740 25.720 1.034 26.389 o
-7 18 9 11.039 12.849 0.682 58.685 o
-7 18 10 9.990 8.638 0.523 79.621 o
-7 19 1 4.671 4.796 0.566 116.776 o
-7 19 2 6.524 8.464 0.650 81.883 o
-7 19 3 7.031 9.234 0.619 81.486 o
-7 19 4 58.688 65.121 1.227 12.483 o
-7 19 5 4.099 7.796 0.699 88.365 o
-7 19 6 113.768 123.082 1.835 6.005 o
-6 0 2 0.066 0.629 0.210 1245.540 o
-6 0 4 18.824 20.219 0.483 46.598 o
-6 0 6 8.286 41.264 0.916 34.189 o
-6 0 8 731.024 742.360 4.434 0.676 o
-6 0 10 1655.340 1661.060 9.426 0.184 o
-6 0 12 793.883 797.830 5.503 0.567 o
-6 0 14 110.557 108.837 1.455 7.022 o
-6 0 16 0.381 0.856 0.823 108.470 o
-6 0 18 10.732 10.275 0.965 45.431 o
-6 0 20 10.028 8.936 0.756 60.608 o
-6 0 22 0.568 -0.412 0.311 625.136 o
-6 0 24 13.770 14.445 1.287 28.876 o
-6 1 1 820.460 846.106 3.517 0.617 o
-6 1 2 65.305 65.833 0.586 14.262 o
-6 1 3 142.989 152.470 1.006 5.835 o
-6 1 4 231.181 231.011 1.371 3.399 o
-6 1 5 260.710 258.932 1.381 2.977 o
-6 1 6 29.604 30.015 0.404 32.386 o
-6 1 7 245.615 246.214 1.417 3.159 o
-6 1 8 374.545 380.300 1.918 1.847 o
-6 1 9 99.026 101.032 0.869 8.840 o
-6 1 10 4.374 4.014 0.239 210.943 o
-6 1 11 892.426 895.938 3.868 0.548 o
-6 1 12 9.408 8.733 0.341 98.070 o
-6 1 13 498.563 503.266 2.663 1.236 o
-6 1 14 117.967 114.600 1.078 7.239 o
-6 1 15 3.495 3.193 0.376 199.593 o
-6 1 16 0.000 -0.428 0.493 319.659 o
-6 1 17 16.446 15.467 0.542 52.195 o
-6 1 18 1.914 0.435 1.299 43.438 o
-6 1 19 68.913 68.141 1.550 10.001 o
-6 1 20 0.283 0.244 0.249 953.166 o
-6 1 21 59.499 59.727 0.853 14.537 o
-6 1 22 3.836 3.610 0.249 230.555 o
-6 1 23 32.908 32.435 0.657 26.785 o
-6 1 24 4.437 4.786 0.370 165.102 o
-6 2 1 0.010 0.139 0.153 2866.740 o
-6 2 2 0.764 0.630 0.155 1013.980 o
-6 2 3 1007.550 1031.700 4.549 0.445 o
-6 2 4 117.230 121.814 0.901 7.359 o
-6 2 5 33.371 34.140 0.548 27.375 o
-6 2 6 478.587 489.754 2.759 1.279 o
-6 2 7 74.503 74.135 0.732 12.168 o
-6 2 8 912.910 918.464 4.307 0.518 o
-6 2 9 0.296 0.639 0.231 931.008 o
-6 2 10 566.124 564.813 2.668 1.063 o
-6 2 11 0.805 0.242 0.276 641.157 o
-6 2 12 0.024 -0.184 0.263 1105.960 o
-6 2 13 1.189 0.592 0.331 428.036 o
-6 2 14 183.584 182.639 1.419 4.324 o
-6 2 15 59.928 57.883 0.773 14.981 o
-6 2 16 12.084 11.974 0.530 66.394 o
-6 2 17 79.813 81.318 1.131 10.183 o
-6 2 18 8.242 7.194 0.684 74.189 o
-6 2 19 35.818 34.239 0.923 22.076 o
-6 2 20 30.758 29.722 0.631 28.930 o
-6 2 21 7.894 7.296 0.353 112.647 o
-6 2 22 24.380 24.241 0.571 36.226 o
-6 2 23 39.116 39.670 0.791 21.531 o
-6 2 24 9.710 11.245 0.505 77.076 o
-6 3 1 139.605 139.184 0.967 6.165 o
-6 3 2 92.239 89.643 0.775 9.828 o
-6 3 3 281.895 287.379 1.681 2.614 o
-6 3 4 1234.630 1255.710 6.232 0.313 o
-6 3 5 1972.110 2008.810 9.691 0.143 o
-6 3 6 1.970 5.308 0.297 247.944 o
-6 3 7 63.565 66.625 0.699 14.081 o
-6 3 8 13.341 12.025 0.317 73.726 o
-6 3 9 495.911 503.586 2.514 1.256 o
-6 3 10 563.350 572.158 2.692 1.060 o
-6 3 11 168.181 170.680 1.196 4.869 o
-6 3 12 44.160 43.180 0.654 20.604 o
-6 3 13 16.169 13.258 0.463 58.008 o
-6 3 14 336.558 332.322 2.001 2.093 o
-6 3 15 300.714 299.332 1.977 2.371 o
-6 3 16 65.552 63.992 1.094 12.405 o
-6 3 17 84.461 83.782 1.239 9.451 o
-6 3 18 2.648 2.239 0.743 105.799 o
-6 3 19 12.158 11.497 1.019 40.494 o
-6 3 20 9.249 9.046 0.758 62.203 o
-6 3 21 30.205 29.460 0.606 29.654 o
-6 3 22 0.075 -0.164 0.236 1315.830 o
-6 3 23 11.347 10.215 0.566 68.820 o
-6 3 24 8.196 8.477 0.436 97.236 o
-6 4 1 8.537 7.718 0.233 117.362 o
-6 4 2 426.926 429.070 2.263 1.541 o
-6 4 3 162.739 166.054 1.139 5.074 o
-6 4 4 151.252 152.674 1.303 5.346 o
-6 4 5 1398.730 1427.300 7.070 0.254 o
-6 4 6 1147.240 1144.810 6.092 0.350 o
-6 4 7 200.254 205.452 1.455 3.886 o
-6 4 8 1122.260 1133.590 5.363 0.372 o
-6 4 9 38.620 37.994 0.601 23.723 o
-6 4 10 96.498 96.960 0.870 9.115 o
-6 4 11 66.073 66.553 0.723 13.658 o
-6 4 12 28.250 25.511 0.450 34.491 o
-6 4 13 15.382 12.949 0.381 63.510 o
-6 4 14 125.598 122.982 1.025 6.849 o
-6 4 15 163.290 163.683 1.377 4.896 o
-6 4 16 42.403 40.945 1.146 17.253 o
-6 4 17 366.693 365.786 3.068 1.671 o
-6 4 18 15.959 16.347 1.143 31.108 o
-6 4 19 4.315 4.083 0.475 145.156 o
-6 4 20 41.422 40.173 0.701 21.523 o
-6 4 21 11.989 10.448 0.417 76.165 o
-6 4 22 16.249 16.420 0.498 53.341 o
-6 4 23 6.760 7.196 0.454 109.054 o
-6 5 1 67.766 66.475 0.620 13.767 o
-6 5 2 276.264 278.063 1.637 2.699 o
-6 5 3 1899.850 1908.240 7.879 0.162 o
-6 5 4 568.799 574.453 3.370 0.995 o
-6 5 5 860.533 852.015 4.560 0.554 o
-6 5 6 1014.840 1037.010 5.371 0.422 o
-6 5 7 220.728 220.406 1.639 3.449 o
-6 5 8 46.159 44.834 0.641 19.901 o
-6 5 9 10.644 10.636 0.354 85.448 o
-6 5 10 69.357 63.633 0.768 13.263 o
-6 5 11 16.972 15.273 0.345 58.165 o
-6 5 12 190.718 188.578 1.315 4.229 o
-6 5 13 118.040 115.599 0.993 7.335 o
-6 5 14 50.913 48.972 0.884 16.743 o
-6 5 15 3.355 2.854 0.520 154.485 o
-6 5 16 36.074 35.742 0.656 24.653 o
-6 5 17 7.493 8.242 0.849 60.292 o
-6 5 18 31.744 31.735 1.465 17.127 o
-6 5 19 2.558 0.396 2.463 12.552 o
-6 5 20 13.237 11.212 0.398 71.540 o
-6 5 21 34.685 33.471 0.627 26.057 o
-6 5 22 2.330 2.736 0.241 325.893 o
-6 5 23 0.081 0.227 0.284 863.448 o
-6 6 1 130.506 128.916 0.965 6.635 o
-6 6 2 3.891 3.436 0.237 235.470 o
-6 6 3 9.788 13.243 0.336 84.531 o
-6 6 4 809.019 820.628 4.088 0.612 o
-6 6 5 173.504 174.396 1.353 4.616 o
-6 6 6 972.790 1002.120 5.081 0.452 o
-6 6 7 833.341 842.069 4.371 0.579 o
-6 6 8 180.861 179.477 1.408 4.403 o
-6 6 9 440.123 438.899 2.543 1.453 o
-6 6 10 57.553 56.311 0.740 15.652 o
-6 6 11 95.314 92.466 0.917 9.241 o
-6 6 12 14.273 13.075 0.419 64.681 o
-6 6 13 23.308 21.067 0.529 39.580 o
-6 6 14 102.530 100.949 1.181 8.065 o
-6 6 15 253.488 255.878 2.163 2.755 o
-6 6 16 10.749 8.958 0.590 70.915 o
-6 6 17 8.853 7.515 0.663 73.457 o
-6 6 18 1.857 1.679 0.801 100.651 o
-6 6 19 23.174 21.913 0.537 39.118 o
-6 6 20 6.199 6.064 0.331 138.473 o
-6 6 21 8.925 8.849 0.477 88.124 o
-6 6 22 8.684 8.876 0.488 88.113 o
-6 6 23 4.009 4.324 0.496 142.116 o
-6 7 1 55.488 54.287 0.643 16.661 o
-6 7 2 1808.830 1860.980 7.660 0.173 o
-6 7 3 165.304 164.529 1.261 4.941 o
-6 7 4 203.960 206.239 1.431 3.845 o
-6 7 5 133.938 131.420 1.151 6.268 o
-6 7 6 143.726 144.966 1.233 5.700 o
-6 7 7 561.044 565.844 3.185 1.027 o
-6 7 8 6.831 7.461 0.377 117.949 o
-6 7 9 39.004 37.154 0.770 22.173 o
-6 7 10 692.929 692.682 3.615 0.772 o
-6 7 11 0.707 0.580 0.259 673.012 o
-6 7 12 536.297 532.467 2.892 1.118 o
-6 7 13 10.124 10.289 0.434 82.784 o
-6 7 14 20.016 18.017 0.448 47.378 o
-6 7 15 12.446 11.972 0.698 55.715 o
-6 7 16 9.745 7.919 0.602 75.112 o
-6 7 17 21.784 18.641 0.898 33.063 o
-6 7 18 0.011 4.969 5.172 2.896 o
-6 7 19 20.995 18.519 0.467 45.173 o
-6 7 20 4.820 4.849 0.319 170.518 o
-6 7 21 8.879 8.032 0.420 96.070 o
-6 7 22 20.215 21.223 0.992 30.920 o
-6 8 1 638.646 646.327 3.128 0.880 o
-6 8 2 46.834 47.179 0.678 19.172 o
-6 8 3 69.916 71.932 0.848 12.435 o
-6 8 4 35.285 34.004 0.583 26.118 o
-6 8 5 66.597 66.015 0.837 13.211 o
-6 8 6 231.540 232.123 1.711 3.241 o
-6 8 7 249.298 246.465 1.833 2.962 o
-6 8 8 0.042 -0.026 0.401 478.177 o
-6 8 9 1062.460 1075.710 5.264 0.402 o
-6 8 10 97.093 97.000 1.046 8.733 o
-6 8 11 59.719 58.962 0.802 14.799 o
-6 8 12 83.187 82.097 0.956 10.387 o
-6 8 13 373.088 370.633 2.741 1.713 o
-6 8 14 33.182 30.959 0.996 22.611 o
-6 8 15 74.695 72.867 2.036 7.799 o
-6 8 16 46.312 45.021 1.432 13.989 o
-6 8 17 1.537 0.312 1.525 32.290 o
-6 8 18 13.012 11.583 0.540 63.809 o
-6 8 19 8.863 7.949 0.363 102.130 o
-6 8 20 0.018 -0.379 0.281 976.087 o
-6 8 21 0.093 -0.396 0.394 486.559 o
-6 8 22 8.304 8.162 0.496 91.124 o
-6 9 1 4.034 3.974 0.328 193.707 o
-6 9 2 390.720 391.548 2.329 1.699 o
-6 9 3 10.678 11.045 0.342 85.120 o
-6 9 4 623.418 643.424 3.298 0.888 o
-6 9 5 0.889 0.497 0.319 494.810 o
-6 9 6 88.461 86.728 0.970 9.782 o
-6 9 7 56.425 52.717 0.751 16.113 o
-6 9 8 116.804 109.621 1.031 7.461 o
-6 9 9 81.423 79.479 0.856 10.907 o
-6 9 10 420.926 416.802 2.517 1.538 o
-6 9 11 50.551 49.950 0.934 16.403 o
-6 9 12 378.772 381.714 2.640 1.697 o
-6 9 13 41.504 40.979 0.925 19.428 o
-6 9 14 98.774 98.204 1.367 7.925 o
-6 9 15 62.880 64.772 1.168 12.327 o
-6 9 16 97.977 95.359 1.687 7.295 o
-6 9 17 22.936 22.123 0.694 35.767 o
-6 9 18 63.509 62.658 0.935 13.418 o
-6 9 19 37.546 37.145 0.845 21.897 o
-6 9 20 18.653 18.126 0.653 43.176 o
-6 9 21 3.030 4.136 0.426 180.831 o
-6 10 1 309.734 307.263 1.839 2.335 o
-6 10 2 356.977 351.975 1.977 1.964 o
-6 10 3 48.263 45.651 0.732 18.661 o
-6 10 4 2.207 2.562 0.323 283.645 o
-6 10 5 116.384 114.995 0.976 7.442 o
-6 10 6 286.094 287.687 1.816 2.544 o
-6 10 7 458.003 452.274 2.460 1.403 o
-6 10 8 26.887 25.570 0.608 33.042 o
-6 10 9 122.968 122.290 1.407 6.427 o
-6 10 10 1.616 1.224 0.723 123.245 o
-6 10 11 70.277 67.488 1.113 11.658 o
-6 10 12 76.025 73.980 1.343 10.049 o
-6 10 13 37.510 36.970 1.067 19.586 o
-6 10 14 39.363 39.899 1.233 17.184 o
-6 10 15 33.834 31.671 0.689 26.136 o
-6 10 16 114.212 110.080 1.406 6.947 o
-6 10 17 13.347 13.867 0.612 56.551 o
-6 10 18 0.002 0.018 0.284 957.327 o
-6 10 19 3.550 3.227 0.354 206.262 o
-6 10 20 4.695 4.132 0.327 177.761 o
-6 10 21 8.379 8.952 0.544 83.876 o
-6 11 1 139.677 137.951 1.119 6.029 o
-6 11 2 60.501 59.011 0.832 14.541 o
-6 11 3 267.632 260.782 1.597 2.843 o
-6 11 4 323.460 325.015 1.947 2.187 o
-6 11 5 93.619 93.011 0.943 9.279 o
-6 11 6 8.379 6.971 0.401 104.714 o
-6 11 7 5.280 5.789 0.420 134.908 o
-6 11 8 73.831 72.754 0.953 11.630 o
-6 11 9 285.641 290.802 2.143 2.434 o
-6 11 10 240.196 243.571 2.257 2.858 o
-6 11 11 9.331 9.082 0.721 64.750 o
-6 11 12 2.856 2.551 0.995 65.275 o
-6 11 13 4.117 2.909 0.765 90.808 o
-6 11 14 5.601 4.390 0.576 109.124 o
-6 11 15 10.791 9.703 0.423 82.053 o
-6 11 16 18.903 18.036 0.540 46.404 o
-6 11 17 74.956 74.484 1.043 11.144 o
-6 11 18 8.237 9.181 0.466 91.856 o
-6 11 19 3.120 3.003 0.392 205.225 o
-6 11 20 36.039 38.296 0.858 22.057 o
-6 12 1 256.132 253.667 1.744 2.911 o
-6 12 2 25.828 24.944 0.583 34.512 o
-6 12 3 27.659 27.861 0.683 30.508 o
-6 12 4 18.414 17.685 0.556 46.853 o
-6 12 5 3.437 4.879 0.421 167.445 o
-6 12 6 795.058 807.340 4.286 0.617 o
-6 12 7 156.092 154.064 1.672 4.859 o
-6 12 8 1.952 2.244 0.585 158.186 o
-6 12 9 44.367 43.940 1.365 14.837 o
-6 12 10 83.584 79.856 2.387 6.359 o
-6 12 11 8.151 6.471 1.073 45.522 o
-6 12 12 26.671 24.113 1.009 26.334 o
-6 12 13 246.534 241.752 2.313 2.791 o
-6 12 14 49.306 48.733 1.009 16.246 o
-6 12 15 31.213 34.287 0.926 23.645 o
-6 12 16 181.980 188.460 2.053 3.836 o
-6 12 17 12.114 11.350 0.454 71.892 o
-6 12 18 2.476 1.754 0.531 174.676 o
-6 12 19 0.244 0.945 0.471 303.426 o
-6 13 1 0.832 0.496 0.764 122.134 o
-6 13 2 108.804 111.639 1.394 7.147 o
-6 13 3 372.045 368.647 2.503 1.768 o
-6 13 4 3.815 3.373 0.719 99.073 o
-6 13 5 219.744 216.186 1.999 3.290 o
-6 13 6 14.915 14.576 0.792 45.119 o
-6 13 7 2.294 3.096 0.810 92.143 o
-6 13 8 0.288 0.176 0.493 297.782 o
-6 13 9 0.012 -0.299 0.446 390.652 o
-6 13 10 41.630 38.198 0.866 20.303 o
-6 13 11 43.230 42.606 1.412 14.743 o
-6 13 12 36.049 33.447 1.378 17.054 o
-6 13 13 67.681 67.578 1.244 11.376 o
-6 13 14 41.214 40.918 0.966 19.141 o
-6 13 15 13.929 15.973 0.544 56.405 o
-6 13 16 0.397 -0.190 0.288 762.299 o
-6 13 17 0.086 0.417 0.367 523.297 o
-6 13 18 2.266 2.652 0.306 289.352 o
-6 14 1 0.022 -0.702 0.939 88.097 o
-6 14 2 7.388 5.751 0.525 99.935 o
-6 14 3 33.422 31.466 0.841 24.442 o
-6 14 4 25.802 25.114 1.393 20.164 o
-6 14 5 159.937 159.669 1.851 4.557 o
-6 14 6 4.179 2.989 1.889 20.231 o
-6 14 7 29.919 28.981 1.018 23.828 o
-6 14 8 159.330 160.290 1.837 4.576 o
-6 14 9 7.977 8.544 1.060 45.112 o
-6 14 10 27.465 26.634 1.527 17.792 o
-6 14 11 135.929 133.382 2.166 4.873 o
-6 14 12 104.243 105.784 1.432 7.377 o
-6 14 13 20.429 20.135 0.493 44.238 o
-6 14 14 185.776 186.133 2.152 3.727 o
-6 14 15 0.753 0.354 0.427 342.210 o
-6 14 16 17.386 16.712 0.604 47.443 o
-6 14 17 2.638 1.606 0.363 259.470 o
-6 15 1 263.308 263.123 3.140 2.259 o
-6 15 2 3.493 2.394 0.808 88.208 o
-6 15 3 21.177 21.227 0.610 39.814 o
-6 15 4 8.545 6.788 0.724 70.084 o
-6 15 5 8.536 6.968 0.671 74.831 o
-6 15 6 8.569 8.660 0.711 68.277 o
-6 15 7 135.773 131.001 1.942 5.200 o
-6 15 8 4.291 4.983 1.028 56.064 o
-6 15 9 12.028 16.374 1.809 18.216 o
-6 15 10 55.320 53.929 1.043 14.611 o
-6 15 11 19.485 19.909 0.790 37.283 o
-6 15 12 13.372 14.335 0.735 50.045 o
-6 15 13 13.499 11.830 0.632 57.308 o
-6 15 14 3.115 2.062 0.293 270.247 o
-6 15 15 2.221 1.544 0.377 270.299 o
-6 15 16 19.488 19.247 0.884 34.932 o
-6 16 1 19.679 17.984 0.592 43.856 o
-6 16 2 6.872 7.857 0.536 95.189 o
-6 16 3 0.169 0.559 0.293 721.848 o
-6 16 4 38.468 39.019 0.983 19.931 o
-6 16 5 101.592 100.095 1.415 7.648 o
-6 16 6 10.614 11.134 0.452 77.778 o
-6 16 7 17.326 17.119 0.570 48.397 o
-6 16 8 7.583 7.779 0.391 108.706 o
-6 16 9 29.649 31.320 0.781 26.963 o
-6 16 10 20.360 18.414 0.526 44.561 o
-6 16 11 4.920 4.519 0.336 167.708 o
-6 16 12 19.515 21.440 0.666 39.967 o
-6 16 13 2.150 2.234 0.412 236.169 o
-6 16 14 37.779 37.956 1.129 18.760 o
-6 16 15 0.331 0.168 0.404 423.947 o
-6 17 1 52.447 53.103 1.020 15.258 o
-6 17 2 28.594 26.813 0.694 30.090 o
-6 17 3 7.415 6.716 0.435 108.451 o
-6 17 4 33.056 35.259 0.812 24.201 o
-6 17 5 43.117 42.989 0.808 19.744 o
-6 17 6 20.241 19.178 0.578 42.831 o
-6 17 7 1.238 0.768 0.284 486.978 o
-6 17 8 61.737 59.966 0.992 13.561 o
-6 17 9 32.331 31.963 0.784 25.546 o
-6 17 10 2.487 2.638 0.429 210.281 o
-6 17 11 95.367 95.680 1.578 7.654 o
-6 17 12 6.636 4.931 0.764 75.538 o
-6 17 13 5.443 4.593 0.412 141.767 o
-6 18 1 2.436 2.024 0.291 307.816 o
-6 18 2 21.601 20.854 0.656 38.431 o
-6 18 3 18.327 20.438 0.683 41.290 o
-6 18 4 13.771 15.840 0.585 55.024 o
-6 18 5 1.019 2.271 0.472 237.498 o
-6 18 6 22.540 25.947 0.630 35.887 o
-6 18 7 11.212 11.397 0.526 70.106 o
-6 18 8 9.320 9.499 0.523 80.602 o
-6 18 9 0.201 -0.305 0.300 780.933 o
-6 18 10 2.845 2.608 0.387 220.946 o
-6 18 11 0.039 -0.611 0.368 565.834 o
-6 19 1 1.454 1.476 0.404 287.980 o
-6 19 2 15.162 18.445 0.673 46.850 o
-6 19 3 43.742 50.620 1.033 16.946 o
-6 19 4 32.169 34.321 0.840 24.390 o
-6 19 5 3.266 3.255 0.429 183.824 o
-6 19 6 13.786 14.884 0.632 53.738 o
-6 19 7 0.603 0.468 0.355 466.350 o
-6 19 8 35.140 36.178 0.928 21.927 o
-5 0 2 6185.840 5872.650 34.277 0.017 o
-5 0 4 118.280 124.960 1.139 6.936 o
-5 0 6 1702.790 1712.460 9.162 0.179 o
-5 0 8 81.567 81.965 0.935 10.579 o
-5 0 10 1299.530 1327.890 8.511 0.259 o
-5 0 12 2051.260 2063.060 11.775 0.126 o
-5 0 14 1905.710 1916.720 11.654 0.140 o
-5 0 16 160.822 161.663 2.370 4.014 o
-5 0 18 44.961 43.796 1.324 15.079 o
-5 0 20 28.766 29.284 0.837 27.039 o
-5 0 22 37.946 37.849 1.013 19.923 o
-5 0 24 1.669 1.105 0.423 270.668 o
-5 1 1 1941.880 1942.000 7.325 0.160 o
-5 1 2 518.306 519.688 2.333 1.213 o
-5 1 3 72.341 80.647 0.592 12.409 o
-5 1 4 489.302 498.559 2.384 1.288 o
-5 1 5 0.606 0.337 0.111 1557.570 o
-5 1 6 957.608 974.191 4.078 0.490 o
-5 1 7 113.912 118.004 0.827 7.682 o
-5 1 8 22.494 21.818 0.354 43.484 o
-5 1 9 501.773 506.407 2.473 1.245 o
-5 1 10 497.052 507.811 2.605 1.240 o
-5 1 11 351.511 356.190 1.998 1.974 o
-5 1 12 18.698 17.757 0.418 50.440 o
-5 1 13 1172.900 1179.150 5.388 0.351 o
-5 1 14 23.747 23.421 0.503 38.485 o
-5 1 15 486.666 484.959 2.756 1.268 o
-5 1 16 21.391 19.697 0.534 42.297 o
-5 1 17 48.420 48.128 0.993 16.574 o
-5 1 18 169.684 167.655 1.715 4.449 o
-5 1 19 3.650 3.578 0.631 117.186 o
-5 1 20 43.834 42.731 0.704 20.399 o
-5 1 21 1.093 0.767 0.251 576.988 o
-5 1 22 0.001 -0.091 0.285 957.568 o
-5 1 23 31.659 32.840 0.763 25.917 o
-5 1 24 3.722 3.763 0.389 183.122 o
-5 2 1 103.654 104.048 0.757 8.661 o
-5 2 2 451.311 474.044 2.415 1.398 o
-5 2 3 755.472 785.024 3.854 0.670 o
-5 2 4 5226.640 5010.310 22.553 0.026 o
-5 2 5 98.401 100.613 0.887 8.857 o
-5 2 6 7.598 6.902 0.226 131.206 o
-5 2 7 1087.520 1114.270 4.784 0.397 o
-5 2 8 96.806 97.606 0.767 9.258 o
-5 2 9 532.667 546.472 2.593 1.139 o
-5 2 10 994.362 987.594 4.274 0.466 o
-5 2 11 16.509 15.942 0.359 58.034 o
-5 2 12 1405.580 1423.920 6.116 0.264 o
-5 2 13 44.752 42.693 0.736 19.908 o
-5 2 14 10.373 8.346 0.456 84.322 o
-5 2 15 11.695 9.631 0.451 76.584 o
-5 2 16 115.225 116.849 1.728 6.238 o
-5 2 17 44.864 44.925 0.863 18.628 o
-5 2 18 4.999 5.210 0.658 96.725 o
-5 2 19 62.511 62.693 1.186 12.395 o
-5 2 20 71.501 72.848 1.241 10.818 o
-5 2 21 2.488 2.498 0.262 309.874 o
-5 2 22 13.419 12.328 0.448 66.699 o
-5 2 23 3.634 2.973 0.370 200.872 o
-5 2 24 8.622 9.778 0.483 86.740 o
-5 3 1 224.703 226.861 1.312 3.519 o
-5 3 2 144.806 152.123 1.073 5.730 o
-5 3 3 555.511 558.195 3.086 1.050 o
-5 3 4 127.153 126.793 1.158 6.559 o
-5 3 5 217.969 227.099 1.750 3.386 o
-5 3 6 2463.640 2500.060 10.840 0.101 o
-5 3 7 818.394 835.106 3.864 0.610 o
-5 3 8 2071.440 2119.540 8.133 0.140 o
-5 3 9 479.910 486.431 2.379 1.322 o
-5 3 10 5.357 4.656 0.236 180.208 o
-5 3 11 638.203 643.079 3.073 0.886 o
-5 3 12 16.763 16.701 0.438 54.181 o
-5 3 13 94.077 91.885 0.874 9.427 o
-5 3 14 2.266 1.772 0.286 330.146 o
-5 3 15 222.207 218.843 1.544 3.488 o
-5 3 16 583.507 586.321 4.044 0.910 o
-5 3 17 265.156 265.315 2.195 2.626 o
-5 3 18 12.982 12.879 0.856 46.036 o
-5 3 19 28.987 27.890 0.888 26.448 o
-5 3 20 7.658 7.365 0.531 92.818 o
-5 3 21 3.041 3.857 0.319 225.764 o
-5 3 22 3.788 3.822 0.260 224.908 o
-5 3 23 4.882 4.818 0.333 166.496 o
-5 4 1 5.443 6.055 0.196 171.716 o
-5 4 2 684.086 712.258 3.301 0.788 o
-5 4 3 113.775 114.884 0.984 7.546 o
-5 4 4 1.050 1.048 0.243 572.264 o
-5 4 5 2867.370 2923.480 14.132 0.074 o
-5 4 6 137.194 141.317 1.125 6.046 o
-5 4 7 477.438 482.908 2.626 1.304 o
-5 4 8 67.323 64.930 0.663 13.801 o
-5 4 9 1.648 1.729 0.199 480.050 o
-5 4 10 165.053 162.385 1.129 5.071 o
-5 4 11 145.004 145.289 1.173 5.722 o
-5 4 12 38.567 36.727 0.604 23.968 o
-5 4 13 80.576 79.161 0.852 11.004 o
-5 4 14 215.821 215.997 1.479 3.609 o
-5 4 15 8.387 8.033 0.565 83.853 o
-5 4 16 30.903 30.140 0.838 25.832 o
-5 4 17 52.413 52.646 1.613 11.705 o
-5 4 18 35.386 34.535 0.960 21.734 o
-5 4 19 232.969 236.141 2.816 2.660 o
-5 4 20 24.178 23.534 0.494 38.182 o
-5 4 21 11.383 11.188 0.394 78.455 o
-5 4 22 25.366 26.674 0.588 34.122 o
-5 4 23 27.248 28.358 0.664 30.919 o
-5 5 1 178.768 184.570 1.153 4.564 o
-5 5 2 35.323 33.940 0.452 27.368 o
-5 5 3 29.017 28.288 0.432 33.087 o
-5 5 4 19.834 20.484 0.409 46.817 o
-5 5 5 833.173 844.806 4.135 0.587 o
-5 5 6 895.048 913.621 4.363 0.527 o
-5 5 7 406.537 400.417 2.326 1.634 o
-5 5 8 1039.890 1057.040 4.963 0.419 o
-5 5 9 173.374 170.429 1.204 4.763 o
-5 5 10 498.711 506.264 2.520 1.247 o
-5 5 11 121.771 122.783 1.094 6.907 o
-5 5 12 0.377 0.386 0.275 754.365 o
-5 5 13 9.977 8.364 0.364 93.888 o
-5 5 14 212.612 206.066 1.448 3.725 o
-5 5 15 3.076 3.207 0.451 180.097 o
-5 5 16 221.649 224.333 2.171 3.138 o
-5 5 17 110.115 107.143 1.719 6.569 o
-5 5 18 177.726 178.298 1.802 4.163 o
-5 5 19 100.008 98.644 1.526 7.507 o
-5 5 20 1.993 2.936 0.528 173.962 o
-5 5 21 4.216 3.881 0.361 180.343 o
-5 5 22 21.253 21.149 0.582 40.483 o
-5 5 23 30.479 32.183 0.712 27.322 o
-5 6 1 542.174 553.565 2.682 1.109 o
-5 6 2 176.373 178.517 1.180 4.646 o
-5 6 3 625.657 635.260 3.229 0.895 o
-5 6 4 2.941 2.610 0.211 309.228 o
-5 6 5 224.231 230.879 1.541 3.401 o
-5 6 6 3.217 2.290 0.287 263.293 o
-5 6 7 194.555 193.052 1.481 4.037 o
-5 6 8 498.517 507.168 2.679 1.230 o
-5 6 9 523.868 521.082 2.623 1.175 o
-5 6 10 12.169 11.482 0.358 76.989 o
-5 6 11 216.477 214.760 1.365 3.664 o
-5 6 12 68.979 67.340 0.808 12.944 o
-5 6 13 6.743 6.125 0.420 118.512 o
-5 6 14 1.657 1.204 0.400 287.800 o
-5 6 15 85.197 83.391 1.220 9.468 o
-5 6 16 2.300 1.885 0.397 246.464 o
-5 6 17 62.691 61.478 2.078 8.488 o
-5 6 18 3.910 3.404 0.610 120.389 o
-5 6 19 0.315 0.039 0.810 115.620 o
-5 6 20 0.256 0.283 0.236 1039.910 o
-5 6 21 32.797 31.997 0.634 27.215 o
-5 6 22 2.724 3.522 0.413 199.942 o
-5 6 23 8.306 8.896 0.507 88.062 o
-5 7 1 50.470 52.225 0.645 17.907 o
-5 7 2 59.272 59.522 0.684 15.338 o
-5 7 3 317.613 316.402 1.920 2.247 o
-5 7 4 1503.240 1549.510 6.599 0.234 o
-5 7 5 96.477 96.400 0.848 9.175 o
-5 7 6 79.145 78.788 0.780 11.342 o
-5 7 7 36.903 35.410 0.603 24.912 o
-5 7 8 417.118 428.926 2.455 1.541 o
-5 7 9 185.545 185.227 1.311 4.342 o
-5 7 10 226.159 230.356 1.464 3.418 o
-5 7 11 31.375 31.399 0.781 26.131 o
-5 7 12 52.193 49.654 0.859 16.589 o
-5 7 13 22.204 22.567 0.637 37.509 o
-5 7 14 321.120 316.689 2.268 2.138 o
-5 7 15 16.352 14.462 0.758 44.666 o
-5 7 16 2.857 2.111 0.692 116.078 o
-5 7 17 35.995 33.674 0.803 23.491 o
-5 7 18 45.046 43.991 0.798 19.190 o
-5 7 19 38.017 36.722 0.706 23.219 o
-5 7 20 14.064 13.519 0.521 59.849 o
-5 7 21 91.160 93.670 1.303 8.579 o
-5 7 22 19.325 20.768 0.608 42.163 o
-5 8 1 924.450 921.496 4.265 0.513 o
-5 8 2 864.284 883.334 4.279 0.554 o
-5 8 3 820.999 848.673 3.920 0.602 o
-5 8 4 33.856 31.606 0.515 28.119 o
-5 8 5 18.599 18.023 0.410 50.594 o
-5 8 6 53.288 52.696 0.686 17.044 o
-5 8 7 7.864 6.921 0.345 115.328 o
-5 8 8 96.031 92.415 0.981 9.068 o
-5 8 9 121.775 120.169 1.025 7.049 o
-5 8 10 1.813 1.789 0.388 275.256 o
-5 8 11 669.596 663.506 3.312 0.826 o
-5 8 12 38.004 36.721 0.839 21.874 o
-5 8 13 568.995 573.083 3.236 1.007 o
-5 8 14 3.063 2.897 0.629 126.354 o
-5 8 15 26.817 25.372 1.027 25.679 o
-5 8 16 16.266 15.119 1.017 35.149 o
-5 8 17 21.845 20.414 0.823 34.233 o
-5 8 18 4.378 3.684 0.270 206.377 o
-5 8 19 0.649 0.526 0.236 778.636 o
-5 8 20 4.944 3.832 0.310 180.167 o
-5 8 21 6.338 6.956 0.579 95.346 o
-5 8 22 10.161 11.973 0.685 61.547 o
-5 9 1 50.833 52.640 0.730 17.319 o
-5 9 2 47.116 45.447 0.711 19.109 o
-5 9 3 113.987 113.222 0.983 7.576 o
-5 9 4 3.932 3.320 0.287 218.915 o
-5 9 5 36.862 35.499 0.577 25.158 o
-5 9 6 171.821 177.366 1.291 4.665 o
-5 9 7 22.689 19.005 0.459 42.919 o
-5 9 8 61.807 58.873 0.668 15.040 o
-5 9 9 5.944 4.957 0.328 149.726 o
-5 9 10 18.735 19.352 0.556 45.242 o
-5 9 11 29.678 27.523 0.602 30.610 o
-5 9 12 15.450 13.717 0.646 51.201 o
-5 9 13 47.629 45.524 0.932 17.429 o
-5 9 14 48.414 47.514 1.500 13.093 o
-5 9 15 2.546 4.409 0.793 90.364 o
-5 9 16 199.236 196.109 2.247 3.449 o
-5 9 17 19.696 19.496 0.488 45.734 o
-5 9 18 3.917 2.623 0.446 171.140 o
-5 9 19 10.077 9.806 0.503 78.610 o
-5 9 20 15.007 14.413 0.515 57.087 o
-5 9 21 3.533 5.670 0.516 134.601 o
-5 10 1 447.789 439.430 2.487 1.441 o
-5 10 2 48.282 43.756 0.657 19.374 o
-5 10 3 624.701 632.907 3.126 0.904 o
-5 10 4 313.846 310.323 1.762 2.322 o
-5 10 5 107.380 106.998 0.889 8.181 o
-5 10 6 1.219 0.489 0.335 423.398 o
-5 10 7 17.884 15.982 0.407 53.743 o
-5 10 8 34.977 31.081 0.502 27.809 o
-5 10 9 282.261 277.557 1.777 2.615 o
-5 10 10 13.788 11.929 0.498 63.659 o
-5 10 11 153.012 151.328 1.273 5.348 o
-5 10 12 0.437 0.427 0.344 518.264 o
-5 10 13 148.827 144.410 1.949 4.792 o
-5 10 14 6.605 6.422 0.659 84.981 o
-5 10 15 83.193 80.215 1.251 9.619 o
-5 10 16 65.848 62.423 0.943 13.107 o
-5 10 17 13.574 12.658 0.488 63.737 o
-5 10 18 29.574 30.204 0.667 28.941 o
-5 10 19 0.377 0.644 0.283 680.396 o
-5 10 20 29.751 31.498 1.055 22.890 o
-5 10 21 46.837 51.681 1.063 16.048 o
-5 11 1 2.805 2.407 0.353 242.980 o
-5 11 2 75.688 71.957 0.780 12.022 o
-5 11 3 1.331 1.208 0.305 414.990 o
-5 11 4 22.442 20.823 0.512 40.991 o
-5 11 5 286.565 279.022 1.684 2.609 o
-5 11 6 554.611 554.184 2.886 1.071 o
-5 11 7 142.148 141.628 1.158 5.865 o
-5 11 8 6.536 6.590 0.346 129.335 o
-5 11 9 6.059 5.338 0.566 104.007 o
-5 11 10 35.977 34.704 0.821 23.106 o
-5 11 11 5.595 6.126 0.555 106.241 o
-5 11 12 106.233 102.956 1.731 6.749 o
-5 11 13 10.435 7.660 0.879 52.815 o
-5 11 14 6.251 5.434 0.445 122.126 o
-5 11 15 45.857 41.811 0.774 19.441 o
-5 11 16 1.324 1.400 0.288 428.570 o
-5 11 17 20.688 20.260 0.521 43.139 o
-5 11 18 56.051 56.849 1.039 14.310 o
-5 11 19 0.726 0.946 0.342 443.969 o
-5 11 20 2.684 2.526 0.452 196.007 o
-5 12 1 2.859 2.520 0.408 211.936 o
-5 12 2 114.326 112.552 1.204 7.235 o
-5 12 3 178.682 175.360 1.325 4.534 o
-5 12 4 141.034 144.294 1.167 5.850 o
-5 12 5 269.107 268.877 1.800 2.732 o
-5 12 6 1.641 2.576 0.371 277.120 o
-5 12 7 8.576 8.323 0.516 87.207 o
-5 12 8 122.535 120.659 1.403 6.474 o
-5 12 9 207.161 205.548 1.663 3.678 o
-5 12 10 71.257 67.706 1.147 11.425 o
-5 12 11 79.070 76.521 1.129 10.434 o
-5 12 12 216.517 209.422 1.979 3.368 o
-5 12 13 109.879 108.161 1.265 7.407 o
-5 12 14 81.388 78.286 1.516 8.982 o
-5 12 15 150.359 149.819 1.953 4.708 o
-5 12 16 13.509 16.100 0.544 57.144 o
-5 12 17 0.614 0.623 0.303 568.176 o
-5 12 18 12.851 15.010 0.572 58.432 o
-5 12 19 66.570 69.907 1.294 11.161 o
-5 13 1 35.531 36.774 0.948 21.478 o
-5 13 2 100.288 99.642 1.585 7.346 o
-5 13 3 15.476 12.420 0.723 48.791 o
-5 13 4 76.340 77.624 1.114 10.656 o
-5 13 5 69.001 67.976 1.238 11.262 o
-5 13 6 52.810 51.675 0.826 16.476 o
-5 13 7 300.500 299.097 2.782 2.125 o
-5 13 8 290.978 290.712 2.244 2.370 o
-5 13 9 50.315 47.603 0.898 16.904 o
-5 13 10 1.923 1.058 0.724 120.857 o
-5 13 11 108.725 104.293 1.641 6.817 o
-5 13 12 82.411 82.179 1.344 9.327 o
-5 13 13 0.545 1.223 0.245 667.344 o
-5 13 14 37.473 37.361 0.808 22.263 o
-5 13 15 21.770 22.985 0.607 38.410 o
-5 13 16 42.983 43.494 0.929 18.713 o
-5 13 17 39.527 40.258 0.879 20.487 o
-5 13 18 1.037 2.060 0.433 270.007 o
-5 14 1 104.956 104.107 1.926 6.378 o
-5 14 2 39.936 39.426 0.931 19.992 o
-5 14 3 26.770 25.658 1.031 25.567 o
-5 14 4 2.839 3.273 0.647 122.143 o
-5 14 5 103.288 101.554 1.653 7.043 o
-5 14 6 52.080 52.654 1.341 13.357 o
-5 14 7 61.224 60.719 2.253 7.921 o
-5 14 8 32.597 31.573 0.946 23.363 o
-5 14 9 2.225 1.634 0.951 73.923 o
-5 14 10 0.027 0.805 1.040 70.593 o
-5 14 11 50.897 49.920 0.877 16.701 o
-5 14 12 266.503 262.147 2.772 2.396 o
-5 14 13 36.082 37.327 0.760 23.258 o
-5 14 14 22.920 23.343 0.723 34.615 o
-5 14 15 8.018 7.214 0.549 89.267 o
-5 14 16 10.579 9.830 0.591 69.990 o
-5 14 17 4.375 3.878 0.379 171.995 o
-5 15 1 5.123 5.027 0.662 95.792 o
-5 15 2 0.043 0.038 0.593 219.343 o
-5 15 3 32.082 28.822 1.133 21.482 o
-5 15 4 27.127 25.484 0.913 27.507 o
-5 15 5 50.435 50.276 0.968 16.172 o
-5 15 6 160.721 160.391 1.783 4.604 o
-5 15 7 150.481 153.759 1.862 4.770 o
-5 15 8 21.726 21.931 1.211 25.137 o
-5 15 9 318.898 316.702 3.986 1.657 o
-5 15 10 11.692 11.791 0.505 69.357 o
-5 15 11 4.872 3.830 0.376 164.410 o
-5 15 12 0.419 -0.142 0.271 830.048 o
-5 15 13 11.696 12.049 0.628 61.410 o
-5 15 14 0.368 0.357 0.400 417.560 o
-5 15 15 82.231 83.058 2.198 6.836 o
-5 15 16 0.307 0.029 0.367 518.777 o
-5 16 1 0.084 0.220 0.670 169.646 o
-5 16 2 213.720 217.893 2.322 3.153 o
-5 16 3 27.465 26.826 0.586 32.556 o
-5 16 4 39.484 40.301 1.078 18.581 o
-5 16 5 0.289 0.089 0.397 448.126 o
-5 16 6 12.208 11.045 0.998 41.630 o
-5 16 7 35.640 34.858 0.913 22.147 o
-5 16 8 47.823 47.752 0.858 17.673 o
-5 16 9 9.267 9.719 0.496 82.721 o
-5 16 10 38.636 38.316 0.855 21.270 o
-5 16 11 3.637 2.255 0.318 233.060 o
-5 16 12 86.166 85.359 1.500 8.557 o
-5 16 13 2.199 2.174 0.308 305.281 o
-5 16 14 0.564 0.588 0.333 509.608 o
-5 16 15 1.024 1.234 0.318 429.414 o
-5 17 1 2.408 2.325 0.266 317.347 o
-5 17 2 0.056 0.179 0.375 526.125 o
-5 17 3 0.970 0.894 0.279 529.507 o
-5 17 4 1.430 0.988 0.266 472.272 o
-5 17 5 117.238 117.653 1.591 6.395 o
-5 17 6 1.960 1.615 0.317 330.798 o
-5 17 7 10.300 10.314 0.423 82.862 o
-5 17 8 4.995 5.086 0.372 153.461 o
-5 17 9 118.877 118.092 1.627 6.277 o
-5 17 10 10.363 11.283 0.488 75.809 o
-5 17 11 53.954 54.098 1.119 14.354 o
-5 17 12 0.248 0.313 0.466 328.199 o
-5 17 13 41.366 42.514 1.032 18.314 o
-5 18 1 2.918 1.956 0.296 280.397 o
-5 18 2 5.852 6.185 0.439 123.365 o
-5 18 3 14.558 14.844 0.633 52.311 o
-5 18 4 129.604 133.331 1.941 5.313 o
-5 18 5 72.242 74.129 1.257 10.642 o
-5 18 6 55.332 57.238 0.970 14.769 o
-5 18 7 3.299 3.802 0.409 184.760 o
-5 18 8 12.782 14.060 0.551 60.737 o
-5 18 9 22.688 24.955 0.671 35.310 o
-5 18 10 9.886 9.788 0.551 75.528 o
-5 18 11 10.526 10.791 0.568 70.314 o
-5 18 12 4.418 4.641 0.433 150.387 o
-5 19 1 42.321 44.311 0.971 18.417 o
-5 19 2 67.356 71.304 1.283 11.077 o
-5 19 3 17.795 21.082 0.751 39.486 o
-5 19 4 36.144 38.388 1.327 17.066 o
-5 19 5 4.604 5.310 0.576 113.342 o
-5 19 6 17.150 18.702 0.716 42.581 o
-5 19 7 104.952 105.210 1.887 6.439 o
-5 19 8 13.080 13.597 0.676 54.132 o
-5 19 9 0.112 0.078 0.343 621.565 o
-5 20 1 0.178 0.841 0.409 396.399 o
-5 20 2 27.577 29.006 0.808 28.165 o
-5 20 3 35.154 37.199 1.244 18.250 o
-5 20 4 36.324 36.485 0.920 21.589 o
-4 0 2 1669.230 1686.470 9.424 0.182 o
-4 0 4 3059.690 2934.240 15.339 0.067 o
-4 0 6 445.737 458.685 2.891 1.368 o
-4 0 8 372.072 384.792 2.741 1.693 o
-4 0 10 181.021 187.574 1.961 3.926 o
-4 0 12 2.191 1.774 0.333 297.959 o
-4 0 14 735.603 733.648 5.491 0.619 o
-4 0 16 640.250 645.473 7.100 0.602 o
-4 0 18 6.526 5.651 0.774 73.547 o
-4 0 20 9.940 8.868 1.560 24.787 o
-4 0 22 2.968 3.323 0.400 201.709 o
-4 0 24 41.413 44.760 1.320 15.600 o
-4 1 1 2603.870 2538.800 9.345 0.098 o
-4 1 2 42.980 40.824 0.356 23.228 o
-4 1 3 7389.990 6907.410 39.161 0.013 o
-4 1 4 161.395 165.426 0.963 5.237 o
-4 1 5 0.679 0.939 0.121 1102.370 o
-4 1 6 18.069 19.044 0.296 53.411 o
-4 1 7 77.301 79.694 0.666 11.760 o
-4 1 8 86.504 88.135 0.725 10.419 o
-4 1 9 0.317 0.340 0.185 1340.470 o
-4 1 10 16.016 14.959 0.393 59.092 o
-4 1 11 307.668 308.921 1.936 2.316 o
-4 1 12 71.872 73.736 0.864 12.072 o
-4 1 13 795.769 804.645 4.120 0.624 o
-4 1 14 73.720 70.968 0.801 12.222 o
-4 1 15 59.968 58.186 0.915 14.291 o
-4 1 16 84.226 81.338 1.065 10.040 o
-4 1 17 49.211 49.120 0.905 16.926 o
-4 1 18 15.009 14.505 0.588 53.779 o
-4 1 19 0.932 0.700 0.717 134.805 o
-4 1 20 41.351 41.466 0.688 21.453 o
-4 1 21 3.517 3.854 0.265 231.503 o
-4 1 22 1.027 1.250 0.228 587.741 o
-4 1 23 49.978 52.375 1.005 15.823 o
-4 1 24 0.283 0.961 0.356 474.981 o
-4 2 1 869.903 874.525 3.872 0.566 o
-4 2 2 33.415 34.752 0.377 28.787 o
-4 2 3 627.080 641.791 3.330 0.883 o
-4 2 4 698.504 717.977 3.853 0.742 o
-4 2 5 1.693 1.762 0.140 535.757 o
-4 2 6 3499.460 3383.240 13.331 0.057 o
-4 2 7 595.201 592.464 2.664 1.000 o
-4 2 8 751.805 771.364 3.382 0.699 o
-4 2 9 8.683 8.631 0.248 111.139 o
-4 2 10 153.184 150.836 1.137 5.473 o
-4 2 11 13.418 13.979 0.346 69.010 o
-4 2 12 311.798 311.189 1.960 2.281 o
-4 2 13 119.291 120.904 1.115 7.009 o
-4 2 14 256.551 258.025 1.688 2.911 o
-4 2 15 72.481 69.777 0.964 11.876 o
-4 2 16 81.049 78.946 0.886 10.882 o
-4 2 17 2.807 1.708 0.798 95.389 o
-4 2 18 58.793 58.669 1.107 13.456 o
-4 2 19 1.559 1.576 0.759 112.615 o
-4 2 20 0.047 -0.096 0.645 186.017 o
-4 2 21 10.889 11.999 0.406 78.085 o
-4 2 22 5.902 6.545 0.370 132.631 o
-4 2 23 1.930 2.571 0.248 356.453 o
-4 3 1 494.387 499.428 2.272 1.288 o
-4 3 2 283.817 289.885 1.603 2.614 o
-4 3 3 12.554 13.661 0.396 69.878 o
-4 3 4 1437.490 1466.960 7.620 0.239 o
-4 3 5 4363.930 4255.560 18.659 0.037 o
-4 3 6 18.467 18.414 0.328 52.551 o
-4 3 7 2.636 2.871 0.174 339.800 o
-4 3 8 807.093 818.808 3.574 0.633 o
-4 3 9 345.731 347.038 1.900 2.039 o
-4 3 10 1202.390 1218.700 5.286 0.340 o
-4 3 11 444.031 449.152 2.416 1.447 o
-4 3 12 15.679 14.172 0.394 60.744 o
-4 3 13 10.795 9.418 0.296 91.469 o
-4 3 14 3.092 2.788 0.337 233.836 o
-4 3 15 278.058 275.031 1.866 2.624 o
-4 3 16 21.658 21.012 0.471 42.682 o
-4 3 17 6.628 6.391 0.534 101.568 o
-4 3 18 17.668 16.473 0.954 35.453 o
-4 3 19 144.078 146.776 2.444 4.278 o
-4 3 20 48.430 49.440 0.816 17.643 o
-4 3 21 115.290 119.286 1.367 6.804 o
-4 3 22 1.385 2.192 0.232 445.177 o
-4 3 23 0.879 1.258 0.284 504.459 o
-4 4 1 314.880 321.194 1.643 2.314 o
-4 4 2 17.048 17.199 0.292 57.383 o
-4 4 3 1.663 2.291 0.127 508.377 o
-4 4 4 262.382 266.950 1.645 2.843 o
-4 4 5 460.114 463.362 2.577 1.370 o
-4 4 6 173.970 174.830 1.139 4.753 o
-4 4 7 617.625 629.207 2.813 0.935 o
-4 4 8 612.024 624.454 2.853 0.943 o
-4 4 9 266.773 272.889 1.519 2.827 o
-4 4 10 114.173 115.453 0.978 7.525 o
-4 4 11 51.040 50.985 0.739 17.397 o
-4 4 12 95.981 95.071 0.985 8.981 o
-4 4 13 41.245 39.021 0.597 22.613 o
-4 4 14 46.008 45.322 0.817 18.651 o
-4 4 15 24.932 24.797 0.531 36.252 o
-4 4 16 124.422 125.224 1.670 5.941 o
-4 4 17 36.424 36.446 0.903 21.744 o
-4 4 18 167.275 168.320 3.426 2.976 o
-4 4 19 24.089 24.825 0.956 28.443 o
-4 4 20 0.021 0.714 0.619 193.676 o
-4 4 21 19.012 20.416 0.498 45.791 o
-4 4 22 51.959 57.091 1.025 14.989 o
-4 4 23 0.081 0.279 0.250 1063.870 o
-4 5 1 1375.180 1396.510 5.779 0.276 o
-4 5 2 377.326 395.619 2.018 1.791 o
-4 5 3 786.184 803.428 3.822 0.643 o
-4 5 4 146.047 144.228 0.972 5.894 o
-4 5 5 75.463 79.269 0.663 11.976 o
-4 5 6 26.472 25.867 0.398 36.540 o
-4 5 7 33.281 33.471 0.467 28.412 o
-4 5 8 47.465 47.084 0.587 19.580 o
-4 5 9 135.871 132.268 0.992 6.367 o
-4 5 10 448.843 454.344 2.373 1.434 o
-4 5 11 118.024 113.530 1.046 7.305 o
-4 5 12 209.455 211.283 1.437 3.738 o
-4 5 13 104.535 102.099 0.944 8.370 o
-4 5 14 115.092 113.182 0.996 7.509 o
-4 5 15 31.939 29.983 0.716 27.084 o
-4 5 16 0.178 -0.195 0.542 257.282 o
-4 5 17 10.332 10.257 0.955 46.536 o
-4 5 18 101.479 101.311 1.516 7.411 o
-4 5 19 144.931 145.836 1.802 5.025 o
-4 5 20 109.721 113.308 1.309 7.228 o
-4 5 21 71.151 72.069 1.027 11.671 o
-4 5 22 48.130 51.736 0.855 17.213 o
-4 5 23 17.902 18.361 0.651 44.017 o
-4 6 1 227.351 227.760 1.373 3.458 o
-4 6 2 11.724 10.976 0.295 83.220 o
-4 6 3 181.839 181.856 1.123 4.551 o
-4 6 4 183.833 184.095 1.135 4.489 o
-4 6 5 244.862 250.851 1.440 3.136 o
-4 6 6 25.078 24.615 0.427 37.959 o
-4 6 7 997.919 1022.260 4.651 0.449 o
-4 6 8 781.117 803.169 3.965 0.641 o
-4 6 9 539.772 545.292 2.824 1.108 o
-4 6 10 20.376 19.530 0.506 44.350 o
-4 6 11 0.693 0.520 0.249 718.620 o
-4 6 12 8.406 7.543 0.327 110.378 o
-4 6 13 26.566 24.661 0.430 36.525 o
-4 6 14 7.098 5.256 0.392 123.486 o
-4 6 15 113.987 114.205 1.453 6.799 o
-4 6 16 8.905 8.966 0.529 82.990 o
-4 6 17 104.693 103.905 1.506 7.246 o
-4 6 18 10.936 9.881 0.650 64.616 o
-4 6 19 36.936 37.829 0.682 23.642 o
-4 6 20 0.145 0.540 0.234 1038.420 o
-4 6 21 1.102 0.922 0.253 554.741 o
-4 6 22 0.109 0.462 0.278 830.456 o
-4 6 23 5.088 5.686 0.365 149.143 o
-4 7 1 55.400 52.620 0.624 16.932 o
-4 7 2 992.574 1016.130 4.619 0.453 o
-4 7 3 35.216 36.688 0.519 26.159 o
-4 7 4 399.392 410.915 2.121 1.672 o
-4 7 5 3.403 2.881 0.235 266.889 o
-4 7 6 83.556 82.755 0.763 10.808 o
-4 7 7 48.840 50.553 0.630 18.559 o
-4 7 8 27.158 27.004 0.548 33.307 o
-4 7 9 17.862 16.388 0.445 52.232 o
-4 7 10 29.924 31.286 0.577 29.680 o
-4 7 11 49.073 47.187 0.567 19.261 o
-4 7 12 1449.130 1461.240 6.268 0.252 o
-4 7 13 35.626 34.656 0.709 24.501 o
-4 7 14 1.586 1.995 0.712 122.961 o
-4 7 15 7.201 7.022 0.656 81.419 o
-4 7 16 17.511 16.166 0.955 35.676 o
-4 7 17 6.479 6.084 0.556 100.312 o
-4 7 18 45.385 44.800 0.756 19.314 o
-4 7 19 55.293 55.309 0.863 15.504 o
-4 7 20 17.685 18.547 0.611 45.494 o
-4 7 21 55.879 56.465 0.942 14.893 o
-4 7 22 46.763 50.047 1.182 15.351 o
-4 8 1 787.378 810.330 3.863 0.638 o
-4 8 2 209.607 209.927 1.416 3.755 o
-4 8 3 533.757 532.037 2.597 1.150 o
-4 8 4 236.606 238.018 1.493 3.257 o
-4 8 5 296.362 304.343 1.730 2.451 o
-4 8 6 217.842 216.402 1.441 3.602 o
-4 8 7 56.130 55.958 0.719 16.030 o
-4 8 8 33.232 33.544 0.598 27.045 o
-4 8 9 307.231 302.699 1.850 2.359 o
-4 8 10 197.294 191.858 1.377 4.068 o
-4 8 11 640.493 644.560 3.321 0.867 o
-4 8 12 0.031 0.180 0.290 863.159 o
-4 8 13 214.380 213.493 1.557 3.602 o
-4 8 14 100.226 102.347 1.415 7.658 o
-4 8 15 605.572 608.098 4.104 0.868 o
-4 8 16 0.588 0.498 0.717 140.242 o
-4 8 17 138.892 141.937 1.727 5.288 o
-4 8 18 17.524 17.205 0.499 50.382 o
-4 8 19 2.401 2.689 0.317 274.655 o
-4 8 20 0.135 0.630 0.277 787.577 o
-4 8 21 12.756 13.059 0.722 52.852 o
-4 8 22 9.721 11.300 0.971 45.791 o
-4 9 1 49.177 50.244 0.723 17.977 o
-4 9 2 149.120 143.889 1.166 5.638 o
-4 9 3 21.203 19.221 0.439 45.114 o
-4 9 4 271.671 274.396 1.647 2.743 o
-4 9 5 13.996 11.911 0.359 69.862 o
-4 9 6 35.178 33.803 0.669 25.294 o
-4 9 7 24.248 23.609 0.520 37.594 o
-4 9 8 55.429 48.721 0.656 17.165 o
-4 9 9 0.729 -0.173 0.282 677.851 o
-4 9 10 172.172 165.011 1.289 4.777 o
-4 9 11 11.248 9.935 0.499 74.332 o
-4 9 12 64.420 62.253 1.012 12.992 o
-4 9 13 32.324 31.016 0.699 26.873 o
-4 9 14 642.095 648.377 4.363 0.792 o
-4 9 15 31.831 34.885 1.756 13.976 o
-4 9 16 11.961 13.316 0.548 63.882 o
-4 9 17 23.491 24.959 0.608 35.942 o
-4 9 18 45.127 44.542 0.764 19.354 o
-4 9 19 0.888 0.847 0.271 566.093 o
-4 9 20 36.480 38.569 0.866 21.788 o
-4 9 21 4.200 3.892 0.833 78.305 o
-4 10 1 108.691 108.853 1.020 7.863 o
-4 10 2 0.779 0.498 0.324 502.429 o
-4 10 3 29.668 29.951 0.654 29.160 o
-4 10 4 247.355 243.189 1.647 3.069 o
-4 10 5 405.906 400.240 2.264 1.646 o
-4 10 6 9.965 8.178 0.358 94.998 o
-4 10 7 468.667 467.343 2.584 1.345 o
-4 10 8 5.347 5.417 0.432 133.956 o
-4 10 9 115.664 115.773 1.001 7.421 o
-4 10 10 9.540 8.946 0.552 78.350 o
-4 10 11 2.066 1.941 0.468 211.978 o
-4 10 12 22.003 19.122 0.569 41.082 o
-4 10 13 94.569 90.502 1.683 7.546 o
-4 10 14 2.562 3.573 0.728 104.859 o
-4 10 15 260.290 262.927 2.848 2.397 o
-4 10 16 6.160 7.266 0.433 116.551 o
-4 10 17 71.472 70.795 1.170 11.175 o
-4 10 18 155.036 158.018 2.020 4.483 o
-4 10 19 43.109 45.410 0.899 18.700 o
-4 10 20 2.449 3.681 0.572 145.141 o
-4 10 21 4.187 5.020 0.465 143.126 o
-4 11 1 17.621 16.105 0.357 55.603 o
-4 11 2 77.877 75.492 0.890 11.310 o
-4 11 3 232.343 234.135 1.432 3.345 o
-4 11 4 693.494 697.755 3.357 0.783 o
-4 11 5 76.587 76.697 0.785 11.677 o
-4 11 6 158.192 159.002 1.244 5.167 o
-4 11 7 7.732 7.366 0.403 107.656 o
-4 11 8 103.758 99.258 1.189 8.032 o
-4 11 9 104.186 100.447 1.106 8.140 o
-4 11 10 228.865 228.147 1.769 3.260 o
-4 11 11 148.190 148.006 1.350 5.427 o
-4 11 12 67.213 66.703 2.210 7.682 o
-4 11 13 14.051 11.764 0.997 39.356 o
-4 11 14 0.183 0.084 0.710 151.035 o
-4 11 15 78.601 76.852 1.170 10.326 o
-4 11 16 26.232 25.649 0.654 32.672 o
-4 11 17 3.253 2.988 0.358 216.293 o
-4 11 18 0.335 1.205 0.303 565.829 o
-4 11 19 30.695 33.969 0.811 25.457 o
-4 11 20 38.447 41.959 0.962 19.753 o
-4 12 1 0.676 0.329 0.388 406.484 o
-4 12 2 94.398 91.908 0.905 9.343 o
-4 12 3 0.349 0.281 0.343 549.226 o
-4 12 4 64.777 61.172 0.813 13.855 o
-4 12 5 11.856 11.298 0.422 74.781 o
-4 12 6 217.935 223.401 1.512 3.526 o
-4 12 7 314.191 310.423 1.939 2.276 o
-4 12 8 112.361 110.593 1.039 7.624 o
-4 12 9 25.155 25.055 0.668 33.402 o
-4 12 10 3.694 5.944 0.851 74.090 o
-4 12 11 107.179 106.876 2.011 6.102 o
-4 12 12 15.180 14.117 1.105 33.546 o
-4 12 13 36.928 33.972 1.325 17.364 o
-4 12 14 15.865 16.421 0.718 45.588 o
-4 12 15 3.568 2.930 0.356 208.749 o
-4 12 16 110.077 115.096 1.755 6.374 o
-4 12 17 147.025 154.478 2.141 4.516 o
-4 12 18 3.882 6.420 0.503 129.762 o
-4 12 19 2.081 1.596 0.320 320.346 o
-4 13 1 3.655 3.680 0.410 178.157 o
-4 13 2 333.184 334.615 2.197 2.058 o
-4 13 3 137.916 138.265 1.189 6.001 o
-4 13 4 3.246 2.463 0.521 158.608 o
-4 13 5 28.229 27.418 0.663 30.624 o
-4 13 6 0.752 0.766 0.684 148.600 o
-4 13 7 3.546 3.188 0.643 117.069 o
-4 13 8 19.236 18.972 0.791 37.911 o
-4 13 9 106.998 107.646 1.371 7.344 o
-4 13 10 7.045 6.643 0.766 71.094 o
-4 13 11 61.184 56.906 1.797 9.889 o
-4 13 12 98.373 97.832 1.390 7.903 o
-4 13 13 219.198 222.488 2.612 2.918 o
-4 13 14 3.791 2.916 0.533 143.999 o
-4 13 15 1.637 1.448 0.264 420.906 o
-4 13 16 4.272 4.351 0.540 128.133 o
-4 13 17 0.597 1.473 0.334 440.837 o
-4 13 18 2.125 2.638 0.377 250.580 o
-4 14 1 16.982 15.854 0.756 43.090 o
-4 14 2 28.002 26.863 0.813 28.433 o
-4 14 3 18.390 18.625 0.902 35.546 o
-4 14 4 45.072 44.425 0.859 18.668 o
-4 14 5 54.056 50.131 1.496 12.340 o
-4 14 6 0.739 0.640 0.569 207.057 o
-4 14 7 10.794 11.134 0.811 53.174 o
-4 14 8 120.659 123.646 2.855 4.280 o
-4 14 9 1.101 1.233 0.483 245.588 o
-4 14 10 105.448 102.916 1.819 6.597 o
-4 14 11 22.416 22.951 1.380 21.650 o
-4 14 12 12.425 13.574 0.583 60.418 o
-4 14 13 22.081 20.811 0.588 39.641 o
-4 14 14 87.766 85.959 1.303 8.996 o
-4 14 15 6.309 5.486 0.434 123.179 o
-4 14 16 10.394 8.919 0.599 71.393 o
-4 14 17 7.180 6.907 0.529 97.121 o
-4 15 1 69.235 65.589 2.104 7.979 o
-4 15 2 15.168 13.238 0.861 42.812 o
-4 15 3 23.981 21.730 0.861 31.392 o
-4 15 4 0.458 0.467 0.832 107.092 o
-4 15 5 48.914 47.561 0.926 17.000 o
-4 15 6 0.718 0.780 0.360 423.635 o
-4 15 7 1.408 2.068 0.985 71.450 o
-4 15 8 28.343 28.188 0.757 28.819 o
-4 15 9 75.103 76.045 2.587 6.156 o
-4 15 10 120.237 117.080 2.384 5.025 o
-4 15 11 203.039 207.208 2.816 2.982 o
-4 15 12 8.044 7.133 0.429 103.201 o
-4 15 13 13.426 11.669 0.504 64.597 o
-4 15 14 0.046 0.089 0.346 625.528 o
-4 15 15 0.556 0.097 0.322 584.170 o
-4 15 16 0.204 0.047 0.466 340.552 o
-4 16 1 118.516 121.124 1.866 5.850 o
-4 16 2 70.888 70.151 1.023 11.807 o
-4 16 3 1.597 1.263 0.235 474.832 o
-4 16 4 50.176 49.148 0.943 16.486 o
-4 16 5 2.509 2.915 0.367 237.032 o
-4 16 6 124.184 125.967 1.774 5.780 o
-4 16 7 18.931 17.994 0.584 45.051 o
-4 16 8 18.252 17.797 0.553 47.092 o
-4 16 9 3.158 3.588 0.318 226.807 o
-4 16 10 67.493 66.682 1.143 11.854 o
-4 16 11 7.315 6.622 0.489 102.296 o
-4 16 12 0.026 0.424 0.308 732.782 o
-4 16 13 13.153 12.806 0.579 59.846 o
-4 16 14 107.686 110.295 1.862 6.323 o
-4 16 15 0.553 0.376 0.318 566.544 o
-4 17 1 17.324 17.550 0.524 49.628 o
-4 17 2 141.917 143.104 3.023 3.688 o
-4 17 3 23.750 23.669 0.599 36.453 o
-4 17 4 4.634 4.573 0.300 181.703 o
-4 17 5 5.109 4.828 0.337 161.527 o
-4 17 6 25.912 23.922 0.589 34.738 o
-4 17 7 57.364 56.760 0.913 14.792 o
-4 17 8 7.054 6.596 0.372 120.499 o
-4 17 9 6.747 5.496 0.453 116.038 o
-4 17 10 7.962 8.991 0.446 95.971 o
-4 17 11 37.147 37.621 0.893 21.442 o
-4 17 12 0.789 0.648 0.308 522.971 o
-4 17 13 34.466 35.396 0.907 22.526 o
-4 17 14 0.001 0.223 0.404 460.821 o
-4 18 1 0.008 -0.471 0.273 1036.710 o
-4 18 2 3.225 2.509 0.273 265.215 o
-4 18 3 40.996 40.247 0.754 21.188 o
-4 18 4 2.182 2.528 0.394 240.520 o
-4 18 5 0.546 1.011 0.275 614.319 o
-4 18 6 30.287 29.273 0.621 29.456 o
-4 18 7 6.278 6.187 0.375 129.679 o
-4 18 8 71.419 71.971 1.234 10.887 o
-4 18 9 26.109 25.869 0.753 30.889 o
-4 18 10 6.304 6.349 0.456 115.661 o
-4 18 11 57.471 57.388 1.228 13.062 o
-4 18 12 1.193 1.117 0.404 312.869 o
-4 19 1 6.587 7.712 0.580 91.698 o
-4 19 2 9.271 9.361 0.502 82.963 o
-4 19 3 39.379 40.848 0.893 20.309 o
-4 19 4 95.832 100.048 1.900 6.801 o
-4 19 5 0.947 0.697 0.374 382.635 o
-4 19 6 51.352 52.141 1.389 13.180 o
-4 19 7 2.532 2.750 0.372 236.589 o
-4 19 8 11.636 13.345 0.597 61.826 o
-4 19 9 59.807 62.869 1.108 13.066 o
-4 20 1 57.335 61.006 1.330 12.333 o
-4 20 2 2.871 3.947 0.390 200.190 o
-4 20 3 1.723 1.379 0.440 250.220 o
-4 20 4 1.482 0.647 0.439 276.949 o
-4 20 5 2.625 2.979 0.439 197.592 o
-4 20 6 30.482 32.070 0.907 24.621 o
-3 0 2 3410.450 3302.860 19.887 0.051 o
-3 0 4 531.754 536.451 3.183 1.095 o
-3 0 6 699.759 701.434 4.223 0.728 o
-3 0 8 138.795 138.513 1.490 5.623 o
-3 0 10 503.915 516.179 3.721 1.097 o
-3 0 12 335.360 346.671 3.069 1.806 o
-3 0 14 479.768 480.909 4.140 1.111 o
-3 0 16 10.274 10.268 0.717 61.185 o
-3 0 18 343.785 347.501 4.191 1.497 o
-3 0 20 4.870 4.356 0.489 133.355 o
-3 0 22 124.800 128.448 1.992 5.404 o
-3 1 1 2364.510 2281.620 8.729 0.116 o
-3 1 2 5072.860 4757.140 31.524 0.024 o
-3 1 3 598.929 602.279 2.643 0.989 o
-3 1 4 2035.170 1978.010 7.834 0.149 o
-3 1 5 690.865 702.025 2.980 0.803 o
-3 1 6 222.881 225.154 1.264 3.570 o
-3 1 7 391.236 403.422 2.067 1.720 o
-3 1 8 9.114 7.803 0.250 110.872 o
-3 1 9 3.905 4.479 0.212 225.486 o
-3 1 10 17.745 14.823 0.342 57.094 o
-3 1 11 458.234 464.885 2.605 1.369 o
-3 1 12 11.229 11.124 0.365 81.052 o
-3 1 13 182.902 185.810 1.554 4.216 o
-3 1 14 42.670 41.041 0.749 20.620 o
-3 1 15 584.962 584.635 3.116 0.986 o
-3 1 16 134.322 132.360 1.543 5.754 o
-3 1 17 213.760 217.639 1.822 3.443 o
-3 1 18 130.926 129.714 2.031 5.196 o
-3 1 19 3.521 3.821 0.511 147.803 o
-3 1 20 19.974 19.644 0.567 43.173 o
-3 1 21 19.364 20.372 0.458 46.371 o
-3 1 22 46.085 46.864 0.737 19.012 o
-3 1 23 12.720 13.994 0.578 59.503 o
-3 2 1 52.486 54.765 0.420 18.168 o
-3 2 2 590.957 602.278 3.271 0.955 o
-3 2 3 1850.770 1809.230 9.186 0.162 o
-3 2 4 1833.010 1802.040 7.827 0.172 o
-3 2 5 169.113 167.750 0.965 5.037 o
-3 2 6 480.947 492.307 2.275 1.324 o
-3 2 7 177.234 182.407 1.136 4.622 o
-3 2 8 1244.350 1266.640 5.406 0.322 o
-3 2 9 143.402 145.454 1.054 5.878 o
-3 2 10 384.815 390.097 2.116 1.758 o
-3 2 11 77.739 75.337 0.836 11.486 o
-3 2 12 629.514 642.222 3.370 0.877 o
-3 2 13 89.629 86.852 0.992 9.642 o
-3 2 14 90.202 86.975 1.023 9.527 o
-3 2 15 0.248 -0.047 0.352 573.491 o
-3 2 16 52.978 52.292 1.267 13.718 o
-3 2 17 34.895 32.440 0.555 26.963 o
-3 2 18 0.334 0.475 0.684 156.882 o
-3 2 19 6.597 6.940 1.024 50.467 o
-3 2 20 179.842 186.496 1.865 4.024 o
-3 2 21 23.307 24.842 0.660 35.073 o
-3 2 22 1.376 1.707 0.232 478.809 o
-3 2 23 41.673 43.784 1.143 17.138 o
-3 3 1 1610.000 1586.270 6.268 0.219 o
-3 3 2 923.120 944.298 4.090 0.513 o
-3 3 3 1161.260 1174.990 5.214 0.358 o
-3 3 4 57.129 56.008 0.484 16.818 o
-3 3 5 146.949 141.674 0.885 5.979 o
-3 3 6 173.340 172.120 1.064 4.841 o
-3 3 7 792.989 815.795 3.524 0.646 o
-3 3 8 569.169 583.190 2.737 1.039 o
-3 3 9 723.443 751.024 3.524 0.724 o
-3 3 10 158.946 158.764 1.226 5.168 o
-3 3 11 592.212 604.726 3.059 0.967 o
-3 3 12 460.677 473.621 2.626 1.351 o
-3 3 13 0.017 -0.202 0.316 771.289 o
-3 3 14 37.022 34.448 0.825 22.739 o
-3 3 15 115.355 114.478 1.080 7.346 o
-3 3 16 88.778 88.650 1.284 8.906 o
-3 3 17 191.372 191.518 1.937 3.784 o
-3 3 18 1.806 1.773 0.650 140.455 o
-3 3 19 91.547 95.150 1.813 7.255 o
-3 3 20 0.705 0.596 0.983 76.645 o
-3 3 21 49.856 55.197 0.833 16.662 o
-3 3 22 16.298 17.698 0.551 50.223 o
-3 3 23 22.490 21.217 0.790 34.242 o
-3 4 1 29.326 26.360 0.339 34.646 o
-3 4 2 113.373 110.554 0.752 7.979 o
-3 4 3 1087.410 1077.800 4.394 0.411 o
-3 4 4 70.349 71.154 0.560 13.290 o
-3 4 5 316.443 327.796 1.784 2.255 o
-3 4 6 586.836 574.371 2.783 1.016 o
-3 4 7 7.748 6.810 0.219 130.767 o
-3 4 8 74.905 72.656 0.672 12.369 o
-3 4 9 91.609 87.282 0.839 9.830 o
-3 4 10 351.469 359.371 2.005 1.966 o
-3 4 11 260.081 263.082 1.699 2.858 o
-3 4 12 145.369 145.366 1.253 5.631 o
-3 4 13 139.409 134.625 1.132 6.073 o
-3 4 14 84.573 82.011 0.840 10.571 o
-3 4 15 48.817 44.794 0.996 16.793 o
-3 4 16 42.861 41.730 0.918 19.055 o
-3 4 17 27.241 24.941 0.791 29.790 o
-3 4 18 51.958 51.984 1.476 12.584 o
-3 4 19 76.371 77.281 1.298 10.056 o
-3 4 20 27.557 28.468 0.646 30.985 o
-3 4 21 121.286 127.669 1.484 6.279 o
-3 4 22 30.634 31.491 0.904 24.709 o
-3 4 23 0.476 0.230 0.279 730.064 o
-3 5 1 655.332 666.121 3.039 0.855 o
-3 5 2 322.153 329.246 1.764 2.226 o
-3 5 3 261.089 252.135 1.388 3.001 o
-3 5 4 290.243 290.155 1.552 2.583 o
-3 5 5 59.547 62.093 0.631 15.289 o
-3 5 6 192.418 194.898 1.229 4.203 o
-3 5 7 156.866 162.010 1.135 5.253 o
-3 5 8 269.180 272.453 1.619 2.778 o
-3 5 9 21.825 21.690 0.458 42.367 o
-3 5 10 0.918 0.398 0.229 728.517 o
-3 5 11 9.342 10.450 0.349 92.848 o
-3 5 12 48.895 48.628 0.669 18.546 o
-3 5 13 405.893 400.513 2.173 1.660 o
-3 5 14 70.859 70.480 0.901 12.229 o
-3 5 15 38.465 37.042 0.780 22.269 o
-3 5 16 68.904 68.571 1.096 11.806 o
-3 5 17 2.430 2.597 0.607 141.361 o
-3 5 18 81.540 77.926 2.005 7.493 o
-3 5 19 5.228 5.437 0.317 159.010 o
-3 5 20 0.057 0.289 0.230 1243.300 o
-3 5 21 26.473 26.420 0.782 29.963 o
-3 5 22 36.483 37.742 0.751 23.132 o
-3 5 23 14.780 14.574 1.003 37.109 o
-3 6 1 431.834 446.841 2.257 1.503 o
-3 6 2 46.756 45.553 0.552 20.184 o
-3 6 4 306.517 313.587 1.671 2.377 o
-3 6 5 1056.090 1080.240 4.590 0.417 o
-3 6 6 15.697 21.077 0.423 52.608 o
-3 6 7 45.480 45.419 0.578 20.406 o
-3 6 8 71.126 69.894 0.737 12.770 o
-3 6 9 258.348 260.871 1.644 2.900 o
-3 6 10 394.658 399.152 2.234 1.689 o
-3 6 11 842.205 845.962 4.045 0.585 o
-3 6 12 317.964 321.471 1.886 2.240 o
-3 6 13 17.593 15.550 0.457 53.092 o
-3 6 14 14.627 12.997 0.574 56.668 o
-3 6 15 125.726 125.741 1.519 6.122 o
-3 6 16 0.018 -0.123 0.631 194.845 o
-3 6 17 90.947 90.489 1.533 8.092 o
-3 6 18 6.428 6.768 0.413 119.458 o
-3 6 19 62.024 64.472 0.951 13.423 o
-3 6 20 0.253 0.311 0.240 1002.540 o
-3 6 21 37.987 37.665 0.774 22.383 o
-3 6 22 5.617 5.664 0.427 130.565 o
-3 7 1 16.616 15.806 0.370 57.584 o
-3 7 2 183.540 188.406 1.272 4.374 o
-3 7 3 147.289 148.310 1.054 5.731 o
-3 7 4 4.811 4.734 0.221 194.625 o
-3 7 5 23.642 24.877 0.435 39.094 o
-3 7 6 199.690 199.713 1.312 4.013 o
-3 7 7 43.791 43.440 0.621 20.907 o
-3 7 8 475.139 487.643 2.546 1.313 o
-3 7 9 10.230 10.931 0.331 88.244 o
-3 7 10 169.318 168.495 1.251 4.827 o
-3 7 11 49.443 44.894 0.574 19.424 o
-3 7 12 15.373 14.408 0.313 64.087 o
-3 7 13 26.704 26.736 0.477 34.840 o
-3 7 14 737.090 747.677 4.033 0.690 o
-3 7 15 0.083 0.450 0.518 274.167 o
-3 7 16 58.197 57.529 1.375 12.192 o
-3 7 17 2.365 2.317 0.800 95.841 o
-3 7 18 1.737 1.514 0.254 417.579 o
-3 7 19 27.299 26.668 0.603 32.449 o
-3 7 20 18.843 17.142 0.515 47.884 o
-3 7 21 0.929 1.143 0.283 507.951 o
-3 7 22 0.010 0.385 0.407 443.190 o
-3 8 1 442.029 443.554 2.357 1.467 o
-3 8 2 1052.070 1080.420 4.695 0.417 o
-3 8 3 320.412 328.286 1.791 2.231 o
-3 8 4 228.019 229.504 1.480 3.395 o
-3 8 5 31.781 31.810 0.528 29.062 o
-3 8 6 134.573 137.995 1.107 6.195 o
-3 8 7 40.417 39.234 0.643 22.497 o
-3 8 8 87.886 88.336 0.959 9.791 o
-3 8 9 0.076 -0.114 0.267 1040.040 o
-3 8 10 37.690 34.459 0.699 23.833 o
-3 8 11 107.053 102.609 0.905 8.287 o
-3 8 12 9.737 9.689 0.366 91.407 o
-3 8 13 894.424 904.136 4.492 0.525 o
-3 8 14 13.680 13.787 0.802 46.920 o
-3 8 15 37.044 36.022 1.054 19.983 o
-3 8 16 4.145 3.372 0.735 94.210 o
-3 8 17 152.746 154.423 1.645 4.950 o
-3 8 18 50.875 52.141 0.844 16.693 o
-3 8 19 48.895 47.353 0.775 18.037 o
-3 8 20 68.990 74.269 1.384 10.421 o
-3 8 21 5.334 7.416 0.524 108.377 o
-3 8 22 8.011 9.596 0.718 68.001 o
-3 9 1 189.210 189.904 1.376 4.205 o
-3 9 2 16.140 15.865 0.421 56.831 o
-3 9 3 26.062 23.727 0.435 37.335 o
-3 9 4 12.068 9.827 0.322 82.765 o
-3 9 5 0.615 0.549 0.225 828.399 o
-3 9 6 95.083 96.733 0.974 9.007 o
-3 9 7 0.397 0.499 0.304 627.085 o
-3 9 8 105.478 102.079 0.924 8.353 o
-3 9 9 233.244 230.661 1.590 3.287 o
-3 9 10 132.574 129.068 1.146 6.355 o
-3 9 11 0.445 0.182 0.440 354.646 o
-3 9 12 30.399 31.378 0.957 24.072 o
-3 9 13 6.536 6.111 0.667 84.989 o
-3 9 14 0.817 0.888 0.874 94.363 o
-3 9 15 0.119 1.022 0.894 93.831 o
-3 9 16 441.903 441.610 4.013 1.226 o
-3 9 17 45.944 46.628 1.077 16.574 o
-3 9 18 0.534 0.762 0.381 410.070 o
-3 9 19 0.132 0.198 0.341 610.650 o
-3 9 20 0.311 -0.174 0.426 396.347 o
-3 9 21 10.372 12.758 0.678 60.580 o
-3 10 1 53.176 52.119 0.705 17.029 o
-3 10 2 39.284 39.386 0.658 22.734 o
-3 10 3 877.227 884.256 4.015 0.555 o
-3 10 4 135.604 134.147 1.135 6.193 o
-3 10 5 24.227 23.000 0.502 38.236 o
-3 10 6 442.860 442.202 2.380 1.464 o
-3 10 7 8.884 8.254 0.372 100.076 o
-3 10 8 15.480 15.677 0.434 57.976 o
-3 10 9 253.588 245.814 1.649 3.002 o
-3 10 10 2.508 1.549 0.402 241.726 o
-3 10 11 106.028 103.934 1.219 7.755 o
-3 10 12 19.568 18.016 0.691 41.039 o
-3 10 13 4.278 3.910 0.889 71.062 o
-3 10 14 17.726 16.751 0.961 35.079 o
-3 10 15 1.907 1.541 1.010 67.640 o
-3 10 16 4.704 5.827 0.416 142.599 o
-3 10 17 64.055 64.733 1.146 12.302 o
-3 10 18 29.005 29.374 0.755 28.173 o
-3 10 19 38.327 40.004 0.866 20.992 o
-3 10 20 95.633 104.006 1.726 7.130 o
-3 10 21 3.717 4.200 0.386 179.598 o
-3 11 1 56.380 54.063 0.728 16.113 o
-3 11 2 21.233 20.518 0.450 43.987 o
-3 11 3 80.600 78.981 0.841 11.038 o
-3 11 4 80.466 78.775 0.831 11.086 o
-3 11 5 74.707 72.684 0.765 12.131 o
-3 11 6 564.957 563.944 2.923 1.045 o
-3 11 7 325.187 318.887 1.926 2.199 o
-3 11 8 167.569 164.918 1.246 4.902 o
-3 11 9 50.259 50.239 0.953 16.301 o
-3 11 10 3.201 2.772 0.570 141.801 o
-3 11 11 0.120 -0.005 0.539 262.717 o
-3 11 12 51.262 49.711 1.269 14.108 o
-3 11 13 37.327 35.281 1.434 16.088 o
-3 11 14 72.024 71.767 1.984 8.113 o
-3 11 15 36.761 35.996 0.772 23.132 o
-3 11 16 4.183 4.168 0.357 179.233 o
-3 11 17 0.057 -0.119 0.266 1054.960 o
-3 11 18 80.124 83.415 1.411 9.228 o
-3 11 19 14.040 16.114 1.096 33.920 o
-3 11 20 1.862 2.434 0.416 240.435 o
-3 12 1 257.066 256.048 1.621 2.939 o
-3 12 2 102.174 97.945 0.895 8.701 o
-3 12 3 23.310 20.781 0.483 40.691 o
-3 12 4 614.075 624.166 3.070 0.926 o
-3 12 5 122.943 121.921 0.995 7.008 o
-3 12 6 86.589 86.350 0.995 9.868 o
-3 12 7 0.002 -0.394 0.272 1049.740 o
-3 12 8 66.368 60.814 1.115 12.398 o
-3 12 9 98.362 99.112 1.595 7.413 o
-3 12 10 328.625 328.751 2.588 1.992 o
-3 12 11 2.011 2.275 0.968 71.346 o
-3 12 12 1.334 3.268 1.289 43.062 o
-3 12 13 3.492 2.439 0.959 67.692 o
-3 12 14 28.458 26.317 1.164 22.625 o
-3 12 15 0.615 1.974 0.276 504.951 o
-3 12 16 0.318 -0.030 0.266 900.090 o
-3 12 17 21.145 21.696 0.616 39.463 o
-3 12 18 18.885 20.183 0.864 35.590 o
-3 12 19 26.726 27.266 0.888 27.702 o
-3 13 1 184.087 184.031 1.391 4.324 o
-3 13 2 5.476 5.004 0.411 139.170 o
-3 13 3 25.835 23.411 0.582 35.142 o
-3 13 4 436.165 437.622 2.496 1.472 o
-3 13 5 72.029 69.812 0.953 11.959 o
-3 13 6 10.384 8.618 0.485 81.247 o
-3 13 7 36.920 35.078 0.686 24.145 o
-3 13 8 2.179 2.309 0.569 159.807 o
-3 13 9 55.454 51.962 1.380 12.762 o
-3 13 10 0.155 -0.149 0.775 128.085 o
-3 13 11 10.915 9.694 0.773 56.659 o
-3 13 12 3.615 3.482 0.889 73.967 o
-3 13 13 15.356 14.158 0.500 57.226 o
-3 13 14 15.390 12.673 0.531 57.415 o
-3 13 15 3.448 3.749 0.375 194.090 o
-3 13 16 17.933 17.122 0.844 38.394 o
-3 13 17 30.254 31.006 1.178 21.111 o
-3 13 18 10.146 10.252 0.696 62.990 o
-3 14 1 17.230 15.776 0.763 42.601 o
-3 14 2 349.202 348.572 3.027 1.765 o
-3 14 3 51.435 50.523 0.975 15.927 o
-3 14 4 23.006 21.840 0.686 35.990 o
-3 14 5 5.070 4.042 0.657 99.865 o
-3 14 6 41.996 40.675 0.931 19.288 o
-3 14 7 5.577 4.474 0.732 84.751 o
-3 14 8 15.877 15.822 0.758 44.400 o
-3 14 9 17.822 15.773 0.894 37.523 o
-3 14 10 18.626 15.898 1.397 23.802 o
-3 14 11 62.824 61.322 1.382 11.507 o
-3 14 12 171.923 169.427 2.392 3.800 o
-3 14 13 3.423 3.435 0.461 167.869 o
-3 14 14 16.785 15.720 0.604 49.080 o
-3 14 15 1.162 1.000 0.423 299.232 o
-3 14 16 0.004 -0.311 0.357 609.963 o
-3 14 17 0.109 -0.581 0.466 349.368 o
-3 15 1 8.492 8.135 0.626 77.122 o
-3 15 2 4.502 4.719 0.668 99.579 o
-3 15 3 0.009 -0.149 0.710 154.356 o
-3 15 4 0.149 -0.213 0.690 161.108 o
-3 15 5 0.983 -0.121 0.827 106.291 o
-3 15 6 0.816 -0.486 1.742 25.298 o
-3 15 7 120.512 120.518 2.092 5.442 o
-3 15 8 15.754 15.690 0.974 36.761 o
-3 15 9 72.566 71.118 2.485 6.572 o
-3 15 10 13.864 14.081 0.506 60.388 o
-3 15 11 1.125 1.787 0.632 156.343 o
-3 15 12 20.472 20.662 0.677 39.104 o
-3 15 13 2.076 2.645 0.383 249.023 o
-3 15 14 13.689 13.176 0.628 55.785 o
-3 15 15 24.246 24.192 0.855 30.563 o
-3 15 16 0.905 0.235 0.365 425.767 o
-3 16 1 33.319 32.732 1.638 15.005 o
-3 16 2 90.371 87.881 1.547 8.147 o
-3 16 3 40.580 38.543 0.897 20.254 o
-3 16 4 121.092 121.529 1.394 6.520 o
-3 16 5 8.585 9.111 0.411 95.576 o
-3 16 6 0.031 -0.074 0.231 1412.100 o
-3 16 7 0.411 0.045 0.554 237.149 o
-3 16 8 0.037 -0.031 0.708 154.582 o
-3 16 9 1.670 0.465 0.420 288.675 o
-3 16 10 13.293 13.726 0.670 53.896 o
-3 16 11 4.722 5.483 0.404 147.225 o
-3 16 12 59.561 61.352 1.195 12.755 o
-3 16 13 0.611 0.997 0.311 515.789 o
-3 16 14 31.898 33.289 1.465 16.948 o
-3 16 15 14.959 15.708 0.641 50.564 o
-3 17 1 40.151 40.766 1.147 17.735 o
-3 17 2 43.694 43.242 0.777 19.806 o
-3 17 3 10.114 10.521 0.673 64.341 o
-3 17 4 28.075 27.068 0.569 32.306 o
-3 17 5 78.802 75.359 1.018 10.848 o
-3 17 6 1.610 1.369 0.282 406.567 o
-3 17 7 2.076 1.349 0.281 365.499 o
-3 17 8 22.393 20.476 0.894 32.102 o
-3 17 9 1.730 1.239 0.300 380.704 o
-3 17 10 6.134 5.253 0.404 131.360 o
-3 17 11 38.191 38.595 1.207 17.812 o
-3 17 12 3.711 3.667 0.429 170.941 o
-3 17 13 10.107 9.694 0.568 73.508 o
-3 17 14 4.244 4.098 0.439 155.442 o
-3 18 1 40.794 39.273 0.724 21.666 o
-3 18 2 0.233 -0.143 0.284 844.716 o
-3 18 3 23.311 24.565 0.600 36.422 o
-3 18 4 28.983 27.342 0.607 31.032 o
-3 18 5 33.476 32.496 0.797 24.773 o
-3 18 6 24.347 23.613 0.690 34.126 o
-3 18 7 6.973 5.939 0.391 121.541 o
-3 18 8 7.972 8.047 0.457 97.574 o
-3 18 9 0.291 -0.112 0.308 715.551 o
-3 18 10 28.405 27.977 0.725 29.361 o
-3 18 11 5.905 6.335 0.511 110.210 o
-3 18 12 1.113 0.710 0.383 356.608 o
-3 19 1 62.935 63.447 1.037 12.988 o
-3 19 2 17.803 16.805 0.582 47.498 o
-3 19 3 20.004 20.067 0.865 34.704 o
-3 19 4 0.002 0.071 0.329 707.806 o
-3 19 5 1.252 1.330 0.361 348.108 o
-3 19 6 12.445 13.729 0.606 58.930 o
-3 19 7 54.614 56.799 1.815 10.274 o
-3 19 8 55.250 56.417 1.171 13.717 o
-3 19 9 22.470 23.284 0.671 36.172 o
-3 19 10 0.023 0.069 0.378 533.508 o
-3 20 1 15.373 16.791 0.799 42.868 o
-3 20 2 8.899 9.263 0.542 81.209 o
-3 20 3 57.529 58.602 1.061 13.867 o
-3 20 4 9.110 7.971 0.542 83.078 o
-3 20 5 71.897 76.065 1.721 8.916 o
-3 20 6 14.375 17.855 1.032 35.070 o
-2 0 2 18106.900 16847.100 148.684 0.002 o
-2 0 4 155.171 157.819 1.153 5.327 o
-2 0 6 179.009 179.623 1.670 4.238 o
-2 0 8 522.239 522.778 3.831 1.052 o
-2 0 10 486.468 496.099 3.637 1.152 o
-2 0 12 13.894 13.621 0.531 59.638 o
-2 0 14 47.247 47.965 1.110 15.965 o
-2 0 16 351.866 355.324 3.378 1.661 o
-2 0 18 7.793 8.831 1.050 45.743 o
-2 0 20 1.007 0.737 0.661 154.561 o
-2 0 22 0.972 0.608 0.465 279.574 o
-2 1 1 708.709 725.208 3.298 0.759 o
-2 1 2 2762.180 2602.820 13.247 0.083 o
-2 1 3 4966.080 4515.200 32.234 0.024 o
-2 1 4 1612.220 1595.430 6.538 0.216 o
-2 1 5 427.087 428.638 2.078 1.566 o
-2 1 6 20.773 20.009 0.323 47.590 o
-2 1 7 105.321 108.770 0.834 8.325 o
-2 1 8 0.055 -0.140 0.156 2865.560 o
-2 1 9 75.873 78.353 0.774 11.695 o
-2 1 10 31.172 31.748 0.533 29.363 o
-2 1 11 9.495 8.826 0.347 96.801 o
-2 1 12 4.266 2.860 0.269 222.043 o
-2 1 13 290.019 290.738 1.819 2.508 o
-2 1 14 19.122 16.311 0.519 47.966 o
-2 1 15 1.268 1.153 0.347 370.034 o
-2 1 16 10.432 9.030 0.545 75.357 o
-2 1 17 170.391 172.075 1.899 4.240 o
-2 1 18 32.376 31.107 1.028 22.430 o
-2 1 19 175.378 177.999 1.757 4.238 o
-2 1 20 10.893 11.341 0.391 80.361 o
-2 1 21 7.941 8.191 0.483 94.446 o
-2 1 22 28.510 27.854 0.634 30.760 o
-2 1 23 17.456 16.733 0.622 46.676 o
-2 2 1 3330.440 3133.000 16.831 0.058 o
-2 2 2 3263.970 3074.020 14.253 0.063 o
-2 2 3 248.916 252.999 1.182 3.174 o
-2 2 4 212.599 207.110 1.122 3.874 o
-2 2 5 183.370 184.993 1.053 4.536 o
-2 2 6 10.655 9.913 0.248 93.795 o
-2 2 7 414.618 418.767 2.217 1.598 o
-2 2 8 1122.400 1152.020 5.091 0.374 o
-2 2 9 31.945 31.456 0.511 29.257 o
-2 2 10 2.204 2.335 0.210 372.790 o
-2 2 11 122.724 121.521 1.150 6.819 o
-2 2 12 22.384 22.135 0.523 40.099 o
-2 2 13 50.104 46.756 0.774 17.839 o
-2 2 14 127.711 123.918 1.116 6.642 o
-2 2 15 18.750 16.375 0.505 48.902 o
-2 2 16 166.144 167.333 1.687 4.536 o
-2 2 17 14.073 13.011 0.627 55.221 o
-2 2 18 39.654 38.842 0.879 20.647 o
-2 2 19 0.254 0.681 1.222 51.117 o
-2 2 20 10.678 10.915 0.394 81.920 o
-2 2 21 8.685 9.438 0.410 94.162 o
-2 2 22 32.693 33.147 0.810 24.804 o
-2 2 23 47.213 49.747 1.173 15.370 o
-2 3 1 1442.910 1421.150 5.730 0.262 o
-2 3 2 100.781 100.888 0.629 9.109 o
-2 3 3 343.323 344.666 1.644 2.106 o
-2 3 4 119.576 122.298 0.770 7.401 o
-2 3 5 3214.280 3116.130 11.633 0.068 o
-2 3 6 0.804 0.693 0.140 1030.150 o
-2 3 7 793.874 813.706 3.829 0.634 o
-2 3 8 0.177 0.136 0.182 1723.760 o
-2 3 9 410.618 416.853 2.309 1.599 o
-2 3 10 210.120 209.586 1.421 3.748 o
-2 3 11 55.909 57.087 0.744 15.848 o
-2 3 12 305.181 311.108 2.006 2.305 o
-2 3 13 26.252 23.971 0.411 37.407 o
-2 3 14 8.369 6.161 0.424 104.975 o
-2 3 15 3.958 0.889 0.828 86.437 o
-2 3 16 12.851 11.794 0.420 70.670 o
-2 3 17 6.609 5.768 0.446 117.221 o
-2 3 18 0.640 0.116 0.797 116.299 o
-2 3 19 63.788 63.765 1.410 11.180 o
-2 3 20 29.430 30.229 0.622 29.662 o
-2 3 21 113.038 116.222 1.371 6.937 o
-2 3 22 3.867 4.716 0.346 183.427 o
-2 3 23 1.467 1.224 0.281 431.836 o
-2 4 1 1905.710 1865.860 7.429 0.165 o
-2 4 2 3143.470 3021.620 11.507 0.070 o
-2 4 3 1284.920 1302.970 5.174 0.311 o
-2 4 4 0.277 0.538 0.112 1989.720 o
-2 4 5 1466.520 1467.490 6.051 0.251 o
-2 4 6 217.080 220.562 1.302 3.650 o
-2 4 7 85.625 84.826 0.729 10.619 o
-2 4 8 43.643 45.352 0.559 21.078 o
-2 4 9 436.143 446.086 2.430 1.470 o
-2 4 10 46.188 45.760 0.637 19.792 o
-2 4 11 0.967 0.944 0.248 592.032 o
-2 4 12 27.001 25.640 0.562 33.709 o
-2 4 13 18.954 16.097 0.471 49.830 o
-2 4 14 68.431 65.745 0.873 12.871 o
-2 4 15 45.624 44.454 0.676 19.861 o
-2 4 16 3.021 2.992 0.510 161.757 o
-2 4 17 22.652 21.631 0.720 35.606 o
-2 4 18 39.652 38.760 0.987 19.610 o
-2 4 19 57.889 57.131 0.841 15.043 o
-2 4 20 5.620 5.807 0.315 150.552 o
-2 4 21 36.704 36.078 0.697 23.919 o
-2 4 22 4.146 3.929 0.281 206.015 o
-2 4 23 16.317 15.689 0.757 43.992 o
-2 5 1 408.879 405.836 1.991 1.669 o
-2 5 2 180.614 184.610 1.074 4.577 o
-2 5 3 1999.370 1991.970 7.763 0.151 o
-2 5 4 1081.120 1130.900 4.875 0.395 o
-2 5 5 114.024 119.617 0.901 7.546 o
-2 5 6 113.474 111.481 0.869 7.800 o
-2 5 7 0.164 0.001 0.185 1837.060 o
-2 5 8 33.452 33.463 0.533 27.664 o
-2 5 9 218.587 216.864 1.384 3.617 o
-2 5 10 135.747 133.509 1.085 6.253 o
-2 5 11 370.575 376.324 2.190 1.821 o
-2 5 12 29.093 27.030 0.679 29.957 o
-2 5 13 3.040 2.868 0.280 262.104 o
-2 5 14 89.590 88.757 1.031 9.488 o
-2 5 15 58.319 55.480 1.183 13.319 o
-2 5 16 29.646 28.225 0.590 30.588 o
-2 5 17 9.375 8.086 0.938 50.569 o
-2 5 18 17.322 17.077 1.084 31.681 o
-2 5 19 0.305 0.214 0.342 568.118 o
-2 5 20 40.458 38.748 0.674 22.296 o
-2 5 21 13.950 13.216 0.626 55.303 o
-2 5 22 7.587 8.309 0.402 105.439 o
-2 6 1 76.475 79.723 0.723 11.701 o
-2 6 2 1856.560 1877.010 7.440 0.169 o
-2 6 3 101.256 104.352 0.772 8.769 o
-2 6 4 359.570 365.783 2.059 1.909 o
-2 6 5 624.380 618.094 2.957 0.925 o
-2 6 6 14.400 13.404 0.338 67.291 o
-2 6 7 1296.610 1337.970 5.579 0.300 o
-2 6 8 12.540 12.100 0.328 75.969 o
-2 6 9 315.274 317.000 1.829 2.280 o
-2 6 10 294.027 295.421 1.728 2.494 o
-2 6 11 0.036 -0.136 0.284 943.576 o
-2 6 12 148.317 146.355 1.111 5.679 o
-2 6 13 42.247 39.850 0.767 20.768 o
-2 6 14 84.123 84.121 0.926 10.310 o
-2 6 15 84.196 83.994 1.011 10.091 o
-2 6 16 0.004 -0.130 0.875 101.669 o
-2 6 17 47.243 44.911 0.969 17.294 o
-2 6 18 1.889 1.512 0.536 186.828 o
-2 6 19 1.946 2.003 0.639 140.776 o
-2 6 20 0.010 -0.284 0.273 1035.070 o
-2 6 21 9.302 8.607 0.514 83.457 o
-2 6 22 0.132 -0.122 0.296 826.678 o
-2 7 1 0.029 0.052 0.166 2562.700 o
-2 7 2 879.101 916.800 4.103 0.542 o
-2 7 3 38.367 36.728 0.517 24.791 o
-2 7 4 168.674 171.875 1.193 4.849 o
-2 7 5 39.101 37.246 0.571 23.941 o
-2 7 6 1040.720 1069.930 4.909 0.418 o
-2 7 7 0.983 0.590 0.285 541.832 o
-2 7 8 10.595 10.332 0.298 90.030 o
-2 7 9 10.315 9.617 0.308 92.747 o
-2 7 10 55.617 54.231 0.689 16.427 o
-2 7 11 117.944 113.147 0.968 7.425 o
-2 7 12 573.689 578.684 2.938 1.020 o
-2 7 13 3.355 4.034 0.373 193.728 o
-2 7 14 105.178 103.167 1.483 7.289 o
-2 7 15 22.397 21.828 0.871 32.173 o
-2 7 16 27.311 25.483 1.022 25.524 o
-2 7 17 0.185 0.375 0.404 429.368 o
-2 7 18 83.428 84.305 1.426 8.957 o
-2 7 19 0.916 0.844 0.300 501.953 o
-2 7 20 1.252 0.808 0.289 473.546 o
-2 7 21 1.780 1.350 0.293 378.504 o
-2 7 22 10.375 11.061 0.707 60.665 o
-2 8 1 1485.000 1533.640 6.278 0.240 o
-2 8 2 0.397 0.029 0.205 1255.630 o
-2 8 3 2.766 2.104 0.227 327.136 o
-2 8 4 203.614 210.352 1.410 3.834 o
-2 8 5 186.754 191.748 1.383 4.225 o
-2 8 6 96.431 95.044 0.888 9.145 o
-2 8 7 20.834 19.217 0.402 46.452 o
-2 8 8 18.967 19.308 0.426 48.556 o
-2 8 9 94.374 94.918 0.981 9.093 o
-2 8 10 98.304 95.085 0.890 9.025 o
-2 8 11 126.475 123.454 0.965 6.879 o
-2 8 12 9.206 9.325 0.378 94.355 o
-2 8 13 12.595 12.461 0.587 61.095 o
-2 8 14 31.042 30.317 0.772 26.665 o
-2 8 15 154.210 151.668 1.835 4.749 o
-2 8 16 5.696 5.308 0.705 85.914 o
-2 8 17 65.987 67.408 1.430 10.748 o
-2 8 18 0.041 0.416 0.313 707.709 o
-2 8 19 20.404 19.157 0.621 41.484 o
-2 8 20 7.849 6.966 0.566 88.780 o
-2 8 21 0.256 0.271 0.365 509.901 o
-2 9 1 238.763 241.636 1.504 3.214 o
-2 9 2 140.380 142.793 1.125 5.932 o
-2 9 3 0.505 0.195 0.218 1014.510 o
-2 9 4 493.918 500.306 2.577 1.257 o
-2 9 5 227.613 230.292 1.546 3.366 o
-2 9 6 92.142 95.079 0.942 9.311 o
-2 9 7 52.796 49.343 0.726 17.279 o
-2 9 8 65.051 62.790 0.795 13.780 o
-2 9 9 0.200 0.181 0.308 713.363 o
-2 9 10 116.470 114.523 0.982 7.440 o
-2 9 11 121.007 117.381 1.032 7.124 o
-2 9 12 41.263 38.682 0.866 20.338 o
-2 9 13 10.469 8.070 0.619 70.960 o
-2 9 14 46.463 44.155 1.029 17.075 o
-2 9 15 0.510 0.073 0.819 111.667 o
-2 9 16 2.134 2.159 0.489 196.776 o
-2 9 17 2.534 2.234 0.422 218.314 o
-2 9 18 33.402 33.983 0.966 22.398 o
-2 9 19 9.982 10.293 0.488 79.182 o
-2 9 20 27.628 28.894 0.780 28.630 o
-2 9 21 13.432 16.351 0.674 51.117 o
-2 10 1 0.229 0.037 0.257 997.753 o
-2 10 2 93.217 92.667 0.950 9.302 o
-2 10 3 515.087 518.714 2.745 1.181 o
-2 10 4 119.091 118.615 1.094 7.090 o
-2 10 5 59.444 56.548 0.800 15.039 o
-2 10 6 92.396 93.098 0.926 9.393 o
-2 10 7 268.669 263.067 1.698 2.792 o
-2 10 8 411.692 416.375 2.309 1.597 o
-2 10 9 64.126 64.560 0.957 13.127 o
-2 10 10 31.143 30.392 0.602 28.914 o
-2 10 11 0.077 -0.219 0.520 283.778 o
-2 10 12 5.573 4.145 0.681 92.801 o
-2 10 13 1.082 0.455 0.722 133.011 o
-2 10 14 4.170 3.632 0.964 63.649 o
-2 10 15 57.477 58.884 1.308 12.545 o
-2 10 16 13.765 11.477 0.447 66.946 o
-2 10 17 22.409 20.869 0.589 39.240 o
-2 10 18 22.815 23.917 0.846 31.760 o
-2 10 19 5.117 7.559 0.566 102.927 o
-2 10 20 65.563 72.303 1.315 11.061 o
-2 11 1 299.145 300.088 1.951 2.386 o
-2 11 2 3.684 3.827 0.329 203.768 o
-2 11 3 651.956 658.436 3.392 0.842 o
-2 11 4 347.748 346.936 2.054 1.998 o
-2 11 5 70.979 69.879 0.884 12.307 o
-2 11 6 328.068 329.567 1.966 2.149 o
-2 11 7 53.005 51.224 0.701 17.174 o
-2 11 8 2.890 1.580 0.525 170.892 o
-2 11 9 242.965 230.228 1.596 3.190 o
-2 11 10 140.838 136.132 1.740 5.294 o
-2 11 11 49.350 46.860 0.989 16.543 o
-2 11 12 0.196 -0.227 0.570 233.011 o
-2 11 13 76.442 72.729 2.474 6.457 o
-2 11 14 5.425 4.690 0.597 105.603 o
-2 11 15 2.354 1.519 0.249 363.704 o
-2 11 16 1.431 0.877 0.318 404.479 o
-2 11 17 1.485 1.366 0.420 275.991 o
-2 11 18 7.619 8.101 0.462 99.002 o
-2 11 19 2.184 3.380 0.402 221.772 o
-2 11 20 77.536 84.553 1.648 8.607 o
-2 12 1 28.472 25.658 0.533 33.066 o
-2 12 2 80.792 78.132 0.857 11.018 o
-2 12 3 72.930 71.231 0.748 12.455 o
-2 12 4 112.069 108.373 0.942 7.836 o
-2 12 5 41.983 39.805 0.702 21.397 o
-2 12 6 377.975 380.281 2.208 1.783 o
-2 12 7 51.561 49.032 0.913 16.434 o
-2 12 8 212.647 215.585 1.688 3.540 o
-2 12 9 31.093 30.000 0.704 27.666 o
-2 12 10 190.510 190.788 1.923 3.810 o
-2 12 11 5.482 4.566 1.037 53.455 o
-2 12 12 6.405 5.913 1.244 38.786 o
-2 12 13 8.797 7.504 0.812 61.012 o
-2 12 14 7.441 6.205 0.778 69.306 o
-2 12 15 5.898 4.795 0.394 138.583 o
-2 12 16 45.558 43.999 0.944 17.941 o
-2 12 17 21.346 20.024 0.677 38.549 o
-2 12 18 16.115 17.059 0.870 39.360 o
-2 12 19 14.817 14.473 0.666 50.733 o
-2 13 1 0.012 -0.264 0.418 444.167 o
-2 13 2 69.503 70.222 1.138 11.504 o
-2 13 3 138.031 136.711 1.139 6.075 o
-2 13 4 6.398 6.229 0.436 118.572 o
-2 13 5 19.541 18.032 0.515 46.239 o
-2 13 6 8.275 7.430 0.504 92.380 o
-2 13 7 2.934 0.066 0.770 105.379 o
-2 13 8 13.750 12.076 0.730 51.528 o
-2 13 9 4.456 4.211 0.739 89.675 o
-2 13 10 140.693 136.226 2.051 4.903 o
-2 13 11 65.822 61.960 2.484 6.944 o
-2 13 12 30.714 28.210 0.834 26.411 o
-2 13 13 117.149 114.641 1.674 6.304 o
-2 13 14 6.292 5.665 0.374 132.510 o
-2 13 15 9.081 6.719 0.435 97.205 o
-2 13 16 5.900 4.718 0.591 103.171 o
-2 13 17 12.396 10.726 0.656 59.587 o
-2 13 18 7.344 6.113 0.668 81.365 o
-2 14 1 11.511 11.529 0.669 59.886 o
-2 14 2 123.524 120.799 1.409 6.430 o
-2 14 3 0.261 -0.175 0.596 211.532 o
-2 14 4 36.575 36.120 0.846 22.378 o
-2 14 5 33.004 31.910 1.018 22.220 o
-2 14 6 29.617 29.956 0.763 27.583 o
-2 14 7 60.376 58.368 1.269 12.461 o
-2 14 8 27.486 27.055 0.993 25.587 o
-2 14 9 6.784 5.865 0.638 88.079 o
-2 14 10 74.155 73.130 2.394 6.740 o
-2 14 11 17.340 16.903 1.160 29.662 o
-2 14 12 11.682 11.126 0.699 58.125 o
-2 14 13 33.688 31.339 0.753 25.492 o
-2 14 14 6.123 5.786 0.478 116.105 o
-2 14 15 19.669 18.887 0.815 36.875 o
-2 14 16 52.908 55.233 1.178 14.072 o
-2 14 17 8.666 7.496 0.544 85.898 o
-2 15 1 266.998 271.108 2.810 2.353 o
-2 15 2 47.994 45.102 1.050 16.530 o
-2 15 3 36.348 32.402 0.906 22.399 o
-2 15 4 4.531 3.894 0.566 122.210 o
-2 15 5 51.032 51.374 0.882 16.505 o
-2 15 6 36.866 36.212 1.067 19.865 o
-2 15 7 26.441 25.151 0.780 30.398 o
-2 15 8 40.003 39.328 0.973 19.581 o
-2 15 9 6.859 7.888 0.839 63.035 o
-2 15 10 16.523 16.056 0.751 43.736 o
-2 15 11 166.425 169.210 2.349 3.909 o
-2 15 12 6.000 5.988 0.466 118.269 o
-2 15 13 48.735 45.734 1.142 15.672 o
-2 15 14 15.068 14.903 0.642 51.005 o
-2 15 15 46.576 44.966 1.208 15.608 o
-2 15 16 7.261 7.117 0.568 91.150 o
-2 16 1 30.945 29.160 1.006 23.591 o
-2 16 2 13.454 11.693 1.238 31.322 o
-2 16 3 14.625 12.751 1.068 35.718 o
-2 16 4 0.118 4.554 2.907 9.083 o
-2 16 5 0.036 -0.116 0.807 119.238 o
-2 16 6 0.058 -0.243 0.548 256.582 o
-2 16 7 2.350 1.885 0.326 291.672 o
-2 16 8 65.372 63.948 1.119 12.320 o
-2 16 9 41.721 41.053 0.731 21.042 o
-2 16 10 3.907 3.445 0.371 188.486 o
-2 16 11 38.989 40.034 0.876 20.704 o
-2 16 12 53.759 55.069 1.079 14.550 o
-2 16 13 9.774 11.090 0.544 74.122 o
-2 16 14 63.581 66.566 1.280 11.654 o
-2 16 15 1.498 1.269 0.465 243.065 o
-2 17 1 14.300 13.138 0.499 60.781 o
-2 17 2 31.920 30.435 1.083 21.963 o
-2 17 3 73.751 74.284 1.134 10.951 o
-2 17 4 77.922 75.476 1.108 10.633 o
-2 17 5 0.180 -0.496 0.484 320.352 o
-2 17 6 1.201 0.485 0.227 637.632 o
-2 17 7 6.962 6.238 0.364 124.174 o
-2 17 8 24.692 24.362 0.576 35.812 o
-2 17 9 6.802 6.118 0.461 111.819 o
-2 17 10 4.179 4.245 0.394 167.900 o
-2 17 11 2.305 1.921 0.316 300.305 o
-2 17 12 39.982 40.294 0.952 19.666 o
-2 17 13 45.065 45.751 1.073 16.857 o
-2 18 1 26.751 24.136 0.630 33.287 o
-2 18 2 0.043 -0.098 0.260 1113.310 o
-2 18 3 8.667 7.421 0.379 103.549 o
-2 18 4 0.460 0.195 0.260 819.336 o
-2 18 5 43.948 42.786 0.795 19.655 o
-2 18 6 6.393 6.671 0.364 127.726 o
-2 18 7 14.954 15.368 0.487 57.341 o
-2 18 8 20.503 19.972 0.581 41.986 o
-2 18 9 38.553 39.544 0.872 20.938 o
-2 18 10 1.170 1.305 0.320 406.969 o
-2 18 11 0.146 -0.156 0.308 765.113 o
-2 18 12 19.484 18.391 0.676 41.379 o
-2 19 1 21.218 18.977 0.730 37.781 o
-2 19 2 2.055 2.058 0.357 279.695 o
-2 19 3 9.568 8.938 0.470 85.405 o
-2 19 4 29.856 29.054 0.651 29.339 o
-2 19 5 73.239 75.350 1.222 10.638 o
-2 19 6 29.506 30.702 0.739 27.811 o
-2 19 7 0.186 0.611 0.367 491.170 o
-2 19 8 0.449 0.739 0.339 502.087 o
-2 19 9 25.193 26.529 0.792 30.524 o
-2 20 1 59.663 63.904 1.077 13.171 o
-2 20 2 2.905 1.898 0.381 233.333 o
-2 20 3 0.892 0.748 0.344 432.014 o
-2 20 4 6.232 6.143 0.443 119.300 o
-2 20 5 13.099 15.706 0.752 48.617 o
-2 20 6 27.660 28.845 0.901 26.641 o
-1 0 2 1151.110 1124.100 6.030 0.352 o
-1 0 4 900.156 906.487 6.086 0.469 o
-1 0 6 66.250 68.905 0.884 12.901 o
-1 0 8 847.978 852.718 5.559 0.523 o
-1 0 10 47.412 50.366 1.070 16.011 o
-1 0 12 821.472 848.322 5.897 0.523 o
-1 0 14 16.209 16.342 0.783 42.748 o
-1 0 16 42.485 39.131 1.154 17.355 o
-1 0 18 60.468 56.081 2.883 6.035 o
-1 0 20 0.105 0.470 0.333 610.394 o
-1 0 22 3.511 2.829 0.426 184.542 o
-1 1 1 1888.080 1796.810 9.120 0.160 o
-1 1 2 243.168 246.904 1.117 3.281 o
-1 1 3 6.124 5.683 0.136 170.018 o
-1 1 4 428.363 431.453 2.178 1.545 o
-1 1 5 76.057 76.126 0.659 12.089 o
-1 1 6 17.650 17.558 0.322 55.026 o
-1 1 7 1377.900 1400.700 5.891 0.273 o
-1 1 8 9.816 8.793 0.267 101.062 o
-1 1 9 1060.210 1080.520 4.551 0.417 o
-1 1 10 56.326 54.822 0.647 16.431 o
-1 1 11 1010.740 1031.040 4.720 0.440 o
-1 1 12 28.432 27.817 0.650 30.575 o
-1 1 13 9.582 7.933 0.386 95.520 o
-1 1 14 2.636 2.903 0.440 197.799 o
-1 1 15 98.266 99.455 1.022 8.645 o
-1 1 16 1.218 1.439 0.520 212.986 o
-1 1 17 94.273 96.371 1.144 8.703 o
-1 1 18 42.832 40.535 1.112 17.505 o
-1 1 19 2.790 2.345 0.559 153.705 o
-1 1 20 115.523 113.547 1.299 7.014 o
-1 1 21 7.533 6.195 0.406 113.388 o
-1 1 22 10.117 8.805 0.436 86.045 o
-1 1 23 2.848 2.021 0.363 243.152 o
-1 2 1 2322.920 2183.770 9.097 0.120 o
-1 2 2 3129.170 2935.790 12.342 0.071 o
-1 2 3 1191.510 1193.360 4.677 0.355 o
-1 2 4 87.908 91.081 0.639 10.353 o
-1 2 5 1638.800 1628.760 6.740 0.209 o
-1 2 6 1507.780 1511.900 6.486 0.237 o
-1 2 7 269.686 261.474 1.606 2.821 o
-1 2 8 332.054 338.585 1.886 2.126 o
-1 2 9 47.274 46.251 0.579 19.790 o
-1 2 10 409.718 419.474 2.172 1.619 o
-1 2 11 97.238 99.030 0.986 8.787 o
-1 2 12 51.457 53.227 0.763 16.949 o
-1 2 13 138.236 137.078 1.188 6.010 o
-1 2 14 369.199 370.059 2.221 1.832 o
-1 2 15 31.139 29.721 0.618 28.889 o
-1 2 16 0.136 -0.080 0.398 470.632 o
-1 2 17 9.165 8.075 0.626 74.775 o
-1 2 18 6.225 6.380 0.513 107.401 o
-1 2 19 0.641 0.583 0.297 581.080 o
-1 2 20 80.428 80.837 1.107 10.226 o
-1 2 21 0.412 0.493 0.236 888.636 o
-1 2 22 0.063 -0.045 0.284 930.026 o
-1 2 23 15.852 15.913 0.896 39.276 o
-1 3 1 44.149 46.605 0.373 21.743 o
-1 3 2 2690.600 2581.890 9.912 0.093 o
-1 3 3 348.810 353.890 1.643 2.058 o
-1 3 4 5540.520 5244.760 19.879 0.025 o
-1 3 5 3.636 3.705 0.152 267.247 o
-1 3 6 29.931 32.263 0.441 31.009 o
-1 3 7 810.698 822.642 3.737 0.623 o
-1 3 8 0.022 0.082 0.194 1908.850 o
-1 3 9 1596.460 1634.420 7.155 0.211 o
-1 3 10 757.040 774.381 3.780 0.676 o
-1 3 11 35.691 36.220 0.609 25.190 o
-1 3 12 0.002 -0.511 0.299 867.068 o
-1 3 13 45.526 42.784 0.982 17.787 o
-1 3 14 83.850 82.578 0.887 10.493 o
-1 3 15 9.323 7.600 0.427 94.051 o
-1 3 16 44.998 42.665 1.053 17.335 o
-1 3 17 25.770 23.922 0.562 35.349 o
-1 3 18 9.295 8.333 0.637 72.901 o
-1 3 19 29.977 29.243 0.776 27.390 o
-1 3 20 0.279 0.259 0.234 1041.990 o
-1 3 21 10.309 10.066 0.431 82.706 o
-1 3 22 0.507 0.551 0.274 688.390 o
-1 4 1 305.912 304.654 1.551 2.437 o
-1 4 2 339.054 334.314 1.700 2.141 o
-1 4 3 2334.550 2278.760 8.719 0.118 o
-1 4 4 2519.660 2468.390 9.349 0.103 o
-1 4 5 1546.820 1564.630 6.227 0.230 o
-1 4 6 1.591 1.262 0.165 574.739 o
-1 4 7 136.434 138.161 1.044 6.203 o
-1 4 8 384.792 388.543 2.061 1.770 o
-1 4 9 20.854 19.169 0.521 43.589 o
-1 4 10 21.100 20.188 0.515 42.820 o
-1 4 11 66.765 67.587 0.820 13.157 o
-1 4 12 18.027 16.788 0.435 51.919 o
-1 4 13 536.638 549.715 2.929 1.100 o
-1 4 14 3.021 1.896 0.394 222.959 o
-1 4 15 0.430 -0.114 0.531 257.220 o
-1 4 16 56.829 56.120 1.243 13.134 o
-1 4 17 14.726 12.663 1.139 33.300 o
-1 4 18 0.003 -0.860 1.509 34.172 o
-1 4 19 2.541 2.439 0.237 324.531 o
-1 4 20 0.082 -0.276 0.236 1308.290 o
-1 4 21 36.083 35.192 0.779 23.451 o
-1 4 22 9.043 8.251 0.624 75.114 o
-1 5 1 500.526 501.718 2.304 1.269 o
-1 5 2 2656.030 2641.150 10.451 0.092 o
-1 5 3 13.176 14.448 0.311 70.489 o
-1 5 4 198.550 213.242 1.310 3.935 o
-1 5 5 237.949 243.563 1.415 3.247 o
-1 5 6 41.023 40.881 0.554 22.700 o
-1 5 7 43.260 44.031 0.556 21.421 o
-1 5 8 468.571 478.897 2.379 1.356 o
-1 5 9 7.322 7.018 0.282 127.407 o
-1 5 10 84.227 86.541 0.821 10.461 o
-1 5 11 280.293 285.981 1.836 2.582 o
-1 5 12 119.503 117.815 1.070 7.123 o
-1 5 13 16.785 14.604 0.446 55.947 o
-1 5 14 10.999 9.534 0.447 79.779 o
-1 5 15 19.165 17.804 0.613 43.992 o
-1 5 16 14.245 12.814 0.687 52.153 o
-1 5 17 63.834 60.856 1.747 9.792 o
-1 5 18 69.957 66.202 1.086 11.859 o
-1 5 19 5.034 5.201 0.325 162.482 o
-1 5 20 0.713 0.367 0.277 645.552 o
-1 5 21 3.570 2.759 0.366 206.990 o
-1 5 22 2.264 1.146 0.546 178.215 o
-1 6 1 1740.400 1757.160 7.371 0.186 o
-1 6 2 522.103 529.961 2.619 1.170 o
-1 6 3 91.454 93.267 0.815 9.677 o
-1 6 4 37.421 37.332 0.531 24.943 o
-1 6 5 979.852 1007.870 4.442 0.464 o
-1 6 6 67.894 65.071 0.647 13.764 o
-1 6 7 274.632 280.707 1.632 2.703 o
-1 6 8 46.331 48.285 0.608 19.598 o
-1 6 9 5.089 4.343 0.270 181.851 o
-1 6 10 0.641 0.964 0.285 571.738 o
-1 6 11 690.329 694.583 3.316 0.790 o
-1 6 12 311.564 307.313 1.905 2.308 o
-1 6 13 0.027 -0.453 0.402 478.555 o
-1 6 14 4.891 3.497 0.608 112.016 o
-1 6 15 170.024 169.405 1.464 4.638 o
-1 6 16 8.360 7.567 0.916 54.221 o
-1 6 17 1.868 1.367 0.585 166.658 o
-1 6 18 2.338 1.786 0.966 71.387 o
-1 6 19 26.275 25.404 0.579 34.061 o
-1 6 20 9.754 9.505 0.471 83.200 o
-1 6 21 9.602 8.295 0.480 85.914 o
-1 6 22 7.914 8.563 0.548 86.565 o
-1 7 1 9.688 9.623 0.255 100.003 o
-1 7 2 429.642 442.618 2.287 1.511 o
-1 7 3 98.888 99.246 0.857 8.922 o
-1 7 4 141.284 141.151 1.086 5.969 o
-1 7 5 22.445 22.505 0.469 40.974 o
-1 7 6 0.577 0.187 0.207 1032.590 o
-1 7 7 6.122 6.172 0.263 149.580 o
-1 7 8 263.675 263.400 1.592 2.865 o
-1 7 9 58.211 57.313 0.696 15.651 o
-1 7 10 376.551 375.524 2.027 1.829 o
-1 7 11 11.270 9.737 0.448 78.210 o
-1 7 12 12.983 11.992 0.354 73.313 o
-1 7 13 5.744 4.304 0.394 143.726 o
-1 7 14 31.513 30.536 0.925 24.261 o
-1 7 15 57.813 54.518 1.114 13.820 o
-1 7 16 165.628 164.847 1.836 4.431 o
-1 7 17 2.916 4.038 0.990 63.766 o
-1 7 18 11.236 10.928 0.581 67.091 o
-1 7 19 21.941 19.853 0.587 40.311 o
-1 7 20 1.631 0.739 0.283 437.635 o
-1 7 21 2.389 1.244 0.478 207.464 o
-1 8 1 1155.920 1170.730 4.892 0.365 o
-1 8 2 46.032 43.653 0.595 20.397 o
-1 8 3 1030.930 1062.230 4.599 0.430 o
-1 8 4 52.590 51.570 0.654 17.472 o
-1 8 5 20.975 21.078 0.519 42.361 o
-1 8 6 69.110 65.810 0.784 13.106 o
-1 8 7 8.131 6.780 0.308 117.821 o
-1 8 8 14.193 12.966 0.361 67.564 o
-1 8 9 4.069 3.750 0.263 216.319 o
-1 8 10 153.343 150.794 1.099 5.503 o
-1 8 11 0.486 0.288 0.341 530.715 o
-1 8 12 103.910 101.807 1.090 8.150 o
-1 8 13 174.960 171.757 1.445 4.543 o
-1 8 14 0.134 -0.481 0.686 162.903 o
-1 8 15 28.436 26.916 1.148 22.771 o
-1 8 16 0.072 0.308 0.787 123.454 o
-1 8 17 19.669 18.821 1.402 22.817 o
-1 8 18 52.097 53.726 1.180 14.275 o
-1 8 19 2.576 2.046 0.283 304.048 o
-1 8 20 0.156 -0.460 0.402 460.136 o
-1 8 21 10.499 8.706 0.768 58.962 o
-1 9 1 88.821 87.290 0.821 10.072 o
-1 9 2 110.689 107.421 0.985 7.858 o
-1 9 3 0.001 -0.825 0.212 1725.250 o
-1 9 4 112.267 113.208 1.001 7.627 o
-1 9 5 102.359 98.571 0.987 8.507 o
-1 9 6 341.092 344.334 2.087 2.026 o
-1 9 7 63.672 63.459 0.823 13.811 o
-1 9 8 137.295 136.299 1.122 6.121 o
-1 9 9 0.086 0.248 0.302 766.885 o
-1 9 10 175.126 170.161 1.285 4.675 o
-1 9 11 15.347 14.260 0.626 51.775 o
-1 9 12 0.057 0.184 0.489 315.772 o
-1 9 13 64.019 61.569 1.555 10.600 o
-1 9 14 6.492 5.843 0.819 68.696 o
-1 9 15 4.359 3.260 0.898 70.830 o
-1 9 16 5.733 4.789 0.551 110.918 o
-1 9 17 17.602 14.496 1.026 34.077 o
-1 9 18 21.124 20.165 0.570 41.453 o
-1 9 19 4.421 4.843 0.370 165.012 o
-1 9 20 0.162 0.354 0.297 742.515 o
-1 10 1 347.587 350.803 2.102 1.981 o
-1 10 2 220.184 221.089 1.557 3.491 o
-1 10 3 305.245 306.810 1.975 2.325 o
-1 10 4 313.307 313.738 1.952 2.268 o
-1 10 5 274.096 274.127 1.861 2.656 o
-1 10 6 7.250 6.405 0.394 116.488 o
-1 10 7 138.285 134.543 1.099 6.143 o
-1 10 8 3.479 3.034 0.312 227.966 o
-1 10 9 55.928 51.413 0.784 16.152 o
-1 10 10 112.194 110.015 1.203 7.377 o
-1 10 11 1.005 0.847 0.415 321.930 o
-1 10 12 0.060 0.002 0.806 119.145 o
-1 10 13 36.945 34.892 1.147 19.143 o
-1 10 14 0.064 -0.467 0.955 84.991 o
-1 10 15 0.027 0.113 3.818 5.336 o
-1 10 16 11.325 9.282 0.431 80.112 o
-1 10 17 9.256 8.435 0.385 96.043 o
-1 10 18 24.495 24.345 0.594 35.636 o
-1 10 19 88.670 96.510 2.476 5.790 o
-1 10 20 14.197 18.223 1.107 32.699 o
-1 11 1 247.616 247.781 1.726 3.015 o
-1 11 2 482.697 485.655 2.680 1.284 o
-1 11 3 197.115 197.717 1.431 3.997 o
-1 11 4 119.127 120.174 1.037 7.137 o
-1 11 5 40.470 38.718 0.733 21.779 o
-1 11 6 193.730 188.994 1.343 4.163 o
-1 11 7 211.641 206.077 1.438 3.743 o
-1 11 8 499.168 497.513 2.666 1.240 o
-1 11 9 17.573 16.662 0.603 47.229 o
-1 11 10 59.414 57.641 1.319 12.347 o
-1 11 11 33.201 30.454 0.894 24.038 o
-1 11 12 0.041 -0.359 0.593 220.179 o
-1 11 13 14.470 12.315 0.972 39.645 o
-1 11 14 1.984 0.591 0.957 75.697 o
-1 11 15 80.819 80.035 1.311 9.604 o
-1 11 16 14.952 14.119 0.540 56.424 o
-1 11 17 11.918 11.525 0.616 62.213 o
-1 11 18 6.927 5.933 0.537 100.560 o
-1 11 19 12.349 15.034 0.774 49.242 o
-1 12 1 0.044 -0.120 0.316 760.851 o
-1 12 2 202.734 198.694 1.386 3.937 o
-1 12 3 0.791 0.440 0.293 574.757 o
-1 12 4 403.703 406.844 2.303 1.637 o
-1 12 5 130.907 128.674 1.074 6.502 o
-1 12 6 69.818 67.096 0.747 13.064 o
-1 12 7 103.258 103.007 1.086 8.160 o
-1 12 8 0.004 -0.156 0.541 265.740 o
-1 12 9 3.836 2.683 0.700 104.734 o
-1 12 10 83.940 80.930 1.238 9.583 o
-1 12 11 21.711 19.500 1.037 29.470 o
-1 12 12 69.901 69.130 2.203 7.545 o
-1 12 13 5.242 3.962 1.224 42.002 o
-1 12 14 20.930 18.192 1.779 16.702 o
-1 12 15 0.536 -0.353 0.303 659.646 o
-1 12 16 1.236 0.076 0.317 478.321 o
-1 12 17 2.938 2.286 0.388 222.543 o
-1 12 18 12.284 10.882 0.656 59.666 o
-1 12 19 3.638 3.087 0.428 178.369 o
-1 13 1 296.526 297.038 1.838 2.443 o
-1 13 2 263.627 262.168 1.725 2.825 o
-1 13 3 78.821 78.707 0.988 10.795 o
-1 13 4 5.726 5.340 0.393 137.508 o
-1 13 5 59.879 58.926 1.186 12.903 o
-1 13 6 42.564 39.832 0.881 19.691 o
-1 13 7 18.990 18.127 0.829 37.420 o
-1 13 8 0.024 -0.283 0.695 160.473 o
-1 13 9 0.931 0.800 0.665 153.523 o
-1 13 10 46.503 43.749 1.215 15.670 o
-1 13 11 31.435 29.207 0.921 24.603 o
-1 13 12 17.922 17.162 1.278 26.395 o
-1 13 13 47.807 45.692 0.919 17.467 o
-1 13 14 1.671 0.998 0.303 393.777 o
-1 13 15 10.592 8.241 0.439 84.903 o
-1 13 16 0.021 0.132 0.505 300.412 o
-1 13 17 23.628 23.945 0.766 32.921 o
-1 13 18 8.269 7.173 0.503 93.237 o
-1 14 1 97.413 95.543 1.140 8.558 o
-1 14 2 408.888 407.185 2.728 1.551 o
-1 14 3 0.001 -0.510 0.497 314.397 o
-1 14 4 237.981 237.433 2.309 2.874 o
-1 14 5 42.044 39.972 0.739 21.043 o
-1 14 6 158.602 158.050 1.489 4.948 o
-1 14 7 0.043 -0.398 0.744 140.159 o
-1 14 8 26.026 23.384 0.831 30.215 o
-1 14 9 187.098 185.801 1.932 3.879 o
-1 14 10 4.342 -2.601 2.854 9.307 o
-1 14 11 30.504 29.008 1.651 15.602 o
-1 14 12 60.180 59.337 1.092 13.319 o
-1 14 13 22.346 19.871 0.616 39.172 o
-1 14 14 34.265 31.504 0.795 24.680 o
-1 14 15 12.305 11.976 0.917 44.639 o
-1 14 16 0.168 0.779 0.483 298.315 o
-1 14 17 9.759 8.820 0.619 72.059 o
-1 15 1 186.710 183.146 1.855 3.960 o
-1 15 2 62.619 59.457 1.267 12.170 o
-1 15 3 0.913 0.182 0.449 310.581 o
-1 15 4 63.443 60.369 1.360 11.601 o
-1 15 5 118.673 118.756 1.745 6.078 o
-1 15 6 104.579 105.824 2.220 5.787 o
-1 15 7 9.221 9.086 0.699 66.818 o
-1 15 8 10.781 9.435 0.847 52.595 o
-1 15 9 144.912 144.891 1.796 5.042 o
-1 15 10 1.491 1.462 0.300 392.637 o
-1 15 11 10.270 9.883 0.462 80.915 o
-1 15 12 45.208 42.823 0.936 18.216 o
-1 15 13 16.248 15.309 0.658 48.139 o
-1 15 14 7.393 6.798 0.501 99.710 o
-1 15 15 54.252 57.377 1.311 12.983 o
-1 15 16 11.190 11.048 0.618 64.596 o
-1 16 1 12.735 10.757 0.910 45.213 o
-1 16 2 81.112 77.403 2.069 7.336 o
-1 16 3 5.709 4.787 0.671 91.853 o
-1 16 4 136.801 133.450 1.857 5.265 o
-1 16 5 7.316 6.235 0.814 66.280 o
-1 16 6 40.301 37.933 1.730 12.972 o
-1 16 7 1.042 0.317 0.985 75.614 o
-1 16 8 103.598 100.711 1.343 7.694 o
-1 16 9 20.768 21.381 0.512 42.575 o
-1 16 10 12.310 12.379 0.579 62.402 o
-1 16 11 76.961 75.483 1.353 9.890 o
-1 16 12 59.850 60.005 1.119 13.182 o
-1 16 13 24.390 26.916 0.899 28.820 o
-1 16 14 38.011 39.228 1.179 18.057 o
-1 16 15 3.869 3.207 0.544 138.102 o
-1 17 1 88.807 84.095 1.096 9.536 o
-1 17 2 3.532 1.698 1.049 59.243 o
-1 17 3 48.597 46.092 1.090 16.040 o
-1 17 4 5.187 5.730 0.576 107.107 o
-1 17 5 12.002 10.903 0.855 48.889 o
-1 17 6 29.987 28.081 0.569 30.714 o
-1 17 7 0.542 0.270 0.220 954.420 o
-1 17 8 80.717 79.084 1.087 10.329 o
-1 17 9 21.472 18.986 0.633 40.086 o
-1 17 10 1.266 1.121 0.281 463.820 o
-1 17 11 0.075 1.213 0.830 107.820 o
-1 17 12 17.772 15.882 0.746 42.497 o
-1 17 13 2.692 2.696 0.453 193.296 o
-1 18 1 5.133 4.609 0.343 161.526 o
-1 18 2 10.933 9.946 0.424 80.820 o
-1 18 3 0.173 -0.311 0.254 1063.020 o
-1 18 4 4.358 3.794 0.422 160.849 o
-1 18 5 79.739 77.377 1.087 10.474 o
-1 18 6 104.272 102.282 1.292 7.730 o
-1 18 7 2.375 2.280 0.334 274.599 o
-1 18 8 2.032 2.079 0.273 347.173 o
-1 18 9 20.659 19.541 0.677 39.468 o
-1 18 10 7.099 7.135 0.483 102.816 o
-1 18 11 22.033 23.591 0.899 31.195 o
-1 19 1 1.316 1.492 0.272 445.715 o
-1 19 2 100.916 100.766 1.258 7.994 o
-1 19 3 66.607 65.196 0.978 12.706 o
-1 19 4 5.102 4.886 0.467 132.411 o
-1 19 5 8.578 7.513 0.542 86.477 o
-1 19 6 25.838 25.329 0.649 33.160 o
-1 19 7 57.067 58.401 1.136 13.545 o
-1 19 8 77.150 79.999 1.244 10.076 o
-1 19 9 0.713 1.639 0.431 298.771 o
-1 20 1 26.976 21.938 0.820 30.297 o
-1 20 2 6.798 5.241 0.437 119.318 o
-1 20 3 13.604 12.588 0.516 62.307 o
-1 20 4 23.291 23.298 1.315 22.414 o
-1 20 5 28.013 28.009 0.960 25.704 o
-1 20 6 2.812 2.379 0.486 180.519 o
0 0 2 117.093 130.226 0.917 7.171 o
0 0 4 1.777 1.632 0.155 516.767 o
0 0 6 631.567 637.247 3.945 0.838 o
0 0 8 231.846 240.426 1.922 3.101 o
0 0 10 879.281 898.990 5.613 0.496 o
0 0 12 97.472 100.634 1.486 7.664 o
0 0 14 122.495 125.289 1.695 5.957 o
0 0 16 109.522 109.446 2.004 6.014 o
0 0 18 27.604 26.487 1.064 24.487 o
0 0 20 73.050 75.747 1.933 8.139 o
0 0 22 0.002 -0.670 0.608 210.403 o
0 1 1 1969.620 1829.170 19.036 0.099 o
0 1 2 0.706 1.066 0.091 1134.580 o
0 1 3 6894.940 6939.390 53.427 0.011 o
0 1 4 11954.400 11835.900 82.061 0.004 o
0 1 5 121.997 127.731 0.827 7.127 o
0 1 6 472.949 468.905 2.330 1.363 o
0 1 7 0.310 0.653 0.160 1378.800 o
0 1 8 131.338 132.832 0.909 6.596 o
0 1 9 73.901 74.528 0.692 12.322 o
0 1 10 121.940 124.234 1.012 6.980 o
0 1 11 447.598 467.425 2.494 1.406 o
0 1 12 67.409 68.005 0.869 12.872 o
0 1 13 401.304 404.312 2.389 1.634 o
0 1 14 117.859 118.160 1.168 7.039 o
0 1 15 33.220 28.770 0.699 26.989 o
0 1 16 3.385 3.005 0.756 96.038 o
0 1 17 4.635 4.337 0.716 91.985 o
0 1 18 0.539 0.101 0.474 307.282 o
0 1 19 28.998 27.816 0.677 29.806 o
0 1 20 25.104 23.696 0.592 35.433 o
0 1 21 9.723 9.581 0.745 61.332 o
0 1 22 6.554 3.335 0.677 90.389 o
0 2 0 82.606 90.450 0.762 10.566 o
0 2 1 21.475 20.682 0.212 47.794 o
0 2 2 24633.200 23157.700 162.221 0.001 o
0 2 3 253.384 260.204 1.324 3.054 o
0 2 4 859.223 870.046 3.639 0.581 o
0 2 5 66.024 64.841 0.549 14.340 o
0 2 6 45.709 47.864 0.520 20.334 o
0 2 7 1943.370 1968.200 7.889 0.156 o
0 2 8 665.298 678.788 3.095 0.835 o
0 2 9 17.364 15.579 0.371 56.225 o
0 2 10 976.291 995.733 4.337 0.471 o
0 2 11 60.390 60.547 0.801 14.581 o
0 2 12 1.895 1.055 0.317 355.797 o
0 2 13 50.125 49.668 0.665 18.165 o
0 2 14 0.033 -0.914 0.420 436.948 o
0 2 15 31.192 28.743 0.683 28.243 o
0 2 16 62.839 59.794 1.343 11.765 o
0 2 17 33.631 32.188 0.998 22.224 o
0 2 18 209.372 211.769 1.992 3.423 o
0 2 19 7.782 7.593 0.629 80.766 o
0 2 20 0.727 0.555 0.265 653.712 o
0 2 21 13.767 13.609 0.733 50.106 o
0 2 22 2.525 1.805 0.425 223.943 o
0 3 1 115.513 115.324 0.772 7.738 o
0 3 2 3988.540 3766.150 15.429 0.045 o
0 3 3 239.764 250.915 1.302 3.234 o
0 3 4 1464.430 1471.360 6.078 0.250 o
0 3 5 1683.020 1706.280 6.810 0.199 o
0 3 6 3476.440 3429.650 13.521 0.057 o
0 3 7 936.930 958.726 4.125 0.502 o
0 3 8 2.409 2.609 0.183 362.573 o
0 3 9 215.891 227.459 1.428 3.566 o
0 3 10 33.789 34.081 0.540 27.263 o
0 3 11 136.538 137.376 1.179 6.066 o
0 3 12 113.647 124.703 1.047 7.253 o
0 3 13 57.014 53.954 0.769 15.809 o
0 3 14 185.928 183.822 1.408 4.284 o
0 3 15 62.239 58.599 1.229 12.442 o
0 3 16 21.142 19.934 0.794 35.735 o
0 3 17 36.127 33.002 0.757 24.096 o
0 3 18 1.720 1.276 0.784 106.729 o
0 3 19 18.987 17.581 0.596 44.881 o
0 3 20 0.573 0.176 0.267 751.582 o
0 3 21 18.457 17.966 0.691 42.322 o
0 3 22 7.576 6.477 0.486 101.549 o
0 4 0 18.412 19.468 0.380 50.490 o
0 4 1 121.090 123.798 0.782 7.293 o
0 4 2 2614.080 2526.610 10.059 0.096 o
0 4 3 912.737 934.360 3.903 0.526 o
0 4 4 1215.300 1247.630 5.108 0.335 o
0 4 5 1335.530 1341.860 5.534 0.292 o
0 4 6 13.788 13.106 0.347 69.172 o
0 4 7 821.726 838.885 3.793 0.609 o
0 4 8 871.943 900.731 3.844 0.559 o
0 4 9 267.928 269.264 1.577 2.813 o
0 4 10 131.198 136.412 1.063 6.376 o
0 4 11 0.415 0.661 0.233 858.259 o
0 4 12 103.112 103.846 0.997 8.308 o
0 4 13 68.307 67.597 1.094 11.923 o
0 4 14 13.782 12.360 0.582 58.754 o
0 4 15 112.865 110.690 1.184 7.367 o
0 4 16 13.023 12.089 0.588 60.494 o
0 4 17 7.614 6.003 1.338 33.683 o
0 4 18 52.067 49.195 0.924 16.252 o
0 4 19 34.222 32.754 0.741 25.105 o
0 4 20 9.866 8.013 0.612 73.645 o
0 4 21 0.149 -0.758 0.320 707.673 o
0 4 22 5.920 5.576 0.524 110.922 o
0 5 1 1.168 1.293 0.116 763.989 o
0 5 2 170.163 168.080 1.075 4.940 o
0 5 3 8.073 8.946 0.249 114.779 o
0 5 4 4871.130 4758.050 17.855 0.031 o
0 5 5 1263.690 1317.140 5.453 0.311 o
0 5 6 1951.570 2017.080 8.064 0.152 o
0 5 7 93.399 92.799 0.794 9.598 o
0 5 8 0.692 0.154 0.183 1093.900 o
0 5 9 1129.990 1148.680 4.780 0.378 o
0 5 10 190.927 192.563 1.331 4.186 o
0 5 11 99.794 98.579 0.910 8.794 o
0 5 12 16.210 14.516 0.480 55.915 o
0 5 13 82.873 78.943 0.847 10.827 o
0 5 14 42.139 37.477 0.731 21.468 o
0 5 15 81.018 78.771 1.323 9.595 o
0 5 16 66.095 64.677 1.689 9.756 o
0 5 17 3.846 2.942 1.081 54.492 o
0 5 18 0.057 0.059 0.328 697.355 o
0 5 19 24.179 22.348 0.594 36.768 o
0 5 20 15.968 14.344 0.588 52.228 o
0 5 21 14.047 12.257 0.760 49.451 o
0 5 22 0.158 0.537 0.515 272.350 o
0 6 0 2.324 2.622 0.260 317.399 o
0 6 1 1066.810 1083.740 4.458 0.416 o
0 6 2 500.768 500.022 2.540 1.247 o
0 6 3 83.862 78.476 0.740 11.021 o
0 6 4 610.228 629.199 3.065 0.928 o
0 6 5 193.521 197.551 1.273 4.142 o
0 6 6 211.017 253.407 1.479 3.451 o
0 6 7 538.478 555.810 2.663 1.115 o
0 6 8 152.619 162.588 1.181 5.307 o
0 6 9 545.489 561.021 2.679 1.098 o
0 6 10 152.655 153.933 1.217 5.377 o
0 6 11 139.894 136.049 1.081 6.091 o
0 6 12 22.517 22.033 0.444 41.665 o
0 6 13 0.658 0.933 0.415 342.844 o
0 6 14 25.863 23.621 0.617 34.379 o
0 6 15 70.661 71.784 1.370 10.439 o
0 6 16 94.205 91.651 1.786 7.284 o
0 6 17 98.629 98.220 1.791 6.979 o
0 6 18 0.348 -0.287 0.271 861.789 o
0 6 19 32.230 30.037 0.883 24.651 o
0 6 20 23.154 20.814 0.697 36.066 o
0 6 21 0.017 1.125 0.449 338.907 o
0 7 1 0.307 0.268 0.155 1710.850 o
0 7 2 170.542 175.191 1.184 4.786 o
0 7 3 0.321 0.336 0.185 1336.500 o
0 7 4 361.737 371.328 2.038 1.893 o
0 7 5 399.542 394.564 2.128 1.698 o
0 7 6 70.974 75.370 0.782 12.340 o
0 7 7 668.327 701.717 3.365 0.805 o
0 7 8 604.854 622.808 3.057 0.939 o
0 7 9 26.906 25.948 0.525 34.264 o
0 7 10 16.674 15.786 0.383 57.098 o
0 7 11 312.150 317.175 1.869 2.286 o
0 7 12 441.086 438.690 2.381 1.473 o
0 7 13 3.631 3.842 0.563 132.243 o
0 7 14 239.490 241.982 1.898 3.037 o
0 7 15 21.504 19.351 0.773 36.224 o
0 7 16 77.323 75.194 1.857 8.193 o
0 7 17 16.579 15.220 1.002 35.358 o
0 7 18 39.078 38.514 0.733 22.270 o
0 7 19 1.144 0.232 0.283 549.146 o
0 7 20 14.294 12.348 0.628 55.405 o
0 7 21 4.150 2.693 0.339 202.736 o
0 8 0 222.929 229.690 1.992 3.197 o
0 8 1 1359.400 1374.250 5.675 0.282 o
0 8 2 129.677 123.375 0.968 6.760 o
0 8 3 162.521 166.267 1.198 5.031 o
0 8 4 10.687 9.406 0.300 91.854 o
0 8 5 214.399 220.264 1.508 3.587 o
0 8 6 0.404 -0.765 0.252 934.412 o
0 8 7 42.798 40.867 0.627 21.566 o
0 8 8 143.518 149.502 1.260 5.618 o
0 8 9 411.856 412.385 2.273 1.608 o
0 8 10 17.046 15.843 0.345 57.413 o
0 8 11 643.956 655.274 3.165 0.867 o
0 8 12 151.202 154.069 1.314 5.320 o
0 8 13 8.755 7.554 0.519 87.987 o
0 8 14 3.206 2.237 0.845 84.118 o
0 8 15 11.889 9.631 0.900 47.682 o
0 8 16 4.429 5.947 0.485 130.160 o
0 8 17 92.506 92.276 1.407 8.287 o
0 8 18 2.030 2.077 0.392 256.296 o
0 8 19 7.833 6.972 0.438 104.169 o
0 8 20 2.330 0.478 0.419 258.838 o
0 8 21 0.395 0.000 0.547 244.136 o
0 9 1 251.509 253.817 1.627 2.993 o
0 9 2 1541.160 1559.380 6.426 0.229 o
0 9 3 351.401 347.568 2.008 1.991 o
0 9 4 34.174 32.514 0.592 26.899 o
0 9 5 53.331 53.019 0.737 16.740 o
0 9 6 108.647 112.813 1.077 7.680 o
0 9 7 32.613 28.617 0.554 29.180 o
0 9 8 42.537 41.722 0.609 21.643 o
0 9 9 51.371 48.719 0.811 17.138 o
0 9 10 5.288 3.806 0.419 147.630 o
0 9 11 31.639 30.418 0.715 27.143 o
0 9 12 167.914 166.609 1.663 4.533 o
0 9 13 10.256 8.930 0.689 64.894 o
0 9 14 152.922 149.847 2.054 4.552 o
0 9 15 4.141 -2.923 3.769 5.400 o
0 9 16 0.266 -0.339 0.947 85.524 o
0 9 17 22.026 20.496 0.652 38.306 o
0 9 18 7.850 8.033 0.718 70.866 o
0 9 19 8.794 7.753 0.642 75.199 o
0 9 20 15.877 17.082 0.717 45.165 o
0 10 0 509.262 507.775 3.732 1.094 o
0 10 1 499.272 501.930 2.687 1.233 o
0 10 2 250.987 251.904 1.695 2.980 o
0 10 3 353.653 352.170 2.087 1.955 o
0 10 4 0.146 -0.702 0.288 865.140 o
0 10 5 215.631 208.912 1.607 3.588 o
0 10 6 126.162 123.246 1.108 6.718 o
0 10 7 442.582 432.132 2.463 1.467 o
0 10 8 34.733 32.965 0.562 26.838 o
0 10 9 234.995 232.944 1.524 3.286 o
0 10 10 166.749 160.198 1.330 4.900 o
0 10 11 110.236 105.548 1.512 6.988 o
0 10 12 3.637 3.297 0.937 68.433 o
0 10 13 136.967 130.765 2.402 4.570 o
0 10 14 0.348 -0.240 0.988 78.411 o
0 10 15 9.298 7.980 1.845 19.171 o
0 10 16 0.092 0.315 0.383 489.787 o
0 10 17 21.068 21.700 0.826 34.263 o
0 10 18 0.474 2.063 0.412 319.553 o
0 10 19 30.702 30.082 1.344 18.960 o
0 11 1 884.797 901.372 4.215 0.540 o
0 11 2 313.090 320.597 1.935 2.256 o
0 11 3 52.446 51.688 0.804 16.673 o
0 11 4 577.625 576.745 3.011 1.010 o
0 11 5 106.521 103.652 0.993 8.143 o
0 11 6 61.705 60.675 0.912 13.888 o
0 11 7 198.364 196.246 1.414 4.000 o
0 11 8 11.383 10.586 0.497 72.857 o
0 11 9 37.279 33.153 0.843 22.679 o
0 11 10 150.189 145.363 1.643 5.101 o
0 11 11 0.084 0.915 0.653 171.887 o
0 11 12 27.596 25.057 1.104 24.107 o
0 11 13 52.046 49.402 1.601 11.970 o
0 11 14 10.727 9.214 1.643 22.521 o
0 11 15 36.411 34.800 1.170 19.039 o
0 11 16 65.917 65.664 1.242 11.640 o
0 11 17 12.084 10.575 0.511 69.648 o
0 11 18 0.327 1.071 0.349 474.902 o
0 11 19 64.863 72.952 2.065 8.148 o
0 12 0 34.335 33.755 1.343 17.743 o
0 12 1 453.723 454.369 2.524 1.403 o
0 12 2 189.928 183.906 1.331 4.269 o
0 12 3 289.768 286.347 1.867 2.509 o
0 12 4 51.699 49.705 0.690 17.671 o
0 12 5 31.686 28.899 0.578 29.329 o
0 12 6 15.092 15.838 0.360 61.381 o
0 12 7 127.147 127.557 1.160 6.543 o
0 12 8 168.069 166.166 1.727 4.478 o
0 12 9 178.593 180.989 1.900 4.053 o
0 12 10 32.020 29.186 0.806 25.993 o
0 12 11 15.460 12.680 1.454 24.372 o
0 12 12 57.566 54.988 1.208 13.303 o
0 12 13 3.645 2.945 0.920 70.978 o
0 12 14 6.193 5.082 1.114 46.654 o
0 12 15 22.763 22.264 0.909 30.923 o
0 12 16 39.757 40.370 1.242 16.976 o
0 12 17 0.110 -0.128 0.324 704.988 o
0 12 18 19.050 17.136 0.754 40.123 o
0 13 1 61.835 59.108 0.995 13.591 o
0 13 2 171.885 171.690 1.313 4.700 o
0 13 3 239.124 241.997 1.653 3.147 o
0 13 4 88.261 89.505 1.158 9.237 o
0 13 5 203.639 207.906 1.575 3.758 o
0 13 6 190.127 186.646 1.560 4.096 o
0 13 7 53.254 52.401 1.285 13.566 o
0 13 8 113.828 112.366 1.204 7.259 o
0 13 9 0.095 -0.430 0.861 104.194 o
0 13 10 5.845 4.674 0.756 80.049 o
0 13 11 2.660 2.192 0.779 98.384 o
0 13 12 13.078 11.306 1.148 34.704 o
0 13 13 68.953 68.441 1.535 10.047 o
0 13 14 4.705 4.000 0.394 161.009 o
0 13 15 8.698 7.878 0.675 72.320 o
0 13 16 3.703 2.731 0.507 154.186 o
0 13 17 0.019 -0.477 0.500 309.557 o
0 14 0 40.319 38.501 1.166 17.759 o
0 14 1 98.810 94.422 1.316 8.129 o
0 14 2 26.930 26.597 0.631 32.260 o
0 14 3 22.678 21.817 0.783 34.038 o
0 14 4 35.435 33.649 0.672 25.194 o
0 14 5 13.821 13.842 0.605 55.960 o
0 14 6 256.179 260.240 2.178 2.713 o
0 14 7 6.593 6.695 0.646 86.015 o
0 14 8 39.445 38.208 0.792 21.642 o
0 14 9 21.377 18.512 1.110 28.235 o
0 14 10 60.298 57.594 1.595 10.879 o
0 14 11 37.884 39.027 0.889 21.045 o
0 14 12 11.531 9.624 0.654 63.114 o
0 14 13 0.005 -0.317 0.530 276.321 o
0 14 14 0.035 0.177 0.570 235.142 o
0 14 15 19.569 19.950 0.815 36.486 o
0 14 16 31.762 31.753 1.299 19.054 o
0 15 1 424.824 430.596 3.202 1.402 o
0 15 2 2.414 1.238 0.720 116.680 o
0 15 3 147.320 146.462 1.485 5.324 o
0 15 4 73.390 69.953 1.267 10.683 o
0 15 5 108.823 108.769 1.702 6.619 o
0 15 6 13.228 12.826 0.816 47.575 o
0 15 7 43.924 44.601 0.864 18.885 o
0 15 8 23.579 22.242 1.096 26.534 o
0 15 9 45.681 42.619 1.214 15.914 o
0 15 10 0.000 -0.154 0.232 1450.790 o
0 15 11 88.274 90.106 1.392 8.608 o
0 15 12 0.031 2.305 0.544 219.769 o
0 15 13 33.526 30.638 1.109 21.086 o
0 15 14 2.208 0.793 0.392 277.208 o
0 15 15 15.557 17.312 1.096 32.412 o
0 16 0 109.451 109.244 3.607 3.549 o
0 16 1 4.044 4.200 1.193 45.127 o
0 16 2 73.301 71.784 1.812 8.636 o
0 16 3 3.629 3.549 1.674 25.375 o
0 16 4 153.550 153.800 2.290 4.255 o
0 16 5 4.686 5.072 1.252 40.525 o
0 16 6 10.005 8.603 0.620 71.515 o
0 16 7 80.883 77.150 1.316 9.680 o
0 16 8 96.520 102.100 1.539 7.555 o
0 16 9 11.659 11.825 0.404 75.591 o
0 16 10 16.043 15.529 0.497 54.608 o
0 16 11 42.323 40.252 0.893 19.593 o
0 16 12 34.073 32.976 0.811 24.267 o
0 16 13 12.679 14.827 0.656 54.702 o
0 16 14 33.541 33.454 1.274 18.720 o
0 17 1 5.158 4.640 0.600 107.216 o
0 17 2 5.828 5.170 1.031 52.731 o
0 17 3 339.742 344.410 3.497 1.685 o
0 17 4 3.922 5.066 0.504 136.696 o
0 17 5 58.057 55.811 0.918 14.737 o
0 17 6 0.606 0.076 0.224 953.157 o
0 17 7 1.843 2.173 0.249 379.922 o
0 17 8 17.006 17.139 0.711 43.889 o
0 17 9 4.130 3.418 0.283 212.923 o
0 17 10 11.740 10.032 0.526 70.636 o
0 17 11 26.012 24.862 0.752 31.288 o
0 17 12 8.864 8.402 0.633 74.663 o
0 17 13 3.455 2.003 0.412 200.700 o
0 18 0 181.275 182.716 2.810 3.280 o
0 18 1 29.040 28.302 0.621 30.490 o
0 18 2 13.992 12.123 0.470 64.256 o
0 18 3 16.591 16.273 0.449 54.570 o
0 18 4 1.182 0.346 0.267 567.519 o
0 18 5 1.230 0.879 0.315 430.368 o
0 18 6 23.025 24.514 0.741 33.704 o
0 18 7 147.289 157.353 1.825 4.838 o
0 18 8 75.675 80.271 1.136 10.530 o
0 18 9 2.480 2.135 0.501 183.518 o
0 18 10 24.433 24.247 0.677 34.072 o
0 18 11 16.907 14.332 0.636 48.733 o
0 19 1 0.025 0.174 0.387 501.363 o
0 19 2 4.016 4.055 0.443 158.309 o
0 19 3 8.287 8.319 0.502 90.132 o
0 19 4 64.353 68.111 0.996 12.724 o
0 19 5 78.260 82.428 1.189 10.080 o
0 19 6 3.184 4.457 0.370 193.888 o
0 19 7 24.927 25.991 0.704 32.539 o
0 19 8 31.440 31.444 0.744 26.601 o
0 19 9 27.415 25.061 0.971 26.448 o
0 20 0 0.063 -0.691 0.837 110.480 o
0 20 1 1.479 0.690 0.339 381.624 o
0 20 2 5.225 3.835 0.385 156.379 o
0 20 3 55.791 56.297 1.221 13.371 o
0 20 4 60.217 62.115 1.102 13.091 o
0 20 5 12.722 14.011 0.589 58.952 o
0 20 6 20.511 20.702 0.760 36.824 o
1 0 2 48585.900 43809.200 630.991 0.000 o
1 0 4 1496.980 1492.900 8.351 0.221 o
1 0 6 600.289 607.737 3.889 0.892 o
1 0 8 183.038 187.849 1.663 4.120 o
1 0 10 6.246 6.060 0.403 126.086 o
1 0 12 700.116 710.069 4.930 0.683 o
1 0 14 594.639 624.215 5.006 0.798 o
1 0 16 4.772 4.501 1.064 52.742 o
1 0 18 8.753 8.467 1.719 21.665 o
1 0 20 0.010 -0.447 0.580 230.617 o
1 0 22 26.326 28.522 3.798 4.728 o
1 1 0 571.682 560.160 2.353 1.081 o
1 1 1 1546.560 1541.150 6.279 0.231 o
1 1 2 1037.550 1033.870 4.489 0.435 o
1 1 3 132.666 134.186 0.803 6.627 o
1 1 4 524.423 530.584 2.309 1.193 o
1 1 5 891.772 905.810 3.975 0.542 o
1 1 6 2350.220 2358.730 9.268 0.113 o
1 1 7 0.126 0.152 0.191 1683.740 o
1 1 8 119.119 120.093 0.890 7.329 o
1 1 9 255.530 257.109 1.531 2.980 o
1 1 10 204.617 201.251 1.310 3.934 o
1 1 11 483.648 488.136 2.547 1.294 o
1 1 12 81.257 77.129 0.802 11.166 o
1 1 13 101.931 99.754 1.162 8.163 o
1 1 14 8.446 7.107 0.622 79.745 o
1 1 15 16.566 14.932 0.582 50.898 o
1 1 16 15.508 13.295 0.583 54.221 o
1 1 17 49.495 47.977 1.255 14.575 o
1 1 18 29.055 26.002 1.304 20.434 o
1 1 19 23.052 20.703 0.929 30.793 o
1 1 20 37.503 37.270 1.522 15.085 o
1 1 21 5.190 4.659 0.868 69.385 o
1 1 22 2.250 1.277 0.587 160.408 o
1 2 0 5431.550 5477.020 38.209 0.019 o
1 2 1 15.224 15.226 0.246 65.384 o
1 2 2 558.099 573.055 2.526 1.080 o
1 2 3 4186.580 3955.910 16.484 0.041 o
1 2 4 4399.490 4178.000 15.783 0.039 o
1 2 5 66.069 68.191 0.640 13.822 o
1 2 6 563.643 565.514 2.765 1.059 o
1 2 7 289.176 285.213 1.607 2.593 o
1 2 8 3.154 2.802 0.185 303.343 o
1 2 9 16.562 16.079 0.355 57.873 o
1 2 10 26.570 24.980 0.477 35.669 o
1 2 11 24.647 22.582 0.463 38.756 o
1 2 12 287.284 296.542 1.758 2.525 o
1 2 13 23.827 22.137 0.509 38.909 o
1 2 14 318.911 321.421 2.055 2.193 o
1 2 15 4.123 3.490 0.585 123.678 o
1 2 16 222.509 224.119 2.521 2.937 o
1 2 17 16.718 15.161 1.148 30.873 o
1 2 18 0.265 0.243 0.720 144.627 o
1 2 19 3.679 2.792 0.516 151.306 o
1 2 20 60.414 58.752 1.368 11.936 o
1 2 21 0.618 -0.132 0.467 313.368 o
1 2 22 37.412 37.027 1.741 13.274 o
1 3 0 48.740 49.849 0.381 19.866 o
1 3 1 588.268 596.905 2.510 1.017 o
1 3 2 4505.980 4250.350 17.428 0.036 o
1 3 3 187.151 196.175 1.093 4.352 o
1 3 4 559.749 567.064 2.593 1.077 o
1 3 5 32.561 30.546 0.430 30.021 o
1 3 6 39.709 40.867 0.515 23.458 o
1 3 7 2476.730 2529.840 9.689 0.103 o
1 3 8 391.621 403.701 2.038 1.723 o
1 3 9 664.324 673.892 3.003 0.843 o
1 3 10 243.203 242.429 1.540 3.153 o
1 3 11 183.982 183.081 1.332 4.372 o
1 3 12 91.355 86.909 0.827 9.887 o
1 3 13 0.350 -0.636 0.365 518.906 o
1 3 14 3.525 2.786 0.432 182.144 o
1 3 15 0.008 -0.076 0.543 263.589 o
1 3 16 35.380 32.204 0.753 24.591 o
1 3 17 51.312 46.993 1.072 15.615 o
1 3 18 72.319 73.029 1.562 9.553 o
1 3 19 56.750 56.301 1.088 13.982 o
1 3 20 36.847 36.666 1.249 17.884 o
1 3 21 2.663 2.941 0.633 129.212 o
1 3 22 4.775 2.964 0.591 118.856 o
1 4 0 0.029 0.233 0.079 5815.330 o
1 4 1 693.651 702.065 3.089 0.794 o
1 4 2 1.819 2.379 0.116 485.393 o
1 4 3 204.786 207.503 1.128 3.977 o
1 4 4 2492.410 2470.940 9.762 0.103 o
1 4 5 29.512 26.944 0.419 33.377 o
1 4 6 3130.910 3186.820 12.141 0.068 o
1 4 7 378.689 377.001 1.951 1.832 o
1 4 8 0.783 1.000 0.206 740.770 o
1 4 9 16.248 15.806 0.428 56.431 o
1 4 10 502.765 520.306 2.651 1.212 o
1 4 11 10.051 9.361 0.321 94.037 o
1 4 12 169.456 169.822 1.362 4.727 o
1 4 13 13.694 13.528 0.472 63.117 o
1 4 14 11.322 9.754 0.458 77.250 o
1 4 15 10.157 8.971 0.602 71.852 o
1 4 16 12.560 10.714 0.815 50.273 o
1 4 17 3.480 3.564 0.662 111.974 o
1 4 18 3.307 2.446 0.299 250.638 o
1 4 19 0.396 0.257 0.296 689.244 o
1 4 20 11.285 9.934 0.671 62.202 o
1 4 21 11.033 10.640 1.011 42.559 o
1 5 0 102.890 102.326 0.774 8.730 o
1 5 1 287.232 285.121 1.539 2.625 o
1 5 2 960.847 969.008 3.995 0.492 o
1 5 3 5.989 5.336 0.198 168.053 o
1 5 4 49.329 46.503 0.495 19.656 o
1 5 5 389.690 397.867 1.991 1.747 o
1 5 6 554.720 570.147 2.632 1.080 o
1 5 7 830.417 860.509 3.723 0.599 o
1 5 8 2910.530 2973.160 11.085 0.078 o
1 5 9 1684.630 1726.370 7.000 0.196 o
1 5 10 12.294 11.639 0.343 77.016 o
1 5 11 260.035 259.533 1.697 2.873 o
1 5 12 13.039 12.710 0.444 67.410 o
1 5 13 0.568 -0.287 0.410 396.800 o
1 5 14 3.648 3.413 0.610 122.741 o
1 5 15 154.448 153.260 1.691 4.880 o
1 5 16 30.651 30.900 1.000 23.462 o
1 5 17 11.992 10.047 1.785 19.328 o
1 5 18 127.506 129.192 1.797 5.619 o
1 5 19 0.018 -0.343 0.303 839.103 o
1 5 20 6.959 6.136 0.492 106.075 o
1 5 21 22.144 20.965 1.121 27.015 o
1 6 0 131.421 128.174 0.949 6.633 o
1 6 1 341.352 342.172 1.882 2.074 o
1 6 2 146.514 150.283 0.996 5.777 o
1 6 3 219.910 222.040 1.314 3.602 o
1 6 4 0.012 0.368 0.179 1873.470 o
1 6 5 1400.260 1424.580 5.741 0.269 o
1 6 6 606.037 632.063 2.966 0.938 o
1 6 7 15.709 13.913 0.343 62.814 o
1 6 8 391.970 399.669 2.096 1.720 o
1 6 9 103.632 102.959 0.923 8.431 o
1 6 10 16.906 14.852 0.403 56.917 o
1 6 11 271.608 277.808 1.714 2.709 o
1 6 12 28.801 27.357 0.499 32.708 o
1 6 13 144.158 145.024 1.289 5.629 o
1 6 14 78.572 76.526 1.136 10.448 o
1 6 15 90.353 87.847 1.988 7.005 o
1 6 16 16.737 17.121 1.283 26.825 o
1 6 17 0.385 0.667 4.043 4.749 o
1 6 18 16.872 15.504 0.564 50.601 o
1 6 19 22.880 21.143 0.762 34.627 o
1 6 20 1.324 0.252 0.432 302.793 o
1 6 21 27.502 27.691 1.043 24.627 o
1 7 0 1450.850 1478.460 6.259 0.250 o
1 7 1 151.439 154.656 1.078 5.520 o
1 7 2 882.806 917.045 3.951 0.545 o
1 7 3 26.452 23.227 0.427 37.316 o
1 7 4 7.942 7.557 0.271 120.006 o
1 7 5 79.075 76.262 0.728 11.602 o
1 7 6 804.427 819.911 3.780 0.627 o
1 7 7 1551.940 1578.520 6.460 0.226 o
1 7 8 57.834 59.145 0.686 15.603 o
1 7 9 471.516 486.703 2.576 1.318 o
1 7 10 995.146 1016.630 4.606 0.452 o
1 7 11 18.452 17.716 0.456 49.804 o
1 7 12 118.732 117.957 1.274 6.850 o
1 7 13 2.498 3.416 0.517 164.628 o
1 7 14 71.037 70.017 1.934 8.378 o
1 7 15 2.095 0.869 1.169 52.233 o
1 7 16 164.113 162.350 3.531 2.938 o
1 7 17 20.008 18.331 0.601 42.973 o
1 7 18 68.523 68.585 1.265 11.167 o
1 7 19 3.609 2.304 0.413 193.094 o
1 7 20 6.507 4.907 0.903 62.042 o
1 8 0 37.272 36.635 0.508 25.351 o
1 8 1 451.145 449.015 2.280 1.446 o
1 8 2 171.156 172.502 1.177 4.805 o
1 8 3 2506.460 2548.210 9.896 0.101 o
1 8 4 301.687 302.994 1.755 2.416 o
1 8 5 886.222 906.975 4.252 0.536 o
1 8 6 6.366 6.818 0.340 130.782 o
1 8 7 108.688 105.488 1.037 7.916 o
1 8 8 4.902 3.645 0.357 170.504 o
1 8 9 8.785 6.752 0.319 111.366 o
1 8 10 43.118 40.374 0.870 19.575 o
1 8 11 466.253 474.437 2.654 1.334 o
1 8 12 0.056 0.707 0.684 159.313 o
1 8 13 483.472 483.354 3.524 1.182 o
1 8 14 61.425 59.432 2.240 7.990 o
1 8 15 100.947 96.956 1.868 6.749 o
1 8 16 2.105 2.113 1.058 61.102 o
1 8 17 25.376 24.278 0.721 32.504 o
1 8 18 1.109 -0.302 0.322 493.082 o
1 8 19 0.524 -0.486 0.339 553.715 o
1 8 20 0.188 -0.188 0.361 557.685 o
1 9 0 3709.240 3787.290 14.796 0.049 o
1 9 1 194.608 198.775 1.358 4.068 o
1 9 2 1392.030 1427.250 6.087 0.266 o
1 9 3 324.979 326.742 1.900 2.187 o
1 9 4 68.706 66.486 0.815 13.005 o
1 9 5 236.197 242.935 1.710 3.146 o
1 9 6 5.848 4.291 0.346 152.369 o
1 9 7 0.088 -0.625 0.267 1028.090 o
1 9 8 446.391 456.741 2.732 1.390 o
1 9 9 4.674 3.703 0.538 127.898 o
1 9 10 286.639 286.934 1.792 2.550 o
1 9 11 6.680 5.665 0.572 98.091 o
1 9 12 33.633 30.148 0.725 26.133 o
1 9 13 57.010 54.176 1.449 12.091 o
1 9 14 126.216 126.372 2.423 4.766 o
1 9 15 7.751 8.036 0.479 96.390 o
1 9 16 82.860 78.600 1.392 9.267 o
1 9 17 1.224 1.146 0.299 439.924 o
1 9 18 0.556 -0.022 0.317 609.805 o
1 9 19 1.130 0.306 0.654 158.840 o
1 9 20 1.544 0.632 0.458 258.803 o
1 10 0 18.339 17.276 0.411 51.641 o
1 10 1 2.194 1.857 0.261 352.823 o
1 10 2 192.777 193.234 1.417 4.100 o
1 10 3 1197.450 1215.540 5.375 0.340 o
1 10 4 551.549 559.773 2.960 1.066 o
1 10 5 527.215 528.442 2.852 1.141 o
1 10 6 190.572 187.551 1.340 4.225 o
1 10 7 461.604 461.207 2.635 1.362 o
1 10 8 9.665 8.764 0.546 78.744 o
1 10 9 280.803 278.999 1.912 2.577 o
1 10 10 125.599 125.717 1.735 5.805 o
1 10 11 90.172 85.277 1.490 8.374 o
1 10 12 170.943 171.766 2.293 3.885 o
1 10 13 356.649 350.742 3.220 1.691 o
1 10 14 0.028 -0.439 0.775 129.365 o
1 10 15 42.749 38.816 0.976 18.926 o
1 10 16 6.816 5.485 0.633 89.586 o
1 10 17 65.648 66.342 1.576 10.199 o
1 10 18 4.060 5.797 0.627 106.140 o
1 10 19 55.817 62.590 1.671 10.670 o
1 11 0 1.965 1.278 0.288 370.799 o
1 11 1 30.729 27.565 0.600 29.997 o
1 11 2 156.118 157.131 1.229 5.248 o
1 11 3 441.347 451.586 2.432 1.449 o
1 11 4 499.366 498.830 2.890 1.214 o
1 11 5 246.947 238.958 1.636 3.096 o
1 11 6 116.289 111.708 1.286 7.041 o
1 11 7 464.038 460.824 2.683 1.351 o
1 11 8 79.586 77.231 1.163 10.255 o
1 11 9 223.335 223.989 1.870 3.285 o
1 11 10 76.216 74.315 1.609 9.103 o
1 11 11 5.229 3.863 0.851 72.382 o
1 11 12 0.799 0.144 0.841 103.827 o
1 11 13 2.731 0.334 1.229 47.118 o
1 11 14 17.081 15.729 0.980 35.445 o
1 11 15 15.643 14.821 0.587 52.413 o
1 11 16 7.193 8.415 0.529 92.731 o
1 11 17 60.945 67.395 1.305 11.758 o
1 11 18 45.030 46.855 1.131 16.307 o
1 12 0 150.159 146.498 1.229 5.518 o
1 12 1 485.485 484.581 2.749 1.271 o
1 12 2 15.672 13.138 0.440 60.167 o
1 12 3 50.390 45.854 0.956 16.675 o
1 12 4 2.915 2.393 0.400 215.561 o
1 12 5 315.036 307.899 1.964 2.272 o
1 12 6 295.861 298.887 1.959 2.406 o
1 12 7 8.481 8.078 0.490 90.999 o
1 12 8 15.409 14.299 0.612 52.231 o
1 12 9 27.622 27.664 0.808 28.501 o
1 12 10 39.325 36.075 1.230 17.613 o
1 12 11 126.718 124.631 1.874 5.581 o
1 12 12 40.819 39.170 0.958 19.535 o
1 12 13 15.703 14.632 1.245 28.927 o
1 12 14 25.528 24.385 0.887 29.133 o
1 12 15 43.787 41.431 1.037 17.851 o
1 12 16 0.639 0.456 0.495 271.228 o
1 12 17 1.440 1.052 0.556 191.886 o
1 12 18 4.482 5.704 0.600 108.305 o
1 13 0 87.885 85.448 0.884 10.073 o
1 13 1 369.598 364.539 2.157 1.853 o
1 13 2 9.720 8.609 0.454 86.938 o
1 13 3 162.022 159.784 1.252 5.068 o
1 13 4 11.528 10.397 0.470 74.506 o
1 13 5 143.238 142.300 1.559 5.386 o
1 13 6 0.615 1.192 0.507 246.367 o
1 13 7 144.292 146.836 1.423 5.459 o
1 13 8 57.980 55.814 1.363 12.368 o
1 13 9 156.851 155.477 2.004 4.490 o
1 13 10 7.740 6.846 0.770 68.216 o
1 13 11 29.203 26.026 0.651 30.643 o
1 13 12 2.134 0.830 0.394 278.441 o
1 13 13 11.645 9.095 0.415 80.272 o
1 13 14 0.007 -0.329 0.310 805.561 o
1 13 15 35.698 34.425 0.968 21.567 o
1 13 16 0.033 -0.374 0.499 310.669 o
1 13 17 20.124 17.964 0.757 38.548 o
1 14 0 62.318 58.956 1.398 11.594 o
1 14 1 112.451 110.574 1.462 6.904 o
1 14 2 15.251 13.380 0.448 60.532 o
1 14 3 1.276 1.544 0.594 172.085 o
1 14 4 146.572 146.280 1.740 5.059 o
1 14 5 4.103 3.606 0.855 76.340 o
1 14 6 43.124 42.465 0.916 18.916 o
1 14 7 14.890 14.168 0.557 55.745 o
1 14 8 6.960 6.255 1.210 39.721 o
1 14 9 87.728 85.493 1.623 8.130 o
1 14 10 24.327 23.707 0.963 28.467 o
1 14 11 11.644 10.559 0.760 55.142 o
1 14 12 2.704 2.018 0.284 297.059 o
1 14 13 10.232 9.138 0.429 85.348 o
1 14 14 15.411 14.819 0.720 47.244 o
1 14 15 11.575 10.373 0.651 62.256 o
1 14 16 1.208 -0.064 0.655 159.397 o
1 15 0 21.914 20.553 0.675 37.807 o
1 15 1 340.709 336.008 2.917 1.845 o
1 15 2 2.597 0.570 0.731 115.354 o
1 15 3 64.795 63.675 1.722 9.738 o
1 15 4 93.583 89.241 1.064 9.137 o
1 15 5 48.394 46.115 1.314 14.463 o
1 15 6 28.188 25.391 0.991 25.688 o
1 15 7 4.397 4.172 1.089 51.805 o
1 15 8 45.005 45.699 1.266 15.368 o
1 15 9 22.184 22.340 0.606 38.347 o
1 15 10 7.519 7.293 0.364 114.399 o
1 15 11 76.862 74.171 1.107 10.778 o
1 15 12 39.020 37.772 1.000 19.778 o
1 15 13 5.359 4.854 0.457 131.866 o
1 15 14 5.726 3.546 0.500 126.221 o
1 15 15 36.953 36.073 1.486 15.595 o
1 16 0 0.032 -0.078 0.785 126.019 o
1 16 1 17.403 15.425 0.713 44.409 o
1 16 2 35.656 33.639 1.000 21.330 o
1 16 3 6.260 6.148 0.730 78.558 o
1 16 4 67.556 67.786 1.040 12.209 o
1 16 5 2.136 2.492 0.878 83.157 o
1 16 6 11.106 10.923 0.531 70.876 o
1 16 7 26.111 25.112 0.718 31.765 o
1 16 8 1.992 1.896 0.253 374.886 o
1 16 9 101.583 98.897 1.239 8.047 o
1 16 10 65.873 61.691 0.929 13.206 o
1 16 11 29.672 29.014 0.868 26.190 o
1 16 12 33.094 34.665 1.465 16.594 o
1 16 13 17.699 17.970 0.921 35.834 o
1 16 14 16.108 13.705 1.399 25.163 o
1 17 0 0.692 -0.069 0.687 153.848 o
1 17 1 50.300 48.415 0.869 17.015 o
1 17 2 1.107 0.334 0.747 125.583 o
1 17 3 10.090 9.596 0.752 59.982 o
1 17 4 0.771 0.740 0.227 725.338 o
1 17 5 44.938 43.394 0.729 19.812 o
1 17 6 144.747 145.455 1.682 5.173 o
1 17 7 8.778 8.992 0.428 93.165 o
1 17 8 18.304 18.146 0.570 46.226 o
1 17 9 6.180 5.541 0.343 139.899 o
1 17 10 27.196 27.775 0.623 31.807 o
1 17 11 8.896 7.037 0.383 102.875 o
1 17 12 0.871 -0.251 0.506 260.268 o
1 18 0 10.970 10.139 0.403 81.743 o
1 18 1 6.012 5.127 0.359 141.813 o
1 18 2 113.999 115.141 1.520 6.666 o
1 18 3 0.605 0.210 0.237 855.642 o
1 18 4 4.278 3.764 0.356 181.944 o
1 18 5 17.338 16.358 0.638 46.553 o
1 18 6 29.010 29.218 0.685 29.277 o
1 18 7 14.226 11.642 0.551 60.185 o
1 18 8 4.841 3.800 0.368 167.243 o
1 18 9 54.172 54.967 0.969 15.129 o
1 18 10 22.535 23.330 0.864 31.747 o
1 19 0 37.962 35.752 0.878 21.640 o
1 19 1 0.277 0.041 0.340 596.585 o
1 19 2 40.405 38.325 1.147 17.943 o
1 19 3 24.200 24.360 0.621 35.338 o
1 19 4 34.252 33.457 0.640 26.114 o
1 19 5 30.730 31.076 0.662 28.149 o
1 19 6 2.626 3.935 0.427 191.527 o
1 19 7 18.101 20.018 0.950 33.864 o
1 19 8 0.333 0.457 0.354 510.729 o
1 20 0 29.207 28.165 0.757 28.352 o
1 20 1 1.413 0.507 0.399 324.129 o
1 20 2 14.370 12.098 0.576 58.051 o
1 20 3 12.700 10.825 0.554 64.830 o
1 20 4 50.965 55.441 1.060 15.061 o
1 20 5 11.922 11.748 0.739 54.683 o
2 0 0 9583.550 9032.620 186.848 0.002 o
2 0 2 5025.360 4746.940 39.186 0.021 o
2 0 4 1088.500 1123.140 6.382 0.362 o
2 0 6 155.281 155.541 1.560 4.974 o
2 0 8 127.275 127.377 1.305 6.351 o
2 0 10 707.651 719.749 4.585 0.693 o
2 0 12 13.825 13.021 0.631 55.475 o
2 0 14 144.818 150.609 2.160 4.565 o
2 0 16 1285.040 1332.100 12.162 0.208 o
2 0 18 0.032 -0.255 0.650 183.349 o
2 0 20 37.323 37.998 2.035 11.126 o
2 1 0 267.847 265.675 1.216 2.936 o
2 1 1 863.759 853.978 3.525 0.587 o
2 1 2 5552.300 5165.300 34.186 0.020 o
2 1 3 3358.690 3206.710 12.453 0.063 o
2 1 4 1306.250 1291.570 5.244 0.307 o
2 1 5 1481.440 1500.710 6.037 0.246 o
2 1 6 57.054 60.561 0.650 15.764 o
2 1 7 220.072 223.833 1.341 3.577 o
2 1 8 24.030 22.988 0.417 39.986 o
2 1 9 95.903 97.099 0.828 9.226 o
2 1 10 2.747 1.731 0.242 331.437 o
2 1 11 267.331 272.984 1.703 2.762 o
2 1 12 375.594 380.049 2.203 1.793 o
2 1 13 885.716 912.737 4.636 0.523 o
2 1 14 1.899 1.447 0.540 185.606 o
2 1 15 324.259 324.967 2.475 2.049 o
2 1 16 21.270 21.559 1.403 21.839 o
2 1 17 9.614 9.106 1.348 30.958 o
2 1 18 0.817 0.724 0.553 214.122 o
2 1 19 25.446 28.006 1.106 24.347 o
2 1 20 10.094 8.929 0.813 56.529 o
2 1 21 27.350 25.857 2.322 10.505 o
2 2 0 319.423 332.548 1.549 2.278 o
2 2 1 96.798 96.323 0.619 9.534 o
2 2 2 149.512 141.348 0.887 5.907 o
2 2 3 29.910 31.236 0.355 32.248 o
2 2 4 1031.150 1040.490 4.212 0.442 o
2 2 5 2060.200 2066.570 8.208 0.142 o
2 2 6 1386.970 1415.690 5.901 0.270 o
2 2 7 224.165 227.635 1.354 3.503 o
2 2 8 77.258 76.471 0.728 11.772 o
2 2 9 1299.590 1335.690 5.517 0.300 o
2 2 10 98.647 100.043 0.934 8.775 o
2 2 11 60.256 58.259 0.743 15.029 o
2 2 12 60.135 57.765 0.736 15.117 o
2 2 13 48.780 45.625 0.860 17.682 o
2 2 14 139.218 145.306 1.457 5.566 o
2 2 15 18.557 18.024 0.865 36.775 o
2 2 16 70.375 71.233 2.085 7.865 o
2 2 17 14.418 13.804 1.183 31.720 o
2 2 18 382.281 397.220 8.084 0.739 o
2 2 19 19.491 18.832 0.951 33.240 o
2 2 20 13.067 11.926 0.778 50.407 o
2 2 21 0.005 -0.870 0.753 137.318 o
2 3 0 396.369 411.293 1.912 1.713 o
2 3 1 34.938 34.606 0.412 27.729 o
2 3 2 319.724 318.809 1.769 2.265 o
2 3 3 159.672 152.892 0.971 5.421 o
2 3 4 1308.090 1312.010 5.472 0.301 o
2 3 5 648.742 656.367 2.997 0.871 o
2 3 6 132.016 132.239 0.964 6.526 o
2 3 7 479.637 488.058 2.348 1.324 o
2 3 8 429.157 447.998 2.252 1.510 o
2 3 9 799.038 820.500 3.654 0.635 o
2 3 10 271.244 287.880 1.752 2.664 o
2 3 11 117.235 117.823 1.057 7.233 o
2 3 12 119.351 120.004 1.099 7.046 o
2 3 13 211.174 209.684 1.517 3.684 o
2 3 14 191.454 193.653 1.627 3.983 o
2 3 15 115.099 113.573 1.950 5.900 o
2 3 16 6.487 0.514 2.402 12.758 o
2 3 17 13.745 10.736 1.791 18.748 o
2 3 18 24.569 24.264 0.999 27.487 o
2 3 19 8.787 9.238 0.854 56.047 o
2 3 20 24.395 24.480 1.456 19.701 o
2 3 21 21.603 22.639 1.113 27.023 o
2 4 0 663.883 675.970 2.929 0.847 o
2 4 1 147.897 156.255 0.961 5.687 o
2 4 2 279.073 272.420 1.599 2.711 o
2 4 3 1881.080 1886.770 8.007 0.163 o
2 4 4 17.087 18.509 0.398 53.133 o
2 4 5 17.790 18.026 0.405 52.101 o
2 4 6 83.499 86.519 0.754 10.674 o
2 4 7 209.125 211.355 1.288 3.816 o
2 4 8 2081.410 2154.750 8.191 0.138 o
2 4 9 917.173 943.257 4.044 0.518 o
2 4 10 3.719 3.545 0.338 203.289 o
2 4 11 799.210 816.113 3.906 0.627 o
2 4 12 67.322 70.157 1.175 11.569 o
2 4 13 33.430 33.516 0.574 27.217 o
2 4 14 49.616 47.465 1.244 14.677 o
2 4 15 0.898 0.383 0.803 111.453 o
2 4 16 6.065 5.335 1.578 26.675 o
2 4 17 95.855 94.704 1.759 7.226 o
2 4 18 29.617 29.334 0.897 25.708 o
2 4 19 21.827 21.792 0.791 34.515 o
2 4 20 5.799 6.372 0.553 104.317 o
2 4 21 0.373 0.015 0.903 93.317 o
2 5 0 30.996 30.050 0.378 31.688 o
2 5 1 1150.120 1153.420 4.821 0.371 o
2 5 2 270.961 270.217 1.661 2.760 o
2 5 3 136.028 132.090 1.058 6.296 o
2 5 4 294.811 303.763 1.776 2.450 o
2 5 5 5.916 5.352 0.244 162.051 o
2 5 6 815.626 823.406 3.712 0.621 o
2 5 7 848.919 868.881 3.929 0.578 o
2 5 8 3.313 3.338 0.274 244.317 o
2 5 9 57.503 58.023 0.744 15.495 o
2 5 10 453.303 459.641 2.596 1.388 o
2 5 11 858.097 873.700 4.340 0.557 o
2 5 12 350.245 362.968 2.331 1.896 o
2 5 13 12.645 10.530 0.557 65.225 o
2 5 14 7.175 6.426 0.593 90.438 o
2 5 15 0.098 -0.437 0.702 156.198 o
2 5 16 31.973 30.748 1.099 21.671 o
2 5 17 0.538 0.579 0.487 280.019 o
2 5 18 18.856 16.706 0.773 39.950 o
2 5 19 2.887 2.473 0.450 192.723 o
2 5 20 63.130 60.983 2.705 6.391 o
2 5 21 6.138 6.287 0.897 61.804 o
2 6 0 1551.630 1548.220 6.382 0.229 o
2 6 1 3510.730 3467.640 13.065 0.057 o
2 6 2 48.269 50.848 0.596 18.845 o
2 6 3 4.316 4.021 0.201 222.583 o
2 6 4 140.716 147.405 1.112 5.870 o
2 6 5 50.990 47.169 0.623 18.487 o
2 6 6 10.620 12.638 0.319 83.156 o
2 6 7 641.574 653.355 3.212 0.867 o
2 6 8 15.944 15.761 0.417 57.524 o
2 6 9 356.172 358.576 2.136 1.922 o
2 6 10 130.934 127.084 1.072 6.530 o
2 6 11 22.656 21.325 0.500 40.739 o
2 6 12 10.023 8.913 0.528 78.541 o
2 6 13 159.763 158.486 1.927 4.495 o
2 6 14 12.261 11.351 0.640 60.145 o
2 6 15 124.532 125.486 2.084 5.306 o
2 6 16 2.663 2.168 1.107 55.286 o
2 6 17 53.151 52.835 1.209 14.014 o
2 6 18 1.386 0.880 0.339 381.387 o
2 6 19 32.853 29.823 1.166 20.679 o
2 6 20 22.375 22.231 1.843 15.363 o
2 7 0 150.585 151.968 1.079 5.575 o
2 7 1 15.559 15.001 0.353 61.488 o
2 7 2 594.944 610.786 2.962 0.967 o
2 7 3 31.125 31.398 0.545 29.352 o
2 7 4 1248.840 1283.340 5.576 0.316 o
2 7 5 563.522 580.824 3.032 1.026 o
2 7 6 2.212 2.178 0.271 331.588 o
2 7 7 34.808 32.883 0.661 25.748 o
2 7 8 57.316 57.726 0.852 15.032 o
2 7 9 1139.840 1148.270 5.677 0.359 o
2 7 10 4.849 4.020 0.326 176.241 o
2 7 11 22.813 21.007 0.564 39.335 o
2 7 12 60.256 55.997 1.521 11.315 o
2 7 13 3.670 3.955 0.948 66.199 o
2 7 14 200.565 198.397 2.849 3.016 o
2 7 15 1.234 0.388 0.887 90.876 o
2 7 16 5.660 4.939 0.464 126.811 o
2 7 17 0.881 0.753 0.334 449.443 o
2 7 18 0.012 -0.160 0.488 325.510 o
2 7 19 0.160 -0.112 0.503 298.739 o
2 7 20 17.012 15.496 1.202 29.134 o
2 8 0 34.178 33.889 0.542 27.097 o
2 8 1 293.891 295.389 1.709 2.500 o
2 8 2 60.461 58.599 0.653 15.341 o
2 8 3 69.198 72.111 0.758 12.801 o
2 8 4 212.712 208.330 1.466 3.700 o
2 8 5 1266.720 1287.700 5.891 0.307 o
2 8 6 248.751 251.711 1.734 2.985 o
2 8 7 205.279 208.960 1.606 3.713 o
2 8 8 1.006 0.629 0.294 516.554 o
2 8 9 11.110 9.053 0.523 74.602 o
2 8 10 0.298 0.296 0.395 437.073 o
2 8 11 177.396 175.990 1.493 4.429 o
2 8 12 8.959 8.477 0.872 55.222 o
2 8 13 66.960 64.691 2.055 8.281 o
2 8 14 4.245 3.527 0.912 69.162 o
2 8 15 69.285 67.945 1.253 11.175 o
2 8 16 4.466 4.536 0.406 157.347 o
2 8 17 31.698 30.942 0.956 23.679 o
2 8 18 1.713 0.737 0.504 218.743 o
2 8 19 13.381 11.882 0.899 44.164 o
2 9 0 505.683 509.816 2.627 1.219 o
2 9 1 284.979 287.764 1.739 2.574 o
2 9 2 1953.420 2003.800 8.013 0.153 o
2 9 3 123.784 126.184 1.141 6.709 o
2 9 4 827.422 834.539 4.166 0.593 o
2 9 5 152.744 154.770 1.386 5.206 o
2 9 6 49.590 48.897 0.798 17.566 o
2 9 7 284.888 284.942 1.941 2.522 o
2 9 8 7.633 6.135 0.382 115.991 o
2 9 9 13.961 12.141 0.414 67.076 o
2 9 10 30.741 28.085 0.505 31.077 o
2 9 11 40.416 39.795 0.949 19.643 o
2 9 12 78.885 74.795 1.378 9.699 o
2 9 13 18.647 16.132 1.370 24.312 o
2 9 14 134.883 131.897 2.561 4.391 o
2 9 15 6.754 7.971 0.682 78.486 o
2 9 16 0.389 0.276 0.339 553.086 o
2 9 17 21.883 21.727 0.765 35.105 o
2 9 18 4.668 4.048 0.508 133.031 o
2 9 19 31.926 32.554 1.107 21.314 o
2 10 0 58.463 58.041 0.747 15.319 o
2 10 1 60.293 59.008 0.741 14.973 o
2 10 2 8.740 8.352 0.337 104.057 o
2 10 3 32.740 30.236 0.748 26.225 o
2 10 4 150.312 154.122 1.301 5.352 o
2 10 5 35.614 33.124 0.758 24.259 o
2 10 6 251.602 242.348 1.785 2.980 o
2 10 7 276.675 269.966 1.847 2.658 o
2 10 8 21.738 19.487 0.594 40.544 o
2 10 9 76.472 72.766 1.223 10.477 o
2 10 10 25.572 22.261 0.801 31.440 o
2 10 11 35.516 33.699 0.856 23.053 o
2 10 12 5.360 3.325 0.690 94.872 o
2 10 13 1.142 -0.080 1.084 63.206 o
2 10 14 29.043 27.818 1.023 24.306 o
2 10 15 13.245 11.306 0.654 57.238 o
2 10 16 14.422 14.229 0.734 48.559 o
2 10 17 89.089 93.274 2.730 5.296 o
2 10 18 0.403 0.400 0.461 322.145 o
2 11 0 379.667 384.398 2.168 1.777 o
2 11 1 207.960 206.410 1.501 3.754 o
2 11 2 18.222 15.572 0.538 49.306 o
2 11 3 17.274 15.454 0.355 57.021 o
2 11 4 396.105 398.866 2.879 1.572 o
2 11 5 50.798 49.767 0.797 17.231 o
2 11 6 376.649 381.385 2.328 1.764 o
2 11 7 223.069 218.820 1.579 3.461 o
2 11 8 1.178 1.184 0.588 179.954 o
2 11 9 129.303 127.570 1.551 5.946 o
2 11 10 1.915 1.184 0.474 224.294 o
2 11 11 0.772 0.043 0.810 111.938 o
2 11 12 88.659 86.804 1.716 7.803 o
2 11 13 1.854 1.077 1.320 41.849 o
2 11 14 5.654 5.193 0.400 138.050 o
2 11 15 15.451 13.441 0.675 50.132 o
2 11 16 83.212 87.676 1.566 8.466 o
2 11 17 59.285 64.450 2.231 8.004 o
2 11 18 9.017 12.604 0.854 52.496 o
2 12 0 573.473 578.420 2.884 1.025 o
2 12 1 4.882 4.177 0.322 175.117 o
2 12 2 8.440 6.757 0.465 97.749 o
2 12 3 15.760 14.049 0.470 57.736 o
2 12 4 26.397 24.401 0.758 31.075 o
2 12 5 4.915 4.463 0.416 148.819 o
2 12 6 12.615 11.669 0.597 61.467 o
2 12 7 77.692 74.778 1.338 9.917 o
2 12 8 196.403 197.273 1.756 3.807 o
2 12 9 100.138 99.593 1.633 7.246 o
2 12 10 18.892 17.564 0.715 41.278 o
2 12 11 3.005 2.534 0.706 110.102 o
2 12 12 4.161 2.716 0.950 66.429 o
2 12 13 22.481 21.206 0.671 37.075 o
2 12 14 28.999 27.635 0.838 27.313 o
2 12 15 55.631 55.589 1.262 13.207 o
2 12 16 0.553 0.608 0.599 193.995 o
2 12 17 9.574 9.663 0.766 60.086 o
2 13 0 28.230 25.880 0.655 31.243 o
2 13 1 0.955 0.264 0.424 334.151 o
2 13 2 97.819 94.946 1.055 8.731 o
2 13 3 233.135 233.132 1.723 3.216 o
2 13 4 21.361 19.354 0.461 44.316 o
2 13 5 73.196 71.261 1.317 10.459 o
2 13 6 171.766 173.545 1.709 4.370 o
2 13 7 2.214 2.628 0.383 243.891 o
2 13 8 182.659 180.422 2.142 3.808 o
2 13 9 3.218 3.545 0.663 113.805 o
2 13 10 170.149 170.559 2.517 3.703 o
2 13 11 52.791 50.983 1.586 11.902 o
2 13 12 58.263 55.117 1.099 13.798 o
2 13 13 9.014 7.841 0.515 86.390 o
2 13 14 73.827 71.427 1.515 9.679 o
2 13 15 4.035 3.536 0.331 198.000 o
2 13 16 0.797 -0.033 0.458 312.903 o
2 14 0 148.944 146.294 1.416 5.362 o
2 14 1 2.053 1.704 0.919 78.886 o
2 14 2 183.864 185.943 1.898 3.947 o
2 14 3 6.197 5.826 0.529 107.186 o
2 14 4 85.163 86.194 1.058 9.816 o
2 14 5 0.127 0.093 0.732 142.806 o
2 14 6 175.052 173.807 1.623 4.385 o
2 14 7 42.510 40.791 1.098 17.670 o
2 14 8 36.695 36.860 1.240 17.989 o
2 14 9 40.919 39.450 1.342 15.944 o
2 14 10 244.095 247.648 2.487 2.706 o
2 14 11 75.376 74.474 1.083 10.974 o
2 14 12 11.789 10.323 0.448 75.152 o
2 14 13 7.177 6.328 0.417 114.226 o
2 14 14 2.391 2.249 0.835 89.608 o
2 14 15 13.550 13.336 0.916 42.352 o
2 15 0 17.270 16.591 0.871 38.403 o
2 15 1 19.147 16.710 0.708 41.697 o
2 15 2 4.238 3.468 0.916 68.809 o
2 15 3 85.903 81.500 1.237 9.436 o
2 15 4 0.678 0.488 0.625 178.728 o
2 15 5 39.661 37.468 0.882 20.819 o
2 15 6 5.116 4.152 0.897 67.278 o
2 15 7 2.983 1.922 0.385 228.624 o
2 15 8 6.323 5.585 0.840 67.545 o
2 15 9 19.911 19.749 0.482 45.427 o
2 15 10 0.563 0.244 0.236 873.462 o
2 15 11 0.047 -0.176 0.271 1028.790 o
2 15 12 33.915 31.224 0.781 25.061 o
2 15 13 61.195 62.358 2.047 8.664 o
2 15 14 0.590 0.768 0.504 258.104 o
2 16 0 59.958 56.040 1.336 12.288 o
2 16 1 4.388 3.503 0.685 101.137 o
2 16 2 175.895 173.571 2.344 3.768 o
2 16 3 0.012 5.863 3.110 7.928 o
2 16 4 19.941 17.938 1.054 30.544 o
2 16 5 35.633 32.927 0.882 22.834 o
2 16 6 4.306 4.170 0.259 204.973 o
2 16 7 92.574 94.942 1.151 8.827 o
2 16 8 94.287 95.262 1.163 8.690 o
2 16 9 13.106 13.598 0.622 56.818 o
2 16 10 13.322 13.581 0.482 63.490 o
2 16 11 25.757 27.005 0.670 32.247 o
2 16 12 168.384 178.058 2.291 3.879 o
2 16 13 1.326 2.457 0.427 253.856 o
2 17 0 11.107 8.850 0.877 50.726 o
2 17 1 6.414 5.749 0.528 105.979 o
2 17 2 0.301 -0.376 0.276 857.660 o
2 17 3 23.518 22.632 0.508 39.005 o
2 17 4 0.176 -0.129 0.232 1246.940 o
2 17 5 138.790 141.370 1.638 5.408 o
2 17 6 26.631 27.816 0.564 33.151 o
2 17 7 12.897 13.255 0.521 62.999 o
2 17 8 85.222 88.325 1.201 9.358 o
2 17 9 6.981 7.407 0.411 112.271 o
2 17 10 4.229 3.657 0.350 185.956 o
2 17 11 21.393 24.363 0.658 36.957 o
2 17 12 1.370 1.943 0.388 293.766 o
2 18 0 4.957 4.926 0.343 161.818 o
2 18 1 24.524 24.596 0.570 35.965 o
2 18 2 48.073 47.350 0.838 17.799 o
2 18 3 2.472 1.692 0.240 354.729 o
2 18 4 0.441 -0.020 0.300 698.929 o
2 18 5 106.361 112.820 1.409 7.191 o
2 18 6 24.619 25.633 0.745 32.090 o
2 18 7 9.156 10.681 0.482 82.295 o
2 18 8 51.413 53.457 1.013 15.442 o
2 18 9 34.572 34.865 0.931 22.291 o
2 18 10 45.765 45.787 1.103 16.485 o
2 19 0 5.920 5.146 0.413 132.623 o
2 19 1 0.155 0.248 0.457 349.114 o
2 19 2 11.624 9.780 0.476 74.825 o
2 19 3 9.112 8.587 0.438 91.510 o
2 19 4 29.458 29.198 0.643 29.647 o
2 19 5 15.613 16.461 0.749 44.677 o
2 19 6 134.408 144.069 1.756 5.330 o
2 19 7 76.189 80.662 1.181 10.328 o
2 19 8 13.544 13.113 0.774 48.875 o
2 20 0 5.052 3.773 0.422 150.321 o
2 20 1 4.293 2.136 0.427 175.309 o
2 20 2 28.985 29.325 0.697 29.079 o
2 20 3 28.631 28.864 0.670 29.826 o
2 20 4 4.926 5.300 0.396 147.428 o
2 20 5 29.913 29.166 0.743 27.926 o
3 0 0 170.116 182.566 1.376 4.586 o
3 0 2 56.712 60.544 0.778 15.260 o
3 0 4 5653.500 5469.830 28.527 0.021 o
3 0 6 61.931 116.173 2.221 6.905 o
3 0 8 64.065 62.314 0.985 13.152 o
3 0 10 2.840 3.363 0.389 209.277 o
3 0 12 84.157 82.667 1.479 8.806 o
3 0 14 172.065 177.151 2.631 3.546 o
3 0 16 87.731 89.625 3.559 3.945 o
3 0 18 92.945 89.848 3.217 4.393 o
3 0 20 16.631 11.170 1.787 18.126 o
3 1 0 350.994 373.600 1.658 2.001 o
3 1 1 169.093 176.352 0.954 4.953 o
3 1 2 217.139 209.842 1.176 3.772 o
3 1 3 143.654 150.040 0.915 5.928 o
3 1 4 349.743 359.138 1.847 2.005 o
3 1 5 1554.990 1593.220 6.442 0.225 o
3 1 6 132.760 134.171 0.988 6.442 o
3 1 7 1075.780 1113.870 4.621 0.404 o
3 1 8 24.316 25.311 0.470 37.642 o
3 1 9 345.159 348.835 1.969 2.023 o
3 1 10 63.058 59.121 0.736 14.560 o
3 1 11 64.924 65.499 0.773 13.700 o
3 1 12 12.223 11.404 0.432 72.719 o
3 1 13 12.934 11.695 0.535 64.152 o
3 1 14 18.636 17.961 0.790 39.008 o
3 1 15 176.849 175.952 2.661 3.476 o
3 1 16 49.370 49.924 1.241 14.551 o
3 1 17 101.288 102.892 2.436 5.490 o
3 1 18 47.775 46.854 1.516 13.100 o
3 1 19 19.964 18.917 1.354 23.607 o
3 1 20 0.591 0.596 1.396 39.077 o
3 1 21 0.139 1.738 1.396 38.964 o
3 2 0 95.911 97.554 0.621 9.549 o
3 2 1 869.999 889.014 3.607 0.570 o
3 2 2 819.678 821.223 3.554 0.624 o
3 2 3 1282.170 1295.880 5.402 0.310 o
3 2 4 695.012 714.444 3.194 0.782 o
3 2 5 218.913 224.325 1.321 3.597 o
3 2 6 1239.770 1262.930 4.975 0.329 o
3 2 7 598.564 609.542 2.760 0.977 o
3 2 8 75.097 76.063 0.731 12.006 o
3 2 9 137.021 139.261 1.093 6.117 o
3 2 10 3.860 4.227 0.332 193.346 o
3 2 11 351.269 353.364 2.050 1.970 o
3 2 12 0.019 -0.190 0.400 483.561 o
3 2 13 85.213 83.118 0.981 10.124 o
3 2 14 4.649 5.277 0.815 76.261 o
3 2 15 5.694 4.055 0.932 62.407 o
3 2 16 24.262 24.232 0.879 30.051 o
3 2 17 2.071 3.289 0.834 88.777 o
3 2 18 17.639 17.198 0.909 36.569 o
3 2 19 1.562 3.351 1.264 44.331 o
3 2 20 25.151 24.055 1.290 22.100 o
3 3 0 2250.270 2199.580 8.880 0.124 o
3 3 1 660.385 674.744 2.965 0.849 o
3 3 2 0.363 0.050 0.127 2215.720 o
3 3 3 29.532 31.385 0.448 31.477 o
3 3 4 17.272 18.710 0.373 53.305 o
3 3 5 94.566 99.582 0.815 9.255 o
3 3 6 2.599 3.560 0.170 320.834 o
3 3 7 1006.750 1025.530 4.331 0.452 o
3 3 8 0.013 0.498 0.216 1313.980 o
3 3 9 238.336 246.103 1.520 3.190 o
3 3 10 175.043 179.368 1.323 4.565 o
3 3 11 0.303 0.332 0.309 657.779 o
3 3 12 43.057 42.740 0.674 20.848 o
3 3 13 0.016 -0.740 0.478 339.596 o
3 3 14 37.471 35.121 0.857 22.126 o
3 3 15 20.306 19.829 0.903 33.572 o
3 3 16 1.147 0.590 1.777 24.110 o
3 3 17 107.376 107.961 2.150 5.820 o
3 3 18 3.604 5.588 0.539 128.990 o
3 3 19 22.686 20.634 1.055 28.220 o
3 3 20 1.311 0.447 0.709 134.605 o
3 4 0 797.579 796.315 3.343 0.656 o
3 4 1 253.363 248.869 1.438 3.067 o
3 4 2 34.543 35.889 0.491 26.916 o
3 4 3 314.379 320.503 1.922 2.252 o
3 4 4 3.905 2.756 0.181 267.483 o
3 4 5 630.384 651.024 3.042 0.892 o
3 4 6 549.743 557.500 2.672 1.095 o
3 4 7 25.389 23.472 0.453 37.782 o
3 4 8 571.804 589.995 2.804 1.025 o
3 4 9 19.276 19.419 0.411 48.385 o
3 4 10 84.594 86.324 0.943 10.146 o
3 4 11 543.438 557.277 2.893 1.086 o
3 4 12 246.250 252.267 1.876 2.946 o
3 4 13 223.517 221.456 1.987 3.234 o
3 4 14 6.770 5.891 0.715 78.817 o
3 4 15 2.191 3.633 0.785 95.750 o
3 4 16 1.184 1.041 0.507 229.001 o
3 4 17 8.585 9.124 0.698 68.671 o
3 4 18 0.089 -0.574 0.539 263.992 o
3 4 19 19.408 17.173 1.018 32.086 o
3 4 20 40.333 41.241 1.601 13.754 o
3 5 0 92.149 95.403 0.757 9.662 o
3 5 1 262.410 253.505 1.532 2.936 o
3 5 2 570.836 592.767 2.953 1.013 o
3 5 3 8.644 7.594 0.278 113.038 o
3 5 4 205.875 209.217 1.419 3.806 o
3 5 5 0.030 -0.413 0.182 2253.030 o
3 5 6 32.819 32.192 0.540 28.243 o
3 5 7 379.120 383.865 2.144 1.784 o
3 5 8 811.030 833.208 3.834 0.616 o
3 5 9 62.012 61.195 0.849 14.090 o
3 5 10 110.155 108.118 1.049 7.766 o
3 5 11 228.946 230.844 1.762 3.250 o
3 5 12 2.211 1.595 0.569 165.218 o
3 5 13 17.795 16.005 0.820 39.898 o
3 5 14 33.635 32.175 0.808 24.642 o
3 5 15 18.692 17.639 1.328 24.867 o
3 5 16 1.372 1.230 0.770 112.712 o
3 5 17 0.783 0.298 0.330 504.323 o
3 5 18 47.809 47.773 1.637 12.260 o
3 5 19 11.160 10.170 0.784 55.007 o
3 5 20 1.329 0.376 0.753 121.514 o
3 6 0 672.275 707.896 3.364 0.798 o
3 6 1 0.830 0.538 0.172 937.728 o
3 6 2 431.613 443.680 2.421 1.486 o
3 6 3 396.177 403.948 2.233 1.677 o
3 6 4 21.116 19.967 0.486 43.635 o
3 6 5 639.687 648.031 3.294 0.867 o
3 6 6 145.445 149.372 1.202 5.628 o
3 6 7 0.682 1.039 0.321 480.746 o
3 6 8 277.119 282.685 1.893 2.596 o
3 6 9 42.971 45.501 0.888 18.810 o
3 6 10 0.018 0.242 0.309 759.464 o
3 6 11 25.349 24.024 0.660 33.809 o
3 6 12 28.258 31.345 1.005 24.210 o
3 6 13 55.921 53.622 1.447 12.240 o
3 6 14 53.114 52.820 1.914 10.037 o
3 6 15 238.209 242.235 3.980 2.060 o
3 6 16 1.445 0.993 0.366 340.044 o
3 6 17 2.127 2.069 0.339 289.027 o
3 6 18 1.029 0.894 0.466 268.944 o
3 6 19 7.964 8.236 0.929 53.407 o
3 6 20 5.013 5.513 0.967 59.123 o
3 7 0 520.823 535.695 2.544 1.174 o
3 7 1 12.648 12.277 0.317 75.790 o
3 7 2 446.084 457.905 2.507 1.419 o
3 7 3 3.182 3.251 0.243 264.688 o
3 7 4 0.989 1.365 0.242 556.647 o
3 7 5 238.585 241.762 1.694 3.136 o
3 7 6 229.430 234.210 1.626 3.291 o
3 7 7 90.624 92.109 1.024 9.326 o
3 7 8 30.768 29.166 0.643 28.908 o
3 7 9 36.406 34.070 0.769 23.644 o
3 7 10 6.821 6.426 0.451 111.961 o
3 7 11 2.613 1.227 0.588 154.471 o
3 7 12 223.780 218.669 1.894 3.295 o
3 7 13 0.235 -0.470 0.902 94.254 o
3 7 14 4.122 3.504 1.319 38.392 o
3 7 15 0.021 -0.144 1.311 45.217 o
3 7 16 81.007 82.034 1.478 9.009 o
3 7 17 1.787 1.235 0.339 335.033 o
3 7 18 50.221 51.098 1.998 9.877 o
3 7 19 1.213 -0.007 0.482 266.596 o
3 8 0 94.697 91.341 0.838 9.475 o
3 8 1 2.369 2.441 0.227 343.159 o
3 8 2 2.265 2.127 0.249 347.085 o
3 8 3 119.664 116.980 1.031 7.187 o
3 8 4 1.738 1.405 0.273 401.844 o
3 8 5 132.350 135.082 1.195 6.209 o
3 8 6 186.088 187.817 1.451 4.222 o
3 8 7 20.543 18.669 0.510 44.603 o
3 8 8 200.581 204.738 1.704 3.740 o
3 8 9 60.594 60.103 1.211 12.629 o
3 8 10 5.243 4.453 0.444 138.333 o
3 8 11 9.202 8.886 0.633 72.599 o
3 8 12 18.692 17.700 0.621 44.407 o
3 8 13 139.934 135.842 1.816 5.221 o
3 8 14 2.289 0.562 0.954 75.106 o
3 8 15 86.229 88.519 2.583 5.718 o
3 8 16 0.009 -0.459 0.329 717.142 o
3 8 17 5.340 4.817 0.533 117.341 o
3 8 18 16.872 15.171 0.821 41.296 o
3 8 19 16.470 19.012 1.200 28.516 o
3 9 0 122.357 120.931 1.007 7.034 o
3 9 1 0.045 -0.405 0.214 1617.460 o
3 9 2 390.016 393.316 2.249 1.712 o
3 9 3 8.311 7.285 0.334 111.394 o
3 9 4 12.105 10.058 0.386 78.391 o
3 9 5 7.167 6.232 0.364 122.240 o
3 9 6 171.071 169.432 1.341 4.716 o
3 9 7 8.301 7.014 0.480 96.107 o
3 9 8 82.195 80.098 0.870 10.777 o
3 9 9 97.610 94.375 1.215 8.417 o
3 9 10 231.838 233.642 1.837 3.172 o
3 9 11 53.308 51.781 0.993 15.391 o
3 9 12 70.518 67.959 1.746 9.142 o
3 9 13 1.139 0.487 1.120 58.847 o
3 9 14 1.900 2.021 0.553 173.635 o
3 9 15 27.033 28.962 1.099 23.667 o
3 9 16 178.350 186.117 2.816 3.286 o
3 9 17 0.798 0.844 0.500 251.812 o
3 9 18 55.941 59.236 2.492 7.320 o
3 10 0 193.209 192.939 1.408 4.102 o
3 10 1 143.305 147.935 1.209 5.696 o
3 10 2 9.282 9.505 0.368 94.309 o
3 10 3 8.274 7.637 0.349 108.784 o
3 10 4 1.788 1.244 0.287 389.173 o
3 10 5 135.043 130.007 1.209 6.188 o
3 10 6 179.588 176.383 1.355 4.488 o
3 10 7 136.170 136.155 1.279 5.980 o
3 10 8 41.526 41.238 0.967 19.010 o
3 10 9 16.928 14.645 0.728 44.971 o
3 10 10 19.212 17.086 0.749 40.149 o
3 10 11 3.795 2.886 0.904 72.537 o
3 10 12 74.913 72.404 2.023 7.838 o
3 10 13 31.971 29.643 1.346 18.685 o
3 10 14 43.658 43.052 0.913 18.742 o
3 10 15 0.316 -0.404 0.319 663.103 o
3 10 16 7.714 7.395 0.666 77.535 o
3 10 17 34.993 37.091 1.998 11.618 o
3 10 18 1.600 3.500 0.766 103.722 o
3 11 0 25.254 20.888 0.421 39.722 o
3 11 1 183.211 177.359 1.245 4.490 o
3 11 2 0.486 0.045 0.282 745.612 o
3 11 3 121.405 113.951 1.050 7.152 o
3 11 4 52.516 50.645 0.815 16.691 o
3 11 5 302.360 302.917 2.005 2.344 o
3 11 6 178.125 179.279 1.481 4.398 o
3 11 7 2.500 2.323 0.402 228.459 o
3 11 8 177.183 175.387 1.874 4.135 o
3 11 9 150.569 149.183 2.109 4.537 o
3 11 10 23.913 21.864 0.670 35.577 o
3 11 11 13.789 11.505 0.789 49.013 o
3 11 12 6.901 5.878 1.053 48.886 o
3 11 13 0.089 -0.447 0.313 759.286 o
3 11 14 8.041 6.688 0.445 102.814 o
3 11 15 8.882 7.830 0.586 80.093 o
3 11 16 15.288 17.935 1.054 33.671 o
3 11 17 23.041 25.591 0.971 28.496 o
3 12 0 19.533 18.047 0.419 48.825 o
3 12 1 3.557 2.748 0.330 222.538 o
3 12 2 106.284 108.449 1.045 7.948 o
3 12 3 37.160 35.363 0.676 24.092 o
3 12 4 3.668 3.532 0.401 182.419 o
3 12 5 22.286 21.058 0.537 40.483 o
3 12 6 66.010 64.050 1.107 12.297 o
3 12 7 159.089 161.231 2.020 4.390 o
3 12 8 44.482 42.278 0.762 19.840 o
3 12 9 6.527 6.299 0.873 62.934 o
3 12 10 5.928 5.198 1.077 49.327 o
3 12 11 73.794 71.746 2.362 6.866 o
3 12 12 64.387 66.180 1.841 9.197 o
3 12 13 1.295 0.913 0.296 450.484 o
3 12 14 38.188 37.920 1.567 14.546 o
3 12 15 1.828 2.577 0.376 265.459 o
3 12 16 49.693 47.623 1.470 13.132 o
3 13 0 43.916 41.700 0.797 19.795 o
3 13 1 19.045 18.312 0.498 47.213 o
3 13 2 6.593 6.383 0.524 103.116 o
3 13 3 536.050 538.822 3.559 1.049 o
3 13 4 86.879 86.748 1.282 9.082 o
3 13 5 0.640 1.033 0.629 172.204 o
3 13 6 47.099 43.888 0.733 19.155 o
3 13 7 12.375 11.786 0.689 56.565 o
3 13 8 77.223 75.900 1.864 8.158 o
3 13 9 36.257 38.140 1.692 13.741 o
3 13 10 89.677 85.876 1.570 8.169 o
3 13 11 75.752 74.197 1.054 11.051 o
3 13 12 31.953 33.364 0.717 26.266 o
3 13 13 0.518 1.326 0.524 234.553 o
3 13 14 120.123 128.012 2.195 5.205 o
3 13 15 7.718 7.650 0.710 72.668 o
3 13 16 11.794 8.635 0.761 56.732 o
3 14 0 22.713 20.988 0.687 36.586 o
3 14 1 159.230 161.314 1.563 4.833 o
3 14 2 0.031 -0.304 0.663 176.487 o
3 14 3 1.383 1.392 0.549 193.125 o
3 14 4 219.378 220.990 1.954 3.294 o
3 14 5 6.952 6.324 0.673 82.031 o
3 14 6 55.158 53.723 0.963 15.105 o
3 14 7 91.671 89.563 2.004 6.886 o
3 14 8 10.260 8.927 0.545 76.229 o
3 14 9 54.636 54.027 0.894 15.556 o
3 14 10 70.787 72.792 0.986 11.817 o
3 14 11 43.805 42.337 0.739 20.194 o
3 14 12 81.625 79.274 1.837 7.955 o
3 14 13 14.651 14.553 0.616 53.178 o
3 14 14 75.464 77.942 2.343 6.759 o
3 14 15 15.855 15.269 1.532 22.173 o
3 15 0 14.847 13.724 0.824 44.400 o
3 15 1 546.267 550.374 4.378 0.945 o
3 15 2 0.721 0.632 0.591 194.602 o
3 15 3 95.263 93.020 1.765 7.266 o
3 15 4 51.414 50.724 1.377 13.335 o
3 15 5 26.711 25.571 1.112 24.224 o
3 15 6 0.562 0.596 1.235 49.654 o
3 15 7 29.728 29.328 1.010 23.947 o
3 15 8 0.854 0.843 0.589 189.972 o
3 15 9 7.285 8.610 0.370 110.268 o
3 15 10 41.473 40.803 0.673 21.639 o
3 15 11 0.644 0.663 0.283 609.821 o
3 15 12 18.555 18.188 0.642 43.612 o
3 15 13 45.286 46.850 1.351 14.593 o
3 16 0 27.337 24.232 0.942 27.191 o
3 16 1 5.223 5.058 0.749 82.716 o
3 16 2 26.277 24.211 1.207 23.048 o
3 16 3 0.053 0.449 0.735 140.560 o
3 16 4 103.487 102.109 1.701 6.925 o
3 16 5 11.551 8.728 1.123 38.076 o
3 16 6 18.468 17.303 0.574 46.459 o
3 16 7 8.335 6.764 0.423 103.263 o
3 16 8 72.880 73.190 1.050 11.370 o
3 16 9 101.091 104.203 1.370 7.673 o
3 16 10 7.897 8.640 0.455 96.475 o
3 16 11 3.516 2.634 0.379 204.890 o
3 16 12 25.124 28.807 1.212 22.569 o
3 17 0 78.120 76.972 1.782 8.350 o
3 17 1 98.775 96.207 2.244 6.020 o
3 17 2 11.193 10.002 0.852 51.065 o
3 17 3 32.869 30.550 0.700 26.712 o
3 17 4 21.760 21.086 0.508 41.703 o
3 17 5 4.457 4.638 0.340 173.969 o
3 17 6 21.227 21.803 0.508 41.903 o
3 17 7 96.667 100.638 1.305 8.104 o
3 17 8 48.902 50.591 1.080 15.662 o
3 17 9 13.520 13.224 0.572 58.897 o
3 17 10 49.741 54.113 0.975 15.911 o
3 17 11 25.656 29.308 0.799 29.300 o
3 18 0 29.643 29.017 0.671 29.178 o
3 18 1 2.299 2.234 0.368 257.430 o
3 18 2 0.059 -0.528 0.340 654.916 o
3 18 3 3.907 3.826 0.310 204.641 o
3 18 4 9.106 8.856 0.457 89.059 o
3 18 5 58.136 61.417 0.984 13.984 o
3 18 6 7.719 6.695 0.462 102.906 o
3 18 7 75.543 79.242 1.144 10.558 o
3 18 8 0.538 0.822 0.329 504.216 o
3 18 9 6.322 8.315 0.519 99.285 o
3 19 0 0.207 -0.243 0.275 909.840 o
3 19 1 15.246 12.940 0.624 53.189 o
3 19 2 35.443 34.417 0.784 23.779 o
3 19 3 4.266 3.584 0.424 163.528 o
3 19 4 25.206 24.634 0.630 34.256 o
3 19 5 3.909 4.106 0.342 190.582 o
3 19 6 20.303 21.654 0.669 38.980 o
3 19 7 3.166 3.734 0.534 146.597 o
3 20 0 13.068 11.421 0.694 55.296 o
3 20 1 27.068 27.915 0.789 29.070 o
3 20 2 5.853 5.361 0.509 114.963 o
3 20 3 16.515 12.980 0.741 46.128 o
4 0 0 702.786 713.488 4.375 0.712 o
4 0 2 501.707 504.173 3.501 1.136 o
4 0 4 158.951 155.782 1.528 4.927 o
4 0 6 21.046 20.729 0.546 41.811 o
4 0 8 120.221 129.118 1.544 6.199 o
4 0 10 341.578 339.838 3.099 1.789 o
4 0 12 69.923 68.192 1.508 10.094 o
4 0 14 126.935 118.761 3.682 3.266 o
4 0 16 177.670 186.568 5.149 1.843 o
4 0 18 9.680 9.475 1.149 38.328 o
4 0 20 1.668 5.362 2.234 14.953 o
4 1 0 173.219 169.409 1.000 4.911 o
4 1 1 156.283 161.147 0.993 5.387 o
4 1 2 368.643 371.295 1.869 1.896 o
4 1 3 42.027 43.779 0.528 22.044 o
4 1 4 321.356 317.411 1.728 2.270 o
4 1 5 45.415 45.546 0.542 20.627 o
4 1 6 14.890 14.154 0.309 65.867 o
4 1 7 9.322 8.251 0.271 106.002 o
4 1 8 5.924 5.605 0.299 150.657 o
4 1 9 42.264 42.995 0.670 21.079 o
4 1 10 82.927 78.055 0.893 10.742 o
4 1 11 0.813 0.333 0.344 468.968 o
4 1 12 15.622 14.373 0.607 51.998 o
4 1 13 104.926 106.960 1.186 7.796 o
4 1 14 98.376 96.623 2.219 6.077 o
4 1 15 16.707 16.113 1.629 20.049 o
4 1 16 17.833 13.922 1.348 25.561 o
4 1 17 9.629 9.608 0.838 55.084 o
4 1 18 6.900 5.237 0.709 80.245 o
4 1 19 13.969 9.659 0.923 43.757 o
4 1 20 2.915 5.524 1.716 24.141 o
4 2 0 272.501 272.145 1.413 2.816 o
4 2 1 449.399 455.607 2.117 1.462 o
4 2 2 223.324 223.772 1.326 3.547 o
4 2 3 45.293 43.998 0.518 21.036 o
4 2 4 457.386 467.515 2.253 1.411 o
4 2 5 285.255 287.208 1.522 2.636 o
4 2 6 436.832 446.251 2.232 1.494 o
4 2 7 657.926 676.740 3.065 0.845 o
4 2 8 225.787 227.093 1.444 3.449 o
4 2 9 249.083 254.896 1.676 2.991 o
4 2 10 0.938 0.090 0.371 419.024 o
4 2 11 0.284 -1.014 0.412 424.551 o
4 2 12 62.319 59.402 1.064 13.184 o
4 2 13 0.002 -0.763 0.629 196.383 o
4 2 14 3.981 2.098 1.001 62.395 o
4 2 15 28.164 25.354 1.236 21.775 o
4 2 16 2.403 1.177 0.590 157.329 o
4 2 17 3.092 1.434 0.544 161.344 o
4 2 18 55.113 55.470 1.999 9.414 o
4 2 19 1.049 -0.342 0.582 199.856 o
4 2 20 13.709 11.003 1.483 24.717 o
4 3 0 402.497 405.154 1.962 1.695 o
4 3 1 2292.500 2274.970 9.094 0.119 o
4 3 2 884.295 895.728 3.967 0.549 o
4 3 3 3.086 2.483 0.202 308.896 o
4 3 4 24.975 25.833 0.430 37.440 o
4 3 5 181.748 182.284 1.131 4.544 o
4 3 6 1.200 1.423 0.179 622.142 o
4 3 7 201.617 203.407 1.295 3.969 o
4 3 8 227.766 234.387 1.471 3.376 o
4 3 9 28.056 27.173 0.630 31.329 o
4 3 10 3.886 3.709 0.407 174.330 o
4 3 11 211.623 217.404 1.611 3.583 o
4 3 12 27.916 28.539 0.678 30.224 o
4 3 13 6.730 6.516 0.619 89.158 o
4 3 14 4.772 4.090 0.691 96.024 o
4 3 15 147.778 148.361 3.579 3.074 o
4 3 16 19.165 17.515 0.883 35.935 o
4 3 17 1.519 1.199 0.544 194.693 o
4 3 18 8.593 6.912 0.838 60.114 o
4 3 19 17.808 16.270 1.172 29.258 o
4 3 20 17.655 14.462 1.829 16.994 o
4 4 0 28.484 29.735 0.394 33.404 o
4 4 1 73.668 76.134 0.667 12.326 o
4 4 2 156.836 159.444 1.109 5.305 o
4 4 3 20.233 19.528 0.361 47.987 o
4 4 4 26.280 26.700 0.430 35.895 o
4 4 5 463.550 468.164 2.301 1.389 o
4 4 6 436.278 438.875 2.262 1.501 o
4 4 7 304.487 309.722 1.788 2.371 o
4 4 8 301.890 305.851 1.859 2.379 o
4 4 9 49.592 48.577 0.648 18.510 o
4 4 10 475.805 484.105 2.677 1.300 o
4 4 11 349.526 360.820 2.266 1.917 o
4 4 12 1.190 1.044 0.547 203.330 o
4 4 13 80.601 77.351 1.613 8.747 o
4 4 14 93.144 91.172 1.865 7.143 o
4 4 15 7.247 7.398 1.119 43.500 o
4 4 16 26.061 25.494 0.962 27.147 o
4 4 17 1.489 1.599 0.544 190.726 o
4 4 18 9.573 9.826 0.813 56.678 o
4 4 19 25.348 26.178 1.312 21.363 o
4 5 0 15.416 16.591 0.328 60.745 o
4 5 1 249.745 256.260 1.564 3.022 o
4 5 2 10.922 10.443 0.311 87.299 o
4 5 3 321.577 323.418 1.907 2.211 o
4 5 4 46.321 48.502 0.613 19.544 o
4 5 5 105.847 106.653 0.927 8.209 o
4 5 6 939.069 958.577 4.247 0.498 o
4 5 7 20.597 20.351 0.506 43.570 o
4 5 8 123.908 119.304 0.991 7.026 o
4 5 9 150.868 153.569 1.354 5.295 o
4 5 10 0.848 0.880 0.444 299.113 o
4 5 11 33.776 33.014 0.827 24.172 o
4 5 12 209.734 213.237 2.098 3.347 o
4 5 13 417.613 422.738 3.646 1.353 o
4 5 14 40.090 39.174 1.522 14.559 o
4 5 15 30.319 31.076 1.013 23.360 o
4 5 16 33.786 35.057 1.042 21.175 o
4 5 17 4.326 5.466 0.867 70.925 o
4 5 18 1.989 2.011 0.790 101.054 o
4 5 19 2.790 2.394 0.838 86.694 o
4 6 0 456.032 461.709 2.307 1.415 o
4 6 1 967.260 1007.380 4.596 0.465 o
4 6 2 0.799 0.163 0.214 878.476 o
4 6 3 1042.130 1062.810 4.830 0.420 o
4 6 4 78.195 77.099 0.757 11.571 o
4 6 5 23.874 20.836 0.415 41.352 o
4 6 6 15.421 13.936 0.454 59.254 o
4 6 7 22.949 22.643 0.531 39.095 o
4 6 8 19.037 17.785 0.409 50.087 o
4 6 9 328.736 333.105 2.170 2.088 o
4 6 10 17.227 15.049 0.503 52.605 o
4 6 11 49.339 46.521 1.032 16.281 o
4 6 12 0.097 -0.855 0.587 222.666 o
4 6 13 78.775 78.428 1.510 9.153 o
4 6 14 110.928 112.810 2.377 5.273 o
4 6 15 3.865 4.688 0.612 114.710 o
4 6 16 10.006 10.700 0.684 63.634 o
4 6 17 117.384 124.370 2.831 4.355 o
4 6 18 11.460 11.949 1.149 35.689 o
4 6 19 0.855 -0.050 0.778 120.325 o
4 7 0 58.178 60.765 0.667 15.485 o
4 7 1 269.260 269.447 1.633 2.784 o
4 7 2 1.672 1.456 0.216 475.878 o
4 7 3 179.148 183.543 1.344 4.442 o
4 7 4 1177.950 1220.050 5.282 0.346 o
4 7 5 368.995 374.825 2.199 1.828 o
4 7 6 65.026 65.238 0.893 13.238 o
4 7 7 95.496 96.521 0.959 9.019 o
4 7 8 25.089 24.186 0.566 35.728 o
4 7 9 0.602 0.382 0.406 381.843 o
4 7 10 90.647 90.712 1.086 9.224 o
4 7 11 96.334 93.882 1.582 7.642 o
4 7 12 1.337 1.645 0.879 88.689 o
4 7 13 1.208 -0.005 1.078 63.759 o
4 7 14 140.191 143.482 2.354 4.471 o
4 7 15 7.788 7.977 0.718 71.156 o
4 7 16 6.117 4.678 0.781 76.035 o
4 7 17 7.709 8.468 0.768 66.176 o
4 7 18 2.421 2.387 0.593 147.371 o
4 7 19 0.039 -0.774 0.593 220.072 o
4 8 0 296.644 309.274 1.803 2.415 o
4 8 1 298.560 305.661 1.767 2.424 o
4 8 2 1.182 0.749 0.245 573.238 o
4 8 3 351.617 364.081 2.153 1.925 o
4 8 4 123.903 122.261 1.046 6.899 o
4 8 5 46.881 47.764 0.825 18.106 o
4 8 6 64.865 63.572 0.753 13.913 o
4 8 7 136.943 136.754 1.159 6.085 o
4 8 8 26.218 24.073 0.522 35.623 o
4 8 9 67.596 64.758 1.109 12.084 o
4 8 10 37.207 36.250 1.081 19.611 o
4 8 11 217.434 219.748 2.097 3.240 o
4 8 12 21.232 20.390 1.333 23.301 o
4 8 13 1.398 0.010 0.785 113.775 o
4 8 14 0.983 0.329 0.391 372.622 o
4 8 15 80.104 77.143 2.033 7.485 o
4 8 16 7.203 5.657 0.878 61.584 o
4 8 17 11.736 11.562 0.955 43.843 o
4 8 18 0.110 0.128 0.587 220.610 o
4 9 0 267.207 274.830 1.694 2.760 o
4 9 1 0.416 0.188 0.277 764.239 o
4 9 2 9.287 8.578 0.338 99.618 o
4 9 3 126.347 125.488 1.152 6.616 o
4 9 4 75.791 71.682 0.820 11.906 o
4 9 5 8.714 7.560 0.441 96.329 o
4 9 6 403.497 407.002 2.371 1.626 o
4 9 7 91.576 90.822 1.086 9.162 o
4 9 8 0.796 0.151 0.377 421.920 o
4 9 9 162.609 164.287 1.492 4.804 o
4 9 10 17.860 17.676 0.857 37.796 o
4 9 11 47.167 44.582 0.857 18.177 o
4 9 12 68.733 66.834 1.781 9.152 o
4 9 13 13.131 12.129 1.158 34.011 o
4 9 14 48.832 46.642 1.403 13.752 o
4 9 15 10.570 10.476 1.007 43.394 o
4 9 16 11.590 13.517 0.938 43.620 o
4 9 17 38.027 42.220 1.423 15.485 o
4 9 18 66.651 74.226 2.150 7.747 o
4 10 0 7.383 6.681 0.335 121.932 o
4 10 1 235.370 236.589 1.567 3.246 o
4 10 2 122.464 119.723 1.067 6.974 o
4 10 3 83.913 86.332 0.978 10.110 o
4 10 4 108.190 103.963 0.954 8.115 o
4 10 5 33.358 30.564 0.545 28.335 o
4 10 6 30.763 28.156 0.700 28.386 o
4 10 7 147.909 144.354 1.228 5.604 o
4 10 8 40.145 39.885 1.244 16.928 o
4 10 9 122.344 124.504 1.246 6.645 o
4 10 10 159.353 158.831 1.583 4.836 o
4 10 11 4.916 4.529 0.844 73.187 o
4 10 12 78.314 76.197 1.662 8.747 o
4 10 13 1.222 1.365 1.089 60.855 o
4 10 14 42.866 41.642 1.267 16.065 o
4 10 15 11.270 11.337 0.772 54.401 o
4 10 16 33.555 31.992 1.751 13.987 o
4 10 17 26.487 29.731 1.339 20.137 o
4 11 0 35.024 32.313 0.642 26.001 o
4 11 1 40.869 38.111 0.822 20.940 o
4 11 2 0.745 0.469 0.372 417.871 o
4 11 3 201.791 201.859 1.500 3.864 o
4 11 4 33.244 29.398 0.588 28.213 o
4 11 5 31.121 29.072 0.724 27.617 o
4 11 6 119.365 118.154 1.245 6.867 o
4 11 7 268.081 270.283 2.082 2.633 o
4 11 8 64.686 64.424 1.209 11.970 o
4 11 9 23.947 21.310 1.002 28.505 o
4 11 10 2.851 2.063 1.106 55.109 o
4 11 11 23.063 22.029 1.381 21.581 o
4 11 12 9.102 7.781 1.625 23.719 o
4 11 13 51.632 49.351 1.344 13.604 o
4 11 14 7.982 6.594 0.560 89.785 o
4 11 15 3.808 2.843 0.599 126.551 o
4 11 16 1.514 0.276 0.548 204.359 o
4 12 0 301.263 300.158 1.917 2.383 o
4 12 1 14.581 13.530 0.443 62.187 o
4 12 2 117.014 117.468 1.168 7.087 o
4 12 3 62.106 57.974 1.194 12.664 o
4 12 4 0.406 0.041 0.422 391.669 o
4 12 5 5.229 4.715 0.777 79.853 o
4 12 6 18.556 17.074 0.586 46.108 o
4 12 7 0.974 0.492 0.591 190.541 o
4 12 8 55.547 53.400 1.130 14.113 o
4 12 9 84.835 83.061 2.042 7.159 o
4 12 10 111.452 110.044 2.075 5.823 o
4 12 11 2.162 1.665 0.259 364.913 o
4 12 12 18.886 17.821 0.759 39.800 o
4 12 13 3.662 3.563 0.381 189.161 o
4 12 14 0.406 -0.141 0.414 407.065 o
4 12 15 14.236 10.755 1.299 29.300 o
4 12 16 28.613 28.359 2.899 7.374 o
4 13 0 9.175 7.136 0.582 80.677 o
4 13 1 0.007 -0.609 0.586 226.099 o
4 13 2 7.253 6.014 0.628 86.655 o
4 13 3 89.289 89.308 1.322 8.759 o
4 13 4 8.956 8.892 0.648 72.129 o
4 13 5 299.733 304.784 2.456 2.219 o
4 13 6 184.890 185.243 1.939 3.906 o
4 13 7 134.317 136.355 2.334 4.655 o
4 13 8 304.945 303.382 3.378 1.907 o
4 13 9 2.188 -0.463 2.278 14.687 o
4 13 10 2.453 3.635 0.429 198.116 o
4 13 11 5.552 6.056 0.402 133.735 o
4 13 12 4.017 3.107 0.363 192.500 o
4 13 13 55.391 57.383 1.715 10.693 o
4 13 14 0.850 1.023 0.393 352.259 o
4 13 15 3.240 2.539 0.451 183.593 o
4 14 0 258.868 257.544 2.334 2.639 o
4 14 1 21.920 20.800 1.258 24.386 o
4 14 2 71.284 68.354 1.677 9.341 o
4 14 3 49.770 48.421 0.935 16.683 o
4 14 4 56.057 56.467 1.888 9.835 o
4 14 5 17.330 14.655 0.801 41.789 o
4 14 6 21.031 20.265 0.907 32.791 o
4 14 7 11.144 9.931 0.989 43.933 o
4 14 8 24.200 22.571 1.240 23.526 o
4 14 9 50.615 51.280 0.816 16.999 o
4 14 10 5.478 6.429 0.375 137.332 o
4 14 11 36.160 35.958 1.080 19.942 o
4 14 12 14.961 13.271 0.612 53.964 o
4 14 13 5.977 4.966 0.660 91.609 o
4 14 14 18.383 15.080 1.674 19.034 o
4 15 0 18.853 17.135 1.005 32.823 o
4 15 1 5.276 4.655 0.694 91.106 o
4 15 2 5.831 6.665 0.620 93.328 o
4 15 3 244.290 247.469 3.102 2.417 o
4 15 4 19.933 18.850 0.721 39.331 o
4 15 5 187.011 184.226 2.776 3.246 o
4 15 6 5.452 3.863 0.814 76.023 o
4 15 7 0.037 -0.103 0.277 994.463 o
4 15 8 51.568 46.603 0.804 17.355 o
4 15 9 1.644 1.208 0.339 346.889 o
4 15 10 44.389 44.293 0.950 18.123 o
4 15 11 0.237 0.543 0.374 471.598 o
4 15 12 2.034 1.557 0.402 260.502 o
4 15 13 1.427 0.967 0.508 221.635 o
4 16 0 60.464 58.303 1.404 11.775 o
4 16 1 11.744 10.543 0.831 50.890 o
4 16 2 231.688 233.424 2.501 2.841 o
4 16 3 0.349 0.214 1.072 66.386 o
4 16 4 3.059 2.967 0.264 266.864 o
4 16 5 26.394 23.430 0.524 35.698 o
4 16 6 0.064 -0.195 0.253 1156.250 o
4 16 7 2.708 2.492 0.340 251.876 o
4 16 8 16.923 16.280 0.585 49.145 o
4 16 9 0.139 0.142 0.422 412.782 o
4 16 10 3.728 3.731 0.388 183.511 o
4 16 11 23.525 25.876 1.118 25.337 o
4 17 0 32.648 31.647 0.708 26.450 o
4 17 1 30.214 29.519 0.689 28.466 o
4 17 2 97.751 95.552 1.753 7.149 o
4 17 3 0.066 0.154 0.264 1013.930 o
4 17 4 0.281 0.447 0.259 848.060 o
4 17 5 71.617 71.986 1.050 11.546 o
4 17 6 0.233 -0.261 0.330 647.002 o
4 17 7 16.989 13.620 0.500 54.478 o
4 17 8 0.435 -0.241 0.317 639.216 o
4 17 9 2.575 1.257 0.345 282.390 o
4 17 10 0.133 0.312 0.359 544.148 o
4 18 0 6.840 7.320 0.382 117.766 o
4 18 1 49.894 50.811 0.937 16.420 o
4 18 2 4.957 5.975 0.445 132.541 o
4 18 3 0.181 0.060 0.348 591.427 o
4 18 4 91.597 90.462 1.519 8.096 o
4 18 5 0.343 0.266 0.334 576.188 o
4 18 6 0.613 0.298 0.348 491.175 o
4 18 7 12.924 11.483 0.572 62.392 o
4 18 8 9.364 8.391 0.470 87.707 o
4 19 0 8.651 10.457 0.760 61.769 o
4 19 1 0.825 0.104 0.345 480.297 o
4 19 2 0.124 0.048 0.334 653.421 o
4 19 3 5.364 5.560 0.385 142.294 o
4 19 4 18.791 17.986 0.608 44.502 o
4 19 5 0.017 0.531 0.442 371.871 o
4 19 6 20.837 20.295 0.973 31.282 o
4 20 0 5.490 5.305 0.542 112.401 o
4 20 1 17.350 17.941 0.834 38.896 o
4 20 2 3.998 3.494 0.448 161.700 o
5 0 0 32.847 40.633 0.683 24.688 o
5 0 2 165.516 167.458 1.727 4.510 o
5 0 4 152.329 158.285 1.539 5.027 o
5 0 6 871.319 887.286 5.564 0.504 o
5 0 8 437.967 443.146 3.493 1.313 o
5 0 10 1.122 0.292 0.612 178.377 o
5 0 12 4.013 1.264 1.115 52.914 o
5 0 14 248.148 242.673 5.325 1.524 o
5 0 16 19.564 15.503 1.487 21.816 o
5 0 18 0.454 -1.340 2.234 15.520 o
5 1 0 785.945 788.453 3.524 0.661 o
5 1 1 2312.340 2307.380 9.275 0.116 o
5 1 2 411.632 409.020 2.149 1.632 o
5 1 3 510.643 516.561 2.539 1.212 o
5 1 4 16.523 15.713 0.397 57.009 o
5 1 5 93.099 96.281 0.829 9.434 o
5 1 6 2.330 2.302 0.219 357.316 o
5 1 7 0.019 -0.453 0.243 1292.980 o
5 1 8 32.109 28.732 0.675 27.864 o
5 1 9 225.188 226.643 1.597 3.388 o
5 1 10 55.900 55.046 0.915 15.150 o
5 1 11 66.197 65.680 0.954 12.824 o
5 1 12 62.558 59.381 1.357 11.747 o
5 1 13 42.161 37.681 1.204 17.114 o
5 1 14 0.088 -1.128 1.126 61.119 o
5 1 15 8.394 6.380 0.593 84.527 o
5 1 16 48.725 46.245 1.806 11.219 o
5 1 17 9.672 7.775 0.837 56.902 o
5 1 18 5.746 2.308 0.716 91.447 o
5 1 19 24.651 19.966 1.870 14.892 o
5 2 0 1308.380 1322.250 5.857 0.295 o
5 2 1 0.953 1.040 0.167 781.918 o
5 2 2 70.358 68.032 0.678 13.155 o
5 2 3 696.068 721.404 3.243 0.775 o
5 2 4 1059.790 1077.380 4.538 0.418 o
5 2 5 19.582 18.420 0.417 48.510 o
5 2 6 682.455 694.567 3.160 0.805 o
5 2 7 17.999 17.144 0.394 52.848 o
5 2 8 35.126 33.665 0.561 26.494 o
5 2 9 148.178 149.155 1.311 5.453 o
5 2 10 5.630 4.932 0.387 142.492 o
5 2 11 1.862 0.544 0.413 283.396 o
5 2 12 15.338 14.179 0.503 57.120 o
5 2 13 161.663 166.231 2.442 3.903 o
5 2 14 0.369 -0.189 1.050 69.460 o
5 2 15 0.052 -1.068 2.306 14.625 o
5 2 16 56.094 54.574 1.746 10.593 o
5 2 17 2.529 4.245 1.264 42.650 o
5 2 18 1.417 -0.261 0.676 148.007 o
5 2 19 0.145 1.340 1.580 30.689 o
5 3 0 1922.050 1950.260 7.816 0.158 o
5 3 1 583.983 588.181 2.661 1.019 o
5 3 2 21.530 21.555 0.370 44.591 o
5 3 3 1628.770 1679.510 6.577 0.209 o
5 3 4 139.679 137.169 0.951 6.208 o
5 3 5 338.019 338.317 1.795 2.117 o
5 3 6 76.351 77.408 0.791 11.647 o
5 3 7 205.271 207.086 1.428 3.823 o
5 3 8 4.763 4.139 0.351 170.205 o
5 3 9 48.754 49.299 0.694 18.353 o
5 3 10 121.552 121.138 1.098 6.940 o
5 3 11 47.745 47.910 1.064 16.216 o
5 3 12 29.940 28.933 0.806 27.025 o
5 3 13 1.441 -0.166 0.863 95.489 o
5 3 14 15.814 13.331 1.501 23.131 o
5 3 15 31.547 29.163 1.680 15.131 o
5 3 16 34.794 34.885 1.159 19.551 o
5 3 17 64.004 65.433 1.999 8.620 o
5 3 18 0.096 -1.277 0.830 112.258 o
5 3 19 1.362 2.234 1.580 29.737 o
5 4 0 2.967 3.455 0.162 304.409 o
5 4 1 85.326 84.783 0.731 10.642 o
5 4 2 0.649 0.425 0.184 1024.400 o
5 4 3 40.629 41.656 0.556 22.684 o
5 4 4 46.994 46.567 0.561 19.928 o
5 4 5 306.855 308.963 1.777 2.362 o
5 4 6 190.210 191.069 1.344 4.201 o
5 4 7 350.775 362.476 2.053 1.953 o
5 4 8 349.096 349.968 2.058 1.985 o
5 4 9 37.073 36.302 0.733 23.370 o
5 4 10 77.210 77.570 0.957 11.077 o
5 4 11 5.750 6.554 0.561 102.829 o
5 4 12 66.569 63.827 1.549 10.336 o
5 4 13 85.132 82.863 2.046 7.139 o
5 4 14 21.763 22.775 0.883 32.019 o
5 4 15 18.060 17.398 0.937 35.301 o
5 4 16 5.479 4.970 0.720 85.613 o
5 4 17 0.038 0.447 0.730 142.730 o
5 4 18 0.000 1.787 2.234 15.454 o
5 4 19 0.019 -0.682 0.753 137.153 o
5 5 0 219.763 225.294 1.314 3.585 o
5 5 1 1034.580 1071.940 4.649 0.425 o
5 5 2 578.068 597.107 2.933 1.001 o
5 5 3 180.406 180.244 1.273 4.496 o
5 5 4 105.862 104.334 0.969 8.200 o
5 5 5 50.166 49.278 0.692 18.045 o
5 5 6 74.413 69.764 0.812 12.177 o
5 5 7 52.901 49.239 0.714 17.330 o
5 5 8 160.985 159.520 1.272 5.076 o
5 5 9 9.844 9.102 0.506 80.733 o
5 5 10 179.629 180.215 1.545 4.318 o
5 5 11 51.161 49.770 1.144 14.940 o
5 5 12 42.555 40.372 1.192 16.876 o
5 5 13 5.233 4.167 1.827 21.056 o
5 5 14 2.342 3.038 0.933 73.495 o
5 5 15 86.533 81.513 2.151 6.836 o
5 5 16 19.380 20.062 1.032 30.798 o
5 5 17 16.204 14.509 1.419 24.516 o
5 5 18 45.723 48.117 1.416 13.972 o
5 6 0 76.750 81.192 0.737 11.564 o
5 6 1 45.140 46.366 0.655 19.875 o
5 6 2 54.161 52.055 0.714 16.791 o
5 6 3 163.031 172.413 1.267 4.902 o
5 6 4 201.380 202.112 1.381 3.935 o
5 6 5 1502.280 1548.040 6.667 0.233 o
5 6 6 1.972 2.391 0.286 329.301 o
5 6 7 97.193 95.608 1.037 8.787 o
5 6 8 91.518 90.865 0.965 9.441 o
5 6 9 0.170 -0.089 0.434 394.825 o
5 6 10 7.741 6.537 0.603 86.069 o
5 6 11 23.728 22.428 0.856 31.430 o
5 6 12 11.861 10.042 0.949 44.933 o
5 6 13 1.784 2.296 1.035 64.070 o
5 6 14 3.841 1.080 0.957 68.882 o
5 6 15 71.947 72.302 1.542 9.678 o
5 6 16 50.481 48.466 1.767 11.195 o
5 6 17 9.893 8.845 0.903 51.224 o
5 6 18 0.317 -0.859 0.537 255.699 o
5 7 0 365.350 374.121 2.008 1.879 o
5 7 1 39.350 39.337 0.631 22.949 o
5 7 2 1359.600 1381.780 5.931 0.278 o
5 7 3 145.813 142.530 1.118 5.790 o
5 7 4 77.784 82.577 0.869 11.056 o
5 7 5 6.456 6.242 0.338 133.279 o
5 7 6 42.206 41.350 0.718 20.961 o
5 7 7 118.472 118.699 1.186 6.979 o
5 7 8 194.752 199.084 1.533 3.959 o
5 7 9 16.449 16.012 0.546 51.586 o
5 7 10 9.696 7.532 0.791 60.429 o
5 7 11 12.388 10.276 0.870 48.038 o
5 7 12 15.376 15.542 1.260 28.473 o
5 7 13 0.315 0.212 0.991 77.563 o
5 7 14 2.230 3.497 0.556 154.592 o
5 7 15 9.474 8.391 0.814 58.308 o
5 7 16 0.046 0.363 0.641 184.478 o
5 7 17 0.003 -1.304 0.563 245.506 o
5 7 18 11.454 14.356 0.985 41.196 o
5 8 0 0.347 0.257 0.239 971.244 o
5 8 1 39.631 36.423 0.686 22.881 o
5 8 2 101.397 100.490 0.942 8.589 o
5 8 3 333.695 333.654 2.028 2.098 o
5 8 4 2.616 2.543 0.290 284.201 o
5 8 5 100.146 102.229 1.018 8.470 o
5 8 6 118.603 121.207 1.269 6.803 o
5 8 7 324.123 328.488 2.115 2.135 o
5 8 8 17.252 16.299 0.573 49.053 o
5 8 9 47.428 45.735 0.853 18.014 o
5 8 10 111.744 110.775 1.804 6.301 o
5 8 11 15.250 15.277 1.047 34.908 o
5 8 12 21.978 21.334 1.302 23.427 o
5 8 13 50.974 48.508 1.728 11.373 o
5 8 14 18.464 16.819 0.903 36.230 o
5 8 15 19.196 13.686 0.909 36.742 o
5 8 16 18.771 17.753 0.997 32.896 o
5 8 17 3.349 3.345 0.871 77.548 o
5 9 0 501.405 495.678 2.672 1.237 o
5 9 1 4.510 4.643 0.309 181.177 o
5 9 2 42.958 41.704 0.792 20.088 o
5 9 3 1.107 0.383 0.287 534.394 o
5 9 4 413.450 416.593 2.378 1.581 o
5 9 5 45.758 44.086 0.822 18.820 o
5 9 6 8.421 7.683 0.369 105.364 o
5 9 7 14.233 13.025 0.566 57.876 o
5 9 8 69.407 68.121 1.054 11.943 o
5 9 9 28.655 26.858 0.830 27.811 o
5 9 10 92.272 90.639 1.786 7.383 o
5 9 11 85.247 83.331 2.273 6.540 o
5 9 12 2.258 1.716 0.556 168.576 o
5 9 13 16.068 15.619 1.311 26.835 o
5 9 14 37.266 35.356 1.228 18.152 o
5 9 15 48.318 45.075 2.398 8.303 o
5 9 16 9.684 9.769 1.307 32.074 o
5 9 17 1.679 1.008 0.601 166.276 o
5 10 0 78.722 76.447 0.859 11.276 o
5 10 1 7.364 6.233 0.382 117.931 o
5 10 2 69.985 65.368 0.869 12.724 o
5 10 3 0.122 -0.029 0.245 1182.490 o
5 10 4 56.284 55.590 0.876 15.251 o
5 10 5 193.096 193.820 1.441 4.077 o
5 10 6 9.332 7.346 0.558 81.864 o
5 10 7 179.553 178.940 1.499 4.364 o
5 10 8 2.346 1.345 0.497 197.497 o
5 10 9 6.402 4.536 0.613 97.222 o
5 10 10 3.495 2.230 0.769 95.297 o
5 10 11 0.535 0.316 1.044 69.214 o
5 10 12 47.553 45.938 0.913 17.539 o
5 10 13 8.918 8.922 0.609 75.677 o
5 10 14 43.192 43.631 2.090 10.135 o
5 10 15 0.966 0.191 0.480 275.609 o
5 10 16 0.526 -0.360 0.682 158.424 o
5 11 0 29.216 28.714 0.626 30.189 o
5 11 1 203.660 205.028 1.547 3.792 o
5 11 2 252.177 248.275 1.658 3.000 o
5 11 3 23.422 22.154 0.686 35.510 o
5 11 4 146.287 146.224 1.855 4.932 o
5 11 5 36.831 35.289 0.668 24.319 o
5 11 6 12.664 12.162 0.821 48.661 o
5 11 7 11.009 9.345 0.738 59.078 o
5 11 8 21.895 19.270 1.059 28.914 o
5 11 9 82.259 81.537 2.067 7.217 o
5 11 10 20.688 18.515 1.077 29.379 o
5 11 11 80.139 78.900 1.924 7.771 o
5 11 12 3.389 3.334 0.505 154.956 o
5 11 13 8.595 8.362 0.592 79.559 o
5 11 14 7.215 7.501 0.534 94.528 o
5 11 15 1.510 1.061 0.632 155.998 o
5 11 16 1.395 -0.591 0.637 164.054 o
5 12 0 21.309 21.259 0.539 41.380 o
5 12 1 172.237 167.908 1.474 4.604 o
5 12 2 7.007 7.160 0.642 83.593 o
5 12 3 1.089 0.829 0.775 115.472 o
5 12 4 17.765 17.116 0.576 47.539 o
5 12 5 1.316 0.163 1.013 71.076 o
5 12 6 142.524 140.868 1.909 4.997 o
5 12 7 37.700 35.009 1.333 17.029 o
5 12 8 3.075 0.346 1.438 34.950 o
5 12 9 54.190 54.028 0.976 15.160 o
5 12 10 2.700 2.904 0.378 225.086 o
5 12 11 4.170 2.760 0.305 213.768 o
5 12 12 33.861 31.438 1.798 13.575 o
5 12 13 6.796 7.338 0.633 85.155 o
5 12 14 0.419 -0.360 0.624 189.685 o
5 12 15 15.272 15.012 0.829 42.919 o
5 13 0 97.339 95.696 1.254 8.309 o
5 13 1 5.894 5.889 0.781 74.650 o
5 13 2 19.074 17.564 0.865 36.512 o
5 13 3 56.696 53.520 1.021 14.561 o
5 13 4 14.166 11.586 0.700 52.738 o
5 13 5 34.719 32.140 1.072 20.975 o
5 13 6 98.576 96.924 1.509 7.644 o
5 13 7 59.531 58.891 2.117 8.565 o
5 13 8 31.017 30.648 0.822 25.899 o
5 13 9 62.648 64.116 1.098 12.708 o
5 13 10 65.432 65.744 1.255 11.626 o
5 13 11 29.806 29.334 0.739 28.005 o
5 13 12 105.687 110.011 3.347 3.907 o
5 13 13 18.845 18.045 1.225 26.975 o
5 13 14 12.466 11.850 0.980 41.676 o
5 14 0 57.142 54.128 1.364 12.542 o
5 14 1 30.382 28.048 1.038 23.539 o
5 14 2 15.134 14.215 0.688 49.483 o
5 14 3 2.040 0.283 0.929 80.278 o
5 14 4 60.694 57.521 1.007 13.789 o
5 14 5 1.949 0.674 0.987 71.650 o
5 14 6 6.847 6.101 0.516 103.607 o
5 14 7 19.869 17.576 0.573 44.422 o
5 14 8 73.297 72.732 1.250 10.639 o
5 14 9 21.679 19.491 0.576 41.047 o
5 14 10 0.468 0.166 0.394 427.033 o
5 14 11 13.919 11.592 0.730 51.691 o
5 14 12 0.223 -0.032 0.450 364.721 o
5 14 13 14.757 14.636 1.173 31.551 o
5 15 0 7.529 6.248 0.796 67.272 o
5 15 1 97.029 95.098 2.124 6.342 o
5 15 2 48.750 47.845 0.839 17.591 o
5 15 3 81.050 79.933 1.263 9.740 o
5 15 4 1.555 0.762 0.674 141.957 o
5 15 5 20.844 20.081 0.837 34.779 o
5 15 6 0.537 0.494 0.264 721.157 o
5 15 7 24.917 23.461 0.823 31.029 o
5 15 8 4.058 3.112 0.330 203.055 o
5 15 9 24.703 22.399 0.902 29.862 o
5 15 10 2.086 2.436 0.422 229.232 o
5 15 11 0.146 0.368 0.422 401.538 o
5 15 12 0.083 -0.166 0.589 221.414 o
5 16 0 0.003 -0.241 0.317 774.835 o
5 16 1 16.311 15.295 0.580 51.127 o
5 16 2 5.982 5.602 0.435 125.651 o
5 16 3 6.435 6.610 0.395 122.814 o
5 16 4 68.845 66.496 0.944 12.512 o
5 16 5 0.156 -0.447 0.308 761.588 o
5 16 6 59.388 58.957 0.983 13.987 o
5 16 7 0.662 0.328 0.322 540.285 o
5 16 8 2.254 0.504 0.336 331.223 o
5 16 9 0.769 0.478 0.439 321.467 o
5 16 10 0.465 -0.217 0.388 448.832 o
5 17 0 31.427 30.604 0.739 26.875 o
5 17 1 33.937 33.405 0.866 23.558 o
5 17 2 2.353 2.210 0.287 309.898 o
5 17 3 0.967 0.694 0.334 442.445 o
5 17 4 71.277 70.249 1.199 11.106 o
5 17 5 29.776 28.480 0.872 26.212 o
5 17 6 10.182 6.657 0.531 82.279 o
5 17 7 8.294 7.104 0.472 96.799 o
5 17 8 0.807 0.733 0.437 313.922 o
5 17 9 10.194 10.419 0.686 63.352 o
5 18 0 5.231 4.687 0.383 150.409 o
5 18 1 5.969 5.429 0.424 128.633 o
5 18 2 0.706 0.256 0.285 638.148 o
5 18 3 9.211 7.033 0.528 86.118 o
5 18 4 0.411 0.957 0.367 437.602 o
5 18 5 12.475 10.261 0.652 60.174 o
5 18 6 55.052 57.736 1.323 12.803 o
5 18 7 1.575 0.994 0.468 242.851 o
5 19 0 7.547 7.156 0.529 94.249 o
5 19 1 3.302 3.046 0.533 149.754 o
5 19 2 1.333 0.906 0.351 370.533 o
5 19 3 12.963 12.121 0.966 41.584 o
5 19 4 19.266 18.965 1.080 29.996 o
6 0 0 1063.420 1095.440 6.542 0.370 o
6 0 2 807.032 814.631 5.250 0.566 o
6 0 4 31.708 28.254 0.705 27.788 o
6 0 6 121.097 125.109 1.575 6.185 o
6 0 8 137.550 136.759 1.931 5.116 o
6 0 10 745.326 753.027 5.305 0.617 o
6 0 12 83.971 82.030 1.912 7.572 o
6 0 14 70.932 66.768 1.999 8.235 o
6 0 16 2.460 1.251 1.564 29.970 o
6 0 18 38.481 38.256 2.231 9.857 o
6 1 0 128.784 132.174 0.922 6.684 o
6 1 1 516.871 521.188 2.563 1.193 o
6 1 2 103.983 107.755 0.882 8.349 o
6 1 3 563.444 578.980 2.776 1.048 o
6 1 4 2.102 1.761 0.239 383.949 o
6 1 5 95.993 95.381 0.923 9.095 o
6 1 6 77.895 77.109 0.874 11.281 o
6 1 7 503.121 502.954 2.679 1.225 o
6 1 8 5.249 3.735 0.377 158.596 o
6 1 9 35.326 31.069 0.652 26.032 o
6 1 10 95.865 92.861 1.193 8.602 o
6 1 11 3.047 2.830 0.521 159.033 o
6 1 12 8.724 6.803 0.778 64.774 o
6 1 13 156.031 161.830 2.563 3.884 o
6 1 14 125.452 123.576 2.462 4.750 o
6 1 15 30.622 29.817 1.106 22.171 o
6 1 16 4.376 3.957 0.730 92.291 o
6 1 17 25.603 22.683 2.064 12.747 o
6 1 18 0.533 0.000 1.580 30.856 o
6 2 0 735.420 748.025 3.334 0.724 o
6 2 1 8.065 7.265 0.252 122.036 o
6 2 2 781.710 786.589 3.493 0.666 o
6 2 3 199.841 199.769 1.263 4.037 o
6 2 4 786.346 801.214 3.710 0.648 o
6 2 5 51.371 51.535 0.670 17.654 o
6 2 6 232.035 237.769 1.556 3.278 o
6 2 7 52.911 45.763 0.654 18.038 o
6 2 8 437.090 434.498 2.445 1.480 o
6 2 9 4.628 3.427 0.408 163.271 o
6 2 10 153.914 153.912 1.375 5.201 o
6 2 11 118.849 117.765 1.457 6.560 o
6 2 12 101.169 99.947 1.645 7.172 o
6 2 13 24.979 25.250 0.746 31.941 o
6 2 14 7.709 7.153 0.527 93.550 o
6 2 15 46.968 44.375 1.344 14.578 o
6 2 16 0.194 -0.089 0.676 167.039 o
6 2 17 3.062 2.024 0.903 76.729 o
6 2 18 1.442 1.646 0.876 88.675 o
6 3 0 52.493 54.164 0.532 17.788 o
6 3 1 69.754 72.267 0.674 12.983 o
6 3 2 43.263 44.252 0.551 21.419 o
6 3 3 99.640 97.041 0.834 8.983 o
6 3 4 132.776 132.535 1.030 6.425 o
6 3 5 1269.050 1288.350 5.488 0.312 o
6 3 6 258.412 262.041 1.660 2.890 o
6 3 7 97.148 93.491 0.956 9.017 o
6 3 8 173.718 174.794 1.351 4.610 o
6 3 9 76.373 75.894 0.967 11.198 o
6 3 10 0.834 -0.196 0.510 258.468 o
6 3 11 99.631 100.979 1.612 7.285 o
6 3 12 53.917 50.740 1.054 15.001 o
6 3 13 1.729 0.907 0.943 78.163 o
6 3 14 8.587 7.656 1.143 40.607 o
6 3 15 95.237 100.717 2.198 6.152 o
6 3 16 4.695 4.938 0.539 121.421 o
6 3 17 32.335 28.246 1.445 17.591 o
6 3 18 15.481 11.012 1.483 24.038 o
6 4 0 104.289 109.385 0.803 8.410 o
6 4 1 0.455 0.594 0.187 1089.280 o
6 4 2 238.263 238.923 1.471 3.245 o
6 4 3 5.780 4.407 0.268 168.308 o
6 4 4 5.176 5.075 0.278 171.039 o
6 4 5 371.004 367.265 2.139 1.846 o
6 4 6 11.330 11.510 0.363 79.957 o
6 4 7 42.906 40.956 0.710 20.877 o
6 4 8 28.568 27.574 0.547 32.130 o
6 4 9 115.854 116.807 1.211 7.079 o
6 4 10 219.630 215.650 1.765 3.421 o
6 4 11 83.418 82.663 1.830 7.814 o
6 4 12 156.669 157.291 2.789 3.681 o
6 4 13 26.364 25.245 1.549 17.886 o
6 4 14 9.364 7.726 1.032 45.352 o
6 4 15 9.011 6.353 0.709 70.637 o
6 4 16 0.448 0.325 0.521 258.524 o
6 4 17 8.910 8.815 1.082 42.646 o
6 4 18 9.885 8.086 1.096 41.243 o
6 5 0 29.120 29.006 0.457 32.462 o
6 5 1 71.273 73.196 0.708 12.650 o
6 5 2 29.837 29.350 0.497 31.350 o
6 5 3 389.708 395.048 2.154 1.726 o
6 5 4 130.921 132.888 1.070 6.435 o
6 5 5 83.933 84.377 0.892 10.402 o
6 5 6 365.493 363.164 2.214 1.860 o
6 5 7 192.697 189.674 1.369 4.158 o
6 5 8 173.804 170.061 1.297 4.692 o
6 5 9 0.649 -0.402 0.507 269.374 o
6 5 10 24.685 23.818 1.046 26.643 o
6 5 11 22.599 19.925 1.048 28.616 o
6 5 12 7.775 6.379 1.393 31.383 o
6 5 13 97.071 95.049 2.379 5.800 o
6 5 14 52.721 52.455 2.053 9.405 o
6 5 15 12.705 13.514 0.762 50.500 o
6 5 16 29.768 33.411 1.432 17.736 o
6 5 17 5.145 3.778 0.873 70.305 o
6 5 18 2.074 3.425 0.983 67.599 o
6 6 0 84.290 85.864 0.762 10.616 o
6 6 1 361.919 363.052 1.928 1.929 o
6 6 2 160.422 166.278 1.244 5.039 o
6 6 3 557.377 555.873 2.869 1.067 o
6 6 4 61.658 61.048 0.809 14.322 o
6 6 5 1.744 0.907 0.321 370.593 o
6 6 6 13.868 12.606 0.418 66.474 o
6 6 7 175.823 175.647 1.317 4.588 o
6 6 8 111.359 107.123 1.139 7.584 o
6 6 9 153.090 155.544 1.587 4.992 o
6 6 10 12.770 12.133 0.654 57.350 o
6 6 11 39.977 39.422 1.471 14.991 o
6 6 12 62.242 62.391 2.349 7.505 o
6 6 13 1.547 2.738 0.875 85.640 o
6 6 14 0.344 -0.153 0.441 368.207 o
6 6 15 32.100 33.058 1.009 22.444 o
6 6 16 2.822 2.362 0.638 129.076 o
6 6 17 36.772 39.041 1.271 17.433 o
6 7 0 270.651 268.752 1.572 2.796 o
6 7 1 4.482 4.863 0.305 180.583 o
6 7 2 32.093 29.191 0.516 29.773 o
6 7 3 293.694 299.156 1.898 2.436 o
6 7 4 1053.710 1066.170 4.977 0.412 o
6 7 5 61.267 59.239 0.780 14.636 o
6 7 6 225.795 223.422 1.618 3.388 o
6 7 7 1.464 0.409 0.410 312.297 o
6 7 8 68.168 66.341 1.299 11.157 o
6 7 9 70.982 70.272 1.257 10.909 o
6 7 10 2.173 -0.083 1.104 58.735 o
6 7 11 4.298 2.340 1.516 30.340 o
6 7 12 17.081 17.220 1.188 28.994 o
6 7 13 5.195 6.599 1.096 48.106 o
6 7 14 34.626 36.648 1.114 19.875 o
6 7 15 5.841 6.893 0.599 95.547 o
6 7 16 2.694 1.085 0.533 176.099 o
6 7 17 0.316 -0.211 0.581 220.719 o
6 8 0 108.700 108.663 1.069 7.788 o
6 8 1 1437.460 1452.670 6.365 0.253 o
6 8 2 302.819 296.968 1.813 2.412 o
6 8 3 118.272 111.595 0.991 7.413 o
6 8 4 161.259 162.986 1.282 5.025 o
6 8 5 0.188 -0.128 0.420 418.630 o
6 8 6 157.354 156.353 1.266 5.196 o
6 8 7 23.501 23.842 0.721 34.022 o
6 8 8 2.626 2.103 0.694 117.787 o
6 8 9 123.875 123.358 1.616 6.067 o
6 8 10 2.096 2.120 0.732 112.910 o
6 8 11 117.298 116.401 1.942 5.818 o
6 8 12 0.075 0.247 0.734 141.725 o
6 8 13 51.184 50.229 1.068 15.394 o
6 8 14 40.812 39.806 1.092 18.203 o
6 8 15 17.312 16.139 0.944 36.223 o
6 8 16 0.016 -0.664 0.766 132.431 o
6 9 0 150.555 149.771 1.232 5.464 o
6 9 1 2.226 2.629 0.358 258.838 o
6 9 2 158.965 156.068 1.201 5.219 o
6 9 3 42.277 40.898 0.625 21.739 o
6 9 4 26.329 24.121 0.584 34.431 o
6 9 5 11.204 10.349 0.540 70.836 o
6 9 6 226.025 229.116 1.779 3.278 o
6 9 7 33.163 31.907 0.825 24.676 o
6 9 8 140.930 139.179 1.472 5.582 o
6 9 9 20.916 20.094 0.867 33.961 o
6 9 10 2.122 1.332 0.735 115.142 o
6 9 11 0.436 0.270 0.435 357.813 o
6 9 12 18.058 19.149 1.032 31.928 o
6 9 13 17.099 16.143 0.968 35.644 o
6 9 14 5.581 6.015 0.534 110.237 o
6 9 15 15.518 17.648 1.015 34.793 o
6 9 16 82.930 89.463 2.183 6.743 o
6 10 0 70.570 69.142 0.918 12.273 o
6 10 1 715.533 715.082 3.634 0.741 o
6 10 2 20.691 20.127 0.593 41.357 o
6 10 3 393.578 393.610 2.366 1.680 o
6 10 4 110.706 110.384 1.102 7.602 o
6 10 5 2.253 1.951 0.521 181.233 o
6 10 6 13.335 12.932 0.739 51.090 o
6 10 7 39.629 37.577 0.943 20.215 o
6 10 8 7.927 6.982 1.003 49.695 o
6 10 9 171.483 172.496 3.039 3.234 o
6 10 10 4.419 3.785 0.406 164.474 o
6 10 11 44.774 44.255 0.977 17.825 o
6 10 12 37.394 38.209 0.978 20.394 o
6 10 13 0.207 0.063 0.492 306.664 o
6 10 14 0.064 -0.333 0.593 219.129 o
6 10 15 12.964 11.290 0.753 52.434 o
6 11 0 100.062 102.440 1.095 8.322 o
6 11 1 48.517 45.878 0.779 18.262 o
6 11 2 12.142 11.642 0.499 68.583 o
6 11 3 45.881 45.364 0.901 18.048 o
6 11 4 119.503 115.002 1.461 6.579 o
6 11 5 140.998 139.404 1.770 5.217 o
6 11 6 332.317 337.856 2.681 1.934 o
6 11 7 1.959 1.211 0.944 76.585 o
6 11 8 0.342 0.214 0.757 130.749 o
6 11 9 0.473 -0.401 0.710 147.445 o
6 11 10 0.136 0.197 0.549 248.827 o
6 11 11 1.202 -0.061 0.521 235.930 o
6 11 12 18.027 15.685 0.825 39.627 o
6 11 13 30.627 34.590 1.314 18.799 o
6 11 14 22.471 23.536 1.668 17.337 o
6 11 15 3.876 4.334 0.635 111.333 o
6 12 0 274.791 269.796 2.132 2.571 o
6 12 1 16.033 14.686 0.545 53.539 o
6 12 2 30.898 30.989 0.876 25.108 o
6 12 3 120.102 118.057 1.715 6.096 o
6 12 4 187.487 183.098 2.314 3.600 o
6 12 5 96.245 90.435 2.066 6.570 o
6 12 6 15.792 15.062 1.068 33.906 o
6 12 7 3.002 0.171 2.275 14.605 o
6 12 8 21.966 22.271 1.441 20.893 o
6 12 9 32.519 33.677 0.929 23.236 o
6 12 10 64.841 65.437 1.478 10.719 o
6 12 11 48.663 48.865 1.424 13.489 o
6 12 12 13.356 12.752 0.761 50.129 o
6 12 13 27.052 27.825 1.621 16.631 o
6 12 14 2.453 2.915 0.566 152.145 o
6 13 0 7.536 6.272 0.812 65.825 o
6 13 1 24.139 21.993 1.345 21.850 o
6 13 2 1.387 1.019 0.712 129.928 o
6 13 3 83.853 80.351 2.454 6.181 o
6 13 4 15.242 13.216 1.080 34.627 o
6 13 5 34.171 31.399 0.905 23.351 o
6 13 6 22.390 21.312 1.709 17.041 o
6 13 7 171.256 176.197 3.525 2.843 o
6 13 8 105.126 109.018 1.551 7.040 o
6 13 9 0.121 0.101 0.412 436.044 o
6 13 10 31.737 33.856 1.199 20.016 o
6 13 11 2.680 2.305 0.496 179.789 o
6 13 12 15.759 15.073 1.397 25.066 o
6 13 13 17.910 19.716 1.212 27.328 o
6 14 0 22.818 20.970 1.192 25.271 o
6 14 1 54.380 54.126 2.065 9.202 o
6 14 2 258.863 253.042 2.794 2.456 o
6 14 3 13.117 10.679 0.887 45.862 o
6 14 4 0.026 -0.198 0.400 481.349 o
6 14 5 5.493 5.109 0.525 116.220 o
6 14 6 8.870 7.897 0.877 55.599 o
6 14 7 0.674 0.584 0.357 445.066 o
6 14 8 31.680 30.168 1.204 20.471 o
6 14 9 0.394 0.096 0.424 386.702 o
6 14 10 3.096 3.877 0.506 155.042 o
6 14 11 17.119 14.538 0.968 36.294 o
6 14 12 43.443 44.146 1.375 14.884 o
6 15 0 3.281 3.301 1.020 60.751 o
6 15 1 9.792 10.111 1.224 34.901 o
6 15 2 0.087 0.506 0.470 327.709 o
6 15 3 29.494 28.905 0.708 28.742 o
6 15 4 0.479 0.481 0.357 477.899 o
6 15 5 209.114 208.077 3.403 2.577 o
6 15 6 37.993 39.743 0.945 20.349 o
6 15 7 30.261 30.287 0.950 24.444 o
6 15 8 0.160 0.313 0.526 266.618 o
6 15 9 2.734 2.131 0.453 199.119 o
6 15 10 0.623 0.596 0.556 219.808 o
6 15 11 7.940 7.732 0.925 54.242 o
6 16 0 37.034 35.594 0.796 22.844 o
6 16 1 7.054 6.675 0.417 113.811 o
6 16 2 108.540 109.055 1.681 6.662 o
6 16 3 0.996 0.804 0.294 503.848 o
6 16 4 30.013 29.323 0.737 27.933 o
6 16 5 1.998 0.593 0.337 345.621 o
6 16 6 2.979 2.228 0.729 106.343 o
6 16 7 0.023 0.344 0.453 362.180 o
6 16 8 9.235 6.686 0.624 77.270 o
6 16 9 4.809 5.476 0.472 131.402 o
6 17 0 16.051 15.611 0.523 53.498 o
6 17 1 0.359 0.253 0.291 719.084 o
6 17 2 9.563 7.610 0.467 88.969 o
6 17 3 0.213 -0.447 0.291 819.712 o
6 17 4 0.461 -0.168 0.404 418.826 o
6 17 5 24.003 20.918 1.032 27.949 o
6 17 6 4.134 4.324 0.611 114.183 o
6 17 7 25.518 25.289 0.899 28.649 o
6 17 8 4.756 5.364 0.904 65.903 o
6 18 0 27.595 29.112 0.735 29.338 o
6 18 1 1.631 1.140 0.439 259.151 o
6 18 2 0.062 -0.135 0.346 633.654 o
6 18 3 4.830 8.220 0.542 106.414 o
6 18 4 22.417 23.355 0.957 29.751 o
6 18 5 8.284 7.189 0.593 83.204 o
6 18 6 12.746 12.670 0.865 46.063 o
6 19 0 5.387 5.649 0.531 113.784 o
6 19 1 10.216 9.374 0.562 74.184 o
6 19 2 35.161 36.567 0.879 22.412 o
6 19 3 23.028 27.353 1.051 26.488 o
7 0 0 473.483 495.910 3.583 1.181 o
7 0 2 976.397 985.356 6.242 0.421 o
7 0 4 334.540 332.904 2.844 1.893 o
7 0 6 466.390 464.485 3.899 1.179 o
7 0 8 129.793 127.488 1.604 5.858 o
7 0 10 13.045 12.701 0.940 42.294 o
7 0 12 152.226 142.211 5.455 1.837 o
7 0 14 98.577 98.400 2.773 4.977 o
7 0 16 41.703 37.984 3.351 5.437 o
7 1 0 1.149 1.294 0.228 558.465 o
7 1 1 2431.980 2455.730 9.806 0.106 o
7 1 2 50.872 49.916 0.621 18.207 o
7 1 3 2157.660 2164.890 9.287 0.129 o
7 1 4 14.564 13.722 0.373 64.968 o
7 1 5 1.915 2.007 0.293 341.258 o
7 1 6 19.672 17.913 0.465 47.508 o
7 1 7 7.177 6.046 0.425 114.254 o
7 1 8 1.994 1.614 0.377 279.146 o
7 1 9 219.215 212.470 1.685 3.485 o
7 1 10 0.003 -0.087 0.566 242.544 o
7 1 11 139.933 135.808 1.474 5.649 o
7 1 12 42.771 41.522 1.191 16.739 o
7 1 13 6.727 5.351 0.533 104.496 o
7 1 14 0.778 0.366 0.536 232.750 o
7 1 15 16.986 15.414 0.881 38.913 o
7 1 16 1.766 0.000 0.565 191.881 o
7 1 17 9.587 8.433 0.967 48.203 o
7 2 0 283.738 286.510 1.633 2.618 o
7 2 1 94.946 91.889 0.902 9.314 o
7 2 2 19.431 18.869 0.433 48.005 o
7 2 3 251.002 250.756 1.581 3.029 o
7 2 4 1285.090 1304.410 5.628 0.305 o
7 2 5 40.844 40.011 0.683 21.890 o
7 2 6 641.879 649.534 3.468 0.853 o
7 2 7 153.991 147.097 1.244 5.402 o
7 2 8 46.375 45.508 0.972 17.394 o
7 2 9 8.684 7.563 0.682 72.200 o
7 2 10 38.164 34.810 0.836 22.166 o
7 2 11 62.402 61.182 1.390 11.517 o
7 2 12 134.319 134.946 2.141 4.923 o
7 2 13 128.272 127.889 1.949 5.393 o
7 2 14 57.309 56.979 1.266 12.899 o
7 2 15 2.734 2.040 0.561 156.113 o
7 2 16 37.203 36.502 1.371 16.605 o
7 2 17 1.637 2.681 1.580 29.463 o
7 3 0 1302.590 1316.180 5.689 0.299 o
7 3 1 469.235 460.332 2.356 1.379 o
7 3 2 8.343 7.573 0.311 112.384 o
7 3 3 101.525 99.160 0.874 8.739 o
7 3 4 159.853 160.527 1.193 5.155 o
7 3 5 662.135 668.073 3.373 0.828 o
7 3 6 29.904 27.575 0.568 30.944 o
7 3 7 208.266 207.113 1.500 3.746 o
7 3 8 368.291 373.328 2.325 1.809 o
7 3 9 93.147 91.863 1.242 8.668 o
7 3 10 217.847 219.950 2.063 3.254 o
7 3 11 40.461 38.609 0.989 19.405 o
7 3 12 5.645 4.980 1.302 37.161 o
7 3 13 9.995 9.034 0.593 73.052 o
7 3 14 1.083 -0.077 0.439 316.671 o
7 3 15 2.434 4.422 0.920 72.554 o
7 3 16 31.430 29.940 1.410 18.009 o
7 3 17 28.868 28.308 1.548 17.088 o
7 4 0 63.281 60.146 0.658 14.747 o
7 4 1 84.713 83.302 0.831 10.529 o
7 4 2 57.390 56.784 0.708 15.787 o
7 4 3 0.035 -0.234 0.317 759.251 o
7 4 4 0.010 -0.197 0.294 895.692 o
7 4 5 364.826 358.533 2.116 1.891 o
7 4 6 52.657 52.511 0.821 16.455 o
7 4 7 175.317 171.477 1.375 4.593 o
7 4 8 57.275 56.330 0.847 15.177 o
7 4 9 146.928 144.771 1.525 5.310 o
7 4 10 17.948 17.380 0.780 40.327 o
7 4 11 127.156 127.955 2.183 5.078 o
7 4 12 1.255 0.968 0.957 77.687 o
7 4 13 0.106 -0.193 0.332 673.296 o
7 4 14 98.470 97.981 1.822 6.919 o
7 4 15 43.789 42.818 1.335 15.251 o
7 4 16 30.966 31.583 1.312 19.111 o
7 4 17 1.650 1.489 0.778 107.804 o
7 5 0 101.163 96.471 0.841 8.896 o
7 5 1 0.070 -0.408 0.252 1159.470 o
7 5 2 346.057 349.920 2.051 2.000 o
7 5 3 10.700 9.910 0.410 82.887 o
7 5 4 36.851 36.667 0.699 23.732 o
7 5 5 12.761 10.632 0.393 74.406 o
7 5 6 68.089 67.033 0.931 12.616 o
7 5 7 41.355 38.296 0.827 20.726 o
7 5 8 80.917 80.815 1.132 10.115 o
7 5 9 56.320 56.797 1.193 13.430 o
7 5 10 169.767 170.814 1.737 4.402 o
7 5 11 70.586 70.496 1.562 9.754 o
7 5 12 33.800 33.634 1.192 19.582 o
7 5 13 7.042 5.862 0.976 53.972 o
7 5 14 19.266 18.426 0.735 39.831 o
7 5 15 3.365 2.715 0.485 166.881 o
7 5 16 3.875 2.165 0.543 144.880 o
7 5 17 17.856 17.896 1.354 24.596 o
7 6 0 0.724 0.486 0.234 763.320 o
7 6 1 0.519 0.298 0.262 768.841 o
7 6 2 0.367 0.253 0.271 800.167 o
7 6 3 1.468 0.765 0.307 422.425 o
7 6 4 0.304 -0.221 0.309 707.219 o
7 6 5 432.493 435.251 2.544 1.478 o
7 6 6 1.161 0.567 0.405 332.234 o
7 6 7 324.880 331.133 2.197 2.104 o
7 6 8 82.269 82.805 1.311 9.416 o
7 6 9 2.728 2.446 0.909 76.317 o
7 6 10 6.335 7.639 0.925 57.480 o
7 6 11 0.765 1.413 0.762 119.171 o
7 6 12 9.450 9.641 1.445 27.901 o
7 6 13 32.275 31.380 0.888 24.300 o
7 6 14 23.325 22.361 1.182 24.956 o
7 6 15 28.440 31.624 1.029 23.725 o
7 6 16 2.011 2.618 0.644 134.865 o
7 7 0 95.086 97.210 0.986 8.969 o
7 7 1 26.256 24.728 0.583 34.264 o
7 7 2 957.740 965.148 4.547 0.480 o
7 7 3 79.603 77.915 0.895 11.028 o
7 7 4 16.701 15.428 0.518 52.691 o
7 7 5 10.380 10.532 0.476 78.104 o
7 7 6 0.049 -0.033 0.411 453.044 o
7 7 7 16.552 15.733 0.715 45.231 o
7 7 8 197.411 197.620 1.773 3.781 o
7 7 9 19.959 18.894 0.712 39.550 o
7 7 10 41.196 38.916 1.036 18.739 o
7 7 11 3.108 4.488 1.317 38.970 o
7 7 12 184.996 194.038 2.667 3.300 o
7 7 13 46.906 49.467 1.068 16.197 o
7 7 14 10.946 12.429 1.078 38.768 o
7 7 15 8.894 12.249 0.782 57.620 o
7 7 16 2.196 3.693 0.740 104.480 o
7 8 0 3.073 2.162 0.282 275.826 o
7 8 1 64.447 62.091 0.935 13.332 o
7 8 2 20.279 18.725 0.460 46.196 o
7 8 3 472.674 474.581 2.672 1.318 o
7 8 4 57.181 56.590 0.972 14.527 o
7 8 5 43.026 40.671 0.905 19.252 o
7 8 6 19.817 18.284 0.418 48.242 o
7 8 7 17.108 15.033 0.874 39.222 o
7 8 8 37.023 33.944 0.839 22.669 o
7 8 9 111.699 112.080 1.970 5.978 o
7 8 10 1.053 0.306 2.077 17.798 o
7 8 11 1.595 2.457 0.504 198.441 o
7 8 12 15.523 16.299 0.725 45.868 o
7 8 13 75.223 79.740 2.019 7.679 o
7 8 14 3.577 5.815 0.616 111.712 o
7 8 15 35.438 38.428 1.765 13.237 o
7 9 0 473.959 479.760 2.655 1.311 o
7 9 1 19.515 18.665 0.456 47.425 o
7 9 2 15.056 14.520 0.445 59.800 o
7 9 3 32.961 31.238 0.515 28.703 o
7 9 4 79.927 79.230 1.271 9.819 o
7 9 5 22.519 20.600 0.788 34.510 o
7 9 6 6.312 5.773 0.474 115.188 o
7 9 7 3.619 3.733 0.863 76.832 o
7 9 8 0.037 -0.116 0.764 132.774 o
7 9 9 19.376 19.442 1.213 26.684 o
7 9 10 174.707 175.224 2.456 3.676 o
7 9 11 13.612 11.466 0.622 58.006 o
7 9 12 2.788 2.255 0.485 182.343 o
7 9 13 37.974 38.610 1.465 15.414 o
7 9 14 26.982 28.132 0.972 25.924 o
7 9 15 7.477 6.873 0.840 62.672 o
7 10 0 132.188 127.716 1.190 6.336 o
7 10 1 27.375 26.112 0.531 33.749 o
7 10 2 0.015 -0.675 0.373 557.453 o
7 10 3 66.626 64.398 1.295 11.403 o
7 10 4 0.345 0.509 0.778 122.756 o
7 10 5 227.385 223.341 2.187 3.082 o
7 10 6 0.211 -0.760 0.870 101.383 o
7 10 7 73.268 72.645 2.498 6.490 o
7 10 8 2.757 3.384 1.006 63.259 o
7 10 9 0.074 0.821 1.027 72.211 o
7 10 10 25.331 23.908 0.731 32.459 o
7 10 11 19.643 19.289 0.786 37.536 o
7 10 12 5.090 3.739 0.589 113.134 o
7 10 13 24.709 24.404 1.502 18.978 o
7 10 14 22.024 20.771 1.452 20.912 o
7 11 0 29.560 28.670 0.741 28.277 o
7 11 1 3.377 2.814 0.477 168.819 o
7 11 2 225.549 228.379 1.910 3.221 o
7 11 3 8.537 8.888 0.679 70.794 o
7 11 4 242.221 242.434 2.589 2.689 o
7 11 5 0.204 -0.106 0.654 178.001 o
7 11 6 18.873 17.619 1.189 27.924 o
7 11 7 0.562 -0.107 0.854 102.886 o
7 11 8 43.266 41.686 1.037 17.945 o
7 11 9 11.891 10.786 0.572 65.994 o
7 11 10 44.721 44.510 0.997 17.650 o
7 11 11 22.445 22.774 1.121 26.437 o
7 11 12 4.699 3.985 0.633 106.938 o
7 11 13 6.224 8.321 1.161 41.905 o
7 11 14 1.463 2.644 0.547 178.754 o
7 12 0 3.665 1.924 1.083 55.613 o
7 12 1 86.918 82.407 2.007 7.186 o
7 12 2 4.808 -0.241 1.515 30.747 o
7 12 3 61.757 59.630 1.493 11.156 o
7 12 4 49.727 46.239 2.011 10.010 o
7 12 5 25.386 26.548 1.787 15.182 o
7 12 6 222.398 222.369 2.775 2.802 o
7 12 7 75.220 73.497 1.957 8.012 o
7 12 8 28.712 26.610 0.695 30.061 o
7 12 9 0.003 0.148 0.305 805.704 o
7 12 10 0.403 0.112 0.404 419.020 o
7 12 11 2.557 2.674 0.492 180.071 o
7 12 12 6.506 8.793 0.830 63.614 o
7 12 13 27.878 28.830 3.289 6.014 o
7 13 0 280.511 278.712 2.653 2.320 o
7 13 1 3.545 -1.360 2.106 16.889 o
7 13 2 54.201 52.852 2.128 8.967 o
7 13 3 2.120 0.459 1.139 55.124 o
7 13 4 29.974 28.132 0.714 28.600 o
7 13 5 0.023 6.989 4.969 3.130 o
7 13 6 11.568 7.541 1.499 25.930 o
7 13 7 5.041 2.652 6.220 1.995 o
7 13 8 18.334 15.965 0.677 44.142 o
7 13 9 63.478 68.025 1.399 11.071 o
7 13 10 0.008 -0.293 0.484 332.155 o
7 13 11 13.003 13.186 1.099 35.777 o
7 13 12 65.432 68.590 2.064 8.229 o
7 14 0 138.604 142.017 2.751 4.036 o
7 14 1 12.175 12.021 1.474 25.360 o
7 14 2 8.244 7.833 0.639 77.378 o
7 14 3 25.977 26.063 0.753 30.911 o
7 14 4 212.436 213.681 2.970 2.792 o
7 14 5 59.362 59.943 1.240 12.631 o
7 14 6 0.682 -0.168 0.283 688.199 o
7 14 7 6.426 6.175 0.545 101.990 o
7 14 8 17.433 16.767 0.799 40.562 o
7 14 9 1.647 2.300 0.453 227.498 o
7 14 10 3.390 2.559 0.521 155.865 o
7 14 11 12.164 13.598 1.360 27.944 o
7 15 0 0.255 0.384 1.452 36.544 o
7 15 1 193.971 199.296 2.573 3.259 o
7 15 2 20.365 20.212 0.641 40.408 o
7 15 3 46.483 47.320 0.955 17.310 o
7 15 4 4.202 3.327 0.333 195.722 o
7 15 5 0.911 0.536 0.308 511.936 o
7 15 6 15.937 16.907 0.966 36.355 o
7 15 7 91.946 95.841 2.436 5.800 o
7 15 8 6.253 5.061 0.450 122.998 o
7 15 9 43.422 48.732 1.272 15.334 o
7 15 10 30.966 31.884 1.235 20.033 o
7 16 0 122.451 124.552 1.795 5.812 o
7 16 1 0.179 -0.168 0.283 878.545 o
7 16 2 2.641 2.810 0.277 284.076 o
7 16 3 2.002 2.610 0.479 199.207 o
7 16 4 63.445 65.732 1.212 12.015 o
7 16 5 16.782 15.836 0.666 46.675 o
7 16 6 78.908 83.752 1.615 8.657 o
7 16 7 1.615 1.843 0.633 148.469 o
7 16 8 7.799 8.802 0.850 58.859 o
7 17 0 1.586 1.975 0.368 298.022 o
7 17 1 39.741 41.741 0.906 19.968 o
7 17 2 55.024 58.190 1.125 13.884 o
7 17 3 25.765 26.118 0.866 28.913 o
7 17 4 1.049 0.043 0.355 436.529 o
7 17 5 1.346 0.638 0.538 210.183 o
7 17 6 4.700 3.629 0.556 123.975 o
7 18 0 0.275 0.248 0.387 459.889 o
7 18 1 21.457 18.959 0.689 38.653 o
7 18 2 2.775 1.787 0.355 255.028 o
7 18 3 6.735 6.386 0.509 104.362 o
7 18 4 8.249 9.698 0.686 69.805 o
7 19 0 9.987 8.692 0.585 74.326 o
8 0 0 192.393 194.434 1.859 3.807 o
8 0 2 17.411 18.258 0.659 44.452 o
8 0 4 100.184 100.926 1.506 7.495 o
8 0 6 109.766 109.356 1.517 6.926 o
8 0 8 5.217 5.452 0.564 110.143 o
8 0 10 41.476 40.484 1.474 14.656 o
8 0 12 21.526 20.208 1.375 22.461 o
8 0 14 9.321 6.684 0.973 49.625 o
8 0 16 5.986 4.370 2.681 10.255 o
8 1 0 1.868 0.991 0.221 473.801 o
8 1 1 1.700 1.545 0.224 455.761 o
8 1 2 353.359 354.096 2.061 1.958 o
8 1 3 893.998 898.698 4.239 0.535 o
8 1 4 30.992 28.862 0.540 30.242 o
8 1 5 586.774 581.479 3.221 0.978 o
8 1 6 42.358 40.751 0.788 20.429 o
8 1 7 120.016 118.333 1.140 6.994 o
8 1 8 33.881 31.234 0.649 26.694 o
8 1 9 3.101 3.122 0.571 140.609 o
8 1 10 0.860 0.818 0.962 78.852 o
8 1 11 3.598 2.865 1.076 55.458 o
8 1 12 25.568 21.148 1.495 19.265 o
8 1 13 74.282 73.368 1.308 10.328 o
8 1 14 8.195 5.585 0.633 82.837 o
8 1 15 19.332 15.262 1.612 19.764 o
8 1 16 1.129 1.293 0.753 119.167 o
8 2 0 0.371 0.236 0.222 1063.700 o
8 2 1 672.169 670.548 3.315 0.819 o
8 2 2 117.074 111.171 1.021 7.430 o
8 2 3 7.623 6.766 0.374 114.470 o
8 2 4 151.542 151.367 1.254 5.400 o
8 2 5 93.237 86.993 1.128 9.079 o
8 2 6 70.422 68.751 0.997 12.021 o
8 2 7 0.864 0.085 0.428 342.284 o
8 2 8 211.703 215.331 2.114 3.308 o
8 2 9 0.170 0.591 0.736 137.877 o
8 2 10 72.819 74.490 1.123 11.060 o
8 2 11 13.123 13.069 0.888 44.244 o
8 2 12 9.067 8.507 0.923 51.645 o
8 2 13 42.814 44.109 0.981 18.251 o
8 2 14 5.118 4.418 0.676 95.494 o
8 2 15 1.056 0.559 0.483 260.879 o
8 2 16 45.473 44.699 1.507 13.578 o
8 3 0 9.091 7.737 0.310 106.177 o
8 3 1 211.416 211.994 1.456 3.699 o
8 3 2 88.165 87.584 0.902 9.932 o
8 3 3 23.346 21.636 0.454 40.765 o
8 3 4 46.206 42.102 0.922 18.187 o
8 3 5 332.478 330.433 2.147 2.083 o
8 3 6 2.046 0.730 0.557 181.972 o
8 3 7 219.913 217.323 1.772 3.406 o
8 3 8 11.741 11.434 0.561 66.210 o
8 3 9 31.546 30.414 0.764 26.515 o
8 3 10 0.534 0.530 0.691 150.746 o
8 3 11 79.105 81.435 1.750 8.289 o
8 3 12 51.192 51.392 1.191 14.503 o
8 3 13 0.734 0.873 0.358 419.714 o
8 3 14 0.295 0.822 0.500 273.599 o
8 3 15 50.884 52.455 2.031 9.624 o
8 3 16 6.559 6.534 0.778 71.614 o
8 4 0 107.077 106.163 1.020 8.008 o
8 4 1 24.021 23.154 0.533 37.765 o
8 4 2 102.578 100.253 0.971 8.478 o
8 4 3 33.490 31.388 0.568 27.791 o
8 4 4 0.612 0.477 0.361 453.494 o
8 4 5 0.147 -0.332 0.310 751.519 o
8 4 6 2.945 2.640 0.568 146.470 o
8 4 7 7.133 6.197 0.452 110.199 o
8 4 8 72.879 75.479 1.331 10.271 o
8 4 9 128.197 128.119 2.186 5.050 o
8 4 10 100.632 102.478 2.065 6.249 o
8 4 11 35.996 36.002 0.984 21.050 o
8 4 12 48.199 48.018 1.041 16.288 o
8 4 13 6.895 8.004 0.597 87.332 o
8 4 14 0.736 0.274 0.479 285.938 o
8 4 15 4.256 3.204 0.886 72.626 o
8 4 16 2.453 1.003 0.766 106.466 o
8 5 0 0.436 0.238 0.254 850.917 o
8 5 1 13.615 12.146 0.388 69.355 o
8 5 2 8.689 6.955 0.357 107.320 o
8 5 3 0.006 -0.077 0.241 1328.760 o
8 5 4 77.334 75.438 0.854 11.468 o
8 5 5 16.005 14.075 0.371 60.903 o
8 5 6 26.382 24.995 0.587 33.989 o
8 5 7 137.664 136.417 1.354 5.846 o
8 5 8 0.242 -0.128 0.562 237.208 o
8 5 9 41.481 39.625 0.864 20.160 o
8 5 10 14.401 13.313 0.948 40.145 o
8 5 11 21.414 25.549 0.974 29.337 o
8 5 12 0.009 0.761 0.371 495.921 o
8 5 13 81.650 84.865 1.427 9.043 o
8 5 14 15.953 15.619 0.733 45.420 o
8 5 15 11.316 9.286 1.014 42.923 o
8 5 16 19.880 21.895 1.150 27.242 o
8 6 0 186.740 184.622 1.227 4.379 o
8 6 1 704.527 710.510 3.378 0.765 o
8 6 2 94.616 92.637 0.898 9.320 o
8 6 3 158.057 159.091 1.246 5.167 o
8 6 4 0.483 0.076 0.366 489.283 o
8 6 5 102.382 99.146 1.202 8.076 o
8 6 6 36.282 34.780 0.697 24.338 o
8 6 7 138.151 136.636 1.365 5.816 o
8 6 8 98.744 100.291 1.381 7.847 o
8 6 9 143.421 144.618 2.041 4.783 o
8 6 10 156.825 156.271 2.183 4.299 o
8 6 11 95.897 100.256 3.515 3.853 o
8 6 12 92.581 98.185 1.671 7.498 o
8 6 13 1.172 1.787 0.566 184.723 o
8 6 14 10.491 8.920 0.699 63.545 o
8 6 15 0.043 0.148 0.543 258.943 o
8 7 0 669.162 668.203 3.343 0.822 o
8 7 1 46.345 43.450 0.864 18.444 o
8 7 2 67.469 67.550 0.810 13.109 o
8 7 3 37.733 36.458 0.800 22.418 o
8 7 4 352.035 356.788 2.397 1.887 o
8 7 5 0.901 0.796 0.722 133.233 o
8 7 6 285.251 286.158 2.460 2.343 o
8 7 7 2.039 3.208 0.925 75.221 o
8 7 8 79.807 82.228 2.290 6.689 o
8 7 9 2.635 2.957 0.727 106.779 o
8 7 10 0.437 0.068 0.615 193.877 o
8 7 11 5.059 5.859 0.578 107.280 o
8 7 12 58.823 60.963 2.031 8.894 o
8 7 13 12.581 14.792 1.068 36.602 o
8 7 14 108.829 118.014 2.955 4.354 o
8 7 15 4.217 4.615 0.712 94.181 o
8 8 0 30.798 29.265 0.663 28.596 o
8 8 1 141.752 141.861 1.231 5.797 o
8 8 2 41.979 41.012 0.820 20.219 o
8 8 3 378.399 371.671 2.371 1.767 o
8 8 4 3.177 3.437 0.478 166.453 o
8 8 5 3.269 3.956 0.695 105.317 o
8 8 6 73.201 72.082 1.535 9.627 o
8 8 7 31.977 31.391 1.097 21.605 o
8 8 8 6.151 4.610 1.131 45.963 o
8 8 9 73.874 72.271 1.583 9.401 o
8 8 10 9.092 11.390 0.583 72.900 o
8 8 11 78.353 82.816 1.483 9.131 o
8 8 12 11.712 12.045 1.161 35.024 o
8 8 13 24.182 24.525 1.077 26.111 o
8 8 14 27.840 29.318 1.099 23.307 o
8 9 0 39.932 38.500 0.710 22.199 o
8 9 1 10.856 10.227 0.473 77.069 o
8 9 2 21.957 20.903 0.617 39.009 o
8 9 3 23.006 22.364 0.680 35.906 o
8 9 4 108.491 107.344 1.387 7.257 o
8 9 5 1.435 1.107 0.547 196.372 o
8 9 6 257.309 262.557 3.647 2.080 o
8 9 7 1.579 1.275 0.858 92.186 o
8 9 8 96.785 98.635 1.798 7.023 o
8 9 9 23.228 25.020 1.580 18.184 o
8 9 10 0.073 0.309 0.485 315.348 o
8 9 11 12.422 10.844 1.150 35.349 o
8 9 12 61.928 61.979 1.524 10.893 o
8 9 13 16.735 14.680 1.066 33.425 o
8 9 14 12.357 11.757 1.237 32.028 o
8 10 0 129.670 126.503 1.295 6.301 o
8 10 1 11.248 9.907 0.497 74.466 o
8 10 2 58.965 58.455 1.179 13.079 o
8 10 3 342.934 350.210 2.854 1.827 o
8 10 4 24.206 24.461 0.800 31.652 o
8 10 5 0.794 0.811 0.661 156.916 o
8 10 6 22.118 21.627 0.944 30.736 o
8 10 7 30.068 28.234 1.134 22.210 o
8 10 8 1.180 1.982 1.295 43.667 o
8 10 9 66.883 69.604 1.324 11.025 o
8 10 10 6.374 6.749 0.706 79.667 o
8 10 11 30.024 30.771 1.064 22.798 o
8 10 12 7.274 8.106 0.899 57.032 o
8 10 13 0.198 1.381 2.011 19.041 o
8 11 0 2.468 2.407 0.469 194.806 o
8 11 1 81.051 80.152 1.201 9.921 o
8 11 2 1.218 1.223 0.606 170.684 o
8 11 3 6.943 7.028 0.866 61.589 o
8 11 4 97.139 94.601 1.573 7.611 o
8 11 5 18.008 18.779 1.204 27.697 o
8 11 6 214.391 218.034 3.020 2.734 o
8 11 7 107.409 108.586 2.413 5.333 o
8 11 8 21.964 22.763 0.908 31.310 o
8 11 9 6.213 6.494 0.550 101.539 o
8 11 10 2.711 4.303 1.092 54.416 o
8 11 11 8.666 7.133 0.627 78.298 o
8 11 12 8.867 7.842 0.869 56.257 o
8 12 0 211.933 208.486 1.866 3.487 o
8 12 1 96.219 94.189 2.065 6.513 o
8 12 2 19.723 20.283 1.063 29.765 o
8 12 3 165.158 162.356 2.932 3.431 o
8 12 4 273.933 284.478 3.828 1.904 o
8 12 5 0.118 0.506 0.489 302.346 o
8 12 6 41.981 41.176 0.929 19.247 o
8 12 7 0.109 0.059 0.416 431.795 o
8 12 8 26.579 24.408 0.793 30.306 o
8 12 9 8.587 9.088 0.604 77.036 o
8 12 10 146.290 158.789 4.351 2.457 o
8 12 11 0.232 0.894 0.733 136.531 o
8 13 0 26.540 27.873 0.879 27.798 o
8 13 1 61.233 63.538 1.009 13.320 o
8 13 2 249.531 250.866 3.286 2.296 o
8 13 3 6.206 6.189 1.022 51.831 o
8 13 4 21.752 23.192 0.641 37.554 o
8 13 5 7.973 7.602 0.514 92.464 o
8 13 6 21.786 20.503 0.799 34.839 o
8 13 7 18.234 17.344 0.768 40.447 o
8 13 8 0.214 1.340 1.340 42.288 o
8 13 9 3.909 3.296 0.541 137.905 o
8 13 10 2.925 3.088 0.705 108.730 o
8 13 11 5.001 3.991 0.624 106.302 o
8 14 0 38.115 40.445 0.912 20.540 o
8 14 1 0.886 1.305 0.471 262.019 o
8 14 2 290.436 294.293 3.510 1.935 o
8 14 3 15.257 15.087 0.568 53.641 o
8 14 4 19.721 19.760 0.672 40.486 o
8 14 5 20.980 23.121 0.799 34.444 o
8 14 6 6.709 7.188 0.547 96.710 o
8 14 7 0.208 0.000 0.709 151.554 o
8 14 8 22.710 21.703 0.913 31.060 o
8 14 9 0.069 0.232 0.514 285.259 o
8 15 0 59.874 60.837 1.084 13.299 o
8 15 1 34.649 36.304 0.812 23.397 o
8 15 2 1.550 2.337 0.516 195.115 o
8 15 3 6.275 7.760 0.547 97.596 o
8 15 4 0.052 -0.289 0.383 521.415 o
8 15 5 11.766 10.935 0.650 61.184 o
8 15 6 7.024 7.165 0.556 93.834 o
8 15 7 8.827 10.664 0.758 61.219 o
8 15 8 0.121 -0.372 0.489 316.968 o
8 16 0 15.036 16.026 0.542 54.284 o
8 16 1 0.146 0.466 0.291 755.214 o
8 16 2 99.405 102.339 1.600 7.293 o
8 16 3 2.183 2.657 0.387 242.337 o
8 16 4 7.163 7.003 0.710 75.742 o
8 16 5 5.330 6.238 0.626 96.533 o
8 16 6 6.288 7.881 0.742 73.964 o
8 16 7 17.348 18.551 1.138 29.740 o
8 17 0 5.704 6.088 0.479 118.310 o
8 17 1 0.634 0.400 0.368 441.544 o
8 17 2 2.797 2.495 0.401 217.161 o
8 17 3 0.073 0.137 0.453 366.575 o
8 17 4 10.189 12.104 0.799 54.095 o
8 17 5 23.202 24.858 1.432 20.323 o
8 18 0 39.842 41.871 1.001 19.039 o
8 18 1 9.859 7.868 0.662 69.682 o
8 18 2 2.417 2.176 0.429 218.985 o
9 0 0 1381.380 1370.150 7.991 0.250 o
9 0 2 9.018 7.361 0.443 94.896 o
9 0 4 233.605 230.736 2.362 2.908 o
9 0 6 227.676 224.875 2.819 2.732 o
9 0 8 49.967 50.441 1.905 10.397 o
9 0 10 22.924 20.558 1.077 27.652 o
9 0 12 11.285 14.061 0.873 46.751 o
9 0 14 32.730 28.401 2.904 7.208 o
9 1 0 16.314 14.762 0.375 59.246 o
9 1 1 45.055 41.911 0.631 20.693 o
9 1 2 117.513 114.853 1.061 7.277 o
9 1 3 227.189 224.659 1.567 3.391 o
9 1 4 0.880 0.539 0.376 393.970 o
9 1 5 35.240 35.461 0.612 25.524 o
9 1 6 11.772 11.605 0.782 52.639 o
9 1 7 59.263 59.249 1.299 12.380 o
9 1 8 114.935 115.832 1.423 6.787 o
9 1 9 43.415 43.049 1.696 12.589 o
9 1 10 2.967 -0.090 2.132 16.595 o
9 1 11 79.857 79.642 1.819 8.084 o
9 1 12 20.869 19.571 0.611 41.015 o
9 1 13 17.680 15.180 0.568 49.413 o
9 1 14 0.038 -0.227 0.460 364.723 o
9 1 15 10.501 8.452 0.833 54.895 o
9 2 0 114.671 113.189 1.024 7.487 o
9 2 1 125.119 123.172 1.087 6.785 o
9 2 2 1059.780 1058.970 5.029 0.410 o
9 2 3 213.507 212.041 1.567 3.616 o
9 2 4 71.314 69.321 0.858 12.388 o
9 2 5 85.558 79.235 1.230 9.555 o
9 2 6 89.515 87.095 1.035 9.539 o
9 2 7 30.649 31.538 0.838 25.638 o
9 2 8 65.115 65.164 1.256 11.682 o
9 2 9 7.051 -2.721 2.233 14.594 o
9 2 10 2.385 1.951 1.129 54.115 o
9 2 11 22.976 22.902 1.185 24.933 o
9 2 12 25.530 25.429 0.656 33.220 o
9 2 13 54.074 58.538 1.030 14.530 o
9 2 14 35.101 33.977 1.204 19.075 o
9 2 15 36.475 36.598 1.288 17.567 o
9 3 0 227.287 226.695 1.576 3.375 o
9 3 1 268.915 264.312 1.662 2.797 o
9 3 2 23.409 20.183 0.455 41.466 o
9 3 3 5.952 6.365 0.295 145.658 o
9 3 4 58.660 56.752 0.755 15.356 o
9 3 5 1.306 1.367 0.415 288.889 o
9 3 6 475.517 474.580 3.403 1.220 o
9 3 7 0.007 0.383 0.595 213.893 o
9 3 8 11.079 11.257 1.016 41.937 o
9 3 9 153.777 152.168 2.089 4.480 o
9 3 10 108.473 111.713 2.071 5.888 o
9 3 11 0.056 -0.189 0.305 812.486 o
9 3 12 57.247 56.231 1.053 14.111 o
9 3 13 0.836 0.205 0.392 390.095 o
9 3 14 5.666 4.546 0.708 87.417 o
9 3 15 1.183 1.569 0.473 243.478 o
9 4 0 81.593 82.253 0.865 10.749 o
9 4 1 122.060 116.894 1.105 6.993 o
9 4 2 90.569 88.871 0.972 9.555 o
9 4 3 104.651 98.082 0.997 8.378 o
9 4 4 52.775 49.803 0.907 16.172 o
9 4 5 78.515 79.265 1.067 10.559 o
9 4 6 0.490 -0.020 0.519 265.444 o
9 4 7 5.181 6.047 0.532 113.727 o
9 4 8 0.841 1.099 0.759 120.797 o
9 4 9 84.890 84.552 2.065 7.067 o
9 4 10 78.058 78.569 1.401 9.549 o
9 4 11 34.693 36.872 1.056 20.487 o
9 4 12 1.978 1.673 0.426 244.276 o
9 4 13 31.337 32.245 1.166 20.771 o
9 4 14 10.738 8.796 0.899 50.099 o
9 4 15 16.955 14.576 1.849 16.848 o
9 5 0 59.041 57.959 0.772 15.117 o
9 5 1 190.290 184.447 1.354 4.245 o
9 5 2 190.768 188.142 1.394 4.183 o
9 5 3 0.184 -0.255 0.344 610.135 o
9 5 4 299.800 300.231 2.040 2.356 o
9 5 5 0.004 0.166 0.458 363.425 o
9 5 6 0.259 0.429 0.563 228.674 o
9 5 7 9.978 8.974 0.582 74.145 o
9 5 8 14.577 14.698 1.012 36.927 o
9 5 9 11.312 12.272 1.018 41.040 o
9 5 10 16.953 17.622 1.100 31.280 o
9 5 11 63.357 62.452 1.442 11.132 o
9 5 12 4.725 8.908 1.784 21.424 o
9 5 13 32.481 35.360 1.166 20.020 o
9 5 14 6.185 5.469 0.580 100.691 o
9 6 0 50.592 48.886 0.672 18.108 o
9 6 1 91.405 91.950 0.927 9.494 o
9 6 2 293.222 285.078 1.815 2.507 o
9 6 3 94.469 92.475 1.079 8.951 o
9 6 4 0.019 -0.187 0.549 257.078 o
9 6 5 25.980 24.584 0.818 30.125 o
9 6 6 27.962 27.588 0.521 32.923 o
9 6 7 156.435 157.329 2.260 4.217 o
9 6 8 30.807 29.236 0.956 24.352 o
9 6 9 3.572 3.776 1.398 35.027 o
9 6 10 0.217 -0.511 0.899 94.984 o
9 6 11 26.576 27.159 0.897 27.653 o
9 6 12 81.393 82.574 2.985 5.053 o
9 6 13 12.217 15.204 0.866 45.031 o
9 6 14 13.648 14.889 0.973 39.142 o
9 7 0 5.092 4.080 0.398 153.487 o
9 7 1 290.357 288.492 1.925 2.481 o
9 7 2 523.214 529.296 3.044 1.128 o
9 7 3 1.685 1.208 0.774 109.487 o
9 7 4 57.642 55.835 0.990 14.419 o
9 7 5 35.500 33.004 0.807 23.752 o
9 7 6 8.026 7.631 0.823 61.792 o
9 7 7 2.394 3.271 1.225 45.854 o
9 7 8 93.179 92.621 2.184 6.363 o
9 7 9 1.072 1.959 0.760 114.934 o
9 7 10 15.075 14.623 0.726 47.617 o
9 7 11 51.836 56.388 1.778 10.692 o
9 7 12 35.713 38.308 1.441 16.037 o
9 7 13 7.030 9.083 1.720 22.069 o
9 7 14 3.106 3.947 0.534 145.875 o
9 8 0 60.061 56.962 0.801 14.906 o
9 8 1 59.862 61.054 0.989 13.753 o
9 8 2 1.159 1.315 0.464 256.029 o
9 8 3 11.428 10.360 0.678 60.913 o
9 8 4 3.532 3.904 0.683 105.895 o
9 8 5 310.737 311.467 2.581 2.111 o
9 8 6 54.824 53.443 1.008 14.925 o
9 8 7 0.179 0.326 0.656 174.284 o
9 8 8 52.285 50.148 0.942 16.013 o
9 8 9 2.798 2.332 0.385 227.754 o
9 8 10 59.893 59.727 1.732 10.178 o
9 8 11 1.942 2.617 0.758 106.069 o
9 8 12 1.589 1.983 0.813 98.939 o
9 8 13 16.629 16.393 0.985 35.376 o
9 9 0 373.943 377.026 2.682 1.712 o
9 9 1 463.912 468.293 3.394 1.250 o
9 9 2 4.349 4.804 0.713 92.765 o
9 9 3 51.416 51.352 0.959 15.959 o
9 9 4 0.419 -0.018 0.592 209.732 o
9 9 5 7.146 8.336 0.439 103.993 o
9 9 6 43.598 42.132 0.783 19.934 o
9 9 7 10.101 9.184 0.937 48.633 o
9 9 8 96.607 99.290 2.373 5.769 o
9 9 9 0.013 0.223 0.485 321.877 o
9 9 10 26.925 27.248 1.332 20.451 o
9 9 11 3.320 6.130 0.887 70.774 o
9 9 12 3.865 4.678 0.864 74.138 o
9 9 13 8.943 8.490 0.949 50.264 o
9 10 0 11.748 11.279 0.924 45.466 o
9 10 1 47.168 47.853 1.042 16.489 o
9 10 2 99.124 97.703 1.676 7.228 o
9 10 3 2.407 3.958 1.032 60.850 o
9 10 4 277.781 283.714 2.696 2.305 o
9 10 5 64.003 63.970 1.133 12.406 o
9 10 6 0.035 0.025 0.449 381.445 o
9 10 7 74.051 76.368 1.282 10.320 o
9 10 8 6.014 6.528 0.537 104.726 o
9 10 9 4.441 4.537 0.455 145.361 o
9 10 10 9.526 9.682 0.630 70.559 o
9 10 11 2.133 1.340 1.290 43.215 o
9 10 12 0.062 0.640 0.593 210.167 o
9 11 0 11.546 11.470 1.071 38.928 o
9 11 1 48.938 50.036 1.690 11.712 o
9 11 2 3.839 3.995 0.567 128.331 o
9 11 3 160.016 163.500 2.356 4.026 o
9 11 4 31.106 30.751 0.786 26.340 o
9 11 5 20.020 19.547 0.660 40.596 o
9 11 6 35.852 35.117 1.182 19.000 o
9 11 7 0.678 1.600 0.412 321.345 o
9 11 8 4.850 5.576 0.716 87.763 o
9 11 9 29.749 28.116 1.437 18.253 o
9 11 10 32.227 35.891 1.451 16.794 o
9 11 11 2.659 2.450 1.004 64.999 o
9 12 0 5.004 5.884 0.984 57.304 o
9 12 1 2.900 2.599 1.079 56.856 o
9 12 2 144.561 145.375 1.681 5.179 o
9 12 3 34.687 36.290 1.182 19.142 o
9 12 4 0.211 0.062 0.443 373.462 o
9 12 5 21.752 23.127 0.854 32.577 o
9 12 6 73.513 78.471 1.599 9.174 o
9 12 7 1.276 0.384 0.392 346.072 o
9 12 8 61.492 69.539 2.398 7.236 o
9 12 9 23.265 22.811 0.999 28.534 o
9 12 10 7.302 7.400 0.829 63.383 o
9 13 0 0.806 0.708 0.315 498.996 o
9 13 1 65.313 64.471 1.066 12.528 o
9 13 2 11.635 10.787 0.536 69.088 o
9 13 3 33.651 36.144 0.812 23.800 o
9 13 4 118.368 120.202 1.929 5.763 o
9 13 5 26.779 26.999 0.799 29.307 o
9 13 6 18.385 18.032 1.056 31.438 o
9 13 7 3.413 3.075 0.572 136.877 o
9 13 8 0.646 -0.255 0.460 320.425 o
9 13 9 5.237 5.301 0.710 87.389 o
9 14 0 0.024 0.184 0.473 339.069 o
9 14 1 13.381 13.944 0.537 60.146 o
9 14 2 1.481 2.095 0.305 360.130 o
9 14 3 16.643 18.854 0.641 45.693 o
9 14 4 79.358 83.059 1.395 9.337 o
9 14 5 4.355 3.285 0.489 146.057 o
9 14 6 64.224 69.979 2.028 8.386 o
9 14 7 0.070 -0.223 0.670 171.895 o
9 14 8 3.726 3.827 0.651 111.297 o
9 15 0 9.824 9.078 0.568 75.608 o
9 15 1 85.978 88.507 1.446 8.632 o
9 15 2 16.964 17.674 0.641 46.060 o
9 15 3 44.931 45.924 0.955 17.785 o
9 15 4 4.414 4.257 0.521 131.499 o
9 15 5 44.855 47.112 1.448 13.928 o
9 15 6 0.137 1.390 0.585 203.271 o
9 15 7 0.453 0.957 1.117 60.166 o
9 16 0 1.670 1.877 0.383 284.104 o
9 16 1 0.890 0.496 0.387 379.180 o
9 16 2 27.316 30.481 0.872 26.886 o
9 16 3 0.173 -0.112 0.435 393.881 o
9 16 4 13.694 13.483 0.768 48.675 o
9 16 5 0.183 0.223 0.547 247.939 o
9 17 0 10.419 11.814 0.869 49.930 o
9 17 1 13.311 12.911 0.740 51.110 o
9 17 2 4.417 5.465 0.445 141.996 o
10 0 0 662.721 660.541 4.557 0.755 o
10 0 2 550.297 537.400 4.379 0.947 o
10 0 4 150.774 148.050 2.260 4.374 o
10 0 6 12.636 10.932 0.922 44.634 o
10 0 8 158.147 156.791 3.212 3.275 o
10 0 10 84.210 85.519 1.751 7.940 o
10 0 12 10.711 9.593 0.783 56.530 o
10 0 14 11.830 9.629 0.840 50.989 o
10 1 0 401.933 402.382 2.273 1.654 o
10 1 1 167.869 162.581 1.251 4.916 o
10 1 2 128.524 123.260 1.169 6.557 o
10 1 3 13.855 12.384 0.508 62.375 o
10 1 4 172.843 169.680 1.732 4.365 o
10 1 5 124.071 121.983 1.380 6.436 o
10 1 6 11.463 10.755 0.824 51.579 o
10 1 7 212.090 208.357 2.531 3.082 o
10 1 8 29.504 28.836 1.055 23.464 o
10 1 9 0.410 0.744 0.763 125.317 o
10 1 10 28.939 30.637 0.695 28.772 o
10 1 11 1.756 2.082 0.368 286.591 o
10 1 12 18.927 17.897 0.657 42.869 o
10 1 13 9.198 7.424 0.687 70.332 o
10 1 14 0.274 0.517 0.495 287.582 o
10 2 0 19.437 17.855 0.411 49.335 o
10 2 1 191.539 187.236 1.451 4.142 o
10 2 2 131.310 128.353 1.194 6.349 o
10 2 3 160.085 154.321 1.380 5.056 o
10 2 4 376.174 368.940 2.756 1.703 o
10 2 5 33.067 32.483 0.648 26.794 o
10 2 6 7.541 7.022 0.652 80.392 o
10 2 7 1.455 1.354 0.518 208.963 o
10 2 8 23.384 22.582 0.930 29.994 o
10 2 9 4.281 4.739 1.228 42.439 o
10 2 10 58.613 62.400 1.017 13.693 o
10 2 11 16.456 14.407 0.538 53.284 o
10 2 12 7.026 6.936 0.413 113.612 o
10 2 13 0.053 -0.250 0.426 423.630 o
10 2 14 6.391 4.435 0.758 78.160 o
10 3 0 235.523 227.659 1.705 3.227 o
10 3 1 56.253 54.433 0.714 16.169 o
10 3 2 74.962 70.845 0.895 11.803 o
10 3 3 7.412 7.014 0.568 90.701 o
10 3 4 82.971 81.680 1.630 8.448 o
10 3 5 54.552 54.793 0.777 16.135 o
10 3 6 45.230 45.216 1.334 14.850 o
10 3 7 12.695 11.258 0.928 44.105 o
10 3 8 81.395 77.890 1.966 7.612 o
10 3 9 57.367 58.398 1.977 9.285 o
10 3 10 17.988 18.672 0.587 45.778 o
10 3 11 2.844 2.575 0.452 191.563 o
10 3 12 34.115 30.257 0.976 22.662 o
10 3 13 1.124 0.634 0.416 320.034 o
10 3 14 32.433 29.611 1.308 19.044 o
10 4 0 20.032 18.838 0.434 47.116 o
10 4 1 86.017 84.445 0.886 10.249 o
10 4 2 82.984 79.086 1.196 9.837 o
10 4 3 75.730 74.796 1.205 10.518 o
10 4 4 10.938 10.231 0.464 77.410 o
10 4 5 20.553 18.708 0.739 38.293 o
10 4 6 3.284 3.115 0.824 84.981 o
10 4 7 1.490 1.115 0.812 102.515 o
10 4 8 1.368 0.950 1.009 70.214 o
10 4 9 45.771 48.704 1.053 16.585 o
10 4 10 1.934 1.983 0.427 239.686 o
10 4 11 0.137 -0.248 0.406 452.692 o
10 4 12 1.302 2.075 0.362 317.141 o
10 4 13 0.008 -0.056 0.515 293.249 o
10 5 0 36.179 34.567 0.624 25.186 o
10 5 1 57.277 53.950 0.831 15.452 o
10 5 2 12.121 10.017 0.584 65.702 o
10 5 3 20.996 19.876 0.602 40.933 o
10 5 4 155.518 153.368 1.817 4.728 o
10 5 5 7.568 7.217 0.713 73.673 o
10 5 6 150.816 151.247 2.477 4.112 o
10 5 7 1.888 0.934 0.982 72.046 o
10 5 8 58.394 61.862 1.641 10.638 o
10 5 9 70.108 76.641 1.729 8.974 o
10 5 10 36.346 35.530 0.993 20.914 o
10 5 11 38.074 37.797 1.340 16.629 o
10 5 12 0.002 4.003 0.983 73.147 o
10 5 13 3.833 4.190 0.708 98.446 o
10 6 0 0.388 0.134 0.385 457.300 o
10 6 1 118.789 120.125 1.153 6.988 o
10 6 2 13.334 13.998 0.739 50.209 o
10 6 3 80.566 79.862 1.287 9.702 o
10 6 4 92.430 93.885 1.234 8.670 o
10 6 5 62.689 61.030 1.478 11.086 o
10 6 6 63.894 59.811 1.969 8.899 o
10 6 7 0.186 0.058 1.242 50.133 o
10 6 8 134.136 130.584 2.060 5.079 o
10 6 9 0.655 1.787 1.340 41.557 o
10 6 10 15.647 13.924 0.976 37.591 o
10 6 11 33.230 36.278 0.979 21.917 o
10 6 12 27.259 28.340 1.232 21.655 o
10 6 13 0.007 0.375 0.446 373.336 o
10 7 0 4.802 4.577 0.457 140.022 o
10 7 1 28.017 28.668 0.598 31.370 o
10 7 2 101.713 102.573 1.771 6.832 o
10 7 3 83.633 81.337 1.374 9.186 o
10 7 4 0.143 -0.587 1.338 43.266 o
10 7 5 7.595 7.174 0.849 61.299 o
10 7 6 49.337 48.994 1.138 15.328 o
10 7 7 3.479 3.004 1.155 49.290 o
10 7 8 5.368 5.962 0.981 56.726 o
10 7 9 2.359 1.956 0.406 237.220 o
10 7 10 44.437 44.057 1.131 16.677 o
10 7 11 29.791 33.291 1.184 20.821 o
10 7 12 2.328 3.474 0.833 87.265 o
10 8 0 9.527 8.603 0.671 68.828 o
10 8 1 15.297 16.090 0.842 41.749 o
10 8 2 10.206 10.057 0.854 52.597 o
10 8 3 31.428 30.550 0.750 26.735 o
10 8 4 34.858 32.923 1.092 20.581 o
10 8 5 110.625 112.756 2.103 5.760 o
10 8 6 11.460 11.057 1.149 36.089 o
10 8 7 0.515 0.998 0.478 279.944 o
10 8 8 32.079 30.761 0.846 25.074 o
10 8 9 4.799 5.124 0.464 135.130 o
10 8 10 3.645 4.058 0.698 101.771 o
10 8 11 5.181 9.269 1.149 43.173 o
10 8 12 28.836 29.270 1.229 21.078 o
10 9 0 95.869 97.619 1.940 6.752 o
10 9 1 18.196 17.967 0.740 41.029 o
10 9 2 0.005 0.054 0.650 183.182 o
10 9 3 44.886 45.140 1.381 14.554 o
10 9 4 34.281 33.818 0.896 22.990 o
10 9 5 2.261 1.788 0.579 158.975 o
10 9 6 5.481 5.506 0.507 117.938 o
10 9 7 31.348 33.788 0.804 25.307 o
10 9 8 35.386 35.062 1.499 15.820 o
10 9 10 3.026 4.924 0.778 89.112 o
10 9 11 12.072 12.469 0.920 44.474 o
10 10 0 51.399 51.807 1.590 11.979 o
10 10 1 28.036 29.164 0.775 28.427 o
10 10 2 74.408 76.374 2.142 7.406 o
10 10 3 146.489 153.954 2.678 3.936 o
10 10 4 14.083 14.700 0.612 54.271 o
10 10 5 37.513 39.879 0.838 21.540 o
10 10 6 64.289 64.381 1.297 11.616 o
10 10 7 3.495 3.775 0.641 115.499 o
10 10 8 19.109 21.747 1.147 27.729 o
10 10 9 37.506 38.544 1.483 15.333 o
10 10 10 2.547 3.304 0.749 101.590 o
10 10 11 2.018 3.654 1.036 61.745 o
10 11 0 33.275 32.098 1.149 20.448 o
10 11 1 32.822 32.858 0.789 25.079 o
10 11 2 90.325 88.551 2.558 5.672 o
10 11 3 0.778 1.784 0.285 479.138 o
10 11 4 7.967 6.540 0.486 98.854 o
10 11 5 0.017 -0.043 0.300 856.367 o
10 11 6 5.609 5.793 0.480 120.205 o
10 11 7 3.353 3.950 0.566 133.962 o
10 11 8 3.375 4.530 0.695 102.570 o
10 11 9 20.599 24.742 1.112 27.036 o
10 11 10 5.053 7.642 0.808 71.517 o
10 12 0 3.716 3.478 0.361 196.189 o
10 12 1 228.700 235.245 2.581 2.815 o
10 12 2 6.591 6.371 0.402 121.420 o
10 12 3 6.300 6.424 0.437 118.478 o
10 12 4 2.695 2.066 0.408 223.415 o
10 12 5 3.862 3.986 0.784 86.404 o
10 12 6 22.151 20.989 0.866 32.759 o
10 12 7 0.017 -0.793 0.830 112.883 o
10 12 8 2.119 4.124 0.799 92.299 o
10 12 9 0.455 1.671 0.816 106.788 o
10 13 0 134.654 135.617 1.662 5.547 o
10 13 1 1.790 2.607 0.273 344.923 o
10 13 2 0.000 0.103 0.357 597.122 o
10 13 3 0.210 0.000 0.316 707.148 o
10 13 4 16.142 14.685 0.744 45.376 o
10 13 5 29.533 32.680 1.175 21.110 o
10 13 6 0.003 0.248 0.585 223.291 o
10 13 7 31.768 32.946 1.453 17.145 o
10 13 8 0.671 4.021 1.340 40.364 o
10 14 0 0.082 0.806 0.388 446.244 o
10 14 1 16.887 17.364 0.641 46.381 o
10 14 2 40.615 41.446 0.955 19.323 o
10 14 3 0.259 -0.084 0.404 442.195 o
10 14 4 43.395 46.000 1.160 16.458 o
10 14 5 0.000 0.223 0.514 288.723 o
10 14 6 1.967 2.383 0.666 130.077 o
10 15 0 13.647 14.087 0.562 58.170 o
10 15 1 45.149 50.993 1.020 16.733 o
10 15 2 0.293 0.265 0.450 348.138 o
10 15 3 9.172 10.374 0.683 66.348 o
10 15 4 4.093 3.934 0.483 147.015 o
10 15 5 15.393 15.052 0.870 41.168 o
10 16 0 3.311 3.902 0.448 169.840 o
10 16 1 16.254 16.613 0.656 47.252 o
10 16 2 21.527 22.082 0.793 34.585 o
10 16 3 1.658 1.787 0.599 160.828 o
11 0 0 883.497 879.577 6.035 0.483 o
11 0 2 66.986 63.035 1.671 9.825 o
11 0 4 0.778 0.145 0.977 78.080 o
11 0 6 14.123 12.139 1.527 23.375 o
11 0 8 68.390 71.186 1.592 9.767 o
11 0 10 1.546 1.243 0.504 216.094 o
11 0 12 16.157 14.387 0.924 38.743 o
11 1 0 123.450 117.342 1.163 6.850 o
11 1 1 41.563 38.870 0.874 20.158 o
11 1 2 23.949 23.335 0.729 33.709 o
11 1 3 78.815 75.158 1.092 10.626 o
11 1 4 34.291 33.471 0.916 22.809 o
11 1 5 142.103 140.783 1.706 5.255 o
11 1 6 206.520 202.905 2.477 3.190 o
11 1 7 2.557 3.436 1.109 54.115 o
11 1 8 12.774 13.168 0.536 62.624 o
11 1 9 19.528 17.027 0.560 45.633 o
11 1 10 16.634 14.209 0.538 53.139 o
11 1 11 16.136 15.436 0.626 49.503 o
11 1 12 24.024 24.009 0.723 33.521 o
11 1 13 8.260 6.601 0.574 86.813 o
11 2 0 0.795 0.345 0.403 371.876 o
11 2 1 85.961 81.018 1.052 9.960 o
11 2 2 144.330 141.604 1.494 5.443 o
11 2 3 71.102 67.234 1.430 10.350 o
11 2 4 4.123 4.504 0.516 134.664 o
11 2 5 12.864 10.380 1.112 36.591 o
11 2 6 65.045 61.435 2.376 7.324 o
11 2 7 9.933 9.632 1.226 34.918 o
11 2 8 6.683 7.112 0.476 106.869 o
11 2 9 1.883 1.823 0.285 357.747 o
11 2 10 16.743 15.698 0.740 44.094 o
11 2 11 40.581 42.845 0.885 19.787 o
11 2 12 0.060 0.019 0.497 310.456 o
11 2 13 0.614 0.171 0.413 379.732 o
11 3 0 1.944 2.240 0.483 203.429 o
11 3 1 74.404 71.266 1.131 11.034 o
11 3 2 101.729 99.418 1.727 6.982 o
11 3 3 193.999 193.757 1.901 3.762 o
11 3 4 52.726 48.675 1.389 13.220 o
11 3 5 7.937 8.766 0.803 62.250 o
11 3 6 0.003 0.186 0.505 300.129 o
11 3 7 9.328 9.395 0.596 74.509 o
11 3 8 16.277 15.038 0.622 49.730 o
11 3 9 35.017 35.437 0.883 22.605 o
11 3 10 0.744 0.838 0.389 374.159 o
11 3 11 10.425 9.644 0.467 80.364 o
11 3 12 3.832 5.839 0.542 124.650 o
11 4 0 212.568 209.460 1.790 3.519 o
11 4 1 24.871 24.557 0.701 33.156 o
11 4 2 129.352 127.739 1.578 5.903 o
11 4 3 1.769 1.385 0.673 135.658 o
11 4 4 37.275 34.109 0.793 23.057 o
11 4 5 45.472 43.398 1.141 16.463 o
11 4 6 24.674 24.992 1.245 22.847 o
11 4 7 30.918 32.308 1.181 20.685 o
11 4 8 79.066 80.070 1.492 9.141 o
11 4 9 10.327 9.000 0.624 69.539 o
11 4 10 2.428 6.465 1.109 51.653 o
11 4 11 11.986 11.810 0.881 46.939 o
11 4 12 0.406 0.235 0.458 331.214 o
11 5 0 2.761 2.698 0.584 143.561 o
11 5 1 84.135 83.958 0.976 10.188 o
11 5 2 57.167 54.866 1.098 13.969 o
11 5 3 6.632 7.331 0.801 67.913 o
11 5 4 128.142 127.118 2.173 5.080 o
11 5 5 26.952 25.933 0.868 28.290 o
11 5 6 6.745 7.445 1.085 46.037 o
11 5 7 13.297 13.539 1.498 24.047 o
11 5 8 44.108 45.521 1.033 17.389 o
11 5 9 10.488 11.389 0.622 65.739 o
11 5 10 10.048 10.411 0.671 64.772 o
11 5 11 87.811 89.975 2.021 6.975 o
11 5 12 0.510 0.599 0.601 194.049 o
11 6 0 379.126 376.794 3.294 1.570 o
11 6 1 127.219 126.606 1.472 6.133 o
11 6 2 0.810 0.138 0.591 198.220 o
11 6 3 3.453 4.080 0.691 104.328 o
11 6 4 4.444 3.966 1.175 45.887 o
11 6 5 23.445 22.186 0.973 29.146 o
11 6 6 0.045 -0.177 0.522 283.719 o
11 6 7 70.721 71.353 1.363 10.479 o
11 6 8 0.427 0.363 0.486 293.206 o
11 6 9 85.934 90.002 2.030 7.020 o
11 6 10 92.876 91.435 1.864 7.152 o
11 6 11 0.065 1.787 1.053 67.316 o
11 7 0 35.342 34.759 0.785 23.742 o
11 7 1 3.084 4.073 0.907 72.464 o
11 7 2 19.824 19.125 1.192 27.005 o
11 7 3 45.867 46.511 1.171 15.877 o
11 7 4 168.095 168.505 2.471 3.781 o
11 7 5 37.209 35.696 1.017 20.383 o
11 7 6 43.596 43.951 1.075 17.308 o
11 7 7 0.110 0.056 0.478 331.282 o
11 7 8 0.077 1.495 0.485 282.116 o
11 7 9 8.534 8.674 0.686 70.517 o
11 7 10 20.641 19.123 1.935 14.835 o
11 8 0 8.843 9.164 1.257 34.731 o
11 8 1 2.469 3.733 0.968 67.703 o
11 8 2 22.415 21.539 1.071 27.785 o
11 8 3 43.472 41.666 0.893 19.119 o
11 8 4 2.458 2.403 0.890 80.153 o
11 8 5 59.801 60.680 1.057 13.452 o
11 8 6 15.656 15.258 0.595 51.681 o
11 8 7 148.078 156.045 2.242 4.373 o
11 8 8 1.493 1.971 0.442 245.919 o
11 8 9 19.693 20.362 0.873 34.634 o
11 8 10 0.001 0.896 0.678 161.363 o
11 9 0 26.687 26.398 1.383 19.910 o
11 9 1 220.224 222.579 2.331 3.069 o
11 9 2 230.927 235.810 2.545 2.815 o
11 9 3 24.385 24.960 1.218 23.396 o
11 9 4 58.175 57.340 1.007 14.146 o
11 9 5 3.536 3.819 0.536 140.619 o
11 9 6 103.832 109.046 1.585 7.021 o
11 9 7 0.444 1.015 0.447 315.853 o
11 9 8 10.895 12.219 0.888 47.851 o
11 9 9 2.576 3.173 0.825 88.070 o
11 9 10 69.670 73.109 2.787 5.839 o
11 10 0 86.456 83.204 1.660 8.146 o
11 10 1 74.832 76.166 1.146 10.737 o
11 10 2 7.188 7.704 0.601 86.157 o
11 10 3 0.097 0.777 0.329 590.099 o
11 10 4 80.493 85.856 1.285 9.509 o
11 10 5 2.287 3.211 0.490 180.814 o
11 10 6 16.096 15.870 0.774 43.508 o
11 10 7 91.760 100.832 2.098 6.475 o
11 10 8 8.810 9.022 0.903 52.955 o
11 10 9 5.721 7.695 0.808 69.335 o
11 11 0 66.348 65.618 1.232 11.645 o
11 11 1 1.012 0.494 0.341 437.537 o
11 11 2 10.251 11.335 0.509 74.640 o
11 11 3 113.118 118.548 1.603 6.493 o
11 11 4 120.084 129.168 1.739 5.902 o
11 11 5 6.530 6.746 0.528 101.861 o
11 11 6 0.176 0.854 0.490 288.295 o
11 11 7 0.008 0.161 1.225 51.669 o
11 11 8 1.331 2.860 2.011 18.625 o
11 12 0 29.481 30.759 0.704 28.317 o
11 12 1 18.524 20.195 0.730 39.815 o
11 12 2 0.508 0.869 0.369 426.792 o
11 12 3 14.105 14.830 0.741 48.278 o
11 12 4 1.738 1.501 0.503 208.019 o
11 12 5 24.404 24.600 1.174 24.229 o
11 12 6 8.448 10.074 0.797 59.930 o
11 12 7 10.584 12.419 1.232 33.174 o
11 13 0 12.026 12.628 0.560 63.911 o
11 13 1 35.761 35.127 0.802 23.327 o
11 13 2 104.136 111.633 1.747 6.640 o
11 13 3 40.139 41.786 1.056 18.462 o
11 13 4 0.070 2.234 1.340 41.952 o
11 13 5 12.291 11.999 0.937 43.730 o
11 13 6 0.059 -0.244 0.536 267.977 o
11 14 0 31.910 34.454 0.971 22.768 o
11 14 1 3.304 3.180 0.460 172.763 o
11 14 2 0.581 0.806 0.444 317.380 o
11 14 3 0.894 0.000 0.500 265.464 o
11 14 4 4.616 4.056 0.526 129.392 o
11 15 0 2.096 2.532 0.429 223.395 o
11 15 1 55.209 59.970 1.191 13.380 o
11 15 2 2.504 2.884 0.536 162.070 o
11 16 0 1.703 1.971 0.510 198.651 o
12 0 0 238.820 234.075 3.249 2.414 o
12 0 2 277.789 274.683 3.710 1.950 o
12 0 4 237.249 233.095 3.243 2.428 o
12 0 6 44.702 43.157 1.299 15.365 o
12 0 8 18.581 16.853 1.125 29.879 o
12 0 10 104.211 108.516 2.426 5.379 o
12 1 0 374.437 366.166 3.141 1.631 o
12 1 1 18.843 18.510 1.057 30.987 o
12 1 2 9.038 8.986 0.785 60.764 o
12 1 3 0.313 0.633 0.964 81.011 o
12 1 4 11.259 11.489 0.728 56.884 o
12 1 5 26.685 29.365 1.521 17.747 o
12 1 6 31.243 30.937 0.908 24.516 o
12 1 7 140.807 145.727 1.835 5.073 o
12 1 8 23.498 23.519 0.713 34.315 o
12 1 9 92.226 100.138 1.448 8.005 o
12 1 10 23.421 23.201 0.718 34.401 o
12 1 11 0.140 0.683 0.394 436.124 o
12 2 0 156.322 152.106 2.434 4.075 o
12 2 1 45.757 44.069 1.191 15.957 o
12 2 2 179.578 178.485 1.958 4.010 o
12 2 3 44.769 42.234 1.326 15.210 o
12 2 4 83.395 78.732 1.543 8.768 o
12 2 5 0.452 0.961 0.884 94.190 o
12 2 6 89.691 89.534 3.023 4.771 o
12 2 7 4.632 4.791 0.378 159.864 o
12 2 8 0.618 0.397 0.348 483.110 o
12 2 9 4.637 6.830 0.772 78.532 o
12 2 10 5.840 6.470 0.592 97.888 o
12 2 11 8.051 7.552 0.444 100.058 o
12 3 0 18.856 18.120 0.711 41.161 o
12 3 1 85.483 80.348 1.109 9.862 o
12 3 2 5.485 6.026 0.945 59.464 o
12 3 3 6.584 7.532 0.819 66.060 o
12 3 4 12.842 12.621 1.406 26.623 o
12 3 5 71.969 71.788 1.617 9.415 o
12 3 6 6.203 7.389 1.372 32.859 o
12 3 7 78.418 84.812 1.359 9.455 o
12 3 8 1.026 0.623 0.385 364.669 o
12 3 9 8.284 8.477 0.576 82.154 o
12 3 10 30.097 25.595 0.919 25.968 o
12 3 11 3.229 3.534 0.531 147.834 o
12 4 0 54.135 51.961 1.522 12.089 o
12 4 1 1.983 0.340 0.974 73.802 o
12 4 2 144.129 139.191 1.819 5.091 o
12 4 3 156.801 158.089 2.003 4.471 o
12 4 4 193.496 196.272 2.130 3.593 o
12 4 5 23.103 22.076 0.750 34.361 o
12 4 6 16.778 18.699 0.980 34.489 o
12 4 7 0.191 1.203 0.686 152.596 o
12 4 8 24.563 23.274 0.774 32.342 o
12 4 9 39.876 41.339 0.937 19.691 o
12 4 10 7.888 8.446 0.825 61.029 o
12 4 11 7.362 6.589 0.775 69.256 o
12 5 0 35.065 33.788 0.954 22.030 o
12 5 1 21.229 21.029 0.907 32.395 o
12 5 2 90.254 89.083 2.060 6.807 o
12 5 3 3.458 4.470 0.966 64.265 o
12 5 4 19.810 19.543 0.732 38.794 o
12 5 5 56.318 61.961 1.033 13.947 o
12 5 6 70.573 70.115 1.131 11.436 o
12 5 7 0.021 0.880 0.463 328.317 o
12 5 8 124.210 129.399 2.101 5.244 o
12 5 9 8.556 9.539 0.766 62.679 o
12 5 10 2.133 3.115 0.668 124.239 o
12 6 0 21.096 20.582 1.251 24.878 o
12 6 1 167.428 171.373 2.271 3.953 o
12 6 2 124.699 125.973 2.818 4.254 o
12 6 3 52.800 52.855 1.073 14.896 o
12 6 4 8.714 9.400 0.525 83.215 o
12 6 5 43.377 44.880 0.885 18.817 o
12 6 6 21.661 19.890 0.678 38.284 o
12 6 7 3.098 3.259 0.438 184.164 o
12 6 8 12.787 12.865 1.082 36.738 o
12 6 9 3.067 2.822 0.740 101.573 o
12 7 0 108.333 107.440 1.811 6.446 o
12 7 1 6.746 6.268 0.527 102.085 o
12 7 2 5.364 5.205 1.109 48.028 o
12 7 3 1.284 1.022 0.382 333.763 o
12 7 4 0.886 1.292 0.307 461.569 o
12 7 5 15.793 15.979 0.738 45.190 o
12 7 6 64.083 67.760 2.119 8.115 o
12 7 7 0.247 0.000 0.628 191.721 o
12 7 8 21.024 19.693 0.936 32.265 o
12 7 9 2.420 1.654 0.586 155.052 o
12 8 0 3.950 5.568 1.291 38.960 o
12 8 1 134.371 135.364 2.144 4.914 o
12 8 2 3.789 4.188 0.450 158.905 o
12 8 3 30.665 32.030 0.818 25.801 o
12 8 4 9.708 10.766 0.574 72.601 o
12 8 5 43.466 41.155 0.953 18.675 o
12 8 6 1.179 1.436 0.494 231.496 o
12 8 7 3.694 4.185 0.560 130.540 o
12 8 8 5.922 7.582 0.816 68.155 o
12 8 9 34.563 30.704 2.023 11.774 o
12 9 0 97.026 97.545 1.743 7.160 o
12 9 1 10.628 11.500 0.745 57.175 o
12 9 2 8.947 10.136 0.490 83.767 o
12 9 3 3.609 6.535 0.526 126.861 o
12 9 4 30.553 30.088 0.802 26.518 o
12 9 5 42.225 43.225 0.953 18.724 o
12 9 6 28.026 29.614 1.047 23.992 o
12 9 7 12.339 13.556 0.795 49.390 o
12 9 8 82.975 92.519 2.060 7.004 o
12 10 0 2.361 2.750 0.388 233.660 o
12 10 1 0.924 0.799 0.356 406.818 o
12 10 2 74.579 76.272 1.228 10.471 o
12 10 3 73.211 74.554 1.228 10.651 o
12 10 4 16.444 16.098 0.641 47.921 o
12 10 5 17.435 20.054 1.432 22.796 o
12 10 6 20.526 19.656 1.225 25.862 o
12 10 7 8.672 10.223 0.768 61.383 o
12 11 0 13.539 15.200 0.551 57.733 o
12 11 1 17.719 18.888 0.707 42.126 o
12 11 2 2.174 3.227 0.539 163.855 o
12 11 3 2.289 1.745 0.455 215.299 o
12 11 4 2.092 1.979 0.562 166.862 o
12 11 5 0.175 0.159 0.676 165.901 o
12 11 6 20.681 22.645 1.511 20.077 o
12 12 0 0.069 0.140 0.404 457.355 o
12 12 1 102.935 106.864 1.544 7.182 o
12 12 2 0.700 0.014 0.388 420.304 o
12 12 3 40.573 45.382 1.239 16.377 o
12 12 4 6.847 8.190 0.684 77.503 o
12 12 5 4.982 6.290 0.771 78.406 o
12 13 0 5.333 6.570 0.578 102.885 o
12 13 1 5.185 5.725 0.558 110.255 o
12 13 2 1.050 0.864 0.450 282.942 o
12 13 3 12.801 10.015 0.875 47.343 o
12 13 4 4.442 4.824 0.585 114.853 o
12 14 0 1.226 1.493 0.450 260.265 o
12 14 1 15.544 16.266 0.705 46.610 o
12 14 2 4.463 6.757 0.758 81.156 o
13 0 0 45.416 42.143 1.561 13.355 o
13 0 2 2.595 1.169 1.000 67.344 o
13 0 4 40.625 38.156 2.306 9.324 o
13 0 6 53.746 54.116 2.150 8.862 o
13 0 8 68.169 64.926 1.881 8.859 o
13 0 10 54.523 60.067 2.929 6.012 o
13 1 0 0.153 0.036 0.570 233.114 o
13 1 1 30.855 28.890 0.815 26.476 o
13 1 2 11.564 11.854 1.234 32.621 o
13 1 3 30.702 31.751 1.411 17.962 o
13 1 4 24.169 21.706 1.523 19.141 o
13 1 5 16.301 13.832 0.627 50.493 o
13 1 6 6.100 6.899 0.507 107.393 o
13 1 7 1.208 1.819 0.450 254.549 o
13 1 8 1.566 0.481 0.453 265.187 o
13 1 9 23.909 25.256 1.044 26.698 o
13 1 10 1.417 1.582 0.438 259.426 o
13 2 0 11.964 10.533 1.005 41.839 o
13 2 1 12.594 11.648 1.340 28.773 o
13 2 2 25.893 25.075 1.246 22.395 o
13 2 3 4.137 5.477 1.072 52.354 o
13 2 4 16.274 14.180 1.478 23.290 o
13 2 5 8.896 7.331 0.442 95.787 o
13 2 6 54.368 52.719 1.123 14.370 o
13 2 7 0.006 0.604 0.432 385.814 o
13 2 8 29.796 27.421 1.332 19.665 o
13 2 9 2.686 3.483 0.477 175.311 o
13 3 0 0.558 0.752 0.716 139.361 o
13 3 1 42.058 38.688 1.187 17.186 o
13 3 2 13.144 11.536 0.905 44.432 o
13 3 3 74.135 71.382 1.243 10.652 o
13 3 4 9.484 8.614 0.758 62.113 o
13 3 5 2.913 2.457 0.427 202.558 o
13 3 6 3.177 4.965 0.592 124.069 o
13 3 7 1.237 3.022 0.660 136.602 o
13 3 8 0.645 1.564 1.580 30.332 o
13 3 9 35.260 37.303 1.004 20.849 o
13 4 0 0.351 0.021 0.540 251.668 o
13 4 1 7.809 7.258 1.212 38.316 o
13 4 2 13.717 13.090 1.081 35.869 o
13 4 3 25.858 25.750 0.726 31.584 o
13 4 4 32.940 31.100 0.997 22.648 o
13 4 5 16.665 16.524 0.964 35.967 o
13 4 6 41.639 41.268 1.033 18.392 o
13 4 7 84.120 87.728 1.641 8.204 o
13 4 8 61.744 63.354 1.212 12.320 o
13 4 9 1.224 3.798 2.457 12.566 o
13 5 0 7.384 5.980 1.047 48.505 o
13 5 1 23.241 22.466 0.985 28.927 o
13 5 2 11.463 10.328 0.968 44.327 o
13 5 3 3.111 3.155 0.385 206.321 o
13 5 4 47.629 46.087 0.885 17.707 o
13 5 5 11.531 11.228 0.622 63.185 o
13 5 6 36.821 37.834 1.054 19.800 o
13 5 7 46.865 52.334 1.396 13.684 o
13 5 8 30.499 28.825 1.065 22.959 o
13 6 0 20.522 19.928 0.836 35.147 o
13 6 1 53.591 53.782 0.936 15.512 o
13 6 2 8.029 8.104 0.432 99.818 o
13 6 3 15.699 13.834 0.566 54.089 o
13 6 4 38.124 37.566 0.821 21.890 o
13 6 5 28.094 28.476 0.835 27.598 o
13 6 6 18.463 18.449 0.786 39.063 o
13 6 7 3.509 5.898 1.487 30.787 o
13 6 8 11.394 13.538 1.423 26.633 o
13 7 0 102.306 102.892 1.459 7.464 o
13 7 1 5.024 5.840 0.469 127.840 o
13 7 2 87.793 87.802 1.305 8.934 o
13 7 3 10.464 8.969 0.585 72.217 o
13 7 4 6.750 9.380 0.733 70.857 o
13 7 5 13.651 12.767 1.018 38.434 o
13 7 6 0.052 -0.586 0.813 117.329 o
13 7 7 0.489 0.436 0.557 225.435 o
13 7 8 0.185 0.044 0.548 250.736 o
13 8 0 14.426 18.418 0.683 47.550 o
13 8 1 2.983 2.779 0.385 215.148 o
13 8 2 0.039 -0.823 0.309 801.148 o
13 8 3 2.705 2.563 0.406 216.248 o
13 8 4 0.345 -0.437 0.500 291.064 o
13 8 5 15.640 17.276 0.753 43.987 o
13 8 6 8.410 7.127 0.845 59.791 o
13 8 7 37.518 40.943 1.547 14.595 o
13 9 0 2.886 2.368 0.589 142.502 o
13 9 1 41.745 43.319 0.845 19.756 o
13 9 2 79.689 83.275 1.293 9.626 o
13 9 3 27.227 26.561 0.762 29.821 o
13 9 4 45.867 51.589 1.091 16.028 o
13 9 5 0.013 0.372 0.709 151.675 o
13 9 6 4.823 5.407 0.713 88.731 o
13 10 0 100.039 102.465 1.464 7.558 o
13 10 1 4.516 4.985 0.492 133.009 o
13 10 2 4.794 4.715 0.464 137.597 o
13 10 3 5.728 7.817 0.616 91.359 o
13 10 4 4.180 4.867 0.519 131.293 o
13 10 5 8.444 9.299 0.774 62.652 o
13 11 0 32.376 32.495 0.881 24.137 o
13 11 1 8.320 9.352 0.560 81.691 o
13 11 2 25.928 26.794 0.776 30.280 o
13 11 3 13.926 14.914 0.760 47.614 o
13 11 4 11.794 12.719 0.819 49.718 o
13 12 0 7.812 8.867 0.572 83.784 o
13 12 1 6.407 5.996 0.580 97.597 o
13 12 2 8.726 9.140 0.688 69.089 o
13 12 3 1.843 1.860 0.566 170.803 o
13 13 0 2.359 2.355 0.408 229.725 o
13 13 1 0.035 -0.066 0.498 311.176 o
14 0 0 5.880 7.485 0.815 68.480 o
14 0 2 4.057 3.169 0.368 189.191 o
14 0 4 138.409 142.526 3.664 3.094 o
14 0 6 2.495 2.122 0.572 155.546 o
14 0 8 0.002 0.193 0.589 220.917 o
14 1 0 73.581 67.772 1.139 11.236 o
14 1 1 25.155 25.210 1.387 20.413 o
14 1 2 34.844 34.586 1.009 21.319 o
14 1 3 0.058 0.179 0.265 1006.710 o
14 1 4 14.894 13.047 0.616 54.123 o
14 1 5 25.710 26.702 0.789 30.211 o
14 1 6 0.231 0.447 0.429 376.954 o
14 1 7 19.439 19.715 0.743 38.750 o
14 1 8 0.106 0.173 0.417 425.005 o
14 2 0 1.652 1.275 1.179 51.845 o
14 2 1 56.161 57.621 1.103 13.890 o
14 2 2 114.227 112.081 1.685 6.417 o
14 2 3 48.347 50.962 1.375 13.722 o
14 2 4 6.726 8.391 0.880 59.353 o
14 2 5 0.497 2.353 0.710 132.789 o
14 2 6 1.114 1.619 0.463 252.225 o
14 2 7 0.032 0.534 0.441 372.206 o
14 2 8 3.338 3.070 0.570 138.236 o
14 3 0 106.444 106.632 1.724 6.692 o
14 3 1 42.590 41.968 1.218 16.500 o
14 3 2 1.563 1.907 0.485 217.136 o
14 3 3 0.490 0.808 0.319 534.844 o
14 3 4 0.701 0.402 0.578 205.704 o
14 3 5 4.284 3.790 0.468 149.205 o
14 3 6 41.601 40.292 1.000 18.810 o
14 3 7 31.362 31.761 1.090 21.825 o
14 4 0 29.015 27.801 1.373 19.273 o
14 4 1 4.001 5.147 0.423 155.608 o
14 4 2 0.013 0.470 0.985 79.158 o
14 4 3 31.761 34.454 0.821 24.777 o
14 4 4 5.799 5.829 0.542 108.062 o
14 4 5 63.228 65.391 1.898 9.059 o
14 4 6 18.382 21.165 0.966 32.812 o
14 4 7 0.747 1.650 0.452 276.735 o
14 5 0 12.402 10.835 0.512 68.212 o
14 5 1 3.478 3.230 0.389 194.493 o
14 5 2 29.718 28.580 0.731 28.362 o
14 5 3 2.064 2.076 0.432 230.208 o
14 5 4 1.452 1.995 0.494 214.313 o
14 5 5 5.340 3.627 0.705 91.792 o
14 5 6 6.976 7.502 0.778 68.796 o
14 5 7 1.254 4.213 1.429 35.258 o
14 6 0 73.689 75.856 1.106 10.984 o
14 6 1 49.361 49.072 0.969 16.472 o
14 6 2 7.139 8.242 0.517 94.948 o
14 6 3 20.011 19.930 0.722 38.685 o
14 6 4 0.161 0.333 0.469 329.974 o
14 6 5 6.153 7.010 0.712 79.418 o
14 6 6 24.137 22.683 1.051 27.068 o
14 7 0 8.327 8.470 0.570 82.628 o
14 7 1 0.054 -0.470 0.385 515.837 o
14 7 2 0.053 0.321 0.354 574.624 o
14 7 3 2.322 3.442 0.540 159.304 o
14 7 4 26.534 25.945 1.410 19.625 o
14 7 5 3.604 6.771 0.793 80.205 o
14 7 6 0.290 0.672 0.552 231.953 o
14 8 0 9.559 8.120 0.542 80.834 o
14 8 1 3.217 2.455 0.392 210.117 o
14 8 2 3.016 3.304 0.500 162.621 o
14 8 3 13.939 13.304 0.785 47.667 o
14 8 4 1.130 -0.017 0.753 125.208 o
14 8 5 0.037 0.807 0.850 104.508 o
14 9 0 0.054 -0.360 0.373 549.241 o
14 9 1 0.001 -0.185 0.392 507.365 o
14 9 2 0.139 -0.231 0.414 436.177 o
14 9 3 0.163 0.203 0.631 189.094 o
14 9 4 0.209 0.041 0.565 235.349 o
14 10 0 16.616 16.371 0.743 43.690 o
14 10 1 2.419 2.360 0.458 201.874 o
14 10 2 13.354 13.279 0.727 51.369 o
14 10 3 0.018 -0.091 0.492 320.260 o
14 11 0 6.217 8.497 0.681 79.620 o
14 11 1 3.794 3.486 0.486 153.694 o
14 11 2 1.827 1.683 0.460 227.778 o
14 12 0 12.945 13.511 0.971 40.628 o
15 0 0 7.987 10.889 0.967 48.797 o
15 0 2 0.152 0.756 0.686 156.516 o
15 0 4 1.760 0.511 0.758 115.574 o
15 0 6 11.379 10.899 0.870 49.081 o
15 1 0 4.479 4.288 0.427 153.842 o
15 1 1 4.057 4.414 0.456 151.219 o
15 1 2 5.167 5.901 0.494 121.393 o
15 1 3 3.596 3.421 0.494 154.733 o
15 1 4 4.764 4.327 0.505 130.922 o
15 1 5 1.879 2.237 0.509 191.826 o
15 1 6 5.800 6.301 0.524 109.064 o
15 2 0 18.018 17.504 0.692 43.067 o
15 2 1 0.354 0.700 0.456 320.712 o
15 2 2 0.004 0.279 0.641 186.281 o
15 2 3 30.094 31.743 1.050 22.808 o
15 2 4 9.662 7.915 0.737 64.171 o
15 2 5 15.508 14.500 1.161 31.463 o
15 2 6 17.998 17.246 0.992 33.765 o
15 3 0 34.322 33.447 0.751 24.791 o
15 3 1 0.193 0.572 0.427 379.024 o
15 3 2 62.215 64.285 1.678 10.084 o
15 3 3 4.663 7.323 1.018 53.909 o
15 3 4 7.580 9.425 0.812 61.640 o
15 3 5 15.552 14.883 0.930 38.861 o
15 4 0 0.128 -0.059 0.401 465.585 o
15 4 1 0.005 -0.736 0.432 416.282 o
15 4 2 8.797 9.233 0.638 72.945 o
15 4 3 1.340 3.154 1.363 38.907 o
15 4 4 0.579 1.465 0.987 74.975 o
15 5 0 3.801 3.164 0.396 185.416 o
15 5 1 1.762 0.879 0.415 278.147 o
15 5 2 11.826 11.698 0.740 54.834 o
15 5 3 4.660 5.492 0.532 120.533 o
15 5 4 3.815 4.912 0.909 68.636 o
15 5 5 13.196 13.718 0.896 43.407 o
15 6 0 13.917 14.614 0.593 55.577 o
15 6 1 15.387 13.982 0.684 49.432 o
15 6 2 0.093 -0.073 0.484 326.419 o
15 6 3 3.276 4.494 0.553 135.162 o
15 6 4 4.448 6.758 0.630 99.782 o
15 7 0 0.072 0.504 0.540 253.525 o
15 7 1 0.450 0.175 0.566 224.586 o
15 7 2 7.930 8.219 0.968 50.940 o
15 7 3 8.810 10.193 1.243 34.926 o
15 8 0 29.293 31.930 0.850 25.968 o
15 8 1 16.561 19.847 1.060 31.922 o
15 8 2 1.013 0.405 0.529 229.535 o
15 9 0 23.973 29.688 0.849 29.232 o
15 9 1 4.071 4.671 0.611 113.306 o
15 10 0 32.114 36.308 0.901 23.265 o
16 0 0 1.315 1.809 0.624 156.258 o
16 0 2 5.112 3.812 0.967 60.888 o
16 1 0 5.667 6.735 0.551 104.316 o
16 1 1 31.384 30.489 1.082 22.134 o
16 1 2 6.965 8.418 0.870 59.581 o
16 1 3 39.720 45.263 1.554 13.937 o
16 2 0 0.097 0.307 0.625 192.879 o
16 2 1 0.357 1.364 0.549 221.321 o
16 2 2 0.896 1.409 0.543 208.715 o
16 2 3 10.881 13.431 0.835 49.718 o
16 3 0 28.298 30.220 1.032 23.991 o
16 3 1 29.527 31.518 1.070 22.751 o
16 3 2 0.824 1.262 0.557 203.892 o
16 3 3 13.989 12.946 1.069 36.136 o
16 4 0 2.594 2.684 0.500 175.791 o
16 4 1 19.416 20.173 1.221 26.319 o
16 4 2 10.859 9.944 1.099 39.159 o
16 5 0 0.764 0.961 0.583 194.143 o
16 5 1 44.784 47.390 1.215 15.655 o
16 5 2 5.767 6.055 0.652 90.884 o
16 6 0 6.546 8.121 0.650 82.547 o
16 6 1 15.823 18.449 1.530 21.727 o
16 7 0 31.514 35.211 1.408 17.457 o
17 0 0 17.270 18.858 1.419 23.316 o
17 1 0 0.037 0.614 0.553 241.199 o
17 2 0 61.612 65.859 1.528 10.743 o
17 3 0 34.061 35.786 2.243 10.164 o

_iucr_refine_instructions_details
;
TITL shelxt_a.res in P2(1)/c
CELL 0.71073 10.1073 11.476 13.3526 90 110.362 90
ZERR 4 0.0003 0.0004 0.0004 0 0.001 0
LATT 1
SYMM -X,0.5+Y,0.5-Z
SFAC C H Si
UNIT 72 64 4

L.S. 10
PLAN  30
TEMP -123.14
CONF
FMAP 2
ACTA 
BOND $H
LIST 3
MORE -1
MERG 2
SHEL 999.99 0.55
OMIT -3 6 3
WGHT 0.0088 0.072991
FVAR 0.149604
REM <olex2.extras>
REM <HklSrc "%.\\Ph3SiH_xray.hkl">
REM </olex2.extras>

Si1   3     0.23615  0.53326  0.30934  11.00000  0.01606  0.01547  0.01654 =
 -0.00008  0.00506 -0.00083 
C20   1     0.40973  0.51805  0.28951  11.00000  0.01801  0.01571  0.01774 =
 -0.00057  0.00703 -0.00074 
C30   1     0.23277  0.66671  0.38837  11.00000  0.01718  0.01454  0.01760 =
 0.00154  0.00594  0.00150 
C10   1     0.19224  0.40113  0.37399  11.00000  0.01779  0.01532  0.01985 =
 -0.00084  0.00769 -0.00171 
C25   1     0.52179  0.59414  0.33870  11.00000  0.01867  0.01868  0.02185 =
 -0.00257  0.00703 -0.00164 
C35   1     0.14172  0.75892  0.34116  11.00000  0.02055  0.01839  0.01988 =
 0.00389  0.00603  0.00436 
C31   1     0.32284  0.67926  0.49489  11.00000  0.02227  0.01858  0.01857 =
 0.00045  0.00391  0.00450 
C34   1     0.14179  0.86096  0.39783  11.00000  0.02638  0.01664  0.02702 =
 0.00425  0.01166  0.00604 
C11   1     0.07663  0.40594  0.40911  11.00000  0.02018  0.01974  0.02526 =
 -0.00109  0.01087 -0.00146 
C33   1     0.23358  0.87252  0.50244  11.00000  0.02853  0.01677  0.02750 =
 -0.00170  0.01318  0.00118 
C15   1     0.26714  0.29637  0.38730  11.00000  0.02352  0.01767  0.02945 =
 0.00223  0.01360  0.00124 
C12   1     0.03671  0.30966  0.45532  11.00000  0.02453  0.02383  0.02826 =
 -0.00089  0.01437 -0.00515 
C14   1     0.22834  0.19970  0.43421  11.00000  0.03207  0.01741  0.03414 =
 0.00384  0.01644  0.00091 
C13   1     0.11295  0.20623  0.46784  11.00000  0.03074  0.02052  0.02881 =
 0.00153  0.01425 -0.00529 
C21   1     0.42977  0.43257  0.22077  11.00000  0.02553  0.02037  0.02548 =
 -0.00609  0.01232 -0.00321 
C24   1     0.64898  0.58569  0.32048  11.00000  0.01894  0.02667  0.02996 =
 -0.00283  0.00928 -0.00303 
C32   1     0.32416  0.78154  0.55126  11.00000  0.02670  0.02221  0.02088 =
 -0.00333  0.00565  0.00199 
C23   1     0.66658  0.50057  0.25239  11.00000  0.02362  0.03066  0.03483 =
 -0.00284  0.01601  0.00046 
C22   1     0.55674  0.42386  0.20213  11.00000  0.03042  0.02671  0.03402 =
 -0.00774  0.01892 -0.00074 
H31   2     0.39356  0.60856  0.53525  11.00000  0.04681  0.03845  0.03270 =
 -0.00108 -0.00238  0.01325 
H11   2     0.01705  0.48720  0.40080  11.00000  0.03772  0.03462  0.04860 =
 0.00501  0.02252  0.00568 
H25   2     0.50939  0.66164  0.39190  11.00000  0.04069  0.03439  0.05102 =
 -0.01896  0.02193 -0.00687 
H14   2     0.28733  0.11982  0.44275  11.00000  0.06293  0.02739  0.06934 =
 0.00798  0.02996  0.00907 
H24   2     0.73568  0.64490  0.35978  11.00000  0.02874  0.05484  0.05471 =
 -0.01080  0.00855 -0.01336 
H15   2     0.35727  0.28957  0.36182  11.00000  0.04362  0.03620  0.05492 =
 0.01380  0.02641  0.00672 
H34   2     0.07065  0.93181  0.35943  11.00000  0.05385  0.03346  0.04929 =
 0.00952  0.01607  0.02186 
H12   2    -0.05476  0.31542  0.48079  11.00000  0.04902  0.04451  0.06241 =
 0.00001  0.03810 -0.00700 
H21   2     0.34379  0.37195  0.18024  11.00000  0.04452  0.04374  0.05198 =
 -0.01671  0.02154 -0.01174 
H35   2     0.07010  0.75110  0.25937  11.00000  0.04998  0.04013  0.02802 =
 0.00154  0.00248  0.01347 
H13   2     0.08226  0.13078  0.50427  11.00000  0.06027  0.03363  0.06262 =
 0.01285  0.04026 -0.00663 
H32   2     0.39438  0.79024  0.63376  11.00000  0.05542  0.04907  0.03372 =
 -0.00731  0.00865  0.00749 
H33   2     0.23456  0.95184  0.54559  11.00000  0.07145  0.02521  0.06092 =
 -0.01332  0.03361  0.00671 
H22   2     0.57041  0.35760  0.14776  11.00000  0.05424  0.05067  0.06619 =
 -0.02933  0.03937 -0.00575 
H23   2     0.76518  0.49368  0.23691  11.00000  0.03827  0.06751  0.06818 =
 -0.01787  0.02984  0.00011 
H1    2     0.12306  0.54792  0.20129  11.00000  0.02571  0.02901  0.02016 =
 -0.00286  0.00468 -0.00311 
HKLF 4

END
Q1 1 0.266667 0.574074 0.3125 11 0.05 0.18
Q2 1 0.355556 0.537037 0.28125 11 0.05 0.16

  REM The information below was added by Olex2.
  REM
  REM R1 = 0.0196 for 8087 Fo > 4sig(Fo) and 0.0253 for all 9136 data
  REM 316 parameters refined using 0 restraints
  REM Highest difference peak 0.1801, deepest hole -0.1873
  REM Mean Shift 0.0001, Max Shift 0.0007.

  REM +++ Tabular Listing of Refinement Information +++
  REM R1_all = 0.0253
  REM R1_gt = 0.0196
  REM wR_ref = 0.0411
  REM GOOF = 1.1651
  REM Shift_max = 0.0007
  REM Shift_mean = 0.0001
  REM Reflections_all = 9136
  REM Reflections_gt = 8087
  REM Parameters = 316
  REM Hole = -0.1873
  REM Peak = 0.1801
  REM Flack = n/a

  
;
_olex2_submission_special_instructions  'No special instructions were received'

# start Validation Reply Form
_vrf_PLAT183_TPHSIL02_trans
;
PROBLEM: Missing _cell_measurement_reflns_used Value ....     Please Do ! 
RESPONSE: We did not collect the X-ray data, we used the following
data set to carry out Hirshfeld Atom Refinement:
 	Emanuel Hupf, Lorraine A. Malaspina, Sebastian Holsten, Florian Kleemiss, 
	Alison J. Edwards, Jason R. Price, Valeri Kozich, Karsten Heyne, Stefan Mebs, 
	Simon Grabowsky, Jens Beckmann CCDC 1875895: 
	Experimental Crystal Structure Determination, 2019, 
	DOI: 10.5517/ccdc.csd.cc20z0rs
This field was not found in the corresponding CIF file.
;
_vrf_PLAT184_TPHSIL02_trans
;
PROBLEM: Missing _cell_measurement_reflns_min Value ....     Please Do ! 
RESPONSE: We did not collect the X-ray data, we used the following
data set to carry out Hirshfeld Atom Refinement:
 	Emanuel Hupf, Lorraine A. Malaspina, Sebastian Holsten, Florian Kleemiss, 
	Alison J. Edwards, Jason R. Price, Valeri Kozich, Karsten Heyne, Stefan Mebs, 
	Simon Grabowsky, Jens Beckmann CCDC 1875895: 
	Experimental Crystal Structure Determination, 2019, 
	DOI: 10.5517/ccdc.csd.cc20z0rs
This field was not found in the corresponding CIF file.
;
_vrf_PLAT185_TPHSIL02_trans
;
PROBLEM: Missing _cell_measurement_reflns_max Value ....     Please Do ! 
RESPONSE: We did not collect the X-ray data, we used the following
data set to carry out Hirshfeld Atom Refinement:
 	Emanuel Hupf, Lorraine A. Malaspina, Sebastian Holsten, Florian Kleemiss, 
	Alison J. Edwards, Jason R. Price, Valeri Kozich, Karsten Heyne, Stefan Mebs, 
	Simon Grabowsky, Jens Beckmann CCDC 1875895: 
	Experimental Crystal Structure Determination, 2019, 
	DOI: 10.5517/ccdc.csd.cc20z0rs
This field was not found in the corresponding CIF file.
;
# end Validation Reply Form
