# Supplementary material for: Fragmentation and transferability in Hirshfeld atom refinement
Source: IUCrJ. 2022 Feb 26;9(Pt 2):298–315. doi: 10.1107/S2052252522000690 (PMC8895009; doi:10.1107/S2052252522000690)
Supplement: Supplementary file 2 [file m-09-00298-sup2.zip › cif/transferable_atomic_densities/ARAQUH_no_mm.cif]

data_ARAQUH_no_mm
_audit_creation_date               2021-06-17
_audit_creation_method
;
Olex2 1.3
(compiled 2020.07.31 svn.rc2a77460 for OlexSys, GUI svn.r6145)
;
_audit_contact_author_address      ?
_audit_contact_author_email        ?
_audit_contact_author_name         ''
_audit_contact_author_phone        ?
_publ_contact_author_id_orcid      ?
_publ_section_references
;
Bourhis, L.J., Dolomanov, O.V., Gildea, R.J., Howard, J.A.K., Puschmann, H.
 (2015). Acta Cryst. A71, 59-75.

Dolomanov, O.V., Bourhis, L.J., Gildea, R.J, Howard, J.A.K. & Puschmann, H.
 (2009), J. Appl. Cryst. 42, 339-341.
;
_chemical_formula_moiety           'C3 H5 N O2'
_chemical_formula_sum              'C3 H5 N O2'
_chemical_formula_weight           87.079
loop_
  _atom_type_symbol
  _atom_type_scat_dispersion_real
  _atom_type_scat_dispersion_imag
  _atom_type_scat_Cromer_Mann_a1
  _atom_type_scat_Cromer_Mann_a2
  _atom_type_scat_Cromer_Mann_a3
  _atom_type_scat_Cromer_Mann_a4
  _atom_type_scat_Cromer_Mann_b1
  _atom_type_scat_Cromer_Mann_b2
  _atom_type_scat_Cromer_Mann_b3
  _atom_type_scat_Cromer_Mann_b4
  _atom_type_scat_Cromer_Mann_c
  _atom_type_scat_source
  _atom_type_scat_dispersion_source
 H 0.00000 0.00000 0.49300 0.32291 0.14019 0.04081 10.51090 26.12570 3.14236
 57.79970 0.0030380000826
 'International Tables Volume C Table 6.1.1.4 (pp. 500-502)'
 'Henke, Gullikson and Davis, At. Data and Nucl. Data Tables, 1993, 54, 2'
 C 0.01920 0.00962 2.31000 1.02000 1.58860 0.86500 20.84390 10.20750 0.56870
 51.65120 0.215599998832
 'International Tables Volume C Table 6.1.1.4 (pp. 500-502)'
 'Henke, Gullikson and Davis, At. Data and Nucl. Data Tables, 1993, 54, 2'
 O 0.05239 0.03377 3.04850 2.28680 1.54630 0.86700 13.27710 5.70110 0.32390
 32.90890 0.250800013542
 'International Tables Volume C Table 6.1.1.4 (pp. 500-502)'
 'Henke, Gullikson and Davis, At. Data and Nucl. Data Tables, 1993, 54, 2'
 N 0.03256 0.01839 12.21260 3.13220 2.01250 1.16630 0.00570 9.89330 28.99750
 0.58260 -11.5290002823
 'International Tables Volume C Table 6.1.1.4 (pp. 500-502)'
 'Henke, Gullikson and Davis, At. Data and Nucl. Data Tables, 1993, 54, 2'

_space_group_crystal_system        'monoclinic'
_space_group_IT_number             14
_space_group_name_H-M_alt          'P 1 21/c 1'
_space_group_name_Hall             '-P 2ybc'
loop_
  _space_group_symop_id
  _space_group_symop_operation_xyz
 1 x,y,z
 2 -x,y+1/2,-z+1/2
 3 -x,-y,-z
 4 x,-y-1/2,z-1/2

_symmetry_Int_Tables_number        14
_cell_length_a                     15.5186(7)
_cell_length_b                     5.1007(2)
_cell_length_c                     10.9250(5)
_cell_angle_alpha                  90
_cell_angle_beta                   107.651(5)
_cell_angle_gamma                  90
_cell_volume                       824.06(7)
_cell_formula_units_Z              8
_cell_measurement_temperature    150(2)
_cell_measurement_reflns_used    2255
_cell_measurement_theta_min      5.9760
_cell_measurement_theta_max      62.5620
_exptl_absorpt_coefficient_mu      1.023
_exptl_crystal_density_diffrn      1.404
_exptl_crystal_F_000               369.487
_exptl_crystal_size_max            0.221
_exptl_crystal_size_mid            0.16
_exptl_crystal_size_min            0.159
_exptl_crystal_description       'transparent prism'
_exptl_crystal_colour            colorless
_diffrn_measurement_device_type  'Xcalibur, Sapphire3, Gemini ultra'
_diffrn_reflns_av_R_equivalents    0.0000
_diffrn_reflns_av_unetI/netI       0.0206
_diffrn_reflns_Laue_measured_fraction_full  0.9909
_diffrn_reflns_Laue_measured_fraction_max  0.9909
_diffrn_reflns_limit_h_max         17
_diffrn_reflns_limit_h_min         -17
_diffrn_reflns_limit_k_max         5
_diffrn_reflns_limit_k_min         0
_diffrn_reflns_limit_l_max         12
_diffrn_reflns_limit_l_min         0
_diffrn_reflns_number              1310
_diffrn_reflns_point_group_measured_fraction_full  0.9909
_diffrn_reflns_point_group_measured_fraction_max  0.9909
_diffrn_reflns_theta_full          62.7546
_diffrn_reflns_theta_max           62.75
_diffrn_reflns_theta_min           5.98
_diffrn_ambient_temperature        150.15
_diffrn_measured_fraction_theta_full  0.9909
_diffrn_measured_fraction_theta_max  0.9909
_diffrn_radiation_type             'Cu K\a'
_diffrn_radiation_wavelength       1.54184
_reflns_Friedel_coverage           0.0
_reflns_limit_h_max                17
_reflns_limit_h_min                -17
_reflns_limit_k_max                5
_reflns_limit_k_min                0
_reflns_limit_l_max                12
_reflns_limit_l_min                0
_reflns_number_gt                  1207
_reflns_number_total               1310
_reflns_threshold_expression       I>=2u(I)
_computing_molecular_graphics      'Olex2 1.3 (Dolomanov et al., 2009)'
_computing_publication_material    'Olex2 1.3 (Dolomanov et al., 2009)'
_computing_structure_refinement    'olex2.refine 1.3 (Bourhis et al., 2015)'
_refine_diff_density_max           0.3825
_refine_diff_density_min           -0.1115
_refine_diff_density_rms           0.0351
_refine_ls_d_res_high              0.8671
_refine_ls_d_res_low               7.3940
_refine_ls_goodness_of_fit_ref     1.1452
_refine_ls_hydrogen_treatment      refall
_refine_ls_matrix_type             full
_refine_ls_number_constraints      0
_refine_ls_number_parameters       199
_refine_ls_number_reflns           1310
_refine_ls_number_restraints       4
_refine_ls_R_factor_all            0.0291
_refine_ls_R_factor_gt             0.0266
_refine_ls_restrained_S_all        1.1431
_refine_ls_shift/su_max            0.0008
_refine_ls_shift/su_mean           0.0001
_refine_ls_structure_factor_coef   Fsqd
_refine_ls_weighting_details      
 'w=1/[\s^2^(Fo^2^)+(0.0418P)^2^+0.0323P] where P=(Fo^2^+2Fc^2^)/3'
_refine_ls_weighting_scheme        calc
_refine_ls_wR_factor_gt            0.0674
_refine_ls_wR_factor_ref           0.0696
_olex2_refinement_description
;
1. Restrained distances
 N1-H1A = N1-H1B
 0.88 with sigma of 0.02
 N11-H11A = N11-H11B
 0.88 with sigma of 0.02
;
loop_
  _atom_site_label
  _atom_site_type_symbol
  _atom_site_fract_x
  _atom_site_fract_y
  _atom_site_fract_z
  _atom_site_U_iso_or_equiv
  _atom_site_adp_type
  _atom_site_occupancy
  _atom_site_refinement_flags_posn
 C1 C 0.34080(6) 0.39167(17) 0.43945(9) 0.0214(2) Uani 1.000000 .
 C2 C 0.41350(7) 0.4000(2) 0.56567(9) 0.0262(3) Uani 1.000000 .
 H2 H 0.4554(11) 0.227(3) 0.5858(13) 0.051(4) Uani 1.000000 .
 C3 C 0.40098(8) 0.5530(2) 0.67238(11) 0.0314(3) Uani 1.000000 .
 H3A H 0.3407(12) 0.667(4) 0.6546(14) 0.056(4) Uani 1.000000 .
 H3B H 0.4339(11) 0.491(4) 0.7684(15) 0.060(4) Uani 1.000000 .
 N1 N 0.31033(7) 0.61899(19) 0.38497(10) 0.0280(2) Uani 1.000000 D
 H1A H 0.2655(11) 0.620(3) 0.3066(14) 0.048(4) Uani 1.000000 D
 H1B H 0.3347(12) 0.777(3) 0.4213(15) 0.050(4) Uani 1.000000 D
 O1 O 0.31122(5) 0.17644(14) 0.39334(6) 0.0275(2) Uani 1.000000 .
 O2 O 0.46014(5) 0.64131(15) 0.60262(7) 0.0334(2) Uani 1.000000 .
 C11 C 0.16821(6) 0.10601(17) 0.56660(9) 0.0234(3) Uani 1.000000 .
 C12 C 0.11412(7) 0.1198(2) 0.42774(10) 0.0291(3) Uani 1.000000 .
 H12 H 0.1305(12) -0.028(4) 0.3665(15) 0.058(4) Uani 1.000000 .
 C13 C 0.02153(8) 0.2192(2) 0.39171(12) 0.0363(3) Uani 1.000000 .
 H13A H -0.0277(11) 0.155(3) 0.3059(15) 0.063(5) Uani 1.000000 .
 H13B H -0.0032(11) 0.293(3) 0.4656(17) 0.059(4) Uani 1.000000 .
 N11 N 0.18841(6) 0.3314(2) 0.62853(11) 0.0271(2) Uani 1.000000 D
 H11A H 0.2236(10) 0.329(3) 0.7153(14) 0.040(4) Uani 1.000000 D
 H11B H 0.1727(12) 0.492(3) 0.5842(15) 0.056(5) Uani 1.000000 D
 O11 O 0.18957(5) -0.11114(13) 0.61662(6) 0.0297(2) Uani 1.000000 .
 O12 O 0.09374(6) 0.37314(16) 0.37285(7) 0.0411(3) Uani 1.000000 .

loop_
  _atom_site_aniso_label
  _atom_site_aniso_U_11
  _atom_site_aniso_U_22
  _atom_site_aniso_U_33
  _atom_site_aniso_U_12
  _atom_site_aniso_U_13
  _atom_site_aniso_U_23
 C1 0.0265(5) 0.0138(5) 0.0209(5) -0.0003(3) 0.0026(4) -0.0009(3)
 C2 0.0254(5) 0.0230(6) 0.0257(5) 0.0010(4) 0.0011(4) -0.0015(4)
 H2 0.068(11) 0.023(9) 0.040(8) 0.001(8) -0.016(7) -0.001(7)
 C3 0.0314(6) 0.0374(6) 0.0227(6) -0.0051(5) 0.0041(4) -0.0052(4)
 H3A 0.052(10) 0.070(12) 0.042(9) 0.008(9) 0.010(7) -0.017(8)
 H3B 0.060(10) 0.074(13) 0.038(9) -0.025(10) 0.001(8) -0.011(9)
 N1 0.0387(6) 0.0141(6) 0.0245(5) -0.0017(4) -0.0006(4) -0.0002(4)
 H1A 0.064(12) 0.026(10) 0.050(12) -0.003(8) 0.014(10) 0.003(8)
 H1B 0.066(12) 0.031(11) 0.043(9) -0.013(9) 0.004(8) -0.009(8)
 O1 0.0364(4) 0.0124(4) 0.0265(4) -0.0006(3) -0.0012(3) -0.0007(3)
 O2 0.0290(4) 0.0363(4) 0.0323(4) -0.0103(3) 0.0052(3) -0.0091(3)
 C11 0.0279(5) 0.0145(6) 0.0229(5) -0.0010(3) 0.0007(4) 0.0008(3)
 C12 0.0342(6) 0.0243(6) 0.0235(5) -0.0018(4) 0.0008(4) -0.0011(4)
 H12 0.075(11) 0.054(11) 0.042(9) 0.008(10) 0.013(8) -0.001(9)
 C13 0.0334(6) 0.0322(6) 0.0340(6) 0.0010(5) -0.0036(5) 0.0001(5)
 H13A 0.053(10) 0.057(11) 0.052(10) -0.002(9) -0.023(9) -0.015(8)
 H13B 0.052(10) 0.046(10) 0.069(11) 0.012(8) 0.005(9) -0.021(9)
 N11 0.0346(5) 0.0142(5) 0.0247(5) -0.0002(4) -0.0027(4) 0.0016(4)
 H11A 0.050(10) 0.016(8) 0.049(10) 0.000(7) 0.006(9) 0.012(8)
 H11B 0.072(13) 0.048(13) 0.034(9) 0.017(10) -0.003(8) 0.008(9)
 O11 0.0398(4) 0.0138(4) 0.0279(4) 0.0004(3) -0.0012(3) 0.0000(2)
 O12 0.0464(5) 0.0351(5) 0.0314(4) -0.0047(3) -0.0038(3) 0.0120(3)

loop_
  _geom_bond_atom_site_label_1
  _geom_bond_atom_site_label_2
  _geom_bond_distance
  _geom_bond_site_symmetry_2
  _geom_bond_publ_flag
 C1 C2 1.4942(14) . ?
 C1 N1 1.3234(13) . ?
 C1 O1 1.2367(12) . ?
 C2 H2 1.077(16) . ?
 C2 C3 1.4641(15) . ?
 C2 O2 1.4231(12) . ?
 C3 H3A 1.067(17) . ?
 C3 H3B 1.066(17) . ?
 C3 O2 1.4321(13) . ?
 N1 H1A 0.925(14) . ?
 N1 H1B 0.929(14) . ?
 C11 C12 1.4963(14) . ?
 C11 N11 1.3225(13) . ?
 C11 O11 1.2351(11) . ?
 C12 H12 1.088(18) . ?
 C12 C13 1.4607(17) . ?
 C12 O12 1.4193(13) . ?
 C13 H13A 1.066(14) . ?
 C13 H13B 1.062(18) . ?
 C13 O12 1.4332(15) . ?
 N11 H11A 0.940(14) . ?
 N11 H11B 0.946(14) . ?

loop_
  _geom_angle_atom_site_label_1
  _geom_angle_atom_site_label_2
  _geom_angle_atom_site_label_3
  _geom_angle
  _geom_angle_site_symmetry_1
  _geom_angle_site_symmetry_3
  _geom_angle_publ_flag
 N1 C1 C2 117.20(9) . . ?
 O1 C1 C2 118.96(8) . . ?
 O1 C1 N1 123.83(9) . . ?
 H2 C2 C1 113.9(7) . . ?
 C3 C2 C1 120.31(9) . . ?
 C3 C2 H2 119.4(7) . . ?
 O2 C2 C1 117.58(8) . . ?
 O2 C2 H2 115.2(8) . . ?
 O2 C2 C3 59.46(6) . . ?
 H3A C3 C2 117.7(8) . . ?
 H3B C3 C2 119.0(10) . . ?
 H3B C3 H3A 118.2(12) . . ?
 O2 C3 C2 58.85(6) . . ?
 O2 C3 H3A 113.6(10) . . ?
 O2 C3 H3B 115.1(8) . . ?
 H1A N1 C1 119.0(9) . . ?
 H1B N1 C1 121.8(11) . . ?
 H1B N1 H1A 119.2(14) . . ?
 C3 O2 C2 61.70(7) . . ?
 N11 C11 C12 116.81(9) . . ?
 O11 C11 C12 118.92(8) . . ?
 O11 C11 N11 124.26(9) . . ?
 H12 C12 C11 115.3(8) . . ?
 C13 C12 C11 119.55(10) . . ?
 C13 C12 H12 117.9(9) . . ?
 O12 C12 C11 117.12(8) . . ?
 O12 C12 H12 115.8(9) . . ?
 O12 C12 C13 59.67(7) . . ?
 H13A C13 C12 120.9(10) . . ?
 H13B C13 C12 118.1(8) . . ?
 H13B C13 H13A 116.7(13) . . ?
 O12 C13 C12 58.73(7) . . ?
 O12 C13 H13A 115.3(11) . . ?
 O12 C13 H13B 113.2(10) . . ?
 H11A N11 C11 118.7(9) . . ?
 H11B N11 C11 120.5(10) . . ?
 H11B N11 H11A 120.5(13) . . ?
 C13 O12 C12 61.60(7) . . ?

loop_
  _geom_torsion_atom_site_label_1
  _geom_torsion_atom_site_label_2
  _geom_torsion_atom_site_label_3
  _geom_torsion_atom_site_label_4
  _geom_torsion
  _geom_torsion_site_symmetry_1
  _geom_torsion_site_symmetry_2
  _geom_torsion_site_symmetry_3
  _geom_torsion_site_symmetry_4
  _geom_torsion_publ_flag
 C1 C2 C3 O2 -106.13(14) . . . . ?
 C1 C2 O2 C3 110.66(12) . . . . ?
 C11 C12 C13 O12 105.98(15) . . . . ?
 C11 C12 O12 C13 -110.02(14) . . . . ?

loop_
  _refln_index_h
  _refln_index_k
  _refln_index_l
  _refln_F_squared_calc
  _refln_F_squared_meas
  _refln_F_squared_sigma
  _refln_F_squared_weight
  _refln_observed_status
-17 0 2 0.297 0.707 0.272 674.549 o
-17 0 4 0.224 0.348 0.326 517.090 o
-17 0 6 5.450 7.962 0.663 83.589 o
-17 1 1 0.690 0.587 0.326 463.763 o
-17 1 2 19.789 20.502 1.066 23.968 o
-17 1 3 1.848 1.273 0.272 450.394 o
-17 1 4 27.541 25.277 1.751 11.481 o
-17 1 5 37.115 40.994 1.490 9.857 o
-17 1 6 2.359 2.523 0.337 295.054 o
-16 0 2 0.476 -0.120 0.348 452.594 o
-16 0 4 79.336 78.725 3.045 2.614 o
-16 0 6 22.242 27.039 1.109 19.883 o
-16 0 8 97.588 86.458 2.317 2.501 o
-16 1 1 59.243 65.107 2.001 4.752 o
-16 1 2 53.425 59.930 1.621 6.059 o
-16 1 3 9.424 9.473 0.674 65.042 o
-16 1 4 12.275 14.749 0.990 34.969 o
-16 1 5 1.522 2.556 0.435 232.920 o
-16 1 6 58.736 64.792 1.436 5.682 o
-16 1 7 6.523 6.874 0.489 112.122 o
-16 1 8 4.650 4.296 0.479 144.776 o
-16 2 1 123.410 134.478 2.730 1.496 o
-16 2 2 0.016 -0.239 0.326 557.451 o
-16 2 3 165.579 184.380 2.654 0.927 o
-16 2 4 0.110 0.044 0.174 1796.970 o
-16 2 5 14.709 13.008 0.587 51.713 o
-16 2 6 2.624 2.241 0.250 386.467 o
-15 0 2 31.432 32.390 1.566 11.360 o
-15 0 4 1.841 2.458 0.500 183.933 o
-15 0 6 99.002 103.784 1.980 2.395 o
-15 0 8 13.061 14.194 1.066 31.572 o
-15 1 1 49.367 48.031 1.577 7.215 o
-15 1 2 18.190 16.891 0.946 29.473 o
-15 1 3 3.410 3.524 0.435 185.260 o
-15 1 4 0.107 0.239 0.272 755.003 o
-15 1 5 2.878 2.349 0.315 298.470 o
-15 1 6 0.025 0.044 0.196 1513.520 o
-15 1 7 36.422 36.186 1.044 13.018 o
-15 1 8 0.215 0.239 0.272 733.093 o
-15 1 9 36.122 35.599 1.218 12.140 o
-15 2 1 149.106 154.317 4.209 0.954 o
-15 2 2 4.677 4.220 0.663 95.713 o
-15 2 3 12.610 10.463 0.761 49.161 o
-15 2 4 2.773 3.209 0.370 242.165 o
-15 2 5 50.608 50.859 1.283 7.655 o
-15 2 6 0.174 0.239 0.239 935.489 o
-15 2 7 94.243 93.049 2.610 2.358 o
-15 2 8 1.429 1.229 0.272 491.436 o
-15 3 1 0.361 0.239 0.468 259.717 o
-15 3 2 131.816 130.062 2.556 1.456 o
-15 3 3 9.103 8.342 0.544 82.877 o
-15 3 4 0.003 -0.272 0.272 804.576 o
-15 3 5 20.746 17.663 0.816 30.040 o
-14 0 2 496.325 523.326 6.276 0.119 o
-14 0 4 672.971 736.050 10.289 0.061 o
-14 0 6 698.173 753.072 7.429 0.061 o
-14 0 8 9.818 8.984 0.903 46.439 o
-14 0 10 220.412 229.887 3.720 0.549 o
-14 1 1 17.439 21.155 1.077 25.096 o
-14 1 2 123.062 130.203 2.610 1.551 o
-14 1 3 9.247 8.734 0.674 66.761 o
-14 1 4 65.095 68.609 1.610 4.798 o
-14 1 5 0.153 -0.250 0.250 903.613 o
-14 1 6 29.945 33.097 0.870 17.318 o
-14 1 7 74.295 75.592 1.305 4.289 o
-14 1 8 105.688 112.246 1.838 2.188 o
-14 1 9 4.287 5.058 0.511 134.063 o
-14 1 10 19.174 20.252 1.066 24.461 o
-14 2 1 238.947 253.870 4.362 0.455 o
-14 2 2 22.002 23.298 1.403 16.664 o
-14 2 3 9.148 7.418 0.674 69.238 o
-14 2 4 0.253 0.283 0.272 721.267 o
-14 2 5 154.013 155.709 2.425 1.131 o
-14 2 6 45.266 45.486 1.283 8.879 o
-14 2 7 5.084 5.417 0.663 90.889 o
-14 2 8 1.497 1.838 0.446 233.125 o
-14 2 9 0.276 -0.196 0.196 1342.910 o
-14 3 1 2.821 2.502 0.392 234.560 o
-14 3 2 81.144 78.311 1.544 3.670 o
-14 3 3 6.395 5.591 0.468 123.478 o
-14 3 4 0.281 0.120 0.239 920.397 o
-14 3 5 3.040 2.502 0.424 207.745 o
-14 3 6 53.677 55.373 1.490 6.531 o
-14 3 7 23.683 24.712 0.946 22.211 o
-13 0 2 28.993 37.655 6.667 1.260 o
-13 0 4 42.569 36.273 1.349 9.940 o
-13 0 6 98.338 108.309 2.132 2.299 o
-13 0 8 153.903 159.005 3.013 1.055 o
-13 0 10 3.454 3.992 0.663 102.554 o
-13 1 1 6.468 6.482 0.674 80.790 o
-13 1 2 107.655 106.938 2.338 2.045 o
-13 1 3 124.972 129.660 1.980 1.654 o
-13 1 4 106.546 115.770 2.469 1.943 o
-13 1 5 70.691 73.852 1.294 4.582 o
-13 1 6 195.764 196.637 2.012 0.767 o
-13 1 7 71.115 69.392 1.273 4.726 o
-13 1 8 3.041 2.219 0.294 315.106 o
-13 1 9 37.534 35.425 1.196 11.925 o
-13 1 10 5.090 5.917 0.489 128.553 o
-13 2 1 91.774 90.634 2.795 2.347 o
-13 2 2 40.016 44.637 1.523 8.913 o
-13 2 3 82.624 79.562 2.067 3.210 o
-13 2 4 2.668 2.154 0.315 311.728 o
-13 2 5 13.205 14.498 0.653 49.978 o
-13 2 6 10.230 9.822 0.533 75.547 o
-13 2 7 2.790 2.893 0.370 246.136 o
-13 2 8 0.010 0.000 0.326 558.091 o
-13 2 9 0.122 0.544 0.152 1872.610 o
-13 3 1 7.977 7.135 0.827 57.508 o
-13 3 2 1.432 1.142 0.305 428.451 o
-13 3 3 0.185 0.413 0.239 904.752 o
-13 3 4 15.204 16.239 0.946 32.711 o
-13 3 5 0.557 0.315 0.272 663.659 o
-13 3 6 22.364 22.112 0.990 23.193 o
-13 3 7 13.057 12.911 0.718 48.358 o
-13 3 8 10.206 9.202 0.544 75.860 o
-13 4 3 16.265 16.380 1.403 20.116 o
-12 0 2 150.828 156.372 3.393 1.041 o
-12 0 4 45.627 47.770 1.523 7.865 o
-12 0 6 283.287 271.860 2.991 0.385 o
-12 0 8 311.672 308.677 4.231 0.303 o
-12 0 10 2.809 1.795 0.402 235.905 o
-12 1 1 3.956 4.514 0.544 129.580 o
-12 1 2 33.810 34.870 1.327 12.139 o
-12 1 3 35.041 36.306 1.022 13.564 o
-12 1 4 279.172 293.526 2.719 0.378 o
-12 1 5 13.063 12.421 0.555 58.876 o
-12 1 6 0.327 0.424 0.196 1186.990 o
-12 1 7 13.815 14.096 0.566 53.772 o
-12 1 8 56.078 63.584 1.349 6.131 o
-12 1 9 20.570 21.057 0.761 29.759 o
-12 1 10 1.142 1.360 0.261 541.568 o
-12 1 11 2.029 1.588 0.392 270.312 o
-12 2 1 479.451 496.069 5.166 0.131 o
-12 2 2 12.752 10.724 0.848 43.630 o
-12 2 3 116.824 118.054 2.523 1.742 o
-12 2 4 0.150 0.326 0.272 737.311 o
-12 2 5 131.091 132.825 1.893 1.561 o
-12 2 6 6.614 7.994 0.555 95.474 o
-12 2 7 182.238 187.904 2.480 0.834 o
-12 2 8 17.635 17.816 0.990 28.372 o
-12 2 9 102.251 103.915 2.208 2.232 o
-12 2 10 2.857 2.523 0.337 276.275 o
-12 3 1 0.004 0.750 0.392 368.489 o
-12 3 2 11.877 12.051 0.990 36.889 o
-12 3 3 0.572 0.707 0.272 629.917 o
-12 3 4 80.861 84.011 4.209 1.855 o
-12 3 5 0.628 0.935 0.337 430.817 o
-12 3 6 6.708 6.472 0.522 105.672 o
-12 3 7 4.730 4.264 0.402 171.957 o
-12 3 8 0.574 0.239 0.207 1026.510 o
-12 3 9 4.674 5.384 0.707 84.995 o
-12 4 1 0.527 0.707 0.272 636.928 o
-12 4 2 105.671 99.020 1.882 2.326 o
-12 4 3 6.238 5.645 0.489 119.465 o
-12 4 4 0.135 0.642 0.207 1130.040 o
-12 4 5 20.305 20.056 0.848 28.518 o
-12 4 6 127.289 118.152 3.513 1.374 o
-11 0 2 16.279 14.836 1.175 25.594 o
-11 0 4 620.197 609.740 4.525 0.084 o
-11 0 6 1.698 1.490 0.348 333.826 o
-11 0 8 346.368 354.326 4.503 0.243 o
-11 0 10 6.956 7.135 0.827 59.788 o
-11 1 1 13.038 13.248 0.750 46.267 o
-11 1 2 41.104 40.091 1.196 10.531 o
-11 1 3 97.358 98.922 1.512 2.682 o
-11 1 4 0.055 0.196 0.261 833.385 o
-11 1 5 8.893 8.919 0.435 96.771 o
-11 1 6 17.534 18.207 0.631 39.099 o
-11 1 7 88.142 89.982 1.457 3.173 o
-11 1 8 5.434 6.134 0.435 138.973 o
-11 1 9 6.973 6.918 0.500 106.428 o
-11 1 10 32.369 34.805 1.164 13.684 o
-11 1 11 53.009 51.022 1.392 7.071 o
-11 2 1 1.326 1.109 0.305 437.911 o
-11 2 2 73.347 71.426 2.317 3.511 o
-11 2 3 336.154 332.866 6.787 0.235 o
-11 2 4 3.527 3.992 0.457 169.499 o
-11 2 5 191.582 192.189 2.262 0.787 o
-11 2 6 52.856 54.405 1.218 7.271 o
-11 2 7 1.718 1.360 0.305 400.040 o
-11 2 8 0.480 0.207 0.272 686.325 o
-11 2 9 6.778 6.667 0.674 79.191 o
-11 2 10 6.151 4.242 0.435 141.586 o
-11 3 1 171.089 163.584 3.720 0.863 o
-11 3 2 53.681 51.892 1.708 6.229 o
-11 3 3 0.042 0.326 0.305 612.672 o
-11 3 4 245.020 242.243 3.546 0.478 o
-11 3 5 1.276 0.729 0.305 457.536 o
-11 3 6 20.331 20.296 0.903 27.150 o
-11 3 7 2.204 2.045 0.250 424.908 o
-11 3 8 17.196 16.478 0.620 41.501 o
-11 3 9 2.270 1.784 0.250 430.135 o
-11 4 1 6.065 5.808 0.729 75.691 o
-11 4 2 0.049 0.152 0.587 171.271 o
-11 4 3 0.287 -0.185 0.185 1472.930 o
-11 4 4 73.292 69.599 1.697 4.167 o
-11 4 5 0.091 -0.174 0.196 1477.750 o
-11 4 6 4.721 3.502 0.370 192.912 o
-11 4 7 1.167 0.707 0.348 382.514 o
-10 0 2 2139.990 2042.370 41.929 0.006 o
-10 0 4 3015.810 3004.340 75.810 0.003 o
-10 0 6 463.153 489.206 6.178 0.134 o
-10 0 8 765.400 790.987 9.115 0.052 o
-10 0 10 0.064 0.750 0.935 67.316 o
-10 1 1 45.086 40.842 2.371 5.743 o
-10 1 2 128.265 131.150 2.980 1.409 o
-10 1 3 0.285 0.750 0.935 66.941 o
-10 1 4 117.714 126.745 1.544 1.874 o
-10 1 5 191.705 195.321 1.838 0.797 o
-10 1 6 229.067 234.727 1.969 0.569 o
-10 1 7 45.422 46.748 1.044 9.527 o
-10 1 8 1.656 1.403 0.315 385.215 o
-10 1 9 62.551 61.420 1.425 5.514 o
-10 1 10 31.910 32.336 1.109 14.657 o
-10 1 11 24.326 24.983 1.001 20.911 o
-10 2 1 478.320 493.677 4.318 0.134 o
-10 2 2 35.808 34.326 1.251 12.187 o
-10 2 3 421.884 432.431 5.830 0.163 o
-10 2 4 16.208 15.999 0.685 41.173 o
-10 2 5 0.452 0.859 0.283 598.155 o
-10 2 6 8.527 8.919 0.522 87.152 o
-10 2 7 1.860 1.436 0.294 405.315 o
-10 2 8 61.457 61.540 1.305 5.781 o
-10 2 9 54.437 51.413 2.067 5.419 o
-10 2 10 5.103 3.187 0.903 59.904 o
-10 2 11 1.408 2.502 0.392 275.619 o
-10 3 1 13.433 15.706 0.892 37.080 o
-10 3 2 20.218 18.120 1.229 21.211 o
-10 3 3 34.308 34.403 1.305 12.215 o
-10 3 4 39.227 42.397 1.316 10.142 o
-10 3 5 61.307 59.756 1.838 5.044 o
-10 3 6 33.520 33.250 1.164 13.568 o
-10 3 7 24.144 24.124 0.805 24.342 o
-10 3 8 4.040 3.568 0.392 195.189 o
-10 3 9 14.093 13.694 0.663 48.339 o
-10 4 1 203.649 207.362 3.100 0.664 o
-10 4 2 136.738 140.090 5.732 0.844 o
-10 4 3 0.731 0.783 0.272 600.905 o
-10 4 4 323.136 319.923 2.980 0.297 o
-10 4 5 173.947 171.959 2.502 0.925 o
-10 4 6 0.943 2.045 0.402 287.299 o
-10 4 7 27.916 25.375 1.186 16.721 o
-9 0 2 90.048 77.213 10.996 0.436 o
-9 0 4 191.773 177.810 17.544 0.159 o
-9 0 6 905.750 906.399 5.710 0.040 o
-9 0 8 20.105 18.675 2.110 10.338 o
-9 1 1 221.242 197.018 9.909 0.323 o
-9 1 2 581.967 537.553 15.923 0.071 o
-9 1 3 239.726 199.661 12.410 0.237 o
-9 1 4 870.596 825.575 31.705 0.026 o
-9 1 5 456.833 470.390 3.524 0.149 o
-9 1 6 2.982 2.676 0.239 361.423 o
-9 1 7 400.431 389.109 2.719 0.202 o
-9 1 8 67.586 64.063 1.425 5.009 o
-9 1 9 39.759 37.818 1.229 10.928 o
-9 1 10 8.291 7.298 0.544 89.730 o
-9 1 11 31.344 29.258 0.990 16.484 o
-9 2 1 185.852 180.029 2.741 0.820 o
-9 2 2 31.550 33.652 1.131 14.383 o
-9 2 3 164.871 157.504 2.523 1.031 o
-9 2 4 22.203 23.896 0.696 28.004 o
-9 2 5 61.077 60.757 1.218 5.982 o
-9 2 6 8.447 7.570 0.479 97.828 o
-9 2 7 79.284 80.769 1.653 3.622 o
-9 2 8 2.725 3.002 0.337 272.458 o
-9 2 9 1.275 1.283 0.587 153.039 o
-9 2 10 6.465 6.308 0.576 97.406 o
-9 2 11 76.469 74.874 2.067 3.543 o
-9 3 1 93.546 90.569 2.643 2.386 o
-9 3 2 24.933 23.787 1.403 15.606 o
-9 3 3 1.209 1.479 0.402 287.846 o
-9 3 4 182.371 178.571 2.969 0.827 o
-9 3 5 28.819 28.660 1.077 16.841 o
-9 3 6 130.438 135.827 2.360 1.473 o
-9 3 7 11.509 10.985 0.533 68.073 o
-9 3 8 0.029 0.000 0.207 1374.380 o
-9 3 9 2.848 2.545 0.435 204.486 o
-9 3 10 21.880 20.176 0.892 26.138 o
-9 4 1 12.070 13.117 0.848 42.822 o
-9 4 2 48.610 49.119 2.219 5.586 o
-9 4 3 20.588 22.014 1.327 18.510 o
-9 4 4 41.197 44.105 1.175 10.177 o
-9 4 5 28.685 26.365 1.218 15.888 o
-9 4 6 128.735 123.754 2.469 1.549 o
-9 4 7 2.494 2.458 0.500 174.484 o
-9 4 8 19.670 17.087 0.990 26.995 o
-9 5 1 241.637 224.112 15.445 0.173 o
-9 5 2 84.890 76.876 2.338 2.985 o
-9 5 3 37.889 33.532 1.642 9.610 o
-8 0 2 68.257 61.996 8.886 0.671 o
-8 0 4 3229.350 3302.410 70.654 0.003 o
-8 0 6 1586.260 1575.980 53.110 0.008 o
-8 0 8 77.283 70.970 2.338 3.349 o
-8 0 10 474.400 477.057 8.190 0.125 o
-8 0 12 25.595 24.102 1.642 12.918 o
-8 1 1 38.292 34.337 4.274 2.724 o
-8 1 2 192.769 175.309 8.636 0.420 o
-8 1 3 8.658 6.852 2.186 11.555 o
-8 1 4 18.520 19.295 3.883 3.653 o
-8 1 5 0.012 -1.729 1.729 19.908 o
-8 1 6 55.261 56.808 0.903 7.390 o
-8 1 7 78.534 80.182 1.273 3.940 o
-8 1 8 49.983 52.545 1.164 7.922 o
-8 1 9 11.486 13.291 0.729 50.593 o
-8 1 10 18.152 22.710 1.751 13.600 o
-8 1 11 3.438 2.926 0.500 158.996 o
-8 1 12 21.320 20.361 0.990 24.513 o
-8 2 1 124.803 117.304 7.244 0.721 o
-8 2 2 272.912 232.030 10.202 0.259 o
-8 2 3 591.039 520.792 22.417 0.055 o
-8 2 4 17.528 16.826 1.588 16.525 o
-8 2 5 516.286 536.911 5.504 0.113 o
-8 2 6 0.084 0.185 0.207 1279.910 o
-8 2 7 452.394 442.383 3.372 0.157 o
-8 2 8 0.922 1.099 0.337 404.955 o
-8 2 9 172.009 178.724 2.719 0.901 o
-8 2 10 3.334 2.861 0.402 211.025 o
-8 2 11 288.456 281.344 3.372 0.364 o
-8 3 1 37.336 36.447 1.653 9.408 o
-8 3 2 40.701 39.428 1.653 8.666 o
-8 3 3 8.823 8.505 0.674 68.511 o
-8 3 4 103.615 95.920 2.154 2.312 o
-8 3 5 0.010 0.326 0.272 766.393 o
-8 3 6 1.326 1.305 0.337 373.756 o
-8 3 7 3.865 4.166 0.359 209.379 o
-8 3 8 3.703 3.829 0.370 210.990 o
-8 3 9 42.466 40.733 1.196 10.174 o
-8 3 10 30.501 29.149 1.077 16.053 o
-8 4 1 29.239 30.868 1.751 10.672 o
-8 4 2 49.386 51.446 1.664 6.789 o
-8 4 3 15.919 17.348 0.946 31.422 o
-8 4 4 830.348 827.130 6.526 0.047 o
-8 4 5 0.239 0.870 0.424 305.674 o
-8 4 6 112.653 110.343 2.893 1.758 o
-8 4 7 25.130 22.710 0.990 21.267 o
-8 4 8 71.564 64.792 1.697 4.405 o
-8 5 1 0.145 0.239 0.272 747.148 o
-8 5 2 5.056 4.797 0.500 131.156 o
-8 5 3 0.465 1.088 0.272 617.448 o
-8 5 4 0.363 0.935 0.272 644.650 o
-7 0 2 1052.340 912.925 30.879 0.022 o
-7 0 4 89.646 80.954 10.528 0.470 o
-7 0 6 769.081 727.164 33.924 0.027 o
-7 0 8 140.692 130.443 2.382 1.383 o
-7 0 10 122.037 128.441 4.209 1.223 o
-7 0 12 0.924 0.707 0.468 240.571 o
-7 1 1 215.922 220.359 6.395 0.456 o
-7 1 2 19.264 19.425 1.990 11.367 o
-7 1 3 155.046 161.941 7.918 0.536 o
-7 1 4 0.907 0.120 1.871 16.910 o
-7 1 5 132.906 124.613 9.680 0.467 o
-7 1 6 0.214 6.559 2.295 11.127 o
-7 1 7 158.783 155.459 1.490 1.172 o
-7 1 8 56.286 54.872 1.175 6.899 o
-7 1 9 66.380 68.533 1.436 4.920 o
-7 1 10 0.533 0.294 0.239 824.056 o
-7 1 11 191.290 184.956 3.448 0.739 o
-7 1 12 29.068 28.736 3.513 4.039 o
-7 2 1 634.524 557.152 14.923 0.067 o
-7 2 2 13.284 12.454 2.208 10.650 o
-7 2 3 120.991 121.578 10.507 0.425 o
-7 2 4 204.785 174.188 15.205 0.196 o
-7 2 5 235.217 228.571 4.764 0.476 o
-7 2 6 0.070 0.044 0.228 1099.600 o
-7 2 7 9.712 9.724 0.479 84.120 o
-7 2 8 119.037 120.795 2.219 1.761 o
-7 2 9 103.445 105.144 1.838 2.321 o
-7 2 10 0.016 0.261 0.446 294.720 o
-7 2 11 0.283 0.642 0.305 561.525 o
-7 3 1 38.999 39.558 1.653 8.908 o
-7 3 2 729.166 752.539 7.113 0.058 o
-7 3 3 198.585 192.755 5.971 0.543 o
-7 3 4 81.650 72.394 1.838 3.563 o
-7 3 5 187.326 183.281 3.045 0.786 o
-7 3 6 199.705 193.483 2.056 0.755 o
-7 3 7 127.609 128.572 1.827 1.650 o
-7 3 8 155.072 154.958 1.838 1.181 o
-7 3 9 19.238 18.425 0.848 30.358 o
-7 3 10 98.177 97.400 1.969 2.501 o
-7 4 1 49.014 51.762 2.067 5.813 o
-7 4 2 359.336 352.151 4.187 0.236 o
-7 4 3 51.420 50.500 1.990 5.848 o
-7 4 4 45.529 45.986 1.338 8.611 o
-7 4 5 64.412 65.814 1.631 4.913 o
-7 4 6 128.492 129.942 2.556 1.496 o
-7 4 7 4.292 4.720 0.413 170.896 o
-7 4 8 62.548 58.255 1.338 5.783 o
-7 5 1 127.928 133.782 2.893 1.415 o
-7 5 2 1.976 1.588 0.392 271.997 o
-7 5 3 684.253 669.268 6.450 0.068 o
-7 5 4 28.278 25.669 1.033 18.228 o
-7 5 5 68.968 70.306 2.110 3.938 o
-6 0 2 6191.260 5704.100 57.319 0.001 o
-6 0 4 1300.810 1383.660 40.004 0.013 o
-6 0 6 1754.750 1669.340 48.901 0.008 o
-6 0 8 164.023 167.042 2.697 0.988 o
-6 0 10 145.353 152.228 2.741 1.181 o
-6 0 12 63.542 62.236 2.806 3.528 o
-6 1 1 602.289 609.936 11.040 0.076 o
-6 1 2 11.576 12.399 1.403 22.929 o
-6 1 3 13.859 18.273 2.763 6.974 o
-6 1 4 32.851 36.295 3.296 4.259 o
-6 1 5 40.366 39.047 3.709 3.339 o
-6 1 6 6.145 14.368 8.777 0.769 o
-6 1 7 91.726 99.270 1.349 2.920 o
-6 1 8 2.366 2.306 0.283 360.111 o
-6 1 9 50.635 51.544 1.436 7.223 o
-6 1 10 0.703 0.935 0.283 560.500 o
-6 1 11 8.088 7.418 0.674 72.892 o
-6 1 12 0.057 0.935 0.326 504.655 o
-6 2 1 508.612 508.012 13.367 0.092 o
-6 2 2 47.287 38.188 4.481 2.388 o
-6 2 3 417.547 405.935 18.447 0.091 o
-6 2 4 153.684 137.382 11.149 0.355 o
-6 2 5 65.804 62.801 7.962 0.818 o
-6 2 6 1.150 1.588 0.218 646.437 o
-6 2 7 395.777 398.931 2.632 0.202 o
-6 2 8 18.337 17.511 0.631 38.373 o
-6 2 9 0.012 -0.087 0.337 522.609 o
-6 2 10 39.007 39.210 1.229 10.940 o
-6 2 11 331.538 318.586 5.145 0.265 o
-6 3 1 121.037 132.933 3.132 1.446 o
-6 3 2 42.938 40.537 1.142 10.319 o
-6 3 3 85.512 90.591 2.132 2.882 o
-6 3 4 77.817 72.166 1.512 4.017 o
-6 3 5 3.084 4.416 0.468 168.001 o
-6 3 6 34.285 31.890 0.925 15.278 o
-6 3 7 23.294 22.547 0.794 25.850 o
-6 3 8 2.381 2.665 0.272 361.773 o
-6 3 9 11.269 11.486 0.598 62.741 o
-6 3 10 0.855 0.413 0.239 735.254 o
-6 4 1 0.518 2.338 0.566 166.135 o
-6 4 2 369.564 360.895 5.286 0.217 o
-6 4 3 412.649 423.773 4.633 0.176 o
-6 4 4 0.010 1.642 0.283 605.169 o
-6 4 5 63.346 66.195 2.654 3.642 o
-6 4 6 147.315 143.701 2.045 1.288 o
-6 4 7 43.932 47.411 1.175 9.315 o
-6 4 8 11.271 10.137 0.587 65.850 o
-6 5 1 25.041 24.363 1.327 16.363 o
-6 5 2 14.524 15.021 1.066 29.953 o
-6 5 3 13.849 13.748 0.816 41.197 o
-6 5 4 8.033 9.473 0.827 54.882 o
-6 5 5 0.637 1.099 0.587 160.244 o
-6 5 6 38.532 39.221 2.687 5.366 o
-5 0 2 98.525 87.817 4.003 1.708 o
-5 0 4 1456.800 1500.650 38.133 0.011 o
-5 0 6 396.470 353.282 21.764 0.080 o
-5 0 8 378.169 371.794 4.786 0.211 o
-5 0 10 161.978 163.333 3.459 0.940 o
-5 0 12 8.523 7.951 1.175 33.634 o
-5 1 1 64.905 75.538 3.154 2.925 o
-5 1 2 1705.450 1731.460 15.956 0.011 o
-5 1 3 1159.220 1211.940 25.864 0.019 o
-5 1 4 221.699 224.329 8.951 0.342 o
-5 1 5 1109.420 1093.660 21.101 0.023 o
-5 1 6 189.807 193.081 19.067 0.137 o
-5 1 7 178.635 180.779 2.099 0.896 o
-5 1 8 91.264 89.830 1.784 2.901 o
-5 1 9 387.703 388.609 3.404 0.207 o
-5 1 10 5.420 5.928 0.544 112.167 o
-5 1 11 7.440 7.244 0.587 87.796 o
-5 1 12 24.720 24.244 1.229 17.728 o
-5 2 1 333.904 295.527 9.539 0.211 o
-5 2 2 4.335 3.328 1.664 20.347 o
-5 2 3 36.562 35.436 5.286 1.896 o
-5 2 4 11.509 14.803 3.763 4.010 o
-5 2 5 391.673 376.601 19.349 0.092 o
-5 2 6 0.170 0.261 0.261 797.352 o
-5 2 7 27.574 27.387 0.750 21.454 o
-5 2 8 9.464 10.474 0.511 79.841 o
-5 2 9 278.979 279.125 2.687 0.391 o
-5 2 10 1.058 1.882 0.272 495.893 o
-5 2 11 23.196 21.634 0.848 25.325 o
-5 3 1 8.735 10.441 1.088 36.422 o
-5 3 2 162.998 161.843 8.864 0.458 o
-5 3 3 406.870 411.428 4.960 0.181 o
-5 3 4 393.564 429.951 3.916 0.188 o
-5 3 5 21.395 22.743 0.794 27.435 o
-5 3 6 5.552 6.548 0.435 135.377 o
-5 3 7 74.736 70.763 1.360 4.364 o
-5 3 8 135.343 137.393 1.893 1.476 o
-5 3 9 21.452 21.372 0.827 27.338 o
-5 3 10 76.441 71.035 1.457 4.170 o
-5 4 1 67.239 69.697 2.393 3.716 o
-5 4 2 47.206 45.812 1.577 7.617 o
-5 4 3 30.884 30.150 1.077 15.708 o
-5 4 4 265.930 271.675 3.241 0.412 o
-5 4 5 123.193 127.452 2.219 1.649 o
-5 4 6 7.736 9.484 0.544 86.877 o
-5 4 7 19.376 15.336 0.783 33.756 o
-5 4 8 62.929 61.714 1.436 5.454 o
-5 4 9 11.242 10.637 0.935 41.218 o
-5 5 1 31.180 31.738 1.490 12.020 o
-5 5 2 294.336 293.852 8.777 0.250 o
-5 5 3 477.343 491.936 5.710 0.131 o
-5 5 4 18.954 17.925 1.066 25.415 o
-5 5 5 267.436 259.950 3.252 0.420 o
-5 5 6 82.914 81.063 1.686 3.433 o
-4 0 4 3331.360 3575.690 35.914 0.003 o
-4 0 6 2626.500 2519.720 40.950 0.004 o
-4 0 8 1748.460 1819.390 32.173 0.009 o
-4 0 10 24.140 25.506 1.403 15.584 o
-4 0 12 63.871 60.365 2.806 3.549 o
-4 1 1 1168.150 1102.880 19.828 0.022 o
-4 1 2 73.504 71.753 3.285 2.653 o
-4 1 3 1.029 1.610 0.685 116.381 o
-4 1 4 261.945 276.243 9.430 0.268 o
-4 1 5 0.067 0.957 3.981 3.755 o
-4 1 6 274.391 279.310 14.422 0.170 o
-4 1 7 54.953 54.905 1.207 6.997 o
-4 1 8 2.423 1.947 0.315 327.955 o
-4 1 9 3.618 4.840 0.359 207.370 o
-4 1 10 144.347 147.649 2.132 1.288 o
-4 1 11 6.279 6.145 0.457 124.575 o
-4 1 12 25.194 25.027 1.033 19.950 o
-4 2 1 1197.700 1097.500 22.330 0.020 o
-4 2 2 113.733 110.636 6.830 0.821 o
-4 2 3 566.374 602.812 21.503 0.056 o
-4 2 4 198.283 188.632 12.649 0.256 o
-4 2 5 1272.930 1290.020 87.274 0.006 o
-4 2 6 111.622 116.477 1.816 2.026 o
-4 2 7 216.547 234.521 2.001 0.609 o
-4 2 8 17.972 16.402 0.609 40.592 o
-4 2 9 546.928 547.570 3.894 0.107 o
-4 2 10 23.407 24.168 0.827 24.540 o
-4 2 11 0.329 1.109 0.424 298.371 o
-4 3 1 15.153 9.669 2.512 8.442 o
-4 3 2 310.733 295.712 17.609 0.123 o
-4 3 3 3.140 3.361 0.685 100.690 o
-4 3 4 49.287 52.110 1.327 7.639 o
-4 3 5 53.624 49.793 1.305 7.274 o
-4 3 6 42.992 40.700 1.262 9.803 o
-4 3 7 21.863 20.927 0.707 29.653 o
-4 3 8 18.415 18.806 0.816 31.913 o
-4 3 9 68.809 69.055 1.457 4.707 o
-4 3 10 3.340 3.731 0.370 220.629 o
-4 4 1 90.341 93.691 2.208 2.651 o
-4 4 2 2399.400 2491.420 15.205 0.006 o
-4 4 3 43.042 45.170 1.370 8.969 o
-4 4 4 205.211 221.447 2.948 0.640 o
-4 4 5 32.644 30.172 1.109 14.778 o
-4 4 6 439.771 459.459 6.569 0.147 o
-4 4 7 2.005 2.284 0.370 280.619 o
-4 4 8 172.733 171.132 2.741 0.917 o
-4 4 9 13.789 14.303 0.903 37.062 o
-4 5 1 6.389 6.667 0.827 61.635 o
-4 5 2 3.767 3.557 0.566 128.557 o
-4 5 3 50.734 53.339 1.577 6.758 o
-4 5 4 34.589 34.555 1.490 10.970 o
-4 5 5 12.648 11.888 0.609 57.258 o
-4 5 6 28.319 27.822 0.870 19.507 o
-3 0 2 5.804 5.101 0.827 64.906 o
-3 0 4 124.030 131.465 7.276 0.700 o
-3 0 6 369.332 344.330 14.444 0.133 o
-3 0 8 52.616 55.514 1.468 6.685 o
-3 0 10 69.608 65.836 2.230 3.879 o
-3 0 12 35.707 34.511 1.490 10.746 o
-3 1 1 3133.000 3104.000 29.465 0.003 o
-3 1 2 1325.310 1366.100 17.207 0.017 o
-3 1 3 678.571 702.300 16.141 0.054 o
-3 1 4 0.000 0.620 0.729 110.718 o
-3 1 5 26.571 22.460 2.784 6.153 o
-3 1 6 5.831 5.754 1.751 17.974 o
-3 1 7 45.214 47.487 3.002 4.196 o
-3 1 8 0.934 0.500 0.196 917.291 o
-3 1 9 390.451 384.356 3.404 0.207 o
-3 1 10 37.137 38.166 1.109 12.157 o
-3 1 11 62.309 61.866 1.457 5.468 o
-3 1 12 29.202 26.202 0.903 19.105 o
-3 2 1 17.428 15.205 3.219 5.227 o
-3 2 2 4.619 6.004 1.664 19.991 o
-3 2 3 131.877 133.205 9.919 0.447 o
-3 2 4 0.024 -1.990 1.990 15.028 o
-3 2 5 2.451 8.484 3.024 6.388 o
-3 2 6 141.222 146.616 2.110 1.328 o
-3 2 7 287.126 275.928 2.317 0.384 o
-3 2 8 4.777 5.232 0.370 175.956 o
-3 2 9 41.856 44.605 1.022 10.584 o
-3 2 10 59.177 59.930 1.218 6.216 o
-3 2 11 153.045 150.749 2.871 1.108 o
-3 3 1 220.485 191.591 13.541 0.222 o
-3 3 2 121.351 110.974 10.583 0.425 o
-3 3 3 567.454 547.439 24.168 0.052 o
-3 3 4 75.413 71.590 1.457 4.214 o
-3 3 5 490.310 499.082 7.320 0.120 o
-3 3 6 186.336 180.725 2.273 0.843 o
-3 3 7 120.471 115.607 1.577 1.919 o
-3 3 8 108.082 109.255 1.860 2.162 o
-3 3 9 299.520 295.679 2.937 0.343 o
-3 3 10 199.871 195.256 2.828 0.716 o
-3 4 1 80.417 84.728 2.491 2.895 o
-3 4 2 45.185 45.910 1.523 8.052 o
-3 4 3 184.756 188.567 2.687 0.807 o
-3 4 4 170.086 170.338 4.960 0.737 o
-3 4 5 21.458 22.308 0.957 24.355 o
-3 4 6 44.351 43.615 1.316 9.079 o
-3 4 7 87.071 86.425 1.588 3.215 o
-3 4 8 43.066 43.680 1.729 7.771 o
-3 4 9 5.842 5.471 0.566 106.005 o
-3 5 1 986.339 1012.420 8.680 0.032 o
-3 5 2 15.300 14.857 0.990 31.833 o
-3 5 3 9.594 7.429 0.544 82.710 o
-3 5 4 0.727 0.805 0.337 428.371 o
-3 5 5 234.154 231.660 5.232 0.458 o
-3 5 6 33.659 32.260 0.859 15.934 o
-2 0 2 27.719 39.765 2.893 5.337 o
-2 0 4 1514.490 1589.340 24.309 0.012 o
-2 0 6 78.431 74.483 6.863 0.993 o
-2 0 8 314.219 330.104 4.383 0.286 o
-2 0 10 142.964 148.226 3.296 1.141 o
-2 0 12 73.347 70.089 2.241 3.612 o
-2 1 1 73.440 69.403 1.969 3.893 o
-2 1 2 1154.200 1164.770 18.120 0.022 o
-2 1 3 419.653 496.298 8.473 0.138 o
-2 1 4 621.257 629.699 9.713 0.075 o
-2 1 5 9.149 12.889 2.817 7.038 o
-2 1 6 95.791 88.176 7.940 0.733 o
-2 1 7 1.863 3.002 0.609 131.680 o
-2 1 8 8.475 7.614 0.468 99.174 o
-2 1 9 10.349 11.616 0.598 65.534 o
-2 1 10 14.647 14.651 0.631 47.778 o
-2 1 11 3.876 3.992 0.424 178.736 o
-2 1 12 3.757 3.513 0.348 225.994 o
-2 2 1 3743.600 3974.520 54.676 0.002 o
-2 2 2 461.563 479.972 10.637 0.117 o
-2 2 3 745.005 758.184 19.621 0.043 o
-2 2 4 52.877 44.279 5.286 1.755 o
-2 2 5 2853.670 2969.880 85.631 0.003 o
-2 2 6 71.945 72.927 2.360 3.494 o
-2 2 7 50.904 48.858 1.066 8.306 o
-2 2 8 0.371 0.522 0.207 1051.430 o
-2 2 9 1274.410 1311.380 5.580 0.020 o
-2 2 10 0.878 1.544 0.261 562.912 o
-2 2 11 266.640 260.853 3.437 0.417 o
-2 3 1 15.651 15.195 3.861 3.762 o
-2 3 2 2.965 1.175 2.578 8.846 o
-2 3 3 95.898 119.088 11.312 0.397 o
-2 3 4 190.743 196.724 2.447 0.771 o
-2 3 5 71.916 77.811 1.316 4.358 o
-2 3 6 0.042 0.185 0.250 909.303 o
-2 3 7 30.838 33.108 1.142 14.629 o
-2 3 8 3.029 2.991 0.457 184.923 o
-2 3 9 18.351 19.034 0.750 33.701 o
-2 3 10 5.281 5.243 0.707 82.877 o
-2 4 1 359.820 363.125 4.220 0.231 o
-2 4 2 25.682 27.844 1.490 13.873 o
-2 4 3 127.993 133.031 3.219 1.354 o
-2 4 4 103.980 98.988 2.795 2.023 o
-2 4 5 67.807 70.817 1.697 4.450 o
-2 4 6 0.001 0.294 0.305 620.652 o
-2 4 7 57.663 58.472 1.457 6.036 o
-2 4 8 22.806 23.102 1.229 18.797 o
-2 4 9 0.001 0.239 0.207 1314.320 o
-2 5 1 4.089 4.655 0.935 56.976 o
-2 5 2 26.361 27.681 1.251 16.153 o
-2 5 3 36.186 40.548 2.219 6.911 o
-2 5 4 19.548 16.891 0.946 28.258 o
-2 5 5 0.176 0.642 0.305 574.569 o
-2 5 6 22.633 23.548 0.761 26.576 o
-1 0 2 3.246 3.513 0.827 73.470 o
-1 0 4 905.290 861.696 26.441 0.028 o
-1 0 6 77.282 67.119 6.776 1.029 o
-1 0 8 465.627 465.615 5.297 0.141 o
-1 0 10 17.887 15.891 2.338 9.100 o
-1 0 12 83.082 81.085 1.990 3.218 o
-1 1 1 3109.650 3374.110 49.543 0.003 o
-1 1 2 1450.610 1507.390 12.214 0.015 o
-1 1 3 161.364 166.477 4.590 0.817 o
-1 1 4 32.544 36.012 3.122 4.645 o
-1 1 5 148.220 152.816 7.461 0.597 o
-1 1 6 316.206 305.990 11.997 0.183 o
-1 1 7 503.407 532.876 4.503 0.120 o
-1 1 8 23.637 24.657 0.827 24.175 o
-1 1 9 21.020 24.179 0.859 25.853 o
-1 1 10 2.431 2.338 0.315 318.289 o
-1 1 11 72.963 73.787 1.795 3.978 o
-1 2 1 175.631 179.202 6.428 0.585 o
-1 2 2 285.027 304.946 9.419 0.241 o
-1 2 3 135.522 123.221 7.864 0.618 o
-1 2 4 30.594 22.852 3.796 3.568 o
-1 2 5 12.378 7.777 5.384 2.016 o
-1 2 6 45.100 48.064 1.044 9.461 o
-1 2 7 150.805 139.840 1.784 1.300 o
-1 2 8 3.244 3.285 0.337 250.787 o
-1 2 9 24.341 23.700 0.794 24.527 o
-1 2 10 1.186 1.457 0.348 360.427 o
-1 2 11 111.103 109.701 2.110 2.023 o
-1 3 1 83.104 82.270 8.321 0.710 o
-1 3 2 322.527 342.286 19.415 0.103 o
-1 3 3 4.603 7.973 3.035 6.300 o
-1 3 4 426.430 476.002 4.851 0.156 o
-1 3 5 88.249 84.098 1.501 3.262 o
-1 3 6 185.511 193.407 2.632 0.795 o
-1 3 7 29.829 31.259 0.903 17.514 o
-1 3 8 377.004 403.281 4.003 0.206 o
-1 3 9 3.174 2.719 0.435 196.612 o
-1 3 10 36.790 35.925 1.490 10.393 o
-1 4 1 33.044 38.525 1.392 11.471 o
-1 4 2 33.731 32.804 1.773 9.641 o
-1 4 3 106.931 110.125 2.893 1.846 o
-1 4 4 0.043 0.707 0.500 229.927 o
-1 4 5 22.152 21.884 1.120 21.124 o
-1 4 6 17.879 16.348 0.816 33.950 o
-1 4 7 97.747 97.400 1.871 2.553 o
-1 4 8 0.550 0.468 0.326 480.879 o
-1 5 1 833.628 867.972 8.157 0.044 o
-1 5 2 2.095 1.882 0.337 319.788 o
-1 5 3 418.673 454.205 5.786 0.160 o
-1 5 4 101.964 98.955 2.208 2.293 o
-1 5 5 122.447 119.523 2.393 1.679 o
-1 5 6 7.621 8.049 0.435 109.179 o
0 0 2 3895.980 4053.440 38.373 0.002 o
0 0 4 20816.200 19949.000 379.723 0.000 o
0 0 6 2853.980 2765.800 44.670 0.004 o
0 0 8 236.572 240.514 5.612 0.431 o
0 0 10 90.541 91.483 3.513 2.004 o
0 1 1 1042.200 1136.890 9.419 0.028 o
0 1 2 4202.150 4365.900 32.162 0.002 o
0 1 3 756.572 765.732 13.672 0.049 o
0 1 4 280.383 276.167 8.962 0.264 o
0 1 5 4.208 5.351 1.457 25.786 o
0 1 6 459.305 472.957 15.336 0.095 o
0 1 7 64.594 64.618 1.403 5.244 o
0 1 8 153.025 154.719 1.882 1.197 o
0 1 9 7.855 7.168 0.674 74.179 o
0 1 10 6.009 7.842 0.707 75.350 o
0 1 11 6.091 5.960 0.544 107.289 o
0 2 0 269.290 271.805 11.236 0.227 o
0 2 1 525.772 558.218 14.346 0.082 o
0 2 2 39.575 33.815 2.719 5.369 o
0 2 3 606.058 590.630 13.639 0.071 o
0 2 4 372.227 365.246 12.421 0.147 o
0 2 5 85.320 79.834 7.962 0.761 o
0 2 6 64.133 58.538 1.349 5.612 o
0 2 7 461.709 465.920 3.241 0.149 o
0 2 8 172.581 178.713 1.947 0.949 o
0 2 9 1.913 2.599 0.402 249.002 o
0 2 10 50.698 47.911 1.283 7.849 o
0 2 11 121.091 118.533 2.110 1.771 o
0 3 1 34.051 22.591 3.448 4.117 o
0 3 2 195.900 213.572 14.139 0.214 o
0 3 3 76.479 60.539 7.918 0.806 o
0 3 4 35.587 33.293 1.468 11.024 o
0 3 5 7.634 8.136 0.500 97.824 o
0 3 6 34.918 36.382 1.066 13.315 o
0 3 7 87.028 86.741 1.631 3.187 o
0 3 8 9.501 8.103 0.674 66.958 o
0 3 9 4.468 4.927 0.609 106.795 o
0 3 10 0.664 0.468 0.326 470.984 o
0 4 0 3316.670 3523.220 33.924 0.003 o
0 4 1 186.016 191.286 2.621 0.798 o
0 4 2 300.833 330.104 4.960 0.293 o
0 4 3 80.391 80.171 2.556 2.918 o
0 4 4 873.764 884.015 19.306 0.034 o
0 4 5 49.763 50.859 1.664 6.780 o
0 4 6 328.850 355.729 4.927 0.254 o
0 4 7 12.311 11.638 0.663 54.830 o
0 4 8 9.260 9.006 0.435 94.097 o
0 5 1 54.337 58.886 2.132 5.044 o
0 5 2 27.312 26.234 1.990 9.757 o
0 5 3 6.564 7.744 0.827 59.986 o
0 5 4 86.531 85.414 1.718 3.181 o
0 5 5 38.499 39.971 1.109 11.565 o
0 5 6 1.961 2.143 0.272 406.846 o
1 0 2 6.562 6.232 1.403 26.467 o
1 0 4 26.890 21.818 3.393 4.430 o
1 0 6 0.469 -0.620 1.229 39.152 o
1 0 8 20.674 19.306 1.153 22.078 o
1 0 10 0.333 0.707 0.707 115.631 o
1 1 0 2330.810 2589.510 23.493 0.005 o
1 1 1 2363.230 2447.710 25.951 0.006 o
1 1 2 42.748 39.438 2.241 6.336 o
1 1 3 409.293 402.324 9.713 0.150 o
1 1 4 284.043 276.580 9.376 0.253 o
1 1 5 185.011 173.982 8.538 0.437 o
1 1 6 80.817 74.276 5.471 1.376 o
1 1 7 69.379 70.622 1.294 4.783 o
1 1 8 15.600 17.370 0.707 40.204 o
1 1 9 134.426 142.200 2.045 1.437 o
1 1 10 52.743 54.252 1.370 6.959 o
1 1 11 2.832 2.110 0.500 172.216 o
1 2 0 262.479 283.356 8.147 0.295 o
1 2 1 98.638 106.199 5.330 1.201 o
1 2 2 21.263 18.882 2.110 10.185 o
1 2 3 5.266 5.841 1.338 29.505 o
1 2 4 1.479 1.501 0.881 71.912 o
1 2 5 1.250 1.403 1.816 17.805 o
1 2 6 23.758 24.059 0.685 26.636 o
1 2 7 73.184 77.855 1.447 4.171 o
1 2 8 8.249 7.820 0.674 71.617 o
1 2 9 22.771 20.829 1.044 22.380 o
1 2 10 18.464 19.937 1.251 21.228 o
1 2 11 100.707 100.151 2.230 2.300 o
1 3 0 6.536 8.701 2.338 10.275 o
1 3 1 220.157 212.419 9.234 0.340 o
1 3 2 192.562 170.653 10.202 0.350 o
1 3 3 185.131 193.048 15.205 0.199 o
1 3 4 154.322 150.521 2.447 1.147 o
1 3 5 123.379 120.371 2.012 1.741 o
1 3 6 25.287 24.712 0.837 22.786 o
1 3 7 324.139 330.474 3.067 0.289 o
1 3 8 247.404 240.905 3.143 0.484 o
1 3 9 0.283 0.555 0.305 566.850 o
1 3 10 151.446 151.924 2.795 1.125 o
1 4 0 3.227 3.241 0.674 103.133 o
1 4 1 13.997 13.335 0.750 44.436 o
1 4 2 7.680 7.853 0.827 57.372 o
1 4 3 8.822 11.127 0.990 41.060 o
1 4 4 3.201 2.893 0.566 136.342 o
1 4 5 133.092 131.965 2.241 1.484 o
1 4 6 37.392 34.283 1.251 11.791 o
1 4 7 0.886 1.262 0.272 549.367 o
1 4 8 0.034 0.163 0.141 2647.290 o
1 5 0 98.796 99.977 2.208 2.355 o
1 5 1 7.394 10.246 0.990 43.435 o
1 5 2 8.240 8.897 1.055 39.397 o
1 5 3 292.902 287.946 3.774 0.346 o
1 5 4 1.666 1.534 0.272 454.878 o
1 5 5 2.549 1.675 0.337 304.563 o
1 5 6 4.993 5.330 0.587 107.210 o
2 0 0 510.359 520.270 8.560 0.108 o
2 0 2 120.061 114.411 8.190 0.625 o
2 0 4 3.750 0.707 1.055 49.028 o
2 0 6 156.124 143.103 11.236 0.347 o
2 0 8 0.950 1.055 0.500 209.788 o
2 0 10 101.450 109.984 3.393 1.756 o
2 1 0 1613.530 1662.980 32.869 0.010 o
2 1 1 3026.680 3201.050 41.016 0.003 o
2 1 2 1665.050 1658.350 16.348 0.012 o
2 1 3 40.671 38.275 3.328 3.932 o
2 1 4 503.661 487.999 13.204 0.095 o
2 1 5 649.153 628.916 14.825 0.062 o
2 1 6 211.592 195.039 10.931 0.297 o
2 1 7 18.574 20.361 0.816 30.898 o
2 1 8 90.009 90.515 1.784 2.931 o
2 1 9 3.899 4.405 0.468 157.104 o
2 1 10 20.523 22.547 0.990 24.303 o
2 1 11 13.331 13.922 1.175 27.866 o
2 2 0 4.523 2.915 0.870 65.172 o
2 2 1 614.341 647.058 14.955 0.064 o
2 2 2 28.590 23.972 2.415 7.458 o
2 2 3 7834.300 7797.000 49.945 0.001 o
2 2 4 28.692 23.406 3.219 4.762 o
2 2 5 81.519 79.747 6.809 0.985 o
2 2 6 2.993 3.372 0.533 148.200 o
2 2 7 3477.000 3632.140 12.856 0.003 o
2 2 8 4.472 4.057 0.544 127.083 o
2 2 9 392.009 426.144 3.839 0.191 o
2 2 10 5.734 4.612 0.479 131.634 o
2 3 0 182.479 162.529 11.953 0.294 o
2 3 1 203.076 225.700 23.515 0.093 o
2 3 2 48.670 45.649 5.079 1.902 o
2 3 3 164.645 170.610 3.665 0.884 o
2 3 4 32.756 33.543 1.218 13.360 o
2 3 5 181.816 189.394 2.665 0.821 o
2 3 6 17.706 18.044 0.783 34.144 o
2 3 7 162.309 170.675 2.447 1.009 o
2 3 8 2.456 3.013 0.370 254.170 o
2 3 9 12.900 11.877 0.729 49.110 o
2 4 0 246.747 241.318 3.393 0.479 o
2 4 1 56.661 58.995 3.393 3.111 o
2 4 2 73.438 65.934 2.230 3.707 o
2 4 3 53.462 50.859 2.067 5.510 o
2 4 4 65.132 70.415 2.393 3.790 o
2 4 5 148.230 154.654 2.632 1.160 o
2 4 6 29.901 27.387 1.022 17.204 o
2 4 7 1.794 1.827 0.305 379.874 o
2 4 8 14.387 12.769 1.012 32.976 o
2 5 0 18.585 20.361 1.033 25.555 o
2 5 1 77.511 81.509 1.718 3.637 o
2 5 2 2.277 2.099 0.446 213.359 o
2 5 3 0.227 0.544 0.272 701.523 o
2 5 4 16.799 18.077 0.892 31.832 o
2 5 5 58.143 62.149 1.523 5.711 o
3 0 0 87.314 79.181 3.056 2.421 o
3 0 2 1.379 1.403 1.175 41.697 o
3 0 4 97.582 97.606 9.245 0.566 o
3 0 6 90.408 88.818 9.941 0.514 o
3 0 8 5.465 5.395 0.663 89.177 o
3 0 10 182.165 187.023 3.393 0.778 o
3 1 0 545.685 589.205 11.268 0.086 o
3 1 1 8.542 8.321 0.957 45.281 o
3 1 2 41.807 39.406 3.393 3.773 o
3 1 3 136.398 136.827 6.700 0.727 o
3 1 4 183.973 179.746 7.429 0.499 o
3 1 5 141.177 137.295 7.266 0.651 o
3 1 6 86.326 90.624 1.447 3.237 o
3 1 7 151.327 153.142 2.251 1.183 o
3 1 8 2.935 3.513 0.468 176.769 o
3 1 9 0.001 0.468 0.239 955.039 o
3 1 10 3.224 2.469 0.402 217.804 o
3 1 11 15.488 16.608 1.175 25.533 o
3 2 0 273.226 273.143 10.431 0.240 o
3 2 1 78.404 70.904 5.090 1.549 o
3 2 2 116.317 117.663 6.363 0.874 o
3 2 3 194.147 176.668 7.679 0.469 o
3 2 4 260.576 244.016 11.431 0.236 o
3 2 5 5.542 6.232 0.468 128.491 o
3 2 6 38.816 37.861 1.109 11.754 o
3 2 7 97.251 97.791 3.361 1.918 o
3 2 8 61.716 63.878 1.795 4.939 o
3 2 9 22.270 19.991 0.816 27.449 o
3 2 10 6.672 5.971 0.479 116.886 o
3 3 0 490.162 474.131 21.068 0.068 o
3 3 1 4.952 6.700 4.209 3.317 o
3 3 2 1164.940 1135.540 23.515 0.020 o
3 3 3 64.111 63.117 1.577 5.106 o
3 3 4 82.599 83.793 1.664 3.403 o
3 3 5 3.016 2.806 0.348 257.278 o
3 3 6 1136.330 1205.070 7.472 0.024 o
3 3 7 21.285 23.515 1.077 21.896 o
3 3 8 62.007 57.211 1.370 5.831 o
3 3 9 11.475 11.257 0.707 54.357 o
3 4 0 198.895 199.813 3.078 0.698 o
3 4 1 10.217 9.082 1.403 24.248 o
3 4 2 1.259 1.120 0.392 305.258 o
3 4 3 12.717 14.520 0.848 40.783 o
3 4 4 49.487 54.753 1.436 7.167 o
3 4 5 26.798 27.235 1.022 18.695 o
3 4 6 4.719 3.992 0.663 96.069 o
3 4 7 3.687 3.894 0.500 150.256 o
3 5 0 9.603 9.745 0.718 60.157 o
3 5 1 352.798 389.414 3.644 0.231 o
3 5 2 0.127 0.348 0.348 466.311 o
3 5 3 232.464 223.905 2.404 0.565 o
3 5 4 0.018 0.000 0.239 1032.790 o
3 5 5 374.525 398.169 4.623 0.206 o
4 0 0 1870.330 1900.810 21.971 0.009 o
4 0 2 22268.500 23396.500 145.061 0.000 o
4 0 4 2697.670 2680.560 169.272 0.001 o
4 0 6 1505.810 1506.460 39.069 0.011 o
4 0 8 23.679 23.667 1.403 16.035 o
4 0 10 342.574 349.649 12.519 0.158 o
4 1 0 862.661 998.937 11.420 0.037 o
4 1 1 357.501 355.479 9.517 0.183 o
4 1 2 19.791 16.315 2.306 9.125 o
4 1 3 473.619 439.566 11.149 0.116 o
4 1 4 807.142 824.922 17.065 0.040 o
4 1 5 104.118 97.628 6.526 0.930 o
4 1 6 31.958 35.012 0.935 15.500 o
4 1 7 25.963 28.660 1.022 18.756 o
4 1 8 180.533 191.275 2.654 0.824 o
4 1 9 32.068 34.120 1.109 14.298 o
4 1 10 37.763 38.188 1.164 11.695 o
4 2 0 753.342 697.308 16.184 0.048 o
4 2 1 49.026 48.183 5.960 1.443 o
4 2 2 266.893 259.276 10.039 0.257 o
4 2 3 255.079 222.567 10.409 0.270 o
4 2 4 14.358 11.496 2.610 7.875 o
4 2 5 66.524 67.533 2.132 4.100 o
4 2 6 223.707 228.973 2.806 0.572 o
4 2 7 34.634 33.739 1.109 13.528 o
4 2 8 58.276 54.970 1.664 5.763 o
4 2 9 96.742 95.659 1.718 2.669 o
4 2 10 65.567 65.858 1.436 5.079 o
4 3 0 43.905 44.257 6.733 1.188 o
4 3 1 39.269 33.674 5.710 1.642 o
4 3 2 67.665 69.653 1.784 4.393 o
4 3 3 37.981 34.011 1.218 11.867 o
4 3 4 45.920 48.749 1.283 8.505 o
4 3 5 18.947 17.946 0.946 28.322 o
4 3 6 6.866 6.341 0.620 87.728 o
4 3 7 38.490 41.625 1.392 10.010 o
4 3 8 23.238 21.275 0.783 26.647 o
4 3 9 15.461 13.237 1.642 16.765 o
4 4 0 254.747 271.925 4.546 0.403 o
4 4 1 108.991 113.073 2.077 2.041 o
4 4 2 722.458 740.760 5.351 0.061 o
4 4 3 85.201 85.555 2.067 3.014 o
4 4 4 391.714 422.816 4.003 0.191 o
4 4 5 29.065 29.280 1.251 14.923 o
4 4 6 18.366 18.251 1.153 23.737 o
4 4 7 37.628 32.336 3.154 4.458 o
4 5 0 13.807 12.247 0.816 42.432 o
4 5 1 15.165 16.130 0.892 34.719 o
4 5 2 40.871 41.037 1.392 9.621 o
4 5 3 27.545 27.735 0.859 20.096 o
4 5 4 1.483 1.827 0.305 400.167 o
5 0 0 33.539 28.932 3.132 4.712 o
5 0 2 652.594 590.130 25.038 0.044 o
5 0 4 65.392 55.829 6.700 1.110 o
5 0 6 37.478 36.850 1.251 11.457 o
5 0 8 1.798 1.893 0.500 188.884 o
5 0 10 0.395 -0.239 0.468 261.897 o
5 1 0 448.046 416.018 9.735 0.134 o
5 1 1 366.316 343.177 10.311 0.174 o
5 1 2 175.703 185.554 10.159 0.361 o
5 1 3 169.470 164.378 7.440 0.541 o
5 1 4 310.416 299.780 11.072 0.200 o
5 1 5 10.450 9.778 0.500 77.994 o
5 1 6 33.505 35.055 0.979 14.590 o
5 1 7 23.652 25.669 0.957 21.760 o
5 1 8 12.051 12.454 0.816 45.157 o
5 1 9 74.173 80.954 1.631 3.880 o
5 1 10 0.541 0.468 0.239 800.397 o
5 2 0 63.341 70.252 5.471 1.504 o
5 2 1 56.713 45.420 3.818 2.810 o
5 2 2 3.760 2.317 1.403 28.445 o
5 2 3 195.744 161.854 9.299 0.392 o
5 2 4 3.577 2.349 1.392 28.932 o
5 2 5 32.690 32.608 1.642 10.599 o
5 2 6 7.947 9.898 0.631 73.982 o
5 2 7 103.995 108.244 1.980 2.225 o
5 2 8 50.975 54.241 1.577 6.683 o
5 2 9 28.116 27.768 0.903 19.268 o
5 3 0 200.606 207.155 6.787 0.478 o
5 3 1 26.704 26.963 1.077 18.155 o
5 3 2 45.136 45.399 1.196 9.205 o
5 3 3 15.516 15.456 0.729 41.025 o
5 3 4 300.853 293.939 3.219 0.339 o
5 3 5 45.279 48.009 1.577 7.723 o
5 3 6 271.518 264.018 3.600 0.402 o
5 3 7 1.391 1.501 0.468 221.842 o
5 3 8 18.028 17.729 0.848 31.999 o
5 4 0 112.850 117.587 3.143 1.632 o
5 4 1 0.034 0.424 0.250 876.484 o
5 4 2 57.351 55.623 1.457 6.206 o
5 4 3 10.512 11.627 0.631 62.246 o
5 4 4 0.147 0.468 0.272 723.941 o
5 4 5 6.642 4.873 0.544 107.239 o
5 4 6 7.213 5.678 0.653 82.609 o
5 4 7 29.919 23.417 5.264 1.988 o
5 5 0 86.256 86.556 2.469 2.716 o
5 5 1 274.111 276.210 4.046 0.378 o
5 5 2 90.212 89.710 1.697 2.982 o
5 5 3 0.128 0.707 0.337 479.280 o
5 5 4 29.080 30.411 1.871 9.961 o
6 0 0 1836.010 1796.340 27.278 0.009 o
6 0 2 584.637 499.147 16.261 0.072 o
6 0 4 406.826 358.013 17.936 0.099 o
6 0 6 9.435 10.202 0.674 63.894 o
6 0 8 80.163 83.891 3.742 2.110 o
6 1 0 38.175 38.547 2.948 4.767 o
6 1 1 244.533 231.714 9.212 0.308 o
6 1 2 0.007 -1.120 1.120 47.439 o
6 1 3 708.328 684.984 16.358 0.052 o
6 1 4 204.811 179.616 9.115 0.380 o
6 1 5 181.071 183.281 2.132 0.873 o
6 1 6 48.852 50.794 1.186 8.169 o
6 1 7 44.500 51.229 1.370 8.260 o
6 1 8 102.819 112.844 2.056 2.176 o
6 1 9 11.169 11.899 0.718 53.565 o
6 2 0 406.005 351.770 11.453 0.146 o
6 2 1 3906.740 3732.270 125.407 0.001 o
6 2 2 6.413 7.951 2.643 8.165 o
6 2 3 58.127 65.031 1.893 4.996 o
6 2 4 56.018 60.441 2.110 4.925 o
6 2 5 3792.900 3973.430 13.639 0.002 o
6 2 6 0.692 0.468 0.305 525.310 o
6 2 7 468.897 510.655 6.113 0.129 o
6 2 8 1.411 1.795 0.402 275.933 o
6 2 9 517.049 555.608 6.352 0.109 o
6 3 0 29.959 27.409 1.327 14.236 o
6 3 1 9.191 8.690 0.620 72.776 o
6 3 2 82.219 83.597 1.664 3.423 o
6 3 3 136.289 134.282 2.186 1.441 o
6 3 4 0.926 0.533 0.272 591.213 o
6 3 5 189.301 192.689 8.418 0.424 o
6 3 6 54.450 56.982 1.664 6.013 o
6 3 7 3.350 3.818 0.566 130.981 o
6 3 8 0.236 0.468 0.326 509.994 o
6 4 0 90.869 94.996 2.817 2.308 o
6 4 1 131.276 132.455 2.241 1.504 o
6 4 2 174.569 176.875 2.578 0.901 o
6 4 3 52.657 53.143 1.795 6.072 o
6 4 4 56.172 54.133 1.664 5.986 o
6 4 5 1.055 1.610 0.337 380.666 o
6 4 6 33.344 33.924 1.403 11.864 o
6 5 0 5.543 5.862 0.663 87.767 o
6 5 1 0.031 0.468 0.272 747.229 o
6 5 2 0.149 0.990 0.239 833.373 o
6 5 3 21.378 22.232 1.153 20.897 o
7 0 0 299.511 257.633 14.618 0.163 o
7 0 2 168.460 147.399 14.509 0.228 o
7 0 4 54.285 55.949 1.816 5.764 o
7 0 6 4.172 3.926 0.479 152.531 o
7 0 8 17.316 18.490 1.153 24.310 o
7 1 0 33.194 27.126 2.980 5.139 o
7 1 1 11.643 11.094 2.164 11.268 o
7 1 2 0.919 -2.774 2.806 7.542 o
7 1 3 54.226 57.722 5.090 1.801 o
7 1 4 67.085 68.435 1.436 4.873 o
7 1 5 171.916 172.198 2.393 0.945 o
7 1 6 39.613 40.678 1.392 9.887 o
7 1 7 113.328 108.559 2.338 1.926 o
7 1 8 0.156 0.076 0.272 761.932 o
7 1 9 37.288 39.308 1.490 9.980 o
7 2 0 9.229 8.636 1.947 14.094 o
7 2 1 60.846 54.252 5.688 1.479 o
7 2 2 35.198 32.369 2.415 6.624 o
7 2 3 239.905 224.297 3.720 0.506 o
7 2 4 11.788 12.312 0.816 45.732 o
7 2 5 423.694 410.808 4.503 0.174 o
7 2 6 66.724 68.163 1.838 4.428 o
7 2 7 0.074 0.816 0.500 228.255 o
7 2 8 9.572 10.137 0.979 41.349 o
7 3 0 505.046 505.586 10.528 0.104 o
7 3 1 431.707 413.984 4.351 0.170 o
7 3 2 219.114 215.432 3.111 0.597 o
7 3 3 8.915 8.495 0.609 75.469 o
7 3 4 1003.270 1020.610 10.050 0.031 o
7 3 5 252.753 251.597 4.927 0.414 o
7 3 6 35.251 33.054 1.218 12.716 o
7 3 7 57.298 54.938 4.090 2.467 o
7 4 0 12.354 14.270 1.153 29.131 o
7 4 1 25.670 24.929 1.490 14.273 o
7 4 2 185.019 185.304 2.523 0.824 o
7 4 3 17.624 17.783 0.946 29.584 o
7 4 4 0.125 0.000 0.326 545.408 o
7 4 5 0.016 0.000 0.272 801.634 o
7 5 0 58.652 57.385 2.056 4.947 o
7 5 1 232.695 221.980 3.861 0.522 o
7 5 2 4.286 4.459 0.435 164.235 o
8 0 0 3061.620 2815.300 65.749 0.003 o
8 0 2 624.074 579.297 30.879 0.037 o
8 0 4 623.731 619.334 9.245 0.076 o
8 0 6 0.290 0.424 0.392 362.382 o
8 0 8 526.895 529.460 8.190 0.104 o
8 1 0 33.357 32.836 3.535 3.843 o
8 1 1 191.688 158.918 9.680 0.380 o
8 1 2 6.491 12.040 6.907 1.238 o
8 1 3 21.084 18.251 0.663 33.082 o
8 1 4 36.016 33.554 1.077 13.344 o
8 1 5 48.987 52.284 1.621 6.899 o
8 1 6 127.094 131.585 2.567 1.501 o
8 1 7 10.562 10.539 0.816 49.576 o
8 1 8 3.546 3.546 0.402 199.512 o
8 2 0 50.721 52.925 2.545 4.663 o
8 2 1 666.295 643.501 18.360 0.053 o
8 2 2 211.527 203.675 4.764 0.563 o
8 2 3 45.485 50.543 1.523 7.699 o
8 2 4 96.323 98.194 2.164 2.455 o
8 2 5 248.236 238.164 3.415 0.478 o
8 2 6 0.437 0.837 0.468 250.480 o
8 2 7 78.030 77.789 1.795 3.639 o
8 2 8 22.447 23.221 0.892 24.502 o
8 3 0 48.864 46.236 1.893 6.501 o
8 3 1 0.621 0.642 0.250 712.648 o
8 3 2 0.839 0.935 0.272 575.872 o
8 3 3 4.010 5.558 0.620 105.143 o
8 3 4 0.200 0.979 0.272 667.847 o
8 3 5 5.610 6.439 0.620 93.765 o
8 3 6 71.182 66.924 1.871 4.174 o
8 3 7 0.345 0.413 0.348 446.882 o
8 4 0 367.178 382.159 6.080 0.204 o
8 4 1 3.332 3.905 0.544 138.085 o
8 4 2 161.671 167.042 2.458 1.026 o
8 4 3 35.700 36.915 1.349 11.310 o
8 4 4 11.406 11.932 0.827 46.092 o
8 4 5 12.337 12.573 0.827 43.982 o
8 5 0 0.104 0.859 0.294 607.876 o
8 5 1 1.529 1.468 0.479 211.357 o
9 0 0 438.877 403.358 26.669 0.057 o
9 0 2 125.554 127.517 4.329 1.175 o
9 0 4 49.304 49.206 1.871 6.377 o
9 0 6 10.570 10.822 0.903 43.862 o
9 0 8 64.850 57.559 2.578 3.848 o
9 1 0 174.547 170.110 8.582 0.452 o
9 1 1 8.824 9.419 0.566 79.013 o
9 1 2 522.220 528.101 4.024 0.116 o
9 1 3 30.588 26.028 0.837 19.098 o
9 1 4 63.328 64.030 1.490 5.251 o
9 1 5 0.038 0.305 0.337 505.417 o
9 1 6 8.787 9.028 0.674 67.773 o
9 1 7 90.854 91.505 1.936 2.809 o
9 1 8 8.993 9.332 0.544 81.034 o
9 2 0 129.019 131.835 1.925 1.590 o
9 2 1 284.825 262.114 2.654 0.396 o
9 2 2 6.779 7.113 0.674 78.318 o
9 2 3 26.488 25.549 0.990 19.696 o
9 2 4 23.483 29.280 1.653 12.713 o
9 2 5 228.495 222.469 3.241 0.554 o
9 2 6 18.570 19.154 0.816 31.552 o
9 2 7 0.280 0.000 0.272 744.084 o
9 3 0 2.934 3.350 0.566 136.694 o
9 3 1 2.935 3.154 0.424 203.302 o
9 3 2 91.343 85.251 1.610 3.065 o
9 3 3 13.287 12.040 0.685 50.678 o
9 3 4 230.486 227.473 2.882 0.552 o
9 3 5 5.250 5.308 0.468 136.119 o
9 3 6 10.577 9.115 0.522 76.691 o
9 4 0 39.256 39.786 1.436 9.835 o
9 4 1 7.832 8.647 1.099 37.608 o
9 4 2 8.229 9.006 0.674 69.654 o
9 4 3 8.523 7.505 0.544 87.936 o
9 4 4 0.008 0.620 0.239 927.779 o
10 0 0 1344.580 1304.540 9.473 0.018 o
10 0 2 1077.820 1072.640 6.961 0.028 o
10 0 4 48.971 45.953 1.795 6.772 o
10 0 6 130.884 134.315 2.980 1.365 o
10 1 0 215.166 226.863 2.774 0.603 o
10 1 1 29.896 29.617 0.827 18.613 o
10 1 2 4.143 4.329 0.381 191.084 o
10 1 3 208.672 194.386 2.730 0.686 o
10 1 4 13.881 14.335 1.751 15.410 o
10 1 5 0.076 -0.239 0.272 787.883 o
10 1 6 34.259 36.665 1.142 12.983 o
10 1 7 22.797 22.493 0.816 25.898 o
10 2 0 0.076 0.185 0.218 1168.070 o
10 2 1 149.104 159.592 2.871 1.105 o
10 2 2 100.419 97.041 1.980 2.444 o
10 2 3 1521.770 1572.260 14.412 0.014 o
10 2 4 0.001 0.707 0.402 350.933 o
10 2 5 213.159 212.615 3.209 0.617 o
10 2 6 64.362 60.245 1.207 5.708 o
10 3 0 4.864 5.221 0.468 140.739 o
10 3 1 53.524 51.642 1.457 6.824 o
10 3 2 0.272 0.239 0.272 721.861 o
10 3 3 29.649 27.278 0.914 18.474 o
10 3 4 65.058 65.455 1.523 5.022 o
10 3 5 0.026 0.587 0.326 524.976 o
10 4 0 86.427 83.499 1.980 3.062 o
10 4 1 3.014 2.948 0.413 210.343 o
10 4 2 111.559 109.027 2.643 1.861 o
10 4 3 17.562 15.793 0.990 29.311 o
11 0 0 108.132 100.728 1.958 2.224 o
11 0 2 58.280 54.394 1.436 6.215 o
11 0 4 0.617 0.239 0.468 253.364 o
11 0 6 10.552 9.408 0.729 57.231 o
11 1 0 0.181 0.729 0.272 693.099 o
11 1 1 75.083 77.996 1.403 4.095 o
11 1 2 77.862 75.266 1.305 4.090 o
11 1 3 110.293 108.146 1.882 2.121 o
11 1 4 65.150 62.769 1.925 4.570 o
11 1 5 73.619 68.240 1.566 4.316 o
11 1 6 7.161 7.548 0.435 115.029 o
11 2 0 29.255 31.270 1.566 11.943 o
11 2 1 322.898 323.252 3.600 0.289 o
11 2 2 24.304 23.265 0.990 21.596 o
11 2 3 286.293 278.299 3.448 0.368 o
11 2 4 1.424 2.132 0.370 305.078 o
11 2 5 0.084 0.522 0.239 919.311 o
11 2 6 0.254 0.544 0.294 608.926 o
11 3 0 325.674 334.781 5.732 0.256 o
11 3 1 13.516 12.247 0.816 42.898 o
11 3 2 259.661 254.577 3.818 0.427 o
11 3 3 283.579 266.661 4.753 0.357 o
11 3 4 6.565 5.678 0.402 137.469 o
11 4 0 54.142 50.054 1.436 6.894 o
11 4 1 8.356 7.342 0.685 70.814 o
11 4 2 3.629 3.524 0.500 153.084 o
12 0 0 67.374 68.599 1.588 4.672 o
12 0 2 1.073 1.631 0.305 437.278 o
12 0 4 4.935 5.101 0.729 80.928 o
12 0 6 126.379 121.894 3.742 1.314 o
12 1 0 118.949 124.537 2.251 1.726 o
12 1 1 157.902 160.212 2.023 1.118 o
12 1 2 59.469 57.341 1.251 6.267 o
12 1 3 8.951 8.799 0.500 88.049 o
12 1 4 0.655 0.674 0.272 619.854 o
12 1 5 6.323 5.460 0.468 124.739 o
12 1 6 0.247 0.348 0.348 456.844 o
12 2 0 47.625 45.801 1.664 7.303 o
12 2 1 136.382 146.681 2.447 1.332 o
12 2 2 35.759 35.327 1.044 13.355 o
12 2 3 377.366 376.601 3.676 0.217 o
12 2 4 13.188 12.073 0.761 46.490 o
12 2 5 168.945 158.145 4.329 0.828 o
12 3 0 35.411 34.827 1.729 9.456 o
12 3 1 1.310 0.870 0.250 580.841 o
12 3 2 20.490 21.601 0.848 27.638 o
12 3 3 7.401 7.624 0.489 102.898 o
12 4 0 12.367 9.724 1.523 20.390 o
12 4 1 9.339 10.768 0.935 43.770 o
13 0 0 7.748 8.429 0.990 44.159 o
13 0 2 2.207 1.816 0.348 304.183 o
13 0 4 2.105 0.935 0.707 106.263 o
13 1 0 202.967 214.551 3.013 0.657 o
13 1 1 3.437 3.818 0.392 204.884 o
13 1 2 5.819 5.732 0.402 146.102 o
13 1 3 3.433 3.339 0.326 251.714 o
13 1 4 28.781 30.215 0.990 17.402 o
13 1 5 2.580 2.132 0.326 304.918 o
13 2 0 10.790 10.398 0.816 49.277 o
13 2 1 27.230 26.212 1.164 17.074 o
13 2 2 107.368 112.801 1.947 2.114 o
13 2 3 76.855 68.816 1.457 4.210 o
13 2 4 0.355 0.587 0.326 493.043 o
13 3 0 7.281 6.178 0.729 71.065 o
13 3 1 3.833 3.578 0.816 73.417 o
13 3 2 145.016 137.828 6.439 0.729 o
14 0 0 709.504 785.103 7.940 0.058 o
14 0 2 171.865 169.435 3.557 0.859 o
14 0 4 160.185 170.795 4.449 0.828 o
14 1 0 4.401 5.384 0.576 113.614 o
14 1 1 30.358 29.030 1.273 14.346 o
14 1 2 24.782 24.353 0.816 23.602 o
14 1 3 79.558 76.984 1.479 3.826 o
14 1 4 2.883 3.263 0.816 76.491 o
14 2 0 3.429 3.491 0.663 104.023 o
14 2 1 277.118 276.471 4.383 0.367 o
14 2 2 4.092 5.438 0.544 124.453 o
14 2 3 3.796 2.697 0.468 170.096 o
14 3 0 14.079 14.281 0.990 33.331 o
14 3 1 0.007 0.315 0.468 267.849 o
15 0 0 8.647 8.538 0.827 54.576 o
15 0 2 6.364 6.798 0.663 82.191 o
15 1 0 31.552 32.075 1.251 13.690 o
15 1 1 60.622 58.483 1.621 5.494 o
15 1 2 0.418 0.152 0.207 1112.440 o
15 1 3 1.896 2.110 0.468 206.014 o
15 2 0 16.714 17.305 1.066 27.284 o
15 2 1 76.529 81.139 2.067 3.412 o
16 0 0 8.236 8.538 0.827 55.439 o
16 1 0 32.333 32.075 1.403 12.332 o
16 1 1 99.370 104.894 4.557 1.419 o
16 2 0 22.993 20.589 1.403 16.789 o
17 0 0 57.971 56.156 2.338 4.554 o

_iucr_refine_instructions_details
;
TITL 1605o(Hemgesberg) in P 21/c
CELL 1.54184 15.5186 5.1007 10.925 90 107.651 90
ZERR 8 0.0007 0.0002 0.0005 0 0.005 0
LATT 1
SYMM -X,0.5+Y,0.5-Z
SFAC C H N O
UNIT 24 40 8 16
DFIX 0.88 N1 H1A N1 H1B
DFIX 0.88 N11 H11A N11 H11B

L.S. 10
PLAN  20
SIZE 0.159 0.16 0.221
TEMP -123
CONF
MORE -1
FMAP 2
ACTA 
BOND $H
MERG 2
WGHT 0.04182 0.032291
FVAR 0.958857
REM <olex2.extras>
REM <HklSrc "%.\\9ace06268033ecb8eaa406db1da80bd8.hkl">
REM </olex2.extras>

C1    1     0.34080  0.39167  0.43945  11.00000  0.02647  0.01385  0.02092 =
 -0.00090  0.00264 -0.00034 
C2    1     0.41350  0.39995  0.56567  11.00000  0.02537  0.02301  0.02568 =
 -0.00153  0.00110  0.00098 
H2    2     0.45538  0.22738  0.58584  11.00000  0.06823  0.02254  0.03957 =
 -0.00137 -0.01582  0.00114 
C3    1     0.40098  0.55297  0.67238  11.00000  0.03136  0.03742  0.02266 =
 -0.00520  0.00407 -0.00511 
H3A   2     0.34073  0.66652  0.65464  11.00000  0.05221  0.06998  0.04216 =
 -0.01727  0.00993  0.00829 
H3B   2     0.43394  0.49079  0.76841  11.00000  0.06038  0.07385  0.03759 =
 -0.01108  0.00146 -0.02453 
N1    3     0.31033  0.61899  0.38497  11.00000  0.03865  0.01414  0.02450 =
 -0.00022 -0.00059 -0.00171 
H1A   2     0.26552  0.61961  0.30662  11.00000  0.06388  0.02626  0.05015 =
 0.00322  0.01381 -0.00316 
H1B   2     0.33472  0.77745  0.42134  11.00000  0.06618  0.03096  0.04313 =
 -0.00897  0.00405 -0.01310 
O1    4     0.31122  0.17644  0.39334  11.00000  0.03642  0.01242  0.02650 =
 -0.00067 -0.00116 -0.00061 
O2    4     0.46014  0.64131  0.60262  11.00000  0.02898  0.03627  0.03227 =
 -0.00907  0.00522 -0.01033 

C11   1     0.16821  0.10601  0.56660  11.00000  0.02794  0.01454  0.02295 =
 0.00078  0.00075 -0.00097 
C12   1     0.11412  0.11980  0.42774  11.00000  0.03424  0.02431  0.02354 =
 -0.00111  0.00078 -0.00176 
H12   2     0.13046 -0.02811  0.36649  11.00000  0.07452  0.05433  0.04216 =
 -0.00133  0.01273  0.00825 
C13   1     0.02153  0.21925  0.39171  11.00000  0.03338  0.03218  0.03401 =
 0.00007 -0.00365  0.00095 
H13A  2    -0.02773  0.15460  0.30594  11.00000  0.05315  0.05732  0.05158 =
 -0.01452 -0.02347 -0.00230 
H13B  2    -0.00320  0.29286  0.46563  11.00000  0.05161  0.04635  0.06933 =
 -0.02051  0.00477  0.01201 
N11   3     0.18841  0.33139  0.62853  11.00000  0.03461  0.01419  0.02470 =
 0.00161 -0.00266 -0.00016 
H11A  2     0.22361  0.32917  0.71531  11.00000  0.05004  0.01649  0.04901 =
 0.01231  0.00632  0.00040 
H11B  2     0.17267  0.49214  0.58422  11.00000  0.07175  0.04767  0.03437 =
 0.00805 -0.00309  0.01688 
O11   4     0.18957 -0.11114  0.61662  11.00000  0.03976  0.01376  0.02791 =
 0.00005 -0.00120  0.00040 
O12   4     0.09374  0.37314  0.37285  11.00000  0.04643  0.03510  0.03136 =
 0.01196 -0.00375 -0.00473 
HKLF 4

END
Q1 1 0.044444 0.4 0.40625 11 0.05 0.38
Q2 1 0.066667 0.133333 0.4375 11 0.05 0.22
Q3 1 0.088889 0.2 0.34375 11 0.05 0.17
Q5 1 0.4 0.6 0.46875 11 0.05 0.12
Q4 1 0.133333 -0.133333 0.625 11 0.05 0.15

  REM The information below was added by Olex2.
  REM
  REM R1 = 0.0266 for 1207 Fo > 4sig(Fo) and 0.0291 for all 1310 data
  REM 199 parameters refined using 4 restraints
  REM Highest difference peak 0.3825, deepest hole -0.1115
  REM Mean Shift 0.0001, Max Shift 0.0008.

  REM +++ Tabular Listing of Refinement Information +++
  REM R1_all = 0.0291
  REM R1_gt = 0.0266
  REM wR_ref = 0.0696
  REM GOOF = 1.1452
  REM Shift_max = 0.0008
  REM Shift_mean = 0.0001
  REM Reflections_all = 1310
  REM Reflections_gt = 1207
  REM Parameters = 199
  REM Hole = -0.1115
  REM Peak = 0.3825
  REM Flack = n/a

  
;
_olex2_submission_special_instructions  'No special instructions were received'
loop_
  _restr_distance_atom_site_label_1
  _restr_distance_atom_site_label_2
  _restr_distance_site_symmetry_2
  _restr_distance_target
  _restr_distance_target_weight_param
  _restr_distance_diff
 N1 H1A 1 0.8800 0.0200 -0.0449
 N1 H1B 1 0.8800 0.0200 -0.0490
 N11 H11A 1 0.8800 0.0200 -0.0598
 N11 H11B 1 0.8800 0.0200 -0.0659
