# Supplementary material for: Fragmentation and transferability in Hirshfeld atom refinement
Source: IUCrJ. 2022 Feb 26;9(Pt 2):298–315. doi: 10.1107/S2052252522000690 (PMC8895009; doi:10.1107/S2052252522000690)
Supplement: Supplementary file 2 [file m-09-00298-sup2.zip › cif/transferable_atomic_densities/EGUFIY.cif]

data_EGUFIY
_audit_creation_date               2021-06-23
_audit_creation_method
;
Olex2 1.3
(compiled 2020.07.31 svn.rc2a77460 for OlexSys, GUI svn.r6145)
;
_audit_contact_author_address      ?
_audit_contact_author_email        ?
_audit_contact_author_name         ''
_audit_contact_author_phone        ?
_publ_contact_author_id_orcid      ?
_publ_section_references
;
Bourhis, L.J., Dolomanov, O.V., Gildea, R.J., Howard, J.A.K., Puschmann, H.
 (2015). Acta Cryst. A71, 59-75.

Dolomanov, O.V., Bourhis, L.J., Gildea, R.J, Howard, J.A.K. & Puschmann, H.
 (2009), J. Appl. Cryst. 42, 339-341.
;
_chemical_formula_moiety           'C6 H8 F2 O3'
_chemical_formula_sum              'C6 H8 F2 O3'
_chemical_formula_weight           166.125
_chemical_absolute_configuration   unk
loop_
  _atom_type_symbol
  _atom_type_scat_dispersion_real
  _atom_type_scat_dispersion_imag
  _atom_type_scat_Cromer_Mann_a1
  _atom_type_scat_Cromer_Mann_a2
  _atom_type_scat_Cromer_Mann_a3
  _atom_type_scat_Cromer_Mann_a4
  _atom_type_scat_Cromer_Mann_b1
  _atom_type_scat_Cromer_Mann_b2
  _atom_type_scat_Cromer_Mann_b3
  _atom_type_scat_Cromer_Mann_b4
  _atom_type_scat_Cromer_Mann_c
  _atom_type_scat_source
  _atom_type_scat_dispersion_source
 H 0.00000 0.00000 0.49300 0.32291 0.14019 0.04081 10.51090 26.12570 3.14236
 57.79970 0.0030380000826
 'International Tables Volume C Table 6.1.1.4 (pp. 500-502)'
 'Henke, Gullikson and Davis, At. Data and Nucl. Data Tables, 1993, 54, 2'
 C 0.00347 0.00161 2.31000 1.02000 1.58860 0.86500 20.84390 10.20750 0.56870
 51.65120 0.215599998832
 'International Tables Volume C Table 6.1.1.4 (pp. 500-502)'
 'Henke, Gullikson and Davis, At. Data and Nucl. Data Tables, 1993, 54, 2'
 O 0.01158 0.00611 3.04850 2.28680 1.54630 0.86700 13.27710 5.70110 0.32390
 32.90890 0.250800013542
 'International Tables Volume C Table 6.1.1.4 (pp. 500-502)'
 'Henke, Gullikson and Davis, At. Data and Nucl. Data Tables, 1993, 54, 2'
 F 0.01794 0.01033 3.53920 2.64120 1.51700 1.02430 10.28250 4.29440 0.26150
 26.14760 0.277599990368
 'International Tables Volume C Table 6.1.1.4 (pp. 500-502)'
 'Henke, Gullikson and Davis, At. Data and Nucl. Data Tables, 1993, 54, 2'

_space_group_crystal_system        'orthorhombic'
_space_group_IT_number             19
_space_group_name_H-M_alt          'P 21 21 21'
_space_group_name_Hall             ' P 2ac 2ab'
loop_
  _space_group_symop_id
  _space_group_symop_operation_xyz
 1 x,y,z
 2 x+1/2,-y+1/2,-z
 3 -x,y+1/2,-z+1/2
 4 -x+1/2,-y,z+1/2

_symmetry_Int_Tables_number        19
_cell_length_a                     5.6134(2)
_cell_length_b                     10.6394(3)
_cell_length_c                     21.7983(5)
_cell_angle_alpha                  90
_cell_angle_beta                   90
_cell_angle_gamma                  90
_cell_volume                       1301.86(7)
_cell_formula_units_Z              8
_cell_measurement_reflns_used    10741
_cell_measurement_temperature    100(2)
_cell_measurement_theta_max      32.3830
_cell_measurement_theta_min      1.8880
_exptl_absorpt_coefficient_mu      0.169
_exptl_crystal_density_diffrn      1.695
_exptl_crystal_F_000               688.663
_exptl_crystal_description       prism
_diffrn_measurement_device_type  'Rigaku AFC12 FRE-VHF'
_diffrn_measurement_device_type2 'Rigaku AFC12 (Right)'
_diffrn_reflns_av_R_equivalents    0.0346
_diffrn_reflns_av_unetI/netI       0.0291
_diffrn_reflns_Laue_measured_fraction_full  1.0000
_diffrn_reflns_Laue_measured_fraction_max  1.0000
_diffrn_reflns_limit_h_max         7
_diffrn_reflns_limit_h_min         -7
_diffrn_reflns_limit_k_max         12
_diffrn_reflns_limit_k_min         -15
_diffrn_reflns_limit_l_max         29
_diffrn_reflns_limit_l_min         -33
_diffrn_reflns_number              17978
_diffrn_reflns_point_group_measured_fraction_full  1.0000
_diffrn_reflns_point_group_measured_fraction_max  1.0000
_diffrn_reflns_theta_full          25.2417
_diffrn_reflns_theta_max           28.50
_diffrn_reflns_theta_min           1.87
_diffrn_ambient_temperature        100(2)
_diffrn_measured_fraction_theta_full  1.0000
_diffrn_measured_fraction_theta_max  1.0000
_diffrn_radiation_type             'Mo K\a'
_diffrn_radiation_wavelength       0.71073
_reflns_Friedel_coverage           1.000
_reflns_limit_h_max                7
_reflns_limit_h_min                -7
_reflns_limit_k_max                14
_reflns_limit_k_min                -14
_reflns_limit_l_max                29
_reflns_limit_l_min                -28
_reflns_number_gt                  3126
_reflns_number_total               3307
_reflns_threshold_expression       I>=2u(I)
_computing_molecular_graphics      'Olex2 1.3 (Dolomanov et al., 2009)'
_computing_publication_material    'Olex2 1.3 (Dolomanov et al., 2009)'
_computing_structure_refinement    'olex2.refine 1.3 (Bourhis et al., 2015)'
_refine_diff_density_max           0.1312
_refine_diff_density_min           -0.1044
_refine_diff_density_rms           0.0264
_refine_ls_abs_structure_details  
 'Flack, H. D. (1983). Acta Cryst. A39, 876-881.'
_refine_ls_abs_structure_Flack     0.1(5)
_refine_ls_d_res_high              0.7448
_refine_ls_d_res_low               10.8992
_refine_ls_goodness_of_fit_ref     1.0788
_refine_ls_hydrogen_treatment      refall
_refine_ls_matrix_type             full
_refine_ls_number_constraints      0
_refine_ls_number_parameters       343
_refine_ls_number_reflns           3307
_refine_ls_number_restraints       0
_refine_ls_R_factor_all            0.0189
_refine_ls_R_factor_gt             0.0165
_refine_ls_restrained_S_all        1.0788
_refine_ls_shift/su_max            0.0009
_refine_ls_shift/su_mean           0.0001
_refine_ls_structure_factor_coef   Fsqd
_refine_ls_weighting_details      
 'w=1/[\s^2^(Fo^2^)+(0.0030P)^2^+0.0307P] where P=(Fo^2^+2Fc^2^)/3'
_refine_ls_weighting_scheme        calc
_refine_ls_wR_factor_gt            0.0319
_refine_ls_wR_factor_ref           0.0323
_olex2_refinement_description
;
;
loop_
  _atom_site_label
  _atom_site_type_symbol
  _atom_site_fract_x
  _atom_site_fract_y
  _atom_site_fract_z
  _atom_site_U_iso_or_equiv
  _atom_site_adp_type
  _atom_site_occupancy
  _atom_site_refinement_flags_posn
 F101 F 0.51656(8) 0.41565(4) 0.47232(2) 0.02458(10) Uani 1.000000 .
 F102 F 0.09623(8) 0.36329(4) 0.431783(18) 0.02080(10) Uani 1.000000 .
 O101 O 0.02673(10) 0.54989(5) 0.56785(2) 0.01767(11) Uani 1.000000 .
 O102 O 0.34719(12) 0.43842(5) 0.59865(3) 0.02562(14) Uani 1.000000 .
 O103 O 0.32560(12) 0.72681(5) 0.51099(3) 0.02388(13) Uani 1.000000 .
 H103 H 0.457(2) 0.7696(12) 0.4917(6) 0.039(4) Uani 1.000000 .
 C101 C 0.27206(15) 0.56058(8) 0.58179(4) 0.02085(17) Uani 1.000000 .
 H101 H 0.2927(19) 0.6280(10) 0.6198(5) 0.040(3) Uani 1.000000 .
 C102 C 0.40712(14) 0.60454(7) 0.52500(4) 0.02055(16) Uani 1.000000 .
 H102 H 0.5985(19) 0.6044(10) 0.5351(5) 0.043(3) Uani 1.000000 .
 C103 C 0.36053(14) 0.51762(7) 0.46977(4) 0.01765(15) Uani 1.000000 .
 H10A H 0.402(2) 0.5689(10) 0.4274(5) 0.039(3) Uani 1.000000 .
 C104 C 0.10634(13) 0.46760(7) 0.46972(3) 0.01405(14) Uani 1.000000 .
 H104 H -0.010(2) 0.5384(9) 0.4514(4) 0.034(3) Uani 1.000000 .
 C105 C 0.01937(14) 0.43380(7) 0.53382(3) 0.01373(14) Uani 1.000000 .
 H105 H -0.1620(19) 0.4008(9) 0.5328(4) 0.031(3) Uani 1.000000 .
 C106 C 0.18555(15) 0.34981(7) 0.57051(4) 0.01719(15) Uani 1.000000 .
 H10B H 0.2850(18) 0.2846(10) 0.5433(5) 0.029(3) Uani 1.000000 .
 H10C H 0.087(2) 0.3008(10) 0.6059(5) 0.033(3) Uani 1.000000 .
 F201 F 0.94888(8) 0.37533(4) 0.818104(18) 0.02040(10) Uani 1.000000 .
 F202 F 0.50702(9) 0.34694(4) 0.856764(18) 0.02084(10) Uani 1.000000 .
 O201 O 0.50581(10) 0.55353(5) 0.72609(2) 0.01637(11) Uani 1.000000 .
 O202 O 0.85663(10) 0.61722(5) 0.76598(2) 0.02086(12) Uani 1.000000 .
 O203 O 0.73925(11) 0.35043(6) 0.66401(3) 0.02057(12) Uani 1.000000 .
 H203 H 0.600(2) 0.3935(12) 0.6489(6) 0.035(3) Uani 1.000000 .
 C201 C 0.75466(14) 0.55239(7) 0.71582(3) 0.01714(15) Uani 1.000000 .
 H201 H 0.7927(18) 0.6038(10) 0.6729(5) 0.035(3) Uani 1.000000 .
 C202 C 0.84166(14) 0.41600(7) 0.71362(3) 0.01478(14) Uani 1.000000 .
 H202 H 1.0360(17) 0.4138(10) 0.7089(4) 0.030(3) Uani 1.000000 .
 C203 C 0.77927(13) 0.34649(8) 0.77334(3) 0.01437(14) Uani 1.000000 .
 H20A H 0.7883(17) 0.2455(9) 0.7650(4) 0.027(3) Uani 1.000000 .
 C204 C 0.53359(13) 0.38524(7) 0.79619(3) 0.01307(14) Uani 1.000000 .
 H204 H 0.3967(17) 0.3388(8) 0.7697(4) 0.025(2) Uani 1.000000 .
 C205 C 0.49145(14) 0.52645(6) 0.79068(3) 0.01321(13) Uani 1.000000 .
 H205 H 0.3187(18) 0.5541(10) 0.8073(4) 0.026(2) Uani 1.000000 .
 C206 C 0.68969(14) 0.60951(8) 0.81603(3) 0.01622(15) Uani 1.000000 .
 H20B H 0.7775(17) 0.5695(10) 0.8564(5) 0.030(3) Uani 1.000000 .
 H20C H 0.622(2) 0.7028(10) 0.8265(4) 0.035(3) Uani 1.000000 .

loop_
  _atom_site_aniso_label
  _atom_site_aniso_U_11
  _atom_site_aniso_U_22
  _atom_site_aniso_U_33
  _atom_site_aniso_U_12
  _atom_site_aniso_U_13
  _atom_site_aniso_U_23
 F101 0.0145(2) 0.0247(2) 0.0344(3) 0.00430(19) 0.0003(2) -0.00888(19)
 F102 0.0243(3) 0.0239(2) 0.0142(2) -0.00362(19) -0.00266(18) -0.00537(17)
 O101 0.0213(3) 0.0168(2) 0.0149(2) 0.0059(2) 0.0001(2) -0.0020(2)
 O102 0.0316(3) 0.0211(3) 0.0241(3) 0.0061(3) -0.0191(3) -0.0043(2)
 O103 0.0210(3) 0.0161(3) 0.0345(4) -0.0017(2) -0.0006(3) -0.0028(2)
 H103 0.033(9) 0.020(8) 0.065(10) -0.000(7) 0.018(8) 0.003(7)
 C101 0.0258(4) 0.0173(4) 0.0195(4) 0.0035(3) -0.0096(3) -0.0068(3)
 H101 0.059(8) 0.030(6) 0.032(7) 0.003(6) -0.008(6) -0.010(5)
 C102 0.0160(4) 0.0172(4) 0.0284(4) -0.0000(3) -0.0054(3) -0.0054(3)
 H102 0.019(7) 0.046(8) 0.063(8) -0.000(5) -0.005(6) -0.014(6)
 C103 0.0137(3) 0.0184(4) 0.0208(4) -0.0001(3) 0.0016(3) -0.0033(3)
 H10A 0.036(7) 0.040(7) 0.042(7) -0.007(6) 0.010(6) -0.000(6)
 C104 0.0129(3) 0.0172(4) 0.0120(3) 0.0009(3) -0.0029(3) -0.0011(3)
 H104 0.047(7) 0.032(6) 0.022(6) 0.005(6) -0.004(6) 0.004(4)
 C105 0.0125(4) 0.0161(3) 0.0126(3) 0.0023(3) -0.0022(3) -0.0008(2)
 H105 0.024(6) 0.037(7) 0.032(6) 0.001(5) 0.006(5) 0.002(5)
 C106 0.0218(4) 0.0145(4) 0.0153(4) 0.0049(3) -0.0049(3) -0.0009(3)
 H10B 0.031(7) 0.025(6) 0.031(6) 0.001(5) -0.004(5) -0.005(5)
 H10C 0.038(7) 0.030(6) 0.032(6) 0.009(5) -0.008(6) 0.013(5)
 F201 0.0168(2) 0.0286(2) 0.0158(2) 0.00500(18) -0.00579(17) -0.00213(18)
 F202 0.0279(3) 0.0191(2) 0.01545(19) 0.0002(2) 0.0049(2) 0.00320(16)
 O201 0.0207(3) 0.0167(3) 0.0116(2) 0.0049(2) -0.0028(2) -0.00046(19)
 O202 0.0244(3) 0.0201(3) 0.0181(3) -0.0094(2) 0.0036(2) -0.0035(2)
 O203 0.0209(3) 0.0255(3) 0.0153(3) 0.0049(3) -0.0037(2) -0.0082(2)
 H203 0.037(8) 0.033(9) 0.037(8) 0.005(7) -0.014(7) -0.003(6)
 C201 0.0221(4) 0.0174(4) 0.0119(3) -0.0017(3) 0.0023(3) 0.0004(3)
 H201 0.037(7) 0.035(7) 0.033(6) 0.000(5) 0.013(5) 0.010(6)
 C202 0.0125(3) 0.0201(4) 0.0117(3) 0.0010(3) 0.0000(3) -0.0026(3)
 H202 0.013(6) 0.055(7) 0.022(5) -0.003(5) 0.001(5) -0.015(5)
 C203 0.0139(3) 0.0157(4) 0.0135(3) 0.0031(3) -0.0024(3) -0.0021(3)
 H20A 0.028(7) 0.027(6) 0.026(6) 0.003(5) 0.001(5) -0.008(5)
 C204 0.0141(3) 0.0129(3) 0.0123(3) -0.0003(3) 0.0003(3) -0.0008(2)
 H204 0.031(6) 0.023(6) 0.021(5) -0.011(5) -0.008(5) -0.005(4)
 C205 0.0140(4) 0.0140(3) 0.0117(3) 0.0019(3) 0.0005(3) -0.0016(2)
 H205 0.028(6) 0.033(6) 0.017(5) 0.002(5) 0.009(5) -0.006(5)
 C206 0.0216(4) 0.0143(4) 0.0127(3) -0.0016(3) 0.0001(3) -0.0028(3)
 H20B 0.025(6) 0.035(7) 0.030(6) 0.002(5) -0.015(5) 0.003(5)
 H20C 0.042(7) 0.034(7) 0.028(6) 0.017(6) 0.003(6) -0.012(5)

loop_
  _geom_bond_atom_site_label_1
  _geom_bond_atom_site_label_2
  _geom_bond_distance
  _geom_bond_site_symmetry_2
  _geom_bond_publ_flag
 F101 C103 1.3954(9) . ?
 F102 C104 1.3852(8) . ?
 O101 C101 1.4149(10) . ?
 O101 C105 1.4414(8) . ?
 O102 C101 1.4150(10) . ?
 O102 C106 1.4451(10) . ?
 O103 H103 0.963(13) . ?
 O103 C102 1.4125(10) . ?
 C101 H101 1.102(10) . ?
 C101 C102 1.5250(12) . ?
 C102 H102 1.097(10) . ?
 C102 C103 1.5405(11) . ?
 C103 H10A 1.098(10) . ?
 C103 C104 1.5229(11) . ?
 C104 H104 1.074(10) . ?
 C104 C105 1.5232(10) . ?
 C105 H105 1.077(10) . ?
 C105 C106 1.5193(10) . ?
 C106 H10B 1.070(10) . ?
 C106 H10C 1.082(11) . ?
 F201 C203 1.3974(8) . ?
 F202 C204 1.3898(8) . ?
 O201 C201 1.4148(9) . ?
 O201 C205 1.4393(8) . ?
 O202 C201 1.4139(9) . ?
 O202 C206 1.4405(9) . ?
 O203 H203 0.964(13) . ?
 O203 C202 1.4095(9) . ?
 C201 H201 1.105(10) . ?
 C201 C202 1.5319(11) . ?
 C202 H202 1.096(9) . ?
 C202 C203 1.5376(10) . ?
 C203 H20A 1.090(10) . ?
 C203 C204 1.5232(10) . ?
 C204 H204 1.081(9) . ?
 C204 C205 1.5256(10) . ?
 C205 H205 1.076(10) . ?
 C205 C206 1.5246(10) . ?
 C206 H20B 1.094(9) . ?
 C206 H20C 1.088(10) . ?

loop_
  _geom_angle_atom_site_label_1
  _geom_angle_atom_site_label_2
  _geom_angle_atom_site_label_3
  _geom_angle
  _geom_angle_site_symmetry_1
  _geom_angle_site_symmetry_3
  _geom_angle_publ_flag
 C105 O101 C101 101.96(5) . . ?
 C106 O102 C101 107.57(6) . . ?
 C102 O103 H103 106.4(8) . . ?
 O102 C101 O101 105.79(7) . . ?
 H101 C101 O101 108.4(6) . . ?
 H101 C101 O102 111.8(6) . . ?
 C102 C101 O101 109.52(6) . . ?
 C102 C101 O102 110.14(7) . . ?
 C102 C101 H101 111.0(6) . . ?
 C101 C102 O103 107.27(7) . . ?
 H102 C102 O103 111.2(6) . . ?
 H102 C102 C101 108.9(6) . . ?
 C103 C102 O103 109.20(7) . . ?
 C103 C102 C101 111.46(7) . . ?
 C103 C102 H102 108.8(6) . . ?
 C102 C103 F101 109.21(6) . . ?
 H10A C103 F101 106.6(6) . . ?
 H10A C103 C102 108.9(6) . . ?
 C104 C103 F101 108.45(6) . . ?
 C104 C103 C102 111.68(6) . . ?
 C104 C103 H10A 111.9(6) . . ?
 C103 C104 F102 108.59(6) . . ?
 H104 C104 F102 108.4(5) . . ?
 H104 C104 C103 109.0(6) . . ?
 C105 C104 F102 110.21(6) . . ?
 C105 C104 C103 112.47(6) . . ?
 C105 C104 H104 108.1(5) . . ?
 C104 C105 O101 105.10(6) . . ?
 H105 C105 O101 108.5(5) . . ?
 H105 C105 C104 111.2(5) . . ?
 C106 C105 O101 102.45(6) . . ?
 C106 C105 C104 115.15(6) . . ?
 C106 C105 H105 113.5(5) . . ?
 C105 C106 O102 103.02(6) . . ?
 H10B C106 O102 109.3(5) . . ?
 H10B C106 C105 114.2(6) . . ?
 H10C C106 O102 109.4(6) . . ?
 H10C C106 C105 110.2(5) . . ?
 H10C C106 H10B 110.4(8) . . ?
 C205 O201 C201 102.03(5) . . ?
 C206 O202 C201 107.13(5) . . ?
 C202 O203 H203 111.0(7) . . ?
 O202 C201 O201 105.85(6) . . ?
 H201 C201 O201 108.7(5) . . ?
 H201 C201 O202 109.6(6) . . ?
 C202 C201 O201 109.13(6) . . ?
 C202 C201 O202 110.93(6) . . ?
 C202 C201 H201 112.4(5) . . ?
 C201 C202 O203 111.27(6) . . ?
 H202 C202 O203 108.9(5) . . ?
 H202 C202 C201 109.9(5) . . ?
 C203 C202 O203 108.59(6) . . ?
 C203 C202 C201 110.89(6) . . ?
 C203 C202 H202 107.2(5) . . ?
 C202 C203 F201 109.29(6) . . ?
 H20A C203 F201 107.5(5) . . ?
 H20A C203 C202 108.8(5) . . ?
 C204 C203 F201 109.22(6) . . ?
 C204 C203 C202 110.66(6) . . ?
 C204 C203 H20A 111.3(5) . . ?
 C203 C204 F202 109.17(6) . . ?
 H204 C204 F202 107.3(5) . . ?
 H204 C204 C203 110.2(5) . . ?
 C205 C204 F202 110.30(5) . . ?
 C205 C204 C203 112.41(6) . . ?
 C205 C204 H204 107.4(5) . . ?
 C204 C205 O201 105.39(5) . . ?
 H205 C205 O201 108.9(5) . . ?
 H205 C205 C204 112.5(6) . . ?
 C206 C205 O201 101.40(6) . . ?
 C206 C205 C204 115.41(6) . . ?
 C206 C205 H205 112.2(5) . . ?
 C205 C206 O202 103.50(6) . . ?
 H20B C206 O202 109.7(5) . . ?
 H20B C206 C205 113.2(5) . . ?
 H20C C206 O202 109.6(6) . . ?
 H20C C206 C205 110.4(6) . . ?
 H20C C206 H20B 110.1(8) . . ?

loop_
  _geom_hbond_atom_site_label_D
  _geom_hbond_atom_site_label_H
  _geom_hbond_atom_site_label_A
  _geom_hbond_distance_DH
  _geom_hbond_distance_HA
  _geom_hbond_distance_DA
  _geom_hbond_angle_DHA
  _geom_hbond_site_symmetry_A
 O103 H103 O103 0.963(13) 2.072(14) 2.8897(4) 141.8(11) 2_566
 O203 H203 O102 0.964(13) 1.855(13) 2.7838(8) 160.8(11) .

loop_
  _geom_torsion_atom_site_label_1
  _geom_torsion_atom_site_label_2
  _geom_torsion_atom_site_label_3
  _geom_torsion_atom_site_label_4
  _geom_torsion
  _geom_torsion_site_symmetry_1
  _geom_torsion_site_symmetry_2
  _geom_torsion_site_symmetry_3
  _geom_torsion_site_symmetry_4
  _geom_torsion_publ_flag
 F101 C103 C102 O103 156.82(6) . . . . ?
 F101 C103 C102 C101 -84.84(7) . . . . ?
 F101 C103 C104 F102 -41.41(6) . . . . ?
 F101 C103 C104 C105 80.82(6) . . . . ?
 F102 C104 C103 C102 -161.81(6) . . . . ?
 F102 C104 C105 O101 -177.22(5) . . . . ?
 F102 C104 C105 C106 70.86(6) . . . . ?
 O101 C101 O102 C106 24.19(7) . . . . ?
 O101 C101 C102 O103 64.53(6) . . . . ?
 O101 C101 C102 C103 -54.96(7) . . . . ?
 O101 C105 C104 C103 61.46(6) . . . . ?
 O101 C105 C106 O102 -27.48(6) . . . . ?
 O102 C101 C102 O103 -179.52(6) . . . . ?
 O102 C101 C102 C103 60.99(7) . . . . ?
 O102 C106 C105 C104 85.99(6) . . . . ?
 O103 C102 C103 C104 -83.24(7) . . . . ?
 C101 C102 C103 C104 35.10(7) . . . . ?
 C102 C103 C104 C105 -39.57(7) . . . . ?
 C103 C104 C105 C106 -50.46(7) . . . . ?
 F201 C203 C202 O203 155.96(6) . . . . ?
 F201 C203 C202 C201 -81.50(6) . . . . ?
 F201 C203 C204 F202 -44.70(6) . . . . ?
 F201 C203 C204 C205 78.03(6) . . . . ?
 F202 C204 C203 C202 -165.06(6) . . . . ?
 F202 C204 C205 O201 -175.84(6) . . . . ?
 F202 C204 C205 C206 73.20(6) . . . . ?
 O201 C201 O202 C206 23.64(7) . . . . ?
 O201 C201 C202 O203 63.28(6) . . . . ?
 O201 C201 C202 C203 -57.70(6) . . . . ?
 O201 C205 C204 C203 62.06(6) . . . . ?
 O201 C205 C206 O202 -28.87(6) . . . . ?
 O202 C201 C202 O203 179.52(6) . . . . ?
 O202 C201 C202 C203 58.55(6) . . . . ?
 O202 C206 C205 C204 84.43(6) . . . . ?
 O203 C202 C203 C204 -83.73(6) . . . . ?
 C201 C202 C203 C204 38.82(6) . . . . ?
 C202 C203 C204 C205 -42.33(6) . . . . ?
 C203 C204 C205 C206 -48.89(6) . . . . ?

loop_
  _refln_index_h
  _refln_index_k
  _refln_index_l
  _refln_F_squared_calc
  _refln_F_squared_meas
  _refln_F_squared_sigma
  _refln_F_squared_weight
  _refln_observed_status
-7 -5 -3 14.305 9.800 3.547 100.283 o
-7 -5 -2 139.169 126.101 6.343 29.209 o
-7 -5 -1 34.880 26.427 3.968 77.734 o
-7 -4 -7 12.793 10.123 2.742 165.007 o
-7 -4 -6 3.791 -0.862 2.527 201.209 o
-7 -4 -5 38.358 36.717 3.388 102.821 o
-7 -4 -4 149.401 139.256 5.729 34.694 o
-7 -4 -3 28.679 23.637 4.241 69.112 o
-7 -4 -2 273.972 261.530 10.559 10.800 o
-7 -4 -1 16.624 14.087 3.614 96.034 o
-7 -3 -8 40.318 44.838 4.766 54.181 o
-7 -3 -7 108.815 106.196 8.395 17.604 o
-7 -3 -6 122.906 126.724 8.083 18.775 o
-7 -3 -5 66.629 62.337 7.715 21.132 o
-7 -3 -4 101.571 93.760 5.210 42.966 o
-7 -3 -3 221.011 229.650 8.224 17.354 o
-7 -3 -2 57.506 50.241 4.209 66.942 o
-7 -3 -1 28.034 20.032 3.310 110.819 o
-7 -2 -10 33.983 34.429 4.343 65.291 o
-7 -2 -9 78.688 69.548 6.856 26.342 o
-7 -2 -8 22.468 21.808 5.544 41.400 o
-7 -2 -7 90.472 105.066 9.175 14.922 o
-7 -2 -6 42.651 41.752 6.574 29.209 o
-7 -2 -5 36.115 36.379 6.378 31.120 o
-7 -2 -4 28.310 21.931 5.887 36.675 o
-7 -2 -3 149.551 152.601 8.269 17.769 o
-7 -2 -2 12.616 13.388 4.220 71.456 o
-7 -2 -1 3.461 0.915 3.936 83.530 o
-7 -1 -10 58.992 50.498 5.232 44.663 o
-7 -1 -9 22.185 28.248 4.543 60.836 o
-7 -1 -8 7.940 8.817 4.232 71.639 o
-7 -1 -7 8.485 6.881 3.949 82.153 o
-7 -1 -6 116.847 122.668 7.236 23.172 o
-7 -1 -5 26.053 23.450 5.618 40.231 o
-7 -1 -4 132.959 146.286 7.902 19.467 o
-7 -1 -3 162.993 156.425 8.169 18.093 o
-7 -1 -2 70.033 65.239 5.681 37.801 o
-7 -1 -1 0.414 -1.361 3.807 89.702 o
-6 -8 -6 71.564 67.559 4.581 56.102 o
-6 -8 -5 6.123 -0.691 3.000 142.600 o
-6 -8 -4 45.991 43.873 3.987 75.164 o
-6 -8 -3 179.688 188.488 7.321 21.858 o
-6 -8 -2 52.968 55.529 5.236 44.707 o
-6 -8 -1 58.924 53.177 4.196 67.108 o
-6 -7 -10 131.094 149.982 7.575 21.058 o
-6 -7 -9 31.672 31.384 4.041 75.159 o
-6 -7 -8 15.091 17.552 3.604 96.497 o
-6 -7 -7 44.900 36.248 3.818 81.891 o
-6 -7 -6 1.275 0.094 2.987 145.374 o
-6 -7 -5 45.681 49.432 4.050 72.819 o
-6 -7 -4 133.328 129.911 6.041 31.949 o
-6 -7 -3 54.461 53.647 4.166 68.305 o
-6 -7 -2 114.541 113.304 5.605 37.121 o
-6 -7 -1 70.345 73.355 4.899 49.577 o
-6 -6 -12 98.022 92.240 6.130 32.035 o
-6 -6 -11 15.776 14.553 2.483 195.977 o
-6 -6 -10 176.436 173.487 7.874 19.224 o
-6 -6 -9 15.734 16.122 2.361 214.603 o
-6 -6 -8 45.914 42.317 2.913 131.737 o
-6 -6 -7 22.941 22.195 2.557 179.701 o
-6 -6 -6 11.040 9.585 1.871 340.027 o
-6 -6 -5 47.204 45.880 2.844 136.307 o
-6 -6 -4 151.671 142.477 6.697 26.221 o
-6 -6 -3 62.202 51.178 2.113 206.665 o
-6 -6 -2 17.334 11.732 1.634 413.198 o
-6 -6 -1 7.363 4.587 1.101 922.027 o
-6 -5 -14 56.808 60.424 3.952 74.640 o
-6 -5 -13 37.501 40.126 5.381 43.146 o
-6 -5 -12 74.590 82.618 5.661 37.735 o
-6 -5 -11 32.029 29.877 2.948 134.611 o
-6 -5 -10 62.272 61.208 3.650 85.235 o
-6 -5 -9 10.958 15.187 2.533 191.334 o
-6 -5 -8 110.823 109.236 4.678 51.249 o
-6 -5 -7 0.658 1.654 2.165 275.793 o
-6 -5 -6 14.209 10.613 2.240 239.980 o
-6 -5 -5 79.885 76.738 3.587 84.774 o
-6 -5 -4 51.145 49.847 2.622 153.802 o
-6 -5 -3 182.691 177.253 4.869 44.008 o
-6 -5 -2 32.986 30.151 2.730 154.013 o
-6 -5 -1 90.812 83.327 3.710 78.604 o
-6 -4 -15 64.597 63.460 4.377 61.446 o
-6 -4 -14 10.000 11.713 3.853 85.729 o
-6 -4 -13 90.698 94.710 7.061 24.657 o
-6 -4 -12 101.595 103.173 4.924 47.350 o
-6 -4 -11 175.454 188.412 6.900 24.346 o
-6 -4 -10 8.160 8.938 2.529 195.475 o
-6 -4 -9 11.357 12.667 2.582 185.051 o
-6 -4 -8 18.446 16.247 2.624 175.068 o
-6 -4 -7 37.235 34.407 3.059 124.061 o
-6 -4 -6 21.332 20.756 2.666 167.637 o
-6 -4 -5 13.449 11.073 2.346 220.676 o
-6 -4 -4 9.520 7.740 2.863 153.603 o
-6 -4 -3 7.791 8.029 2.469 205.331 o
-6 -4 -2 44.801 39.542 3.078 120.323 o
-6 -4 -1 13.427 12.472 2.456 202.182 o
-6 -3 -16 155.964 155.232 6.465 27.795 o
-6 -3 -15 74.435 74.299 4.616 55.031 o
-6 -3 -14 71.781 83.757 7.021 25.174 o
-6 -3 -13 88.304 93.668 4.940 47.754 o
-6 -3 -12 43.489 43.519 3.651 88.595 o
-6 -3 -11 18.457 17.921 2.962 139.326 o
-6 -3 -10 45.316 48.502 4.754 54.106 o
-6 -3 -9 163.884 173.461 7.100 23.316 o
-6 -3 -8 169.573 174.666 8.651 16.186 o
-6 -3 -7 2.513 1.843 2.346 233.428 o
-6 -3 -6 84.246 84.987 5.588 38.387 o
-6 -3 -5 238.818 242.541 9.926 12.222 o
-6 -3 -4 37.536 40.890 4.327 65.307 o
-6 -3 -3 39.912 32.369 3.738 85.961 o
-6 -3 -2 31.406 27.215 2.951 134.993 o
-6 -3 -1 268.120 254.862 7.469 20.161 o
-6 -2 -17 46.662 43.091 4.249 66.805 o
-6 -2 -16 164.117 162.103 6.972 24.148 o
-6 -2 -15 104.656 101.031 5.531 38.414 o
-6 -2 -14 91.434 102.091 9.290 14.567 o
-6 -2 -13 153.657 154.736 6.597 26.843 o
-6 -2 -12 75.009 78.411 5.703 37.254 o
-6 -2 -11 31.086 27.705 3.876 81.549 o
-6 -2 -10 78.322 67.268 12.364 8.382 o
-6 -2 -9 11.188 12.486 4.784 55.978 o
-6 -2 -8 68.048 89.685 7.923 19.970 o
-6 -2 -7 10.281 15.994 4.882 53.744 o
-6 -2 -6 132.904 136.220 9.837 12.875 o
-6 -2 -5 37.929 38.980 5.936 35.710 o
-6 -2 -4 36.986 28.118 4.350 65.123 o
-6 -2 -3 347.129 349.757 17.589 4.051 o
-6 -2 -2 218.805 192.375 9.208 14.195 o
-6 -2 -1 101.191 100.479 4.854 48.622 o
-6 -1 -17 5.867 3.168 2.899 152.080 o
-6 -1 -16 89.876 91.469 4.773 50.743 o
-6 -1 -15 78.789 86.019 6.207 31.670 o
-6 -1 -14 35.919 34.132 3.459 99.586 o
-6 -1 -13 107.970 110.039 4.945 46.634 o
-6 -1 -12 66.222 69.203 4.027 71.007 o
-6 -1 -11 16.506 14.800 2.794 156.801 o
-6 -1 -10 35.173 40.325 5.602 39.996 o
-6 -1 -9 57.604 62.503 4.417 60.900 o
-6 -1 -8 116.862 123.919 6.329 29.672 o
-6 -1 -7 143.085 155.575 5.780 34.118 o
-6 -1 -6 11.292 10.102 2.683 172.694 o
-6 -1 -5 63.751 58.080 4.215 66.031 o
-6 -1 -4 138.343 137.706 5.991 32.269 o
-6 -1 -3 27.218 27.932 3.421 103.639 o
-6 -1 -2 77.384 78.955 4.674 53.548 o
-6 -1 -1 31.873 27.347 3.493 98.968 o
-5 -10 -7 3.851 7.460 3.638 97.137 o
-5 -10 -6 55.201 60.665 5.209 44.994 o
-5 -10 -5 115.091 120.515 7.053 24.336 o
-5 -10 -4 44.733 44.984 4.674 55.983 o
-5 -10 -3 9.237 5.828 3.385 111.102 o
-5 -10 -2 50.989 48.087 4.658 55.937 o
-5 -10 -1 144.649 165.540 17.785 4.051 o
-5 -9 -11 9.598 8.580 3.143 127.966 o
-5 -9 -10 43.198 41.632 6.660 28.476 o
-5 -9 -9 62.479 62.553 4.048 70.931 o
-5 -9 -8 90.373 94.058 4.811 49.972 o
-5 -9 -7 162.002 184.239 6.810 25.093 o
-5 -9 -6 93.100 98.105 4.779 50.366 o
-5 -9 -5 135.052 143.560 5.779 34.406 o
-5 -9 -4 65.699 72.189 4.671 54.337 o
-5 -9 -3 91.815 95.387 7.167 23.956 o
-5 -9 -2 180.829 183.536 6.711 25.547 o
-5 -9 -1 242.761 254.419 9.487 13.256 o
-5 -8 -14 27.460 25.144 6.157 33.583 o
-5 -8 -13 41.880 39.525 3.045 123.299 o
-5 -8 -12 167.066 175.416 5.829 32.972 o
-5 -8 -11 136.752 139.165 4.854 46.521 o
-5 -8 -10 52.243 49.742 3.841 79.543 o
-5 -8 -9 25.583 31.108 4.094 73.861 o
-5 -8 -8 16.848 18.222 2.971 138.948 o
-5 -8 -7 144.998 150.367 5.994 32.014 o
-5 -8 -6 80.179 79.736 4.350 60.675 o
-5 -8 -5 11.300 7.652 2.551 190.732 o
-5 -8 -4 198.381 217.920 7.867 18.975 o
-5 -8 -3 33.123 35.632 3.274 110.507 o
-5 -8 -2 28.330 25.526 2.992 132.713 o
-5 -8 -1 17.796 16.876 2.481 194.358 o
-5 -7 -16 38.084 35.033 3.950 77.655 o
-5 -7 -15 75.466 82.840 5.210 43.954 o
-5 -7 -14 42.071 38.116 3.098 119.705 o
-5 -7 -13 3.512 3.706 2.312 238.384 o
-5 -7 -12 24.419 24.391 2.573 176.350 o
-5 -7 -11 10.266 9.486 2.101 275.357 o
-5 -7 -10 56.083 61.892 5.134 46.173 o
-5 -7 -9 44.761 44.616 2.557 164.029 o
-5 -7 -8 306.186 303.170 12.554 7.751 o
-5 -7 -7 79.378 74.317 5.049 46.570 o
-5 -7 -6 21.556 23.212 2.997 134.568 o
-5 -7 -5 24.198 26.678 3.053 128.857 o
-5 -7 -4 27.377 28.403 3.001 131.860 o
-5 -7 -3 213.465 213.402 6.385 27.245 o
-5 -7 -2 19.010 18.983 2.236 232.846 o
-5 -7 -1 74.323 73.368 3.220 102.481 o
-5 -6 -18 9.973 10.961 3.609 97.494 o
-5 -6 -17 80.906 88.375 5.734 36.641 o
-5 -6 -16 84.278 94.972 5.728 36.560 o
-5 -6 -15 24.910 24.253 3.086 126.473 o
-5 -6 -14 149.210 154.762 5.772 34.084 o
-5 -6 -13 10.738 13.695 2.453 203.886 o
-5 -6 -12 2.658 3.265 2.093 291.258 o
-5 -6 -11 175.480 205.930 10.516 11.157 o
-5 -6 -10 70.169 68.930 3.526 88.960 o
-5 -6 -9 252.875 259.970 7.613 19.592 o
-5 -6 -8 27.256 25.944 2.454 189.880 o
-5 -6 -7 427.373 422.601 9.861 11.617 o
-5 -6 -6 44.402 43.954 2.416 180.262 o
-5 -6 -5 64.328 62.570 2.879 126.469 o
-5 -6 -4 23.277 22.925 1.384 494.429 o
-5 -6 -3 203.902 185.846 8.151 17.853 o
-5 -6 -2 30.361 21.516 2.282 214.862 o
-5 -6 -1 16.687 11.731 2.069 274.296 o
-5 -5 -19 102.094 101.630 6.464 28.902 o
-5 -5 -18 1.953 0.930 3.418 110.863 o
-5 -5 -17 27.683 34.032 4.240 68.823 o
-5 -5 -16 207.920 209.283 7.287 21.719 o
-5 -5 -15 43.972 46.940 3.508 94.922 o
-5 -5 -14 389.621 398.928 11.187 9.385 o
-5 -5 -13 26.814 27.368 3.523 98.184 o
-5 -5 -12 262.100 272.149 13.600 6.714 o
-5 -5 -11 33.327 32.930 2.866 140.721 o
-5 -5 -10 538.209 556.773 14.206 5.880 o
-5 -5 -9 62.419 68.268 5.204 44.718 o
-5 -5 -8 119.635 124.993 4.711 49.914 o
-5 -5 -7 266.660 269.995 7.115 21.862 o
-5 -5 -6 245.058 244.823 6.592 25.248 o
-5 -5 -5 121.946 122.070 3.469 81.711 o
-5 -5 -4 135.213 130.598 3.611 75.164 o
-5 -5 -3 374.962 367.853 6.638 22.910 o
-5 -5 -2 87.442 83.757 2.514 143.946 o
-5 -5 -1 479.848 453.000 8.587 14.417 o
-5 -4 -20 29.157 26.808 4.495 61.690 o
-5 -4 -19 192.373 201.118 9.209 14.271 o
-5 -4 -18 10.716 9.901 3.650 95.327 o
-5 -4 -17 23.735 23.648 3.224 116.939 o
-5 -4 -16 108.698 107.567 5.052 44.925 o
-5 -4 -15 120.527 112.293 5.089 43.892 o
-5 -4 -14 137.610 141.493 5.629 36.002 o
-5 -4 -13 12.697 13.266 2.612 180.129 o
-5 -4 -12 120.685 132.902 5.347 39.944 o
-5 -4 -11 144.590 141.859 5.377 38.817 o
-5 -4 -10 13.386 14.040 2.343 220.077 o
-5 -4 -9 2.175 0.000 2.006 319.635 o
-5 -4 -8 49.906 56.257 3.020 121.089 o
-5 -4 -7 25.899 23.044 2.333 209.251 o
-5 -4 -6 64.401 68.327 3.021 116.288 o
-5 -4 -5 973.117 968.876 16.505 4.184 o
-5 -4 -4 287.994 285.051 6.858 22.985 o
-5 -4 -3 172.569 169.125 4.870 44.475 o
-5 -4 -2 537.205 535.849 11.038 9.228 o
-5 -4 -1 87.598 83.230 2.870 118.779 o
-5 -3 -21 63.615 61.059 4.717 53.723 o
-5 -3 -20 52.072 48.110 4.300 64.805 o
-5 -3 -19 56.502 56.606 4.476 59.662 o
-5 -3 -18 53.516 57.521 5.764 37.241 o
-5 -3 -17 185.274 194.478 6.372 27.847 o
-5 -3 -16 54.070 54.588 3.534 91.713 o
-5 -3 -15 44.652 44.849 3.229 110.076 o
-5 -3 -14 81.096 77.094 4.210 64.299 o
-5 -3 -13 198.631 202.539 6.346 27.812 o
-5 -3 -12 134.212 137.197 5.471 37.977 o
-5 -3 -11 123.759 124.909 6.013 32.436 o
-5 -3 -10 62.628 60.383 3.682 83.954 o
-5 -3 -9 176.875 184.724 6.513 26.975 o
-5 -3 -8 153.354 144.091 5.521 36.849 o
-5 -3 -7 192.215 195.661 6.666 25.651 o
-5 -3 -6 194.483 189.415 5.806 32.544 o
-5 -3 -5 9.697 7.028 2.128 271.153 o
-5 -3 -4 227.867 232.017 6.104 29.045 o
-5 -3 -3 126.697 124.930 3.782 70.987 o
-5 -3 -2 102.509 96.954 3.563 81.917 o
-5 -3 -1 200.570 208.441 5.328 37.162 o
-5 -2 -21 25.183 19.500 5.201 46.854 o
-5 -2 -20 14.952 19.690 4.525 61.981 o
-5 -2 -19 55.426 57.394 5.505 40.586 o
-5 -2 -18 122.784 135.626 12.131 8.604 o
-5 -2 -17 60.171 61.854 4.345 62.610 o
-5 -2 -16 58.869 66.709 4.350 62.401 o
-5 -2 -15 10.632 11.261 2.835 155.362 o
-5 -2 -14 19.135 22.210 3.171 121.835 o
-5 -2 -13 164.628 163.862 6.436 27.843 o
-5 -2 -12 46.116 43.862 3.159 114.219 o
-5 -2 -11 165.909 173.240 5.683 34.480 o
-5 -2 -10 123.567 123.521 4.696 50.064 o
-5 -2 -9 497.710 504.749 11.904 8.163 o
-5 -2 -8 328.886 342.045 12.163 8.172 o
-5 -2 -7 538.244 541.222 14.774 5.478 o
-5 -2 -6 341.164 348.248 9.035 13.947 o
-5 -2 -5 1031.430 1058.120 20.076 2.924 o
-5 -2 -4 272.558 281.541 7.425 20.232 o
-5 -2 -3 625.878 618.706 11.739 8.105 o
-5 -2 -2 671.815 681.041 13.857 5.997 o
-5 -2 -1 61.637 59.166 3.313 101.005 o
-5 -1 -21 16.558 19.429 3.991 78.980 o
-5 -1 -20 5.931 8.313 3.602 98.705 o
-5 -1 -19 31.398 27.647 4.238 68.838 o
-5 -1 -18 0.228 -0.575 2.622 189.051 o
-5 -1 -17 75.663 71.297 4.121 67.360 o
-5 -1 -16 340.916 361.065 9.678 12.337 o
-5 -1 -15 224.967 232.850 7.130 22.315 o
-5 -1 -14 145.051 147.258 7.193 23.061 o
-5 -1 -13 64.311 65.751 3.590 87.225 o
-5 -1 -12 66.903 62.255 3.219 104.860 o
-5 -1 -11 192.678 196.602 5.550 35.058 o
-5 -1 -10 52.727 53.520 3.452 95.874 o
-5 -1 -9 167.611 172.334 5.760 33.667 o
-5 -1 -8 60.709 65.171 3.364 98.091 o
-5 -1 -7 2.287 4.685 2.126 281.948 o
-5 -1 -6 325.743 336.234 6.319 25.486 o
-5 -1 -5 71.149 72.605 2.718 134.991 o
-5 -1 -4 240.244 236.258 5.267 36.537 o
-5 -1 -3 143.305 142.938 3.936 64.792 o
-5 -1 -2 175.373 180.576 4.241 54.848 o
-5 -1 -1 486.425 496.230 8.979 13.293 o
-4 -12 -3 8.643 13.653 4.992 51.547 o
-4 -12 -2 100.372 106.016 7.874 19.939 o
-4 -12 -1 21.206 25.082 8.917 16.220 o
-4 -11 -10 14.223 16.250 5.041 50.283 o
-4 -11 -9 160.988 172.108 7.772 19.798 o
-4 -11 -8 109.491 110.240 6.475 28.648 o
-4 -11 -7 44.803 47.437 3.679 86.975 o
-4 -11 -6 238.731 267.130 11.382 9.445 o
-4 -11 -5 26.142 27.520 2.940 137.453 o
-4 -11 -4 32.988 32.935 4.703 56.217 o
-4 -11 -3 19.264 20.129 2.626 173.421 o
-4 -11 -2 97.180 101.403 5.087 44.872 o
-4 -11 -1 24.794 34.572 2.875 142.398 o
-4 -10 -13 26.841 26.953 4.239 69.185 o
-4 -10 -12 16.017 19.196 6.280 32.553 o
-4 -10 -11 0.566 0.859 3.040 140.442 o
-4 -10 -10 103.858 114.075 5.321 41.022 o
-4 -10 -9 7.898 9.129 2.449 208.088 o
-4 -10 -8 32.327 31.657 2.900 138.286 o
-4 -10 -7 4.160 3.208 1.756 406.204 o
-4 -10 -6 14.555 14.155 1.922 314.289 o
-4 -10 -5 71.001 72.588 3.767 79.149 o
-4 -10 -4 34.978 35.917 2.663 158.935 o
-4 -10 -3 80.071 79.979 4.410 59.232 o
-4 -10 -2 174.452 181.774 5.230 39.329 o
-4 -10 -1 86.879 87.614 3.380 91.792 o
-4 -9 -16 33.565 31.566 4.989 50.217 o
-4 -9 -15 26.837 30.739 4.169 71.268 o
-4 -9 -14 41.616 39.044 3.308 106.568 o
-4 -9 -13 23.212 25.899 2.789 152.568 o
-4 -9 -12 21.352 20.275 2.992 135.473 o
-4 -9 -11 72.032 73.031 3.872 75.343 o
-4 -9 -10 10.934 12.233 2.900 148.536 o
-4 -9 -9 47.257 48.031 2.971 126.201 o
-4 -9 -8 3.062 1.316 1.968 329.512 o
-4 -9 -7 17.039 17.474 2.335 217.526 o
-4 -9 -6 413.408 455.549 13.017 7.061 o
-4 -9 -5 2.242 5.500 1.974 325.350 o
-4 -9 -4 9.951 8.351 1.942 320.432 o
-4 -9 -3 161.364 170.017 5.141 41.006 o
-4 -9 -2 52.218 58.625 2.933 126.280 o
-4 -9 -1 241.553 239.562 6.426 26.430 o
-4 -8 -18 0.921 -1.235 2.989 145.312 o
-4 -8 -17 99.287 97.839 5.100 44.645 o
-4 -8 -16 41.797 39.846 3.608 90.970 o
-4 -8 -15 19.224 22.980 3.021 133.294 o
-4 -8 -14 10.923 13.899 2.687 171.506 o
-4 -8 -13 31.323 33.279 7.482 22.835 o
-4 -8 -12 219.983 231.457 8.501 16.342 o
-4 -8 -11 228.051 221.328 6.261 27.912 o
-4 -8 -10 138.384 138.247 3.622 74.144 o
-4 -8 -9 292.159 298.098 5.971 28.603 o
-4 -8 -8 58.761 60.247 2.813 133.190 o
-4 -8 -7 118.838 126.674 4.256 59.178 o
-4 -8 -6 175.126 186.833 4.902 43.627 o
-4 -8 -5 178.291 185.058 4.852 44.274 o
-4 -8 -4 367.796 378.665 8.067 16.731 o
-4 -8 -3 105.476 109.110 3.520 82.470 o
-4 -8 -2 158.620 158.399 5.130 41.411 o
-4 -8 -1 35.984 36.036 3.432 100.873 o
-4 -7 -20 67.797 72.023 5.657 38.077 o
-4 -7 -19 149.267 154.078 7.665 20.456 o
-4 -7 -18 17.478 17.954 3.742 89.447 o
-4 -7 -17 64.205 63.938 4.184 66.674 o
-4 -7 -16 25.915 25.817 3.642 92.489 o
-4 -7 -15 36.452 34.958 3.793 83.917 o
-4 -7 -14 82.208 89.225 5.062 45.992 o
-4 -7 -13 52.742 58.047 4.149 68.784 o
-4 -7 -12 207.178 209.617 5.250 37.877 o
-4 -7 -11 29.896 26.753 2.031 259.227 o
-4 -7 -10 48.113 49.393 2.237 199.624 o
-4 -7 -9 234.267 250.751 5.351 35.610 o
-4 -7 -8 324.156 334.015 7.202 20.677 o
-4 -7 -7 111.469 112.915 3.437 84.637 o
-4 -7 -6 12.160 9.374 1.856 343.019 o
-4 -7 -5 114.821 111.643 3.366 87.037 o
-4 -7 -4 142.601 140.924 4.090 61.142 o
-4 -7 -3 471.082 468.606 9.943 11.279 o
-4 -7 -2 3.169 3.325 1.551 519.692 o
-4 -7 -1 409.713 421.316 7.619 17.988 o
-4 -6 -21 8.184 8.700 3.322 115.216 o
-4 -6 -20 129.557 128.591 5.935 33.058 o
-4 -6 -19 78.964 84.389 7.280 23.423 o
-4 -6 -18 196.443 205.656 8.340 17.105 o
-4 -6 -17 28.232 32.007 4.231 69.140 o
-4 -6 -16 2.101 2.350 2.399 223.352 o
-4 -6 -15 299.109 308.318 10.307 11.182 o
-4 -6 -14 237.303 255.840 9.611 12.958 o
-4 -6 -13 243.353 242.861 7.429 20.585 o
-4 -6 -12 64.342 63.498 2.994 118.589 o
-4 -6 -11 72.938 73.560 3.674 82.368 o
-4 -6 -10 19.840 20.526 1.908 305.452 o
-4 -6 -9 260.373 263.876 5.233 36.086 o
-4 -6 -8 145.891 152.105 3.546 75.120 o
-4 -6 -7 119.065 117.854 3.003 101.701 o
-4 -6 -6 54.600 55.322 2.015 225.280 o
-4 -6 -5 239.811 238.713 4.650 44.087 o
-4 -6 -4 221.617 209.136 4.269 51.348 o
-4 -6 -3 29.251 27.542 2.350 202.880 o
-4 -6 -2 599.099 599.205 10.104 10.510 o
-4 -6 -1 2132.770 2146.300 31.817 1.162 o
-4 -5 -22 33.507 34.682 6.469 30.325 o
-4 -5 -21 110.352 114.522 4.990 45.727 o
-4 -5 -20 2.394 1.374 2.642 184.702 o
-4 -5 -19 120.889 124.823 5.679 35.999 o
-4 -5 -18 33.668 33.380 3.468 99.560 o
-4 -5 -17 199.002 196.186 6.992 23.511 o
-4 -5 -16 82.913 90.916 4.523 56.194 o
-4 -5 -15 165.979 157.921 7.208 22.738 o
-4 -5 -14 397.738 405.677 9.788 11.873 o
-4 -5 -13 325.768 345.414 9.684 12.390 o
-4 -5 -12 506.957 517.024 10.453 10.216 o
-4 -5 -11 170.336 172.557 4.298 54.204 o
-4 -5 -10 75.788 77.294 2.712 133.413 o
-4 -5 -9 12.768 13.430 1.550 464.268 o
-4 -5 -8 367.827 371.828 6.384 24.388 o
-4 -5 -7 474.306 472.504 7.721 17.065 o
-4 -5 -6 180.835 181.657 3.615 68.721 o
-4 -5 -5 80.752 79.360 2.251 171.307 o
-4 -5 -4 62.375 64.339 2.053 210.277 o
-4 -5 -3 96.521 93.424 2.450 144.194 o
-4 -5 -2 66.625 64.986 1.861 235.131 o
-4 -5 -1 11.653 11.873 1.030 913.961 o
-4 -4 -23 73.651 58.446 4.699 53.694 o
-4 -4 -22 9.790 10.386 2.935 145.782 o
-4 -4 -21 26.677 22.718 3.688 90.439 o
-4 -4 -20 33.882 37.407 3.980 76.842 o
-4 -4 -19 165.900 173.731 6.858 24.792 o
-4 -4 -18 131.354 140.505 5.975 32.529 o
-4 -4 -17 194.815 210.441 7.407 21.195 o
-4 -4 -16 100.172 95.618 5.272 42.078 o
-4 -4 -15 662.086 645.633 14.272 5.711 o
-4 -4 -14 225.807 223.354 6.268 27.878 o
-4 -4 -13 251.379 251.279 6.095 28.624 o
-4 -4 -12 11.960 13.580 1.866 336.359 o
-4 -4 -11 236.672 239.205 5.411 35.066 o
-4 -4 -10 99.260 101.288 3.155 99.179 o
-4 -4 -9 431.851 438.461 8.322 15.428 o
-4 -4 -8 35.591 36.463 1.913 272.404 o
-4 -4 -7 57.018 56.533 2.899 127.800 o
-4 -4 -6 1269.000 1260.580 18.056 3.427 o
-4 -4 -5 144.383 141.268 3.676 71.843 o
-4 -4 -4 83.736 84.111 2.435 151.829 o
-4 -4 -3 416.060 407.417 6.949 20.796 o
-4 -4 -2 90.222 84.975 3.454 88.376 o
-4 -4 -1 1759.200 1743.960 26.062 1.709 o
-4 -3 -24 1.309 -0.756 2.556 198.323 o
-4 -3 -23 16.295 14.174 2.660 172.195 o
-4 -3 -22 57.004 57.580 3.952 74.758 o
-4 -3 -21 23.898 19.050 3.045 130.616 o
-4 -3 -20 230.613 226.650 8.127 17.682 o
-4 -3 -19 111.005 111.422 5.842 34.545 o
-4 -3 -18 14.862 15.384 2.747 162.408 o
-4 -3 -17 197.782 208.523 6.495 26.686 o
-4 -3 -16 259.429 266.379 8.586 15.789 o
-4 -3 -15 196.271 200.183 5.989 30.762 o
-4 -3 -14 24.940 24.152 2.465 190.231 o
-4 -3 -13 772.040 781.729 13.862 5.874 o
-4 -3 -12 184.682 187.455 5.176 39.647 o
-4 -3 -11 327.055 322.303 6.755 22.981 o
-4 -3 -10 908.603 911.648 15.656 4.635 o
-4 -3 -9 996.652 986.350 15.620 4.588 o
-4 -3 -8 214.032 215.065 4.995 40.712 o
-4 -3 -7 1707.380 1723.100 27.806 1.526 o
-4 -3 -6 319.969 323.367 6.170 26.612 o
-4 -3 -5 35.784 33.997 2.175 223.489 o
-4 -3 -4 321.115 321.332 6.703 23.335 o
-4 -3 -3 1123.590 1128.110 18.978 3.202 o
-4 -3 -2 364.120 355.244 7.220 20.192 o
-4 -3 -1 134.577 121.694 3.838 68.885 o
-4 -2 -24 78.811 77.265 4.407 59.437 o
-4 -2 -23 1.485 2.705 3.473 107.311 o
-4 -2 -22 7.532 6.462 3.285 118.130 o
-4 -2 -21 64.100 67.095 5.614 38.773 o
-4 -2 -20 80.106 82.386 5.022 46.854 o
-4 -2 -19 29.087 29.903 3.635 92.113 o
-4 -2 -18 161.873 163.546 6.671 26.156 o
-4 -2 -17 78.307 81.059 4.746 51.999 o
-4 -2 -16 251.833 255.504 6.497 25.723 o
-4 -2 -15 98.060 99.669 3.502 84.574 o
-4 -2 -14 362.839 365.873 7.102 20.703 o
-4 -2 -13 6.642 4.558 1.633 456.672 o
-4 -2 -12 369.892 382.852 7.225 20.018 o
-4 -2 -11 387.940 400.417 7.950 16.969 o
-4 -2 -10 223.080 226.895 5.230 37.487 o
-4 -2 -9 256.022 260.724 5.717 31.571 o
-4 -2 -8 130.935 127.480 4.001 64.572 o
-4 -2 -7 513.292 515.813 9.757 11.470 o
-4 -2 -6 295.631 289.975 6.258 26.558 o
-4 -2 -5 258.683 256.867 5.367 34.839 o
-4 -2 -4 585.348 570.560 10.557 9.828 o
-4 -2 -3 55.982 56.225 2.543 158.284 o
-4 -2 -2 212.080 220.269 5.649 33.413 o
-4 -2 -1 553.600 543.592 11.103 9.100 o
-4 -1 -24 186.090 183.597 6.960 23.894 o
-4 -1 -23 1.975 2.150 3.103 134.218 o
-4 -1 -22 165.954 179.653 6.679 25.959 o
-4 -1 -21 134.711 143.997 5.869 33.480 o
-4 -1 -20 14.001 11.135 2.973 140.813 o
-4 -1 -19 33.306 39.300 3.555 94.737 o
-4 -1 -18 278.535 287.008 8.487 15.982 o
-4 -1 -17 171.464 178.251 5.023 42.174 o
-4 -1 -16 333.946 337.619 6.829 22.442 o
-4 -1 -15 261.877 258.561 5.294 35.488 o
-4 -1 -14 183.532 192.521 4.623 47.442 o
-4 -1 -13 609.208 624.998 9.477 11.599 o
-4 -1 -12 833.798 849.581 12.215 7.170 o
-4 -1 -11 173.416 177.126 3.762 65.697 o
-4 -1 -10 37.801 38.920 1.902 270.776 o
-4 -1 -9 163.457 161.295 4.930 44.030 o
-4 -1 -8 16.745 16.865 1.752 362.631 o
-4 -1 -7 1821.970 1831.420 27.453 1.548 o
-4 -1 -6 423.787 419.625 7.094 20.034 o
-4 -1 -5 132.960 135.760 3.432 81.005 o
-4 -1 -4 300.724 299.045 5.785 29.896 o
-4 -1 -3 684.468 688.600 10.599 9.446 o
-4 -1 -2 56.139 58.123 2.248 190.467 o
-4 -1 -1 64.074 61.513 2.186 192.492 o
-3 -13 -3 4.849 4.202 4.927 53.278 o
-3 -13 -2 151.028 165.596 21.931 2.677 o
-3 -13 -1 15.716 23.395 5.422 43.426 o
-3 -12 -10 15.218 11.056 2.522 191.619 o
-3 -12 -9 81.267 80.847 14.154 6.412 o
-3 -12 -8 82.425 87.602 4.344 60.457 o
-3 -12 -7 54.128 49.452 3.049 118.966 o
-3 -12 -6 31.624 24.891 2.723 156.270 o
-3 -12 -5 55.649 49.002 5.935 35.266 o
-3 -12 -4 117.893 104.635 9.607 13.565 o
-3 -12 -3 91.649 100.613 7.629 21.260 o
-3 -12 -2 2.424 3.596 4.288 70.413 o
-3 -12 -1 77.754 83.422 6.894 26.005 o
-3 -11 -14 177.505 176.708 33.485 1.154 o
-3 -11 -13 117.129 133.676 6.752 26.282 o
-3 -11 -12 39.730 44.279 4.734 54.897 o
-3 -11 -11 37.830 36.757 3.679 88.525 o
-3 -11 -10 246.295 260.281 15.307 5.362 o
-3 -11 -9 35.411 36.919 3.079 122.784 o
-3 -11 -8 9.520 7.773 2.178 259.145 o
-3 -11 -7 133.643 138.724 5.793 34.337 o
-3 -11 -6 55.441 55.380 4.228 66.362 o
-3 -11 -5 30.202 33.766 4.012 76.221 o
-3 -11 -4 40.265 39.284 2.215 211.547 o
-3 -11 -3 17.509 13.983 2.261 231.665 o
-3 -11 -2 38.972 39.290 2.893 135.757 o
-3 -11 -1 284.437 285.641 13.535 6.751 o
-3 -10 -17 8.689 6.713 2.997 140.947 o
-3 -10 -16 15.029 11.545 3.200 121.974 o
-3 -10 -15 32.484 35.447 3.410 102.690 o
-3 -10 -14 93.296 85.905 17.343 4.284 o
-3 -10 -13 29.082 24.467 3.703 89.316 o
-3 -10 -12 7.255 7.168 3.398 110.571 o
-3 -10 -11 14.785 13.038 2.610 179.431 o
-3 -10 -10 62.000 63.373 3.278 102.412 o
-3 -10 -9 88.384 88.864 3.730 77.879 o
-3 -10 -8 32.051 33.896 2.716 155.082 o
-3 -10 -7 22.679 20.613 2.379 205.175 o
-3 -10 -6 105.840 100.207 5.300 41.447 o
-3 -10 -5 144.187 143.291 5.078 42.799 o
-3 -10 -4 129.948 126.542 4.970 45.162 o
-3 -10 -3 92.206 95.541 4.474 56.658 o
-3 -10 -2 357.534 352.404 8.222 16.324 o
-3 -10 -1 94.270 93.939 4.667 52.547 o
-3 -9 -19 12.168 15.132 3.048 134.200 o
-3 -9 -18 163.663 167.385 6.108 30.525 o
-3 -9 -17 131.086 131.543 5.832 34.052 o
-3 -9 -16 11.360 13.681 2.989 139.795 o
-3 -9 -15 1.426 1.357 2.513 204.593 o
-3 -9 -14 10.777 9.635 2.648 177.462 o
-3 -9 -13 81.041 74.550 3.585 84.838 o
-3 -9 -12 103.003 99.812 3.941 69.350 o
-3 -9 -11 114.502 114.914 3.713 74.654 o
-3 -9 -10 22.142 18.751 2.418 200.320 o
-3 -9 -9 414.572 418.952 12.137 8.047 o
-3 -9 -8 10.909 10.384 1.827 354.496 o
-3 -9 -7 47.998 48.638 2.323 188.566 o
-3 -9 -6 55.606 54.657 2.082 214.657 o
-3 -9 -5 355.879 354.962 6.805 22.278 o
-3 -9 -4 93.627 89.827 3.449 87.829 o
-3 -9 -3 273.058 280.954 5.323 34.688 o
-3 -9 -2 247.474 245.436 5.946 29.908 o
-3 -9 -1 61.696 63.334 2.754 136.451 o
-3 -8 -21 47.613 52.719 4.859 51.724 o
-3 -8 -20 47.224 54.294 4.562 58.181 o
-3 -8 -19 128.605 140.713 8.659 16.422 o
-3 -8 -18 58.766 57.245 4.260 65.144 o
-3 -8 -17 34.068 36.197 3.625 91.469 o
-3 -8 -16 47.768 45.746 3.636 88.569 o
-3 -8 -15 85.720 82.773 2.982 112.492 o
-3 -8 -14 23.889 24.199 1.951 285.950 o
-3 -8 -13 6.312 5.571 1.557 498.065 o
-3 -8 -12 104.241 100.473 2.986 106.853 o
-3 -8 -11 5.002 4.345 1.302 705.647 o
-3 -8 -10 624.678 626.847 10.331 10.044 o
-3 -8 -9 154.273 156.362 3.843 65.861 o
-3 -8 -8 12.731 13.475 1.361 577.384 o
-3 -8 -7 113.705 116.256 3.174 94.845 o
-3 -8 -6 227.960 229.089 4.647 44.728 o
-3 -8 -5 300.289 319.314 5.933 28.605 o
-3 -8 -4 758.494 774.321 16.729 4.215 o
-3 -8 -3 401.171 402.764 10.483 10.516 o
-3 -8 -2 59.298 57.089 2.136 203.438 o
-3 -8 -1 186.569 183.615 4.384 51.553 o
-3 -7 -22 44.301 43.722 3.963 76.186 o
-3 -7 -21 16.774 18.056 3.512 101.132 o
-3 -7 -20 153.265 162.789 6.490 27.593 o
-3 -7 -19 3.874 5.799 2.846 157.857 o
-3 -7 -18 17.585 15.708 2.881 147.405 o
-3 -7 -17 130.236 147.533 5.732 34.973 o
-3 -7 -16 288.342 291.353 7.738 18.710 o
-3 -7 -15 102.179 105.207 3.338 90.294 o
-3 -7 -14 382.201 375.322 7.410 19.160 o
-3 -7 -13 128.366 134.347 3.935 66.226 o
-3 -7 -12 85.150 83.051 2.736 128.228 o
-3 -7 -11 988.802 968.998 20.877 2.740 o
-3 -7 -10 527.036 524.395 9.838 11.265 o
-3 -7 -9 332.647 333.705 5.701 29.733 o
-3 -7 -8 20.305 20.105 1.436 484.023 o
-3 -7 -7 129.283 137.430 3.672 73.490 o
-3 -7 -6 16.906 16.125 1.253 624.409 o
-3 -7 -5 559.624 578.586 10.627 9.763 o
-3 -7 -4 32.956 33.477 2.316 203.558 o
-3 -7 -3 386.440 401.255 8.676 14.667 o
-3 -7 -2 61.102 60.404 2.202 192.693 o
-3 -7 -1 232.617 231.294 4.882 41.346 o
-3 -6 -23 0.820 -1.719 2.784 167.432 o
-3 -6 -22 4.689 4.443 2.735 170.629 o
-3 -6 -21 54.350 57.375 4.922 50.130 o
-3 -6 -20 29.078 28.102 3.208 116.346 o
-3 -6 -19 146.706 158.485 6.989 24.232 o
-3 -6 -18 5.996 8.689 2.803 161.192 o
-3 -6 -17 256.165 266.892 8.349 16.615 o
-3 -6 -16 197.920 203.721 5.904 31.453 o
-3 -6 -15 351.531 352.870 7.171 20.529 o
-3 -6 -14 85.166 83.413 2.885 118.381 o
-3 -6 -13 145.642 144.082 4.015 62.622 o
-3 -6 -12 277.204 273.067 7.173 21.460 o
-3 -6 -11 138.191 133.583 2.999 97.362 o
-3 -6 -10 428.541 419.448 6.371 23.513 o
-3 -6 -9 776.489 772.902 10.665 9.093 o
-3 -6 -8 18.122 19.727 1.921 304.944 o
-3 -6 -7 474.997 472.766 7.576 17.574 o
-3 -6 -6 630.625 622.225 10.721 9.438 o
-3 -6 -5 140.040 132.742 3.083 93.562 o
-3 -6 -4 356.944 339.795 11.014 9.765 o
-3 -6 -3 1843.330 1816.540 29.122 1.391 o
-3 -6 -2 384.139 392.709 10.023 11.438 o
-3 -6 -1 213.804 210.109 4.531 47.347 o
-3 -5 -24 57.990 61.048 4.164 67.821 o
-3 -5 -23 41.997 41.785 3.672 87.973 o
-3 -5 -22 37.795 35.081 3.366 104.284 o
-3 -5 -21 74.198 73.828 4.039 69.779 o
-3 -5 -20 287.168 297.090 11.277 9.505 o
-3 -5 -19 74.249 78.852 4.655 54.088 o
-3 -5 -18 0.631 2.230 2.272 250.236 o
-3 -5 -17 559.806 586.917 15.301 5.110 o
-3 -5 -16 792.944 792.527 15.217 4.972 o
-3 -5 -15 52.855 56.224 2.521 161.753 o
-3 -5 -14 200.182 199.651 4.420 49.947 o
-3 -5 -13 83.548 82.252 3.170 102.692 o
-3 -5 -12 405.442 411.014 6.784 21.660 o
-3 -5 -11 80.484 78.104 2.259 170.987 o
-3 -5 -10 253.837 252.206 4.545 44.814 o
-3 -5 -9 268.092 273.693 6.175 27.623 o
-3 -5 -8 21.656 20.378 1.216 609.139 o
-3 -5 -7 70.084 68.771 2.003 209.991 o
-3 -5 -6 205.387 205.600 3.997 57.376 o
-3 -5 -5 1023.930 1010.710 17.184 3.870 o
-3 -5 -4 246.213 244.250 4.490 46.039 o
-3 -5 -3 841.222 827.186 13.426 6.125 o
-3 -5 -2 270.175 261.608 5.556 32.740 o
-3 -5 -1 532.179 535.552 10.239 10.506 o
-3 -4 -25 24.326 22.790 3.179 120.006 o
-3 -4 -24 91.244 92.819 4.756 50.978 o
-3 -4 -23 34.203 32.395 3.771 85.239 o
-3 -4 -22 225.722 239.970 8.264 17.148 o
-3 -4 -21 218.892 226.328 7.274 21.622 o
-3 -4 -20 114.403 117.703 4.762 49.369 o
-3 -4 -19 83.309 83.318 3.393 92.033 o
-3 -4 -18 114.750 122.190 4.741 49.644 o
-3 -4 -17 57.535 58.991 3.851 78.154 o
-3 -4 -16 104.986 103.406 3.162 97.737 o
-3 -4 -15 306.983 315.903 6.147 26.997 o
-3 -4 -14 199.856 207.086 4.545 47.752 o
-3 -4 -13 261.848 261.074 4.866 40.225 o
-3 -4 -12 812.735 801.174 11.942 7.500 o
-3 -4 -11 253.670 243.266 4.510 45.486 o
-3 -4 -10 172.920 167.938 3.444 74.787 o
-3 -4 -9 217.580 215.687 4.030 55.739 o
-3 -4 -8 1578.700 1532.790 19.911 2.786 o
-3 -4 -7 751.707 742.912 10.965 8.767 o
-3 -4 -6 181.147 182.518 3.522 71.127 o
-3 -4 -5 125.048 124.679 2.701 115.384 o
-3 -4 -4 741.950 716.981 10.544 9.383 o
-3 -4 -3 7.726 7.947 0.996 1056.260 o
-3 -4 -2 559.538 550.018 9.319 12.183 o
-3 -4 -1 111.282 109.373 2.887 109.808 o
-3 -3 -26 53.758 56.674 4.074 71.073 o
-3 -3 -25 9.849 4.138 2.384 219.490 o
-3 -3 -24 0.840 3.374 2.324 238.643 o
-3 -3 -23 5.195 3.608 2.217 257.087 o
-3 -3 -22 21.552 21.627 2.572 178.642 o
-3 -3 -21 276.161 279.818 7.024 22.213 o
-3 -3 -20 108.918 113.976 4.098 64.085 o
-3 -3 -19 112.034 119.444 5.249 41.714 o
-3 -3 -18 241.739 237.149 6.745 24.361 o
-3 -3 -17 143.115 152.678 5.103 42.325 o
-3 -3 -16 0.084 -0.091 1.717 440.887 o
-3 -3 -15 114.651 119.406 3.283 89.897 o
-3 -3 -14 342.539 350.227 6.537 23.902 o
-3 -3 -13 444.018 448.532 7.347 18.721 o
-3 -3 -12 1359.700 1358.550 19.189 3.047 o
-3 -3 -11 850.651 844.179 12.440 6.941 o
-3 -3 -10 1161.650 1159.610 18.989 3.184 o
-3 -3 -9 723.285 719.917 10.657 9.256 o
-3 -3 -8 700.848 688.925 10.217 9.988 o
-3 -3 -7 1400.600 1377.890 20.673 2.666 o
-3 -3 -6 224.163 218.334 4.309 50.330 o
-3 -3 -5 205.645 207.209 4.119 54.905 o
-3 -3 -4 291.613 284.230 5.752 30.445 o
-3 -3 -3 264.996 264.034 5.431 33.998 o
-3 -3 -2 287.105 282.877 6.176 27.294 o
-3 -3 -1 553.208 540.896 10.553 9.931 o
-3 -2 -26 18.837 19.275 2.921 142.640 o
-3 -2 -25 207.588 215.676 6.907 23.836 o
-3 -2 -24 30.184 30.879 3.162 118.922 o
-3 -2 -23 14.090 17.152 2.810 155.617 o
-3 -2 -22 285.258 280.111 7.881 18.181 o
-3 -2 -21 15.619 15.899 3.162 124.107 o
-3 -2 -20 68.379 66.111 4.022 71.097 o
-3 -2 -19 145.817 156.640 5.721 34.666 o
-3 -2 -18 343.995 355.601 9.081 13.802 o
-3 -2 -17 62.308 62.543 3.891 76.103 o
-3 -2 -16 22.520 23.280 2.180 238.359 o
-3 -2 -15 204.975 213.903 5.478 35.355 o
-3 -2 -14 941.560 949.527 16.111 4.384 o
-3 -2 -13 79.921 78.079 2.750 129.359 o
-3 -2 -12 213.048 211.131 4.757 43.997 o
-3 -2 -11 1456.840 1435.890 23.296 2.145 o
-3 -2 -10 86.195 82.800 2.635 135.153 o
-3 -2 -9 1450.770 1435.170 23.246 2.154 o
-3 -2 -8 455.984 445.677 8.115 15.935 o
-3 -2 -7 7.251 6.852 1.300 681.331 o
-3 -2 -6 399.291 393.638 8.152 16.239 o
-3 -2 -5 68.806 66.201 2.342 170.859 o
-3 -2 -4 17.149 15.641 1.621 414.071 o
-3 -2 -3 3462.500 3468.370 58.759 0.355 o
-3 -2 -2 1553.100 1586.190 27.925 1.530 o
-3 -2 -1 611.717 595.500 11.467 8.476 o
-3 -1 -26 59.569 59.900 3.788 80.245 o
-3 -1 -25 118.932 119.608 4.817 48.192 o
-3 -1 -24 15.534 13.142 2.645 174.613 o
-3 -1 -23 66.945 69.581 3.670 83.409 o
-3 -1 -22 172.070 176.057 4.908 43.813 o
-3 -1 -21 50.517 52.737 3.257 106.593 o
-3 -1 -20 244.419 241.313 6.500 25.878 o
-3 -1 -19 108.766 110.509 3.764 73.758 o
-3 -1 -18 307.599 329.959 7.151 21.074 o
-3 -1 -17 616.527 631.454 11.674 8.186 o
-3 -1 -16 236.349 239.100 4.858 41.420 o
-3 -1 -15 96.216 92.695 2.820 118.718 o
-3 -1 -14 33.695 34.024 1.770 311.030 o
-3 -1 -13 225.486 229.302 4.258 50.873 o
-3 -1 -12 22.360 23.057 1.595 401.171 o
-3 -1 -11 59.700 62.840 2.241 187.971 o
-3 -1 -10 308.302 304.277 5.361 33.323 o
-3 -1 -9 404.831 408.929 6.693 22.127 o
-3 -1 -8 291.597 294.481 5.940 28.872 o
-3 -1 -7 369.705 363.752 6.949 21.386 o
-3 -1 -6 97.249 94.478 2.750 122.666 o
-3 -1 -5 958.754 957.728 15.884 4.483 o
-3 -1 -4 297.502 296.473 5.422 33.073 o
-3 -1 -3 292.470 294.528 5.382 33.562 o
-3 -1 -2 846.507 864.025 13.357 6.158 o
-3 -1 -1 576.140 576.044 8.765 13.334 o
-2 -13 -9 58.417 62.260 10.278 12.100 o
-2 -13 -8 129.742 90.887 11.407 9.721 o
-2 -13 -7 2.407 0.613 6.918 27.154 o
-2 -13 -6 57.511 63.094 9.788 13.322 o
-2 -13 -5 22.096 13.271 6.967 26.481 o
-2 -13 -4 68.031 69.683 6.935 25.891 o
-2 -13 -3 21.240 23.380 5.461 42.652 o
-2 -13 -2 103.577 105.395 16.043 4.991 o
-2 -13 -1 2.054 6.963 5.004 51.714 o
-2 -12 -13 5.597 5.165 2.386 221.913 o
-2 -12 -12 7.996 7.619 2.246 246.003 o
-2 -12 -11 193.403 206.689 7.840 19.161 o
-2 -12 -10 142.001 143.932 5.657 35.575 o
-2 -12 -9 141.248 145.125 13.050 7.439 o
-2 -12 -8 142.612 130.873 12.216 8.465 o
-2 -12 -7 43.072 41.016 5.274 44.655 o
-2 -12 -6 115.772 115.510 7.553 21.422 o
-2 -12 -5 9.640 11.772 5.887 37.191 o
-2 -12 -4 2.429 6.709 4.365 67.856 o
-2 -12 -3 32.172 32.933 5.431 42.651 o
-2 -12 -2 96.119 116.904 7.759 20.497 o
-2 -12 -1 58.300 55.326 8.538 17.418 o
-2 -11 -16 299.517 312.339 12.122 8.280 o
-2 -11 -15 37.730 33.352 4.037 74.676 o
-2 -11 -14 14.162 14.749 3.127 127.315 o
-2 -11 -13 220.189 221.680 14.890 5.682 o
-2 -11 -12 95.594 100.466 5.396 40.410 o
-2 -11 -11 27.974 26.243 2.995 132.531 o
-2 -11 -10 78.205 81.269 12.903 7.699 o
-2 -11 -9 5.738 5.691 1.842 364.675 o
-2 -11 -8 145.911 145.773 5.065 42.894 o
-2 -11 -7 81.922 81.588 3.079 107.937 o
-2 -11 -6 64.748 51.406 4.662 55.077 o
-2 -11 -5 144.991 155.421 7.469 21.487 o
-2 -11 -4 202.791 210.558 7.799 19.269 o
-2 -11 -3 76.098 69.513 5.483 40.171 o
-2 -11 -2 68.215 63.865 4.505 58.115 o
-2 -11 -1 22.710 19.599 2.845 148.457 o
-2 -10 -19 77.175 83.611 5.248 43.315 o
-2 -10 -18 16.760 15.197 3.448 104.982 o
-2 -10 -17 6.740 2.851 3.094 133.580 o
-2 -10 -16 96.214 106.108 5.562 38.162 o
-2 -10 -15 91.059 98.285 4.348 59.511 o
-2 -10 -14 9.134 9.842 2.730 168.049 o
-2 -10 -13 78.103 79.520 4.976 47.770 o
-2 -10 -12 140.639 151.022 6.386 28.652 o
-2 -10 -11 70.158 65.148 3.022 115.319 o
-2 -10 -10 155.570 151.764 3.648 71.229 o
-2 -10 -9 111.378 108.635 4.419 56.474 o
-2 -10 -8 4.395 4.065 1.024 1102.740 o
-2 -10 -7 105.791 107.114 3.799 73.099 o
-2 -10 -6 47.465 49.147 1.851 264.306 o
-2 -10 -5 119.519 116.172 4.096 63.333 o
-2 -10 -4 149.279 146.471 4.503 51.953 o
-2 -10 -3 102.793 93.449 5.297 41.681 o
-2 -10 -2 1.381 0.330 0.902 1537.750 o
-2 -10 -1 270.932 260.283 11.624 9.035 o
-2 -9 -21 3.551 4.066 3.489 105.854 o
-2 -9 -20 24.930 27.818 4.035 76.141 o
-2 -9 -19 282.190 290.711 10.764 10.377 o
-2 -9 -18 59.838 58.220 3.905 76.057 o
-2 -9 -17 70.352 71.350 3.456 91.852 o
-2 -9 -16 19.022 17.941 2.363 211.252 o
-2 -9 -15 37.756 38.795 2.645 159.066 o
-2 -9 -14 78.181 80.895 3.259 99.235 o
-2 -9 -13 1.491 0.235 1.461 599.832 o
-2 -9 -12 14.831 14.884 1.551 454.489 o
-2 -9 -11 58.567 62.072 2.198 194.196 o
-2 -9 -10 90.723 92.999 2.669 129.977 o
-2 -9 -9 468.655 470.650 8.386 14.995 o
-2 -9 -8 73.484 74.018 3.355 95.867 o
-2 -9 -7 200.027 200.065 4.176 54.312 o
-2 -9 -6 490.767 497.653 8.341 14.962 o
-2 -9 -5 93.748 99.406 2.566 135.438 o
-2 -9 -4 44.414 41.697 1.634 323.320 o
-2 -9 -3 15.167 15.730 1.180 697.009 o
-2 -9 -2 113.377 109.893 4.608 52.466 o
-2 -9 -1 278.223 268.744 7.149 21.591 o
-2 -8 -22 2.238 3.734 3.226 123.989 o
-2 -8 -21 20.360 20.270 3.318 111.810 o
-2 -8 -20 93.375 94.661 4.594 54.064 o
-2 -8 -19 312.309 351.033 10.910 10.007 o
-2 -8 -18 32.451 30.749 2.820 145.482 o
-2 -8 -17 105.080 110.587 4.341 58.518 o
-2 -8 -16 55.522 57.985 2.620 150.862 o
-2 -8 -15 10.688 9.782 1.757 381.919 o
-2 -8 -14 57.838 57.257 2.388 173.397 o
-2 -8 -13 202.950 206.957 5.440 35.886 o
-2 -8 -12 294.150 296.752 5.983 28.489 o
-2 -8 -11 83.719 86.877 2.417 152.837 o
-2 -8 -10 445.486 448.311 7.065 19.874 o
-2 -8 -9 529.929 539.978 8.211 15.055 o
-2 -8 -8 651.480 652.386 10.237 10.107 o
-2 -8 -7 423.473 419.563 8.346 15.439 o
-2 -8 -6 61.084 57.336 2.254 187.138 o
-2 -8 -5 348.867 351.763 6.221 25.722 o
-2 -8 -4 609.682 611.880 9.864 10.890 o
-2 -8 -3 351.101 352.248 5.657 29.610 o
-2 -8 -2 216.810 211.044 4.213 52.509 o
-2 -8 -1 339.974 339.539 8.027 17.132 o
-2 -7 -24 57.138 52.006 3.900 76.783 o
-2 -7 -23 95.934 89.962 5.737 36.257 o
-2 -7 -22 8.504 9.424 2.774 163.262 o
-2 -7 -21 17.417 16.908 2.779 157.637 o
-2 -7 -20 28.615 32.155 3.314 109.259 o
-2 -7 -19 56.607 63.966 3.837 78.512 o
-2 -7 -18 33.752 37.416 2.579 168.100 o
-2 -7 -17 127.623 137.652 4.306 57.258 o
-2 -7 -16 3.271 4.086 1.761 405.281 o
-2 -7 -15 167.196 169.187 4.231 55.799 o
-2 -7 -14 222.047 225.582 5.022 39.985 o
-2 -7 -13 460.123 473.106 9.578 12.048 o
-2 -7 -12 468.040 477.764 7.640 17.372 o
-2 -7 -11 539.974 545.435 8.456 14.322 o
-2 -7 -10 426.281 423.973 6.390 23.410 o
-2 -7 -9 130.975 131.742 2.687 114.038 o
-2 -7 -8 481.943 480.903 7.336 18.391 o
-2 -7 -7 262.564 255.459 4.577 44.007 o
-2 -7 -6 286.855 283.113 4.840 39.487 o
-2 -7 -5 599.264 600.138 10.214 10.322 o
-2 -7 -4 259.035 264.354 4.796 41.120 o
-2 -7 -3 467.801 464.541 8.593 14.427 o
-2 -7 -2 653.658 654.958 15.953 4.671 o
-2 -7 -1 77.520 75.193 2.037 198.325 o
-2 -6 -25 58.227 62.274 4.125 68.908 o
-2 -6 -24 9.896 11.095 2.934 145.800 o
-2 -6 -23 115.180 115.557 4.917 46.730 o
-2 -6 -22 110.999 114.251 6.566 27.878 o
-2 -6 -21 49.093 50.505 4.298 64.983 o
-2 -6 -20 395.117 408.785 13.048 7.071 o
-2 -6 -19 54.662 53.398 3.198 109.122 o
-2 -6 -18 70.720 78.713 3.505 89.177 o
-2 -6 -17 35.764 35.578 2.358 195.098 o
-2 -6 -16 155.937 164.777 4.715 47.583 o
-2 -6 -15 243.580 244.317 7.548 20.012 o
-2 -6 -14 354.281 360.478 7.732 18.093 o
-2 -6 -13 174.370 173.718 3.618 69.508 o
-2 -6 -12 779.821 794.879 11.775 7.724 o
-2 -6 -11 179.430 180.061 3.580 69.828 o
-2 -6 -10 145.469 145.099 3.412 79.791 o
-2 -6 -9 236.479 238.609 4.206 51.028 o
-2 -6 -8 318.318 319.277 5.227 34.199 o
-2 -6 -7 248.309 245.762 4.147 51.289 o
-2 -6 -6 19.845 19.479 0.984 824.223 o
-2 -6 -5 62.075 62.992 1.991 219.912 o
-2 -6 -4 846.068 850.871 13.882 5.773 o
-2 -6 -3 368.745 363.823 8.763 14.567 o
-2 -6 -2 465.810 463.782 8.126 15.807 o
-2 -6 -1 1547.660 1525.720 23.969 2.021 o
-2 -5 -26 24.986 23.209 3.374 107.187 o
-2 -5 -25 88.059 80.410 4.303 61.327 o
-2 -5 -24 23.641 24.032 4.351 66.150 o
-2 -5 -23 62.092 57.108 3.631 86.320 o
-2 -5 -22 99.664 93.238 4.150 64.066 o
-2 -5 -21 55.222 56.102 4.987 48.898 o
-2 -5 -20 25.891 29.416 2.746 155.288 o
-2 -5 -19 34.107 37.440 3.020 127.388 o
-2 -5 -18 82.782 80.577 3.085 107.496 o
-2 -5 -17 943.911 969.009 17.059 3.959 o
-2 -5 -16 70.143 74.693 2.690 137.170 o
-2 -5 -15 26.669 26.740 1.758 331.991 o
-2 -5 -14 501.415 514.207 8.704 13.892 o
-2 -5 -13 149.674 151.321 3.287 83.232 o
-2 -5 -12 162.032 167.577 3.441 75.988 o
-2 -5 -11 94.996 94.644 2.526 138.721 o
-2 -5 -10 37.235 39.019 1.651 333.525 o
-2 -5 -9 333.528 327.061 5.366 32.537 o
-2 -5 -8 202.868 203.928 3.422 70.958 o
-2 -5 -7 1194.010 1190.490 15.584 4.447 o
-2 -5 -6 2625.090 2620.760 40.084 0.743 o
-2 -5 -5 1478.800 1451.690 18.335 3.243 o
-2 -5 -4 781.708 777.602 11.750 7.761 o
-2 -5 -3 526.593 521.648 8.587 14.082 o
-2 -5 -2 202.462 206.076 4.370 50.553 o
-2 -5 -1 2064.510 2045.840 34.762 0.993 o
-2 -4 -27 81.716 75.101 5.090 45.798 o
-2 -4 -26 46.017 51.109 4.432 61.580 o
-2 -4 -25 66.238 67.674 5.128 45.834 o
-2 -4 -24 34.386 29.981 3.268 111.208 o
-2 -4 -23 165.051 163.132 6.290 28.996 o
-2 -4 -22 11.842 11.065 2.597 183.193 o
-2 -4 -21 77.584 74.750 3.704 80.670 o
-2 -4 -20 62.613 69.828 3.757 80.547 o
-2 -4 -19 133.262 137.279 4.034 63.232 o
-2 -4 -18 546.694 545.097 9.366 12.131 o
-2 -4 -17 585.651 586.637 9.857 10.996 o
-2 -4 -16 32.726 33.301 1.906 279.591 o
-2 -4 -15 103.943 100.634 2.877 112.790 o
-2 -4 -14 257.496 256.524 5.837 30.557 o
-2 -4 -13 861.351 861.031 13.516 6.025 o
-2 -4 -12 187.749 197.661 4.070 57.128 o
-2 -4 -11 145.700 145.589 3.267 84.770 o
-2 -4 -10 296.439 306.484 5.490 32.384 o
-2 -4 -9 659.050 660.416 9.682 11.025 o
-2 -4 -8 273.579 278.748 4.360 46.195 o
-2 -4 -7 275.576 278.669 4.726 41.256 o
-2 -4 -6 1216.470 1205.010 15.628 4.410 o
-2 -4 -5 170.104 166.463 2.798 97.975 o
-2 -4 -4 103.975 100.880 1.940 185.187 o
-2 -4 -3 140.743 140.486 2.619 114.473 o
-2 -4 -2 1738.850 1727.870 26.709 1.638 o
-2 -4 -1 1005.450 994.770 17.435 3.782 o
-2 -3 -27 1.276 -0.221 2.957 148.384 o
-2 -3 -26 164.879 168.761 4.973 43.241 o
-2 -3 -25 150.120 158.011 4.800 46.556 o
-2 -3 -24 49.964 46.519 2.797 139.203 o
-2 -3 -23 98.249 101.446 3.678 78.028 o
-2 -3 -22 250.948 241.294 8.670 15.608 o
-2 -3 -21 131.637 131.601 4.140 60.952 o
-2 -3 -20 158.907 161.499 4.585 49.728 o
-2 -3 -19 221.839 228.582 5.201 37.821 o
-2 -3 -18 358.289 369.380 6.696 22.758 o
-2 -3 -17 819.237 826.283 12.336 7.086 o
-2 -3 -16 95.759 96.010 2.582 134.196 o
-2 -3 -15 176.267 178.679 3.898 62.171 o
-2 -3 -14 3.354 4.213 1.259 766.205 o
-2 -3 -13 259.383 254.198 4.861 40.458 o
-2 -3 -12 377.132 374.966 6.519 23.499 o
-2 -3 -11 299.791 309.230 5.531 31.928 o
-2 -3 -10 2117.040 2130.250 28.991 1.374 o
-2 -3 -9 149.843 148.335 2.910 98.098 o
-2 -3 -8 1876.910 1879.780 25.588 1.747 o
-2 -3 -7 88.641 90.015 2.047 185.801 o
-2 -3 -6 267.482 266.804 4.616 43.119 o
-2 -3 -5 1120.090 1107.670 19.069 3.178 o
-2 -3 -4 510.593 497.739 8.001 15.879 o
-2 -3 -3 2713.100 2697.300 41.352 0.699 o
-2 -3 -2 3143.530 3157.180 52.351 0.444 o
-2 -3 -1 207.098 210.534 5.191 38.549 o
-2 -2 -27 0.600 1.879 2.578 194.777 o
-2 -2 -26 22.511 25.235 3.081 127.347 o
-2 -2 -25 77.215 78.885 3.845 75.525 o
-2 -2 -24 64.562 66.291 3.497 91.151 o
-2 -2 -23 145.584 138.929 5.452 37.911 o
-2 -2 -22 84.180 87.700 3.511 86.641 o
-2 -2 -21 48.696 48.214 2.765 142.012 o
-2 -2 -20 217.001 211.692 5.715 32.766 o
-2 -2 -19 1182.980 1194.070 24.938 1.938 o
-2 -2 -18 152.843 148.558 3.587 73.388 o
-2 -2 -17 389.435 390.093 6.958 21.056 o
-2 -2 -16 32.939 34.393 2.637 162.845 o
-2 -2 -15 330.657 333.108 6.506 24.310 o
-2 -2 -14 18.094 18.020 1.523 452.278 o
-2 -2 -13 26.018 24.430 1.577 397.109 o
-2 -2 -12 1055.090 1077.090 17.625 3.679 o
-2 -2 -11 183.236 184.853 3.696 66.315 o
-2 -2 -10 504.777 507.560 8.212 15.249 o
-2 -2 -9 237.007 239.491 5.854 30.904 o
-2 -2 -8 1563.870 1585.640 29.549 1.378 o
-2 -2 -7 751.081 734.754 11.235 8.435 o
-2 -2 -6 173.128 174.054 3.343 77.512 o
-2 -2 -5 4490.060 4376.400 57.989 0.353 o
-2 -2 -4 4122.300 4148.070 63.410 0.302 o
-2 -2 -3 1020.540 1022.430 18.039 3.551 o
-2 -2 -2 529.303 551.709 11.395 8.732 o
-2 -2 -1 149.344 152.726 3.648 71.728 o
-2 -1 -28 82.355 73.397 4.709 52.731 o
-2 -1 -27 26.944 27.703 2.996 132.503 o
-2 -1 -26 70.840 70.237 4.338 61.846 o
-2 -1 -25 20.607 18.166 2.557 181.928 o
-2 -1 -24 18.282 14.890 2.389 208.625 o
-2 -1 -23 38.468 33.584 3.042 125.115 o
-2 -1 -22 314.896 324.804 10.569 10.628 o
-2 -1 -21 64.227 60.077 3.157 108.994 o
-2 -1 -20 198.324 197.141 5.477 35.702 o
-2 -1 -19 21.476 20.595 1.992 281.330 o
-2 -1 -18 514.396 515.231 9.021 13.059 o
-2 -1 -17 57.198 55.649 2.586 153.761 o
-2 -1 -16 740.942 742.038 13.135 6.494 o
-2 -1 -15 155.630 155.463 4.076 60.175 o
-2 -1 -14 435.818 432.102 8.270 15.586 o
-2 -1 -13 244.647 241.891 5.268 36.359 o
-2 -1 -12 554.330 553.303 9.965 10.920 o
-2 -1 -11 124.888 127.152 3.046 97.943 o
-2 -1 -10 217.228 224.914 4.368 49.517 o
-2 -1 -9 1299.480 1290.210 19.329 3.034 o
-2 -1 -8 241.044 244.324 4.536 45.564 o
-2 -1 -7 272.947 267.709 4.806 40.519 o
-2 -1 -6 106.360 103.877 2.427 140.844 o
-2 -1 -5 1062.550 1046.100 15.580 4.557 o
-2 -1 -4 1710.660 1698.670 24.770 1.878 o
-2 -1 -3 6429.550 6503.330 85.856 0.164 o
-2 -1 -2 5889.810 5950.950 78.777 0.194 o
-2 -1 -1 2257.110 2330.140 31.317 1.184 o
-1 -14 -4 125.987 118.239 13.467 7.021 o
-1 -14 -3 14.782 11.063 8.610 17.449 o
-1 -14 -2 4.281 0.638 7.580 22.605 o
-1 -14 -1 43.542 43.002 6.814 27.230 o
-1 -13 -11 122.133 112.303 13.369 7.128 o
-1 -13 -10 204.723 219.552 17.736 4.048 o
-1 -13 -9 12.886 8.365 8.095 19.746 o
-1 -13 -8 9.927 5.421 7.531 22.834 o
-1 -13 -7 58.521 74.795 11.186 10.233 o
-1 -13 -6 20.359 17.343 8.488 17.910 o
-1 -13 -5 24.823 20.066 7.874 20.740 o
-1 -13 -4 71.862 80.610 7.506 22.164 o
-1 -13 -3 84.416 74.233 7.250 23.603 o
-1 -13 -2 38.952 48.799 6.507 29.799 o
-1 -13 -1 9.022 12.465 6.157 34.034 o
-1 -12 -15 121.542 115.002 13.627 6.865 o
-1 -12 -14 15.256 13.906 5.274 46.013 o
-1 -12 -13 12.409 14.341 2.373 215.656 o
-1 -12 -12 33.788 29.571 3.299 109.409 o
-1 -12 -11 354.631 365.805 22.544 2.500 o
-1 -12 -10 5.913 10.201 3.986 80.740 o
-1 -12 -9 32.629 27.892 4.506 61.166 o
-1 -12 -8 0.734 0.133 3.722 93.799 o
-1 -12 -7 259.241 293.073 10.758 10.431 o
-1 -12 -6 53.118 50.053 4.211 67.214 o
-1 -12 -5 197.148 213.339 10.866 10.435 o
-1 -12 -4 157.887 167.570 6.988 24.085 o
-1 -12 -3 22.389 24.011 3.651 92.663 o
-1 -12 -2 13.097 13.367 3.508 102.332 o
-1 -12 -1 34.325 25.620 3.759 86.131 o
-1 -11 -18 33.494 35.359 4.547 59.849 o
-1 -11 -17 90.491 85.938 5.915 34.419 o
-1 -11 -16 61.609 68.347 5.209 44.655 o
-1 -11 -15 71.007 73.736 12.241 8.553 o
-1 -11 -14 41.563 41.518 2.796 142.781 o
-1 -11 -13 6.106 7.030 1.703 419.834 o
-1 -11 -12 35.787 39.158 2.092 235.460 o
-1 -11 -11 110.048 116.623 3.849 70.790 o
-1 -11 -10 95.346 99.951 2.711 124.967 o
-1 -11 -9 185.737 179.990 4.366 51.991 o
-1 -11 -8 232.422 242.296 7.014 22.843 o
-1 -11 -7 4.768 7.567 2.309 236.326 o
-1 -11 -6 103.076 108.026 5.233 42.369 o
-1 -11 -5 57.086 54.148 2.475 165.174 o
-1 -11 -4 11.695 12.019 1.722 390.958 o
-1 -11 -3 344.291 331.161 10.420 10.833 o
-1 -11 -2 415.417 399.229 10.894 9.795 o
-1 -11 -1 416.605 424.811 11.819 8.438 o
-1 -10 -20 55.980 53.566 4.954 49.538 o
-1 -10 -19 1.827 -2.593 3.415 111.185 o
-1 -10 -18 36.080 33.982 3.000 128.859 o
-1 -10 -17 86.249 91.068 4.245 62.571 o
-1 -10 -16 26.001 23.476 2.074 256.170 o
-1 -10 -15 173.729 183.664 6.018 31.019 o
-1 -10 -14 49.835 51.362 2.497 166.689 o
-1 -10 -13 3.120 3.433 1.326 700.617 o
-1 -10 -12 28.932 28.517 1.679 350.686 o
-1 -10 -11 1.634 2.126 1.009 1211.290 o
-1 -10 -10 11.893 11.766 1.158 762.162 o
-1 -10 -9 310.512 326.174 5.170 34.840 o
-1 -10 -8 243.211 252.203 4.092 52.322 o
-1 -10 -7 178.008 173.147 3.542 71.269 o
-1 -10 -6 186.151 189.638 7.363 21.579 o
-1 -10 -5 52.218 45.777 2.374 180.752 o
-1 -10 -4 278.814 276.355 5.660 31.507 o
-1 -10 -3 42.557 44.723 2.023 239.202 o
-1 -10 -2 245.031 245.742 10.775 10.476 o
-1 -10 -1 190.673 184.326 6.638 25.924 o
-1 -9 -22 303.871 352.340 13.568 6.676 o
-1 -9 -21 9.965 7.905 2.930 146.620 o
-1 -9 -20 24.881 27.010 3.231 115.832 o
-1 -9 -19 212.735 219.812 11.256 9.729 o
-1 -9 -18 112.878 117.889 3.791 72.234 o
-1 -9 -17 16.137 15.955 2.030 281.818 o
-1 -9 -16 131.128 135.860 3.863 67.891 o
-1 -9 -15 8.424 7.733 1.534 499.472 o
-1 -9 -14 67.001 64.271 2.107 199.855 o
-1 -9 -13 77.398 80.570 2.257 172.008 o
-1 -9 -12 278.418 284.564 5.739 30.772 o
-1 -9 -11 39.243 37.791 1.791 294.938 o
-1 -9 -10 58.261 58.021 1.843 249.523 o
-1 -9 -9 266.337 263.516 4.513 44.605 o
-1 -9 -8 267.481 271.629 4.260 48.059 o
-1 -9 -7 329.980 341.544 5.082 35.059 o
-1 -9 -6 1833.530 1850.920 23.758 1.995 o
-1 -9 -5 93.134 97.214 3.862 72.680 o
-1 -9 -4 476.616 481.127 11.230 9.104 o
-1 -9 -3 233.446 242.504 8.448 16.439 o
-1 -9 -2 228.902 234.743 9.073 14.470 o
-1 -9 -1 622.466 645.060 13.524 6.318 o
-1 -8 -23 396.964 427.233 13.018 7.089 o
-1 -8 -22 93.677 98.668 4.528 55.315 o
-1 -8 -21 174.767 166.109 7.586 20.615 o
-1 -8 -20 75.563 74.111 4.657 54.102 o
-1 -8 -19 79.722 82.419 4.146 65.960 o
-1 -8 -18 83.406 84.238 3.999 69.853 o
-1 -8 -17 145.974 163.223 4.408 53.536 o
-1 -8 -16 100.478 105.069 3.259 93.913 o
-1 -8 -15 127.955 132.370 3.412 82.482 o
-1 -8 -14 68.149 67.788 2.526 152.807 o
-1 -8 -13 351.075 350.441 6.408 24.560 o
-1 -8 -12 124.150 122.874 3.048 98.315 o
-1 -8 -11 62.608 61.598 1.976 222.303 o
-1 -8 -10 293.895 290.190 4.876 38.773 o
-1 -8 -9 325.485 322.245 6.622 23.745 o
-1 -8 -8 78.244 77.553 2.221 176.119 o
-1 -8 -7 688.975 679.920 10.555 9.509 o
-1 -8 -6 445.199 446.245 6.782 21.153 o
-1 -8 -5 530.467 522.246 7.750 16.503 o
-1 -8 -4 1656.000 1645.580 23.791 2.027 o
-1 -8 -3 860.973 882.618 18.136 3.589 o
-1 -8 -2 90.566 92.690 3.005 109.217 o
-1 -8 -1 510.123 514.626 13.568 6.434 o
-1 -7 -25 61.464 56.985 4.147 68.198 o
-1 -7 -24 144.137 139.373 6.728 26.110 o
-1 -7 -23 65.488 60.216 3.862 76.944 o
-1 -7 -22 179.186 194.428 6.157 29.646 o
-1 -7 -21 94.487 86.488 4.149 64.669 o
-1 -7 -20 174.082 183.856 8.416 16.990 o
-1 -7 -19 7.291 7.602 1.974 315.516 o
-1 -7 -18 104.486 107.425 4.885 47.811 o
-1 -7 -17 114.773 116.028 3.474 82.690 o
-1 -7 -16 236.045 231.427 4.919 40.776 o
-1 -7 -15 222.628 214.869 4.601 45.848 o
-1 -7 -14 219.425 218.507 4.289 50.887 o
-1 -7 -13 336.890 332.465 5.733 29.429 o
-1 -7 -12 644.471 648.454 9.852 10.775 o
-1 -7 -11 337.879 336.275 5.636 30.130 o
-1 -7 -10 653.219 652.606 9.142 12.095 o
-1 -7 -9 103.761 100.942 2.188 161.691 o
-1 -7 -8 221.833 230.345 3.982 56.023 o
-1 -7 -7 5.643 7.261 0.997 1098.220 o
-1 -7 -6 1138.260 1132.030 18.108 3.472 o
-1 -7 -5 115.818 114.709 2.617 123.703 o
-1 -7 -4 566.419 568.809 8.933 12.987 o
-1 -7 -3 120.271 121.481 2.738 114.752 o
-1 -7 -2 73.594 70.216 2.768 130.931 o
-1 -7 -1 703.469 643.425 22.981 2.351 o
-1 -6 -26 23.373 21.267 3.491 100.957 o
-1 -6 -25 23.108 21.952 3.300 112.247 o
-1 -6 -24 149.463 154.653 5.688 34.959 o
-1 -6 -23 38.032 43.168 3.509 96.034 o
-1 -6 -22 13.829 15.196 2.856 151.301 o
-1 -6 -21 24.961 33.399 3.032 129.365 o
-1 -6 -20 82.543 84.485 3.965 70.939 o
-1 -6 -19 95.475 99.355 4.878 48.441 o
-1 -6 -18 22.814 22.140 2.029 270.215 o
-1 -6 -17 14.127 14.577 1.774 362.476 o
-1 -6 -16 1072.900 1084.140 16.761 4.007 o
-1 -6 -15 758.161 759.267 13.855 5.899 o
-1 -6 -14 240.642 237.032 4.532 45.773 o
-1 -6 -13 331.307 328.223 5.626 30.398 o
-1 -6 -12 1451.770 1427.810 20.186 2.762 o
-1 -6 -11 148.857 145.196 3.045 92.873 o
-1 -6 -10 68.391 66.752 1.989 213.819 o
-1 -6 -9 685.095 675.276 9.830 10.677 o
-1 -6 -8 2715.870 2677.510 36.082 0.896 o
-1 -6 -7 511.464 510.509 7.589 17.186 o
-1 -6 -6 190.697 188.880 3.269 77.172 o
-1 -6 -5 178.072 175.366 3.911 61.865 o
-1 -6 -4 1694.270 1654.760 23.805 2.019 o
-1 -6 -3 898.316 902.628 13.450 6.024 o
-1 -6 -2 1552.770 1535.230 22.422 2.274 o
-1 -6 -1 451.415 444.801 9.290 12.759 o
-1 -5 -27 31.441 34.718 4.264 67.787 o
-1 -5 -26 8.386 7.571 3.115 130.714 o
-1 -5 -25 50.574 47.321 3.798 81.464 o
-1 -5 -24 33.852 35.160 3.398 103.179 o
-1 -5 -23 21.710 20.314 2.926 141.132 o
-1 -5 -22 130.498 145.397 5.203 41.426 o
-1 -5 -21 4.267 1.429 2.433 216.117 o
-1 -5 -20 12.611 12.617 2.411 209.837 o
-1 -5 -19 234.330 232.675 5.790 31.571 o
-1 -5 -18 256.583 240.942 5.167 37.172 o
-1 -5 -17 771.611 783.127 12.690 6.834 o
-1 -5 -16 560.826 554.432 10.007 10.826 o
-1 -5 -15 502.805 498.316 10.315 10.483 o
-1 -5 -14 76.480 78.571 2.410 158.013 o
-1 -5 -13 11.159 12.018 1.268 663.424 o
-1 -5 -12 219.806 217.715 4.256 51.448 o
-1 -5 -11 6.859 6.662 1.062 973.656 o
-1 -5 -10 13.469 14.265 1.146 748.867 o
-1 -5 -9 11.192 11.418 1.033 919.768 o
-1 -5 -8 25.317 25.794 1.061 679.241 o
-1 -5 -7 106.396 107.950 2.098 166.936 o
-1 -5 -6 1668.150 1671.540 21.446 2.424 o
-1 -5 -5 693.797 685.123 9.174 11.852 o
-1 -5 -4 1274.190 1272.300 17.318 3.676 o
-1 -5 -3 11.647 12.384 0.719 1471.380 o
-1 -5 -2 680.632 681.327 10.031 10.342 o
-1 -5 -1 1231.430 1220.060 22.159 2.398 o
-1 -4 -27 87.219 90.000 4.736 51.609 o
-1 -4 -26 226.267 224.375 12.961 7.417 o
-1 -4 -25 24.388 22.283 3.092 126.413 o
-1 -4 -24 35.437 33.683 3.243 112.164 o
-1 -4 -23 36.604 31.667 3.119 120.322 o
-1 -4 -22 145.849 147.971 6.430 28.257 o
-1 -4 -21 205.447 204.695 7.350 21.426 o
-1 -4 -20 568.797 563.614 16.280 4.558 o
-1 -4 -19 391.311 389.852 10.753 10.082 o
-1 -4 -18 126.354 120.922 3.428 82.764 o
-1 -4 -17 162.522 168.790 3.702 68.428 o
-1 -4 -16 705.860 685.490 12.510 7.130 o
-1 -4 -15 342.220 341.751 6.257 25.641 o
-1 -4 -14 17.891 18.583 1.493 466.589 o
-1 -4 -13 827.385 844.421 14.109 5.631 o
-1 -4 -12 835.691 818.788 13.681 5.941 o
-1 -4 -11 706.648 696.422 10.925 8.941 o
-1 -4 -10 669.784 676.572 9.926 10.549 o
-1 -4 -9 175.807 172.390 3.184 82.413 o
-1 -4 -8 608.312 603.624 8.822 13.030 o
-1 -4 -7 1060.080 1052.740 13.748 5.613 o
-1 -4 -6 1630.710 1642.570 22.184 2.295 o
-1 -4 -5 382.031 379.597 5.598 29.312 o
-1 -4 -4 647.566 636.695 8.352 13.938 o
-1 -4 -3 2398.960 2366.010 29.740 1.288 o
-1 -4 -2 2502.970 2437.050 37.075 0.863 o
-1 -4 -1 219.156 216.771 4.129 53.760 o
-1 -3 -28 81.861 73.149 6.160 32.182 o
-1 -3 -27 24.213 19.089 2.313 215.235 o
-1 -3 -26 39.715 39.371 2.672 155.396 o
-1 -3 -25 20.211 19.760 2.286 222.494 o
-1 -3 -24 56.348 53.712 2.847 132.208 o
-1 -3 -23 353.805 361.088 8.244 16.248 o
-1 -3 -22 231.484 248.162 6.735 24.473 o
-1 -3 -21 63.655 66.697 3.084 112.755 o
-1 -3 -20 121.153 122.368 3.520 79.989 o
-1 -3 -19 17.522 19.474 1.676 385.936 o
-1 -3 -18 319.577 322.699 9.072 13.976 o
-1 -3 -17 104.311 95.726 2.898 112.043 o
-1 -3 -16 478.736 488.501 12.342 7.685 o
-1 -3 -15 269.265 287.394 6.453 25.610 o
-1 -3 -14 1553.990 1607.290 25.561 1.796 o
-1 -3 -13 857.675 862.475 14.118 5.595 o
-1 -3 -12 182.884 179.685 3.706 66.292 o
-1 -3 -11 675.156 679.662 10.518 9.593 o
-1 -3 -10 7661.810 7565.970 100.521 0.120 o
-1 -3 -9 166.407 164.277 3.235 82.283 o
-1 -3 -8 239.361 248.442 5.068 38.633 o
-1 -3 -7 298.208 296.812 5.793 29.895 o
-1 -3 -6 2437.160 2406.530 37.020 0.868 o
-1 -3 -5 1788.560 1782.930 25.382 1.786 o
-1 -3 -4 224.299 226.485 5.249 37.248 o
-1 -3 -3 771.430 764.599 11.218 8.399 o
-1 -3 -2 2218.500 2212.830 36.664 0.893 o
-1 -3 -1 214.975 216.002 5.734 32.588 o
-1 -2 -28 104.838 96.764 4.851 48.604 o
-1 -2 -27 111.540 105.274 4.938 46.700 o
-1 -2 -26 69.360 66.531 4.121 68.001 o
-1 -2 -25 168.599 170.261 8.037 18.569 o
-1 -2 -24 9.572 8.038 2.629 180.951 o
-1 -2 -23 19.127 16.910 2.777 157.115 o
-1 -2 -22 60.946 54.265 3.450 94.693 o
-1 -2 -21 15.081 13.800 2.148 256.751 o
-1 -2 -20 863.527 870.094 27.393 1.660 o
-1 -2 -19 17.753 20.594 2.108 259.058 o
-1 -2 -18 151.063 155.029 6.628 26.644 o
-1 -2 -17 347.185 346.321 9.349 13.118 o
-1 -2 -16 274.366 279.410 7.200 21.318 o
-1 -2 -15 398.562 404.596 7.449 18.780 o
-1 -2 -14 264.713 274.129 5.775 30.797 o
-1 -2 -13 34.682 33.594 1.587 363.068 o
-1 -2 -12 33.016 32.199 1.646 349.306 o
-1 -2 -11 288.101 291.421 5.928 29.043 o
-1 -2 -10 2604.900 2676.360 45.450 0.589 o
-1 -2 -9 729.573 736.058 13.135 6.507 o
-1 -2 -8 3096.820 3126.850 52.242 0.447 o
-1 -2 -7 3074.210 3097.580 60.883 0.335 o
-1 -2 -6 2781.380 2791.330 42.688 0.657 o
-1 -2 -5 1750.460 1787.000 27.628 1.538 o
-1 -2 -4 1380.120 1429.430 22.075 2.374 o
-1 -2 -3 2957.680 2982.840 45.264 0.586 o
-1 -2 -2 105.232 103.073 2.252 155.193 o
-1 -2 -1 329.302 336.286 6.919 22.024 o
-1 -1 -28 11.869 5.410 2.923 147.151 o
-1 -1 -27 13.420 13.142 2.927 144.936 o
-1 -1 -26 36.517 33.498 3.887 80.247 o
-1 -1 -25 108.374 105.946 6.803 26.182 o
-1 -1 -24 17.894 11.691 2.594 180.308 o
-1 -1 -23 47.695 47.364 3.197 111.158 o
-1 -1 -22 193.509 189.612 5.667 33.914 o
-1 -1 -21 240.303 226.171 8.068 17.861 o
-1 -1 -20 34.559 33.880 2.173 224.852 o
-1 -1 -19 670.076 675.132 14.471 5.555 o
-1 -1 -18 978.205 996.266 16.570 4.147 o
-1 -1 -17 399.966 404.607 7.167 19.959 o
-1 -1 -16 328.779 327.451 5.999 27.643 o
-1 -1 -15 4281.040 4303.990 61.660 0.317 o
-1 -1 -14 536.794 540.164 8.909 13.201 o
-1 -1 -13 49.661 48.741 1.747 283.322 o
-1 -1 -12 222.780 222.727 5.429 35.381 o
-1 -1 -11 195.676 200.541 4.733 45.144 o
-1 -1 -10 6406.270 6321.220 99.934 0.123 o
-1 -1 -9 1566.360 1618.170 23.811 2.037 o
-1 -1 -8 427.366 432.390 6.960 20.546 o
-1 -1 -7 2062.330 2081.730 32.489 1.123 o
-1 -1 -6 2183.210 2217.010 31.876 1.154 o
-1 -1 -5 565.241 588.732 9.849 11.060 o
-1 -1 -4 989.171 1003.870 14.630 5.129 o
-1 -1 -3 365.880 371.596 5.328 31.788 o
-1 -1 -2 21979.900 22053.200 270.723 0.017 o
-1 -1 -1 807.880 825.865 11.975 7.456 o
0 0 2 28.152 30.503 1.119 605.556 o
0 0 4 17766.400 18021.400 386.469 0.009 o
0 0 6 0.027 -0.242 1.047 1185.190 o
0 0 8 4513.680 4466.770 97.340 0.133 o
0 0 10 2.403 1.447 1.252 796.815 o
0 0 12 51.892 47.125 3.406 98.774 o
0 0 14 853.384 829.448 22.052 2.508 o
0 0 16 2018.080 2024.430 44.590 0.623 o
0 0 18 131.196 129.638 4.619 51.006 o
0 0 20 2471.240 2394.190 74.699 0.228 o
0 0 22 97.890 97.101 4.970 46.821 o
0 0 24 575.653 502.389 18.639 3.544 o
0 0 26 2.703 1.771 3.347 115.401 o
0 0 28 741.052 642.105 23.364 2.273 o
0 1 1 35.896 38.182 1.001 607.791 o
0 1 2 149.028 164.242 3.394 78.994 o
0 1 3 20.163 22.572 1.012 777.761 o
0 1 4 4094.820 4249.050 56.125 0.379 o
0 1 5 2496.490 2575.740 34.337 0.989 o
0 1 6 1415.600 1429.730 19.367 2.975 o
0 1 7 1747.330 1748.160 27.351 1.568 o
0 1 8 4875.810 4874.150 68.695 0.256 o
0 1 9 2274.160 2267.080 32.667 1.099 o
0 1 10 392.233 390.829 6.481 23.464 o
0 1 11 16.721 15.930 1.106 750.949 o
0 1 12 711.295 698.268 10.294 9.835 o
0 1 13 34.430 31.652 1.436 419.440 o
0 1 14 684.855 664.634 10.044 10.330 o
0 1 15 443.101 434.636 8.048 16.247 o
0 1 16 49.831 53.810 2.013 230.308 o
0 1 17 37.320 38.376 1.883 275.915 o
0 1 18 217.476 214.752 5.956 30.572 o
0 1 19 6.937 8.721 1.603 464.561 o
0 1 20 847.441 827.214 19.294 3.216 o
0 1 21 327.695 304.376 11.154 9.623 o
0 1 22 175.087 170.982 5.945 31.768 o
0 1 23 88.300 79.465 4.594 54.666 o
0 1 24 119.343 118.450 5.590 37.134 o
0 1 25 135.282 132.981 4.452 53.934 o
0 1 26 27.556 26.079 2.748 155.047 o
0 1 27 18.891 17.514 2.661 170.025 o
0 1 28 72.717 65.677 4.634 54.925 o
0 1 29 118.612 102.936 5.365 40.175 o
0 2 0 20741.200 21578.300 566.312 0.004 o
0 2 1 1384.060 1454.180 24.398 1.981 o
0 2 2 59.584 61.059 1.616 289.674 o
0 2 3 174.699 181.214 3.578 70.221 o
0 2 4 2474.100 2562.030 39.292 0.775 o
0 2 5 15113.600 15752.900 239.043 0.022 o
0 2 6 3032.940 3157.130 48.553 0.512 o
0 2 7 43.753 48.882 1.557 338.752 o
0 2 8 1767.050 1749.570 26.726 1.633 o
0 2 9 271.929 270.661 5.432 33.767 o
0 2 10 289.951 281.906 5.705 30.876 o
0 2 11 2.629 1.916 1.057 1091.570 o
0 2 12 2388.140 2334.460 39.755 0.763 o
0 2 13 64.088 61.332 2.109 202.506 o
0 2 14 86.890 82.312 2.539 142.418 o
0 2 15 28.025 24.594 1.645 367.527 o
0 2 16 1961.850 1916.560 45.144 0.610 o
0 2 17 754.027 720.069 23.492 2.244 o
0 2 18 212.096 214.893 5.035 40.256 o
0 2 19 712.015 682.097 14.132 5.761 o
0 2 20 375.291 365.804 12.530 7.666 o
0 2 21 39.467 37.964 2.456 179.633 o
0 2 22 69.792 69.308 6.829 26.652 o
0 2 23 6.669 5.053 2.183 262.693 o
0 2 24 10.089 10.918 2.439 207.622 o
0 2 25 221.053 216.684 9.430 13.536 o
0 2 26 5.237 4.292 2.435 214.003 o
0 2 27 13.864 14.822 2.751 162.481 o
0 2 28 180.228 171.878 6.657 25.988 o
0 3 1 2944.270 3024.230 56.709 0.384 o
0 3 2 2969.040 3090.140 51.789 0.455 o
0 3 3 2601.940 2694.930 45.310 0.592 o
0 3 4 1487.760 1496.760 27.148 1.620 o
0 3 5 578.416 587.068 11.855 8.056 o
0 3 6 51.010 53.177 1.803 267.359 o
0 3 7 1256.880 1260.730 21.981 2.426 o
0 3 8 4877.210 4915.500 92.499 0.146 o
0 3 9 463.602 469.810 10.123 10.953 o
0 3 10 103.049 106.245 3.848 71.852 o
0 3 11 32.103 31.682 2.245 215.632 o
0 3 12 2814.880 2826.000 58.255 0.366 o
0 3 13 91.178 86.780 2.820 120.672 o
0 3 14 7.599 8.095 1.343 636.719 o
0 3 15 609.132 592.596 14.606 5.531 o
0 3 16 1.635 2.623 1.413 632.811 o
0 3 17 93.918 89.635 3.112 103.214 o
0 3 18 544.834 531.853 13.193 6.729 o
0 3 19 8.571 7.629 1.800 372.137 o
0 3 20 388.677 377.678 8.963 13.910 o
0 3 21 0.375 0.179 1.844 381.379 o
0 3 22 327.286 323.259 12.421 7.872 o
0 3 23 67.470 67.204 6.252 31.578 o
0 3 24 201.712 200.883 5.826 32.115 o
0 3 25 18.414 18.307 3.402 107.164 o
0 3 26 333.625 314.321 6.836 22.520 o
0 3 27 8.790 8.280 2.376 220.143 o
0 3 28 144.707 128.373 7.495 21.456 o
0 4 0 17463.000 18130.200 674.576 0.003 o
0 4 1 6444.970 6580.060 141.507 0.063 o
0 4 2 4586.550 4485.810 78.695 0.199 o
0 4 3 145.856 149.051 2.423 122.918 o
0 4 4 705.525 705.259 11.896 7.755 o
0 4 5 720.305 728.450 15.713 4.749 o
0 4 6 51.573 55.053 1.636 300.933 o
0 4 7 332.456 331.336 6.049 27.215 o
0 4 8 1816.280 1832.050 31.667 1.194 o
0 4 9 208.364 208.818 5.388 36.297 o
0 4 10 797.446 806.056 14.866 5.174 o
0 4 11 688.602 703.606 13.276 6.441 o
0 4 12 367.888 377.619 8.837 14.333 o
0 4 13 317.421 301.171 7.502 19.487 o
0 4 14 3.316 2.773 1.712 429.490 o
0 4 15 845.784 864.085 18.250 3.555 o
0 4 16 240.475 257.978 6.433 26.278 o
0 4 17 11.681 12.157 2.052 284.246 o
0 4 18 14.242 13.563 1.826 345.284 o
0 4 19 394.715 393.786 7.376 19.143 o
0 4 20 249.673 252.171 5.109 37.845 o
0 4 21 383.167 396.120 11.036 9.632 o
0 4 22 5.216 5.782 2.584 190.075 o
0 4 23 1.267 3.423 2.671 180.807 o
0 4 24 402.973 390.289 10.568 10.375 o
0 4 25 252.921 251.515 7.960 18.143 o
0 4 26 25.325 26.043 3.346 108.535 o
0 4 27 0.186 -0.659 3.070 137.998 o
0 4 28 11.824 11.218 4.692 58.152 o
0 5 1 534.241 544.212 11.220 8.968 o
0 5 2 35.401 36.131 2.116 233.016 o
0 5 3 989.784 974.717 14.201 5.402 o
0 5 4 661.162 679.046 13.004 6.717 o
0 5 5 322.326 319.084 4.811 38.304 o
0 5 6 73.334 71.098 1.602 268.577 o
0 5 7 2867.020 2890.660 38.673 0.784 o
0 5 8 7.189 7.189 1.129 869.367 o
0 5 9 642.990 648.700 11.115 8.839 o
0 5 10 712.286 728.582 12.420 7.186 o
0 5 11 94.274 100.918 3.879 71.903 o
0 5 12 53.174 52.985 2.239 195.029 o
0 5 13 4114.630 4101.280 68.959 0.258 o
0 5 14 12.294 15.645 2.202 247.138 o
0 5 15 462.353 473.184 9.095 13.138 o
0 5 16 21.315 23.279 1.683 370.423 o
0 5 17 1773.900 1772.850 26.558 1.650 o
0 5 18 1105.570 1082.410 15.982 4.333 o
0 5 19 3.461 5.160 1.501 547.061 o
0 5 20 64.378 62.737 2.445 163.094 o
0 5 21 667.653 697.354 14.668 5.417 o
0 5 22 315.775 322.589 8.702 15.053 o
0 5 23 57.967 59.200 3.855 77.951 o
0 5 24 8.626 9.229 2.941 145.787 o
0 5 25 97.565 98.204 5.497 39.060 o
0 5 26 27.389 28.159 3.610 93.677 o
0 5 27 5.811 5.851 3.499 104.738 o
0 6 0 1525.150 1569.420 61.573 0.337 o
0 6 1 2660.440 2708.230 59.572 0.352 o
0 6 2 622.736 638.292 22.948 2.367 o
0 6 3 735.336 740.058 12.845 6.755 o
0 6 4 2213.430 2172.190 31.136 1.203 o
0 6 5 189.848 196.618 3.418 72.576 o
0 6 6 22.169 23.305 1.001 765.527 o
0 6 7 571.946 585.780 10.383 10.118 o
0 6 8 51.514 51.613 1.330 385.256 o
0 6 9 288.109 287.544 4.732 40.653 o
0 6 10 1385.640 1374.340 19.136 3.053 o
0 6 11 3.892 4.873 0.995 1160.770 o
0 6 12 132.953 129.129 2.943 101.128 o
0 6 13 569.353 564.518 8.729 13.469 o
0 6 14 290.066 291.608 5.174 35.667 o
0 6 15 682.706 688.970 11.104 8.752 o
0 6 16 114.736 110.466 3.870 70.038 o
0 6 17 1.369 1.830 1.387 660.278 o
0 6 18 28.070 30.404 1.886 292.279 o
0 6 19 141.331 142.019 3.498 77.592 o
0 6 20 13.614 11.823 2.599 181.842 o
0 6 21 0.691 1.374 2.616 189.304 o
0 6 22 14.757 13.313 2.817 155.313 o
0 6 23 20.239 21.170 3.147 123.457 o
0 6 24 5.134 6.585 2.948 146.759 o
0 6 25 65.300 65.871 4.642 55.131 o
0 6 26 6.630 5.922 3.160 127.752 o
0 7 1 0.173 0.511 1.983 330.033 o
0 7 2 3215.070 3164.940 74.671 0.226 o
0 7 3 69.817 76.732 5.429 40.985 o
0 7 4 14.148 14.159 0.798 1211.680 o
0 7 5 118.793 117.313 2.225 149.330 o
0 7 6 1574.760 1564.930 22.775 2.206 o
0 7 7 679.121 687.562 11.243 8.580 o
0 7 8 1223.680 1205.170 19.383 3.049 o
0 7 9 22.413 23.066 1.404 487.044 o
0 7 10 540.520 564.985 9.019 12.885 o
0 7 11 1010.100 1021.730 19.863 2.990 o
0 7 12 258.443 259.964 5.550 33.040 o
0 7 13 1124.460 1148.480 20.356 2.822 o
0 7 14 81.708 84.116 2.368 158.530 o
0 7 15 11.829 12.668 1.376 573.825 o
0 7 16 113.847 112.915 2.914 107.529 o
0 7 17 167.978 166.101 4.072 59.187 o
0 7 18 16.429 16.005 1.647 404.562 o
0 7 19 140.483 151.841 3.806 68.068 o
0 7 20 50.017 53.400 3.795 81.309 o
0 7 21 14.707 12.193 2.739 164.002 o
0 7 22 0.207 0.506 2.653 184.625 o
0 7 23 0.090 0.811 2.932 151.184 o
0 7 24 76.889 84.795 4.631 54.321 o
0 7 25 58.862 57.202 4.208 66.614 o
0 8 0 39.053 34.930 3.304 107.625 o
0 8 1 111.476 110.712 4.541 53.870 o
0 8 2 293.966 288.347 8.417 16.141 o
0 8 3 216.671 214.302 6.719 24.922 o
0 8 4 39.298 39.660 2.767 146.469 o
0 8 5 274.896 262.029 5.241 35.688 o
0 8 6 904.685 871.382 13.066 6.331 o
0 8 7 355.167 356.059 7.430 19.335 o
0 8 8 45.961 46.923 1.713 297.289 o
0 8 9 1417.950 1409.910 20.829 2.624 o
0 8 10 18.014 21.581 1.742 358.520 o
0 8 11 53.001 53.304 1.810 263.675 o
0 8 12 113.579 111.867 2.649 122.634 o
0 8 13 897.375 912.070 20.817 2.777 o
0 8 14 32.024 33.832 2.427 188.441 o
0 8 15 20.600 20.355 1.568 420.706 o
0 8 16 763.979 767.264 19.033 3.326 o
0 8 17 77.116 79.395 2.550 145.379 o
0 8 18 49.505 54.387 2.619 153.835 o
0 8 19 6.261 4.501 1.756 399.170 o
0 8 20 0.540 1.645 2.718 175.410 o
0 8 21 62.656 62.434 4.076 70.039 o
0 8 22 19.120 19.515 3.137 124.643 o
0 8 23 220.510 222.561 6.928 23.548 o
0 8 24 48.994 52.241 4.068 71.835 o
0 9 1 90.088 91.335 4.389 58.823 o
0 9 2 1168.690 1180.600 33.211 1.130 o
0 9 3 12.722 18.869 4.029 77.955 o
0 9 4 33.811 28.133 3.116 121.616 o
0 9 5 344.469 347.966 9.848 11.968 o
0 9 6 906.903 898.067 35.984 0.978 o
0 9 7 192.665 190.806 3.337 74.870 o
0 9 8 1229.710 1206.010 16.810 3.897 o
0 9 9 265.734 263.084 4.420 45.936 o
0 9 10 379.139 376.557 8.498 15.279 o
0 9 11 51.635 56.102 1.791 267.449 o
0 9 12 1.892 3.017 1.079 1054.910 o
0 9 13 187.329 191.348 6.506 26.848 o
0 9 14 10.773 12.366 1.355 595.608 o
0 9 15 131.020 142.040 4.734 48.688 o
0 9 16 76.976 79.004 2.709 133.046 o
0 9 17 52.509 54.368 2.696 145.749 o
0 9 18 43.117 42.532 3.400 100.899 o
0 9 19 18.053 17.510 2.262 229.506 o
0 9 20 17.305 15.275 3.008 136.040 o
0 9 21 127.046 134.371 5.483 38.047 o
0 9 22 129.938 140.114 5.797 34.361 o
0 10 0 1649.410 1632.320 46.347 0.585 o
0 10 1 110.450 112.312 4.279 59.573 o
0 10 2 0.578 0.803 2.071 301.820 o
0 10 3 2.081 -1.032 2.463 212.967 o
0 10 4 231.339 233.992 7.677 19.545 o
0 10 5 164.773 160.516 6.005 31.484 o
0 10 6 638.500 604.546 30.651 1.352 o
0 10 7 75.674 67.490 3.682 82.089 o
0 10 8 55.254 49.040 1.526 326.087 o
0 10 9 18.918 18.494 0.891 946.498 o
0 10 10 193.737 188.859 4.272 53.127 o
0 10 11 22.750 21.945 1.415 482.432 o
0 10 12 176.246 180.792 5.950 31.614 o
0 10 13 0.929 -0.218 1.283 781.428 o
0 10 14 826.363 869.278 21.232 2.693 o
0 10 15 103.258 112.217 3.265 92.745 o
0 10 16 37.331 32.255 2.044 246.158 o
0 10 17 5.297 3.588 1.856 362.274 o
0 10 18 153.096 154.148 4.685 48.393 o
0 10 19 29.407 30.175 3.811 84.256 o
0 10 20 66.750 66.482 4.904 49.778 o
0 11 1 110.599 108.127 4.289 59.471 o
0 11 2 20.857 19.151 2.474 192.765 o
0 11 3 220.701 212.927 6.286 27.889 o
0 11 4 99.320 113.260 8.083 18.957 o
0 11 5 2.111 0.532 2.346 234.317 o
0 11 6 12.253 9.573 2.495 197.844 o
0 11 7 78.398 70.543 3.935 72.804 o
0 11 8 0.299 0.984 1.786 406.000 o
0 11 9 169.011 165.921 4.982 43.015 o
0 11 10 1.789 1.339 0.860 1648.100 o
0 11 11 226.974 226.565 5.066 39.300 o
0 11 12 5.779 6.674 1.287 705.466 o
0 11 13 538.467 560.163 17.672 3.921 o
0 11 14 178.093 171.760 5.407 37.246 o
0 11 15 35.764 38.236 3.339 105.911 o
0 11 16 6.409 5.856 2.664 178.458 o
0 11 17 71.578 66.282 5.570 39.171 o
0 11 18 4.370 2.573 3.663 96.109 o
0 12 0 218.863 221.681 9.428 13.539 o
0 12 1 131.531 138.144 5.066 43.458 o
0 12 2 97.069 103.841 4.308 59.940 o
0 12 3 0.747 2.483 2.775 168.026 o
0 12 4 20.255 25.014 3.199 119.284 o
0 12 5 116.278 136.877 8.379 17.550 o
0 12 6 78.555 76.447 6.501 29.096 o
0 12 7 25.658 30.316 3.326 109.249 o
0 12 8 122.276 126.848 14.007 6.500 o
0 12 9 113.152 108.534 6.563 27.906 o
0 12 10 54.058 41.506 9.371 14.557 o
0 12 11 8.719 18.177 8.659 17.265 o
0 12 12 19.895 15.249 8.242 18.991 o
0 12 13 102.520 112.503 5.195 42.879 o
0 12 14 9.166 7.362 5.152 48.540 o
0 12 15 6.168 3.250 4.281 70.383 o
0 13 1 2.051 4.346 5.010 51.658 o
0 13 2 78.591 94.193 12.854 7.750 o
0 13 3 150.783 171.588 11.125 10.098 o
0 13 4 80.838 88.234 13.872 6.669 o
0 13 5 196.286 197.548 16.117 4.888 o
0 13 6 197.425 197.474 16.264 4.802 o
0 13 7 141.367 112.990 12.977 7.537 o
0 13 8 17.685 15.405 8.120 19.577 o
0 13 9 85.146 98.345 12.732 7.889 o
0 13 10 55.652 44.156 10.377 11.904 o
0 13 11 1.101 -0.760 8.807 16.770 o
0 13 12 180.139 191.660 17.196 4.312 o
0 14 0 38.301 55.465 10.548 11.550 o
0 14 1 208.365 238.718 12.740 7.677 o
0 14 2 95.472 94.763 12.462 8.218 o
0 14 3 8.375 4.759 8.242 19.087 o
0 14 4 84.465 74.378 11.922 8.992 o
0 14 5 83.154 90.863 12.658 7.985 o
1 0 1 1908.970 2003.140 26.617 1.621 o
1 0 2 1413.350 1427.830 19.144 3.036 o
1 0 3 105.299 104.762 1.873 190.244 o
1 0 4 1150.770 1130.240 15.350 4.601 o
1 0 5 1520.350 1546.070 20.855 2.585 o
1 0 6 39.406 39.311 1.167 503.208 o
1 0 7 1368.000 1399.540 19.112 3.061 o
1 0 8 1931.950 1979.820 28.686 1.418 o
1 0 9 15.559 16.302 1.111 754.914 o
1 0 10 0.065 0.981 0.948 1430.120 o
1 0 11 64.316 60.669 2.319 176.910 o
1 0 12 369.919 370.686 5.982 26.869 o
1 0 13 1388.180 1381.320 21.171 2.559 o
1 0 14 304.981 305.489 5.033 36.578 o
1 0 15 1447.670 1444.360 20.240 2.749 o
1 0 16 26.084 24.081 1.524 418.349 o
1 0 17 23.026 25.191 1.822 320.962 o
1 0 18 1052.920 1070.940 17.756 3.633 o
1 0 19 89.809 89.595 2.947 112.964 o
1 0 20 703.564 711.959 25.661 1.900 o
1 0 21 360.976 361.244 8.946 14.091 o
1 0 22 654.509 650.891 16.405 4.438 o
1 0 23 72.499 73.806 5.106 45.878 o
1 0 24 26.363 23.793 2.940 137.930 o
1 0 25 91.482 93.291 7.509 21.939 o
1 0 26 0.060 1.802 2.353 234.154 o
1 0 27 0.007 -1.731 2.425 221.242 o
1 0 28 116.126 93.345 5.173 43.067 o
1 0 29 1.777 0.558 3.212 125.604 o
1 1 0 1.064 1.175 0.599 3308.770 o
1 1 1 809.487 832.798 12.070 7.354 o
1 1 2 21976.600 22275.800 309.790 0.013 o
1 1 3 364.443 366.932 5.322 31.912 o
1 1 4 990.156 982.163 14.373 5.291 o
1 1 5 564.896 574.387 9.686 11.388 o
1 1 6 2187.470 2168.740 29.558 1.322 o
1 1 7 2057.410 2083.450 27.984 1.469 o
1 1 8 427.155 434.576 7.001 20.356 o
1 1 9 1569.180 1659.400 26.261 1.707 o
1 1 10 6404.630 6469.150 102.280 0.118 o
1 1 11 196.487 203.668 4.269 52.682 o
1 1 12 222.240 229.044 6.233 28.153 o
1 1 13 48.879 48.077 1.773 279.222 o
1 1 14 534.902 542.030 8.302 14.769 o
1 1 15 4276.990 4269.440 62.018 0.314 o
1 1 16 328.721 323.369 9.428 13.020 o
1 1 17 398.799 386.427 7.582 18.312 o
1 1 18 980.893 990.381 15.355 4.732 o
1 1 19 670.803 672.905 17.496 3.932 o
1 1 20 34.733 36.296 2.015 252.286 o
1 1 21 239.879 239.477 6.751 24.331 o
1 1 22 192.816 183.879 5.359 37.294 o
1 1 23 47.403 43.516 2.867 134.703 o
1 1 24 17.745 17.411 2.544 185.366 o
1 1 25 108.387 102.870 6.401 29.330 o
1 1 26 36.799 32.350 2.922 135.044 o
1 1 27 13.338 8.551 2.548 189.744 o
1 1 28 12.013 10.843 3.344 112.732 o
1 2 0 1002.600 1030.930 19.728 3.028 o
1 2 1 328.530 327.105 6.780 22.811 o
1 2 2 106.487 106.358 2.736 119.783 o
1 2 3 2955.820 2895.670 48.483 0.516 o
1 2 4 1380.480 1385.560 22.265 2.341 o
1 2 5 1750.890 1757.730 27.203 1.583 o
1 2 6 2778.750 2770.740 39.510 0.758 o
1 2 7 3075.870 3105.500 44.201 0.609 o
1 2 8 3095.820 3121.220 44.364 0.605 o
1 2 9 728.307 729.729 11.182 8.541 o
1 2 10 2609.290 2654.070 38.083 0.816 o
1 2 11 287.112 279.023 5.480 32.927 o
1 2 12 33.012 32.461 1.613 359.496 o
1 2 13 34.496 34.767 1.687 332.038 o
1 2 14 264.592 273.154 5.162 36.629 o
1 2 15 397.829 401.774 8.853 14.124 o
1 2 16 275.427 275.133 5.379 34.151 o
1 2 17 347.045 341.827 6.431 24.520 o
1 2 18 150.789 146.947 3.692 70.586 o
1 2 19 17.729 14.942 1.689 386.051 o
1 2 20 862.953 834.363 14.795 5.167 o
1 2 21 15.230 13.707 1.848 336.178 o
1 2 22 60.638 62.898 2.950 122.487 o
1 2 23 19.039 16.444 2.469 195.376 o
1 2 24 9.654 11.633 2.499 198.193 o
1 2 25 168.849 169.191 6.981 24.006 o
1 2 26 68.986 62.029 5.570 39.286 o
1 2 27 111.841 105.016 6.442 28.926 o
1 2 28 104.321 81.061 5.334 41.296 o
1 3 0 2952.650 3043.880 65.531 0.291 o
1 3 1 214.147 209.083 5.325 36.854 o
1 3 2 2220.230 2220.370 55.409 0.409 o
1 3 3 771.152 761.189 14.879 5.196 o
1 3 4 223.627 220.750 3.715 61.654 o
1 3 5 1786.920 1800.820 24.079 1.958 o
1 3 6 2435.550 2423.290 32.200 1.116 o
1 3 7 298.458 292.118 4.624 41.570 o
1 3 8 239.377 235.502 3.950 55.509 o
1 3 9 166.390 163.183 3.323 79.445 o
1 3 10 7660.500 7639.940 94.873 0.133 o
1 3 11 675.624 676.231 9.236 11.799 o
1 3 12 182.938 187.607 5.569 35.167 o
1 3 13 857.314 862.416 14.839 5.135 o
1 3 14 1552.070 1574.530 24.188 1.985 o
1 3 15 270.373 260.729 4.716 41.821 o
1 3 16 478.953 475.877 7.735 16.983 o
1 3 17 104.319 106.043 2.524 134.161 o
1 3 18 320.304 321.305 9.016 14.129 o
1 3 19 17.336 16.770 2.085 266.706 o
1 3 20 121.704 122.163 3.481 81.334 o
1 3 21 63.742 59.077 2.274 182.726 o
1 3 22 231.532 242.056 5.687 32.469 o
1 3 23 354.447 347.040 9.780 12.091 o
1 3 24 56.578 48.128 2.634 151.007 o
1 3 25 20.033 19.243 2.032 274.479 o
1 3 26 39.916 37.079 2.874 137.396 o
1 3 27 24.379 20.488 3.499 100.431 o
1 3 28 81.796 72.972 6.300 30.855 o
1 4 0 194.151 191.030 3.707 64.981 o
1 4 1 218.305 212.731 3.665 63.429 o
1 4 2 2499.050 2518.880 35.542 0.931 o
1 4 3 2399.890 2412.830 34.042 1.012 o
1 4 4 650.462 661.661 9.910 10.642 o
1 4 5 382.433 375.700 5.578 29.483 o
1 4 6 1632.070 1630.500 23.521 2.072 o
1 4 7 1062.730 1054.990 15.482 4.604 o
1 4 8 607.932 617.137 9.421 11.725 o
1 4 9 175.775 177.592 3.805 64.450 o
1 4 10 669.220 696.651 10.948 8.976 o
1 4 11 707.839 731.486 12.320 7.289 o
1 4 12 836.234 845.539 15.307 4.881 o
1 4 13 824.642 857.566 15.560 4.744 o
1 4 14 17.839 15.892 1.159 694.202 o
1 4 15 343.049 351.458 9.351 13.119 o
1 4 16 704.248 707.989 17.642 3.855 o
1 4 17 162.438 168.781 5.587 35.627 o
1 4 18 126.688 122.728 4.141 61.526 o
1 4 19 391.449 391.739 7.252 19.701 o
1 4 20 566.882 562.197 11.066 9.113 o
1 4 21 205.371 190.361 4.753 44.687 o
1 4 22 145.394 135.008 5.081 42.851 o
1 4 23 36.594 28.453 1.921 274.409 o
1 4 24 35.366 31.090 2.882 139.033 o
1 4 25 24.325 17.993 2.924 140.874 o
1 4 26 225.663 213.980 12.754 7.656 o
1 4 27 86.780 70.760 6.263 31.132 o
1 5 0 1976.850 1921.140 36.323 0.920 o
1 5 1 1231.650 1219.080 17.432 3.660 o
1 5 2 680.301 685.566 10.149 10.145 o
1 5 3 11.684 12.886 0.722 1456.200 o
1 5 4 1274.860 1286.740 18.569 3.260 o
1 5 5 691.489 693.847 11.660 8.049 o
1 5 6 1671.660 1686.540 24.294 1.949 o
1 5 7 106.085 106.754 2.081 168.979 o
1 5 8 25.036 23.970 1.048 698.800 o
1 5 9 11.442 11.151 1.155 772.115 o
1 5 10 13.368 15.795 1.627 421.651 o
1 5 11 6.681 4.815 1.088 949.552 o
1 5 12 218.929 220.501 6.443 26.717 o
1 5 13 11.230 10.077 1.520 491.874 o
1 5 14 76.474 79.051 3.193 103.048 o
1 5 15 502.463 518.287 11.765 8.319 o
1 5 16 561.192 564.801 11.406 8.656 o
1 5 17 772.145 787.251 15.765 4.681 o
1 5 18 256.252 247.265 6.388 26.457 o
1 5 19 233.952 240.693 5.818 31.257 o
1 5 20 12.434 9.698 2.457 203.510 o
1 5 21 4.273 4.744 2.924 149.792 o
1 5 22 130.330 131.091 5.802 34.392 o
1 5 23 21.531 17.487 3.396 107.045 o
1 5 24 33.973 27.722 3.878 81.162 o
1 5 25 50.358 47.160 3.910 77.320 o
1 5 26 8.425 10.588 3.347 113.305 o
1 5 27 31.296 27.040 5.289 45.009 o
1 6 0 90.795 84.520 2.857 118.704 o
1 6 1 451.722 428.450 6.469 22.704 o
1 6 2 1553.470 1543.650 20.671 2.618 o
1 6 3 895.989 891.944 13.107 6.296 o
1 6 4 1694.720 1673.770 24.006 1.988 o
1 6 5 178.243 174.725 3.190 81.782 o
1 6 6 190.353 186.385 3.406 73.346 o
1 6 7 511.713 508.426 8.565 14.228 o
1 6 8 2722.210 2658.500 37.818 0.823 o
1 6 9 685.847 660.936 9.919 10.541 o
1 6 10 68.839 66.897 2.271 178.333 o
1 6 11 149.125 145.866 3.139 89.093 o
1 6 12 1450.280 1464.080 19.256 2.991 o
1 6 13 331.963 332.078 6.278 25.698 o
1 6 14 240.806 244.400 5.111 38.158 o
1 6 15 757.401 776.893 13.634 6.059 o
1 6 16 1072.730 1099.640 21.883 2.488 o
1 6 17 13.860 13.943 1.869 331.753 o
1 6 18 22.916 24.035 2.090 255.690 o
1 6 19 95.469 98.897 3.289 93.798 o
1 6 20 81.719 85.507 3.637 82.109 o
1 6 21 24.995 29.016 3.175 119.388 o
1 6 22 14.071 10.451 2.884 149.269 o
1 6 23 38.052 37.504 3.519 95.929 o
1 6 24 149.422 154.568 5.879 33.007 o
1 6 25 23.682 23.826 3.487 100.895 o
1 6 26 23.468 20.149 5.144 47.918 o
1 7 0 510.889 485.575 20.398 2.999 o
1 7 1 703.228 643.278 28.875 1.514 o
1 7 2 74.145 69.084 3.557 87.136 o
1 7 3 120.807 116.862 2.463 131.849 o
1 7 4 565.839 558.004 9.297 12.198 o
1 7 5 115.485 113.731 2.515 130.424 o
1 7 6 1135.670 1099.490 17.623 3.647 o
1 7 7 5.678 5.972 0.925 1258.950 o
1 7 8 221.825 211.267 3.915 57.890 o
1 7 9 104.265 97.505 2.168 164.008 o
1 7 10 652.571 638.256 13.759 6.106 o
1 7 11 336.216 331.803 8.696 14.963 o
1 7 12 644.328 651.919 15.476 4.943 o
1 7 13 336.008 333.983 6.319 25.377 o
1 7 14 219.202 221.300 4.773 43.394 o
1 7 15 222.738 225.668 5.310 36.620 o
1 7 16 236.748 235.347 5.589 33.345 o
1 7 17 115.347 120.009 3.650 76.348 o
1 7 18 104.907 109.836 3.701 76.190 o
1 7 19 7.301 2.815 1.818 373.445 o
1 7 20 173.964 173.125 5.846 32.693 o
1 7 21 94.391 92.470 4.498 56.092 o
1 7 22 179.442 182.385 7.455 21.180 o
1 7 23 66.033 57.959 4.026 71.506 o
1 7 24 144.420 143.481 5.756 34.459 o
1 7 25 61.097 60.009 4.751 53.161 o
1 8 0 63.584 64.788 3.388 96.494 o
1 8 1 508.505 510.644 14.944 5.390 o
1 8 2 91.026 82.402 3.464 88.021 o
1 8 3 860.459 782.272 28.335 1.558 o
1 8 4 1658.660 1614.670 39.209 0.807 o
1 8 5 531.715 521.823 10.332 10.362 o
1 8 6 446.144 433.887 6.954 20.414 o
1 8 7 688.702 676.261 10.404 9.740 o
1 8 8 77.849 76.924 2.171 181.874 o
1 8 9 326.092 321.077 5.048 35.724 o
1 8 10 293.728 289.337 9.687 12.558 o
1 8 11 63.110 63.684 2.445 163.434 o
1 8 12 123.928 122.717 5.869 33.893 o
1 8 13 350.444 343.748 6.859 22.103 o
1 8 14 67.578 71.130 3.436 93.193 o
1 8 15 128.024 132.417 4.593 51.569 o
1 8 16 100.626 101.848 3.155 98.917 o
1 8 17 146.062 152.698 3.997 62.736 o
1 8 18 83.100 82.899 3.291 96.750 o
1 8 19 79.438 75.737 3.627 83.314 o
1 8 20 76.257 81.919 4.536 56.492 o
1 8 21 173.871 181.690 8.261 17.591 o
1 8 22 93.707 89.378 4.723 51.578 o
1 8 23 396.486 418.073 10.456 10.558 o
1 9 0 29.245 28.038 2.500 182.116 o
1 9 1 621.850 681.212 18.657 3.501 o
1 9 2 229.371 239.136 9.209 14.073 o
1 9 3 232.154 230.713 8.930 14.893 o
1 9 4 475.257 467.975 12.584 7.436 o
1 9 5 92.793 88.201 2.567 137.360 o
1 9 6 1833.710 1813.260 25.755 1.734 o
1 9 7 329.464 323.518 5.366 32.652 o
1 9 8 267.065 266.285 4.623 43.049 o
1 9 9 265.578 256.843 4.187 49.591 o
1 9 10 58.000 53.572 1.913 239.694 o
1 9 11 38.947 37.444 1.651 331.838 o
1 9 12 279.479 279.434 7.196 21.296 o
1 9 13 77.590 80.785 2.389 159.034 o
1 9 14 67.179 68.379 2.533 152.429 o
1 9 15 8.135 9.486 1.682 420.732 o
1 9 16 131.049 138.252 3.887 67.149 o
1 9 17 16.044 15.335 1.905 316.085 o
1 9 18 111.480 106.996 3.545 81.031 o
1 9 19 213.389 216.627 7.115 22.572 o
1 9 20 24.998 23.587 3.500 100.017 o
1 9 21 10.088 9.317 3.472 105.261 o
1 9 22 304.157 335.558 9.616 12.625 o
1 10 0 491.002 479.381 20.935 2.857 o
1 10 1 191.042 203.456 6.867 24.313 o
1 10 2 245.447 258.862 7.924 18.314 o
1 10 3 42.767 44.492 4.089 71.986 o
1 10 4 278.726 269.042 14.348 6.050 o
1 10 5 52.251 48.682 2.874 132.052 o
1 10 6 186.144 178.295 6.031 30.741 o
1 10 7 178.336 166.159 5.185 40.011 o
1 10 8 244.299 242.090 4.120 52.041 o
1 10 9 310.619 310.068 4.868 38.128 o
1 10 10 11.795 10.340 1.132 798.048 o
1 10 11 1.652 3.082 1.267 778.664 o
1 10 12 28.614 28.766 1.716 339.513 o
1 10 13 3.156 2.903 1.396 636.406 o
1 10 14 49.516 50.057 2.261 195.341 o
1 10 15 173.237 176.792 4.372 52.562 o
1 10 16 26.148 27.366 2.051 258.738 o
1 10 17 86.221 95.345 3.679 79.581 o
1 10 18 35.802 36.596 3.007 128.025 o
1 10 19 1.893 2.218 3.361 114.543 o
1 10 20 55.981 62.770 6.897 26.342 o
1 11 0 97.484 103.941 5.280 41.926 o
1 11 1 415.900 357.906 11.628 8.741 o
1 11 2 415.682 400.715 14.050 6.149 o
1 11 3 344.577 343.801 19.671 3.264 o
1 11 4 11.818 11.010 4.097 75.907 o
1 11 5 57.035 50.787 3.071 116.680 o
1 11 6 103.466 97.722 5.046 45.371 o
1 11 7 4.791 5.948 2.048 298.720 o
1 11 8 231.906 219.388 14.486 5.987 o
1 11 9 185.224 161.603 4.761 45.802 o
1 11 10 95.271 97.084 3.373 90.309 o
1 11 11 109.822 111.389 3.594 79.237 o
1 11 12 35.697 36.409 2.278 206.354 o
1 11 13 6.079 5.701 1.770 392.341 o
1 11 14 41.480 41.055 2.642 157.360 o
1 11 15 71.189 76.645 4.680 53.779 o
1 11 16 61.840 50.722 5.437 41.460 o
1 11 17 90.451 80.354 5.066 45.796 o
1 11 18 33.517 35.566 4.590 58.785 o
1 12 0 9.590 6.344 3.334 114.315 o
1 12 1 34.050 30.403 3.796 84.332 o
1 12 2 13.061 7.449 3.168 125.319 o
1 12 3 22.210 16.171 3.290 113.606 o
1 12 4 158.404 165.548 9.240 14.365 o
1 12 5 198.444 223.120 10.848 10.457 o
1 12 6 53.030 47.037 5.818 36.709 o
1 12 7 259.873 284.363 19.919 3.207 o
1 12 8 0.729 -3.434 7.310 24.338 o
1 12 9 32.842 33.485 9.076 15.598 o
1 12 10 6.011 -0.711 7.874 20.939 o
1 12 11 354.393 360.505 14.292 6.013 o
1 12 12 33.729 33.307 2.430 187.240 o
1 12 13 12.328 9.136 3.114 129.511 o
1 12 14 15.379 11.809 2.574 184.202 o
1 12 15 121.231 103.717 13.909 6.600 o
1 13 0 40.989 38.406 6.253 32.240 o
1 13 1 9.096 9.458 6.488 30.695 o
1 13 2 39.274 49.244 6.522 29.659 o
1 13 3 83.412 94.158 9.371 14.367 o
1 13 4 71.433 67.376 8.856 16.137 o
1 13 5 24.871 28.186 9.101 15.556 o
1 13 6 20.127 22.151 9.003 15.925 o
1 13 7 58.353 44.352 10.229 12.237 o
1 13 8 9.835 2.968 8.242 19.084 o
1 13 9 12.886 22.667 9.567 14.137 o
1 13 10 204.575 209.004 18.104 3.890 o
1 13 11 122.268 112.106 14.375 6.182 o
1 14 0 6.567 8.184 5.783 38.649 o
1 14 1 42.910 50.669 9.616 13.857 o
1 14 2 4.231 6.354 8.905 16.375 o
1 14 3 14.760 18.128 9.690 13.784 o
1 14 4 126.027 127.512 14.424 6.134 o
2 0 0 3501.330 3617.920 68.170 0.267 o
2 0 1 40.311 39.093 1.438 393.097 o
2 0 2 820.422 817.944 11.534 7.915 o
2 0 3 169.065 168.718 3.243 81.454 o
2 0 4 694.538 694.594 10.664 9.326 o
2 0 5 212.257 217.301 4.276 51.474 o
2 0 6 247.765 254.407 4.896 40.369 o
2 0 7 1897.130 1864.420 29.374 1.365 o
2 0 8 380.082 376.635 6.889 21.532 o
2 0 9 1735.610 1731.490 25.565 1.771 o
2 0 10 369.875 367.913 6.427 24.138 o
2 0 11 717.686 711.828 11.337 8.382 o
2 0 12 2067.020 2056.200 32.815 1.103 o
2 0 13 762.070 764.473 13.285 6.338 o
2 0 14 39.755 35.302 2.094 233.310 o
2 0 15 1.454 2.046 1.520 551.106 o
2 0 16 1.637 2.225 1.666 459.281 o
2 0 17 931.078 927.994 16.049 4.424 o
2 0 18 962.056 990.904 17.083 3.938 o
2 0 19 466.483 472.971 9.388 12.444 o
2 0 20 3.826 4.292 1.740 413.103 o
2 0 21 42.118 42.733 2.492 172.816 o
2 0 22 42.303 38.598 2.886 135.431 o
2 0 23 164.683 155.803 6.586 26.779 o
2 0 24 205.982 183.278 5.937 31.192 o
2 0 25 36.337 34.951 3.266 110.429 o
2 0 26 5.343 1.867 2.713 173.728 o
2 0 27 82.752 74.835 4.534 56.369 o
2 0 28 156.939 140.668 6.170 30.304 o
2 1 0 2371.230 2443.530 34.996 0.963 o
2 1 1 2258.050 2321.430 33.287 1.061 o
2 1 2 5892.990 5940.440 83.922 0.172 o
2 1 3 6425.100 6383.130 90.392 0.149 o
2 1 4 1711.890 1696.590 26.720 1.640 o
2 1 5 1062.660 1043.550 16.887 3.968 o
2 1 6 106.627 104.862 2.637 126.149 o
2 1 7 273.610 270.156 5.223 35.806 o
2 1 8 243.437 246.900 4.248 49.829 o
2 1 9 1301.550 1311.100 18.277 3.338 o
2 1 10 216.663 220.229 3.762 61.137 o
2 1 11 124.957 126.941 2.522 125.492 o
2 1 12 555.024 545.356 8.491 14.165 o
2 1 13 244.136 245.248 5.284 36.158 o
2 1 14 436.871 439.601 7.211 19.357 o
2 1 15 155.661 158.035 3.515 74.817 o
2 1 16 740.212 748.519 11.440 8.194 o
2 1 17 57.466 60.674 2.722 140.769 o
2 1 18 514.918 516.400 8.517 14.327 o
2 1 19 21.556 19.963 1.614 399.600 o
2 1 20 199.258 203.120 4.621 46.648 o
2 1 21 64.479 64.758 2.587 149.322 o
2 1 22 314.108 321.915 7.912 17.761 o
2 1 23 38.099 33.013 2.644 160.233 o
2 1 24 18.383 19.368 2.503 190.149 o
2 1 25 20.752 19.791 2.626 172.792 o
2 1 26 70.260 67.192 3.221 103.688 o
2 1 27 27.254 24.648 2.863 144.314 o
2 1 28 82.341 76.127 4.802 50.857 o
2 2 0 3838.190 3955.410 72.008 0.239 o
2 2 1 149.057 151.373 3.251 84.609 o
2 2 2 530.231 533.334 9.786 11.344 o
2 2 3 1019.560 1021.520 18.020 3.558 o
2 2 4 4127.850 4068.360 68.875 0.259 o
2 2 5 4488.620 4336.260 73.250 0.229 o
2 2 6 173.137 169.561 3.711 67.304 o
2 2 7 750.211 728.194 11.410 8.230 o
2 2 8 1564.110 1559.030 24.801 1.898 o
2 2 9 237.377 240.112 4.943 40.304 o
2 2 10 504.442 505.125 9.040 13.067 o
2 2 11 183.553 179.317 3.816 63.565 o
2 2 12 1056.950 1042.130 15.097 4.811 o
2 2 13 26.044 25.074 1.568 399.603 o
2 2 14 18.167 17.858 1.515 455.917 o
2 2 15 330.751 330.934 5.902 28.279 o
2 2 16 32.886 35.119 2.201 220.960 o
2 2 17 389.591 392.249 6.801 21.809 o
2 2 18 153.577 157.133 3.880 64.963 o
2 2 19 1182.600 1192.950 18.720 3.254 o
2 2 20 217.339 211.779 4.379 49.610 o
2 2 21 48.521 46.418 2.402 179.233 o
2 2 22 83.888 85.735 5.361 41.428 o
2 2 23 145.297 143.319 4.333 55.564 o
2 2 24 64.734 60.323 3.037 116.132 o
2 2 25 77.196 76.982 4.677 53.538 o
2 2 26 22.232 24.386 2.866 145.749 o
2 2 27 0.601 1.384 3.102 134.789 o
2 3 0 28.216 27.365 1.916 286.858 o
2 3 1 206.846 200.830 4.216 53.206 o
2 3 2 3140.050 3057.740 50.790 0.471 o
2 3 3 2715.800 2664.410 45.159 0.594 o
2 3 4 512.563 506.298 8.692 13.895 o
2 3 5 1119.550 1118.600 17.982 3.523 o
2 3 6 268.286 264.045 5.118 37.125 o
2 3 7 88.775 86.390 2.219 168.997 o
2 3 8 1877.040 1846.820 25.265 1.788 o
2 3 9 150.009 145.887 3.039 92.896 o
2 3 10 2117.970 2086.150 30.433 1.261 o
2 3 11 300.379 302.883 5.506 32.195 o
2 3 12 376.709 368.193 6.065 26.255 o
2 3 13 259.729 258.298 4.682 42.646 o
2 3 14 3.386 4.533 1.216 815.873 o
2 3 15 176.560 173.477 3.519 72.033 o
2 3 16 96.082 98.606 2.570 134.524 o
2 3 17 817.503 837.396 12.313 7.102 o
2 3 18 359.041 368.066 7.736 18.025 o
2 3 19 221.756 228.658 4.952 40.818 o
2 3 20 158.790 154.600 3.975 62.354 o
2 3 21 131.463 125.580 3.639 74.863 o
2 3 22 251.075 234.419 8.820 15.147 o
2 3 23 98.470 91.156 3.943 70.010 o
2 3 24 49.991 41.737 2.854 135.304 o
2 3 25 149.722 146.906 6.788 25.585 o
2 3 26 165.809 157.517 8.361 17.308 o
2 3 27 1.364 0.304 2.698 178.011 o
2 4 0 322.555 315.422 6.176 26.591 o
2 4 1 1008.280 1007.200 17.663 3.693 o
2 4 2 1739.560 1762.500 27.465 1.556 o
2 4 3 141.538 136.865 2.712 109.914 o
2 4 4 103.669 104.272 2.132 165.976 o
2 4 5 169.346 166.696 3.013 89.616 o
2 4 6 1218.680 1207.960 16.799 3.906 o
2 4 7 274.447 269.127 4.481 44.645 o
2 4 8 273.909 272.387 4.588 43.173 o
2 4 9 659.319 647.474 9.570 11.248 o
2 4 10 296.345 286.629 4.677 41.075 o
2 4 11 145.168 137.720 3.452 78.903 o
2 4 12 188.264 185.866 3.909 60.889 o
2 4 13 860.857 858.254 13.190 6.279 o
2 4 14 257.771 260.390 4.753 41.763 o
2 4 15 103.685 99.134 2.558 133.015 o
2 4 16 32.830 33.527 1.617 357.288 o
2 4 17 585.592 591.868 9.333 12.009 o
2 4 18 547.146 541.503 11.092 9.129 o
2 4 19 133.577 133.985 4.110 61.471 o
2 4 20 62.559 60.304 2.447 164.266 o
2 4 21 77.804 73.829 2.699 134.251 o
2 4 22 11.615 10.666 1.744 383.848 o
2 4 23 165.241 152.670 4.868 45.044 o
2 4 24 34.357 31.015 2.248 213.774 o
2 4 25 65.736 55.373 4.360 62.075 o
2 4 26 46.201 35.374 4.132 70.713 o
2 4 27 81.800 66.289 6.344 30.501 o
2 5 0 156.589 157.096 3.340 80.322 o
2 5 1 2065.950 2079.980 39.527 0.781 o
2 5 2 201.422 206.674 5.401 36.345 o
2 5 3 527.001 527.567 8.997 13.048 o
2 5 4 781.182 774.505 11.800 7.709 o
2 5 5 1478.130 1483.090 21.669 2.431 o
2 5 6 2621.230 2625.780 37.784 0.828 o
2 5 7 1195.380 1195.600 17.787 3.552 o
2 5 8 201.671 206.477 4.038 56.736 o
2 5 9 334.498 325.032 5.777 29.193 o
2 5 10 36.999 37.512 1.524 374.229 o
2 5 11 94.559 95.676 2.391 149.243 o
2 5 12 162.764 159.958 4.479 51.465 o
2 5 13 149.773 151.239 3.145 88.424 o
2 5 14 501.575 504.555 9.636 11.762 o
2 5 15 26.942 25.544 1.340 497.409 o
2 5 16 70.098 66.865 2.560 149.232 o
2 5 17 942.991 955.058 18.987 3.270 o
2 5 18 83.120 87.197 3.122 104.869 o
2 5 19 34.238 32.424 2.078 242.699 o
2 5 20 25.705 19.192 1.764 338.837 o
2 5 21 56.074 49.163 3.196 109.381 o
2 5 22 99.816 91.681 5.481 39.293 o
2 5 23 62.345 48.231 3.290 103.023 o
2 5 24 23.517 18.127 4.928 52.120 o
2 5 25 87.444 81.819 5.274 42.644 o
2 5 26 25.451 20.418 5.154 47.649 o
2 6 0 189.556 190.151 7.014 23.502 o
2 6 1 1545.560 1557.210 37.635 0.875 o
2 6 2 466.259 467.024 9.653 11.880 o
2 6 3 368.508 365.730 6.592 23.237 o
2 6 4 848.555 852.038 13.968 5.710 o
2 6 5 62.347 61.384 1.841 244.024 o
2 6 6 19.949 21.514 1.247 594.826 o
2 6 7 248.327 249.789 4.627 43.912 o
2 6 8 317.481 319.841 5.792 29.398 o
2 6 9 236.790 238.136 4.578 45.233 o
2 6 10 144.863 144.334 3.267 84.976 o
2 6 11 180.011 174.200 3.790 64.633 o
2 6 12 780.112 796.611 13.237 6.346 o
2 6 13 174.344 177.394 4.151 56.802 o
2 6 14 353.798 372.667 6.892 21.774 o
2 6 15 243.485 249.800 5.818 31.010 o
2 6 16 155.595 158.093 4.316 54.979 o
2 6 17 35.903 33.585 2.204 218.651 o
2 6 18 70.901 71.754 3.017 114.775 o
2 6 19 54.491 41.223 3.354 101.532 o
2 6 20 395.296 405.786 14.375 5.904 o
2 6 21 48.277 42.490 4.624 56.992 o
2 6 22 111.350 109.041 7.163 23.733 o
2 6 23 114.929 111.932 5.712 35.886 o
2 6 24 10.217 9.628 3.579 99.187 o
2 6 25 57.817 52.631 6.184 32.530 o
2 7 0 22.962 20.917 1.233 588.835 o
2 7 1 77.878 72.316 1.994 204.432 o
2 7 2 654.608 667.513 18.175 3.669 o
2 7 3 468.411 462.333 8.057 16.013 o
2 7 4 258.984 265.840 5.158 36.897 o
2 7 5 597.896 606.868 10.346 10.099 o
2 7 6 286.406 295.773 7.993 17.686 o
2 7 7 263.219 268.631 4.920 39.436 o
2 7 8 482.599 496.999 9.035 13.170 o
2 7 9 131.992 135.043 3.097 93.993 o
2 7 10 426.454 436.211 6.823 21.172 o
2 7 11 539.154 548.213 9.130 12.665 o
2 7 12 469.207 466.349 15.186 5.267 o
2 7 13 459.382 459.781 9.423 12.407 o
2 7 14 221.871 223.269 5.029 39.938 o
2 7 15 167.403 163.966 4.095 58.774 o
2 7 16 3.231 2.018 1.460 586.783 o
2 7 17 128.723 130.646 6.303 29.668 o
2 7 18 33.491 32.399 2.901 137.734 o
2 7 19 56.385 54.821 3.378 98.883 o
2 7 20 28.623 28.746 2.859 143.599 o
2 7 21 17.110 17.130 3.163 123.481 o
2 7 22 8.544 9.313 3.090 132.450 o
2 7 23 96.427 94.598 4.902 48.078 o
2 7 24 57.469 52.530 5.762 37.234 o
2 8 0 15.822 14.314 1.176 701.240 o
2 8 1 341.344 341.927 8.695 14.924 o
2 8 2 216.608 216.549 4.172 53.122 o
2 8 3 351.062 351.500 6.245 25.546 o
2 8 4 610.466 607.708 10.180 10.344 o
2 8 5 349.403 359.660 11.645 8.814 o
2 8 6 60.701 63.526 1.798 252.004 o
2 8 7 422.591 425.741 6.675 21.967 o
2 8 8 652.944 665.266 9.811 10.805 o
2 8 9 530.603 540.946 8.206 15.063 o
2 8 10 444.449 449.717 7.450 18.311 o
2 8 11 83.525 79.628 2.684 132.846 o
2 8 12 293.759 294.936 6.049 28.027 o
2 8 13 202.595 202.773 4.944 41.909 o
2 8 14 57.751 60.584 2.378 173.698 o
2 8 15 10.598 9.446 1.283 663.224 o
2 8 16 55.126 53.870 2.672 147.059 o
2 8 17 105.323 106.633 3.661 77.629 o
2 8 18 32.450 27.238 2.977 132.531 o
2 8 19 311.057 326.740 11.185 9.584 o
2 8 20 94.038 89.560 5.309 41.815 o
2 8 21 20.279 18.268 3.488 101.879 o
2 8 22 2.166 1.480 3.184 127.541 o
2 9 0 584.239 567.652 9.496 11.718 o
2 9 1 278.962 273.278 9.049 14.281 o
2 9 2 113.561 108.015 2.760 116.517 o
2 9 3 15.058 14.231 1.164 718.396 o
2 9 4 44.597 45.215 1.713 300.574 o
2 9 5 92.816 91.434 2.518 140.515 o
2 9 6 491.525 487.033 8.701 13.993 o
2 9 7 200.300 196.153 3.835 61.426 o
2 9 8 73.775 73.448 2.243 177.120 o
2 9 9 468.719 470.534 13.218 6.805 o
2 9 10 91.097 91.591 3.250 96.772 o
2 9 11 58.141 55.889 2.780 136.604 o
2 9 12 14.749 12.873 1.459 507.359 o
2 9 13 1.501 2.029 1.254 801.478 o
2 9 14 78.529 76.558 2.967 115.621 o
2 9 15 38.041 41.229 2.409 185.296 o
2 9 16 19.155 17.514 2.382 208.120 o
2 9 17 70.784 71.298 3.460 91.638 o
2 9 18 59.425 61.065 4.407 61.090 o
2 9 19 282.246 283.219 9.460 13.152 o
2 9 20 24.770 27.376 3.808 85.048 o
2 9 21 3.496 11.718 3.496 104.802 o
2 10 0 6.236 8.028 2.495 202.232 o
2 10 1 270.038 305.850 11.700 8.894 o
2 10 2 1.441 2.157 1.537 539.139 o
2 10 3 102.699 81.209 8.813 16.123 o
2 10 4 148.999 148.844 4.300 55.902 o
2 10 5 119.129 116.366 6.239 30.482 o
2 10 6 46.873 51.336 2.657 151.817 o
2 10 7 106.402 103.661 3.099 100.468 o
2 10 8 4.455 3.182 1.060 1042.340 o
2 10 9 111.849 113.508 2.708 119.295 o
2 10 10 154.989 157.167 4.332 54.722 o
2 10 11 70.525 68.828 2.773 131.649 o
2 10 12 140.371 138.144 4.699 48.993 o
2 10 13 78.497 73.943 3.324 96.600 o
2 10 14 9.461 8.701 1.956 316.463 o
2 10 15 90.546 102.928 3.831 73.639 o
2 10 16 96.142 99.531 6.497 28.730 o
2 10 17 6.855 4.184 3.545 102.037 o
2 10 18 16.878 14.436 3.906 82.586 o
2 10 19 77.326 70.395 5.578 38.866 o
2 11 0 209.886 207.303 6.623 25.669 o
2 11 1 22.404 22.531 2.876 145.096 o
2 11 2 68.077 67.416 4.420 60.057 o
2 11 3 76.215 80.579 8.258 18.418 o
2 11 4 203.725 222.726 7.901 18.775 o
2 11 5 144.616 151.919 12.807 7.709 o
2 11 6 64.578 54.839 6.363 30.680 o
2 11 7 81.992 75.985 2.481 150.059 o
2 11 8 145.594 141.328 5.315 39.575 o
2 11 9 5.871 6.911 1.760 395.654 o
2 11 10 78.316 75.735 3.492 88.948 o
2 11 11 28.060 26.775 2.591 171.856 o
2 11 12 95.839 87.939 6.475 28.996 o
2 11 13 219.373 225.188 19.244 3.445 o
2 11 14 14.003 12.368 3.344 112.199 o
2 11 15 37.767 31.991 5.519 41.199 o
2 11 16 299.522 295.851 12.323 8.038 o
2 12 0 68.724 68.655 5.963 34.498 o
2 12 1 58.310 51.866 6.919 26.212 o
2 12 2 95.717 83.255 8.344 17.941 o
2 12 3 32.436 33.674 5.090 48.317 o
2 12 4 2.543 1.417 2.815 162.759 o
2 12 5 9.410 7.329 3.604 98.154 o
2 12 6 115.300 123.450 5.767 35.153 o
2 12 7 43.309 49.234 10.745 11.133 o
2 12 8 142.635 161.365 15.921 5.038 o
2 12 9 141.702 130.824 14.571 6.002 o
2 12 10 142.121 125.425 5.742 34.843 o
2 12 11 193.106 186.429 8.030 18.408 o
2 12 12 7.794 7.166 3.095 132.546 o
2 12 13 5.524 7.262 2.937 147.650 o
2 13 0 23.384 25.018 6.108 34.190 o
2 13 1 2.172 -0.577 4.597 61.420 o
2 13 2 104.498 98.984 11.211 10.090 o
2 13 3 21.599 23.564 5.550 41.313 o
2 13 4 68.289 64.590 11.235 10.137 o
2 13 5 21.826 31.203 9.616 13.952 o
2 13 6 57.699 62.112 11.431 9.816 o
2 13 7 2.449 6.942 8.807 16.748 o
2 13 8 129.912 121.036 14.547 6.032 o
2 13 9 58.241 57.721 11.554 9.615 o
3 0 1 1311.980 1345.040 18.816 3.167 o
3 0 2 209.799 213.294 3.986 57.121 o
3 0 3 6766.680 6747.780 89.617 0.150 o
3 0 4 2726.370 2699.830 39.089 0.775 o
3 0 5 2.134 2.314 1.189 877.736 o
3 0 6 6.422 6.879 1.195 797.986 o
3 0 7 2583.890 2599.380 40.732 0.723 o
3 0 8 320.237 319.391 5.834 29.032 o
3 0 9 225.364 221.803 4.005 55.623 o
3 0 10 1.897 2.787 1.139 953.118 o
3 0 11 123.005 123.660 2.700 115.976 o
3 0 12 416.968 419.307 6.288 24.102 o
3 0 13 3319.020 3353.530 40.810 0.696 o
3 0 14 28.857 27.704 1.607 375.317 o
3 0 15 765.526 770.096 11.182 8.447 o
3 0 16 90.843 95.801 2.754 123.870 o
3 0 17 398.241 401.644 6.684 22.273 o
3 0 18 67.444 67.499 3.397 95.265 o
3 0 19 1.013 0.393 1.788 404.014 o
3 0 20 7.750 7.233 2.145 269.125 o
3 0 21 3.460 1.360 2.076 296.106 o
3 0 22 0.067 -0.885 2.083 299.823 o
3 0 23 0.223 -0.170 2.300 245.641 o
3 0 24 55.029 53.060 3.463 95.018 o
3 0 25 28.052 29.051 3.084 125.222 o
3 0 26 61.410 57.925 3.976 73.539 o
3 1 0 1420.810 1444.150 21.456 2.488 o
3 1 1 577.381 574.879 9.293 12.144 o
3 1 2 846.800 858.708 12.404 6.970 o
3 1 3 293.808 296.766 5.055 36.742 o
3 1 4 297.363 293.012 5.305 34.202 o
3 1 5 958.537 947.990 14.573 5.202 o
3 1 6 96.511 96.639 2.682 126.995 o
3 1 7 369.250 373.850 6.511 23.635 o
3 1 8 292.001 293.927 5.423 33.203 o
3 1 9 404.421 400.817 6.971 20.824 o
3 1 10 308.041 308.489 5.152 35.270 o
3 1 11 60.100 63.537 2.061 211.005 o
3 1 12 22.780 23.012 1.546 420.227 o
3 1 13 226.394 219.972 4.175 52.493 o
3 1 14 33.901 35.680 1.833 293.501 o
3 1 15 96.620 99.283 2.963 109.668 o
3 1 16 235.274 237.830 4.899 40.954 o
3 1 17 614.749 611.214 11.436 8.498 o
3 1 18 307.860 305.290 7.681 18.773 o
3 1 19 109.153 109.790 3.775 73.398 o
3 1 20 244.923 240.209 5.876 30.578 o
3 1 21 50.003 47.476 3.241 108.080 o
3 1 22 172.236 176.003 6.717 25.649 o
3 1 23 66.510 67.423 3.821 77.942 o
3 1 24 15.624 13.658 2.745 162.642 o
3 1 25 118.155 107.311 9.911 12.772 o
3 1 26 59.838 55.810 5.696 37.960 o
3 2 0 1659.210 1698.890 29.713 1.355 o
3 2 1 610.452 596.042 11.506 8.428 o
3 2 2 1551.970 1531.420 26.943 1.636 o
3 2 3 3460.530 3400.470 57.907 0.365 o
3 2 4 17.351 19.147 1.646 398.611 o
3 2 5 68.660 68.686 2.568 148.691 o
3 2 6 400.021 394.306 7.456 18.777 o
3 2 7 7.387 6.990 1.385 607.215 o
3 2 8 455.179 469.780 9.457 12.330 o
3 2 9 1451.380 1494.270 26.488 1.698 o
3 2 10 85.518 89.731 3.161 102.180 o
3 2 11 1455.440 1427.490 25.557 1.815 o
3 2 12 213.767 216.053 4.781 43.555 o
3 2 13 80.285 81.737 2.656 135.539 o
3 2 14 941.021 938.009 14.108 5.512 o
3 2 15 204.506 205.322 4.462 48.929 o
3 2 16 22.333 23.244 1.916 297.541 o
3 2 17 63.005 61.052 2.653 144.680 o
3 2 18 343.879 339.973 10.925 9.935 o
3 2 19 146.091 145.708 4.353 55.060 o
3 2 20 68.505 67.857 3.149 107.922 o
3 2 21 15.822 12.080 3.208 121.149 o
3 2 22 284.814 271.976 9.457 13.170 o
3 2 23 14.209 11.249 2.458 201.683 o
3 2 24 30.056 30.180 3.762 86.220 o
3 2 25 208.785 216.063 15.020 5.596 o
3 2 26 18.859 16.508 3.578 97.348 o
3 3 0 7.351 8.515 1.502 521.812 o
3 3 1 554.070 542.788 9.443 11.950 o
3 3 2 288.437 281.899 5.494 32.746 o
3 3 3 266.009 258.649 5.141 36.997 o
3 3 4 292.530 289.066 5.896 29.237 o
3 3 5 205.533 205.289 4.099 55.351 o
3 3 6 223.888 217.579 4.316 50.241 o
3 3 7 1402.120 1381.570 21.791 2.429 o
3 3 8 699.769 687.576 15.378 4.960 o
3 3 9 724.989 729.625 12.506 7.087 o
3 3 10 1161.260 1132.890 18.648 3.291 o
3 3 11 847.608 843.912 14.611 5.287 o
3 3 12 1359.340 1340.600 21.915 2.415 o
3 3 13 443.830 448.610 12.065 8.077 o
3 3 14 342.667 342.962 5.836 28.487 o
3 3 15 114.026 112.730 2.940 106.204 o
3 3 16 0.102 1.474 1.488 583.178 o
3 3 17 142.271 142.080 3.886 66.197 o
3 3 18 242.177 241.663 5.369 35.352 o
3 3 19 111.887 114.144 3.529 81.165 o
3 3 20 109.061 110.624 5.846 34.554 o
3 3 21 276.688 279.002 7.556 19.613 o
3 3 22 21.035 24.506 3.082 127.709 o
3 3 23 5.152 3.560 2.019 308.508 o
3 3 24 0.883 0.676 2.280 249.119 o
3 3 25 9.879 8.124 3.331 114.272 o
3 3 26 53.824 44.680 3.832 79.977 o
3 4 0 321.898 309.663 5.384 32.789 o
3 4 1 110.829 110.289 2.929 107.609 o
3 4 2 559.249 549.048 8.144 15.086 o
3 4 3 7.751 6.594 0.906 1241.350 o
3 4 4 742.338 735.191 10.665 9.193 o
3 4 5 124.646 124.209 2.675 116.946 o
3 4 6 180.901 178.284 3.452 73.310 o
3 4 7 751.117 722.366 10.717 9.118 o
3 4 8 1579.250 1538.130 21.371 2.467 o
3 4 9 217.678 213.163 4.944 41.279 o
3 4 10 173.203 171.169 3.576 70.837 o
3 4 11 253.616 250.954 4.909 40.089 o
3 4 12 812.900 815.577 12.924 6.567 o
3 4 13 262.142 260.735 5.390 34.493 o
3 4 14 200.283 197.105 4.674 45.916 o
3 4 15 307.253 314.819 6.395 25.360 o
3 4 16 104.202 100.016 2.845 114.631 o
3 4 17 57.465 57.879 4.250 65.499 o
3 4 18 114.449 121.604 3.606 77.828 o
3 4 19 82.899 87.807 3.617 82.609 o
3 4 20 114.375 116.732 6.014 32.667 o
3 4 21 218.886 233.637 6.084 29.336 o
3 4 22 225.322 232.054 6.843 23.963 o
3 4 23 34.127 33.906 2.942 133.953 o
3 4 24 92.295 94.212 4.174 63.897 o
3 4 25 24.229 22.017 3.080 127.395 o
3 5 0 142.703 136.398 4.423 54.055 o
3 5 1 530.416 525.026 8.664 13.858 o
3 5 2 270.780 270.014 5.089 37.292 o
3 5 3 842.447 828.192 12.944 6.514 o
3 5 4 245.429 244.084 5.096 38.212 o
3 5 5 1023.150 964.202 13.612 5.773 o
3 5 6 204.469 197.052 4.321 51.515 o
3 5 7 70.101 68.396 2.195 185.829 o
3 5 8 21.741 23.305 1.362 511.398 o
3 5 9 268.571 271.014 5.757 30.911 o
3 5 10 253.911 261.043 4.772 41.626 o
3 5 11 80.264 78.441 2.351 161.985 o
3 5 12 404.710 402.344 6.764 21.808 o
3 5 13 83.105 81.365 3.760 77.740 o
3 5 14 201.115 208.338 6.003 30.486 o
3 5 15 52.869 50.403 2.238 196.119 o
3 5 16 793.925 788.034 12.017 7.455 o
3 5 17 558.967 551.013 13.179 6.719 o
3 5 18 0.642 1.824 2.069 301.757 o
3 5 19 74.838 77.395 3.487 89.502 o
3 5 20 286.701 290.206 8.533 15.784 o
3 5 21 73.886 76.804 3.578 85.835 o
3 5 22 38.053 38.962 3.372 103.553 o
3 5 23 41.578 36.692 2.836 140.083 o
3 5 24 57.829 52.361 7.618 21.762 o
3 6 0 67.647 62.276 2.488 157.576 o
3 6 1 214.979 203.442 4.160 53.748 o
3 6 2 384.321 375.586 6.600 22.981 o
3 6 3 1844.070 1795.490 29.118 1.392 o
3 6 4 356.717 343.293 6.719 22.782 o
3 6 5 140.278 133.336 3.202 88.682 o
3 6 6 630.044 632.483 10.296 10.082 o
3 6 7 474.897 463.742 7.972 16.249 o
3 6 8 17.821 18.236 1.600 417.599 o
3 6 9 776.437 777.759 12.459 7.046 o
3 6 10 428.191 441.363 7.794 17.174 o
3 6 11 138.255 137.976 3.485 78.522 o
3 6 12 277.101 271.357 5.999 28.820 o
3 6 13 146.007 141.887 4.021 62.523 o
3 6 14 85.369 81.225 4.194 64.297 o
3 6 15 350.572 359.832 10.320 10.978 o
3 6 16 197.984 202.048 6.057 30.129 o
3 6 17 256.519 268.501 8.726 15.345 o
3 6 18 5.931 7.135 2.796 162.384 o
3 6 19 148.057 150.823 7.919 19.276 o
3 6 20 29.077 31.325 3.300 110.121 o
3 6 21 54.821 46.842 4.730 54.202 o
3 6 22 4.624 4.878 1.869 357.419 o
3 6 23 0.781 -2.805 5.327 45.815 o
3 7 0 168.155 162.235 4.026 60.329 o
3 7 1 233.111 233.362 5.862 30.955 o
3 7 2 61.321 52.867 1.980 226.241 o
3 7 3 386.455 388.048 7.246 19.781 o
3 7 4 32.624 30.774 2.044 251.646 o
3 7 5 560.145 557.497 9.221 12.381 o
3 7 6 16.948 17.592 1.458 490.098 o
3 7 7 129.956 134.529 3.338 84.814 o
3 7 8 20.436 19.323 1.621 400.738 o
3 7 9 333.609 331.025 6.190 26.250 o
3 7 10 528.233 520.362 8.891 13.312 o
3 7 11 988.182 985.631 16.792 4.050 o
3 7 12 84.927 80.937 3.224 99.889 o
3 7 13 128.612 131.678 5.573 36.963 o
3 7 14 381.182 390.962 8.864 14.181 o
3 7 15 101.951 107.067 4.064 65.705 o
3 7 16 288.333 309.178 13.740 6.548 o
3 7 17 129.847 126.118 10.070 12.331 o
3 7 18 17.631 19.275 4.052 76.630 o
3 7 19 3.945 1.381 2.513 202.981 o
3 7 20 153.437 156.191 9.101 14.818 o
3 7 21 16.686 13.995 3.866 84.301 o
3 7 22 44.183 52.772 5.577 39.938 o
3 8 0 17.321 16.258 1.438 501.835 o
3 8 1 186.133 185.898 4.946 42.659 o
3 8 2 59.453 56.369 2.145 202.406 o
3 8 3 402.162 395.962 10.320 10.818 o
3 8 4 757.322 754.079 22.624 2.408 o
3 8 5 300.159 310.407 5.765 29.968 o
3 8 6 227.992 232.735 5.167 38.003 o
3 8 7 113.078 108.833 2.907 108.450 o
3 8 8 12.700 14.044 1.521 478.679 o
3 8 9 154.093 159.828 4.226 56.871 o
3 8 10 625.406 629.496 11.347 8.581 o
3 8 11 5.026 5.764 1.802 381.548 o
3 8 12 103.706 103.162 3.944 69.084 o
3 8 13 6.227 6.760 2.042 297.823 o
3 8 14 24.256 24.355 2.563 177.711 o
3 8 15 85.678 82.047 4.523 56.282 o
3 8 16 48.156 42.407 3.285 106.340 o
3 8 17 34.243 32.010 3.189 116.047 o
3 8 18 58.721 60.283 8.684 16.838 o
3 8 19 128.752 131.766 11.885 8.947 o
3 8 20 46.536 56.048 5.597 39.574 o
3 8 21 47.523 43.733 5.170 46.177 o
3 9 0 225.192 230.608 5.751 32.103 o
3 9 1 61.537 63.252 2.195 192.380 o
3 9 2 247.567 249.998 7.223 21.551 o
3 9 3 272.708 278.933 5.624 31.912 o
3 9 4 93.993 95.539 3.324 92.678 o
3 9 5 356.009 360.586 6.472 24.071 o
3 9 6 55.431 57.551 2.126 207.367 o
3 9 7 48.000 47.968 2.294 192.445 o
3 9 8 10.799 10.592 1.723 394.405 o
3 9 9 414.626 421.797 8.263 15.735 o
3 9 10 22.234 22.235 1.850 316.581 o
3 9 11 114.751 114.527 4.218 60.698 o
3 9 12 101.975 104.531 6.399 29.427 o
3 9 13 81.004 84.324 5.885 34.958 o
3 9 14 10.934 10.065 2.140 265.079 o
3 9 15 1.342 -0.741 2.084 297.594 o
3 9 16 11.564 9.223 3.516 102.493 o
3 9 17 130.419 133.668 6.689 26.584 o
3 9 18 164.004 168.347 11.620 9.269 o
3 9 19 12.359 10.544 3.570 99.254 o
3 10 0 8.322 7.339 1.269 700.863 o
3 10 1 94.445 88.438 2.679 128.872 o
3 10 2 358.029 374.333 10.217 11.141 o
3 10 3 92.046 88.036 2.595 135.529 o
3 10 4 129.548 130.548 3.113 94.021 o
3 10 5 144.674 143.680 4.959 44.530 o
3 10 6 105.241 104.097 3.551 81.657 o
3 10 7 22.849 21.725 1.890 304.759 o
3 10 8 32.034 28.846 2.066 248.805 o
3 10 9 88.145 84.752 3.060 107.458 o
3 10 10 62.408 60.882 3.046 116.017 o
3 10 11 14.469 13.876 2.069 275.540 o
3 10 12 7.235 7.059 1.979 314.580 o
3 10 13 28.989 29.152 2.441 189.745 o
3 10 14 93.310 81.364 5.700 36.846 o
3 10 15 32.150 26.469 10.131 12.560 o
3 10 16 15.087 14.985 3.986 79.564 o
3 10 17 8.796 7.115 4.151 74.396 o
3 11 0 82.902 85.550 3.047 109.107 o
3 11 1 285.504 301.810 13.251 7.021 o
3 11 2 38.489 35.342 5.766 37.803 o
3 11 3 17.640 18.633 2.627 174.417 o
3 11 4 40.071 36.866 2.648 158.163 o
3 11 5 30.430 31.137 2.563 172.992 o
3 11 6 55.147 53.703 3.133 112.896 o
3 11 7 134.398 135.987 4.900 45.926 o
3 11 8 9.387 11.490 2.435 208.544 o
3 11 9 35.576 34.998 2.967 131.378 o
3 11 10 246.862 253.625 19.870 3.228 o
3 11 11 37.822 31.179 10.401 11.904 o
3 11 12 40.015 35.577 5.140 47.101 o
3 11 13 117.051 113.779 7.814 20.095 o
3 11 14 177.200 171.936 10.634 10.955 o
3 12 0 2.430 4.180 8.095 19.824 o
3 12 1 77.740 74.969 6.508 29.063 o
3 12 2 2.488 -0.762 5.090 50.112 o
3 12 3 91.039 92.150 21.832 2.713 o
3 12 4 117.810 108.565 14.118 6.410 o
3 12 5 55.127 38.628 16.828 4.569 o
3 12 6 31.871 22.115 15.344 5.505 o
3 12 7 53.950 42.786 3.952 75.706 o
3 12 8 82.319 62.025 7.151 24.314 o
3 12 9 80.966 61.108 7.163 24.252 o
3 12 10 15.021 20.459 9.935 13.111 o
3 13 0 0.135 -3.674 4.877 54.679 o
3 13 1 15.614 10.222 4.874 53.804 o
3 13 2 151.078 132.637 12.891 7.616 o
3 13 3 5.097 -2.968 9.224 15.273 o
4 0 0 1931.470 1953.770 38.457 0.827 o
4 0 1 1994.860 2001.550 27.910 1.484 o
4 0 2 1164.360 1171.820 18.137 3.448 o
4 0 3 33.725 32.504 1.786 308.076 o
4 0 4 13.890 15.045 1.614 427.360 o
4 0 5 249.533 249.133 5.384 34.956 o
4 0 6 279.862 283.722 5.952 29.046 o
4 0 7 47.064 47.309 2.273 196.106 o
4 0 8 120.510 124.513 3.354 86.003 o
4 0 9 71.193 68.510 2.428 160.554 o
4 0 10 45.022 46.462 2.156 214.505 o
4 0 11 430.444 438.782 7.519 18.177 o
4 0 12 145.777 144.225 3.394 80.433 o
4 0 13 184.439 188.198 4.218 54.634 o
4 0 14 473.980 484.750 8.810 13.783 o
4 0 15 1.416 1.769 1.700 442.803 o
4 0 16 154.209 153.958 3.934 63.685 o
4 0 17 10.574 12.326 2.135 265.447 o
4 0 18 36.048 34.972 3.113 120.482 o
4 0 19 34.781 31.213 3.130 120.025 o
4 0 20 3.679 4.642 2.974 145.030 o
4 0 21 23.839 25.238 3.554 97.209 o
4 0 22 9.904 13.278 3.327 114.009 o
4 0 23 16.558 14.279 3.459 104.468 o
4 0 24 20.266 21.793 3.725 89.616 o
4 1 0 2.102 1.310 1.373 669.663 o
4 1 1 64.547 66.913 2.419 164.685 o
4 1 2 56.465 57.536 2.114 208.300 o
4 1 3 685.004 690.843 10.602 9.438 o
4 1 4 299.788 307.094 5.841 29.408 o
4 1 5 132.471 139.297 3.667 73.288 o
4 1 6 422.312 426.845 8.108 16.179 o
4 1 7 1820.400 1842.410 27.552 1.538 o
4 1 8 16.873 15.634 1.648 403.489 o
4 1 9 163.063 158.975 3.850 64.934 o
4 1 10 38.085 36.163 1.975 256.918 o
4 1 11 173.309 178.618 4.002 60.026 o
4 1 12 831.618 838.419 12.851 6.599 o
4 1 13 608.466 622.084 9.440 11.679 o
4 1 14 184.422 184.989 4.524 49.186 o
4 1 15 262.436 261.433 5.688 31.700 o
4 1 16 333.679 331.807 6.725 23.033 o
4 1 17 171.366 172.451 4.620 48.374 o
4 1 18 278.568 268.342 6.063 28.339 o
4 1 19 33.366 36.298 3.288 109.542 o
4 1 20 13.595 16.052 3.689 92.550 o
4 1 21 134.962 140.580 6.053 31.716 o
4 1 22 166.928 180.719 6.907 24.435 o
4 1 23 2.019 0.345 3.411 111.404 o
4 1 24 186.032 193.885 9.041 14.806 o
4 2 0 273.527 281.167 6.693 24.104 o
4 2 1 555.236 554.616 10.227 10.452 o
4 2 2 211.315 209.659 5.313 37.047 o
4 2 3 55.785 53.491 2.629 150.754 o
4 2 4 585.476 571.841 11.452 8.554 o
4 2 5 258.527 258.120 5.745 31.306 o
4 2 6 295.621 296.121 6.529 24.769 o
4 2 7 513.948 496.119 10.252 10.569 o
4 2 8 130.484 127.663 4.085 62.481 o
4 2 9 256.467 257.694 6.353 26.628 o
4 2 10 223.346 227.190 5.900 30.848 o
4 2 11 389.093 381.377 7.937 17.063 o
4 2 12 369.946 372.716 7.856 17.493 o
4 2 13 6.860 7.077 2.076 287.524 o
4 2 14 363.090 356.788 8.392 15.730 o
4 2 15 97.828 97.447 3.940 69.898 o
4 2 16 252.028 243.846 6.564 25.354 o
4 2 17 78.031 76.983 3.709 80.305 o
4 2 18 161.573 152.122 5.092 41.931 o
4 2 19 29.043 26.391 3.185 118.108 o
4 2 20 80.250 74.047 5.808 35.952 o
4 2 21 63.776 62.721 5.645 38.432 o
4 2 22 7.559 8.832 3.504 103.882 o
4 2 23 1.487 2.296 3.386 112.948 o
4 2 24 78.138 89.774 8.018 19.455 o
4 3 0 517.468 518.598 10.503 10.109 o
4 3 1 134.310 132.988 3.576 76.220 o
4 3 2 365.137 358.260 7.054 20.945 o
4 3 3 1123.120 1108.500 18.552 3.336 o
4 3 4 322.377 325.548 6.173 26.548 o
4 3 5 35.925 34.754 1.923 271.035 o
4 3 6 320.484 322.028 6.169 26.620 o
4 3 7 1708.690 1684.800 25.356 1.803 o
4 3 8 214.307 214.024 4.680 45.006 o
4 3 9 997.822 994.893 16.920 3.990 o
4 3 10 907.822 924.929 15.887 4.515 o
4 3 11 327.021 323.964 6.783 22.821 o
4 3 12 184.254 180.422 4.629 47.546 o
4 3 13 771.989 768.579 12.826 6.718 o
4 3 14 25.023 21.843 2.123 247.948 o
4 3 15 196.409 195.344 5.050 40.803 o
4 3 16 259.852 261.268 6.610 24.870 o
4 3 17 198.651 192.574 6.734 25.139 o
4 3 18 14.759 15.689 3.810 86.847 o
4 3 19 110.633 114.006 5.481 38.730 o
4 3 20 230.317 231.716 9.045 14.552 o
4 3 21 23.902 26.869 4.444 63.392 o
4 3 22 57.750 54.073 6.783 27.233 o
4 3 23 16.303 20.058 5.930 36.428 o
4 3 24 1.393 -0.657 5.796 38.697 o
4 4 0 105.411 99.577 3.242 94.373 o
4 4 1 1756.330 1729.890 25.699 1.753 o
4 4 2 90.351 94.103 2.552 138.310 o
4 4 3 414.275 416.617 6.849 21.244 o
4 4 4 83.767 83.471 2.390 155.897 o
4 4 5 144.076 144.726 3.261 85.248 o
4 4 6 1267.530 1257.070 18.072 3.423 o
4 4 7 56.310 51.583 1.988 229.717 o
4 4 8 35.602 37.229 1.831 290.769 o
4 4 9 429.449 425.838 7.178 19.603 o
4 4 10 99.381 91.871 2.806 118.953 o
4 4 11 236.892 239.953 5.002 39.600 o
4 4 12 11.946 11.673 1.676 409.676 o
4 4 13 250.549 263.032 6.362 26.609 o
4 4 14 225.954 228.874 5.666 32.892 o
4 4 15 661.688 666.483 18.630 3.502 o
4 4 16 100.075 95.050 3.602 80.875 o
4 4 17 195.181 210.163 6.065 30.046 o
4 4 18 131.262 126.537 4.689 49.791 o
4 4 19 166.771 174.880 6.145 30.093 o
4 4 20 33.609 33.487 3.064 124.761 o
4 4 21 26.568 20.068 3.491 100.528 o
4 4 22 9.796 9.604 4.947 52.523 o
4 4 23 73.911 76.388 7.760 20.795 o
4 5 0 1.426 1.711 0.839 1731.180 o
4 5 1 11.890 11.855 1.145 775.203 o
4 5 2 66.160 62.877 1.948 223.109 o
4 5 3 96.603 96.799 2.452 143.468 o
4 5 4 62.344 62.112 2.163 196.341 o
4 5 5 80.826 75.322 2.207 176.910 o
4 5 6 181.478 178.601 3.696 66.698 o
4 5 7 474.736 474.188 7.728 17.035 o
4 5 8 367.825 367.162 6.324 24.768 o
4 5 9 12.857 14.200 1.469 506.570 o
4 5 10 76.144 73.444 2.412 159.035 o
4 5 11 169.921 167.114 4.913 43.968 o
4 5 12 507.255 501.259 8.726 13.839 o
4 5 13 325.504 328.129 8.167 16.743 o
4 5 14 397.742 402.185 8.747 14.416 o
4 5 15 166.729 180.916 6.600 26.498 o
4 5 16 82.738 83.788 4.756 51.560 o
4 5 17 199.602 196.444 8.929 15.093 o
4 5 18 33.693 31.608 2.955 133.380 o
4 5 19 121.182 118.806 5.041 44.489 o
4 5 20 2.388 0.065 2.531 201.600 o
4 5 21 110.394 104.243 8.255 18.173 o
4 5 22 32.998 31.622 6.253 32.433 o
4 6 0 1.793 4.632 1.886 357.327 o
4 6 1 2132.630 2143.070 31.684 1.171 o
4 6 2 598.110 604.439 10.158 10.414 o
4 6 3 29.232 30.655 2.346 202.453 o
4 6 4 222.757 223.080 4.787 43.053 o
4 6 5 239.511 242.604 5.254 36.621 o
4 6 6 54.716 54.544 2.344 180.687 o
4 6 7 119.624 112.590 2.761 114.568 o
4 6 8 145.704 146.576 3.313 83.080 o
4 6 9 260.935 253.731 4.846 40.598 o
4 6 10 19.969 19.018 1.610 406.589 o
4 6 11 72.746 70.781 2.597 144.439 o
4 6 12 64.564 60.820 2.320 176.611 o
4 6 13 242.906 229.163 7.543 20.096 o
4 6 14 236.960 250.134 8.008 18.049 o
4 6 15 299.682 323.321 9.675 12.517 o
4 6 16 2.156 -0.506 2.545 199.505 o
4 6 17 28.189 28.510 2.824 146.992 o
4 6 18 197.445 200.808 6.026 30.410 o
4 6 19 78.886 78.111 4.426 58.977 o
4 6 20 129.010 129.674 6.020 32.228 o
4 6 21 8.291 -2.232 5.334 45.452 o
4 7 0 60.395 61.478 2.435 166.198 o
4 7 1 409.716 412.468 7.490 18.513 o
4 7 2 3.263 2.903 1.550 520.690 o
4 7 3 470.996 469.004 8.288 15.274 o
4 7 4 142.693 143.821 3.638 73.024 o
4 7 5 114.870 114.589 3.237 92.083 o
4 7 6 11.807 10.076 1.617 439.242 o
4 7 7 111.327 110.400 4.316 58.738 o
4 7 8 324.026 329.610 6.542 24.189 o
4 7 9 234.485 245.609 5.301 36.194 o
4 7 10 47.728 47.141 2.599 158.000 o
4 7 11 29.842 27.973 2.282 212.794 o
4 7 12 207.231 210.933 7.999 18.380 o
4 7 13 52.918 55.056 4.563 57.836 o
4 7 14 82.314 76.422 5.410 40.915 o
4 7 15 36.615 35.305 6.354 31.355 o
4 7 16 25.712 21.231 4.297 67.720 o
4 7 17 64.543 72.693 7.399 22.882 o
4 7 18 17.385 19.048 4.500 62.521 o
4 7 19 148.349 142.775 9.309 14.242 o
4 7 20 67.667 80.725 13.872 6.682 o
4 8 0 428.277 433.424 8.283 15.577 o
4 8 1 35.638 34.719 2.090 238.041 o
4 8 2 158.435 152.952 3.789 67.070 o
4 8 3 105.204 101.780 3.225 94.961 o
4 8 4 368.518 363.418 7.044 20.941 o
4 8 5 178.635 180.197 4.836 44.577 o
4 8 6 174.308 173.524 4.178 56.363 o
4 8 7 119.687 121.970 3.411 84.087 o
4 8 8 58.875 58.955 2.541 156.723 o
4 8 9 291.926 293.527 6.464 25.234 o
4 8 10 137.561 137.720 4.053 62.465 o
4 8 11 228.657 222.836 5.440 35.136 o
4 8 12 220.018 242.232 8.911 14.977 o
4 8 13 31.391 28.107 5.116 47.986 o
4 8 14 11.191 12.248 3.584 98.543 o
4 8 15 19.466 18.588 3.734 89.492 o
4 8 16 41.723 47.420 5.866 36.367 o
4 8 17 99.616 101.167 9.162 14.934 o
4 8 18 0.936 1.521 5.446 43.815 o
4 9 0 125.702 119.927 4.123 62.130 o
4 9 1 241.136 242.690 7.434 20.578 o
4 9 2 52.051 53.108 2.599 155.040 o
4 9 3 161.550 160.237 4.460 51.880 o
4 9 4 9.973 11.446 1.834 352.958 o
4 9 5 2.276 0.137 1.597 500.852 o
4 9 6 414.519 439.482 12.985 7.099 o
4 9 7 17.141 16.182 2.037 278.712 o
4 9 8 3.059 3.953 1.770 401.786 o
4 9 9 47.538 45.505 2.622 156.059 o
4 9 10 11.046 9.526 2.391 215.316 o
4 9 11 72.271 74.582 4.383 60.487 o
4 9 12 21.406 19.507 4.864 53.540 o
4 9 13 23.126 19.154 4.752 55.950 o
4 9 14 41.652 49.455 5.641 39.192 o
4 9 15 27.230 30.216 5.148 47.516 o
4 9 16 33.393 30.213 5.501 41.607 o
4 10 0 540.554 537.647 13.273 6.657 o
4 10 1 86.893 88.556 3.367 92.291 o
4 10 2 173.843 188.914 6.522 26.920 o
4 10 3 79.873 80.862 3.708 79.931 o
4 10 4 34.297 30.840 2.383 193.974 o
4 10 5 71.103 67.506 3.059 112.609 o
4 10 6 14.520 12.832 1.923 314.972 o
4 10 7 4.300 3.820 1.732 415.888 o
4 10 8 32.237 30.939 3.069 125.018 o
4 10 9 7.919 6.682 2.492 201.931 o
4 10 10 103.490 108.228 12.511 8.139 o
4 10 11 0.549 -5.716 9.690 13.854 o
4 10 12 15.979 6.648 9.812 13.456 o
4 10 13 27.103 17.760 10.180 12.463 o
4 11 0 15.380 13.366 2.289 228.431 o
4 11 1 24.894 26.501 3.913 80.823 o
4 11 2 97.112 108.057 4.823 49.184 o
4 11 3 19.272 16.351 2.502 190.659 o
4 11 4 32.869 35.186 2.884 138.960 o
4 11 5 26.006 27.839 3.083 125.972 o
4 11 6 239.190 254.691 23.856 2.254 o
4 11 7 44.594 57.476 11.775 9.281 o
4 11 8 109.438 116.007 14.351 6.210 o
4 11 9 160.364 184.399 17.515 4.167 o
4 11 10 14.254 13.369 10.475 11.811 o
4 12 0 0.596 0.051 4.695 58.978 o
4 12 1 21.260 23.380 5.045 49.792 o
4 12 2 100.219 103.632 7.572 21.489 o
4 12 3 8.651 10.881 4.208 72.284 o
5 0 1 151.357 151.550 4.028 61.695 o
5 0 2 66.534 64.258 2.590 148.352 o
5 0 3 792.886 798.127 13.177 6.382 o
5 0 4 24.727 24.051 2.136 244.592 o
5 0 5 1410.840 1423.670 23.625 2.098 o
5 0 6 451.335 473.065 9.198 12.930 o
5 0 7 203.567 205.735 7.302 21.689 o
5 0 8 127.331 135.237 4.612 51.173 o
5 0 9 74.532 74.568 4.417 59.527 o
5 0 10 13.994 14.106 2.767 160.806 o
5 0 11 5.644 2.883 2.265 246.622 o
5 0 12 125.811 139.181 5.106 43.041 o
5 0 13 22.502 22.053 2.436 196.295 o
5 0 14 153.956 160.051 5.078 42.229 o
5 0 15 0.359 -0.019 2.476 211.969 o
5 0 16 139.685 139.319 5.467 37.865 o
5 0 17 47.858 45.965 3.580 91.046 o
5 0 18 0.138 -0.530 2.676 181.615 o
5 0 19 23.426 17.719 3.822 85.163 o
5 0 20 116.973 123.101 7.446 21.964 o
5 0 21 29.060 24.109 4.194 70.561 o
5 1 0 289.898 287.943 6.024 28.318 o
5 1 1 488.390 492.876 8.346 14.969 o
5 1 2 175.516 180.437 4.182 56.019 o
5 1 3 143.370 143.235 3.870 66.471 o
5 1 4 239.830 238.631 5.217 37.069 o
5 1 5 70.362 75.354 3.005 115.218 o
5 1 6 325.505 333.762 8.963 14.232 o
5 1 7 2.197 4.132 2.056 301.668 o
5 1 8 60.638 62.106 3.182 108.067 o
5 1 9 167.646 176.550 5.267 39.127 o
5 1 10 52.477 48.282 2.996 123.095 o
5 1 11 192.677 194.728 5.642 34.132 o
5 1 12 66.582 63.787 3.363 97.328 o
5 1 13 64.022 67.000 3.724 81.784 o
5 1 14 145.458 147.644 5.569 36.443 o
5 1 15 224.378 235.222 6.398 26.870 o
5 1 16 341.026 350.338 9.600 12.531 o
5 1 17 75.788 68.852 4.225 64.532 o
5 1 18 0.234 -3.043 2.789 167.092 o
5 1 19 31.413 28.288 4.194 70.207 o
5 1 20 5.910 3.414 3.635 97.297 o
5 1 21 16.886 17.383 4.219 70.997 o
5 2 0 134.609 132.381 5.241 40.980 o
5 2 1 61.877 62.713 3.059 115.101 o
5 2 2 672.495 674.064 13.588 6.211 o
5 2 3 625.478 608.628 12.495 7.281 o
5 2 4 271.822 266.340 6.749 23.866 o
5 2 5 1031.630 1030.520 17.989 3.564 o
5 2 6 340.791 331.708 7.320 20.011 o
5 2 7 538.825 552.016 12.987 6.918 o
5 2 8 327.895 338.828 9.014 14.073 o
5 2 9 497.137 512.438 12.315 7.680 o
5 2 10 123.489 117.524 4.818 48.044 o
5 2 11 166.062 159.392 5.686 34.586 o
5 2 12 46.215 45.131 3.859 79.700 o
5 2 13 164.662 160.467 7.212 22.712 o
5 2 14 19.444 18.681 2.863 147.966 o
5 2 15 10.549 9.982 2.680 173.389 o
5 2 16 59.059 56.725 4.745 53.464 o
5 2 17 60.488 65.742 5.044 47.489 o
5 2 18 122.948 115.604 6.310 29.802 o
5 2 19 56.017 60.227 5.110 46.623 o
5 2 20 14.805 16.210 4.005 78.776 o
5 2 21 24.999 34.786 6.348 31.595 o
5 3 0 184.429 175.243 4.619 47.815 o
5 3 1 200.026 198.627 4.971 41.691 o
5 3 2 102.373 97.939 3.386 88.743 o
5 3 3 125.760 123.938 3.595 76.904 o
5 3 4 228.092 227.159 5.112 38.707 o
5 3 5 9.581 11.486 1.882 337.224 o
5 3 6 193.944 195.119 4.659 46.415 o
5 3 7 191.996 195.467 5.589 34.675 o
5 3 8 153.006 150.001 4.591 50.108 o
5 3 9 175.816 175.581 5.498 36.229 o
5 3 10 62.756 59.038 3.277 102.756 o
5 3 11 124.624 123.350 4.578 52.223 o
5 3 12 134.330 132.087 6.068 31.664 o
5 3 13 198.678 204.366 6.312 28.056 o
5 3 14 81.579 81.623 4.649 53.806 o
5 3 15 44.889 48.149 3.378 101.296 o
5 3 16 54.024 49.770 3.119 114.398 o
5 3 17 184.545 195.100 5.818 32.559 o
5 3 18 53.535 52.109 4.954 49.654 o
5 3 19 56.847 60.196 5.241 44.438 o
5 3 20 51.873 54.527 6.821 27.004 o
5 3 21 64.040 75.158 9.089 15.354 o
5 4 0 3.211 1.640 1.665 455.783 o
5 4 1 87.936 81.934 2.797 123.502 o
5 4 2 537.687 534.514 9.267 12.389 o
5 4 3 172.370 166.444 3.841 64.234 o
5 4 4 288.479 291.085 5.538 32.257 o
5 4 5 975.131 964.703 14.486 5.238 o
5 4 6 64.323 64.345 2.789 132.829 o
5 4 7 25.691 25.378 2.211 228.942 o
5 4 8 50.038 51.702 2.734 143.724 o
5 4 9 2.161 -0.226 1.753 417.106 o
5 4 10 13.168 13.512 2.170 254.220 o
5 4 11 144.345 142.297 6.533 27.516 o
5 4 12 120.799 124.194 4.557 52.773 o
5 4 13 12.648 17.818 3.049 133.558 o
5 4 14 137.185 134.748 5.003 44.265 o
5 4 15 120.672 115.113 4.668 50.880 o
5 4 16 108.768 111.621 4.805 48.967 o
5 4 17 23.349 24.944 3.172 120.417 o
5 4 18 10.497 11.657 3.254 119.118 o
5 4 19 192.822 197.420 10.900 10.397 o
5 4 20 29.454 31.900 6.244 32.584 o
5 5 0 33.991 29.429 2.144 232.116 o
5 5 1 481.940 451.515 8.529 14.571 o
5 5 2 88.050 80.980 2.632 135.098 o
5 5 3 374.284 367.599 6.929 21.428 o
5 5 4 135.797 129.531 4.034 63.331 o
5 5 5 121.381 121.772 3.481 81.385 o
5 5 6 244.411 239.260 5.939 30.063 o
5 5 7 266.885 261.012 6.337 26.578 o
5 5 8 120.263 121.316 3.930 67.471 o
5 5 9 62.237 56.812 4.072 70.432 o
5 5 10 538.058 512.194 10.793 9.614 o
5 5 11 33.215 31.511 2.502 178.903 o
5 5 12 262.214 275.373 11.211 9.671 o
5 5 13 26.583 26.464 2.762 153.992 o
5 5 14 391.006 406.915 11.255 9.273 o
5 5 15 44.053 44.133 3.155 114.830 o
5 5 16 207.298 221.475 6.853 24.138 o
5 5 17 27.969 29.520 3.652 91.503 o
5 5 18 1.943 2.172 3.081 136.164 o
5 5 19 101.439 106.779 8.411 17.578 o
5 6 0 153.377 143.825 4.424 53.336 o
5 6 1 16.477 16.892 2.131 257.315 o
5 6 2 30.430 33.206 2.589 169.504 o
5 6 3 204.155 209.038 5.572 34.455 o
5 6 4 23.234 26.161 2.251 223.738 o
5 6 5 63.976 59.485 5.375 42.175 o
5 6 6 44.355 44.472 2.134 219.086 o
5 6 7 427.323 419.067 8.903 13.846 o
5 6 8 26.975 28.777 3.049 128.165 o
5 6 9 252.595 244.574 6.079 28.782 o
5 6 10 70.516 69.748 4.415 59.954 o
5 6 11 175.652 183.699 5.642 34.592 o
5 6 12 2.634 3.038 2.011 314.985 o
5 6 13 10.662 11.302 2.302 230.937 o
5 6 14 148.937 155.716 5.695 34.886 o
5 6 15 24.763 20.906 3.601 95.013 o
5 6 16 84.172 84.287 7.205 23.845 o
5 6 17 80.505 84.015 7.134 24.332 o
5 6 18 9.963 11.988 5.171 48.065 o
5 7 0 129.425 117.612 4.002 64.988 o
5 7 1 74.276 73.360 3.228 102.102 o
5 7 2 18.778 20.044 3.316 112.257 o
5 7 3 213.522 206.816 6.213 28.588 o
5 7 4 26.727 26.401 3.054 128.194 o
5 7 5 23.924 21.294 2.848 147.427 o
5 7 6 21.822 21.341 2.974 136.775 o
5 7 7 79.711 78.482 3.988 70.701 o
5 7 8 304.342 299.505 9.551 12.834 o
5 7 9 44.692 43.989 6.280 31.866 o
5 7 10 56.123 55.326 4.111 69.759 o
5 7 11 10.077 8.877 3.031 137.126 o
5 7 12 24.654 20.783 3.244 115.692 o
5 7 13 3.527 2.022 2.859 157.332 o
5 7 14 42.086 36.605 3.909 78.696 o
5 7 15 76.451 76.708 8.610 16.996 o
5 7 16 37.575 36.895 6.893 26.727 o
5 8 0 15.370 18.347 2.450 199.888 o
5 8 1 17.939 12.128 2.306 223.846 o
5 8 2 28.129 30.675 3.784 85.474 o
5 8 3 33.223 30.642 4.724 55.776 o
5 8 4 198.670 194.199 7.028 23.312 o
5 8 5 11.274 12.751 2.642 177.131 o
5 8 6 80.445 81.060 4.433 58.626 o
5 8 7 145.049 149.857 7.360 22.098 o
5 8 8 16.916 17.522 3.086 129.425 o
5 8 9 25.742 24.684 3.327 109.758 o
5 8 10 51.741 54.431 4.054 71.955 o
5 8 11 136.815 140.116 6.166 30.659 o
5 8 12 166.961 179.521 7.152 22.953 o
5 8 13 41.745 41.197 5.443 42.075 o
5 8 14 26.760 29.555 5.499 41.838 o
5 9 0 1.295 1.560 2.641 185.371 o
5 9 1 243.651 245.660 8.099 17.666 o
5 9 2 180.182 164.613 7.359 21.749 o
5 9 3 91.771 95.954 4.698 52.019 o
5 9 4 65.848 65.316 3.922 74.598 o
5 9 5 134.840 135.050 5.613 36.325 o
5 9 6 93.131 97.993 5.618 37.646 o
5 9 7 161.943 181.789 6.837 24.930 o
5 9 8 89.594 100.599 10.424 11.656 o
5 9 9 62.533 56.381 4.029 71.776 o
5 9 10 43.183 43.342 4.399 62.854 o
5 9 11 9.725 9.692 2.927 146.724 o
5 10 0 6.703 6.749 3.118 130.990 o
5 10 1 143.687 156.627 7.785 19.907 o
5 10 2 50.764 47.902 4.510 59.413 o
5 10 3 9.258 4.688 3.161 127.170 o
5 10 4 45.065 45.818 6.611 28.835 o
5 10 5 114.815 120.374 6.811 25.965 o
5 10 6 54.867 58.990 5.547 40.003 o
5 10 7 3.911 5.220 3.303 117.786 o
6 0 0 626.183 646.243 29.388 1.467 o
6 0 1 161.632 167.999 6.770 25.451 o
6 0 2 4.236 1.244 2.843 159.000 o
6 0 3 19.880 22.777 3.212 118.708 o
6 0 4 169.224 167.842 6.627 26.356 o
6 0 5 40.198 41.912 3.660 88.735 o
6 0 6 5.119 4.516 2.401 219.968 o
6 0 7 9.000 7.387 2.762 164.927 o
6 0 8 63.772 60.596 3.743 81.458 o
6 0 9 43.332 49.872 4.061 72.634 o
6 0 10 35.034 36.230 3.330 106.740 o
6 0 11 3.028 2.836 2.904 152.569 o
6 0 12 168.826 178.943 7.382 21.661 o
6 0 13 8.082 7.540 2.747 167.018 o
6 0 14 31.099 32.731 3.499 98.373 o
6 0 15 129.647 129.448 7.131 23.662 o
6 0 16 11.528 12.162 3.796 88.087 o
6 0 17 0.002 -1.144 3.065 138.497 o
6 1 0 10.021 11.194 2.964 142.854 o
6 1 1 32.269 29.050 3.810 84.028 o
6 1 2 77.205 79.585 4.201 64.728 o
6 1 3 27.101 29.651 3.106 123.759 o
6 1 4 138.467 143.065 5.919 32.926 o
6 1 5 63.849 64.761 4.163 67.272 o
6 1 6 11.208 6.986 2.770 163.136 o
6 1 7 144.422 154.193 6.230 29.870 o
6 1 8 116.276 125.968 5.073 44.042 o
6 1 9 57.560 67.573 4.188 66.917 o
6 1 10 35.527 39.182 3.279 109.413 o
6 1 11 16.705 19.043 2.942 141.506 o
6 1 12 66.363 68.821 5.617 38.654 o
6 1 13 107.966 116.293 6.067 32.262 o
6 1 14 36.124 38.790 3.662 89.363 o
6 1 15 78.333 86.618 4.745 51.891 o
6 1 16 90.389 93.647 7.715 20.844 o
6 1 17 5.898 7.763 3.137 129.552 o
6 2 0 118.287 118.087 5.882 33.915 o
6 2 1 100.925 96.022 5.225 42.738 o
6 2 2 219.206 216.022 10.683 10.728 o
6 2 3 347.429 355.534 10.988 9.809 o
6 2 4 37.247 39.700 5.015 49.403 o
6 2 5 37.854 41.301 3.849 81.181 o
6 2 6 132.493 136.817 6.957 24.698 o
6 2 7 10.142 12.171 4.121 75.123 o
6 2 8 67.968 77.221 5.262 43.490 o
6 2 9 11.191 13.594 3.589 98.171 o
6 2 10 78.360 70.848 7.112 24.560 o
6 2 11 31.178 32.324 3.708 88.329 o
6 2 12 75.280 74.846 4.831 50.622 o
6 2 13 154.287 149.910 6.631 26.614 o
6 2 14 91.050 96.554 7.512 21.914 o
6 2 15 104.501 107.637 6.731 26.738 o
6 2 16 164.159 167.414 7.631 20.470 o
6 2 17 46.420 43.290 7.099 25.114 o
6 3 0 16.149 15.698 2.661 171.699 o
6 3 1 268.418 263.057 7.521 19.888 o
6 3 2 31.463 29.480 2.895 139.321 o
6 3 3 40.082 44.888 3.205 112.433 o
6 3 4 37.341 39.450 3.093 121.052 o
6 3 5 238.622 247.677 7.184 21.837 o
6 3 6 83.853 92.966 4.141 65.421 o
6 3 7 2.588 0.698 2.210 263.047 o
6 3 8 170.489 176.451 6.355 28.306 o
6 3 9 163.000 167.308 6.181 29.902 o
6 3 10 44.900 43.142 4.113 71.108 o
6 3 11 18.529 22.585 2.820 151.830 o
6 3 12 42.960 43.435 3.358 103.110 o
6 3 13 88.380 88.950 4.422 58.205 o
6 3 14 71.191 79.231 5.665 37.803 o
6 3 15 74.474 75.626 5.833 35.760 o
6 3 16 156.591 160.160 7.329 22.130 o
6 4 0 30.037 29.078 2.833 145.442 o
6 4 1 13.601 11.229 2.302 228.406 o
6 4 2 45.049 44.584 3.023 123.504 o
6 4 3 7.797 7.304 2.223 251.356 o
6 4 4 9.668 6.861 2.118 273.668 o
6 4 5 13.860 13.557 2.298 228.088 o
6 4 6 21.660 17.972 2.405 202.819 o
6 4 7 37.579 35.053 2.816 143.402 o
6 4 8 18.023 19.178 2.452 197.711 o
6 4 9 11.053 11.029 2.385 215.859 o
6 4 10 8.247 6.150 2.719 170.585 o
6 4 11 176.753 177.794 6.336 28.361 o
6 4 12 102.345 109.881 5.714 36.163 o
6 4 13 89.740 95.766 6.274 30.783 o
6 4 14 10.086 14.376 2.642 177.372 o
6 4 15 63.983 57.871 3.736 81.823 o
6 5 0 61.260 62.463 3.244 104.492 o
6 5 1 91.635 89.369 3.725 77.687 o
6 5 2 32.885 31.075 2.466 183.734 o
6 5 3 182.749 178.875 5.681 34.102 o
6 5 4 51.179 51.224 2.900 130.039 o
6 5 5 79.326 81.174 3.573 85.149 o
6 5 6 14.382 15.437 2.147 256.813 o
6 5 7 0.670 1.674 1.854 375.124 o
6 5 8 110.330 106.400 4.167 62.473 o
6 5 9 11.040 9.456 2.111 272.157 o
6 5 10 61.793 58.460 3.291 102.210 o
6 5 11 31.799 30.670 2.852 142.824 o
6 5 12 74.644 79.462 4.094 67.901 o
6 5 13 37.267 39.565 5.519 41.109 o
6 5 14 56.472 54.957 4.816 52.160 o
6 6 0 152.903 152.288 5.962 32.162 o
6 6 1 7.475 5.255 1.363 629.668 o
6 6 2 17.701 13.094 1.964 298.534 o
6 6 3 62.588 45.352 4.154 68.368 o
6 6 4 151.225 141.368 6.725 26.031 o
6 6 5 46.949 41.928 5.388 42.742 o
6 6 6 10.754 8.119 2.355 222.445 o
6 6 7 22.878 21.106 2.002 276.859 o
6 6 8 46.095 37.697 2.418 180.848 o
6 6 9 15.680 13.806 3.890 83.407 o
6 6 10 176.146 182.973 8.013 18.589 o
6 6 11 15.826 13.836 3.460 104.557 o
6 6 12 97.751 115.084 7.212 23.528 o
6 7 0 0.395 -1.548 3.111 134.342 o
6 7 1 70.322 70.173 4.596 55.775 o
6 7 2 114.652 108.431 5.459 38.982 o
6 7 3 54.063 43.770 4.367 62.988 o
6 7 4 133.694 132.158 7.403 22.026 o
6 7 5 45.363 39.507 3.846 80.573 o
6 7 6 1.206 -0.186 3.240 123.608 o
6 7 7 44.834 41.286 3.961 76.323 o
6 7 8 15.191 13.845 4.155 73.425 o
6 7 9 32.206 29.350 3.624 92.236 o
6 7 10 130.976 133.837 6.360 29.128 o
6 8 0 34.684 35.508 4.501 60.946 o
6 8 1 58.515 66.669 4.523 58.148 o
6 8 2 52.920 51.732 4.781 53.111 o
6 8 3 180.681 186.339 7.274 22.114 o
6 8 4 46.112 47.177 6.619 28.741 o
6 8 5 6.004 4.440 2.989 142.872 o
6 8 6 71.868 68.304 4.599 55.676 o
7 0 1 33.811 39.434 4.978 50.253 o
7 0 2 466.042 485.432 17.056 4.231 o
7 0 3 156.956 165.607 8.555 16.606 o
7 0 4 22.713 19.725 4.310 67.598 o
7 0 5 173.426 189.077 9.727 12.959 o
7 0 6 280.949 294.754 11.962 8.524 o
7 0 7 174.830 195.861 12.216 8.386 o
7 0 8 150.277 169.320 11.167 10.028 o
7 0 9 70.280 71.847 5.862 35.562 o
7 0 10 34.180 34.542 4.385 64.105 o
7 1 0 82.017 92.990 6.612 28.030 o
7 1 1 0.406 -1.180 3.281 120.770 o
7 1 2 69.927 76.507 13.676 6.873 o
7 1 3 162.551 160.066 8.524 16.705 o
7 1 4 132.819 134.517 7.590 21.025 o
7 1 5 25.871 24.379 4.379 65.168 o
7 1 6 116.775 122.183 7.191 23.448 o
7 1 7 8.611 6.966 3.536 102.034 o
7 1 8 8.094 7.877 3.442 107.579 o
7 1 9 21.880 20.079 3.873 83.089 o
7 1 10 58.944 50.239 4.741 53.696 o
7 2 0 268.244 283.840 11.437 9.300 o
7 2 1 3.550 5.320 3.660 96.214 o
7 2 2 12.659 8.909 3.562 99.790 o
7 2 3 148.317 139.356 6.634 26.729 o
7 2 4 28.300 29.806 4.015 76.471 o
7 2 5 36.436 27.441 4.446 62.527 o
7 2 6 42.856 43.725 4.879 51.730 o
7 2 7 90.766 91.883 6.136 32.105 o
7 2 8 22.378 13.418 6.427 31.044 o
7 2 9 78.821 79.302 13.590 6.950 o
7 2 10 33.732 38.643 6.129 33.645 o
7 3 0 18.335 12.768 2.948 141.410 o
7 3 1 28.111 19.429 2.999 133.064 o
7 3 2 57.076 51.680 3.879 77.562 o
7 3 3 222.389 225.380 7.166 22.172 o
7 3 4 101.299 109.476 4.992 46.100 o
7 3 5 66.776 59.558 3.789 79.469 o
7 3 6 123.281 117.867 5.020 44.748 o
7 3 7 108.364 108.348 5.169 43.136 o
7 3 8 40.072 39.509 3.529 94.989 o
7 4 0 26.904 24.993 3.856 82.977 o
7 4 1 16.780 12.181 3.516 101.402 o
7 4 2 274.359 267.624 9.582 12.900 o
7 4 3 28.589 24.223 3.894 81.275 o
7 4 4 149.879 134.419 6.619 26.854 o
7 4 5 38.186 35.702 4.224 68.473 o
7 4 6 3.808 1.086 3.324 116.784 o
7 4 7 12.679 9.810 3.788 88.448 o
7 5 0 253.307 245.529 9.061 14.393 o
7 5 1 34.521 29.806 4.073 73.881 o
7 5 2 140.082 132.558 6.528 27.672 o
7 5 3 14.082 7.219 4.028 78.411 o

_iucr_refine_instructions_details
;
TITL 2018sot0027_r1_100k_a.res in P2(1)2(1)2(1)
REM Old TITL 2018sot0027_R1_100K in P2(1)2(1)2(1)
REM SHELXT solution in P2(1)2(1)2(1)
REM R1 0.084, Rweak 0.022, Alpha 0.001, Orientation as input
REM Flack x = 0.039 ( 0.199 ) from Parsons' quotients
REM Formula found by SHELXT: C12 O6 F4
CELL 0.71073 5.6134 10.6394 21.7983 90 90 90
ZERR 8 0.0002 0.0003 0.0005 0 0 0
LATT -1
SYMM 0.5-X,-Y,0.5+Z
SYMM -X,0.5+Y,0.5-Z
SYMM 0.5+X,0.5-Y,-Z
SFAC C H F O
UNIT 48 64 16 24
EQIV $1 0.5+X,1.5-Y,1-Z

L.S. 4 0 0
PLAN  20
TEMP -173(2)
HTAB O103 O103_$1
HTAB O203 O102
CONF
BOND $H
list 4
fmap 2 53
ACTA 
MORE -1
OMIT -3 57
WGHT 0.003028 0.030729
FVAR 0.638473
REM <olex2.extras>
REM <HklSrc "%.\\2018sot0027_r1_100k.hkl">
REM </olex2.extras>

F101  3     0.51656  0.41565  0.47232  11.00000  0.01453  0.02475  0.03444 =
 -0.00888  0.00032  0.00430 
F102  3     0.09623  0.36329  0.43178  11.00000  0.02431  0.02392  0.01418 =
 -0.00537 -0.00266 -0.00362 
O101  4     0.02673  0.54989  0.56785  11.00000  0.02130  0.01682  0.01490 =
 -0.00203  0.00010  0.00593 
O102  4     0.34719  0.43842  0.59865  11.00000  0.03165  0.02108  0.02412 =
 -0.00432 -0.01908  0.00612 
O103  4     0.32560  0.72681  0.51099  11.00000  0.02105  0.01611  0.03447 =
 -0.00284 -0.00057 -0.00171 
H103  2     0.45678  0.76960  0.49168  11.00000  0.03275  0.02040  0.06462 =
 0.00302  0.01812 -0.00025 
C101  1     0.27206  0.56058  0.58179  11.00000  0.02584  0.01725  0.01947 =
 -0.00680 -0.00962  0.00351 
H101  2     0.29265  0.62796  0.61983  11.00000  0.05899  0.03044  0.03175 =
 -0.01034 -0.00829  0.00284 
C102  1     0.40712  0.60454  0.52500  11.00000  0.01600  0.01721  0.02844 =
 -0.00535 -0.00538 -0.00005 
H102  2     0.59854  0.60442  0.53508  11.00000  0.01908  0.04575  0.06329 =
 -0.01372 -0.00475 -0.00014 
C103  1     0.36053  0.51762  0.46977  11.00000  0.01374  0.01842  0.02079 =
 -0.00327  0.00157 -0.00011 
H10A  2     0.40219  0.56887  0.42737  11.00000  0.03579  0.03960  0.04216 =
 -0.00036  0.00976 -0.00672 
C104  1     0.10634  0.46760  0.46972  11.00000  0.01288  0.01722  0.01204 =
 -0.00107 -0.00286  0.00087 
H104  2    -0.01019  0.53837  0.45144  11.00000  0.04723  0.03233  0.02217 =
 0.00445 -0.00426  0.00539 
C105  1     0.01937  0.43380  0.53382  11.00000  0.01249  0.01611  0.01260 =
 -0.00080 -0.00225  0.00227 
H105  2    -0.16196  0.40081  0.53283  11.00000  0.02364  0.03688  0.03161 =
 0.00158  0.00588  0.00111 
C106  1     0.18555  0.34981  0.57051  11.00000  0.02185  0.01448  0.01525 =
 -0.00092 -0.00491  0.00493 
H10B  2     0.28496  0.28457  0.54332  11.00000  0.03050  0.02489  0.03141 =
 -0.00532 -0.00370  0.00126 
H10C  2     0.08710  0.30085  0.60587  11.00000  0.03802  0.03003  0.03162 =
 0.01288 -0.00832  0.00889 

F201  3     0.94888  0.37533  0.81810  11.00000  0.01679  0.02860  0.01580 =
 -0.00213 -0.00579  0.00500 
F202  3     0.50702  0.34694  0.85676  11.00000  0.02793  0.01915  0.01545 =
 0.00320  0.00492  0.00024 
O201  4     0.50581  0.55353  0.72609  11.00000  0.02073  0.01673  0.01165 =
 -0.00046 -0.00284  0.00485 
O202  4     0.85663  0.61722  0.76598  11.00000  0.02441  0.02008  0.01808 =
 -0.00350  0.00357 -0.00938 
O203  4     0.73925  0.35043  0.66401  11.00000  0.02085  0.02553  0.01531 =
 -0.00822 -0.00367  0.00494 
H203  2     0.60015  0.39352  0.64886  11.00000  0.03668  0.03284  0.03679 =
 -0.00301 -0.01415  0.00537 
C201  1     0.75466  0.55239  0.71582  11.00000  0.02214  0.01738  0.01190 =
 0.00044  0.00228 -0.00169 
H201  2     0.79272  0.60380  0.67287  11.00000  0.03729  0.03460  0.03263 =
 0.00988  0.01268  0.00020 
C202  1     0.84166  0.41600  0.71362  11.00000  0.01250  0.02009  0.01174 =
 -0.00263  0.00005  0.00105 
H202  2     1.03605  0.41379  0.70890  11.00000  0.01346  0.05471  0.02218 =
 -0.01473  0.00116 -0.00297 
C203  1     0.77927  0.34649  0.77334  11.00000  0.01392  0.01567  0.01352 =
 -0.00209 -0.00245  0.00312 
H20A  2     0.78825  0.24554  0.76504  11.00000  0.02781  0.02656  0.02558 =
 -0.00771  0.00132  0.00279 
C204  1     0.53359  0.38524  0.79619  11.00000  0.01405  0.01290  0.01225 =
 -0.00081  0.00034 -0.00030 
H204  2     0.39672  0.33875  0.76969  11.00000  0.03081  0.02276  0.02061 =
 -0.00487 -0.00845 -0.01092 
C205  1     0.49145  0.52645  0.79068  11.00000  0.01396  0.01401  0.01166 =
 -0.00159  0.00051  0.00185 
H205  2     0.31869  0.55410  0.80726  11.00000  0.02846  0.03251  0.01685 =
 -0.00615  0.00906  0.00242 
C206  1     0.68969  0.60951  0.81603  11.00000  0.02158  0.01434  0.01274 =
 -0.00280  0.00007 -0.00159 
H20B  2     0.77751  0.56947  0.85635  11.00000  0.02505  0.03537  0.02977 =
 0.00295 -0.01470  0.00232 
H20C  2     0.62163  0.70275  0.82654  11.00000  0.04235  0.03350  0.02834 =
 -0.01242  0.00323  0.01717 
HKLF 4

END
Q1 1 0.1 0.444444 0.453333 11 0.05 0.13
Q2 1 0 0.583333 0.54 11 0.05 0.11
Q3 1 0.45 0.472222 0.486667 11 0.05 0.1
Q4 1 0 0.583333 0.413333 11 0.05 0.1
Q5 1 0.35 0.638889 0.473333 11 0.05 0.09

  REM The information below was added by Olex2.
  REM
  REM R1 = 0.0165 for 3126 Fo > 4sig(Fo) and 0.0189 for all 3307 data
  REM 343 parameters refined using 0 restraints
  REM Highest difference peak 0.1312, deepest hole -0.1044
  REM Mean Shift 0.0001, Max Shift 0.0009.

  REM +++ Tabular Listing of Refinement Information +++
  REM R1_all = 0.0189
  REM R1_gt = 0.0165
  REM wR_ref = 0.0323
  REM GOOF = 1.0788
  REM Shift_max = 0.0009
  REM Shift_mean = 0.0001
  REM Reflections_all = 3307
  REM Reflections_gt = 3126
  REM Parameters = 343
  REM Hole = -0.1044
  REM Peak = 0.1312
  REM Flack = 0.1(5)

  
;
_olex2_submission_special_instructions  'No special instructions were received'
