# Supplementary material for: Fragmentation and transferability in Hirshfeld atom refinement
Source: IUCrJ. 2022 Feb 26;9(Pt 2):298–315. doi: 10.1107/S2052252522000690 (PMC8895009; doi:10.1107/S2052252522000690)
Supplement: Supplementary file 2 [file m-09-00298-sup2.zip › cif/transferable_atomic_densities/PCYPOL04_trans.cif]

data_PCYPOL04_trans
_audit_creation_date               2021-06-17
_audit_creation_method
;
Olex2 1.3
(compiled 2020.07.31 svn.rc2a77460 for OlexSys, GUI svn.r6145)
;
_audit_contact_author_address      ?
_audit_contact_author_email        ?
_audit_contact_author_name         ''
_audit_contact_author_phone        ?
_publ_contact_author_id_orcid      ?
_publ_section_references
;
Bourhis, L.J., Dolomanov, O.V., Gildea, R.J., Howard, J.A.K., Puschmann, H.
 (2015). Acta Cryst. A71, 59-75.

Dolomanov, O.V., Bourhis, L.J., Gildea, R.J, Howard, J.A.K. & Puschmann, H.
 (2009), J. Appl. Cryst. 42, 339-341.
;
_chemical_formula_moiety           'C7 H5 N O'
_chemical_formula_sum              'C7 H5 N O'
_chemical_formula_weight           119.124
loop_
  _atom_type_symbol
  _atom_type_scat_dispersion_real
  _atom_type_scat_dispersion_imag
  _atom_type_scat_Cromer_Mann_a1
  _atom_type_scat_Cromer_Mann_a2
  _atom_type_scat_Cromer_Mann_a3
  _atom_type_scat_Cromer_Mann_a4
  _atom_type_scat_Cromer_Mann_b1
  _atom_type_scat_Cromer_Mann_b2
  _atom_type_scat_Cromer_Mann_b3
  _atom_type_scat_Cromer_Mann_b4
  _atom_type_scat_Cromer_Mann_c
  _atom_type_scat_source
  _atom_type_scat_dispersion_source
 H -0.00000 0.00000 0.49300 0.32291 0.14019 0.04081 10.51090 26.12570 3.14236
 57.79970 0.0030380000826
 'International Tables Volume C Table 6.1.1.4 (pp. 500-502)' custom
 C -0.00200 0.00230 2.31000 1.02000 1.58860 0.86500 20.84390 10.20750 0.56870
 51.65120 0.215599998832
 'International Tables Volume C Table 6.1.1.4 (pp. 500-502)' custom
 O -0.00420 0.00850 3.04850 2.28680 1.54630 0.86700 13.27710 5.70110 0.32390
 32.90890 0.250800013542
 'International Tables Volume C Table 6.1.1.4 (pp. 500-502)' custom
 N -0.00310 0.00460 12.21260 3.13220 2.01250 1.16630 0.00570 9.89330 28.99750
 0.58260 -11.5290002823
 'International Tables Volume C Table 6.1.1.4 (pp. 500-502)' custom

_space_group_crystal_system        'orthorhombic'
_space_group_IT_number             60
_space_group_name_H-M_alt          'P b c n'
_space_group_name_Hall             '-P 2n 2ab'
loop_
  _space_group_symop_id
  _space_group_symop_operation_xyz
 1 x,y,z
 2 x+1/2,-y+1/2,-z
 3 -x,y,-z+1/2
 4 -x+1/2,-y+1/2,z+1/2
 5 -x,-y,-z
 6 -x-1/2,y-1/2,z
 7 x,-y,z-1/2
 8 x-1/2,y-1/2,-z-1/2

_symmetry_Int_Tables_number        60
_cell_length_a                     9.107(2)
_cell_length_b                     10.5750(12)
_cell_length_c                     25.296(2)
_cell_angle_alpha                  90
_cell_angle_beta                   90
_cell_angle_gamma                  90
_cell_volume                       2436.2(6)
_cell_formula_units_Z              16
_cell_measurement_temperature    120(2)
_cell_measurement_reflns_used    9616
_cell_measurement_theta_min      1.87
_cell_measurement_theta_max      32.94
_exptl_crystal_F_000               991.470
_exptl_crystal_description       'thick plate'
_exptl_crystal_colour            colourless
_exptl_crystal_density_meas      ?
_exptl_crystal_density_method    ?
_exptl_crystal_density_diffrn    1.299
_exptl_transmission_factor_min   ?
_exptl_transmission_factor_max   ?
_exptl_crystal_size_max          1
_exptl_crystal_size_mid          0.5
_exptl_crystal_size_min          0.25
_exptl_absorpt_coefficient_mu    0.125
_diffrn_measurement_device_type  
;
'Huber 4-circles Kappa Goniometer, Pilatus 2M detector'
;
_diffrn_reflns_av_R_equivalents    0.0000
_diffrn_reflns_av_unetI/netI       0.0118
_diffrn_reflns_Laue_measured_fraction_full  0.9815
_diffrn_reflns_Laue_measured_fraction_max  0.9668
_diffrn_reflns_limit_h_max         11
_diffrn_reflns_limit_h_min         0
_diffrn_reflns_limit_k_max         13
_diffrn_reflns_limit_k_min         0
_diffrn_reflns_limit_l_max         33
_diffrn_reflns_limit_l_min         0
_diffrn_reflns_number              2652
_diffrn_reflns_point_group_measured_fraction_full  0.9815
_diffrn_reflns_point_group_measured_fraction_max  0.9668
_diffrn_reflns_theta_full          29.7331
_diffrn_reflns_theta_max           31.10
_diffrn_reflns_theta_min           1.87
_diffrn_ambient_temperature        120.0
_diffrn_measured_fraction_theta_full  0.9815
_diffrn_measured_fraction_theta_max  0.9668
_diffrn_radiation_type             synchrotron
_diffrn_radiation_wavelength       0.8266
_reflns_Friedel_coverage           0.0
_reflns_limit_h_max                11
_reflns_limit_h_min                0
_reflns_limit_k_max                13
_reflns_limit_k_min                0
_reflns_limit_l_max                31
_reflns_limit_l_min                0
_reflns_number_gt                  2388
_reflns_number_total               2416
_reflns_threshold_expression       I>=2u(I)
_computing_molecular_graphics      'Olex2 1.3 (Dolomanov et al., 2009)'
_computing_publication_material    'Olex2 1.3 (Dolomanov et al., 2009)'
_computing_structure_refinement    'olex2.refine 1.3 (Bourhis et al., 2015)'
_refine_diff_density_max           0.0775
_refine_diff_density_min           -0.0817
_refine_diff_density_rms           0.0226
_refine_ls_d_res_high              0.8000
_refine_ls_d_res_low               12.6480
_refine_ls_extinction_expression   Fc^*^=kFc[1+0.001xFc^2^\l^3^/sin(2\q)]^-1/4^
_refine_ls_goodness_of_fit_ref     1.0734
_refine_ls_hydrogen_treatment      refall
_refine_ls_matrix_type             full
_refine_ls_number_constraints      0
_refine_ls_number_parameters       254
_refine_ls_number_reflns           2416
_refine_ls_number_restraints       0
_refine_ls_R_factor_all            0.0150
_refine_ls_R_factor_gt             0.0149
_refine_ls_restrained_S_all        1.0734
_refine_ls_shift/su_max            0.0010
_refine_ls_shift/su_mean           0.0001
_refine_ls_structure_factor_coef   Fsqd
_refine_ls_weighting_details      
 'w=1/[\s^2^(Fo^2^)+(0.0272P)^2^+0.0455P] where P=(Fo^2^+2Fc^2^)/3'
_refine_ls_weighting_scheme        calc
_refine_ls_wR_factor_gt            0.0390
_refine_ls_wR_factor_ref           0.0392
_olex2_refinement_description
;
;
loop_
  _atom_site_label
  _atom_site_type_symbol
  _atom_site_fract_x
  _atom_site_fract_y
  _atom_site_fract_z
  _atom_site_U_iso_or_equiv
  _atom_site_adp_type
  _atom_site_occupancy
  _atom_site_refinement_flags_posn
 O1A O 0.25398(3) 0.29233(2) 0.750504(10) 0.02153(8) Uani 1.000000 .
 H1A H 0.1884(7) 0.3397(6) 0.7280(3) 0.0362(15) Uani 1.000000 .
 C2A C 0.33287(3) 0.36928(3) 0.781867(12) 0.01732(9) Uani 1.000000 .
 C3A C 0.43690(4) 0.31339(3) 0.815280(13) 0.02046(9) Uani 1.000000 .
 H3A H 0.4518(6) 0.2123(5) 0.8142(2) 0.0399(14) Uani 1.000000 .
 C4A C 0.52209(4) 0.38793(3) 0.848277(13) 0.02072(9) Uani 1.000000 .
 H4A H 0.6030(6) 0.3455(5) 0.8736(2) 0.0424(14) Uani 1.000000 .
 C5A C 0.50275(3) 0.51917(3) 0.848300(13) 0.01877(9) Uani 1.000000 .
 C6A C 0.39916(4) 0.57512(3) 0.814780(13) 0.01967(9) Uani 1.000000 .
 H6A H 0.3867(6) 0.6764(5) 0.8143(2) 0.0388(13) Uani 1.000000 .
 C7A C 0.31440(4) 0.50067(3) 0.781653(13) 0.01854(9) Uani 1.000000 .
 H7A H 0.2354(6) 0.5433(5) 0.7554(2) 0.0355(13) Uani 1.000000 .
 C8A C 0.58527(4) 0.59829(3) 0.883132(13) 0.02231(9) Uani 1.000000 .
 N9A N 0.64795(3) 0.66527(3) 0.910976(12) 0.02828(9) Uani 1.000000 .
 O1B O 0.29161(3) 0.64088(3) 1.033504(10) 0.02521(8) Uani 1.000000 .
 H1B H 0.2384(7) 0.7096(7) 1.0498(3) 0.0373(16) Uani 1.000000 .
 C2B C 0.21667(3) 0.59381(3) 0.991977(12) 0.01779(9) Uani 1.000000 .
 C3B C 0.27493(4) 0.48857(3) 0.965965(13) 0.02163(9) Uani 1.000000 .
 H3B H 0.3772(6) 0.4481(5) 0.9799(2) 0.0430(15) Uani 1.000000 .
 C4B C 0.20217(4) 0.43716(3) 0.922920(14) 0.02127(9) Uani 1.000000 .
 H4B H 0.2473(6) 0.3556(5) 0.9034(2) 0.0454(14) Uani 1.000000 .
 C5B C 0.07087(4) 0.49162(3) 0.905387(12) 0.01816(9) Uani 1.000000 .
 C6B C 0.01223(4) 0.59624(3) 0.931739(13) 0.01948(9) Uani 1.000000 .
 H6B H -0.0910(6) 0.6361(5) 0.9188(2) 0.0415(14) Uani 1.000000 .
 C7B C 0.08448(4) 0.64719(3) 0.974939(13) 0.01900(9) Uani 1.000000 .
 H7B H 0.0382(6) 0.7275(5) 0.9958(2) 0.0374(13) Uani 1.000000 .
 C8B C -0.00345(4) 0.44332(3) 0.859850(15) 0.02231(9) Uani 1.000000 .
 N9B N -0.06412(4) 0.40739(3) 0.822927(13) 0.02982(9) Uani 1.000000 .

loop_
  _atom_site_aniso_label
  _atom_site_aniso_U_11
  _atom_site_aniso_U_22
  _atom_site_aniso_U_33
  _atom_site_aniso_U_12
  _atom_site_aniso_U_13
  _atom_site_aniso_U_23
 O1A 0.02569(14) 0.01897(13) 0.01994(14) -0.00463(10) -0.00564(10) 0.00313(9)
 H1A 0.039(4) 0.033(4) 0.036(4) 0.001(3) -0.016(3) 0.003(3)
 C2A 0.01947(16) 0.01748(17) 0.01500(15) -0.00116(12) -0.00239(12) 0.00318(11)
 C3A 0.02514(18) 0.01752(18) 0.01872(16) 0.00165(12) -0.00548(13) 0.00262(12)
 H3A 0.049(3) 0.023(3) 0.048(3) 0.006(3) -0.019(3) 0.003(2)
 C4A 0.02334(18) 0.02084(17) 0.01798(16) 0.00303(13) -0.00655(13) 0.00181(12)
 H4A 0.046(3) 0.036(3) 0.045(3) 0.008(3) -0.022(3) -0.003(3)
 C5A 0.01992(17) 0.02034(17) 0.01604(16) 0.00060(12) -0.00355(12) -0.00018(12)
 C6A 0.02212(17) 0.01724(17) 0.01964(16) 0.00121(12) -0.00496(13) 0.00060(12)
 H6A 0.045(3) 0.025(3) 0.047(3) 0.004(3) -0.015(3) 0.001(2)
 C7A 0.01962(16) 0.01835(18) 0.01764(17) 0.00069(13) -0.00479(12) 0.00277(12)
 H7A 0.036(3) 0.031(3) 0.039(3) 0.005(3) -0.013(3) 0.002(2)
 C8A 0.02337(17) 0.02347(17) 0.02007(17) 0.00091(13) -0.00551(13) -0.00280(13)
 N9A 0.03027(18) 0.02693(17) 0.02765(17) 0.00059(13) -0.01097(13) -0.00767(12)
 O1B 0.02519(15) 0.02779(15) 0.02264(14) 0.00230(11) -0.00684(10) -0.00725(10)
 H1B 0.040(4) 0.036(4) 0.036(4) 0.006(3) -0.006(3) -0.011(3)
 C2B 0.01780(16) 0.01959(16) 0.01597(16) 0.00030(12) -0.00096(11) -0.00152(12)
 C3B 0.01911(17) 0.02635(18) 0.01943(17) 0.00580(14) -0.00361(13) -0.00495(13)
 H3B 0.035(3) 0.050(4) 0.044(3) 0.017(3) -0.014(3) -0.012(3)
 C4B 0.02092(17) 0.02508(17) 0.01783(16) 0.00495(13) -0.00190(13) -0.00567(13)
 H4B 0.041(3) 0.046(3) 0.048(3) 0.019(3) -0.010(3) -0.026(3)
 C5B 0.01868(17) 0.02064(16) 0.01515(16) -0.00073(12) -0.00162(12) -0.00046(12)
 C6B 0.01782(17) 0.01963(17) 0.02099(17) 0.00174(12) -0.00327(12) -0.00024(12)
 H6B 0.033(3) 0.040(3) 0.052(4) 0.009(3) -0.016(3) -0.006(3)
 C7B 0.01888(17) 0.01762(17) 0.02050(16) 0.00151(12) -0.00113(12) -0.00229(12)
 H7B 0.036(3) 0.032(3) 0.044(3) 0.007(3) -0.001(3) -0.014(3)
 C8B 0.02398(18) 0.02528(18) 0.01766(18) -0.00130(13) -0.00480(13) -0.00105(13)
 N9B 0.03352(18) 0.03375(18) 0.02218(17) -0.00191(13) -0.01129(13) -0.00467(13)

loop_
  _geom_bond_atom_site_label_1
  _geom_bond_atom_site_label_2
  _geom_bond_distance
  _geom_bond_site_symmetry_2
  _geom_bond_publ_flag
 O1A H1A 0.966(6) . ?
 O1A C2A 1.3445(4) . ?
 C2A C3A 1.4004(5) . ?
 C2A C7A 1.3997(5) . ?
 C3A H3A 1.078(5) . ?
 C3A C4A 1.3856(5) . ?
 C4A H4A 1.075(5) . ?
 C4A C5A 1.3990(5) . ?
 C5A C6A 1.3997(5) . ?
 C5A C8A 1.4287(5) . ?
 C6A H6A 1.077(5) . ?
 C6A C7A 1.3849(5) . ?
 C7A H7A 1.079(5) . ?
 C8A N9A 1.1505(5) . ?
 O1B H1B 0.966(7) . ?
 O1B C2B 1.3480(4) . ?
 C2B C3B 1.3975(5) . ?
 C2B C7B 1.3978(5) . ?
 C3B H3B 1.084(5) . ?
 C3B C4B 1.3857(5) . ?
 C4B H4B 1.075(5) . ?
 C4B C5B 1.3994(5) . ?
 C5B C6B 1.3977(5) . ?
 C5B C8B 1.4303(5) . ?
 C6B H6B 1.081(5) . ?
 C6B C7B 1.3847(5) . ?
 C7B H7B 1.085(5) . ?
 C8B N9B 1.1498(5) . ?

loop_
  _geom_angle_atom_site_label_1
  _geom_angle_atom_site_label_2
  _geom_angle_atom_site_label_3
  _geom_angle
  _geom_angle_site_symmetry_1
  _geom_angle_site_symmetry_3
  _geom_angle_publ_flag
 C2A O1A H1A 111.4(4) . . ?
 C3A C2A O1A 117.53(3) . . ?
 C7A C2A O1A 122.30(3) . . ?
 C7A C2A C3A 120.17(3) . . ?
 H3A C3A C2A 119.3(3) . . ?
 C4A C3A C2A 120.15(3) . . ?
 C4A C3A H3A 120.6(3) . . ?
 H4A C4A C3A 120.4(3) . . ?
 C5A C4A C3A 119.61(3) . . ?
 C5A C4A H4A 120.0(3) . . ?
 C6A C5A C4A 120.26(3) . . ?
 C8A C5A C4A 121.00(3) . . ?
 C8A C5A C6A 118.72(3) . . ?
 H6A C6A C5A 119.9(3) . . ?
 C7A C6A C5A 120.12(3) . . ?
 C7A C6A H6A 120.0(3) . . ?
 C6A C7A C2A 119.68(3) . . ?
 H7A C7A C2A 119.9(3) . . ?
 H7A C7A C6A 120.5(3) . . ?
 N9A C8A C5A 177.56(4) . . ?
 C2B O1B H1B 110.9(4) . . ?
 C3B C2B O1B 117.96(3) . . ?
 C7B C2B O1B 121.82(3) . . ?
 C7B C2B C3B 120.23(3) . . ?
 H3B C3B C2B 119.2(3) . . ?
 C4B C3B C2B 120.06(3) . . ?
 C4B C3B H3B 120.8(3) . . ?
 H4B C4B C3B 119.5(3) . . ?
 C5B C4B C3B 119.75(3) . . ?
 C5B C4B H4B 120.7(3) . . ?
 C6B C5B C4B 120.07(3) . . ?
 C8B C5B C4B 120.84(3) . . ?
 C8B C5B C6B 119.08(3) . . ?
 H6B C6B C5B 119.8(3) . . ?
 C7B C6B C5B 120.18(3) . . ?
 C7B C6B H6B 120.0(3) . . ?
 C6B C7B C2B 119.70(3) . . ?
 H7B C7B C2B 120.1(3) . . ?
 H7B C7B C6B 120.2(3) . . ?
 N9B C8B C5B 178.36(4) . . ?

loop_
  _geom_torsion_atom_site_label_1
  _geom_torsion_atom_site_label_2
  _geom_torsion_atom_site_label_3
  _geom_torsion_atom_site_label_4
  _geom_torsion
  _geom_torsion_site_symmetry_1
  _geom_torsion_site_symmetry_2
  _geom_torsion_site_symmetry_3
  _geom_torsion_site_symmetry_4
  _geom_torsion_publ_flag
 O1A C2A C3A C4A 179.62(3) . . . . ?
 O1A C2A C7A C6A -179.85(3) . . . . ?
 C2A C3A C4A C5A 0.49(4) . . . . ?
 C2A C7A C6A C5A -0.00(4) . . . . ?
 C3A C4A C5A C6A -0.72(4) . . . . ?
 C3A C4A C5A C8A 177.85(3) . . . . ?
 C4A C5A C6A C7A 0.47(4) . . . . ?
 O1B C2B C3B C4B -179.71(3) . . . . ?
 O1B C2B C7B C6B 179.36(3) . . . . ?
 C2B C3B C4B C5B 0.49(4) . . . . ?
 C2B C7B C6B C5B 0.24(4) . . . . ?
 C3B C4B C5B C6B -1.01(4) . . . . ?
 C3B C4B C5B C8B 177.62(3) . . . . ?
 C4B C5B C6B C7B 0.65(4) . . . . ?

loop_
  _refln_index_h
  _refln_index_k
  _refln_index_l
  _refln_F_squared_calc
  _refln_F_squared_meas
  _refln_F_squared_sigma
  _refln_F_squared_weight
  _refln_observed_status
0 0 2 93.423 103.858 1.705 2.393 o
0 0 4 502.854 539.419 8.856 0.115 o
0 0 6 627.467 654.975 10.751 0.077 o
0 0 8 333.836 334.165 5.541 0.266 o
0 0 10 73.006 78.853 1.326 3.661 o
0 0 12 3140.840 3353.960 77.669 0.002 o
0 0 14 1377.880 1466.230 24.058 0.016 o
0 0 16 1651.320 1726.710 28.321 0.012 o
0 0 18 3938.480 4151.490 68.007 0.002 o
0 0 20 597.022 623.718 10.324 0.084 o
0 0 22 130.329 136.204 2.321 1.402 o
0 0 24 101.956 99.028 1.752 2.245 o
0 0 26 84.345 85.199 2.131 2.493 o
0 0 28 2848.580 2947.620 48.306 0.004 o
0 0 30 1494.790 1534.900 25.242 0.014 o
0 2 2 1432.020 1380.510 16.007 0.019 o
0 2 4 4184.930 3929.850 52.569 0.002 o
0 2 6 1695.450 1780.220 20.648 0.013 o
0 2 7 2300.630 2408.200 27.894 0.007 o
0 2 8 632.821 661.605 8.856 0.083 o
0 2 9 2966.250 3067.920 41.060 0.004 o
0 2 10 59.629 59.909 0.852 5.612 o
0 2 11 1609.650 1662.300 22.259 0.014 o
0 2 12 515.968 524.738 7.056 0.125 o
0 2 13 235.518 234.995 2.747 0.576 o
0 2 14 3243.000 3474.260 40.255 0.003 o
0 2 15 10.778 10.656 0.237 54.192 o
0 2 16 2608.720 2727.880 31.636 0.005 o
0 2 17 1148.450 1216.650 14.113 0.027 o
0 2 18 301.761 294.005 3.978 0.357 o
0 2 19 1481.440 1497.960 20.080 0.016 o
0 2 20 178.312 172.245 2.084 0.966 o
0 2 21 1023.400 1049.000 14.113 0.033 o
0 2 22 302.405 294.052 4.026 0.355 o
0 2 23 114.063 113.093 1.989 1.825 o
0 2 24 245.818 236.085 2.794 0.547 o
0 2 25 17.370 18.470 0.284 30.465 o
0 2 26 327.383 320.005 3.789 0.318 o
0 2 27 840.116 835.413 9.756 0.052 o
0 2 28 218.570 210.369 2.510 0.675 o
0 2 29 511.116 487.324 5.730 0.140 o
0 2 30 5.050 6.346 0.189 110.992 o
0 2 31 4.865 5.399 0.189 120.129 o
0 4 1 1586.940 1536.800 17.807 0.015 o
0 4 2 3286.550 3347.810 44.754 0.003 o
0 4 3 5133.560 5242.640 70.091 0.001 o
0 4 4 54.609 53.895 0.758 6.521 o
0 4 5 1156.590 1157.450 13.450 0.028 o
0 4 6 2308.470 2329.120 26.995 0.007 o
0 4 8 945.873 941.970 12.645 0.040 o
0 4 9 978.891 1005.910 13.497 0.036 o
0 4 10 570.736 557.889 7.530 0.107 o
0 4 12 116.889 118.729 1.421 1.942 o
0 4 14 1.036 1.373 0.142 464.988 o
0 4 15 3936.100 4289.300 49.680 0.002 o
0 4 16 92.710 98.365 1.705 2.468 o
0 4 17 618.070 615.667 8.288 0.090 o
0 4 18 123.807 123.607 1.752 1.704 o
0 4 19 175.071 179.822 2.131 0.957 o
0 4 20 1646.150 1710.610 19.843 0.014 o
0 4 21 1092.550 1104.410 12.834 0.031 o
0 4 22 79.725 77.337 1.137 3.596 o
0 4 23 3.906 3.647 0.189 154.829 o
0 4 24 66.882 65.403 1.184 4.443 o
0 4 25 79.358 78.616 0.995 3.703 o
0 4 26 205.835 205.633 2.842 0.700 o
0 4 27 28.506 28.842 0.426 16.336 o
0 4 28 35.487 35.567 0.710 11.179 o
0 4 29 395.194 381.619 6.346 0.200 o
0 4 30 27.434 27.373 0.474 16.836 o
0 6 0 661.474 630.348 10.372 0.076 o
0 6 1 164.734 160.073 1.894 1.112 o
0 6 2 160.674 154.485 1.847 1.167 o
0 6 3 499.763 497.743 6.725 0.135 o
0 6 4 1071.390 1131.410 15.155 0.029 o
0 6 5 1939.510 1987.180 23.064 0.010 o
0 6 6 1209.230 1233.230 14.302 0.025 o
0 6 7 2137.640 2235.820 25.905 0.008 o
0 6 8 38.163 35.330 0.474 11.601 o
0 6 9 52.054 54.416 0.710 6.862 o
0 6 10 25.035 26.379 0.379 19.141 o
0 6 11 226.672 222.019 3.031 0.600 o
0 6 12 886.315 890.823 11.982 0.045 o
0 6 13 799.699 815.048 9.472 0.056 o
0 6 14 711.116 737.380 9.945 0.066 o
0 6 15 778.658 761.533 8.856 0.061 o
0 6 16 6087.240 6805.490 78.853 0.001 o
0 6 17 3233.560 3407.010 39.497 0.004 o
0 6 18 675.617 666.815 8.998 0.076 o
0 6 19 14.234 13.545 0.237 40.719 o
0 6 20 36.754 38.692 0.758 10.311 o
0 6 21 45.353 45.891 0.710 8.306 o
0 6 22 135.598 133.552 2.321 1.366 o
0 6 23 49.875 47.359 0.900 7.083 o
0 6 24 9.382 9.756 0.332 56.022 o
0 6 26 213.226 211.174 3.599 0.609 o
0 6 27 91.910 91.356 2.321 2.163 o
0 6 28 184.891 178.780 3.078 0.803 o
0 8 0 426.477 445.885 7.388 0.160 o
0 8 1 302.439 290.737 3.457 0.373 o
0 8 2 637.023 632.716 7.388 0.089 o
0 8 3 1127.270 1180.190 15.818 0.027 o
0 8 4 395.351 404.635 4.736 0.216 o
0 8 5 211.239 214.489 2.557 0.689 o
0 8 6 11.182 11.603 0.237 51.251 o
0 8 7 110.068 107.363 1.326 2.196 o
0 8 8 252.547 250.434 4.215 0.448 o
0 8 9 75.935 75.443 0.947 3.973 o
0 8 10 43.419 42.860 0.568 9.295 o
0 8 11 1765.300 1804.380 20.980 0.012 o
0 8 12 1568.360 1585.580 21.264 0.014 o
0 8 13 615.393 628.927 8.477 0.089 o
0 8 14 130.961 130.806 1.610 1.608 o
0 8 15 42.034 45.559 0.710 8.862 o
0 8 16 4438.790 4920.600 57.068 0.002 o
0 8 17 4.620 4.878 0.284 109.673 o
0 8 18 898.374 894.611 12.029 0.044 o
0 8 19 831.253 815.048 9.519 0.054 o
0 8 20 0.458 0.284 0.142 886.273 o
0 8 21 113.317 113.283 1.610 1.979 o
0 8 22 196.083 187.447 3.173 0.735 o
0 8 23 32.730 33.435 0.947 10.664 o
0 8 24 23.560 24.674 0.758 16.358 o
0 10 0 1561.900 1642.410 38.124 0.010 o
0 10 1 246.744 239.968 4.073 0.475 o
0 10 2 687.499 694.756 9.377 0.072 o
0 10 3 3.801 3.362 0.237 146.976 o
0 10 4 3.500 3.978 0.189 160.792 o
0 10 5 734.757 742.589 8.667 0.067 o
0 10 6 11.967 11.840 0.237 48.500 o
0 10 7 56.319 56.452 0.758 6.219 o
0 10 8 20.547 21.311 0.332 24.800 o
0 10 9 10.873 10.893 0.284 51.462 o
0 10 10 15.278 15.581 0.426 32.314 o
0 10 11 226.782 220.977 3.031 0.601 o
0 10 12 416.723 421.021 4.973 0.197 o
0 10 13 156.980 154.059 2.179 1.144 o
0 10 14 70.795 68.860 1.042 4.311 o
0 10 15 1.026 0.900 0.142 519.877 o
0 10 16 621.437 596.723 7.009 0.096 o
0 10 17 177.279 182.522 2.179 0.933 o
0 10 18 682.228 706.596 9.567 0.072 o
0 10 19 127.229 136.962 2.368 1.414 o
0 10 20 331.975 322.752 7.625 0.223 o
0 12 0 495.133 454.362 7.530 0.136 o
0 12 1 1.340 1.894 0.189 319.081 o
0 12 2 318.170 304.897 4.168 0.327 o
0 12 3 258.858 256.496 3.078 0.484 o
0 12 4 120.659 117.734 1.658 1.817 o
0 12 5 33.726 35.851 0.521 12.572 o
0 12 6 14.232 14.350 0.284 38.758 o
0 12 7 441.110 429.925 5.067 0.182 o
0 12 8 387.080 374.231 4.404 0.235 o
0 12 9 121.055 119.108 1.705 1.786 o
0 12 10 966.560 966.123 13.024 0.038 o
0 12 11 88.872 91.498 1.326 2.893 o
0 12 12 35.677 35.046 1.089 9.150 o
1 0 2 1051.480 984.120 11.414 0.036 o
1 0 4 1632.450 1573.740 25.811 0.013 o
1 0 6 5680.630 5200.020 85.151 0.001 o
1 0 8 2042.730 1855.530 30.404 0.009 o
1 0 10 530.089 538.945 7.246 0.119 o
1 0 12 9.543 10.561 0.189 61.201 o
1 0 14 750.356 756.797 10.182 0.061 o
1 0 16 1270.840 1299.530 15.060 0.023 o
1 0 18 588.283 574.938 6.725 0.105 o
1 0 20 394.166 393.269 4.594 0.222 o
1 0 22 1.063 1.468 0.142 450.593 o
1 0 24 524.396 535.630 7.246 0.121 o
1 0 26 362.637 359.786 4.262 0.260 o
1 0 28 400.544 386.639 5.257 0.211 o
1 0 30 32.611 33.672 0.710 12.155 o
1 1 0 441.339 414.296 5.541 0.181 o
1 1 1 108.463 110.346 0.995 2.313 o
1 1 3 161.486 164.809 1.942 1.111 o
1 1 4 60.202 66.397 0.663 5.559 o
1 1 5 1852.110 1587.470 18.375 0.013 o
1 1 6 2384.630 2161.940 28.984 0.007 o
1 1 7 2842.160 2427.150 28.131 0.005 o
1 1 8 458.265 458.435 3.789 0.179 o
1 1 9 1115.780 1155.560 10.135 0.031 o
1 1 10 212.133 216.809 2.084 0.713 o
1 1 11 72.388 73.833 0.616 4.478 o
1 1 12 1454.310 1471.440 12.882 0.019 o
1 1 13 50.727 49.017 0.426 7.893 o
1 1 14 30.464 31.115 0.332 15.501 o
1 1 15 478.481 503.426 4.783 0.155 o
1 1 16 583.229 591.040 5.209 0.111 o
1 1 17 59.809 58.820 0.568 6.046 o
1 1 18 280.402 290.832 2.415 0.436 o
1 1 19 28.798 28.936 0.332 16.752 o
1 1 20 292.930 291.637 2.605 0.409 o
1 1 21 113.896 113.093 1.137 2.132 o
1 1 22 153.437 157.563 1.563 1.254 o
1 1 23 12.992 13.308 0.189 44.992 o
1 1 24 3.080 3.315 0.142 199.305 o
1 1 25 402.333 405.535 3.599 0.225 o
1 1 26 1438.650 1447.760 11.887 0.020 o
1 1 27 68.237 67.297 0.616 4.960 o
1 1 28 23.661 22.211 0.284 22.271 o
1 1 29 3.086 3.268 0.095 214.071 o
1 1 30 1265.680 1254.540 10.324 0.025 o
1 1 31 65.829 65.829 0.710 5.091 o
1 2 1 1239.190 1205.290 9.898 0.027 o
1 2 3 3376.920 2853.380 29.552 0.004 o
1 2 4 2872.340 2686.200 27.847 0.005 o
1 2 6 3131.310 2685.730 25.432 0.005 o
1 2 8 751.914 754.429 6.630 0.069 o
1 2 9 1561.950 1577.050 14.918 0.016 o
1 2 10 682.883 681.022 6.488 0.082 o
1 2 11 121.684 119.061 0.995 1.975 o
1 2 12 28.787 28.415 0.284 17.131 o
1 2 13 1517.910 1555.270 12.740 0.017 o
1 2 14 1151.030 1159.820 10.987 0.029 o
1 2 15 215.990 213.542 1.800 0.722 o
1 2 16 263.064 263.790 2.794 0.480 o
1 2 17 51.495 49.680 0.474 7.662 o
1 2 18 301.556 304.897 2.557 0.388 o
1 2 19 128.512 129.195 1.089 1.768 o
1 2 20 162.881 160.168 1.563 1.168 o
1 2 21 123.503 121.902 1.231 1.866 o
1 2 22 444.319 446.737 4.262 0.185 o
1 2 23 147.767 151.359 1.373 1.361 o
1 2 24 21.741 23.395 0.284 23.338 o
1 2 25 0.843 0.805 0.095 722.083 o
1 2 26 34.235 33.057 0.332 13.671 o
1 2 27 5.087 5.304 0.142 124.299 o
1 2 28 41.882 43.476 0.521 9.665 o
1 2 29 270.845 262.321 2.794 0.467 o
1 2 30 0.030 0.284 0.095 2402.430 o
1 2 31 86.860 86.762 1.089 3.186 o
1 3 0 1955.350 1823.790 21.122 0.011 o
1 3 2 345.493 333.881 2.936 0.309 o
1 3 3 191.055 178.401 1.468 0.936 o
1 3 4 3073.110 3228.940 30.547 0.004 o
1 3 5 4947.650 4508.100 46.696 0.002 o
1 3 6 1749.180 1764.120 15.439 0.013 o
1 3 7 152.037 149.181 1.421 1.324 o
1 3 8 82.022 83.210 0.805 3.623 o
1 3 9 827.158 821.679 7.199 0.058 o
1 3 10 1618.640 1646.670 13.497 0.015 o
1 3 11 340.245 343.400 2.842 0.311 o
1 3 12 136.042 138.809 1.231 1.579 o
1 3 13 727.834 729.328 6.015 0.074 o
1 3 14 221.376 222.540 2.131 0.669 o
1 3 15 2467.160 2618.010 27.137 0.006 o
1 3 16 0.490 0.852 0.047 1126.610 o
1 3 17 307.355 305.181 2.557 0.379 o
1 3 18 188.427 187.873 1.563 0.917 o
1 3 19 15.919 16.007 0.189 35.944 o
1 3 20 117.219 115.414 1.137 2.049 o
1 3 21 708.741 727.908 7.577 0.073 o
1 3 22 1047.130 1067.950 9.377 0.036 o
1 3 23 368.807 370.063 3.078 0.269 o
1 3 24 30.596 32.062 0.332 15.246 o
1 3 25 25.662 26.852 0.332 18.987 o
1 3 26 40.729 41.108 0.426 10.422 o
1 3 27 0.543 0.616 0.095 974.408 o
1 3 28 5.838 6.583 0.189 100.340 o
1 3 29 240.472 231.301 2.463 0.583 o
1 3 30 4.414 4.499 0.189 135.127 o
1 4 1 147.392 140.088 1.373 1.421 o
1 4 2 2729.450 2623.210 24.816 0.006 o
1 4 3 1700.600 1670.350 17.333 0.014 o
1 4 4 1731.810 1766.020 16.718 0.013 o
1 4 5 896.337 910.713 8.619 0.048 o
1 4 6 559.193 566.414 4.641 0.122 o
1 4 7 26.468 26.332 0.284 18.971 o
1 4 8 242.707 243.899 2.036 0.579 o
1 4 9 78.508 77.716 0.663 4.003 o
1 4 10 487.694 480.220 4.215 0.160 o
1 4 11 1905.540 2005.180 18.991 0.011 o
1 4 12 282.939 284.770 2.747 0.427 o
1 4 13 116.647 115.177 1.231 2.034 o
1 4 14 51.866 50.059 0.474 7.584 o
1 4 15 64.565 62.324 0.616 5.422 o
1 4 16 478.814 477.852 3.931 0.165 o
1 4 17 460.417 458.767 3.789 0.178 o
1 4 18 809.868 817.416 7.199 0.059 o
1 4 19 76.080 76.011 0.805 4.070 o
1 4 20 925.759 932.499 7.672 0.046 o
1 4 21 883.271 881.351 8.383 0.050 o
1 4 22 776.356 784.739 6.914 0.064 o
1 4 23 134.012 125.596 1.089 1.716 o
1 4 24 261.098 259.101 2.321 0.506 o
1 4 25 221.692 212.973 2.084 0.687 o
1 4 26 60.630 59.909 0.663 5.800 o
1 4 27 26.718 29.884 0.332 17.558 o
1 4 28 45.040 46.175 0.474 8.944 o
1 4 29 63.739 61.851 0.710 5.399 o
1 4 30 20.342 23.017 0.426 23.044 o
1 5 0 1200.280 1234.180 16.528 0.024 o
1 5 1 3452.070 3474.260 35.993 0.003 o
1 5 2 29.930 29.836 0.332 16.014 o
1 5 3 174.412 176.270 1.563 1.032 o
1 5 4 395.102 392.511 3.457 0.236 o
1 5 5 995.916 1050.420 9.235 0.038 o
1 5 6 471.005 458.104 4.026 0.172 o
1 5 7 1853.560 1884.890 17.854 0.011 o
1 5 8 2273.440 2348.530 24.390 0.007 o
1 5 9 1148.100 1157.930 10.182 0.030 o
1 5 10 366.811 372.478 3.315 0.266 o
1 5 11 50.140 50.153 0.521 7.735 o
1 5 12 580.041 588.672 5.209 0.112 o
1 5 13 7.041 6.109 0.142 94.842 o
1 5 14 187.433 186.358 1.563 0.927 o
1 5 15 210.432 203.975 1.705 0.768 o
1 5 16 369.944 377.309 3.362 0.261 o
1 5 17 66.925 67.344 0.995 4.633 o
1 5 18 28.918 28.842 0.332 16.717 o
1 5 19 76.647 76.864 1.137 3.736 o
1 5 20 413.446 416.428 3.978 0.211 o
1 5 21 61.305 63.698 0.663 5.579 o
1 5 22 8.813 9.330 0.189 67.670 o
1 5 23 101.927 97.512 0.995 2.621 o
1 5 24 59.905 57.352 0.663 5.982 o
1 5 25 411.091 398.857 3.836 0.219 o
1 5 26 15.870 16.481 0.237 34.885 o
1 5 27 208.214 207.101 2.226 0.736 o
1 5 28 320.518 311.101 3.031 0.348 o
1 5 29 101.038 97.749 1.705 2.300 o
1 6 1 2019.620 2072.900 19.607 0.010 o
1 6 2 1.345 1.658 0.142 389.366 o
1 6 3 1710.030 1748.970 16.576 0.013 o
1 6 4 1130.430 1151.770 10.940 0.030 o
1 6 5 93.203 88.846 0.900 3.045 o
1 6 6 73.154 72.743 0.663 4.430 o
1 6 7 246.879 238.547 2.131 0.572 o
1 6 8 0.800 0.900 0.095 720.365 o
1 6 9 614.266 614.720 5.067 0.103 o
1 6 10 839.901 870.932 7.151 0.055 o
1 6 11 29.192 29.268 0.284 16.720 o
1 6 12 38.713 36.987 0.379 11.553 o
1 6 13 103.313 101.822 0.947 2.548 o
1 6 14 110.021 110.204 0.995 2.281 o
1 6 15 224.022 224.340 2.368 0.644 o
1 6 16 657.949 656.396 5.778 0.089 o
1 6 17 258.660 254.839 2.273 0.518 o
1 6 18 221.130 223.013 2.179 0.667 o
1 6 19 530.361 529.000 5.067 0.133 o
1 6 20 54.822 56.073 0.616 6.629 o
1 6 21 7.875 7.672 0.237 74.791 o
1 6 22 201.598 194.503 2.321 0.779 o
1 6 23 35.758 35.472 0.616 11.601 o
1 6 24 2.222 2.463 0.189 236.122 o
1 6 25 153.375 148.565 2.084 1.207 o
1 6 26 332.075 318.631 3.362 0.323 o
1 6 27 21.284 22.306 0.426 22.584 o
1 6 28 72.528 73.122 1.894 3.158 o
1 7 0 822.281 819.784 9.519 0.054 o
1 7 1 213.321 219.793 1.989 0.710 o
1 7 2 153.178 151.928 1.373 1.308 o
1 7 3 988.754 1019.640 8.951 0.040 o
1 7 4 99.052 104.048 1.042 2.592 o
1 7 5 16.750 16.670 0.237 33.339 o
1 7 6 58.536 56.878 0.568 6.265 o
1 7 7 252.426 245.462 2.179 0.547 o
1 7 8 0.233 0.237 0.095 1735.590 o
1 7 9 203.068 203.028 1.847 0.791 o
1 7 10 938.915 959.493 9.993 0.042 o
1 7 11 1363.300 1391.410 12.219 0.021 o
1 7 12 1.578 1.847 0.095 392.715 o
1 7 13 584.634 589.619 5.636 0.109 o
1 7 14 1678.410 1700.190 13.971 0.014 o
1 7 15 2700.270 2804.600 29.078 0.005 o
1 7 16 155.767 150.696 1.279 1.303 o
1 7 17 59.234 58.820 0.521 6.158 o
1 7 18 62.217 62.419 0.568 5.664 o
1 7 19 499.447 492.060 4.073 0.154 o
1 7 20 0.846 1.042 0.142 548.366 o
1 7 21 464.060 453.131 4.357 0.173 o
1 7 22 0.130 0.474 0.095 1693.890 o
1 7 23 9.443 10.135 0.332 55.124 o
1 7 24 55.069 56.736 0.758 6.329 o
1 7 25 18.338 18.896 0.379 27.523 o
1 7 26 44.394 46.222 1.279 6.589 o
1 8 1 214.134 214.868 1.942 0.718 o
1 8 2 6.091 6.393 0.142 103.352 o
1 8 3 27.863 25.811 0.284 18.315 o
1 8 4 46.601 45.370 0.474 8.743 o
1 8 5 35.734 37.650 0.474 11.944 o
1 8 6 65.330 68.197 0.663 5.090 o
1 8 7 31.306 31.588 0.332 15.051 o
1 8 8 538.815 527.106 4.357 0.134 o
1 8 9 8.331 8.809 0.142 74.239 o
1 8 10 920.605 940.076 8.288 0.046 o
1 8 11 864.743 861.460 8.193 0.052 o
1 8 12 83.302 83.399 0.852 3.535 o
1 8 13 445.017 438.497 3.647 0.191 o
1 8 14 200.463 204.023 1.705 0.810 o
1 8 15 35.742 34.667 0.379 12.739 o
1 8 16 4.128 4.310 0.142 152.565 o
1 8 17 24.446 24.200 0.284 20.962 o
1 8 18 562.685 552.206 5.304 0.120 o
1 8 19 27.611 28.131 0.332 17.549 o
1 8 20 234.948 236.748 2.131 0.606 o
1 8 21 289.852 274.587 2.936 0.419 o
1 8 22 73.328 73.217 0.758 4.331 o
1 8 23 279.538 272.835 3.268 0.426 o
1 8 24 499.712 504.373 8.383 0.122 o
1 9 0 18.450 18.186 0.379 27.788 o
1 9 1 39.048 41.439 0.663 9.961 o
1 9 2 96.341 93.534 1.042 2.807 o
1 9 3 41.910 39.829 0.474 10.171 o
1 9 4 67.308 66.729 0.616 5.046 o
1 9 5 29.060 28.226 0.332 16.797 o
1 9 6 308.770 300.966 2.699 0.377 o
1 9 7 144.908 144.540 1.326 1.431 o
1 9 8 1084.000 1115.300 9.803 0.033 o
1 9 9 118.462 119.676 1.042 2.014 o
1 9 10 1009.630 1018.220 8.383 0.039 o
1 9 11 668.515 654.501 5.399 0.089 o
1 9 12 607.652 613.773 5.067 0.104 o
1 9 13 99.329 96.897 0.995 2.698 o
1 9 14 549.751 532.789 6.251 0.121 o
1 9 15 103.380 100.448 0.995 2.546 o
1 9 16 320.741 321.094 2.699 0.348 o
1 9 17 5.349 5.352 0.142 119.864 o
1 9 18 0.122 0.568 0.095 1599.140 o
1 9 19 122.655 122.612 1.042 1.919 o
1 9 20 33.421 33.767 0.379 13.646 o
1 9 21 272.909 274.540 2.936 0.447 o
1 9 22 246.391 236.369 3.268 0.522 o
1 10 1 18.337 18.802 0.284 29.050 o
1 10 2 16.829 16.434 0.237 33.400 o
1 10 3 33.269 32.962 0.379 13.841 o
1 10 4 47.417 47.501 0.474 8.432 o
1 10 5 382.948 377.499 3.126 0.254 o
1 10 6 363.955 356.897 3.457 0.273 o
1 10 7 10.167 10.561 0.189 58.560 o
1 10 8 10.112 9.803 0.189 60.374 o
1 10 9 84.735 85.909 0.758 3.480 o
1 10 10 229.692 224.955 2.036 0.644 o
1 10 11 11.749 12.408 0.189 49.729 o
1 10 12 56.102 53.989 0.521 6.743 o
1 10 13 13.265 13.734 0.189 43.774 o
1 10 14 91.720 92.350 0.947 3.012 o
1 10 15 0.050 0.521 0.095 1853.960 o
1 10 16 2.325 2.463 0.142 258.188 o
1 10 17 44.258 42.244 0.426 9.561 o
1 10 18 112.465 112.383 1.137 2.166 o
1 10 19 41.293 42.481 0.474 10.020 o
1 10 20 56.084 56.357 1.515 4.750 o
1 11 0 72.945 70.139 0.900 4.309 o
1 11 1 152.283 148.613 1.373 1.331 o
1 11 2 53.350 52.758 0.521 7.142 o
1 11 3 1.186 0.995 0.142 472.929 o
1 11 4 44.426 44.470 0.426 9.315 o
1 11 5 14.259 13.734 0.237 40.464 o
1 11 6 266.649 254.507 2.131 0.506 o
1 11 7 31.953 32.488 0.332 14.616 o
1 11 8 111.157 110.583 1.042 2.239 o
1 11 9 161.638 153.017 1.515 1.212 o
1 11 10 0.000 0.142 0.095 3063.710 o
1 11 11 134.358 132.037 1.137 1.659 o
1 11 12 166.027 163.578 1.421 1.148 o
1 11 13 62.552 62.751 0.568 5.621 o
1 11 14 44.749 45.986 0.521 8.901 o
1 11 15 0.391 0.426 0.142 883.564 o
1 11 16 6.611 7.720 0.237 83.316 o
1 11 17 158.894 165.993 2.321 1.068 o
1 12 1 69.031 72.080 0.663 4.704 o
1 12 2 4.483 5.115 0.142 136.527 o
1 12 3 8.708 9.851 0.189 66.864 o
1 12 4 1.858 2.084 0.142 307.751 o
1 12 5 33.213 33.435 0.379 13.777 o
1 12 6 153.513 148.044 1.373 1.323 o
1 12 7 43.479 45.275 0.474 9.309 o
1 12 8 139.204 135.684 1.231 1.559 o
1 12 9 17.330 19.228 0.284 30.030 o
1 12 10 48.019 47.691 0.521 8.227 o
1 12 11 62.594 62.135 0.710 5.479 o
1 12 12 19.953 19.938 0.379 25.369 o
1 13 0 169.485 172.718 2.415 0.972 o
1 13 1 64.858 70.328 0.805 4.897 o
1 13 2 14.712 17.097 0.284 35.404 o
1 13 3 0.041 0.142 0.142 1447.890 o
1 13 4 30.757 32.962 0.474 14.278 o
1 13 5 10.062 11.603 0.237 55.059 o
2 0 0 178.342 179.064 2.936 0.846 o
2 0 2 2082.960 2082.850 27.847 0.008 o
2 0 8 3210.440 3593.600 58.820 0.003 o
2 0 10 19.169 18.659 0.284 28.160 o
2 0 12 468.111 462.887 5.399 0.162 o
2 0 14 1593.440 1636.730 21.927 0.014 o
2 0 16 459.613 479.747 7.956 0.139 o
2 0 18 142.067 137.152 1.658 1.439 o
2 0 20 84.825 87.141 1.515 2.940 o
2 0 22 54.584 53.421 0.710 6.637 o
2 0 24 3667.930 3964.890 45.938 0.003 o
2 0 26 20.216 22.590 0.379 23.941 o
2 0 28 290.550 290.026 4.878 0.343 o
2 0 30 86.987 83.305 1.515 2.933 o
2 1 1 2632.980 2411.050 22.780 0.006 o
2 1 2 989.666 945.286 9.803 0.040 o
2 1 3 544.688 528.526 5.020 0.129 o
2 1 5 254.617 260.617 2.747 0.502 o
2 1 7 295.676 299.356 2.842 0.393 o
2 1 8 49.328 50.200 0.568 7.755 o
2 1 9 1341.560 1324.160 11.603 0.023 o
2 1 10 207.873 214.820 1.894 0.745 o
2 1 11 962.415 967.071 7.956 0.043 o
2 1 12 244.158 241.862 2.036 0.578 o
2 1 13 14.347 14.350 0.189 40.590 o
2 1 14 961.551 1005.430 8.809 0.041 o
2 1 15 88.345 89.082 0.805 3.256 o
2 1 16 604.903 601.459 5.304 0.105 o
2 1 17 33.016 32.772 0.426 13.750 o
2 1 18 212.810 198.718 1.658 0.771 o
2 1 19 9.227 9.709 0.142 66.606 o
2 1 20 0.183 0.237 0.047 2987.970 o
2 1 21 85.853 87.235 0.900 3.331 o
2 1 22 87.798 87.851 0.995 3.193 o
2 1 23 154.451 154.580 1.658 1.244 o
2 1 24 645.650 647.397 6.157 0.091 o
2 1 25 211.754 217.236 2.131 0.711 o
2 1 26 761.510 755.376 8.809 0.063 o
2 1 27 6.220 6.725 0.189 95.690 o
2 1 28 89.762 88.561 0.900 3.166 o
2 1 29 125.980 129.574 1.421 1.727 o
2 1 30 25.251 26.284 0.426 18.645 o
2 1 31 25.219 25.953 0.568 17.405 o
2 2 0 2566.990 2439.940 32.630 0.006 o
2 2 1 228.389 235.422 1.942 0.636 o
2 2 2 2726.580 2687.620 31.162 0.005 o
2 2 3 1260.510 1261.170 13.071 0.024 o
2 2 6 699.802 673.918 5.967 0.081 o
2 2 7 315.526 317.684 3.694 0.335 o
2 2 8 2157.460 2071.960 21.501 0.009 o
2 2 9 250.663 256.875 2.131 0.539 o
2 2 10 3370.270 3575.130 41.439 0.003 o
2 2 11 175.365 177.028 1.563 1.024 o
2 2 12 1927.290 2012.280 17.665 0.011 o
2 2 13 26.259 25.621 0.284 19.311 o
2 2 14 100.120 98.033 0.900 2.699 o
2 2 15 177.973 177.028 1.468 1.016 o
2 2 16 95.659 97.275 0.852 2.857 o
2 2 17 1.772 2.510 0.095 328.821 o
2 2 18 527.400 512.424 4.878 0.137 o
2 2 19 2.982 3.410 0.095 215.564 o
2 2 20 1786.800 1844.630 16.197 0.012 o
2 2 21 138.727 141.319 1.231 1.532 o
2 2 22 125.338 125.643 1.231 1.810 o
2 2 23 2581.910 2737.820 25.905 0.006 o
2 2 24 48.075 48.827 0.474 8.224 o
2 2 25 420.106 418.038 4.026 0.206 o
2 2 26 312.601 308.070 2.747 0.366 o
2 2 27 282.105 275.819 3.789 0.401 o
2 2 28 0.057 0.237 0.095 2387.280 o
2 2 29 34.825 34.146 0.426 12.923 o
2 2 30 63.393 63.793 0.947 5.040 o
2 3 1 193.724 189.862 1.563 0.885 o
2 3 2 477.211 447.258 3.931 0.172 o
2 3 3 42.126 40.729 0.426 10.156 o
2 3 4 2712.150 2417.200 25.100 0.006 o
2 3 5 47.485 51.337 0.568 7.936 o
2 3 6 533.898 548.891 5.730 0.125 o
2 3 7 591.521 583.936 5.115 0.110 o
2 3 8 1222.570 1213.810 9.945 0.027 o
2 3 9 1678.370 1649.990 14.492 0.015 o
2 3 10 2382.470 2378.370 22.495 0.007 o
2 3 11 351.699 360.781 3.789 0.276 o
2 3 12 201.857 196.492 2.084 0.793 o
2 3 14 426.765 425.378 3.741 0.203 o
2 3 15 56.484 55.126 0.521 6.637 o
2 3 16 174.955 174.849 1.563 1.033 o
2 3 17 358.247 359.881 3.173 0.281 o
2 3 18 70.254 68.481 0.663 4.742 o
2 3 19 291.066 295.283 2.652 0.408 o
2 3 20 10.769 10.798 0.142 57.221 o
2 3 21 588.490 594.829 6.204 0.106 o
2 3 22 254.978 255.123 2.463 0.519 o
2 3 23 51.033 53.279 0.521 7.403 o
2 3 24 291.500 294.005 2.463 0.413 o
2 3 25 9.476 11.224 0.189 60.055 o
2 3 26 0.184 0.379 0.095 1678.920 o
2 3 27 60.529 61.377 0.663 5.745 o
2 3 28 18.758 20.033 0.237 28.420 o
2 3 29 12.196 12.645 0.237 46.727 o
2 3 30 38.943 38.645 0.568 10.646 o
2 4 0 889.320 875.668 10.182 0.047 o
2 4 1 823.907 802.261 6.583 0.059 o
2 4 2 1612.790 1601.210 13.118 0.016 o
2 4 3 2629.290 2785.180 24.390 0.006 o
2 4 4 141.011 141.556 1.279 1.497 o
2 4 5 139.911 143.877 1.231 1.504 o
2 4 6 411.787 413.349 3.410 0.219 o
2 4 7 243.873 241.862 1.989 0.581 o
2 4 8 227.517 225.287 1.894 0.657 o
2 4 9 5428.280 6099.840 63.130 0.001 o
2 4 10 1215.550 1207.180 14.018 0.025 o
2 4 11 0.638 0.852 0.095 820.062 o
2 4 12 7.170 6.725 0.095 93.542 o
2 4 13 665.653 671.551 6.393 0.085 o
2 4 14 239.661 234.711 2.273 0.590 o
2 4 15 29.411 27.326 0.332 16.845 o
2 4 16 701.879 702.807 6.678 0.077 o
2 4 17 58.392 56.357 0.616 6.242 o
2 4 18 8.893 9.140 0.142 69.925 o
2 4 19 470.677 478.799 4.262 0.166 o
2 4 20 362.268 364.049 3.220 0.275 o
2 4 21 263.818 266.963 2.226 0.495 o
2 4 22 651.247 648.345 6.204 0.090 o
2 4 23 66.737 69.097 0.663 4.958 o
2 4 24 4.403 4.168 0.142 147.909 o
2 4 25 776.785 767.216 6.346 0.066 o
2 4 26 4.516 5.730 0.142 130.288 o
2 4 27 343.988 332.602 2.984 0.310 o
2 4 28 191.390 185.742 1.989 0.872 o
2 4 29 16.644 17.333 0.284 32.231 o
2 5 1 856.313 855.777 7.530 0.054 o
2 5 2 14.165 15.297 0.189 39.971 o
2 5 3 432.565 411.502 3.410 0.207 o
2 5 4 148.384 143.545 1.231 1.415 o
2 5 5 5.175 5.162 0.142 124.034 o
2 5 6 21.807 19.796 0.237 25.318 o
2 5 7 1715.860 1747.550 18.139 0.013 o
2 5 8 377.475 371.910 3.315 0.258 o
2 5 9 240.356 238.737 1.989 0.595 o
2 5 10 1585.050 1647.620 13.497 0.016 o
2 5 11 776.773 790.895 6.488 0.064 o
2 5 12 174.340 172.766 1.468 1.053 o
2 5 13 170.234 168.219 1.421 1.101 o
2 5 14 301.302 304.092 2.699 0.385 o
2 5 15 10.658 10.751 0.189 56.262 o
2 5 16 26.207 26.142 0.332 18.875 o
2 5 17 138.229 145.203 1.752 1.418 o
2 5 18 84.445 86.004 0.900 3.408 o
2 5 19 192.561 186.879 2.226 0.842 o
2 5 20 394.375 392.985 4.641 0.221 o
2 5 21 3.643 3.931 0.142 170.126 o
2 5 22 32.153 31.873 0.332 14.658 o
2 5 23 52.851 51.006 0.568 7.235 o
2 5 24 548.333 537.525 5.162 0.126 o
2 5 25 164.519 161.257 1.942 1.102 o
2 5 26 7.028 7.720 0.189 84.264 o
2 5 27 0.677 0.710 0.142 658.321 o
2 5 28 341.135 333.455 3.552 0.303 o
2 6 0 1703.670 1781.170 20.648 0.013 o
2 6 1 401.124 391.943 3.268 0.234 o
2 6 2 110.476 111.152 0.947 2.276 o
2 6 3 975.047 977.016 8.051 0.042 o
2 6 4 2.836 2.984 0.142 216.577 o
2 6 5 13.199 12.740 0.142 46.150 o
2 6 6 55.749 57.589 0.758 6.219 o
2 6 7 379.755 367.174 3.268 0.258 o
2 6 8 335.087 326.540 2.889 0.325 o
2 6 9 295.224 296.515 2.652 0.401 o
2 6 10 631.651 636.031 5.588 0.096 o
2 6 11 2376.620 2546.020 22.306 0.007 o
2 6 12 1180.190 1225.180 10.088 0.028 o
2 6 13 744.276 765.321 6.725 0.069 o
2 6 14 154.712 152.496 1.373 1.292 o
2 6 15 4.759 4.262 0.095 146.138 o
2 6 16 87.043 87.235 0.758 3.363 o
2 6 17 137.603 135.541 1.326 1.562 o
2 6 18 0.310 0.379 0.142 964.184 o
2 6 19 184.172 176.318 1.752 0.956 o
2 6 20 530.921 514.792 6.015 0.129 o
2 6 21 877.854 887.034 8.430 0.050 o
2 6 22 1.769 1.752 0.142 332.286 o
2 6 23 200.094 196.019 2.368 0.778 o
2 6 24 2.526 2.794 0.142 236.644 o
2 6 25 62.679 65.166 0.758 5.295 o
2 6 26 1.082 1.515 0.189 367.799 o
2 6 27 189.789 176.223 3.031 0.794 o
2 7 2 509.794 498.690 4.120 0.149 o
2 7 3 21.921 22.164 0.237 24.120 o
2 7 4 93.387 94.671 0.947 2.923 o
2 7 5 0.303 0.284 0.095 1514.050 o
2 7 6 4.477 4.073 0.095 154.809 o
2 7 7 21.272 20.743 0.237 25.378 o
2 7 8 953.612 945.759 7.767 0.044 o
2 7 9 295.629 295.094 2.652 0.401 o
2 7 10 411.730 419.459 4.026 0.211 o
2 7 11 23.326 23.774 0.332 21.527 o
2 7 12 2137.660 2211.660 19.417 0.009 o
2 7 13 0.402 0.663 0.095 1087.470 o
2 7 14 61.967 64.266 0.616 5.555 o
2 7 15 43.918 45.086 0.474 9.245 o
2 7 16 11.034 12.503 0.189 51.843 o
2 7 17 324.887 322.657 3.126 0.334 o
2 7 18 7.883 8.383 0.189 75.847 o
2 7 19 139.710 140.372 1.373 1.501 o
2 7 20 1056.890 1076.000 10.229 0.035 o
2 7 21 323.520 316.453 3.078 0.340 o
2 7 22 182.539 176.649 1.894 0.950 o
2 7 23 21.080 22.448 0.426 22.686 o
2 7 24 0.256 1.089 0.189 565.183 o
2 7 25 4.089 4.689 0.189 139.529 o
2 7 26 11.457 13.687 0.568 34.542 o
2 8 0 45.279 46.128 0.710 8.299 o
2 8 1 62.563 63.414 0.710 5.430 o
2 8 2 10.878 10.893 0.189 55.178 o
2 8 3 85.660 83.731 0.805 3.461 o
2 8 4 404.398 396.537 3.505 0.228 o
2 8 5 405.310 396.253 3.505 0.227 o
2 8 6 768.728 779.055 7.435 0.064 o
2 8 7 2619.760 2796.550 24.485 0.006 o
2 8 8 139.176 138.146 1.184 1.553 o
2 8 9 549.397 537.998 4.452 0.129 o
2 8 10 93.523 91.261 0.805 3.038 o
2 8 11 558.941 550.311 5.257 0.121 o
2 8 12 2084.480 2144.890 17.617 0.009 o
2 8 13 84.479 83.731 0.758 3.536 o
2 8 14 67.384 68.055 0.663 4.949 o
2 8 15 921.932 932.972 7.672 0.046 o
2 8 16 17.941 18.328 0.237 30.484 o
2 8 17 407.513 406.293 3.599 0.222 o
2 8 18 12.308 12.834 0.189 47.468 o
2 8 19 0.060 0.474 0.095 1897.430 o
2 8 20 422.910 428.220 5.020 0.192 o
2 8 21 71.270 75.632 0.852 4.295 o
2 8 22 650.221 643.609 6.725 0.089 o
2 8 23 63.112 62.893 0.805 5.287 o
2 8 24 21.711 21.832 0.710 18.508 o
2 9 1 52.844 50.343 0.521 7.359 o
2 9 3 25.452 26.047 0.332 19.355 o
2 9 4 112.446 112.051 1.042 2.198 o
2 9 5 128.081 134.973 1.231 1.705 o
2 9 6 367.663 364.143 3.031 0.273 o
2 9 7 113.170 115.367 0.995 2.165 o
2 9 8 104.603 104.616 1.042 2.449 o
2 9 9 6.851 7.151 0.189 88.000 o
2 9 10 25.253 25.242 0.284 20.066 o
2 9 11 136.286 135.447 1.231 1.596 o
2 9 12 125.489 130.379 1.137 1.794 o
2 9 13 77.128 75.680 0.663 4.126 o
2 9 14 259.889 253.702 2.463 0.510 o
2 9 15 2.011 2.557 0.095 303.965 o
2 9 16 113.077 110.110 0.947 2.232 o
2 9 17 143.890 143.024 1.563 1.409 o
2 9 18 60.812 61.519 0.568 5.828 o
2 9 19 23.312 24.343 0.284 21.729 o
2 9 20 0.233 0.379 0.142 1032.770 o
2 9 21 77.348 78.758 1.421 3.400 o
2 9 22 514.593 528.053 7.151 0.125 o
2 10 0 72.319 69.855 0.900 4.352 o
2 10 1 319.797 315.600 2.652 0.354 o
2 10 2 91.539 92.113 0.805 3.090 o
2 10 3 56.181 55.126 0.568 6.604 o
2 10 4 1210.610 1221.390 10.040 0.027 o
2 10 5 36.526 37.130 0.379 12.137 o
2 10 6 21.650 23.395 0.284 23.415 o
2 10 7 171.144 170.587 1.468 1.082 o
2 10 8 1282.630 1279.640 11.271 0.024 o
2 10 9 506.994 499.637 5.257 0.143 o
2 10 10 48.825 49.159 0.568 7.900 o
2 10 11 52.149 52.095 0.521 7.335 o
2 10 12 55.329 53.279 0.521 6.873 o
2 10 13 64.199 63.935 0.663 5.336 o
2 10 14 0.008 0.379 0.095 2279.810 o
2 10 15 7.018 8.193 0.142 85.778 o
2 10 16 31.394 31.683 0.332 14.996 o
2 10 17 5.158 5.920 0.142 118.484 o
2 10 18 18.519 19.370 0.332 27.822 o
2 10 19 108.645 110.773 1.942 1.940 o
2 11 2 0.767 1.137 0.095 682.005 o
2 11 3 92.802 89.603 0.805 3.090 o
2 11 4 173.012 167.083 1.421 1.086 o
2 11 5 166.934 165.709 1.515 1.123 o
2 11 6 581.112 579.674 6.062 0.109 o
2 11 7 7.479 7.720 0.189 80.873 o
2 11 8 520.721 511.477 4.546 0.141 o
2 11 9 22.880 25.763 0.332 21.135 o
2 11 10 34.178 34.809 0.426 13.023 o
2 11 11 0.469 0.852 0.095 938.047 o
2 11 12 104.250 102.864 1.042 2.478 o
2 11 13 99.082 101.206 1.042 2.627 o
2 11 14 8.853 9.140 0.189 67.961 o
2 11 15 103.786 105.942 1.184 2.398 o
2 11 16 9.540 10.466 0.332 54.203 o
2 12 0 81.327 82.641 1.042 3.501 o
2 12 1 25.097 26.710 0.284 19.695 o
2 12 2 138.407 135.020 1.231 1.573 o
2 12 3 20.146 22.401 0.284 25.200 o
2 12 4 12.088 14.587 0.237 44.478 o
2 12 5 67.625 67.060 0.616 5.011 o
2 12 6 339.229 348.183 3.126 0.305 o
2 12 7 162.954 160.736 1.468 1.177 o
2 12 8 20.854 21.738 0.284 24.847 o
2 12 9 121.949 124.791 1.231 1.867 o
2 12 10 22.464 23.348 0.379 21.851 o
2 12 11 126.164 126.922 1.800 1.640 o
2 12 12 86.215 82.499 2.084 2.519 o
2 13 1 158.880 156.711 1.894 1.165 o
3 0 2 595.492 611.878 8.193 0.094 o
3 0 4 10.362 11.035 0.189 56.850 o
3 0 6 3181.860 3523.040 57.683 0.003 o
3 0 8 500.198 483.062 6.488 0.139 o
3 0 10 94.003 93.818 1.137 2.822 o
3 0 12 2195.140 2206.930 29.552 0.008 o
3 0 14 128.152 126.685 1.515 1.693 o
3 0 16 0.007 0.142 0.142 1514.220 o
3 0 18 107.682 103.527 2.557 1.730 o
3 0 20 1326.260 1349.260 22.164 0.018 o
3 0 22 352.415 347.710 5.778 0.243 o
3 0 24 33.918 35.614 0.710 11.559 o
3 0 26 624.459 622.771 10.324 0.081 o
3 0 28 404.711 395.921 6.583 0.189 o
3 1 0 4720.920 4214.950 56.405 0.002 o
3 1 1 218.406 219.698 1.942 0.694 o
3 1 2 85.436 90.124 0.758 3.369 o
3 1 3 2026.960 2054.430 21.311 0.009 o
3 1 4 1411.500 1474.290 13.924 0.019 o
3 1 5 226.603 230.591 2.415 0.625 o
3 1 6 1905.830 1846.050 21.406 0.011 o
3 1 7 560.093 561.204 5.352 0.119 o
3 1 8 770.828 763.427 7.246 0.065 o
3 1 9 3182.280 2964.200 34.335 0.004 o
3 1 10 507.897 505.320 4.452 0.146 o
3 1 11 1719.570 1746.600 16.528 0.013 o
3 1 12 2690.690 2684.780 31.115 0.005 o
3 1 13 140.648 136.678 1.326 1.520 o
3 1 14 159.014 158.984 1.894 1.156 o
3 1 15 0.317 0.426 0.047 1853.260 o
3 1 16 294.387 283.396 2.747 0.410 o
3 1 17 254.746 251.666 2.415 0.525 o
3 1 18 9.970 10.324 0.237 57.823 o
3 1 19 52.209 54.747 0.568 7.083 o
3 1 20 1203.200 1227.550 12.787 0.026 o
3 1 21 29.488 29.599 0.379 16.013 o
3 1 22 576.429 589.146 7.956 0.101 o
3 1 23 8.012 9.377 0.189 71.990 o
3 1 24 0.204 0.142 0.142 1195.590 o
3 1 25 44.069 43.854 0.616 8.953 o
3 1 26 836.803 844.884 11.366 0.050 o
3 1 27 173.290 178.780 2.510 0.924 o
3 1 28 489.729 486.850 5.730 0.147 o
3 1 29 29.308 28.510 0.426 16.049 o
3 1 30 136.377 141.319 2.463 1.291 o
3 2 1 100.779 108.642 0.900 2.543 o
3 2 2 667.741 656.396 5.399 0.089 o
3 2 3 1884.580 1850.790 17.523 0.011 o
3 2 4 158.321 159.221 1.705 1.188 o
3 2 5 962.520 945.286 9.803 0.042 o
3 2 6 2494.620 2344.270 27.184 0.006 o
3 2 7 74.785 74.590 0.758 4.212 o
3 2 8 2311.820 2036.910 23.632 0.008 o
3 2 9 2335.930 2276.070 21.548 0.008 o
3 2 10 749.183 771.952 8.051 0.065 o
3 2 11 285.667 280.365 3.789 0.393 o
3 2 12 48.645 49.774 0.568 7.882 o
3 2 13 224.824 227.749 2.415 0.634 o
3 2 14 33.896 34.288 0.332 13.575 o
3 2 15 4.549 5.446 0.095 138.233 o
3 2 16 3.003 3.410 0.095 214.618 o
3 2 17 23.489 24.674 0.284 21.477 o
3 2 18 262.212 265.352 2.368 0.496 o
3 2 19 438.036 433.666 3.836 0.194 o
3 2 20 16.954 17.570 0.189 32.999 o
3 2 21 68.859 67.439 0.663 4.869 o
3 2 22 451.977 441.812 3.647 0.187 o
3 2 23 109.989 111.530 0.947 2.282 o
3 2 24 222.082 216.952 2.321 0.665 o
3 2 25 457.946 446.027 5.257 0.170 o
3 2 26 175.503 172.766 2.084 0.980 o
3 2 27 16.422 17.570 0.284 32.379 o
3 2 28 145.553 144.871 1.752 1.349 o
3 2 29 15.927 15.865 0.332 33.440 o
3 2 30 132.503 127.680 2.226 1.447 o
3 3 0 1233.620 1289.590 21.122 0.021 o
3 3 1 197.669 187.021 1.658 0.865 o
3 3 2 997.996 993.592 8.714 0.040 o
3 3 3 1049.580 1036.210 9.093 0.036 o
3 3 4 206.559 201.702 2.131 0.760 o
3 3 5 422.499 436.224 4.168 0.199 o
3 3 6 663.223 657.816 5.446 0.089 o
3 3 7 428.807 425.284 4.452 0.196 o
3 3 8 177.718 177.407 1.705 0.994 o
3 3 9 1788.500 1807.220 18.754 0.012 o
3 3 10 0.963 1.042 0.142 517.791 o
3 3 11 2179.500 1981.970 23.017 0.009 o
3 3 12 422.200 423.958 3.741 0.206 o
3 3 13 14.607 14.113 0.237 39.349 o
3 3 14 0.969 0.663 0.095 696.770 o
3 3 15 27.720 30.452 0.426 16.327 o
3 3 16 372.066 360.260 4.262 0.253 o
3 3 17 232.027 230.686 2.084 0.626 o
3 3 18 137.835 139.188 1.184 1.563 o
3 3 19 25.872 24.627 0.237 20.154 o
3 3 20 0.773 0.663 0.095 796.054 o
3 3 21 113.829 112.856 1.042 2.163 o
3 3 22 64.597 61.330 0.616 5.460 o
3 3 23 464.535 460.282 3.836 0.176 o
3 3 24 81.944 82.641 0.805 3.638 o
3 3 25 287.540 270.846 2.605 0.435 o
3 3 26 40.240 42.481 0.474 10.245 o
3 3 27 53.190 54.368 0.663 6.825 o
3 3 28 20.302 19.607 0.379 25.198 o
3 3 29 18.941 19.038 0.521 24.366 o
3 4 1 401.762 408.329 3.362 0.227 o
3 4 2 1194.380 1182.550 10.372 0.028 o
3 4 3 2430.890 2500.080 21.927 0.007 o
3 4 4 484.813 475.011 3.931 0.163 o
3 4 5 679.845 684.811 5.636 0.084 o
3 4 6 4385.230 4816.410 45.559 0.002 o
3 4 7 1582.610 1606.420 16.670 0.015 o
3 4 8 2370.050 2486.350 23.585 0.007 o
3 4 9 3018.870 3178.260 32.962 0.004 o
3 4 10 1715.410 1683.140 15.960 0.014 o
3 4 11 967.690 986.488 10.277 0.040 o
3 4 12 15.051 16.765 0.237 36.030 o
3 4 13 170.587 169.308 1.658 1.070 o
3 4 14 38.663 39.308 0.474 10.971 o
3 4 15 10.184 9.945 0.189 59.765 o
3 4 16 24.864 25.811 0.332 19.794 o
3 4 17 1.143 1.373 0.095 520.535 o
3 4 18 71.777 72.507 0.758 4.440 o
3 4 19 997.751 1004.960 10.466 0.038 o
3 4 20 275.592 278.944 3.315 0.426 o
3 4 21 107.476 107.979 1.089 2.329 o
3 4 22 508.494 509.109 4.878 0.143 o
3 4 23 121.334 122.849 1.373 1.854 o
3 4 24 585.064 576.359 6.015 0.109 o
3 4 25 110.557 108.594 1.184 2.226 o
3 4 26 584.188 583.936 5.588 0.110 o
3 4 27 472.581 454.836 5.352 0.162 o
3 4 28 107.425 103.858 1.137 2.358 o
3 5 1 264.372 270.609 2.605 0.478 o
3 5 2 231.022 227.323 2.179 0.629 o
3 5 3 280.434 273.593 2.415 0.451 o
3 5 4 292.740 291.447 2.605 0.410 o
3 5 5 2442.410 2468.350 25.621 0.007 o
3 5 6 77.400 76.201 0.710 4.067 o
3 5 7 382.433 381.808 3.362 0.250 o
3 5 8 915.295 907.398 7.483 0.048 o
3 5 9 199.394 201.513 1.705 0.820 o
3 5 10 427.299 424.100 3.505 0.206 o
3 5 11 574.495 572.570 4.736 0.117 o
3 5 12 59.309 57.731 0.521 6.204 o
3 5 13 39.031 39.639 0.426 10.992 o
3 5 14 36.370 35.377 0.474 12.084 o
3 5 15 48.278 50.579 0.568 7.876 o
3 5 16 506.715 513.845 4.925 0.143 o
3 5 17 22.520 22.259 0.379 22.217 o
3 5 18 0.226 0.426 0.095 1526.250 o
3 5 19 528.356 514.319 5.399 0.133 o
3 5 20 106.516 110.583 1.137 2.305 o
3 5 21 204.512 205.964 2.226 0.752 o
3 5 22 44.234 43.760 0.426 9.419 o
3 5 23 483.349 470.370 4.925 0.158 o
3 5 24 228.305 226.755 2.226 0.636 o
3 5 25 37.210 38.977 0.474 11.375 o
3 5 26 0.831 0.947 0.142 565.978 o
3 5 27 35.345 34.856 0.521 12.245 o
3 5 28 58.898 61.235 0.947 5.464 o
3 6 1 150.107 152.259 1.279 1.348 o
3 6 2 1232.080 1266.380 10.372 0.026 o
3 6 3 419.116 419.790 3.694 0.210 o
3 6 4 21.808 21.359 0.284 24.155 o
3 6 5 60.529 62.277 0.616 5.764 o
3 6 6 58.915 57.399 0.521 6.260 o
3 6 8 116.707 117.071 0.995 2.081 o
3 6 9 73.781 72.080 0.616 4.447 o
3 6 10 13.206 14.160 0.189 43.401 o
3 6 11 127.952 122.328 1.042 1.837 o
3 6 12 916.310 940.076 8.951 0.045 o
3 6 13 31.820 34.099 0.332 14.358 o
3 6 14 247.561 245.888 2.226 0.557 o
3 6 15 10.982 11.650 0.189 53.458 o
3 6 16 2.259 2.415 0.095 289.114 o
3 6 17 0.974 1.326 0.142 482.674 o
3 6 18 171.996 169.308 1.847 1.039 o
3 6 19 1.254 1.421 0.095 488.909 o
3 6 20 74.335 75.585 0.758 4.210 o
3 6 21 24.565 25.053 0.284 20.587 o
3 6 22 15.670 16.954 0.237 34.824 o
3 6 23 46.336 47.548 0.568 8.396 o
3 6 24 41.370 41.486 0.474 10.109 o
3 6 25 382.552 382.708 4.499 0.234 o
3 6 26 5.423 6.583 0.189 104.973 o
3 7 0 836.365 820.731 13.497 0.047 o
3 7 1 23.924 25.953 0.284 20.717 o
3 7 2 253.450 244.657 2.036 0.551 o
3 7 3 228.330 226.897 1.894 0.652 o
3 7 4 1345.620 1358.260 11.934 0.022 o
3 7 5 591.526 589.146 4.878 0.111 o
3 7 6 917.943 923.027 8.761 0.046 o
3 7 7 83.424 87.567 0.947 3.388 o
3 7 8 65.335 65.545 0.663 5.188 o
3 7 9 1068.660 1092.570 9.614 0.034 o
3 7 10 801.272 819.784 6.772 0.060 o
3 7 11 717.707 724.119 6.393 0.075 o
3 7 12 291.829 295.331 2.652 0.407 o
3 7 13 482.313 494.428 4.736 0.155 o
3 7 14 0.145 0.000 0.095 2554.380 o
3 7 15 76.355 74.638 0.758 4.127 o
3 7 16 984.309 966.597 9.188 0.041 o
3 7 17 0.853 3.789 0.189 280.491 o
3 7 18 50.095 50.390 0.663 7.442 o
3 7 19 65.001 66.160 0.710 5.139 o
3 7 20 523.963 501.532 5.873 0.134 o
3 7 21 366.607 357.087 3.457 0.270 o
3 7 22 69.480 70.470 0.758 4.641 o
3 7 23 29.019 29.599 0.474 15.625 o
3 7 24 402.257 399.757 5.446 0.204 o
3 7 25 658.523 672.024 11.129 0.071 o
3 8 1 40.759 40.824 0.379 10.571 o
3 8 2 21.229 20.838 0.237 25.373 o
3 8 3 895.254 894.611 8.525 0.048 o
3 8 4 1437.220 1452.500 12.740 0.019 o
3 8 5 2.652 2.699 0.142 232.476 o
3 8 6 96.940 95.144 0.947 2.810 o
3 8 7 483.862 485.903 4.026 0.161 o
3 8 8 103.191 100.780 0.900 2.582 o
3 8 9 780.566 771.952 6.820 0.064 o
3 8 10 29.342 29.789 0.332 16.293 o
3 8 11 266.095 266.773 2.557 0.480 o
3 8 12 30.712 32.772 0.332 15.052 o
3 8 13 39.514 40.681 0.379 10.882 o
3 8 14 401.804 386.023 3.220 0.236 o
3 8 15 61.913 60.856 0.568 5.759 o
3 8 16 104.749 101.538 1.042 2.482 o
3 8 17 1.902 2.084 0.142 303.839 o
3 8 18 107.094 106.463 1.515 2.187 o
3 8 19 44.717 42.528 0.474 9.334 o
3 8 20 0.133 0.379 0.095 1815.800 o
3 8 21 191.280 189.483 2.273 0.838 o
3 8 22 7.469 7.530 0.237 77.879 o
3 8 23 91.970 91.498 1.326 2.805 o
3 9 0 0.081 0.426 0.142 1171.250 o
3 9 1 551.440 553.153 4.878 0.124 o
3 9 2 35.259 34.146 0.379 12.973 o
3 9 3 104.815 100.543 0.947 2.527 o
3 9 4 755.056 765.795 6.346 0.068 o
3 9 5 168.713 170.256 1.468 1.100 o
3 9 6 769.163 757.744 6.678 0.067 o
3 9 7 180.548 182.427 1.658 0.968 o
3 9 8 509.538 497.269 4.120 0.149 o
3 9 10 137.863 134.121 1.137 1.602 o
3 9 11 6.082 5.730 0.142 107.384 o
3 9 12 150.195 151.359 1.279 1.351 o
3 9 13 78.716 80.321 0.900 3.767 o
3 9 14 6.476 6.914 0.189 92.351 o
3 9 15 110.488 106.321 0.995 2.313 o
3 9 16 33.815 33.341 0.474 13.161 o
3 9 17 46.091 46.507 0.474 8.733 o
3 9 18 274.740 277.429 3.315 0.428 o
3 9 19 3.964 4.641 0.142 152.522 o
3 9 20 706.777 692.388 9.330 0.071 o
3 9 21 51.037 51.053 0.805 6.970 o
3 10 1 0.158 0.189 0.095 2047.370 o
3 10 2 57.670 59.578 0.568 6.217 o
3 10 3 68.787 68.765 0.663 4.829 o
3 10 4 1.799 2.463 0.095 328.509 o
3 10 5 18.916 19.938 0.284 27.725 o
3 10 6 223.530 222.161 1.989 0.670 o
3 10 7 128.635 127.964 1.184 1.756 o
3 10 8 920.548 881.351 7.767 0.048 o
3 10 9 28.711 28.794 0.379 16.554 o
3 10 10 1188.210 1186.820 10.419 0.028 o
3 10 11 41.227 39.876 0.521 10.169 o
3 10 12 165.390 157.516 1.421 1.176 o
3 10 13 5.931 6.015 0.142 107.489 o
3 10 14 26.597 27.610 0.332 18.234 o
3 10 15 0.034 0.379 0.095 2166.160 o
3 10 16 39.944 38.313 0.568 10.458 o
3 10 17 7.396 8.051 0.237 76.638 o
3 10 18 22.421 21.880 0.521 20.698 o
3 11 0 5.362 5.873 0.189 110.031 o
3 11 1 43.457 43.996 0.426 9.547 o
3 11 2 4.786 5.067 0.142 131.385 o
3 11 3 17.219 18.707 0.284 30.508 o
3 11 4 49.242 50.390 0.568 7.754 o
3 11 5 77.654 78.190 0.805 3.937 o
3 11 6 416.518 410.129 3.647 0.214 o
3 11 7 16.988 17.144 0.237 32.629 o
3 11 8 283.916 272.314 2.273 0.450 o
3 11 9 216.600 209.753 1.894 0.721 o
3 11 10 24.345 24.579 0.284 20.901 o
3 11 11 2.257 2.463 0.142 262.551 o
3 11 12 56.549 57.636 0.568 6.431 o
3 11 13 106.094 106.747 1.326 2.282 o
3 11 15 37.974 39.450 1.089 8.468 o
3 12 1 208.250 203.928 2.463 0.725 o
3 12 2 0.781 0.900 0.095 729.078 o
3 12 3 36.745 36.466 0.426 12.006 o
3 12 4 16.869 19.228 0.284 30.625 o
3 12 5 0.938 1.089 0.095 624.484 o
3 12 6 31.867 32.914 0.379 14.360 o
3 12 7 0.033 0.237 0.142 1377.200 o
3 12 8 35.761 35.188 0.474 12.285 o
3 12 9 157.596 156.237 2.652 1.052 o
3 12 10 127.360 124.649 2.179 1.529 o
4 0 0 6039.790 5981.440 97.986 0.001 o
4 0 2 186.289 190.241 2.226 0.864 o
4 0 4 967.462 962.808 12.882 0.038 o
4 0 6 211.776 206.059 2.415 0.712 o
4 0 8 1943.400 2061.540 23.916 0.010 o
4 0 10 8094.680 6975.980 114.183 0.001 o
4 0 12 761.080 744.010 9.993 0.061 o
4 0 14 550.811 557.415 6.488 0.116 o
4 0 16 50.566 50.390 0.758 7.172 o
4 0 18 913.825 892.717 11.982 0.043 o
4 0 20 1571.640 1567.110 36.372 0.011 o
4 0 22 826.506 850.568 14.018 0.046 o
4 0 24 3.594 3.362 0.189 166.478 o
4 0 26 267.532 257.964 6.109 0.338 o
4 0 28 1145.160 1155.090 26.900 0.019 o
4 1 1 1725.830 1829.000 14.965 0.013 o
4 1 2 54.342 54.510 0.521 6.916 o
4 1 3 80.794 80.321 0.710 3.800 o
4 1 4 74.606 75.064 0.805 4.171 o
4 1 5 705.687 710.858 6.251 0.077 o
4 1 6 216.191 215.010 2.084 0.702 o
4 1 7 99.717 99.643 1.089 2.611 o
4 1 8 1728.100 1721.030 16.291 0.013 o
4 1 9 1172.460 1180.660 12.266 0.028 o
4 1 10 3939.040 3778.300 50.579 0.002 o
4 1 11 45.345 44.991 0.521 8.884 o
4 1 12 870.946 898.874 7.909 0.051 o
4 1 13 1924.200 1948.820 18.470 0.011 o
4 1 14 83.333 83.778 0.852 3.526 o
4 1 15 235.990 234.616 2.463 0.590 o
4 1 16 26.913 29.789 0.474 16.514 o
4 1 17 87.220 85.388 0.852 3.341 o
4 1 18 1651.480 1669.880 15.818 0.014 o
4 1 19 1342.300 1389.990 13.166 0.021 o
4 1 20 783.203 790.895 8.240 0.061 o
4 1 21 197.647 194.267 1.894 0.831 o
4 1 22 50.373 52.284 0.616 7.381 o
4 1 23 143.072 144.824 1.752 1.372 o
4 1 24 0.050 0.379 0.142 1242.750 o
4 1 25 1.628 1.989 0.189 290.061 o
4 1 26 91.661 90.740 1.137 2.937 o
4 1 27 85.989 84.773 1.089 3.251 o
4 1 28 45.391 45.796 0.900 7.733 o
4 1 29 108.594 110.110 1.942 1.946 o
4 2 0 1413.750 1419.820 18.991 0.018 o
4 2 1 2924.060 2965.150 28.037 0.005 o
4 2 2 2281.780 2379.320 20.838 0.008 o
4 2 3 897.078 881.824 7.720 0.050 o
4 2 4 2129.170 2164.780 20.506 0.009 o
4 2 5 97.871 97.039 0.947 2.757 o
4 2 6 1417.490 1436.870 13.592 0.020 o
4 2 7 0.428 0.805 0.095 992.354 o
4 2 8 167.866 168.456 1.989 1.050 o
4 2 9 935.319 968.018 11.224 0.041 o
4 2 11 6.044 7.056 0.142 100.208 o
4 2 12 150.168 149.560 1.800 1.279 o
4 2 13 1137.100 1171.190 11.129 0.030 o
4 2 14 1927.790 1955.450 20.270 0.010 o
4 2 15 129.536 129.811 1.279 1.710 o
4 2 16 1344.150 1372.940 15.960 0.020 o
4 2 17 52.324 52.853 0.568 7.186 o
4 2 18 33.814 36.182 0.474 12.716 o
4 2 19 1925.030 1922.780 19.985 0.011 o
4 2 20 25.704 24.911 0.332 19.549 o
4 2 21 209.262 203.691 1.989 0.755 o
4 2 22 28.320 26.616 0.379 17.275 o
4 2 23 72.251 68.576 0.900 4.391 o
4 2 24 154.840 153.159 1.421 1.281 o
4 2 25 81.692 82.499 1.042 3.489 o
4 2 26 292.551 285.433 3.362 0.393 o
4 2 27 0.562 0.663 0.142 717.941 o
4 2 28 10.043 10.135 0.284 55.581 o
4 2 29 19.663 19.417 0.663 21.147 o
4 3 1 623.615 623.718 5.115 0.100 o
4 3 2 1656.070 1674.610 13.734 0.015 o
4 3 4 142.180 139.235 1.373 1.480 o
4 3 5 1750.670 1800.590 17.049 0.013 o
4 3 6 920.151 933.446 9.709 0.044 o
4 3 7 150.211 152.591 1.468 1.318 o
4 3 8 112.910 114.230 1.231 2.110 o
4 3 9 698.378 702.334 6.678 0.078 o
4 3 10 47.803 45.607 0.474 8.523 o
4 3 11 19.101 19.654 0.284 27.677 o
4 3 12 1175.240 1150.820 10.940 0.029 o
4 3 13 348.685 346.147 3.315 0.293 o
4 3 14 185.049 182.379 1.942 0.917 o
4 3 15 110.578 113.330 1.373 2.113 o
4 3 16 191.401 197.913 1.942 0.847 o
4 3 17 12.600 13.355 0.237 44.739 o
4 3 18 413.989 422.821 4.073 0.208 o
4 3 19 481.440 479.273 5.020 0.157 o
4 3 20 930.018 949.548 9.898 0.043 o
4 3 21 788.139 779.529 6.867 0.063 o
4 3 22 25.352 26.616 0.379 18.884 o
4 3 23 0.134 0.663 0.095 1474.240 o
4 3 24 270.836 255.739 2.273 0.491 o
4 3 25 97.457 98.838 0.995 2.723 o
4 3 26 23.692 24.437 0.332 21.031 o
4 3 27 0.938 1.184 0.142 506.678 o
4 4 0 1402.210 1439.710 19.275 0.018 o
4 4 1 151.441 149.796 1.468 1.320 o
4 4 2 914.914 939.129 8.903 0.045 o
4 4 3 31.840 31.494 0.426 14.405 o
4 4 4 46.621 43.476 0.426 9.003 o
4 4 5 3351.140 3573.240 33.862 0.003 o
4 4 6 70.320 68.339 0.663 4.742 o
4 4 7 573.149 564.519 6.583 0.110 o
4 4 8 400.935 385.692 4.026 0.227 o
4 4 9 171.390 172.955 1.847 1.031 o
4 4 10 43.316 42.670 0.474 9.590 o
4 4 11 593.881 595.303 5.683 0.106 o
4 4 12 24.679 26.616 0.332 19.657 o
4 4 13 1326.160 1327.470 13.829 0.022 o
4 4 14 454.114 442.238 4.641 0.178 o
4 4 15 14.480 16.576 0.237 37.220 o
4 4 16 49.096 50.911 0.568 7.738 o
4 4 17 37.531 38.077 0.521 11.231 o
4 4 18 251.238 254.223 2.699 0.519 o
4 4 19 20.934 20.222 0.284 25.488 o
4 4 20 18.421 19.417 0.284 28.586 o
4 4 21 471.746 460.803 4.831 0.165 o
4 4 22 21.840 23.159 0.332 22.897 o
4 4 23 271.405 260.617 2.794 0.467 o
4 4 24 61.181 58.820 0.710 5.736 o
4 4 25 263.876 259.148 2.510 0.494 o
4 4 26 19.734 20.459 0.332 25.979 o
4 4 27 1.146 1.515 0.142 431.394 o
4 4 28 3.031 3.362 0.237 165.461 o
4 5 1 246.532 248.635 2.415 0.548 o
4 5 2 123.688 117.071 0.995 1.958 o
4 5 3 1202.980 1231.330 10.135 0.027 o
4 5 4 48.042 46.980 0.426 8.462 o
4 5 5 1168.890 1161.720 10.182 0.029 o
4 5 6 1037.470 1041.900 8.572 0.037 o
4 5 7 845.078 821.205 6.772 0.057 o
4 5 8 14.890 14.965 0.189 38.831 o
4 5 9 124.841 124.270 1.231 1.827 o
4 5 10 5.735 5.730 0.142 111.784 o
4 5 11 24.783 23.443 0.332 20.622 o
4 5 12 248.199 249.582 2.652 0.533 o
4 5 13 1706.290 1764.120 16.718 0.013 o
4 5 14 513.660 519.528 6.109 0.133 o
4 5 15 474.170 491.586 4.689 0.159 o
4 5 16 0.091 -0.142 0.237 580.206 o
4 5 17 49.011 46.459 0.521 8.170 o
4 5 18 29.143 28.084 0.332 16.791 o
4 5 19 207.802 204.591 1.989 0.759 o
4 5 20 83.350 83.352 0.947 3.473 o
4 5 21 12.200 12.787 0.237 46.525 o
4 5 22 110.673 111.104 1.137 2.214 o
4 5 23 192.487 189.910 2.036 0.853 o
4 5 24 542.273 529.947 5.067 0.129 o
4 5 25 26.171 26.237 0.426 18.148 o
4 5 26 0.093 0.189 0.142 1318.960 o
4 5 27 0.704 0.947 0.189 473.688 o
4 6 0 357.499 351.262 4.120 0.270 o
4 6 1 433.874 437.976 3.647 0.197 o
4 6 2 413.156 404.020 3.883 0.216 o
4 6 3 779.894 784.265 7.483 0.063 o
4 6 4 28.453 29.363 0.284 17.061 o
4 6 5 908.793 913.555 7.530 0.048 o
4 6 6 625.092 632.716 5.209 0.098 o
4 6 7 629.247 641.241 5.636 0.096 o
4 6 8 8.705 8.903 0.142 71.690 o
4 6 9 0.012 0.332 0.047 4472.360 o
4 6 10 170.755 167.083 1.515 1.092 o
4 6 11 256.800 246.456 2.368 0.528 o
4 6 12 613.472 593.882 6.204 0.101 o
4 6 14 1247.910 1274.900 14.823 0.024 o
4 6 15 280.135 284.628 2.747 0.432 o
4 6 16 2.728 2.557 0.142 232.240 o
4 6 17 711.820 697.124 7.293 0.075 o
4 6 18 14.691 16.055 0.237 37.312 o
4 6 20 0.176 0.426 0.095 1638.350 o
4 6 21 2.490 2.036 0.142 261.277 o
4 6 22 12.221 13.166 0.189 47.245 o
4 6 23 0.000 0.237 0.095 2712.970 o
4 6 24 1.390 1.184 0.142 418.357 o
4 6 25 304.909 290.358 4.878 0.328 o
4 7 1 14.449 13.071 0.189 41.773 o
4 7 2 1056.290 1073.150 9.424 0.035 o
4 7 3 2.108 2.510 0.095 297.621 o
4 7 4 471.474 469.612 4.168 0.168 o
4 7 5 877.369 876.141 8.335 0.050 o
4 7 6 851.879 874.721 8.335 0.052 o
4 7 7 47.262 44.281 0.474 8.724 o
4 7 8 478.532 471.838 4.499 0.163 o
4 7 9 0.031 0.332 0.047 4144.480 o
4 7 10 3.854 3.883 0.095 174.329 o
4 7 11 0.171 0.284 0.095 1844.960 o
4 7 12 18.309 18.517 0.237 29.888 o
4 7 13 223.248 220.219 2.131 0.667 o
4 7 14 387.935 379.061 3.362 0.247 o
4 7 15 250.752 260.522 3.078 0.496 o
4 7 16 64.517 59.720 0.710 5.422 o
4 7 17 38.349 39.450 0.474 11.030 o
4 7 18 49.114 48.448 0.521 8.005 o
4 7 19 1.375 1.610 0.095 445.230 o
4 7 20 0.000 0.332 0.095 2434.670 o
4 7 21 28.773 30.736 0.379 16.078 o
4 7 22 39.845 39.450 0.568 10.355 o
4 7 23 15.297 16.481 0.379 32.833 o
4 7 24 466.361 455.451 6.204 0.157 o
4 8 0 17.901 18.849 0.426 27.177 o
4 8 1 399.426 394.500 3.268 0.234 o
4 8 2 173.061 166.798 1.515 1.077 o
4 8 3 1205.950 1253.590 13.024 0.026 o
4 8 4 47.284 45.370 0.568 8.418 o
4 8 5 594.424 595.776 6.251 0.104 o
4 8 6 531.635 524.738 5.020 0.133 o
4 8 7 447.071 434.329 3.836 0.190 o
4 8 8 474.367 478.799 4.262 0.165 o
4 8 9 223.866 217.472 1.847 0.684 o
4 8 10 2.930 3.315 0.095 220.160 o
4 8 11 289.909 287.564 2.557 0.419 o
4 8 12 0.063 0.237 0.095 2357.560 o
4 8 13 1.100 1.326 0.095 537.714 o
4 8 14 146.383 143.735 1.326 1.420 o
4 8 15 394.447 363.149 4.925 0.226 o
4 8 16 173.921 167.698 1.800 1.037 o
4 8 17 28.181 26.852 0.332 17.585 o
4 8 18 0.169 0.142 0.142 1242.380 o
4 8 19 166.954 166.372 1.800 1.087 o
4 8 20 22.252 23.490 0.332 22.441 o
4 8 21 303.618 300.209 3.173 0.373 o
4 8 22 1.751 2.131 0.189 275.409 o
4 9 1 4.285 4.168 0.142 150.569 o
4 9 2 1357.520 1406.090 13.355 0.021 o
4 9 3 1176.600 1203.870 10.608 0.028 o
4 9 4 21.725 22.259 0.284 23.835 o
4 9 5 149.054 147.097 1.279 1.383 o
4 9 6 31.215 33.009 0.332 14.803 o
4 9 7 487.413 483.062 4.641 0.156 o
4 9 8 715.315 717.015 6.346 0.076 o
4 9 9 0.038 0.095 0.095 2948.890 o
4 9 10 1.989 2.368 0.142 285.089 o
4 9 11 79.244 77.479 0.758 3.910 o
4 9 12 12.779 12.645 0.189 46.428 o
4 9 13 15.599 15.534 0.237 36.148 o
4 9 14 77.952 74.638 0.758 4.045 o
4 9 15 6.664 6.299 0.189 93.465 o
4 9 16 24.492 22.969 0.284 21.367 o
4 9 17 216.572 210.132 2.036 0.712 o
4 9 18 192.111 193.272 2.084 0.843 o
4 9 20 18.395 18.139 0.474 26.150 o
4 10 0 696.110 684.811 8.004 0.076 o
4 10 1 136.326 132.605 1.137 1.630 o
4 10 2 12.056 12.976 0.237 46.657 o
4 10 3 7.845 8.051 0.189 77.180 o
4 10 4 539.890 536.104 4.452 0.132 o
4 10 5 305.569 295.047 2.652 0.387 o
4 10 6 32.832 34.383 0.379 13.744 o
4 10 7 3.669 4.689 0.142 159.150 o
4 10 8 0.406 0.616 0.095 1108.340 o
4 10 9 389.435 381.193 3.647 0.241 o
4 10 10 101.704 99.170 0.947 2.624 o
4 10 11 0.115 0.379 0.095 1871.860 o
4 10 12 372.874 364.238 3.505 0.262 o
4 10 13 24.920 24.911 0.332 20.046 o
4 10 14 4.003 4.689 0.142 151.065 o
4 10 15 78.645 81.031 1.184 3.525 o
4 10 16 4.269 4.783 0.189 135.184 o
4 11 1 164.452 168.882 1.421 1.140 o
4 11 2 20.936 22.069 0.284 24.619 o
4 11 3 172.016 175.891 1.515 1.054 o
4 11 4 612.689 613.773 5.067 0.103 o
4 11 5 0.025 0.189 0.095 2707.460 o
4 11 6 84.760 83.920 0.758 3.520 o
4 11 7 3.132 3.789 0.142 188.631 o
4 11 8 113.949 115.745 1.184 2.092 o
4 11 9 1.321 1.468 0.142 406.752 o
4 11 10 185.450 184.795 2.226 0.881 o
4 11 11 47.688 50.579 0.663 7.751 o
4 11 12 172.061 167.177 2.842 0.915 o
4 11 13 97.307 96.139 1.705 2.393 o
4 12 0 252.473 257.443 3.552 0.474 o
4 12 1 94.169 95.428 1.184 2.770 o
4 12 2 189.389 185.316 1.989 0.883 o
4 12 3 140.224 146.008 1.800 1.385 o
4 12 4 42.630 46.554 0.663 8.828 o
4 12 5 0.316 0.568 0.189 629.795 o
4 12 6 46.331 49.727 0.947 7.227 o
4 12 7 95.631 97.796 1.752 2.383 o
5 0 2 156.263 153.727 1.800 1.211 o
5 0 4 3865.920 4271.310 49.490 0.002 o
5 0 6 14.819 14.634 0.332 36.221 o
5 0 8 265.125 258.343 3.031 0.472 o
5 0 10 575.831 572.570 6.678 0.108 o
5 0 12 1660.560 1703.980 19.749 0.013 o
5 0 14 389.007 382.992 5.162 0.220 o
5 0 16 359.784 346.478 4.073 0.271 o
5 0 18 31.012 30.878 0.900 11.658 o
5 0 20 974.699 984.593 13.213 0.037 o
5 0 22 288.134 288.606 6.867 0.280 o
5 0 24 1.938 3.410 0.284 174.492 o
5 0 26 181.884 178.638 3.031 0.821 o
5 1 0 211.512 216.715 2.557 0.684 o
5 1 1 720.409 733.591 6.962 0.073 o
5 1 2 146.987 151.359 1.468 1.354 o
5 1 3 29.996 29.599 0.332 16.038 o
5 1 4 1083.890 1133.770 10.751 0.032 o
5 1 5 145.768 145.392 1.421 1.403 o
5 1 6 443.811 458.056 4.783 0.178 o
5 1 7 224.845 213.731 3.552 0.580 o
5 1 8 32.101 32.583 0.332 14.540 o
5 1 9 58.825 57.447 0.568 6.208 o
5 1 10 870.269 880.404 8.335 0.051 o
5 1 11 41.190 42.292 0.474 10.062 o
5 1 12 671.772 650.239 6.204 0.086 o
5 1 13 14.817 16.055 0.189 37.911 o
5 1 14 537.470 552.679 6.441 0.120 o
5 1 15 82.297 81.126 0.995 3.527 o
5 1 16 5689.880 5711.490 66.160 0.001 o
5 1 17 62.268 64.314 0.663 5.475 o
5 1 18 9.065 9.661 0.142 67.573 o
5 1 19 45.341 45.701 0.521 8.824 o
5 1 20 139.042 136.915 1.373 1.528 o
5 1 21 11.019 11.508 0.189 53.575 o
5 1 22 27.708 28.747 0.616 15.255 o
5 1 23 50.211 49.111 0.568 7.708 o
5 1 24 1.966 2.273 0.189 256.353 o
5 1 25 7.729 8.998 0.237 71.692 o
5 1 26 82.857 79.279 1.137 3.434 o
5 1 27 12.574 13.166 0.379 40.384 o
5 2 1 2136.550 2239.610 18.328 0.009 o
5 2 2 175.856 173.287 1.658 1.023 o
5 2 3 0.000 0.332 0.047 4688.480 o
5 2 4 1667.440 1739.970 18.044 0.014 o
5 2 5 492.296 492.534 4.689 0.153 o
5 2 6 2.756 3.031 0.095 236.200 o
5 2 7 59.368 62.798 0.805 5.587 o
5 2 8 24.093 25.195 0.379 20.091 o
5 2 9 2.818 2.936 0.095 235.379 o
5 2 10 160.721 153.254 1.515 1.218 o
5 2 11 1.383 1.326 0.095 471.353 o
5 2 12 0.254 0.568 0.095 1343.950 o
5 2 13 753.339 744.483 7.767 0.067 o
5 2 14 14.599 16.718 0.237 36.875 o
5 2 15 113.693 113.993 1.137 2.127 o
5 2 16 1.115 2.321 0.142 375.497 o
5 2 17 292.114 293.531 3.457 0.385 o
5 2 18 221.286 217.188 2.321 0.667 o
5 2 19 15.491 15.250 0.237 36.591 o
5 2 20 1.206 1.373 0.095 505.283 o
5 2 21 43.113 43.002 0.474 9.597 o
5 2 22 0.575 0.758 0.142 690.585 o
5 2 23 188.762 188.110 1.847 0.892 o
5 2 24 36.668 35.330 0.426 12.190 o
5 2 25 74.358 73.501 0.852 4.186 o
5 2 26 31.287 31.636 0.663 13.139 o
5 2 27 5.165 5.920 0.284 97.839 o
5 3 0 36.106 34.477 0.521 12.083 o
5 3 1 1030.870 1056.110 9.282 0.037 o
5 3 2 822.591 830.677 7.862 0.057 o
5 3 3 18.374 18.139 0.189 30.590 o
5 3 4 489.362 489.692 4.641 0.154 o
5 3 5 2.832 2.842 0.095 237.217 o
5 3 6 155.567 159.268 1.563 1.229 o
5 3 7 1039.330 1047.580 10.893 0.035 o
5 3 8 15.999 15.771 0.237 35.260 o
5 3 9 137.935 139.567 1.658 1.469 o
5 3 10 293.828 296.562 2.842 0.398 o
5 3 11 507.418 500.111 4.783 0.146 o
5 3 12 69.659 69.618 0.900 4.511 o
5 3 13 213.458 213.210 2.557 0.684 o
5 3 14 162.377 154.343 1.658 1.182 o
5 3 15 573.193 579.674 5.541 0.113 o
5 3 16 1.735 1.752 0.095 377.481 o
5 3 17 22.132 22.590 0.284 23.348 o
5 3 18 539.162 530.421 5.067 0.130 o
5 3 19 605.782 602.880 5.778 0.103 o
5 3 20 210.692 210.511 2.036 0.733 o
5 3 21 14.029 14.208 0.284 39.300 o
5 3 22 84.373 83.683 0.852 3.486 o
5 3 23 43.109 43.902 0.616 9.117 o
5 3 24 1.791 2.273 0.142 305.305 o
5 3 25 45.457 45.749 0.521 8.800 o
5 3 26 16.611 16.481 0.332 31.999 o
5 3 27 22.999 22.401 0.758 17.101 o
5 4 1 32.224 33.672 0.426 13.870 o
5 4 2 725.193 721.277 8.383 0.070 o
5 4 3 509.641 521.896 4.973 0.140 o
5 4 4 243.775 237.458 2.273 0.575 o
5 4 5 1179.840 1213.340 10.656 0.028 o
5 4 6 40.023 39.734 0.474 10.601 o
5 4 7 117.799 111.909 1.231 2.043 o
5 4 8 69.475 70.044 0.710 4.699 o
5 4 9 431.082 431.961 4.120 0.196 o
5 4 10 44.399 45.654 0.710 8.471 o
5 4 11 142.319 143.356 1.421 1.449 o
5 4 12 34.364 34.525 0.426 13.009 o
5 4 13 1.696 2.036 0.095 364.185 o
5 4 14 1.639 1.658 0.095 397.769 o
5 4 15 141.823 136.347 1.468 1.483 o
5 4 16 297.396 296.278 3.126 0.386 o
5 4 17 589.268 582.042 5.541 0.109 o
5 4 18 231.880 222.493 2.179 0.634 o
5 4 19 62.342 66.208 0.758 5.281 o
5 4 20 46.177 43.807 0.616 8.603 o
5 4 21 42.881 41.771 0.521 9.636 o
5 4 22 66.329 64.219 0.758 5.060 o
5 4 23 22.026 22.874 0.332 22.862 o
5 4 24 0.119 0.189 0.095 2206.060 o
5 4 25 65.853 65.924 0.852 4.923 o
5 4 26 87.850 87.993 1.279 3.008 o
5 5 0 3171.950 3225.150 43.191 0.004 o
5 5 1 208.752 207.527 1.847 0.759 o
5 5 2 354.816 350.835 2.889 0.292 o
5 5 3 479.118 482.115 3.978 0.164 o
5 5 4 9.993 9.803 0.189 60.890 o
5 5 5 27.610 27.847 0.332 17.624 o
5 5 6 312.724 316.311 2.794 0.359 o
5 5 7 5.962 7.246 0.189 95.664 o
5 5 8 96.248 98.743 1.089 2.715 o
5 5 9 317.385 317.826 3.078 0.347 o
5 5 10 202.836 198.624 1.942 0.795 o
5 5 11 317.196 311.527 3.315 0.345 o
5 5 12 11.558 10.703 0.189 53.104 o
5 5 13 595.142 589.619 6.157 0.105 o
5 5 14 247.088 243.804 2.605 0.544 o
5 5 15 713.639 728.855 7.625 0.072 o
5 5 16 59.325 57.967 0.616 6.072 o
5 5 17 76.433 80.273 0.805 3.946 o
5 5 18 18.190 18.517 0.237 30.039 o
5 5 19 205.908 204.401 2.463 0.732 o
5 5 20 2.292 2.368 0.142 263.430 o
5 5 21 37.451 39.687 0.474 11.223 o
5 5 22 34.040 34.051 0.379 13.387 o
5 5 23 123.466 120.244 1.184 1.891 o
5 5 24 6.094 7.009 0.332 79.139 o
5 5 25 39.267 38.977 0.805 9.574 o
5 6 1 508.628 508.636 4.499 0.145 o
5 6 2 1427.990 1465.760 13.876 0.019 o
5 6 3 131.976 128.864 1.279 1.684 o
5 6 4 16.458 15.771 0.189 35.224 o
5 6 5 518.064 532.315 4.404 0.139 o
5 6 6 43.453 45.986 0.474 9.247 o
5 6 7 80.186 80.463 0.995 3.628 o
5 6 8 3.776 3.552 0.142 171.761 o
5 6 9 22.166 22.069 0.332 23.074 o
5 6 10 304.182 300.114 3.173 0.372 o
5 6 11 8.415 8.809 0.237 68.415 o
5 6 12 957.464 966.123 9.188 0.042 o
5 6 13 3.949 3.126 0.142 172.948 o
5 6 14 145.360 141.698 1.421 1.426 o
5 6 15 74.295 70.991 0.758 4.339 o
5 6 16 85.140 88.987 0.995 3.268 o
5 6 17 65.436 64.550 0.852 4.998 o
5 6 18 23.275 22.827 0.332 21.914 o
5 6 19 10.340 9.851 0.189 59.311 o
5 6 20 699.981 693.336 7.246 0.077 o
5 6 21 9.471 8.951 0.189 65.283 o
5 6 22 1.856 1.942 0.142 314.395 o
5 6 23 11.329 11.271 0.284 49.475 o
5 6 24 11.938 12.408 0.332 44.423 o
5 7 0 6415.620 6350.840 103.906 0.001 o
5 7 1 1515.500 1552.900 12.740 0.017 o
5 7 2 514.923 505.794 4.168 0.146 o
5 7 3 386.316 376.504 3.126 0.251 o
5 7 4 82.433 81.978 0.710 3.688 o
5 7 5 289.803 293.105 2.842 0.407 o
5 7 6 173.276 174.139 1.563 1.046 o
5 7 7 102.737 99.075 0.995 2.580 o
5 7 8 59.229 59.199 0.521 6.140 o
5 7 9 107.805 107.979 1.089 2.322 o
5 7 10 0.033 0.237 0.095 2514.940 o
5 7 11 130.857 126.780 1.800 1.585 o
5 7 12 163.121 161.731 1.610 1.155 o
5 7 13 56.283 56.452 0.616 6.452 o
5 7 14 56.776 53.326 0.568 6.637 o
5 7 15 110.296 108.357 1.089 2.265 o
5 7 16 706.559 700.440 6.678 0.077 o
5 7 17 101.772 99.880 0.995 2.594 o
5 7 18 339.541 329.903 3.883 0.299 o
5 7 19 113.034 109.162 1.089 2.201 o
5 7 20 246.993 238.642 2.842 0.539 o
5 7 21 116.271 117.734 1.468 1.945 o
5 8 1 29.701 29.505 0.284 16.421 o
5 8 2 109.119 109.589 1.042 2.292 o
5 8 3 23.832 25.006 0.332 20.737 o
5 8 4 601.133 593.882 5.257 0.107 o
5 8 5 224.274 221.545 1.847 0.676 o
5 8 6 135.424 133.742 1.137 1.635 o
5 8 7 68.638 66.445 0.663 4.918 o
5 8 8 95.843 97.938 0.852 2.841 o
5 8 9 244.918 245.604 2.179 0.566 o
5 8 10 0.209 0.474 0.047 2154.720 o
5 8 11 64.224 62.987 0.710 5.317 o
5 8 12 99.386 99.501 0.995 2.662 o
5 8 13 25.224 23.206 0.332 20.405 o
5 8 14 1.000 1.468 0.142 462.692 o
5 8 15 22.037 21.264 0.379 22.981 o
5 8 16 0.880 0.995 0.142 545.275 o
5 8 17 73.906 74.022 0.758 4.276 o
5 8 18 2.446 3.126 0.142 232.113 o
5 8 19 7.482 8.667 0.237 74.150 o
5 8 20 27.539 29.457 0.474 16.303 o
5 9 0 1217.630 1188.240 13.829 0.026 o
5 9 1 110.874 110.394 1.042 2.247 o
5 9 2 556.512 565.466 4.689 0.122 o
5 9 3 8.699 9.709 0.189 67.277 o
5 9 4 165.839 163.057 1.468 1.146 o
5 9 5 279.413 277.808 2.936 0.433 o
5 9 6 1.730 1.847 0.095 371.899 o
5 9 7 25.997 25.053 0.284 19.650 o
5 9 8 78.582 79.421 0.710 3.927 o
5 9 9 0.544 0.474 0.095 1038.490 o
5 9 10 138.734 132.700 1.137 1.600 o
5 9 11 29.921 30.641 0.379 15.596 o
5 9 12 10.251 9.803 0.189 59.783 o
5 9 13 24.145 22.353 0.332 21.449 o
5 9 14 190.573 188.726 1.847 0.881 o
5 9 15 3.039 3.268 0.142 201.858 o
5 9 16 511.985 503.426 5.304 0.140 o
5 9 17 254.515 251.050 2.984 0.503 o
5 9 18 162.475 159.268 2.747 0.999 o
5 10 1 46.170 45.038 0.521 8.739 o
5 10 2 7.552 8.619 0.189 77.240 o
5 10 3 112.641 111.152 1.137 2.175 o
5 10 4 45.161 44.470 0.474 9.074 o
5 10 5 233.792 231.491 1.942 0.626 o
5 10 6 52.907 53.279 0.521 7.164 o
5 10 7 0.014 0.237 0.095 2626.850 o
5 10 8 9.171 10.135 0.237 61.549 o
5 10 9 0.808 1.231 0.095 646.096 o
5 10 10 0.567 0.805 0.095 882.532 o
5 10 11 122.819 128.248 1.563 1.741 o
5 10 12 14.371 15.913 0.426 33.374 o
5 10 13 0.572 1.658 0.142 539.067 o
5 10 14 18.256 20.648 0.379 26.689 o
5 10 15 17.208 18.517 0.474 27.148 o
5 11 0 231.124 225.571 3.126 0.578 o
5 11 1 27.805 28.558 0.426 16.730 o
5 11 2 263.899 266.536 2.605 0.483 o
5 11 3 317.743 317.400 3.078 0.346 o
5 11 4 218.496 213.210 2.273 0.686 o
5 11 5 125.252 123.844 1.231 1.824 o
5 11 6 48.096 50.958 0.805 7.326 o
5 11 7 96.470 93.771 1.326 2.654 o
5 11 8 0.096 0.852 0.142 945.484 o
5 11 9 71.635 74.354 1.326 3.813 o
5 11 10 32.405 32.015 0.663 12.743 o
6 0 0 725.676 704.702 11.603 0.062 o
6 0 2 75.982 81.221 1.137 3.671 o
6 0 4 1448.020 1519.750 20.364 0.016 o
6 0 6 63.805 65.924 0.805 5.124 o
6 0 8 115.028 112.714 1.373 2.039 o
6 0 10 613.747 611.878 7.151 0.096 o
6 0 12 241.938 228.981 3.126 0.547 o
6 0 14 7964.680 8003.670 130.995 0.001 o
6 0 16 2314.450 2359.900 31.636 0.007 o
6 0 18 428.555 411.976 5.588 0.187 o
6 0 20 46.997 42.102 0.758 8.204 o
6 0 24 170.018 159.695 2.747 0.957 o
6 1 1 160.478 159.600 1.563 1.189 o
6 1 2 348.844 353.914 2.936 0.296 o
6 1 3 343.572 350.125 3.694 0.290 o
6 1 4 797.091 806.524 7.672 0.060 o
6 1 5 819.261 824.994 9.614 0.054 o
6 1 6 1.149 1.184 0.095 543.740 o
6 1 7 32.925 31.020 0.379 14.319 o
6 1 8 94.302 90.835 0.852 2.999 o
6 1 9 0.198 0.189 0.095 1909.720 o
6 1 10 175.533 173.287 1.705 1.020 o
6 1 11 553.652 536.104 5.588 0.123 o
6 1 12 0.875 0.758 0.095 718.224 o
6 1 13 39.224 40.160 0.426 10.882 o
6 1 14 188.763 193.461 1.894 0.874 o
6 1 15 439.112 424.763 4.452 0.191 o
6 1 16 361.444 366.701 3.505 0.270 o
6 1 17 995.255 1007.800 9.567 0.039 o
6 1 18 42.480 42.197 0.521 9.673 o
6 1 19 0.802 0.947 0.095 708.119 o
6 1 20 20.831 23.064 0.426 22.641 o
6 1 21 58.220 61.851 0.805 5.723 o
6 1 22 232.819 229.123 3.836 0.526 o
6 1 23 3.460 3.694 0.189 165.596 o
6 1 24 152.200 149.844 1.800 1.260 o
6 1 25 264.662 273.688 4.594 0.396 o
6 2 0 831.788 851.988 14.018 0.045 o
6 2 1 86.544 88.940 0.805 3.325 o
6 2 2 1572.500 1658.510 14.539 0.016 o
6 2 3 1.707 1.658 0.095 387.884 o
6 2 4 221.275 218.941 2.605 0.647 o
6 2 5 340.129 339.185 3.552 0.301 o
6 2 6 23.697 26.047 0.284 20.841 o
6 2 7 57.875 55.173 0.568 6.421 o
6 2 8 375.862 373.805 3.599 0.254 o
6 2 9 1026.180 1019.640 9.661 0.037 o
6 2 10 1985.800 2082.370 21.596 0.010 o
6 2 11 1763.470 1833.740 17.381 0.012 o
6 2 12 27.247 26.995 0.332 18.046 o
6 2 13 464.662 477.379 5.020 0.163 o
6 2 14 756.986 781.423 7.435 0.065 o
6 2 15 652.756 681.496 7.956 0.082 o
6 2 16 107.488 105.421 1.042 2.373 o
6 2 17 50.478 53.042 0.568 7.408 o
6 2 18 94.730 95.618 0.947 2.868 o
6 2 19 144.362 143.877 1.752 1.365 o
6 2 20 76.507 74.543 0.852 4.047 o
6 2 21 0.099 0.142 0.095 2416.550 o
6 2 22 314.891 317.116 3.078 0.350 o
6 2 23 4.250 4.168 0.142 151.380 o
6 2 24 39.129 38.787 0.616 10.406 o
6 2 25 252.635 252.708 4.262 0.444 o
6 3 1 1.677 1.515 0.095 402.718 o
6 3 2 50.125 51.906 0.474 7.697 o
6 3 3 5.515 5.209 0.095 123.253 o
6 3 4 42.160 40.445 0.474 10.052 o
6 3 5 593.243 628.454 8.525 0.092 o
6 3 6 901.100 912.608 9.519 0.046 o
6 3 7 54.578 54.179 0.616 6.761 o
6 3 8 1219.080 1243.650 12.929 0.026 o
6 3 9 73.925 74.638 0.947 4.093 o
6 3 10 1784.460 1841.790 19.133 0.012 o
6 3 11 313.007 315.742 3.741 0.337 o
6 3 12 57.655 57.683 0.663 6.181 o
6 3 13 8.255 8.856 0.142 74.566 o
6 3 14 1.359 1.326 0.095 476.405 o
6 3 15 99.531 99.833 1.089 2.613 o
6 3 16 32.664 33.672 0.379 13.929 o
6 3 17 706.145 708.017 6.725 0.076 o
6 3 18 240.379 236.274 2.510 0.574 o
6 3 19 0.049 -0.142 0.142 1574.860 o
6 3 20 38.934 39.876 0.474 10.838 o
6 3 21 70.791 69.949 0.900 4.436 o
6 3 22 170.154 165.046 1.610 1.092 o
6 3 23 35.990 37.650 0.426 12.052 o
6 3 24 184.615 184.179 2.557 0.851 o
6 3 25 197.722 186.405 4.499 0.600 o
6 4 0 23.976 24.153 0.379 20.509 o
6 4 1 1382.430 1419.820 12.455 0.021 o
6 4 2 0.124 0.142 0.095 2291.230 o
6 4 3 98.406 97.749 0.995 2.712 o
6 4 4 138.290 136.820 1.468 1.519 o
6 4 5 56.249 57.068 0.616 6.424 o
6 4 6 1810.040 1902.410 25.479 0.011 o
6 4 7 789.680 762.480 8.903 0.060 o
6 4 8 47.379 48.922 0.568 8.130 o
6 4 9 39.245 39.971 0.426 10.900 o
6 4 10 25.601 25.337 0.332 19.481 o
6 4 11 26.079 25.148 0.284 19.569 o
6 4 12 243.160 236.416 2.510 0.567 o
6 4 13 108.839 108.926 1.089 2.290 o
6 4 14 21.685 23.490 0.426 21.838 o
6 4 15 462.263 445.411 4.262 0.177 o
6 4 16 78.752 79.468 0.900 3.785 o
6 4 17 588.726 593.408 5.683 0.108 o
6 4 18 124.673 121.002 1.468 1.792 o
6 4 19 441.242 428.504 5.020 0.183 o
6 4 20 208.013 197.629 2.131 0.762 o
6 4 21 0.037 0.332 0.095 2255.620 o
6 4 22 17.280 17.996 0.237 31.601 o
6 4 23 111.984 107.931 1.563 2.065 o
6 4 24 51.744 53.895 0.710 6.928 o
6 5 1 511.341 510.530 5.967 0.135 o
6 5 2 511.687 503.900 5.257 0.141 o
6 5 3 69.338 68.292 0.852 4.621 o
6 5 4 71.188 69.097 0.710 4.621 o
6 5 5 202.666 204.117 1.847 0.790 o
6 5 6 786.783 774.793 7.388 0.063 o
6 5 7 125.971 119.297 1.184 1.859 o
6 5 8 157.306 152.875 1.515 1.248 o
6 5 9 5.935 5.162 0.142 112.909 o
6 5 10 51.833 51.148 0.616 7.268 o
6 5 11 39.596 40.871 0.521 10.416 o
6 5 12 4.297 4.783 0.142 143.567 o
6 5 13 228.094 221.593 2.652 0.620 o
6 5 14 35.653 35.993 0.426 12.389 o
6 5 15 225.985 213.494 2.084 0.672 o
6 5 16 198.064 188.915 2.036 0.829 o
6 5 17 161.069 170.161 1.847 1.108 o
6 5 18 0.283 0.332 0.095 1507.680 o
6 5 19 11.288 12.361 0.237 49.740 o
6 5 20 0.943 0.947 0.095 648.769 o
6 5 21 20.366 21.501 0.284 25.419 o
6 5 22 6.201 7.246 0.189 93.371 o
6 6 0 38.910 38.550 0.758 9.888 o
6 6 1 1085.020 1085.470 12.645 0.032 o
6 6 2 947.972 968.018 10.088 0.042 o
6 6 3 296.704 296.799 3.126 0.386 o
6 6 4 24.917 26.237 0.332 19.627 o
6 6 5 289.451 291.495 2.842 0.409 o
6 6 6 106.671 104.379 1.137 2.369 o
6 6 7 44.844 43.239 0.568 9.004 o
6 6 8 28.483 27.421 0.379 16.994 o
6 6 9 493.317 480.694 5.020 0.152 o
6 6 10 247.770 245.841 2.368 0.550 o
6 6 11 29.754 31.020 0.426 15.319 o
6 6 12 1.337 1.752 0.095 439.230 o
6 6 13 325.772 317.353 3.741 0.322 o
6 6 14 0.944 1.231 0.142 499.736 o
6 6 15 15.649 15.439 0.237 36.143 o
6 6 16 5.604 5.778 0.142 113.217 o
6 6 17 62.971 63.366 0.758 5.341 o
6 6 18 565.457 555.047 5.825 0.116 o
6 6 19 49.927 50.532 0.568 7.649 o
6 6 20 1.106 1.373 0.142 451.309 o
6 6 21 174.328 169.924 2.889 0.891 o
6 6 22 54.211 54.084 1.042 5.967 o
6 7 1 118.060 120.055 1.042 2.018 o
6 7 2 52.129 52.521 0.474 7.385 o
6 7 3 204.867 205.633 1.989 0.769 o
6 7 4 11.380 12.361 0.189 50.953 o
6 7 5 23.781 24.058 0.284 21.488 o
6 7 6 88.965 85.862 0.852 3.268 o
6 7 7 93.443 94.576 0.947 2.923 o
6 7 8 286.584 277.760 2.699 0.428 o
6 7 9 97.603 93.960 0.947 2.808 o
6 7 10 28.692 29.078 0.332 16.769 o
6 7 11 403.689 397.153 4.168 0.220 o
6 7 12 80.169 78.095 0.805 3.820 o
6 7 13 158.429 152.259 1.515 1.241 o
6 7 14 26.241 27.373 0.379 18.169 o
6 7 15 61.346 55.363 0.758 5.805 o
6 7 16 144.819 142.172 1.421 1.429 o
6 7 17 47.678 48.212 0.568 8.138 o
6 7 18 153.768 150.081 1.610 1.276 o
6 7 19 6.521 6.583 0.189 93.473 o
6 7 20 36.169 38.266 0.758 10.480 o
6 7 21 12.528 14.113 0.379 39.523 o
6 8 0 211.013 210.227 2.510 0.700 o
6 8 1 0.308 0.474 0.095 1333.870 o
6 8 2 1681.070 1724.340 16.339 0.014 o
6 8 3 416.287 410.318 3.410 0.217 o
6 8 4 403.682 399.236 3.315 0.229 o
6 8 5 783.643 771.478 6.820 0.064 o
6 8 6 103.195 101.159 1.042 2.524 o
6 8 7 35.233 34.241 0.426 12.781 o
6 8 8 125.625 119.724 1.326 1.826 o
6 8 9 98.885 96.186 0.995 2.720 o
6 8 10 21.194 21.975 0.332 23.928 o
6 8 11 173.092 168.693 2.036 1.012 o
6 8 12 1.210 1.421 0.142 428.611 o
6 8 13 13.835 14.681 0.237 40.358 o
6 8 14 52.329 52.569 0.568 7.203 o
6 8 15 62.004 64.645 0.710 5.426 o
6 8 16 46.616 48.543 0.758 7.800 o
6 8 17 275.026 271.036 3.741 0.417 o
6 8 18 218.825 207.290 2.889 0.652 o
6 9 1 364.682 359.455 3.220 0.275 o
6 9 2 16.214 16.055 0.189 35.396 o
6 9 3 0.002 0.568 0.095 1931.140 o
6 9 4 0.749 0.995 0.095 721.928 o
6 9 5 352.188 347.047 3.315 0.290 o
6 9 6 221.343 224.245 2.036 0.672 o
6 9 7 3.894 4.357 0.095 166.283 o
6 9 8 8.434 8.572 0.237 68.945 o
6 9 9 6.905 6.914 0.189 88.545 o
6 9 10 36.844 38.787 0.426 11.661 o
6 9 11 218.641 215.768 2.131 0.690 o
6 9 12 2.090 2.179 0.142 284.623 o
6 9 13 86.505 89.319 0.995 3.213 o
6 9 14 61.323 65.355 0.758 5.392 o
6 9 15 0.098 0.474 0.189 740.826 o
6 9 16 12.658 11.745 0.379 41.703 o
6 10 0 361.068 355.571 4.215 0.263 o
6 10 1 10.136 10.561 0.189 58.685 o
6 10 2 141.226 138.809 1.373 1.493 o
6 10 3 19.341 20.506 0.237 27.491 o
6 10 4 96.401 94.907 0.900 2.850 o
6 10 5 11.872 12.503 0.189 49.215 o
6 10 6 54.708 56.073 0.663 6.564 o
6 10 7 0.084 0.379 0.142 1198.010 o
6 10 8 189.571 185.505 2.557 0.826 o
6 10 9 144.450 147.239 1.800 1.339 o
6 10 10 60.235 60.809 0.900 5.453 o
6 10 11 33.050 34.193 0.568 12.781 o
6 10 12 79.996 81.363 1.468 3.219 o
6 11 1 112.346 108.642 1.942 1.901 o
6 11 3 183.994 181.716 4.404 0.649 o
6 11 4 10.932 10.987 0.332 48.987 o
6 11 5 11.823 12.313 0.379 42.926 o
7 0 2 13.734 14.302 0.284 39.801 o
7 0 4 20.358 19.465 0.379 25.211 o
7 0 6 24.864 24.106 0.332 20.346 o
7 0 8 2516.710 2640.260 30.641 0.006 o
7 0 10 56.865 57.494 0.710 6.194 o
7 0 12 885.678 914.976 10.656 0.046 o
7 0 14 141.046 144.919 2.463 1.240 o
7 0 16 6.462 6.630 0.237 88.878 o
7 0 18 34.803 35.472 0.710 11.356 o
7 0 20 762.402 744.010 17.333 0.045 o
7 0 22 518.553 518.107 8.572 0.115 o
7 1 0 370.839 369.826 5.020 0.238 o
7 1 1 16.370 16.860 0.189 34.468 o
7 1 2 1.669 1.894 0.095 376.866 o
7 1 3 111.946 106.652 1.279 2.184 o
7 1 4 123.649 120.244 1.184 1.888 o
7 1 5 309.735 310.959 2.984 0.362 o
7 1 6 8.505 8.335 0.142 74.635 o
7 1 7 336.861 315.790 3.315 0.321 o
7 1 8 2.009 1.989 0.142 298.773 o
7 1 9 371.288 367.885 3.883 0.256 o
7 1 10 567.350 559.783 5.873 0.115 o
7 1 11 370.701 368.264 3.552 0.261 o
7 1 12 2730.650 2965.620 30.736 0.005 o
7 1 13 670.821 681.496 7.104 0.082 o
7 1 14 380.072 364.049 3.505 0.256 o
7 1 15 37.949 40.397 0.426 11.166 o
7 1 16 403.823 398.194 3.836 0.224 o
7 1 17 93.525 95.334 0.947 2.909 o
7 1 18 30.141 30.168 0.332 15.847 o
7 1 19 500.931 497.743 6.725 0.135 o
7 1 20 212.473 209.706 3.552 0.617 o
7 1 21 85.519 86.193 1.089 3.243 o
7 1 22 65.749 67.581 0.852 4.874 o
7 1 23 36.882 37.177 0.758 10.444 o
7 2 1 15.993 15.629 0.237 35.390 o
7 2 2 1.144 1.658 0.095 487.023 o
7 2 3 1.524 1.563 0.095 423.247 o
7 2 4 95.095 93.108 1.042 2.850 o
7 2 5 486.076 486.377 5.067 0.153 o
7 2 6 1.584 1.705 0.095 402.388 o
7 2 7 397.541 401.320 4.215 0.222 o
7 2 8 643.393 664.920 6.914 0.087 o
7 2 9 146.209 146.055 1.563 1.371 o
7 2 10 98.852 96.518 0.947 2.736 o
7 2 11 124.891 121.665 1.184 1.858 o
7 2 12 216.652 215.199 2.273 0.689 o
7 2 13 17.304 17.523 0.237 31.900 o
7 2 14 76.614 77.337 0.805 4.009 o
7 2 15 0.622 0.663 0.095 893.893 o
7 2 16 18.579 18.328 0.237 29.666 o
7 2 17 2.828 2.842 0.095 237.427 o
7 2 18 4.757 5.399 0.142 128.988 o
7 2 19 42.727 44.423 0.474 9.534 o
7 2 20 193.379 186.973 1.847 0.872 o
7 2 21 2.585 2.794 0.095 252.933 o
7 2 22 127.290 135.210 2.321 1.435 o
7 2 23 168.967 164.762 2.794 0.943 o
7 3 0 3.444 4.026 0.142 174.613 o
7 3 1 763.499 778.108 6.867 0.066 o
7 3 2 25.529 26.142 0.237 19.883 o
7 3 3 13.266 13.355 0.189 44.241 o
7 3 4 270.175 265.731 2.557 0.473 o
7 3 5 3.596 3.220 0.095 194.166 o
7 3 6 0.143 0.426 0.095 1723.810 o
7 3 7 75.657 74.969 0.758 4.155 o
7 3 8 82.280 82.026 0.852 3.607 o
7 3 9 1655.050 1714.870 17.807 0.014 o
7 3 10 10.121 9.377 0.189 61.260 o
7 3 11 413.961 413.397 4.357 0.208 o
7 3 12 101.679 100.448 1.089 2.551 o
7 3 13 5.345 5.730 0.142 117.143 o
7 3 14 165.142 157.705 1.563 1.160 o
7 3 15 433.639 433.619 4.168 0.194 o
7 3 16 134.867 128.011 1.373 1.632 o
7 3 17 23.588 24.958 0.332 20.922 o
7 3 18 0.241 0.332 0.095 1597.210 o
7 3 19 361.221 348.752 3.694 0.275 o
7 3 20 151.911 151.880 1.515 1.299 o
7 3 21 38.070 38.503 0.426 11.376 o
7 3 22 2.432 3.126 0.237 187.037 o
7 4 1 52.540 54.084 0.710 6.826 o
7 4 2 25.182 24.627 0.379 19.583 o
7 4 3 3.450 4.499 0.142 167.536 o
7 4 4 185.584 184.511 1.800 0.921 o
7 4 5 46.483 47.880 0.521 8.454 o
7 4 6 25.505 26.142 0.332 19.293 o
7 4 7 28.470 28.463 0.332 17.028 o
7 4 8 116.693 113.472 1.231 2.048 o
7 4 10 2.177 2.699 0.142 260.079 o
7 4 11 73.512 71.701 0.758 4.363 o
7 4 12 46.782 48.212 0.568 8.275 o
7 4 13 10.195 10.135 0.189 59.324 o
7 4 14 141.550 139.425 1.373 1.486 o
7 4 15 7.416 7.293 0.189 82.915 o
7 4 16 16.846 17.097 0.284 32.111 o
7 4 17 15.846 14.871 0.284 35.369 o
7 4 18 33.128 33.388 0.426 13.605 o
7 4 19 30.323 30.547 0.379 15.445 o
7 4 20 37.011 39.639 0.474 11.341 o
7 4 21 11.137 11.508 0.237 51.546 o
7 4 22 56.575 51.148 1.373 5.174 o
7 5 0 22.396 22.780 0.521 20.422 o
7 5 1 1.551 1.658 0.142 362.220 o
7 5 2 119.843 115.556 1.610 1.860 o
7 5 3 751.752 763.427 7.246 0.067 o
7 5 4 1351.120 1383.830 13.118 0.021 o
7 5 5 972.117 992.644 10.324 0.040 o
7 5 6 1165.450 1212.390 11.508 0.028 o
7 5 7 171.576 169.687 1.658 1.062 o
7 5 8 26.105 26.426 0.332 18.851 o
7 5 9 425.041 421.542 4.026 0.203 o
7 5 10 9.059 9.140 0.189 66.887 o
7 5 11 170.621 171.487 1.847 1.041 o
7 5 12 10.811 10.845 0.189 55.512 o
7 5 13 828.513 833.518 8.714 0.055 o
7 5 14 33.531 34.004 0.379 13.568 o
7 5 15 12.088 11.887 0.237 48.084 o
7 5 16 96.843 97.938 1.089 2.709 o
7 5 17 66.070 64.740 0.758 5.060 o
7 5 18 6.439 7.246 0.189 91.175 o
7 5 19 0.472 0.521 0.095 1087.960 o
7 5 20 154.684 158.037 2.226 1.138 o
7 5 21 400.542 396.205 5.399 0.207 o
7 6 1 57.206 56.357 0.758 6.138 o
7 6 2 2.739 3.126 0.189 197.943 o
7 6 3 100.661 99.927 1.421 2.430 o
7 6 4 1345.860 1380.510 18.517 0.019 o
7 6 5 111.909 110.725 1.563 2.042 o
7 6 6 64.146 61.425 0.805 5.265 o
7 6 7 38.479 37.508 0.474 11.239 o
7 6 8 42.949 42.102 0.521 9.590 o
7 6 9 241.043 235.043 2.510 0.574 o
7 6 10 21.292 21.738 0.521 21.510 o
7 6 11 106.737 100.733 1.042 2.444 o
7 6 12 8.744 8.335 0.189 70.773 o
7 6 13 0.054 0.284 0.095 2284.330 o
7 6 14 21.971 21.832 0.379 22.807 o
7 6 15 16.230 15.723 0.237 34.915 o
7 6 16 18.494 18.944 0.284 28.779 o
7 6 17 16.929 15.629 0.237 33.868 o
7 6 18 0.237 0.474 0.095 1457.940 o
7 6 19 10.132 11.887 0.237 54.301 o
7 6 20 10.811 12.455 0.379 45.163 o
7 7 0 260.501 262.416 4.404 0.418 o
7 7 1 1108.870 1098.260 12.787 0.031 o
7 7 2 295.053 283.680 3.362 0.391 o
7 7 3 173.718 169.024 2.889 0.896 o
7 7 4 701.306 682.443 7.956 0.075 o
7 7 5 360.966 350.457 4.120 0.267 o
7 7 6 69.462 66.918 0.995 4.495 o
7 7 7 126.443 126.306 1.563 1.706 o
7 7 8 83.215 81.978 1.042 3.439 o
7 7 9 0.164 0.663 0.142 966.821 o
7 7 10 6.471 7.483 0.237 85.310 o
7 7 11 81.247 77.100 1.137 3.540 o
7 7 12 83.527 86.004 1.089 3.318 o
7 7 13 9.722 10.182 0.189 61.246 o
7 7 14 82.429 83.920 0.947 3.498 o
7 7 15 6.843 6.914 0.189 89.079 o
7 7 16 15.916 16.007 0.284 34.328 o
7 7 17 0.084 0.000 0.142 1501.420 o
7 7 18 51.146 50.153 0.947 6.668 o
7 8 1 63.970 63.508 0.805 5.200 o
7 8 2 5.288 5.730 0.189 111.902 o
7 8 3 43.388 44.517 0.568 9.149 o
7 8 4 280.932 271.841 3.220 0.426 o
7 8 5 46.290 44.186 0.521 8.791 o
7 8 6 110.066 107.410 1.326 2.196 o
7 8 7 2.542 3.126 0.189 205.718 o
7 8 8 514.443 509.583 5.967 0.135 o
7 8 9 4.645 4.878 0.189 127.715 o
7 8 10 122.766 121.855 1.515 1.800 o
7 8 11 13.530 13.118 0.284 41.489 o
7 8 12 20.138 21.122 0.474 23.296 o
7 8 13 50.172 50.390 0.805 7.109 o
7 8 14 20.636 21.406 0.426 23.458 o
7 8 15 0.106 0.616 0.189 703.902 o
7 9 1 66.181 64.171 0.852 4.960 o
7 9 2 198.090 184.179 2.226 0.824 o
7 9 3 410.700 409.892 4.831 0.205 o
7 9 4 118.888 118.397 1.326 1.941 o
7 9 5 51.801 53.089 0.710 6.968 o
7 9 6 782.253 752.534 8.809 0.062 o
7 9 7 275.022 272.125 3.741 0.416 o
7 9 8 99.654 98.980 1.421 2.464 o
7 9 9 237.325 238.784 3.268 0.539 o
7 9 10 3.429 4.404 0.189 157.210 o
7 9 11 6.095 6.536 0.379 74.799 o
7 9 12 32.457 36.419 1.042 9.847 o
7 10 1 95.261 91.829 1.610 2.542 o
7 10 2 26.331 26.900 0.568 16.652 o
7 10 3 19.405 19.370 0.379 26.175 o
7 10 4 23.957 25.384 0.474 19.203 o
7 10 5 2.789 2.652 0.237 183.081 o
8 0 2 19.063 18.470 0.332 27.718 o
8 0 4 149.689 156.711 2.652 1.099 o
8 0 6 10.789 10.608 0.237 54.238 o
8 0 8 681.443 677.707 11.177 0.069 o
8 0 10 2763.630 3055.130 50.200 0.004 o
8 0 12 272.261 260.664 6.204 0.328 o
8 0 14 326.057 308.781 5.162 0.291 o
8 0 16 314.370 318.063 5.304 0.294 o
8 0 18 504.317 467.481 7.767 0.130 o
8 0 20 1211.390 1263.060 29.363 0.017 o
8 1 1 38.763 38.171 0.426 11.241 o
8 1 2 0.571 0.426 0.095 1035.610 o
8 1 3 23.512 23.632 0.284 21.845 o
8 1 4 176.031 175.607 1.705 1.010 o
8 1 5 22.687 22.685 0.284 22.854 o
8 1 6 0.000 0.142 0.095 3063.880 o
8 1 7 1120.300 1152.720 11.982 0.030 o
8 1 8 206.411 206.012 1.989 0.762 o
8 1 9 15.174 14.965 0.237 37.427 o
8 1 10 805.773 828.782 8.619 0.057 o
8 1 11 1.531 1.894 0.095 396.154 o
8 1 12 47.431 47.501 0.521 8.333 o
8 1 13 0.160 0.189 0.095 2041.160 o
8 1 14 34.035 36.608 0.426 12.785 o
8 1 15 10.512 11.129 0.189 56.097 o
8 1 16 34.623 34.904 0.426 12.868 o
8 1 17 58.522 57.589 0.852 5.803 o
8 1 18 91.727 95.523 1.184 2.838 o
8 1 19 106.328 105.326 1.279 2.311 o
8 1 20 163.425 162.062 2.794 0.979 o
8 1 21 40.777 43.002 0.852 8.773 o
8 2 0 39.096 37.840 0.521 10.879 o
8 2 1 230.104 228.555 2.036 0.637 o
8 2 2 162.347 165.425 1.610 1.147 o
8 2 3 43.216 40.539 0.474 9.823 o
8 2 4 281.343 273.072 2.889 0.435 o
8 2 5 75.918 77.669 0.805 4.036 o
8 2 6 1873.320 1936.040 17.002 0.011 o
8 2 7 593.299 595.776 6.962 0.101 o
8 2 8 49.908 52.379 0.663 7.338 o
8 2 9 1438.480 1502.230 15.629 0.018 o
8 2 10 327.566 332.981 3.505 0.317 o
8 2 11 29.427 27.089 0.379 16.618 o
8 2 12 195.976 199.476 1.942 0.823 o
8 2 13 20.373 20.317 0.284 25.992 o
8 2 14 60.489 61.661 0.710 5.674 o
8 2 15 0.781 0.947 0.095 717.735 o
8 2 16 7.972 7.767 0.189 77.284 o
8 2 17 3.470 4.026 0.142 173.814 o
8 2 18 61.649 61.093 0.805 5.471 o
8 2 19 256.181 241.531 3.315 0.494 o
8 2 20 0.756 1.137 0.189 445.449 o
8 2 21 483.520 473.590 11.129 0.108 o
8 3 1 6.853 7.388 0.142 90.624 o
8 3 2 4.433 4.689 0.095 148.646 o
8 3 3 56.001 57.162 0.616 6.445 o
8 3 4 12.687 12.550 0.189 46.809 o
8 3 5 3.187 3.647 0.095 201.765 o
8 3 6 976.523 952.863 11.129 0.040 o
8 3 7 1363.920 1413.670 16.434 0.020 o
8 3 8 825.165 839.675 8.004 0.056 o
8 3 9 314.013 313.564 3.031 0.354 o
8 3 10 1367.180 1406.090 14.634 0.020 o
8 3 11 3.159 3.173 0.095 212.931 o
8 3 12 180.062 175.607 1.705 0.986 o
8 3 13 13.413 13.781 0.189 43.358 o
8 3 14 21.520 21.311 0.284 24.433 o
8 3 15 24.001 24.200 0.332 20.898 o
8 3 16 43.054 42.907 0.474 9.618 o
8 3 17 33.598 33.814 0.426 13.375 o
8 3 18 0.492 0.758 0.095 958.040 o
8 3 19 330.635 318.584 4.357 0.303 o
8 3 20 0.002 0.237 0.189 863.301 o
8 4 0 141.227 143.072 1.705 1.408 o
8 4 1 86.312 84.583 0.805 3.418 o
8 4 2 3.554 3.741 0.095 186.353 o
8 4 3 33.835 34.714 0.426 13.149 o
8 4 4 150.170 151.928 1.658 1.292 o
8 4 5 446.141 453.510 5.304 0.173 o
8 4 6 515.655 516.687 5.399 0.137 o
8 4 7 48.414 50.532 0.616 7.760 o
8 4 8 160.070 160.784 1.752 1.162 o
8 4 9 24.209 25.763 0.332 20.232 o
8 4 10 388.126 396.963 4.168 0.230 o
8 4 11 575.781 542.260 6.346 0.113 o
8 4 12 12.740 13.924 0.237 43.691 o
8 4 13 181.151 177.928 1.894 0.954 o
8 4 14 381.054 366.369 4.973 0.233 o
8 4 15 18.897 19.654 0.284 27.905 o
8 4 16 9.126 9.235 0.189 66.300 o
8 4 17 43.639 47.264 0.521 8.984 o
8 4 18 78.242 83.068 0.947 3.692 o
8 4 19 28.574 29.410 0.616 14.792 o
8 5 1 2.134 2.131 0.142 283.070 o
8 5 2 5.280 5.304 0.142 121.267 o
8 5 3 54.944 54.794 0.663 6.607 o
8 5 4 263.107 257.964 2.747 0.488 o
8 5 5 0.662 0.663 0.095 865.686 o
8 5 6 49.434 48.543 0.568 7.857 o
8 5 7 54.967 54.226 0.568 6.789 o
8 5 8 3.407 3.741 0.142 180.205 o
8 5 9 111.873 111.294 1.373 2.108 o
8 5 10 746.549 738.800 7.056 0.069 o
8 5 11 81.018 77.763 0.805 3.788 o
8 5 12 226.748 219.083 2.605 0.630 o
8 5 13 12.083 12.692 0.237 46.969 o
8 5 14 0.248 0.663 0.095 1280.290 o
8 5 15 95.092 98.223 1.089 2.753 o
8 5 16 0.217 0.663 0.142 924.381 o
8 5 17 20.169 21.311 0.332 25.150 o
8 5 18 0.046 0.568 0.142 1128.790 o
8 5 19 116.179 116.361 2.889 1.445 o
8 6 0 256.126 259.764 4.357 0.428 o
8 6 1 48.988 49.632 0.758 7.415 o
8 6 2 11.039 10.372 0.237 53.778 o
8 6 3 170.350 167.225 2.842 0.923 o
8 6 4 92.715 91.213 1.326 2.788 o
8 6 5 370.155 362.296 4.262 0.253 o
8 6 6 47.569 48.117 0.521 8.264 o
8 6 7 83.756 84.252 0.852 3.499 o
8 6 8 7.783 7.530 0.142 82.393 o
8 6 9 285.265 284.722 2.747 0.423 o
8 6 10 60.897 59.862 0.663 5.779 o
8 6 12 124.710 120.908 1.326 1.831 o
8 6 13 13.998 13.781 0.237 40.972 o
8 6 14 15.356 15.344 0.284 35.797 o
8 6 15 59.749 59.862 0.710 5.816 o
8 6 16 31.624 34.051 0.474 13.775 o
8 6 17 19.123 20.317 0.474 24.481 o
8 7 1 174.537 176.460 2.131 0.969 o
8 7 2 10.741 11.271 0.284 51.279 o
8 7 3 69.493 64.124 0.852 4.742 o
8 7 4 103.621 98.317 1.089 2.530 o
8 7 5 133.766 128.769 2.226 1.430 o
8 7 6 321.035 309.349 4.215 0.320 o
8 7 7 292.144 285.480 3.362 0.394 o
8 7 8 6.172 6.630 0.237 91.409 o
8 7 9 97.473 93.865 1.184 2.701 o
8 7 10 37.709 38.645 0.521 11.117 o
8 7 11 138.789 129.764 1.847 1.470 o
8 7 12 81.256 80.747 1.184 3.429 o
8 7 13 130.532 129.527 1.421 1.667 o
8 7 14 0.652 1.042 0.142 607.167 o
8 8 0 226.079 229.738 3.883 0.536 o
8 8 1 66.992 68.576 0.805 4.813 o
8 8 2 59.870 59.199 1.089 5.226 o
8 8 3 30.814 31.020 0.474 14.619 o
8 8 4 123.773 123.702 1.515 1.773 o
8 8 5 0.001 0.095 0.095 3269.240 o
8 8 6 196.873 194.740 2.699 0.764 o
8 8 7 361.797 353.440 4.831 0.253 o
8 8 8 241.935 235.611 3.268 0.532 o
8 8 9 187.328 196.445 2.368 0.831 o
8 8 10 19.096 21.359 0.521 23.284 o
8 8 11 9.962 10.514 0.332 52.704 o
8 9 1 9.513 10.514 0.332 54.216 o
8 9 2 0.802 0.947 0.189 454.409 o
8 9 3 0.082 0.332 0.189 785.835 o
8 9 4 36.548 39.071 1.089 8.704 o
8 9 5 0.062 -0.095 0.237 588.984 o
8 9 6 36.115 39.545 0.805 10.128 o
9 0 4 61.623 65.071 0.947 5.119 o
9 0 6 52.012 52.237 0.947 6.472 o
9 0 8 123.477 116.929 2.036 1.661 o
9 0 10 119.420 121.997 2.131 1.648 o
9 0 12 0.043 0.852 0.284 359.129 o
9 0 14 673.159 648.818 10.703 0.072 o
9 0 16 556.879 529.000 8.761 0.106 o
9 0 18 185.050 189.957 4.594 0.616 o
9 1 0 19.473 19.843 0.426 25.148 o
9 1 1 62.035 62.182 0.805 5.398 o
9 1 2 4.057 4.357 0.142 153.699 o
9 1 3 231.721 229.075 2.699 0.597 o
9 1 4 108.062 110.204 1.563 2.114 o
9 1 5 184.760 180.675 1.942 0.923 o
9 1 6 310.398 311.149 3.268 0.355 o
9 1 8 111.133 108.168 1.184 2.218 o
9 1 9 134.474 130.995 1.279 1.637 o
9 1 10 171.577 167.414 1.658 1.069 o
9 1 11 20.503 21.406 0.284 25.333 o
9 1 12 3.850 4.404 0.142 158.172 o
9 1 13 142.176 138.051 1.515 1.461 o
9 1 14 1514.950 1491.810 19.985 0.016 o
9 1 15 2.239 2.652 0.142 257.591 o
9 1 16 190.615 181.527 2.179 0.868 o
9 1 17 0.005 -0.047 0.142 1679.270 o
9 1 18 211.513 208.474 5.020 0.505 o
9 2 1 24.736 25.053 0.284 20.471 o
9 2 2 71.039 71.417 0.758 4.516 o
9 2 3 463.218 453.652 4.357 0.174 o
9 2 4 23.081 24.769 0.332 21.345 o
9 2 5 594.552 603.827 6.299 0.103 o
9 2 6 14.053 14.018 0.189 41.599 o
9 2 7 10.657 11.556 0.189 54.776 o
9 2 8 178.721 177.454 1.894 0.969 o
9 2 9 12.025 13.971 0.189 46.675 o
9 2 10 2.901 2.984 0.095 229.792 o
9 2 11 48.979 48.590 0.521 8.015 o
9 2 12 66.936 66.823 0.758 4.927 o
9 2 13 193.815 195.498 2.084 0.830 o
9 2 14 65.176 67.155 0.758 5.038 o
9 2 15 382.586 393.743 5.352 0.218 o
9 2 16 35.608 36.893 0.521 11.887 o
9 2 17 147.220 148.092 2.084 1.257 o
9 2 18 88.906 87.614 2.226 2.311 o
9 3 0 523.470 512.424 6.914 0.126 o
9 3 1 77.418 77.669 0.805 3.961 o
9 3 2 0.807 0.805 0.095 739.724 o
9 3 3 114.615 113.709 1.137 2.112 o
9 3 4 17.105 18.659 0.237 31.384 o
9 3 5 117.418 111.530 1.373 2.008 o
9 3 6 4.836 4.215 0.142 138.393 o
9 3 7 226.105 222.871 2.179 0.651 o
9 3 8 70.505 71.086 0.805 4.514 o
9 3 9 3.679 4.168 0.142 165.796 o
9 3 10 117.956 115.935 1.184 2.018 o
9 3 11 7.211 7.577 0.189 83.396 o
9 3 12 37.974 37.319 0.521 11.215 o
9 3 13 162.702 161.920 1.752 1.139 o
9 3 14 21.399 22.685 0.332 23.453 o
9 3 15 23.147 25.242 0.379 20.699 o
9 3 16 141.511 142.551 1.989 1.349 o
9 3 17 10.103 12.692 0.521 39.724 o
9 4 1 459.777 461.940 3.836 0.177 o
9 4 2 102.996 101.774 1.042 2.521 o
9 4 3 56.930 57.636 0.616 6.324 o
9 4 4 13.526 14.255 0.237 41.487 o
9 4 5 527.381 513.845 4.925 0.136 o
9 4 6 1.290 1.752 0.142 390.433 o
9 4 7 72.980 73.217 0.852 4.267 o
9 4 8 370.636 361.775 3.505 0.265 o
9 4 9 37.009 37.272 0.426 11.822 o
9 4 10 15.478 16.576 0.284 34.573 o
9 4 11 28.832 30.499 0.379 16.105 o
9 4 12 0.496 0.758 0.095 954.900 o
9 4 13 126.065 125.501 1.279 1.789 o
9 4 14 51.169 50.958 0.616 7.364 o
9 4 15 0.380 0.900 0.142 748.853 o
9 4 16 163.342 165.614 2.842 0.963 o
9 5 0 230.676 224.292 3.789 0.538 o
9 5 1 26.276 26.710 0.426 17.964 o
9 5 2 582.938 573.044 6.725 0.107 o
9 5 3 300.565 296.278 3.126 0.381 o
9 5 4 60.388 61.993 0.663 5.730 o
9 5 5 146.089 140.277 1.373 1.433 o
9 5 6 93.330 91.213 0.947 2.979 o
9 5 7 24.726 25.763 0.379 19.514 o
9 5 8 276.063 281.786 2.984 0.434 o
9 5 9 74.556 72.270 0.758 4.288 o
9 5 10 67.723 68.150 0.710 4.877 o
9 5 11 69.920 68.671 1.042 4.364 o
9 5 12 25.422 26.095 0.379 18.996 o
9 5 13 0.142 0.142 0.142 1279.770 o
9 5 14 402.833 390.475 4.120 0.224 o
9 5 15 24.940 25.669 0.568 17.615 o
9 6 1 65.374 67.108 0.852 4.915 o
9 6 2 236.199 224.813 2.699 0.590 o
9 6 3 182.799 173.050 2.415 0.902 o
9 6 4 33.767 36.230 0.616 12.029 o
9 6 5 27.376 28.368 0.521 16.256 o
9 6 6 0.124 0.521 0.142 1069.670 o
9 6 7 21.484 23.774 0.332 22.936 o
9 6 8 273.627 273.924 2.889 0.448 o
9 6 9 1.542 1.847 0.142 352.064 o
9 6 10 16.660 19.086 0.474 27.422 o
9 6 11 42.922 42.244 0.663 9.150 o
9 6 12 40.241 40.539 0.568 10.153 o
9 7 0 231.958 231.159 3.883 0.522 o
9 7 1 160.826 153.348 1.847 1.171 o
9 7 2 868.582 894.611 10.419 0.048 o
9 7 3 29.962 29.647 0.426 15.519 o
9 7 4 91.510 88.940 1.137 2.969 o
9 7 5 144.188 144.161 1.752 1.365 o
9 7 6 41.646 43.286 0.710 9.124 o
9 7 7 180.476 178.449 2.463 0.895 o
9 7 8 34.410 33.720 0.568 12.447 o
9 7 9 4.581 4.973 0.237 118.990 o
9 8 1 400.529 402.646 6.678 0.188 o
9 8 2 4.227 4.168 0.237 131.000 o
10 0 4 125.773 125.691 3.078 1.269 o
10 0 6 472.588 495.849 8.240 0.131 o
10 0 8 2.819 3.552 0.237 168.670 o
10 0 10 146.040 142.977 2.463 1.210 o
10 0 12 247.494 239.258 4.026 0.476 o
10 0 14 629.818 627.507 10.372 0.080 o
10 1 2 18.497 19.607 0.379 26.978 o
10 1 3 210.798 207.290 4.973 0.511 o
10 1 4 485.306 488.271 8.098 0.130 o
10 1 5 136.947 140.419 2.415 1.302 o
10 1 6 209.816 210.463 3.552 0.623 o
10 1 7 1.484 1.705 0.189 314.455 o
10 1 8 6.473 6.867 0.189 92.594 o
10 1 9 1.278 1.231 0.095 505.051 o
10 1 10 98.157 95.049 1.184 2.667 o
10 1 11 43.287 43.428 0.616 9.128 o
10 1 12 557.587 559.310 6.536 0.114 o
10 1 13 95.691 89.698 1.137 2.833 o
10 1 14 33.069 33.909 0.568 12.818 o
10 2 0 1456.950 1475.230 34.288 0.012 o
10 2 1 236.067 238.121 2.842 0.566 o
10 2 2 242.856 234.474 2.510 0.570 o
10 2 3 303.241 311.717 3.315 0.362 o
10 2 4 23.882 25.621 0.379 20.090 o
10 2 5 1.617 2.131 0.142 328.443 o
10 2 6 11.003 11.745 0.237 51.596 o
10 2 7 82.147 81.126 1.042 3.498 o
10 2 8 1.864 2.273 0.142 298.970 o
10 2 9 19.117 20.175 0.332 26.748 o
10 2 10 77.007 76.722 1.373 3.497 o
10 2 11 18.634 18.233 0.332 28.332 o
10 2 12 114.758 114.183 1.421 2.015 o
10 2 13 42.002 41.534 0.663 9.381 o
10 2 14 142.843 138.241 1.942 1.367 o
10 3 1 0.286 0.663 0.142 874.564 o
10 3 2 255.905 246.125 2.415 0.529 o
10 3 3 322.906 321.331 3.789 0.322 o
10 3 4 25.582 24.863 0.379 19.267 o
10 3 5 0.000 0.095 0.095 3278.780 o
10 3 6 34.555 34.951 0.426 12.882 o
10 3 7 8.574 8.572 0.189 71.066 o
10 3 8 6.057 6.251 0.189 99.770 o
10 3 9 3.569 3.552 0.142 178.069 o
10 3 10 36.305 34.241 0.710 11.142 o
10 3 11 83.097 82.547 1.468 3.099 o
10 3 12 25.051 25.811 0.568 17.524 o
10 3 13 55.355 55.173 0.852 6.202 o
10 4 0 71.001 72.128 1.326 3.890 o
10 4 1 5.763 6.109 0.142 108.984 o
10 4 2 374.028 367.269 3.552 0.259 o
10 4 3 78.451 81.079 0.947 3.726 o
10 4 4 101.482 102.532 1.042 2.549 o
10 4 5 37.002 38.503 0.474 11.489 o
10 4 6 6.656 7.246 0.142 93.089 o
10 4 7 132.566 132.795 1.326 1.640 o
10 4 8 33.433 34.619 0.426 13.296 o
10 4 9 128.225 128.248 1.421 1.705 o
10 4 10 5.260 5.873 0.189 111.345 o
10 4 11 104.577 110.062 1.942 2.009 o
10 5 1 271.193 268.715 3.694 0.427 o
10 5 2 152.708 156.001 2.179 1.167 o
10 5 3 15.019 16.670 0.332 34.217 o
10 5 4 193.224 193.746 2.084 0.836 o
10 5 5 148.739 147.381 1.800 1.300 o
10 5 6 52.659 52.569 0.616 7.078 o
10 5 7 8.686 9.567 0.237 65.109 o
10 5 8 132.630 127.348 1.563 1.620 o
10 5 9 15.623 16.481 0.284 34.418 o
10 6 0 274.696 268.005 4.499 0.390 o
10 6 1 18.303 19.749 0.332 27.851 o
10 6 2 26.455 26.568 0.426 17.907 o
10 6 3 130.949 131.516 1.847 1.545 o
10 6 4 157.916 157.990 2.226 1.116 o
11 1 1 17.251 18.328 0.710 22.233 o
11 1 4 0.002 1.042 0.237 473.994 o
11 1 6 74.478 73.217 1.894 3.099 o
11 1 7 1.517 2.036 0.189 297.122 o
11 2 2 10.324 10.088 0.474 44.442 o
11 2 5 60.786 60.193 1.137 5.046 o
11 2 6 270.300 269.852 4.546 0.393 o
11 3 0 130.741 129.432 2.273 1.443 o
11 3 1 48.723 46.507 0.758 7.652 o
11 3 2 35.796 37.130 0.521 11.804 o
11 3 3 59.149 66.066 1.800 3.866 o

_iucr_refine_instructions_details
;
TITL 4hcb in P b c n
CELL 0.8266 9.107 10.575 25.296 90 90 90
ZERR 16 0.002 0.0012 0.002 0 0 0
LATT 1
SYMM 0.5-X,0.5-Y,0.5+Z
SYMM 0.5+X,0.5-Y,-Z
SYMM -X,+Y,0.5-Z
SFAC C N O H
DISP C -0.002 0.0023 15.75
DISP H -0 0 0.63
DISP N -0.0031 0.0046 28.18
DISP O -0.0042 0.0085 47.82
UNIT 112 16 16 80

L.S. 20
PLAN  25
TEMP -153.15
CONF
FMAP 2
ACTA 
BOND $H
LIST 6
WPDB -1
MORE -1
EXTI 0.156
MERG 2
SHEL 180 0.8
OMIT 2 7 1
OMIT 4 6 13
OMIT 2 3 13
OMIT 3 11 14
OMIT 4 9 19
OMIT 7 4 9
OMIT 0 8 25
OMIT 4 6 19
OMIT 9 1 7
OMIT 2 11 1
OMIT 5 7 22
OMIT 0 4 7
OMIT 4 10 17
OMIT 8 7 15
OMIT 6 5 23
OMIT 3 9 9
OMIT 8 6 11
OMIT 3 6 7
OMIT 4 3 3
OMIT 2 9 2
OMIT 0 4 11
OMIT 10 0 0
OMIT 2 0 4
OMIT 1 1 2
OMIT 2 1 4
OMIT 3 0 30
OMIT 2 0 6
OMIT 2 2 5
OMIT 0 2 0
OMIT 4 2 10
OMIT 2 1 6
OMIT 1 2 7
OMIT 0 2 1
OMIT 1 2 5
OMIT 0 4 13
OMIT 0 2 3
OMIT 0 4 0
OMIT 1 2 2
OMIT 2 2 4
OMIT 1 3 1
OMIT 0 2 5
WGHT 0.027197 0.045495
FVAR 0.459514
REM <olex2.extras>
REM <HklSrc "%.\\CN_Ph_OH.hkl">
REM </olex2.extras>

O1A   3     0.25398  0.29233  0.75050  11.00000  0.02569  0.01897  0.01994 =
 0.00313 -0.00564 -0.00463 
H1A   4     0.18839  0.33970  0.72798  11.00000  0.03877  0.03343  0.03640 =
 0.00264 -0.01589  0.00056 
C2A   1     0.33287  0.36928  0.78187  11.00000  0.01947  0.01748  0.01500 =
 0.00318 -0.00239 -0.00116 
C3A   1     0.43690  0.31339  0.81528  11.00000  0.02514  0.01752  0.01872 =
 0.00262 -0.00548  0.00165 
H3A   4     0.45181  0.21230  0.81424  11.00000  0.04911  0.02293  0.04759 =
 0.00296 -0.01930  0.00647 
C4A   1     0.52209  0.38793  0.84828  11.00000  0.02334  0.02084  0.01798 =
 0.00181 -0.00655  0.00303 
H4A   4     0.60301  0.34554  0.87364  11.00000  0.04550  0.03638  0.04530 =
 -0.00266 -0.02206  0.00785 
C5A   1     0.50275  0.51917  0.84830  11.00000  0.01992  0.02034  0.01604 =
 -0.00018 -0.00355  0.00060 
C6A   1     0.39916  0.57512  0.81478  11.00000  0.02212  0.01724  0.01964 =
 0.00060 -0.00496  0.00121 
H6A   4     0.38673  0.67636  0.81432  11.00000  0.04473  0.02484  0.04697 =
 0.00067 -0.01488  0.00396 
C7A   1     0.31440  0.50067  0.78165  11.00000  0.01962  0.01835  0.01764 =
 0.00277 -0.00479  0.00069 
H7A   4     0.23537  0.54334  0.75538  11.00000  0.03617  0.03142  0.03885 =
 0.00173 -0.01320  0.00513 
C8A   1     0.58527  0.59829  0.88313  11.00000  0.02337  0.02347  0.02007 =
 -0.00280 -0.00551  0.00091 
N9A   2     0.64795  0.66527  0.91098  11.00000  0.03027  0.02693  0.02765 =
 -0.00767 -0.01097  0.00059 

O1B   3     0.29161  0.64088  1.03350  11.00000  0.02519  0.02779  0.02264 =
 -0.00725 -0.00684  0.00230 
H1B   4     0.23837  0.70958  1.04979  11.00000  0.04016  0.03632  0.03557 =
 -0.01134 -0.00577  0.00564 
C2B   1     0.21667  0.59381  0.99198  11.00000  0.01780  0.01959  0.01597 =
 -0.00152 -0.00096  0.00030 
C3B   1     0.27493  0.48857  0.96597  11.00000  0.01911  0.02635  0.01943 =
 -0.00495 -0.00361  0.00580 
H3B   4     0.37724  0.44808  0.97992  11.00000  0.03527  0.04960  0.04411 =
 -0.01242 -0.01351  0.01744 
C4B   1     0.20217  0.43716  0.92292  11.00000  0.02092  0.02508  0.01783 =
 -0.00567 -0.00190  0.00495 
H4B   4     0.24728  0.35564  0.90339  11.00000  0.04131  0.04645  0.04841 =
 -0.02601 -0.01036  0.01934 
C5B   1     0.07087  0.49162  0.90539  11.00000  0.01868  0.02064  0.01515 =
 -0.00046 -0.00162 -0.00073 
C6B   1     0.01223  0.59624  0.93174  11.00000  0.01782  0.01963  0.02099 =
 -0.00024 -0.00327  0.00174 
H6B   4    -0.09104  0.63607  0.91880  11.00000  0.03272  0.03967  0.05220 =
 -0.00627 -0.01600  0.00902 
C7B   1     0.08448  0.64719  0.97494  11.00000  0.01888  0.01762  0.02050 =
 -0.00229 -0.00113  0.00151 
H7B   4     0.03823  0.72750  0.99577  11.00000  0.03573  0.03213  0.04439 =
 -0.01353 -0.00099  0.00690 
C8B   1    -0.00345  0.44332  0.85985  11.00000  0.02398  0.02528  0.01766 =
 -0.00105 -0.00480 -0.00130 
N9B   2    -0.06412  0.40739  0.82293  11.00000  0.03352  0.03375  0.02218 =
 -0.00467 -0.01129 -0.00191 
HKLF 4

END
Q1 1 0.133333 0.388889 0.9625 11 0.05 0.08
Q2 1 0.466667 0.333333 0.9 11 0.05 0.08
Q3 1 0.266667 0.833333 0.975 11 0.05 0.08
Q4 1 0.5 0.444444 0.85 11 0.05 0.07
Q5 1 -0.2 0.694444 0.9125 11 0.05 0.07

  REM The information below was added by Olex2.
  REM
  REM R1 = 0.0149 for 2388 Fo > 4sig(Fo) and 0.0150 for all 2416 data
  REM 254 parameters refined using 0 restraints
  REM Highest difference peak 0.0775, deepest hole -0.0817
  REM Mean Shift 0.0001, Max Shift 0.0010.

  REM +++ Tabular Listing of Refinement Information +++
  REM R1_all = 0.0150
  REM R1_gt = 0.0149
  REM wR_ref = 0.0392
  REM GOOF = 1.0734
  REM Shift_max = 0.0010
  REM Shift_mean = 0.0001
  REM Reflections_all = 2416
  REM Reflections_gt = 2388
  REM Parameters = 254
  REM Hole = -0.0817
  REM Peak = 0.0775
  REM Flack = n/a

  
;
_olex2_submission_special_instructions  'No special instructions were received'
