# Supplementary material for: Fragmentation and transferability in Hirshfeld atom refinement
Source: IUCrJ. 2022 Feb 26;9(Pt 2):298–315. doi: 10.1107/S2052252522000690 (PMC8895009; doi:10.1107/S2052252522000690)
Supplement: Supplementary file 2 [file m-09-00298-sup2.zip › cif/transferable_atomic_densities/ARAQUH_trans.cif]

data_ARAQUH_trans
_audit_creation_date               2021-06-17
_audit_creation_method
;
Olex2 1.3
(compiled 2020.07.31 svn.rc2a77460 for OlexSys, GUI svn.r6145)
;
_audit_contact_author_address      ?
_audit_contact_author_email        ?
_audit_contact_author_name         ''
_audit_contact_author_phone        ?
_publ_contact_author_id_orcid      ?
_publ_section_references
;
Bourhis, L.J., Dolomanov, O.V., Gildea, R.J., Howard, J.A.K., Puschmann, H.
 (2015). Acta Cryst. A71, 59-75.

Dolomanov, O.V., Bourhis, L.J., Gildea, R.J, Howard, J.A.K. & Puschmann, H.
 (2009), J. Appl. Cryst. 42, 339-341.
;
_chemical_formula_moiety           'C3 H5 N O2'
_chemical_formula_sum              'C3 H5 N O2'
_chemical_formula_weight           87.079
loop_
  _atom_type_symbol
  _atom_type_scat_dispersion_real
  _atom_type_scat_dispersion_imag
  _atom_type_scat_Cromer_Mann_a1
  _atom_type_scat_Cromer_Mann_a2
  _atom_type_scat_Cromer_Mann_a3
  _atom_type_scat_Cromer_Mann_a4
  _atom_type_scat_Cromer_Mann_b1
  _atom_type_scat_Cromer_Mann_b2
  _atom_type_scat_Cromer_Mann_b3
  _atom_type_scat_Cromer_Mann_b4
  _atom_type_scat_Cromer_Mann_c
  _atom_type_scat_source
  _atom_type_scat_dispersion_source
 H 0.00000 0.00000 0.49300 0.32291 0.14019 0.04081 10.51090 26.12570 3.14236
 57.79970 0.0030380000826
 'International Tables Volume C Table 6.1.1.4 (pp. 500-502)'
 'Henke, Gullikson and Davis, At. Data and Nucl. Data Tables, 1993, 54, 2'
 C 0.01920 0.00962 2.31000 1.02000 1.58860 0.86500 20.84390 10.20750 0.56870
 51.65120 0.215599998832
 'International Tables Volume C Table 6.1.1.4 (pp. 500-502)'
 'Henke, Gullikson and Davis, At. Data and Nucl. Data Tables, 1993, 54, 2'
 O 0.05239 0.03377 3.04850 2.28680 1.54630 0.86700 13.27710 5.70110 0.32390
 32.90890 0.250800013542
 'International Tables Volume C Table 6.1.1.4 (pp. 500-502)'
 'Henke, Gullikson and Davis, At. Data and Nucl. Data Tables, 1993, 54, 2'
 N 0.03256 0.01839 12.21260 3.13220 2.01250 1.16630 0.00570 9.89330 28.99750
 0.58260 -11.5290002823
 'International Tables Volume C Table 6.1.1.4 (pp. 500-502)'
 'Henke, Gullikson and Davis, At. Data and Nucl. Data Tables, 1993, 54, 2'

_space_group_crystal_system        'monoclinic'
_space_group_IT_number             14
_space_group_name_H-M_alt          'P 1 21/c 1'
_space_group_name_Hall             '-P 2ybc'
loop_
  _space_group_symop_id
  _space_group_symop_operation_xyz
 1 x,y,z
 2 -x,y+1/2,-z+1/2
 3 -x,-y,-z
 4 x,-y-1/2,z-1/2

_symmetry_Int_Tables_number        14
_cell_length_a                     15.5186(7)
_cell_length_b                     5.1007(2)
_cell_length_c                     10.9250(5)
_cell_angle_alpha                  90
_cell_angle_beta                   107.651(5)
_cell_angle_gamma                  90
_cell_volume                       824.06(7)
_cell_formula_units_Z              8
_cell_measurement_temperature    150(2)
_cell_measurement_reflns_used    2255
_cell_measurement_theta_min      5.9760
_cell_measurement_theta_max      62.5620
_exptl_absorpt_coefficient_mu      1.023
_exptl_crystal_density_diffrn      1.404
_exptl_crystal_F_000               369.487
_exptl_crystal_size_max            0.221
_exptl_crystal_size_mid            0.16
_exptl_crystal_size_min            0.159
_exptl_crystal_description       'transparent prism'
_exptl_crystal_colour            colorless
_diffrn_measurement_device_type  'Xcalibur, Sapphire3, Gemini ultra'
_diffrn_reflns_av_R_equivalents    0.0000
_diffrn_reflns_av_unetI/netI       0.0206
_diffrn_reflns_Laue_measured_fraction_full  0.9909
_diffrn_reflns_Laue_measured_fraction_max  0.9909
_diffrn_reflns_limit_h_max         17
_diffrn_reflns_limit_h_min         -17
_diffrn_reflns_limit_k_max         5
_diffrn_reflns_limit_k_min         0
_diffrn_reflns_limit_l_max         12
_diffrn_reflns_limit_l_min         0
_diffrn_reflns_number              1310
_diffrn_reflns_point_group_measured_fraction_full  0.9909
_diffrn_reflns_point_group_measured_fraction_max  0.9909
_diffrn_reflns_theta_full          62.7546
_diffrn_reflns_theta_max           62.75
_diffrn_reflns_theta_min           5.98
_diffrn_ambient_temperature        150.15
_diffrn_measured_fraction_theta_full  0.9909
_diffrn_measured_fraction_theta_max  0.9909
_diffrn_radiation_type             'Cu K\a'
_diffrn_radiation_wavelength       1.54184
_reflns_Friedel_coverage           0.0
_reflns_limit_h_max                17
_reflns_limit_h_min                -17
_reflns_limit_k_max                5
_reflns_limit_k_min                0
_reflns_limit_l_max                12
_reflns_limit_l_min                0
_reflns_number_gt                  1207
_reflns_number_total               1310
_reflns_threshold_expression       I>=2u(I)
_computing_molecular_graphics      'Olex2 1.3 (Dolomanov et al., 2009)'
_computing_publication_material    'Olex2 1.3 (Dolomanov et al., 2009)'
_computing_structure_refinement    'olex2.refine 1.3 (Bourhis et al., 2015)'
_refine_diff_density_max           0.3859
_refine_diff_density_min           -0.1498
_refine_diff_density_rms           0.0359
_refine_ls_d_res_high              0.8671
_refine_ls_d_res_low               7.3940
_refine_ls_goodness_of_fit_ref     1.1713
_refine_ls_hydrogen_treatment      refall
_refine_ls_matrix_type             full
_refine_ls_number_constraints      0
_refine_ls_number_parameters       199
_refine_ls_number_reflns           1310
_refine_ls_number_restraints       4
_refine_ls_R_factor_all            0.0304
_refine_ls_R_factor_gt             0.0278
_refine_ls_restrained_S_all        1.1692
_refine_ls_shift/su_max            0.0004
_refine_ls_shift/su_mean           0.0000
_refine_ls_structure_factor_coef   Fsqd
_refine_ls_weighting_details      
 'w=1/[\s^2^(Fo^2^)+(0.0440P)^2^+0.0327P] where P=(Fo^2^+2Fc^2^)/3'
_refine_ls_weighting_scheme        calc
_refine_ls_wR_factor_gt            0.0709
_refine_ls_wR_factor_ref           0.0736
_olex2_refinement_description
;
1. Restrained distances
 N1-H1A = N1-H1B
 0.88 with sigma of 0.02
 N11-H11A = N11-H11B
 0.88 with sigma of 0.02
;
loop_
  _atom_site_label
  _atom_site_type_symbol
  _atom_site_fract_x
  _atom_site_fract_y
  _atom_site_fract_z
  _atom_site_U_iso_or_equiv
  _atom_site_adp_type
  _atom_site_occupancy
  _atom_site_refinement_flags_posn
 C1 C 0.34076(7) 0.39158(18) 0.43943(9) 0.0214(3) Uani 1.000000 .
 C2 C 0.41348(7) 0.4000(2) 0.56558(10) 0.0262(3) Uani 1.000000 .
 H2 H 0.4550(11) 0.226(3) 0.5869(13) 0.052(4) Uani 1.000000 .
 C3 C 0.40100(8) 0.5530(3) 0.67234(11) 0.0314(3) Uani 1.000000 .
 H3A H 0.3409(12) 0.666(4) 0.6550(15) 0.055(4) Uani 1.000000 .
 H3B H 0.4338(11) 0.490(4) 0.7682(16) 0.061(5) Uani 1.000000 .
 N1 N 0.31035(7) 0.6189(2) 0.38500(10) 0.0280(3) Uani 1.000000 D
 H1A H 0.2653(12) 0.620(3) 0.3062(15) 0.047(4) Uani 1.000000 D
 H1B H 0.3344(13) 0.778(3) 0.4208(16) 0.050(5) Uani 1.000000 D
 O1 O 0.31121(5) 0.17634(14) 0.39333(6) 0.0275(2) Uani 1.000000 .
 O2 O 0.46014(5) 0.64126(16) 0.60264(7) 0.0334(2) Uani 1.000000 .
 C11 C 0.16821(7) 0.10585(18) 0.56660(9) 0.0236(3) Uani 1.000000 .
 C12 C 0.11412(8) 0.1200(2) 0.42771(10) 0.0292(3) Uani 1.000000 .
 H12 H 0.1306(12) -0.028(4) 0.3663(15) 0.063(5) Uani 1.000000 .
 C13 C 0.02160(8) 0.2192(3) 0.39174(13) 0.0365(3) Uani 1.000000 .
 H13A H -0.0284(12) 0.153(3) 0.3071(16) 0.064(5) Uani 1.000000 .
 H13B H -0.0031(12) 0.293(3) 0.4649(17) 0.057(4) Uani 1.000000 .
 N11 N 0.18839(7) 0.3312(2) 0.62851(11) 0.0272(2) Uani 1.000000 D
 H11A H 0.2241(11) 0.332(3) 0.7154(14) 0.040(4) Uani 1.000000 D
 H11B H 0.1737(13) 0.493(3) 0.5842(15) 0.054(5) Uani 1.000000 D
 O11 O 0.18958(5) -0.11120(13) 0.61663(7) 0.0297(2) Uani 1.000000 .
 O12 O 0.09371(6) 0.37305(16) 0.37286(8) 0.0411(3) Uani 1.000000 .

loop_
  _atom_site_aniso_label
  _atom_site_aniso_U_11
  _atom_site_aniso_U_22
  _atom_site_aniso_U_33
  _atom_site_aniso_U_12
  _atom_site_aniso_U_13
  _atom_site_aniso_U_23
 C1 0.0265(5) 0.0142(6) 0.0205(5) -0.0002(3) 0.0024(4) -0.0007(3)
 C2 0.0252(5) 0.0232(6) 0.0258(5) 0.0008(4) 0.0011(4) -0.0017(4)
 H2 0.072(11) 0.020(9) 0.039(8) 0.001(9) -0.019(8) -0.002(7)
 C3 0.0315(6) 0.0377(6) 0.0224(6) -0.0049(5) 0.0040(4) -0.0052(5)
 H3A 0.054(11) 0.067(12) 0.040(9) 0.008(10) 0.009(8) -0.017(8)
 H3B 0.060(10) 0.078(14) 0.037(9) -0.028(10) 0.002(8) -0.012(9)
 N1 0.0389(6) 0.0137(6) 0.0247(5) -0.0017(4) -0.0007(4) -0.0002(4)
 H1A 0.065(12) 0.026(10) 0.050(12) -0.003(8) 0.017(10) 0.003(8)
 H1B 0.072(13) 0.025(11) 0.045(10) -0.011(10) 0.007(9) -0.005(9)
 O1 0.0363(4) 0.0127(4) 0.0265(4) -0.0007(3) -0.0010(3) -0.0008(3)
 O2 0.0289(4) 0.0363(5) 0.0322(4) -0.0103(3) 0.0052(3) -0.0091(3)
 C11 0.0284(5) 0.0145(6) 0.0237(5) -0.0009(3) 0.0016(4) 0.0007(3)
 C12 0.0350(6) 0.0237(6) 0.0246(5) -0.0034(4) 0.0023(4) -0.0014(4)
 H12 0.073(12) 0.069(13) 0.038(9) 0.018(11) 0.004(8) -0.002(10)
 C13 0.0344(6) 0.0322(6) 0.0338(7) 0.0005(5) -0.0032(6) -0.0003(5)
 H13A 0.053(10) 0.056(12) 0.052(10) -0.001(9) -0.029(9) -0.013(9)
 H13B 0.052(10) 0.041(10) 0.066(11) 0.011(8) 0.002(9) -0.019(9)
 N11 0.0349(5) 0.0140(5) 0.0247(5) -0.0002(4) -0.0028(4) 0.0017(4)
 H11A 0.047(10) 0.018(9) 0.049(10) -0.004(8) 0.004(9) 0.011(8)
 H11B 0.073(13) 0.044(13) 0.033(9) 0.012(10) -0.002(8) 0.009(9)
 O11 0.0394(4) 0.0139(4) 0.0283(4) 0.0003(3) -0.0012(3) -0.0000(2)
 O12 0.0466(5) 0.0351(5) 0.0316(4) -0.0048(3) -0.0034(3) 0.0117(3)

loop_
  _geom_bond_atom_site_label_1
  _geom_bond_atom_site_label_2
  _geom_bond_distance
  _geom_bond_site_symmetry_2
  _geom_bond_publ_flag
 C1 C2 1.4938(14) . ?
 C1 N1 1.3231(14) . ?
 C1 O1 1.2366(12) . ?
 C2 H2 1.078(16) . ?
 C2 C3 1.4642(16) . ?
 C2 O2 1.4232(12) . ?
 C3 H3A 1.064(18) . ?
 C3 H3B 1.066(18) . ?
 C3 O2 1.4315(14) . ?
 N1 H1A 0.930(14) . ?
 N1 H1B 0.930(14) . ?
 C11 C12 1.4966(15) . ?
 C11 N11 1.3224(14) . ?
 C11 O11 1.2347(12) . ?
 C12 H12 1.090(19) . ?
 C12 C13 1.4595(17) . ?
 C12 O12 1.4180(14) . ?
 C13 H13A 1.066(15) . ?
 C13 H13B 1.055(19) . ?
 C13 O12 1.4321(16) . ?
 N11 H11A 0.943(14) . ?
 N11 H11B 0.949(14) . ?

loop_
  _geom_angle_atom_site_label_1
  _geom_angle_atom_site_label_2
  _geom_angle_atom_site_label_3
  _geom_angle
  _geom_angle_site_symmetry_1
  _geom_angle_site_symmetry_3
  _geom_angle_publ_flag
 N1 C1 C2 117.15(9) . . ?
 O1 C1 C2 118.97(8) . . ?
 O1 C1 N1 123.87(10) . . ?
 H2 C2 C1 114.2(7) . . ?
 C3 C2 C1 120.31(9) . . ?
 C3 C2 H2 118.7(8) . . ?
 O2 C2 C1 117.65(9) . . ?
 O2 C2 H2 115.5(8) . . ?
 O2 C2 C3 59.42(7) . . ?
 H3A C3 C2 117.9(8) . . ?
 H3B C3 C2 118.8(11) . . ?
 H3B C3 H3A 118.1(13) . . ?
 O2 C3 C2 58.86(7) . . ?
 O2 C3 H3A 113.7(10) . . ?
 O2 C3 H3B 115.2(9) . . ?
 H1A N1 C1 119.0(10) . . ?
 H1B N1 C1 122.3(11) . . ?
 H1B N1 H1A 118.6(15) . . ?
 C3 O2 C2 61.72(7) . . ?
 N11 C11 C12 116.73(9) . . ?
 O11 C11 C12 118.99(8) . . ?
 O11 C11 N11 124.26(10) . . ?
 H12 C12 C11 115.2(8) . . ?
 C13 C12 C11 119.55(11) . . ?
 C13 C12 H12 118.0(9) . . ?
 O12 C12 C11 117.20(9) . . ?
 O12 C12 H12 115.7(10) . . ?
 O12 C12 C13 59.68(8) . . ?
 H13A C13 C12 121.5(11) . . ?
 H13B C13 C12 118.3(9) . . ?
 H13B C13 H13A 115.7(14) . . ?
 O12 C13 C12 58.72(7) . . ?
 O12 C13 H13A 116.3(11) . . ?
 O12 C13 H13B 113.1(10) . . ?
 H11A N11 C11 119.6(9) . . ?
 H11B N11 C11 120.8(10) . . ?
 H11B N11 H11A 119.2(14) . . ?
 C13 O12 C12 61.60(8) . . ?

loop_
  _geom_torsion_atom_site_label_1
  _geom_torsion_atom_site_label_2
  _geom_torsion_atom_site_label_3
  _geom_torsion_atom_site_label_4
  _geom_torsion
  _geom_torsion_site_symmetry_1
  _geom_torsion_site_symmetry_2
  _geom_torsion_site_symmetry_3
  _geom_torsion_site_symmetry_4
  _geom_torsion_publ_flag
 C1 C2 C3 O2 -106.20(15) . . . . ?
 C1 C2 O2 C3 110.62(12) . . . . ?
 C11 C12 C13 O12 106.08(15) . . . . ?
 C11 C12 O12 C13 -109.99(14) . . . . ?

loop_
  _refln_index_h
  _refln_index_k
  _refln_index_l
  _refln_F_squared_calc
  _refln_F_squared_meas
  _refln_F_squared_sigma
  _refln_F_squared_weight
  _refln_observed_status
-17 0 2 0.374 0.706 0.272 664.593 o
-17 0 4 0.274 0.348 0.326 515.296 o
-17 0 6 5.611 7.954 0.663 82.319 o
-17 1 1 0.657 0.587 0.326 468.678 o
-17 1 2 20.557 20.483 1.065 22.845 o
-17 1 3 1.714 1.271 0.272 461.535 o
-17 1 4 27.415 25.253 1.749 11.271 o
-17 1 5 36.987 40.955 1.489 9.491 o
-17 1 6 2.467 2.521 0.337 289.751 o
-16 0 2 0.585 -0.120 0.348 446.955 o
-16 0 4 78.729 78.650 3.043 2.514 o
-16 0 6 22.514 27.014 1.108 19.133 o
-16 0 8 95.602 86.376 2.315 2.400 o
-16 1 1 58.639 65.046 1.999 4.559 o
-16 1 2 54.558 59.873 1.619 5.647 o
-16 1 3 9.280 9.465 0.674 64.515 o
-16 1 4 12.127 14.735 0.989 34.621 o
-16 1 5 1.565 2.554 0.435 232.263 o
-16 1 6 59.328 64.730 1.434 5.305 o
-16 1 7 6.593 6.867 0.489 110.051 o
-16 1 8 4.660 4.292 0.478 143.678 o
-16 2 1 121.132 134.351 2.727 1.424 o
-16 2 2 0.026 -0.239 0.326 560.418 o
-16 2 3 162.981 184.205 2.651 0.873 o
-16 2 4 0.139 0.043 0.174 1773.900 o
-16 2 5 14.624 12.996 0.587 50.388 o
-16 2 6 2.692 2.238 0.250 378.984 o
-15 0 2 32.599 32.360 1.565 10.773 o
-15 0 4 1.925 2.456 0.500 183.047 o
-15 0 6 99.081 103.686 1.978 2.235 o
-15 0 8 13.630 14.181 1.065 30.629 o
-15 1 1 51.117 47.985 1.576 6.674 o
-15 1 2 18.025 16.875 0.945 28.888 o
-15 1 3 3.160 3.521 0.435 188.914 o
-15 1 4 0.096 0.239 0.272 762.445 o
-15 1 5 2.800 2.347 0.315 300.173 o
-15 1 6 0.035 0.043 0.196 1515.870 o
-15 1 7 35.813 36.152 1.043 12.578 o
-15 1 8 0.191 0.239 0.272 742.503 o
-15 1 9 35.580 35.565 1.217 11.756 o
-15 2 1 149.803 154.171 4.205 0.895 o
-15 2 2 4.615 4.216 0.663 95.838 o
-15 2 3 13.182 10.453 0.761 47.102 o
-15 2 4 2.905 3.206 0.369 237.428 o
-15 2 5 50.666 50.811 1.282 7.232 o
-15 2 6 0.161 0.239 0.239 945.496 o
-15 2 7 95.065 92.961 2.608 2.208 o
-15 2 8 1.408 1.228 0.272 493.324 o
-15 3 1 0.485 0.239 0.467 258.272 o
-15 3 2 130.908 129.939 2.554 1.367 o
-15 3 3 9.048 8.334 0.543 81.648 o
-15 3 4 0.003 -0.272 0.272 810.615 o
-15 3 5 21.052 17.647 0.815 28.747 o
-14 0 2 503.171 522.831 6.270 0.107 o
-14 0 4 667.613 735.353 10.280 0.057 o
-14 0 6 695.325 752.359 7.422 0.056 o
-14 0 8 10.352 8.976 0.902 45.147 o
-14 0 10 223.213 229.669 3.716 0.501 o
-14 1 1 16.362 21.135 1.076 25.287 o
-14 1 2 122.548 130.080 2.608 1.455 o
-14 1 3 9.653 8.726 0.674 64.503 o
-14 1 4 65.390 68.544 1.608 4.501 o
-14 1 5 0.148 -0.250 0.250 911.225 o
-14 1 6 30.143 33.066 0.869 16.419 o
-14 1 7 73.572 75.521 1.304 4.049 o
-14 1 8 106.817 112.140 1.836 2.013 o
-14 1 9 3.948 5.053 0.511 136.715 o
-14 1 10 19.373 20.233 1.065 23.717 o
-14 2 1 240.380 253.630 4.357 0.419 o
-14 2 2 21.684 23.276 1.402 16.422 o
-14 2 3 9.319 7.411 0.674 67.765 o
-14 2 4 0.247 0.283 0.272 726.698 o
-14 2 5 152.754 155.562 2.423 1.058 o
-14 2 6 45.162 45.443 1.282 8.449 o
-14 2 7 4.890 5.411 0.663 91.480 o
-14 2 8 1.361 1.836 0.446 237.020 o
-14 2 9 0.247 -0.196 0.196 1370.380 o
-14 3 1 3.117 2.499 0.391 226.297 o
-14 3 2 80.669 78.237 1.543 3.454 o
-14 3 3 6.626 5.585 0.467 119.783 o
-14 3 4 0.265 0.120 0.239 931.020 o
-14 3 5 2.953 2.499 0.424 209.091 o
-14 3 6 53.703 55.320 1.489 6.183 o
-14 3 7 24.163 24.688 0.945 21.116 o
-13 0 2 29.795 37.619 6.661 1.262 o
-13 0 4 43.131 36.239 1.347 9.389 o
-13 0 6 97.855 108.206 2.130 2.161 o
-13 0 8 152.751 158.854 3.010 0.990 o
-13 0 10 2.982 3.988 0.663 105.211 o
-13 1 1 6.773 6.476 0.674 78.967 o
-13 1 2 110.729 106.837 2.336 1.859 o
-13 1 3 122.752 129.537 1.978 1.566 o
-13 1 4 106.325 115.661 2.467 1.823 o
-13 1 5 70.811 73.782 1.293 4.278 o
-13 1 6 195.147 196.451 2.010 0.709 o
-13 1 7 71.480 69.327 1.271 4.396 o
-13 1 8 2.841 2.217 0.293 322.700 o
-13 1 9 38.847 35.391 1.195 11.066 o
-13 1 10 5.367 5.911 0.489 124.733 o
-13 2 1 89.231 90.549 2.793 2.277 o
-13 2 2 39.552 44.595 1.521 8.612 o
-13 2 3 81.911 79.487 2.065 3.048 o
-13 2 4 2.668 2.152 0.315 310.336 o
-13 2 5 13.329 14.485 0.652 48.393 o
-13 2 6 10.000 9.812 0.532 74.898 o
-13 2 7 2.885 2.890 0.369 242.421 o
-13 2 8 0.001 0.000 0.326 563.299 o
-13 2 9 0.173 0.543 0.152 1814.540 o
-13 3 1 7.633 7.128 0.826 57.915 o
-13 3 2 1.323 1.141 0.304 437.303 o
-13 3 3 0.177 0.413 0.239 912.166 o
-13 3 4 15.294 16.223 0.945 31.934 o
-13 3 5 0.630 0.315 0.272 654.435 o
-13 3 6 21.929 22.091 0.989 22.753 o
-13 3 7 13.329 12.898 0.717 46.714 o
-13 3 8 9.762 9.193 0.543 76.238 o
-13 4 3 16.201 16.365 1.402 19.907 o
-12 0 2 153.483 156.224 3.390 0.955 o
-12 0 4 44.998 47.725 1.521 7.586 o
-12 0 6 283.099 271.602 2.988 0.354 o
-12 0 8 310.381 308.385 4.227 0.280 o
-12 0 10 2.495 1.793 0.402 243.964 o
-12 1 1 4.061 4.510 0.543 128.178 o
-12 1 2 32.851 34.837 1.326 11.912 o
-12 1 3 34.494 36.272 1.021 13.094 o
-12 1 4 277.807 293.248 2.717 0.349 o
-12 1 5 12.919 12.409 0.554 57.664 o
-12 1 6 0.321 0.424 0.196 1194.740 o
-12 1 7 13.889 14.083 0.565 51.970 o
-12 1 8 56.762 63.524 1.347 5.711 o
-12 1 9 20.188 21.037 0.761 29.084 o
-12 1 10 1.279 1.358 0.261 525.330 o
-12 1 11 1.890 1.586 0.391 275.058 o
-12 2 1 471.482 495.600 5.161 0.123 o
-12 2 2 12.793 10.714 0.848 42.854 o
-12 2 3 118.942 117.942 2.521 1.598 o
-12 2 4 0.143 0.326 0.272 743.370 o
-12 2 5 130.962 132.699 1.891 1.448 o
-12 2 6 6.464 7.987 0.554 95.184 o
-12 2 7 181.244 187.726 2.478 0.775 o
-12 2 8 17.997 17.799 0.989 27.389 o
-12 2 9 99.693 103.816 2.206 2.143 o
-12 2 10 2.588 2.521 0.337 285.024 o
-12 3 1 0.003 0.750 0.391 371.006 o
-12 3 2 11.656 12.040 0.989 36.694 o
-12 3 3 0.597 0.706 0.272 628.472 o
-12 3 4 80.924 83.931 4.205 1.795 o
-12 3 5 0.690 0.934 0.337 428.134 o
-12 3 6 6.549 6.465 0.522 105.510 o
-12 3 7 4.427 4.260 0.402 175.343 o
-12 3 8 0.435 0.239 0.206 1089.190 o
-12 3 9 5.012 5.379 0.706 83.424 o
-12 4 1 0.557 0.706 0.272 634.699 o
-12 4 2 105.033 98.927 1.880 2.183 o
-12 4 3 6.344 5.640 0.489 117.175 o
-12 4 4 0.128 0.641 0.206 1139.050 o
-12 4 5 19.957 20.037 0.848 27.922 o
-12 4 6 125.457 118.040 3.510 1.313 o
-11 0 2 14.883 14.822 1.174 26.140 o
-11 0 4 620.962 609.163 4.520 0.077 o
-11 0 6 1.511 1.489 0.348 343.272 o
-11 0 8 351.661 353.990 4.499 0.220 o
-11 0 10 7.143 7.128 0.826 59.051 o
-11 1 1 11.904 13.235 0.750 47.489 o
-11 1 2 41.489 40.053 1.195 9.939 o
-11 1 3 95.040 98.829 1.510 2.561 o
-11 1 4 0.118 0.196 0.261 822.978 o
-11 1 5 8.645 8.910 0.435 96.265 o
-11 1 6 17.644 18.190 0.630 37.545 o
-11 1 7 86.870 89.897 1.456 3.003 o
-11 1 8 5.305 6.129 0.435 138.748 o
-11 1 9 6.735 6.911 0.500 106.687 o
-11 1 10 33.380 34.772 1.163 12.808 o
-11 1 11 52.589 50.974 1.391 6.743 o
-11 2 1 1.389 1.108 0.304 433.358 o
-11 2 2 73.613 71.359 2.315 3.324 o
-11 2 3 334.639 332.551 6.781 0.220 o
-11 2 4 3.580 3.988 0.456 167.971 o
-11 2 5 191.797 192.007 2.260 0.725 o
-11 2 6 52.305 54.353 1.217 6.925 o
-11 2 7 1.781 1.358 0.304 395.537 o
-11 2 8 0.474 0.206 0.272 690.820 o
-11 2 9 7.051 6.661 0.674 77.480 o
-11 2 10 6.077 4.238 0.435 140.788 o
-11 3 1 169.511 163.429 3.716 0.814 o
-11 3 2 53.623 51.843 1.706 5.936 o
-11 3 3 0.044 0.326 0.304 616.510 o
-11 3 4 243.107 242.014 3.542 0.445 o
-11 3 5 1.248 0.728 0.304 460.781 o
-11 3 6 20.262 20.276 0.902 26.369 o
-11 3 7 2.154 2.043 0.250 426.729 o
-11 3 8 16.610 16.462 0.619 41.133 o
-11 3 9 2.048 1.782 0.250 447.059 o
-11 4 1 5.971 5.803 0.728 75.686 o
-11 4 2 0.059 0.152 0.587 172.409 o
-11 4 3 0.315 -0.185 0.185 1457.850 o
-11 4 4 73.749 69.533 1.695 3.896 o
-11 4 5 0.099 -0.174 0.196 1480.950 o
-11 4 6 4.513 3.499 0.369 195.241 o
-11 4 7 0.931 0.706 0.348 398.310 o
-10 0 2 2109.820 2040.440 41.889 0.006 o
-10 0 4 3007.250 3001.490 75.738 0.003 o
-10 0 6 464.037 488.743 6.172 0.123 o
-10 0 8 772.260 790.239 9.106 0.047 o
-10 0 10 0.020 0.750 0.934 67.879 o
-10 1 1 42.218 40.803 2.369 5.786 o
-10 1 2 126.331 131.025 2.977 1.339 o
-10 1 3 0.160 0.750 0.934 67.637 o
-10 1 4 117.230 126.625 1.543 1.743 o
-10 1 5 190.601 195.136 1.836 0.738 o
-10 1 6 231.643 234.505 1.967 0.515 o
-10 1 7 43.829 46.703 1.043 9.306 o
-10 1 8 1.905 1.402 0.315 369.796 o
-10 1 9 64.515 61.362 1.423 5.033 o
-10 1 10 32.099 32.305 1.108 13.982 o
-10 1 11 24.433 24.960 1.000 20.122 o
-10 2 1 475.946 493.209 4.314 0.124 o
-10 2 2 35.963 34.294 1.250 11.638 o
-10 2 3 420.861 432.021 5.824 0.151 o
-10 2 4 16.619 15.984 0.685 39.240 o
-10 2 5 0.596 0.858 0.283 581.007 o
-10 2 6 7.866 8.910 0.522 89.220 o
-10 2 7 2.018 1.434 0.293 393.654 o
-10 2 8 60.020 61.481 1.304 5.563 o
-10 2 9 54.468 51.365 2.065 5.191 o
-10 2 10 5.178 3.184 0.902 59.851 o
-10 2 11 1.553 2.499 0.391 271.114 o
-10 3 1 13.567 15.691 0.891 36.181 o
-10 3 2 19.689 18.103 1.228 21.049 o
-10 3 3 34.147 34.370 1.304 11.774 o
-10 3 4 39.222 42.357 1.315 9.684 o
-10 3 5 62.124 59.699 1.836 4.732 o
-10 3 6 33.536 33.218 1.163 12.995 o
-10 3 7 24.494 24.101 0.804 23.104 o
-10 3 8 3.935 3.564 0.391 195.849 o
-10 3 9 14.198 13.681 0.663 46.833 o
-10 4 1 201.586 207.165 3.097 0.621 o
-10 4 2 137.288 139.958 5.727 0.806 o
-10 4 3 0.770 0.782 0.272 597.146 o
-10 4 4 324.544 319.620 2.977 0.271 o
-10 4 5 172.253 171.796 2.499 0.865 o
-10 4 6 0.999 2.043 0.402 286.239 o
-10 4 7 28.268 25.351 1.184 16.022 o
-9 0 2 93.016 77.140 10.986 0.432 o
-9 0 4 189.077 177.642 17.527 0.158 o
-9 0 6 910.054 905.541 5.705 0.036 o
-9 0 8 19.021 18.657 2.108 10.407 o
-9 1 1 216.740 196.832 9.899 0.315 o
-9 1 2 575.101 537.044 15.908 0.068 o
-9 1 3 237.160 199.472 12.398 0.231 o
-9 1 4 877.378 824.793 31.675 0.024 o
-9 1 5 455.404 469.944 3.521 0.137 o
-9 1 6 2.823 2.673 0.239 368.093 o
-9 1 7 404.681 388.741 2.717 0.182 o
-9 1 8 69.322 64.002 1.423 4.583 o
-9 1 9 38.051 37.782 1.228 10.813 o
-9 1 10 8.561 7.291 0.543 86.863 o
-9 1 11 30.548 29.230 0.989 16.112 o
-9 2 1 183.401 179.858 2.738 0.770 o
-9 2 2 30.840 33.620 1.130 14.028 o
-9 2 3 166.393 157.354 2.521 0.945 o
-9 2 4 22.898 23.873 0.695 26.188 o
-9 2 5 61.855 60.699 1.217 5.543 o
-9 2 6 7.644 7.563 0.478 101.512 o
-9 2 7 76.433 80.693 1.652 3.521 o
-9 2 8 3.157 2.999 0.337 256.334 o
-9 2 9 1.420 1.282 0.587 152.393 o
-9 2 10 6.730 6.302 0.576 94.892 o
-9 2 11 76.649 74.803 2.065 3.338 o
-9 3 1 94.153 90.483 2.640 2.241 o
-9 3 2 24.912 23.765 1.402 15.231 o
-9 3 3 0.998 1.478 0.402 296.259 o
-9 3 4 179.212 178.402 2.966 0.781 o
-9 3 5 27.491 28.633 1.076 16.764 o
-9 3 6 126.839 135.698 2.358 1.412 o
-9 3 7 11.180 10.975 0.532 67.608 o
-9 3 8 0.056 0.000 0.206 1365.370 o
-9 3 9 2.825 2.543 0.435 204.613 o
-9 3 10 21.726 20.157 0.891 25.403 o
-9 4 1 12.278 13.105 0.848 41.764 o
-9 4 2 48.122 49.072 2.217 5.424 o
-9 4 3 20.390 21.993 1.326 18.206 o
-9 4 4 41.833 44.063 1.174 9.539 o
-9 4 5 28.841 26.340 1.217 15.295 o
-9 4 6 129.854 123.636 2.467 1.430 o
-9 4 7 2.550 2.456 0.500 173.824 o
-9 4 8 19.525 17.071 0.989 26.418 o
-9 5 1 240.904 223.899 15.430 0.170 o
-9 5 2 84.480 76.803 2.336 2.834 o
-9 5 3 39.178 33.501 1.641 9.070 o
-8 0 2 69.219 61.938 8.878 0.668 o
-8 0 4 3235.480 3299.280 70.587 0.002 o
-8 0 6 1568.100 1574.490 53.060 0.008 o
-8 0 8 77.307 70.902 2.336 3.176 o
-8 0 10 469.587 476.605 8.182 0.117 o
-8 0 12 25.339 24.080 1.641 12.716 o
-8 1 1 38.463 34.305 4.270 2.708 o
-8 1 2 189.974 175.143 8.628 0.408 o
-8 1 3 8.641 6.846 2.184 11.607 o
-8 1 4 17.669 19.277 3.879 3.676 o
-8 1 5 0.003 -1.728 1.728 20.057 o
-8 1 6 56.108 56.755 0.902 6.809 o
-8 1 7 78.681 80.106 1.271 3.667 o
-8 1 8 48.633 52.495 1.163 7.670 o
-8 1 9 11.054 13.279 0.728 50.535 o
-8 1 10 17.839 22.689 1.749 13.518 o
-8 1 11 3.652 2.923 0.500 156.016 o
-8 1 12 21.481 20.342 0.989 23.673 o
-8 2 1 128.593 117.193 7.237 0.691 o
-8 2 2 269.605 231.810 10.193 0.249 o
-8 2 3 589.988 520.299 22.395 0.052 o
-8 2 4 17.651 16.810 1.586 16.320 o
-8 2 5 516.952 536.403 5.498 0.104 o
-8 2 6 0.021 0.185 0.206 1327.410 o
-8 2 7 445.435 441.964 3.369 0.147 o
-8 2 8 1.177 1.097 0.337 389.711 o
-8 2 9 175.102 178.555 2.717 0.817 o
-8 2 10 3.043 2.858 0.402 216.705 o
-8 2 11 288.730 281.078 3.369 0.334 o
-8 3 1 36.744 36.413 1.652 9.180 o
-8 3 2 40.853 39.390 1.652 8.315 o
-8 3 3 9.320 8.497 0.674 65.948 o
-8 3 4 101.381 95.830 2.152 2.213 o
-8 3 5 0.014 0.326 0.272 770.776 o
-8 3 6 1.039 1.304 0.337 391.883 o
-8 3 7 3.436 4.162 0.359 217.753 o
-8 3 8 4.053 3.825 0.369 201.553 o
-8 3 9 42.902 40.694 1.195 9.583 o
-8 3 10 30.810 29.122 1.076 15.288 o
-8 4 1 29.253 30.838 1.749 10.412 o
-8 4 2 48.822 51.398 1.663 6.533 o
-8 4 3 15.598 17.332 0.945 31.043 o
-8 4 4 822.227 826.347 6.520 0.043 o
-8 4 5 0.129 0.869 0.424 311.586 o
-8 4 6 110.187 110.238 2.890 1.688 o
-8 4 7 25.723 22.689 0.989 20.178 o
-8 4 8 71.679 64.730 1.695 4.143 o
-8 5 1 0.205 0.239 0.272 739.542 o
-8 5 2 5.013 4.792 0.500 130.585 o
-8 5 3 0.415 1.087 0.272 627.107 o
-8 5 4 0.290 0.934 0.272 659.442 o
-7 0 2 1049.090 912.060 30.849 0.020 o
-7 0 4 88.483 80.878 10.518 0.469 o
-7 0 6 783.807 726.475 33.892 0.026 o
-7 0 8 142.210 130.319 2.380 1.269 o
-7 0 10 122.701 128.320 4.205 1.156 o
-7 0 12 1.048 0.706 0.467 238.967 o
-7 1 1 213.809 220.151 6.389 0.434 o
-7 1 2 19.823 19.407 1.989 11.197 o
-7 1 3 153.561 161.788 7.911 0.521 o
-7 1 4 1.333 0.120 1.869 16.984 o
-7 1 5 128.661 124.495 9.671 0.464 o
-7 1 6 0.116 6.552 2.293 11.210 o
-7 1 7 155.976 155.312 1.489 1.104 o
-7 1 8 56.772 54.820 1.174 6.433 o
-7 1 9 66.066 68.468 1.434 4.643 o
-7 1 10 0.620 0.293 0.239 805.087 o
-7 1 11 190.621 184.781 3.445 0.689 o
-7 1 12 28.714 28.709 3.510 4.031 o
-7 2 1 634.623 556.625 14.909 0.062 o
-7 2 2 14.088 12.442 2.206 10.572 o
-7 2 3 124.290 121.463 10.497 0.417 o
-7 2 4 201.594 174.023 15.191 0.194 o
-7 2 5 231.458 228.355 4.759 0.450 o
-7 2 6 0.041 0.043 0.228 1120.140 o
-7 2 7 9.878 9.714 0.478 81.305 o
-7 2 8 118.292 120.681 2.217 1.652 o
-7 2 9 102.977 105.044 1.836 2.173 o
-7 2 10 0.004 0.261 0.446 297.225 o
-7 2 11 0.237 0.641 0.304 570.298 o
-7 3 1 38.063 39.521 1.652 8.723 o
-7 3 2 722.434 751.826 7.107 0.054 o
-7 3 3 196.293 192.572 5.966 0.518 o
-7 3 4 81.325 72.326 1.836 3.363 o
-7 3 5 184.455 183.107 3.043 0.741 o
-7 3 6 195.480 193.300 2.054 0.713 o
-7 3 7 124.111 128.450 1.826 1.578 o
-7 3 8 158.628 154.812 1.836 1.061 o
-7 3 9 19.782 18.407 0.848 28.889 o
-7 3 10 99.646 97.307 1.967 2.301 o
-7 4 1 49.177 51.713 2.065 5.575 o
-7 4 2 360.377 351.817 4.184 0.216 o
-7 4 3 51.015 50.452 1.989 5.640 o
-7 4 4 44.380 45.943 1.337 8.367 o
-7 4 5 62.154 65.752 1.630 4.792 o
-7 4 6 131.161 129.819 2.554 1.365 o
-7 4 7 3.842 4.716 0.413 176.809 o
-7 4 8 63.376 58.200 1.337 5.367 o
-7 5 1 128.000 133.655 2.890 1.323 o
-7 5 2 2.067 1.586 0.391 269.251 o
-7 5 3 682.835 668.634 6.444 0.063 o
-7 5 4 28.820 25.644 1.032 17.282 o
-7 5 5 67.742 70.240 2.108 3.793 o
-6 0 2 6216.270 5698.700 57.265 0.001 o
-6 0 4 1295.120 1382.350 39.966 0.012 o
-6 0 6 1771.450 1667.750 48.855 0.007 o
-6 0 8 160.934 166.884 2.695 0.936 o
-6 0 10 143.358 152.084 2.738 1.115 o
-6 0 12 63.235 62.177 2.804 3.408 o
-6 1 1 601.214 609.359 11.029 0.071 o
-6 1 2 12.500 12.387 1.402 22.401 o
-6 1 3 13.503 18.255 2.760 7.001 o
-6 1 4 36.290 36.261 3.292 4.108 o
-6 1 5 38.829 39.010 3.705 3.340 o
-6 1 6 6.998 14.354 8.769 0.774 o
-6 1 7 93.448 99.176 1.347 2.658 o
-6 1 8 2.274 2.304 0.283 363.832 o
-6 1 9 50.444 51.495 1.434 6.874 o
-6 1 10 0.670 0.934 0.283 566.406 o
-6 1 11 8.207 7.411 0.674 71.663 o
-6 1 12 0.036 0.934 0.326 509.727 o
-6 2 1 508.838 507.531 13.355 0.086 o
-6 2 2 45.338 38.151 4.477 2.393 o
-6 2 3 432.517 405.551 18.429 0.085 o
-6 2 4 148.182 137.252 11.138 0.354 o
-6 2 5 62.051 62.742 7.954 0.822 o
-6 2 6 0.994 1.586 0.217 673.435 o
-6 2 7 394.769 398.553 2.630 0.185 o
-6 2 8 18.321 17.495 0.630 37.024 o
-6 2 9 0.007 -0.087 0.337 526.900 o
-6 2 10 38.224 39.173 1.228 10.612 o
-6 2 11 329.354 318.284 5.140 0.247 o
-6 3 1 123.452 132.808 3.129 1.332 o
-6 3 2 41.533 40.499 1.141 10.095 o
-6 3 3 88.505 90.505 2.130 2.622 o
-6 3 4 78.913 72.098 1.510 3.706 o
-6 3 5 2.882 4.412 0.467 170.364 o
-6 3 6 34.295 31.860 0.924 14.543 o
-6 3 7 23.427 22.526 0.793 24.740 o
-6 3 8 2.223 2.662 0.272 369.355 o
-6 3 9 11.460 11.475 0.598 60.708 o
-6 3 10 0.949 0.413 0.239 717.367 o
-6 4 1 0.520 2.336 0.565 167.001 o
-6 4 2 372.689 360.554 5.281 0.198 o
-6 4 3 408.264 423.372 4.629 0.164 o
-6 4 4 0.015 1.641 0.283 607.114 o
-6 4 5 63.729 66.132 2.651 3.481 o
-6 4 6 149.205 143.565 2.043 1.174 o
-6 4 7 42.590 47.366 1.174 9.073 o
-6 4 8 11.864 10.127 0.587 62.395 o
-6 5 1 25.787 24.340 1.326 15.659 o
-6 5 2 14.773 15.006 1.065 29.261 o
-6 5 3 14.136 13.735 0.815 39.883 o
-6 5 4 7.963 9.465 0.826 54.566 o
-6 5 5 0.516 1.097 0.587 162.487 o
-6 5 6 39.261 39.184 2.684 5.222 o
-5 0 2 100.673 87.734 3.999 1.613 o
-5 0 4 1456.070 1499.230 38.097 0.011 o
-5 0 6 393.476 352.947 21.743 0.078 o
-5 0 8 378.278 371.442 4.781 0.194 o
-5 0 10 162.113 163.179 3.455 0.876 o
-5 0 12 8.236 7.943 1.174 33.799 o
-5 1 1 65.731 75.466 3.151 2.799 o
-5 1 2 1725.790 1729.820 15.941 0.010 o
-5 1 3 1150.810 1210.800 25.840 0.018 o
-5 1 4 220.619 224.117 8.943 0.328 o
-5 1 5 1110.060 1092.630 21.081 0.021 o
-5 1 6 193.464 192.898 19.049 0.136 o
-5 1 7 177.540 180.608 2.097 0.832 o
-5 1 8 93.178 89.745 1.782 2.652 o
-5 1 9 386.049 388.241 3.401 0.191 o
-5 1 10 5.526 5.922 0.543 110.455 o
-5 1 11 7.386 7.237 0.587 86.995 o
-5 1 12 24.562 24.221 1.228 17.287 o
-5 2 1 330.108 295.247 9.530 0.201 o
-5 2 2 4.509 3.325 1.663 20.425 o
-5 2 3 38.380 35.402 5.281 1.882 o
-5 2 4 12.422 14.789 3.760 4.017 o
-5 2 5 383.898 376.245 19.331 0.090 o
-5 2 6 0.252 0.261 0.261 783.008 o
-5 2 7 26.638 27.361 0.750 21.091 o
-5 2 8 9.689 10.464 0.511 77.014 o
-5 2 9 278.782 278.861 2.684 0.359 o
-5 2 10 1.107 1.880 0.272 490.764 o
-5 2 11 23.306 21.613 0.848 24.314 o
-5 3 1 8.415 10.432 1.087 36.562 o
-5 3 2 161.072 161.690 8.856 0.447 o
-5 3 3 397.537 411.038 4.955 0.171 o
-5 3 4 384.603 429.544 3.912 0.177 o
-5 3 5 20.294 22.721 0.793 27.455 o
-5 3 6 5.256 6.541 0.435 136.935 o
-5 3 7 75.040 70.696 1.358 4.064 o
-5 3 8 134.281 137.263 1.891 1.379 o
-5 3 9 21.434 21.352 0.826 26.394 o
-5 3 10 74.648 70.968 1.456 4.004 o
-5 4 1 66.566 69.631 2.391 3.571 o
-5 4 2 48.171 45.769 1.576 7.151 o
-5 4 3 31.389 30.121 1.076 14.875 o
-5 4 4 268.525 271.418 3.238 0.375 o
-5 4 5 124.353 127.331 2.217 1.519 o
-5 4 6 7.741 9.475 0.543 85.410 o
-5 4 7 19.314 15.321 0.782 32.795 o
-5 4 8 63.515 61.655 1.434 5.088 o
-5 4 9 11.502 10.627 0.934 40.377 o
-5 5 1 32.024 31.708 1.489 11.446 o
-5 5 2 293.910 293.574 8.769 0.236 o
-5 5 3 474.213 491.470 5.705 0.121 o
-5 5 4 18.717 17.908 1.065 24.994 o
-5 5 5 268.293 259.704 3.249 0.385 o
-5 5 6 83.456 80.986 1.684 3.193 o
-4 0 4 3313.530 3572.310 35.880 0.003 o
-4 0 6 2638.780 2517.330 40.911 0.004 o
-4 0 8 1745.070 1817.670 32.142 0.008 o
-4 0 10 24.134 25.481 1.402 15.204 o
-4 0 12 64.001 60.308 2.804 3.414 o
-4 1 1 1159.610 1101.840 19.809 0.020 o
-4 1 2 70.367 71.685 3.282 2.628 o
-4 1 3 0.879 1.608 0.685 117.918 o
-4 1 4 267.335 275.982 9.421 0.251 o
-4 1 5 0.039 0.956 3.977 3.783 o
-4 1 6 273.647 279.046 14.409 0.165 o
-4 1 7 54.722 54.853 1.206 6.617 o
-4 1 8 2.386 1.945 0.315 328.651 o
-4 1 9 3.682 4.835 0.359 204.006 o
-4 1 10 144.478 147.510 2.130 1.191 o
-4 1 11 6.279 6.139 0.456 122.904 o
-4 1 12 25.795 25.003 1.032 18.938 o
-4 2 1 1198.730 1096.460 22.308 0.019 o
-4 2 2 116.416 110.532 6.824 0.791 o
-4 2 3 572.318 602.241 21.483 0.053 o
-4 2 4 196.054 188.454 12.637 0.251 o
-4 2 5 1274.380 1288.790 87.191 0.006 o
-4 2 6 115.674 116.367 1.815 1.810 o
-4 2 7 218.235 234.298 1.999 0.554 o
-4 2 8 18.541 16.386 0.609 38.197 o
-4 2 9 546.014 547.051 3.890 0.098 o
-4 2 10 23.358 24.145 0.826 23.631 o
-4 2 11 0.311 1.108 0.424 300.738 o
-4 3 1 14.607 9.660 2.510 8.494 o
-4 3 2 310.584 295.432 17.593 0.120 o
-4 3 3 3.375 3.358 0.685 99.669 o
-4 3 4 48.151 52.060 1.326 7.386 o
-4 3 5 50.993 49.746 1.304 7.210 o
-4 3 6 44.045 40.662 1.260 9.133 o
-4 3 7 22.372 20.907 0.706 27.968 o
-4 3 8 18.554 18.788 0.815 30.785 o
-4 3 9 68.806 68.990 1.456 4.419 o
-4 3 10 3.328 3.727 0.369 219.484 o
-4 4 1 89.075 93.602 2.206 2.526 o
-4 4 2 2384.930 2489.060 15.191 0.005 o
-4 4 3 44.003 45.128 1.369 8.390 o
-4 4 4 200.176 221.237 2.945 0.608 o
-4 4 5 33.821 30.143 1.108 13.765 o
-4 4 6 441.173 459.024 6.563 0.135 o
-4 4 7 2.023 2.282 0.369 279.722 o
-4 4 8 171.224 170.970 2.738 0.858 o
-4 4 9 13.893 14.289 0.902 36.233 o
-4 5 1 6.559 6.661 0.826 60.995 o
-4 5 2 3.586 3.553 0.565 129.917 o
-4 5 3 51.346 53.288 1.576 6.360 o
-4 5 4 34.856 34.522 1.489 10.526 o
-4 5 5 12.748 11.877 0.609 55.553 o
-4 5 6 28.464 27.796 0.869 18.582 o
-3 0 2 6.271 5.096 0.826 63.623 o
-3 0 4 123.743 131.341 7.270 0.682 o
-3 0 6 366.512 344.004 14.430 0.128 o
-3 0 8 54.205 55.461 1.467 6.165 o
-3 0 10 70.520 65.773 2.228 3.648 o
-3 0 12 36.714 34.479 1.489 10.156 o
-3 1 1 3110.990 3101.060 29.437 0.003 o
-3 1 2 1302.260 1364.800 17.190 0.016 o
-3 1 3 665.525 701.635 16.125 0.051 o
-3 1 4 0.006 0.619 0.728 111.492 o
-3 1 5 26.913 22.439 2.782 6.097 o
-3 1 6 6.195 5.748 1.749 17.985 o
-3 1 7 43.893 47.442 2.999 4.158 o
-3 1 8 0.952 0.500 0.196 911.359 o
-3 1 9 388.175 383.992 3.401 0.191 o
-3 1 10 37.073 38.130 1.108 11.598 o
-3 1 11 62.941 61.807 1.456 5.100 o
-3 1 12 29.041 26.177 0.902 18.377 o
-3 2 1 16.661 15.191 3.216 5.261 o
-3 2 2 3.351 5.998 1.663 20.385 o
-3 2 3 128.743 133.079 9.910 0.443 o
-3 2 4 0.017 -1.989 1.989 15.140 o
-3 2 5 2.161 8.476 3.021 6.438 o
-3 2 6 139.274 146.477 2.108 1.249 o
-3 2 7 288.431 275.666 2.315 0.350 o
-3 2 8 4.532 5.227 0.369 178.157 o
-3 2 9 41.986 44.563 1.021 9.985 o
-3 2 10 59.618 59.873 1.217 5.796 o
-3 2 11 153.944 150.606 2.869 1.025 o
-3 3 1 215.872 191.409 13.528 0.219 o
-3 3 2 122.333 110.869 10.573 0.419 o
-3 3 3 563.640 546.921 24.145 0.050 o
-3 3 4 73.503 71.522 1.456 4.054 o
-3 3 5 484.912 498.610 7.313 0.112 o
-3 3 6 189.329 180.554 2.271 0.763 o
-3 3 7 122.069 115.498 1.576 1.750 o
-3 3 8 108.377 109.152 1.858 2.006 o
-3 3 9 299.429 295.400 2.934 0.315 o
-3 3 10 199.816 195.071 2.825 0.661 o
-3 4 1 80.769 84.648 2.488 2.733 o
-3 4 2 45.229 45.867 1.521 7.680 o
-3 4 3 183.810 188.389 2.684 0.751 o
-3 4 4 173.297 170.177 4.955 0.683 o
-3 4 5 22.299 22.287 0.956 22.985 o
-3 4 6 45.236 43.574 1.315 8.489 o
-3 4 7 88.534 86.343 1.586 2.948 o
-3 4 8 42.962 43.639 1.728 7.478 o
-3 4 9 5.961 5.466 0.565 104.363 o
-3 5 1 984.513 1011.460 8.671 0.030 o
-3 5 2 15.377 14.843 0.989 31.158 o
-3 5 3 9.239 7.422 0.543 82.978 o
-3 5 4 0.851 0.804 0.337 421.277 o
-3 5 5 237.185 231.441 5.227 0.421 o
-3 5 6 33.056 32.229 0.858 15.400 o
-2 0 2 26.966 39.727 2.890 5.317 o
-2 0 4 1511.410 1587.830 24.286 0.011 o
-2 0 6 83.203 74.412 6.857 0.964 o
-2 0 8 318.518 329.791 4.379 0.260 o
-2 0 10 140.832 148.086 3.292 1.084 o
-2 0 12 73.616 70.022 2.238 3.416 o
-2 1 1 73.873 69.338 1.967 3.658 o
-2 1 2 1135.690 1163.670 18.103 0.021 o
-2 1 3 433.322 495.828 8.465 0.123 o
-2 1 4 612.419 629.103 9.704 0.070 o
-2 1 5 8.098 12.877 2.814 7.111 o
-2 1 6 95.759 88.093 7.932 0.723 o
-2 1 7 2.282 2.999 0.609 128.765 o
-2 1 8 8.420 7.606 0.467 97.648 o
-2 1 9 10.813 11.605 0.598 62.587 o
-2 1 10 14.532 14.637 0.630 46.633 o
-2 1 11 3.718 3.988 0.424 180.278 o
-2 1 12 3.711 3.510 0.348 225.351 o
-2 2 1 3808.790 3970.750 54.625 0.002 o
-2 2 2 452.986 479.518 10.627 0.111 o
-2 2 3 732.128 757.466 19.603 0.041 o
-2 2 4 55.434 44.237 5.281 1.723 o
-2 2 5 2861.140 2967.070 85.550 0.003 o
-2 2 6 71.876 72.858 2.358 3.325 o
-2 2 7 50.281 48.811 1.065 7.921 o
-2 2 8 0.448 0.522 0.206 1023.370 o
-2 2 9 1272.920 1310.140 5.574 0.018 o
-2 2 10 0.964 1.543 0.261 552.262 o
-2 2 11 269.331 260.606 3.434 0.379 o
-2 3 1 16.408 15.180 3.858 3.766 o
-2 3 2 3.554 1.174 2.575 8.887 o
-2 3 3 95.193 118.975 11.301 0.395 o
-2 3 4 193.387 196.538 2.445 0.700 o
-2 3 5 71.490 77.737 1.315 4.098 o
-2 3 6 0.064 0.185 0.250 908.812 o
-2 3 7 30.353 33.077 1.141 14.206 o
-2 3 8 3.191 2.988 0.456 181.844 o
-2 3 9 18.020 19.016 0.750 33.012 o
-2 3 10 5.384 5.238 0.706 82.206 o
-2 4 1 356.816 362.781 4.216 0.215 o
-2 4 2 24.974 27.818 1.489 13.720 o
-2 4 3 126.991 132.905 3.216 1.281 o
-2 4 4 104.752 98.894 2.793 1.894 o
-2 4 5 66.613 70.750 1.695 4.264 o
-2 4 6 0.010 0.293 0.304 623.581 o
-2 4 7 56.143 58.417 1.456 5.844 o
-2 4 8 22.618 23.080 1.228 18.391 o
-2 4 9 0.001 0.239 0.206 1322.550 o
-2 5 1 4.128 4.651 0.934 57.037 o
-2 5 2 26.649 27.655 1.250 15.541 o
-2 5 3 36.634 40.510 2.217 6.699 o
-2 5 4 19.863 16.875 0.945 27.225 o
-2 5 5 0.281 0.641 0.304 564.930 o
-2 5 6 23.186 23.526 0.761 25.045 o
-1 0 2 3.393 3.510 0.826 73.287 o
-1 0 4 911.662 860.880 26.416 0.026 o
-1 0 6 74.843 67.056 6.770 1.027 o
-1 0 8 455.583 465.174 5.292 0.133 o
-1 0 10 18.350 15.876 2.336 9.037 o
-1 0 12 82.706 81.008 1.989 3.040 o
-1 1 1 3104.460 3370.910 49.496 0.003 o
-1 1 2 1461.800 1505.970 12.203 0.014 o
-1 1 3 158.970 166.319 4.586 0.780 o
-1 1 4 32.217 35.978 3.119 4.610 o
-1 1 5 148.533 152.671 7.454 0.576 o
-1 1 6 315.236 305.701 11.986 0.175 o
-1 1 7 506.663 532.371 4.499 0.109 o
-1 1 8 23.154 24.634 0.826 23.600 o
-1 1 9 22.345 24.156 0.858 23.892 o
-1 1 10 2.445 2.336 0.315 316.357 o
-1 1 11 71.694 73.717 1.793 3.810 o
-1 2 1 176.727 179.033 6.422 0.554 o
-1 2 2 277.118 304.658 9.410 0.233 o
-1 2 3 134.944 123.104 7.856 0.603 o
-1 2 4 31.448 22.830 3.792 3.544 o
-1 2 5 12.658 7.769 5.379 2.028 o
-1 2 6 44.624 48.018 1.043 9.024 o
-1 2 7 148.386 139.708 1.782 1.224 o
-1 2 8 3.292 3.282 0.337 247.539 o
-1 2 9 24.344 23.678 0.793 23.538 o
-1 2 10 1.158 1.456 0.348 362.728 o
-1 2 11 108.924 109.597 2.108 1.927 o
-1 3 1 81.848 82.192 8.313 0.706 o
-1 3 2 316.712 341.961 19.396 0.101 o
-1 3 3 4.191 7.965 3.032 6.351 o
-1 3 4 422.344 475.551 4.846 0.145 o
-1 3 5 89.017 84.018 1.500 3.013 o
-1 3 6 183.842 193.224 2.630 0.742 o
-1 3 7 29.710 31.230 0.902 16.781 o
-1 3 8 374.557 402.900 3.999 0.191 o
-1 3 9 3.089 2.717 0.435 197.720 o
-1 3 10 36.971 35.891 1.489 9.968 o
-1 4 1 33.414 38.488 1.391 10.952 o
-1 4 2 33.894 32.773 1.771 9.345 o
-1 4 3 107.234 110.021 2.890 1.734 o
-1 4 4 0.071 0.706 0.500 230.951 o
-1 4 5 21.939 21.863 1.119 20.659 o
-1 4 6 18.014 16.332 0.815 32.824 o
-1 4 7 98.270 97.307 1.869 2.370 o
-1 4 8 0.601 0.467 0.326 478.772 o
-1 5 1 831.810 867.150 8.150 0.041 o
-1 5 2 2.101 1.880 0.337 319.001 o
-1 5 3 417.918 453.775 5.781 0.148 o
-1 5 4 101.598 98.861 2.206 2.156 o
-1 5 5 122.028 119.409 2.391 1.572 o
-1 5 6 7.408 8.041 0.435 108.809 o
0 0 2 3896.750 4049.600 38.336 0.002 o
0 0 4 20854.000 19930.100 379.363 0.000 o
0 0 6 2825.130 2763.180 44.628 0.003 o
0 0 8 234.322 240.286 5.607 0.407 o
0 0 10 87.328 91.396 3.510 1.967 o
0 1 1 1029.050 1135.820 9.410 0.026 o
0 1 2 4263.380 4361.760 32.132 0.002 o
0 1 3 751.632 765.007 13.659 0.045 o
0 1 4 280.103 275.905 8.954 0.250 o
0 1 5 4.313 5.346 1.456 25.870 o
0 1 6 453.469 472.509 15.321 0.091 o
0 1 7 63.900 64.556 1.402 4.982 o
0 1 8 149.397 154.573 1.880 1.137 o
0 1 9 7.470 7.161 0.674 74.871 o
0 1 10 5.695 7.835 0.706 76.004 o
0 1 11 5.638 5.955 0.543 109.506 o
0 2 0 275.585 271.548 11.225 0.213 o
0 2 1 534.042 557.690 14.333 0.076 o
0 2 2 40.275 33.783 2.717 5.235 o
0 2 3 616.431 590.071 13.626 0.065 o
0 2 4 379.217 364.900 12.409 0.137 o
0 2 5 83.827 79.758 7.954 0.757 o
0 2 6 64.403 58.482 1.347 5.253 o
0 2 7 456.788 465.478 3.238 0.138 o
0 2 8 173.434 178.544 1.945 0.869 o
0 2 9 1.919 2.597 0.402 248.805 o
0 2 10 51.450 47.866 1.282 7.325 o
0 2 11 120.243 118.421 2.108 1.661 o
0 3 1 31.702 22.569 3.445 4.160 o
0 3 2 198.308 213.370 14.126 0.209 o
0 3 3 73.552 60.482 7.911 0.808 o
0 3 4 35.912 33.262 1.467 10.557 o
0 3 5 7.402 8.128 0.500 97.715 o
0 3 6 35.030 36.348 1.065 12.664 o
0 3 7 86.658 86.659 1.630 2.990 o
0 3 8 9.480 8.095 0.674 66.082 o
0 3 9 4.583 4.922 0.609 105.699 o
0 3 10 0.550 0.467 0.326 483.314 o
0 4 0 3310.310 3519.890 33.892 0.003 o
0 4 1 183.882 191.105 2.619 0.747 o
0 4 2 295.962 329.791 4.955 0.276 o
0 4 3 80.050 80.095 2.554 2.779 o
0 4 4 874.368 883.178 19.288 0.032 o
0 4 5 49.634 50.811 1.663 6.478 o
0 4 6 326.627 355.392 4.922 0.236 o
0 4 7 12.288 11.627 0.663 53.670 o
0 4 8 9.406 8.997 0.435 90.973 o
0 5 1 54.267 58.830 2.130 4.835 o
0 5 2 27.279 26.209 1.989 9.600 o
0 5 3 6.462 7.737 0.826 59.940 o
0 5 4 86.295 85.333 1.717 2.984 o
0 5 5 38.349 39.934 1.108 11.038 o
0 5 6 1.885 2.141 0.272 410.914 o
1 0 2 7.109 6.226 1.402 26.289 o
1 0 4 31.347 21.798 3.390 4.292 o
1 0 6 1.193 -0.619 1.228 39.006 o
1 0 8 21.556 19.288 1.152 21.054 o
1 0 10 0.220 0.706 0.706 117.018 o
1 1 0 2342.620 2587.060 23.471 0.005 o
1 1 1 2357.420 2445.390 25.927 0.005 o
1 1 2 44.666 39.401 2.238 6.001 o
1 1 3 402.377 401.943 9.704 0.142 o
1 1 4 281.360 276.318 9.367 0.241 o
1 1 5 176.467 173.817 8.530 0.433 o
1 1 6 81.049 74.206 5.466 1.347 o
1 1 7 67.036 70.555 1.293 4.639 o
1 1 8 16.368 17.353 0.706 37.798 o
1 1 9 135.534 142.066 2.043 1.319 o
1 1 10 53.188 54.201 1.369 6.530 o
1 1 11 2.421 2.108 0.500 178.215 o
1 2 0 266.227 283.088 8.139 0.274 o
1 2 1 97.166 106.098 5.324 1.173 o
1 2 2 20.689 18.864 2.108 10.181 o
1 2 3 5.163 5.835 1.337 29.660 o
1 2 4 0.957 1.500 0.880 73.517 o
1 2 5 1.304 1.402 1.815 17.925 o
1 2 6 23.571 24.036 0.685 25.659 o
1 2 7 74.338 77.781 1.445 3.842 o
1 2 8 8.336 7.813 0.674 70.478 o
1 2 9 22.205 20.809 1.043 22.066 o
1 2 10 18.337 19.918 1.250 20.886 o
1 2 11 100.489 100.057 2.228 2.159 o
1 3 0 6.622 8.693 2.336 10.322 o
1 3 1 220.502 212.218 9.225 0.325 o
1 3 2 193.962 170.492 10.193 0.338 o
1 3 3 183.191 192.865 15.191 0.197 o
1 3 4 155.001 150.378 2.445 1.058 o
1 3 5 123.486 120.257 2.010 1.616 o
1 3 6 26.156 24.688 0.837 21.278 o
1 3 7 320.374 330.161 3.064 0.269 o
1 3 8 248.472 240.677 3.140 0.444 o
1 3 9 0.270 0.554 0.304 571.597 o
1 3 10 151.237 151.780 2.793 1.048 o
1 4 0 3.194 3.238 0.674 103.467 o
1 4 1 14.414 13.322 0.750 42.665 o
1 4 2 8.077 7.845 0.826 56.097 o
1 4 3 8.680 11.116 0.989 40.942 o
1 4 4 3.055 2.890 0.565 137.716 o
1 4 5 133.016 131.840 2.238 1.380 o
1 4 6 37.222 34.251 1.250 11.326 o
1 4 7 0.827 1.260 0.272 557.617 o
1 4 8 0.045 0.163 0.141 2635.450 o
1 5 0 98.157 99.883 2.206 2.221 o
1 5 1 7.439 10.236 0.989 43.168 o
1 5 2 8.184 8.889 1.054 39.305 o
1 5 3 295.002 287.674 3.771 0.316 o
1 5 4 1.634 1.532 0.272 456.929 o
1 5 5 2.537 1.673 0.337 304.284 o
1 5 6 5.016 5.324 0.587 106.479 o
2 0 0 527.686 519.777 8.552 0.096 o
2 0 2 120.626 114.302 8.182 0.611 o
2 0 4 5.282 0.706 1.054 47.477 o
2 0 6 165.428 142.968 11.225 0.334 o
2 0 8 0.528 1.054 0.500 218.671 o
2 0 10 100.538 109.880 3.390 1.678 o
2 1 0 1582.770 1661.410 32.838 0.010 o
2 1 1 3056.270 3198.020 40.977 0.003 o
2 1 2 1628.900 1656.780 16.332 0.011 o
2 1 3 37.589 38.238 3.325 3.976 o
2 1 4 486.623 487.537 13.192 0.092 o
2 1 5 664.932 628.320 14.811 0.056 o
2 1 6 216.965 194.854 10.921 0.284 o
2 1 7 19.743 20.342 0.815 28.708 o
2 1 8 89.180 90.429 1.782 2.767 o
2 1 9 3.869 4.401 0.467 156.633 o
2 1 10 21.370 22.526 0.989 22.986 o
2 1 11 13.662 13.909 1.174 27.314 o
2 2 0 4.205 2.912 0.869 66.042 o
2 2 1 612.736 646.445 14.941 0.060 o
2 2 2 29.501 23.949 2.412 7.299 o
2 2 3 7899.820 7789.620 49.898 0.000 o
2 2 4 27.453 23.384 3.216 4.784 o
2 2 5 79.094 79.671 6.802 0.981 o
2 2 6 3.334 3.369 0.532 144.447 o
2 2 7 3476.350 3628.700 12.844 0.002 o
2 2 8 4.637 4.053 0.543 125.112 o
2 2 9 396.497 425.740 3.836 0.172 o
2 2 10 5.943 4.607 0.478 128.278 o
2 3 0 179.858 162.375 11.942 0.289 o
2 3 1 208.833 225.486 23.493 0.092 o
2 3 2 49.167 45.606 5.075 1.884 o
2 3 3 165.932 170.448 3.662 0.819 o
2 3 4 32.600 33.512 1.217 12.871 o
2 3 5 180.823 189.214 2.662 0.764 o
2 3 6 17.493 18.027 0.782 33.375 o
2 3 7 161.793 170.513 2.445 0.938 o
2 3 8 2.393 3.010 0.369 255.326 o
2 3 9 12.784 11.866 0.728 48.318 o
2 4 0 246.759 241.090 3.390 0.442 o
2 4 1 56.539 58.939 3.390 3.034 o
2 4 2 73.174 65.871 2.228 3.531 o
2 4 3 53.757 50.811 2.065 5.262 o
2 4 4 64.968 70.348 2.391 3.624 o
2 4 5 148.682 154.507 2.630 1.074 o
2 4 6 29.649 27.361 1.021 16.621 o
2 4 7 1.848 1.826 0.304 375.922 o
2 4 8 14.283 12.757 1.011 32.565 o
2 5 0 18.932 20.342 1.032 24.657 o
2 5 1 77.555 81.432 1.717 3.410 o
2 5 2 2.428 2.097 0.446 210.347 o
2 5 3 0.206 0.543 0.272 709.455 o
2 5 4 17.189 18.060 0.891 30.602 o
2 5 5 57.989 62.090 1.521 5.407 o
3 0 0 90.667 79.106 3.053 2.239 o
3 0 2 1.919 1.402 1.174 41.571 o
3 0 4 95.202 97.514 9.236 0.563 o
3 0 6 87.377 88.734 9.932 0.514 o
3 0 8 5.002 5.390 0.663 90.993 o
3 0 10 184.960 186.845 3.390 0.711 o
3 1 0 534.751 588.648 11.258 0.081 o
3 1 1 8.771 8.313 0.956 44.688 o
3 1 2 41.377 39.368 3.390 3.735 o
3 1 3 137.455 136.698 6.694 0.698 o
3 1 4 175.796 179.576 7.422 0.493 o
3 1 5 145.171 137.165 7.259 0.620 o
3 1 6 82.116 90.538 1.445 3.181 o
3 1 7 155.177 152.997 2.249 1.064 o
3 1 8 2.750 3.510 0.467 179.299 o
3 1 9 0.041 0.467 0.239 947.495 o
3 1 10 3.329 2.467 0.402 214.629 o
3 1 11 14.628 16.593 1.174 25.710 o
3 2 0 259.398 272.885 10.421 0.238 o
3 2 1 78.056 70.837 5.085 1.519 o
3 2 2 112.092 117.551 6.357 0.865 o
3 2 3 196.241 176.501 7.672 0.445 o
3 2 4 266.418 243.785 11.420 0.223 o
3 2 5 6.110 6.226 0.467 121.581 o
3 2 6 39.673 37.825 1.108 10.972 o
3 2 7 98.963 97.699 3.358 1.799 o
3 2 8 61.605 63.818 1.793 4.687 o
3 2 9 21.864 19.972 0.815 26.842 o
3 2 10 6.745 5.966 0.478 114.719 o
3 3 0 484.205 473.682 21.048 0.066 o
3 3 1 4.674 6.694 4.205 3.342 o
3 3 2 1163.990 1134.460 23.493 0.019 o
3 3 3 64.961 63.057 1.576 4.755 o
3 3 4 80.577 83.714 1.663 3.267 o
3 3 5 2.803 2.804 0.348 262.918 o
3 3 6 1135.330 1203.930 7.465 0.022 o
3 3 7 20.786 23.493 1.076 21.565 o
3 3 8 63.268 57.157 1.369 5.379 o
3 3 9 11.690 11.247 0.706 52.802 o
3 4 0 200.264 199.624 3.075 0.641 o
3 4 1 10.592 9.073 1.402 24.032 o
3 4 2 1.411 1.119 0.391 300.423 o
3 4 3 13.072 14.507 0.848 39.480 o
3 4 4 49.435 54.701 1.434 6.802 o
3 4 5 26.670 27.209 1.021 18.056 o
3 4 6 4.624 3.988 0.663 96.380 o
3 4 7 3.928 3.890 0.500 146.936 o
3 5 0 9.491 9.736 0.717 59.604 o
3 5 1 350.664 389.045 3.640 0.213 o
3 5 2 0.121 0.348 0.348 469.891 o
3 5 3 233.593 223.693 2.401 0.516 o
3 5 4 0.013 0.000 0.239 1042.350 o
3 5 5 373.278 397.792 4.618 0.190 o
4 0 0 1864.710 1899.010 21.950 0.008 o
4 0 2 22250.100 23374.300 144.923 0.000 o
4 0 4 2643.480 2678.020 169.112 0.001 o
4 0 6 1514.620 1505.030 39.032 0.010 o
4 0 8 22.779 23.645 1.402 15.972 o
4 0 10 350.637 349.318 12.507 0.148 o
4 1 0 874.543 997.991 11.410 0.034 o
4 1 1 352.837 355.142 9.508 0.174 o
4 1 2 17.654 16.299 2.304 9.294 o
4 1 3 473.755 439.149 11.138 0.108 o
4 1 4 810.750 824.141 17.049 0.037 o
4 1 5 104.694 97.536 6.520 0.906 o
4 1 6 31.074 34.978 0.934 15.120 o
4 1 7 26.165 28.633 1.021 17.954 o
4 1 8 181.193 191.094 2.651 0.759 o
4 1 9 30.900 34.087 1.108 14.087 o
4 1 10 37.777 38.151 1.163 11.148 o
4 2 0 747.227 696.647 16.169 0.045 o
4 2 1 50.271 48.138 5.955 1.431 o
4 2 2 267.917 259.030 10.030 0.244 o
4 2 3 252.951 222.356 10.399 0.260 o
4 2 4 15.693 11.486 2.608 7.813 o
4 2 5 64.639 67.469 2.130 3.991 o
4 2 6 230.883 228.757 2.804 0.508 o
4 2 7 34.735 33.707 1.108 12.899 o
4 2 8 60.260 54.918 1.663 5.301 o
4 2 9 97.637 95.569 1.717 2.463 o
4 2 10 64.366 65.795 1.434 4.862 o
4 3 0 43.943 44.215 6.726 1.187 o
4 3 1 38.195 33.642 5.705 1.647 o
4 3 2 70.066 69.588 1.782 4.013 o
4 3 3 37.790 33.979 1.217 11.392 o
4 3 4 44.843 48.703 1.282 8.236 o
4 3 5 18.117 17.929 0.945 28.315 o
4 3 6 6.988 6.335 0.619 86.323 o
4 3 7 37.482 41.585 1.391 9.775 o
4 3 8 22.826 21.254 0.782 25.992 o
4 3 9 15.231 13.224 1.641 16.731 o
4 4 0 253.699 271.668 4.542 0.375 o
4 4 1 107.732 112.966 2.075 1.926 o
4 4 2 722.209 740.058 5.346 0.056 o
4 4 3 86.415 85.474 2.065 2.795 o
4 4 4 391.082 422.415 3.999 0.176 o
4 4 5 29.331 29.252 1.250 14.319 o
4 4 6 18.488 18.234 1.152 23.175 o
4 4 7 37.744 32.305 3.151 4.401 o
4 5 0 13.730 12.235 0.815 41.711 o
4 5 1 15.442 16.115 0.891 33.620 o
4 5 2 40.831 40.998 1.391 9.203 o
4 5 3 26.999 27.709 0.858 19.550 o
4 5 4 1.424 1.826 0.304 404.081 o
5 0 0 32.059 28.904 3.129 4.726 o
5 0 2 668.767 589.571 25.014 0.041 o
5 0 4 69.123 55.777 6.694 1.088 o
5 0 6 35.972 36.815 1.250 11.318 o
5 0 8 1.790 1.891 0.500 189.547 o
5 0 10 0.255 -0.239 0.467 267.372 o
5 1 0 448.817 415.624 9.725 0.125 o
5 1 1 358.055 342.853 10.301 0.167 o
5 1 2 172.275 185.379 10.149 0.354 o
5 1 3 165.915 164.222 7.433 0.527 o
5 1 4 306.003 299.496 11.062 0.193 o
5 1 5 10.673 9.769 0.500 75.125 o
5 1 6 33.208 35.022 0.978 14.009 o
5 1 7 23.588 25.644 0.956 21.024 o
5 1 8 12.347 12.442 0.815 43.854 o
5 1 9 75.534 80.878 1.630 3.574 o
5 1 10 0.340 0.467 0.239 856.230 o
5 2 0 60.918 70.185 5.466 1.501 o
5 2 1 57.415 45.377 3.814 2.745 o
5 2 2 4.868 2.315 1.402 28.143 o
5 2 3 193.300 161.701 9.291 0.382 o
5 2 4 3.483 2.347 1.391 29.140 o
5 2 5 32.531 32.577 1.641 10.312 o
5 2 6 8.261 9.888 0.630 71.714 o
5 2 7 104.136 108.141 1.978 2.073 o
5 2 8 49.577 54.190 1.576 6.501 o
5 2 9 26.443 27.742 0.902 19.379 o
5 3 0 201.329 206.959 6.781 0.452 o
5 3 1 27.150 26.938 1.076 17.297 o
5 3 2 43.852 45.356 1.195 8.956 o
5 3 3 15.920 15.441 0.728 39.241 o
5 3 4 306.383 293.661 3.216 0.304 o
5 3 5 44.532 47.964 1.576 7.472 o
5 3 6 275.635 263.768 3.597 0.364 o
5 3 7 1.080 1.500 0.467 229.331 o
5 3 8 18.273 17.712 0.848 30.823 o
5 4 0 111.592 117.475 3.140 1.554 o
5 4 1 0.040 0.424 0.250 880.343 o
5 4 2 57.312 55.570 1.456 5.868 o
5 4 3 10.117 11.616 0.630 62.217 o
5 4 4 0.182 0.467 0.272 721.430 o
5 4 5 6.299 4.868 0.543 108.654 o
5 4 6 7.344 5.672 0.652 81.347 o
5 4 7 30.344 23.395 5.259 1.989 o
5 5 0 85.308 86.474 2.467 2.592 o
5 5 1 274.537 275.949 4.042 0.349 o
5 5 2 90.380 89.625 1.695 2.780 o
5 5 3 0.169 0.706 0.337 478.633 o
5 5 4 28.718 30.382 1.869 9.802 o
6 0 0 1805.870 1794.640 27.253 0.008 o
6 0 2 605.982 498.675 16.245 0.066 o
6 0 4 410.337 357.674 17.919 0.095 o
6 0 6 10.086 10.193 0.674 60.913 o
6 0 8 77.299 83.811 3.738 2.079 o
6 1 0 37.557 38.510 2.945 4.720 o
6 1 1 237.911 231.495 9.204 0.299 o
6 1 2 0.020 -1.119 1.119 47.778 o
6 1 3 720.022 684.336 16.343 0.047 o
6 1 4 209.840 179.446 9.106 0.359 o
6 1 5 182.142 183.107 2.130 0.799 o
6 1 6 50.319 50.745 1.184 7.503 o
6 1 7 44.198 51.180 1.369 7.894 o
6 1 8 103.787 112.738 2.054 2.011 o
6 1 9 10.827 11.888 0.717 53.379 o
6 2 0 406.984 351.437 11.442 0.137 o
6 2 1 3919.220 3728.740 125.288 0.001 o
6 2 2 7.329 7.943 2.640 8.170 o
6 2 3 58.191 64.969 1.891 4.743 o
6 2 4 52.962 60.384 2.108 4.906 o
6 2 5 3785.260 3969.670 13.626 0.002 o
6 2 6 0.824 0.467 0.304 513.574 o
6 2 7 471.275 510.171 6.107 0.118 o
6 2 8 1.231 1.793 0.402 282.547 o
6 2 9 506.595 555.082 6.346 0.102 o
6 3 0 29.759 27.383 1.326 13.834 o
6 3 1 9.367 8.682 0.619 70.949 o
6 3 2 82.466 83.518 1.663 3.194 o
6 3 3 132.225 134.155 2.184 1.383 o
6 3 4 0.827 0.532 0.272 606.888 o
6 3 5 186.442 192.507 8.410 0.411 o
6 3 6 52.883 56.928 1.663 5.854 o
6 3 7 3.163 3.814 0.565 132.509 o
6 3 8 0.126 0.467 0.326 524.232 o
6 4 0 90.773 94.906 2.814 2.188 o
6 4 1 129.446 132.329 2.238 1.419 o
6 4 2 174.962 176.707 2.575 0.831 o
6 4 3 52.785 53.093 1.793 5.781 o
6 4 4 55.694 54.081 1.663 5.727 o
6 4 5 1.254 1.608 0.337 369.690 o
6 4 6 33.087 33.892 1.402 11.496 o
6 5 0 5.756 5.857 0.663 86.343 o
6 5 1 0.035 0.467 0.272 751.100 o
6 5 2 0.220 0.989 0.239 818.530 o
6 5 3 21.849 22.211 1.152 20.100 o
7 0 0 287.046 257.389 14.604 0.161 o
7 0 2 172.422 147.260 14.496 0.224 o
7 0 4 54.714 55.896 1.815 5.457 o
7 0 6 4.111 3.923 0.478 152.500 o
7 0 8 18.190 18.473 1.152 23.286 o
7 1 0 32.601 27.101 2.977 5.116 o
7 1 1 12.854 11.084 2.162 11.154 o
7 1 2 0.990 -2.771 2.804 7.596 o
7 1 3 57.958 57.667 5.085 1.749 o
7 1 4 66.546 68.371 1.434 4.613 o
7 1 5 175.388 172.035 2.391 0.853 o
7 1 6 38.416 40.640 1.391 9.686 o
7 1 7 115.850 108.456 2.336 1.759 o
7 1 8 0.137 0.076 0.272 771.092 o
7 1 9 35.285 39.271 1.489 9.967 o
7 2 0 9.760 8.628 1.945 14.054 o
7 2 1 62.550 54.201 5.683 1.454 o
7 2 2 36.410 32.338 2.412 6.409 o
7 2 3 237.991 224.084 3.716 0.472 o
7 2 4 13.103 12.301 0.815 42.690 o
7 2 5 425.424 410.419 4.499 0.159 o
7 2 6 64.989 68.099 1.836 4.287 o
7 2 7 0.098 0.815 0.500 229.326 o
7 2 8 9.630 10.127 0.978 40.946 o
7 3 0 503.186 505.108 10.518 0.097 o
7 3 1 430.126 413.592 4.347 0.157 o
7 3 2 215.934 215.228 3.108 0.561 o
7 3 3 9.338 8.487 0.609 72.588 o
7 3 4 999.794 1019.650 10.040 0.029 o
7 3 5 246.530 251.359 4.922 0.395 o
7 3 6 36.208 33.023 1.217 11.926 o
7 3 7 56.865 54.886 4.086 2.430 o
7 4 0 12.550 14.257 1.152 28.668 o
7 4 1 26.643 24.905 1.489 13.661 o
7 4 2 185.083 185.129 2.521 0.761 o
7 4 3 16.961 17.766 0.945 29.475 o
7 4 4 0.155 0.000 0.326 545.997 o
7 4 5 0.038 0.000 0.272 802.224 o
7 5 0 58.670 57.330 2.054 4.721 o
7 5 1 233.024 221.770 3.858 0.482 o
7 5 2 4.517 4.455 0.435 159.660 o
8 0 0 3087.320 2812.640 65.687 0.003 o
8 0 2 630.362 578.748 30.849 0.035 o
8 0 4 618.858 618.747 9.236 0.071 o
8 0 6 0.359 0.424 0.391 361.249 o
8 0 8 531.680 528.959 8.182 0.095 o
8 1 0 32.730 32.805 3.532 3.833 o
8 1 1 188.153 158.767 9.671 0.372 o
8 1 2 6.898 12.029 6.900 1.246 o
8 1 3 19.761 18.234 0.663 33.528 o
8 1 4 34.055 33.522 1.076 13.348 o
8 1 5 49.515 52.234 1.619 6.516 o
8 1 6 126.138 131.460 2.564 1.411 o
8 1 7 10.116 10.529 0.815 49.779 o
8 1 8 3.830 3.542 0.402 192.725 o
8 2 0 51.520 52.875 2.543 4.471 o
8 2 1 663.512 642.892 18.342 0.050 o
8 2 2 210.827 203.482 4.759 0.528 o
8 2 3 45.949 50.496 1.521 7.279 o
8 2 4 100.056 98.101 2.162 2.214 o
8 2 5 245.902 237.939 3.412 0.446 o
8 2 6 0.219 0.837 0.467 257.461 o
8 2 7 78.705 77.716 1.793 3.390 o
8 2 8 21.451 23.200 0.891 24.403 o
8 3 0 49.595 46.193 1.891 6.170 o
8 3 1 0.532 0.641 0.250 733.074 o
8 3 2 0.708 0.934 0.272 595.191 o
8 3 3 3.899 5.553 0.619 105.520 o
8 3 4 0.114 0.978 0.272 686.313 o
8 3 5 5.008 6.433 0.619 96.413 o
8 3 6 71.090 66.860 1.869 3.948 o
8 3 7 0.386 0.413 0.348 446.388 o
8 4 0 367.903 381.797 6.074 0.188 o
8 4 1 3.591 3.901 0.543 135.356 o
8 4 2 161.290 166.884 2.456 0.952 o
8 4 3 37.150 36.880 1.347 10.532 o
8 4 4 11.311 11.920 0.826 45.535 o
8 4 5 12.019 12.561 0.826 43.743 o
8 5 0 0.147 0.858 0.293 605.272 o
8 5 1 1.585 1.467 0.478 211.025 o
9 0 0 436.911 402.976 26.644 0.056 o
9 0 2 121.892 127.396 4.325 1.143 o
9 0 4 50.703 49.159 1.869 5.982 o
9 0 6 10.853 10.812 0.902 42.919 o
9 0 8 64.714 57.504 2.575 3.700 o
9 1 0 181.846 169.948 8.573 0.426 o
9 1 1 8.605 9.410 0.565 78.610 o
9 1 2 524.976 527.601 4.021 0.105 o
9 1 3 30.014 26.003 0.837 18.544 o
9 1 4 61.358 63.970 1.489 5.098 o
9 1 5 0.086 0.304 0.337 504.378 o
9 1 6 8.937 9.019 0.674 66.353 o
9 1 7 91.347 91.418 1.934 2.616 o
9 1 8 8.391 9.323 0.543 82.456 o
9 2 0 125.099 131.710 1.923 1.526 o
9 2 1 279.642 261.866 2.651 0.372 o
9 2 2 7.752 7.107 0.674 73.905 o
9 2 3 26.528 25.525 0.989 18.937 o
9 2 4 23.829 29.252 1.652 12.376 o
9 2 5 226.819 222.259 3.238 0.516 o
9 2 6 17.573 19.136 0.815 31.694 o
9 2 7 0.349 0.000 0.272 734.597 o
9 3 0 2.687 3.347 0.565 139.038 o
9 3 1 3.223 3.151 0.424 196.988 o
9 3 2 92.840 85.170 1.608 2.809 o
9 3 3 12.833 12.029 0.685 50.534 o
9 3 4 234.574 227.257 2.880 0.498 o
9 3 5 4.981 5.303 0.467 137.730 o
9 3 6 11.012 9.106 0.522 73.057 o
9 4 0 39.799 39.749 1.434 9.326 o
9 4 1 7.847 8.639 1.097 37.493 o
9 4 2 8.308 8.997 0.674 68.506 o
9 4 3 8.115 7.498 0.543 88.735 o
9 4 4 0.019 0.619 0.239 929.676 o
10 0 0 1365.660 1303.300 9.465 0.016 o
10 0 2 1078.240 1071.620 6.954 0.026 o
10 0 4 50.028 45.910 1.793 6.379 o
10 0 6 131.359 134.188 2.977 1.272 o
10 1 0 210.102 226.649 2.771 0.572 o
10 1 1 31.405 29.589 0.826 16.988 o
10 1 2 3.977 4.325 0.380 192.633 o
10 1 3 209.320 194.202 2.727 0.631 o
10 1 4 13.598 14.322 1.749 15.417 o
10 1 5 0.047 -0.239 0.272 800.162 o
10 1 6 34.341 36.630 1.141 12.386 o
10 1 7 22.588 22.471 0.815 25.102 o
10 2 0 0.045 0.185 0.217 1191.680 o
10 2 1 152.303 159.441 2.869 1.005 o
10 2 2 96.342 96.949 1.978 2.385 o
10 2 3 1526.570 1570.770 14.398 0.012 o
10 2 4 0.040 0.706 0.402 351.480 o
10 2 5 213.673 212.414 3.206 0.569 o
10 2 6 63.612 60.188 1.206 5.419 o
10 3 0 4.832 5.216 0.467 139.884 o
10 3 1 52.523 51.593 1.456 6.578 o
10 3 2 0.286 0.239 0.272 723.327 o
10 3 3 28.097 27.253 0.913 18.482 o
10 3 4 63.234 65.393 1.521 4.860 o
10 3 5 0.008 0.587 0.326 530.254 o
10 4 0 87.161 83.420 1.978 2.851 o
10 4 1 2.884 2.945 0.413 212.520 o
10 4 2 112.256 108.923 2.640 1.735 o
10 4 3 17.263 15.778 0.989 28.925 o
11 0 0 113.660 100.633 1.956 1.961 o
11 0 2 59.392 54.342 1.434 5.763 o
11 0 4 0.688 0.239 0.467 253.173 o
11 0 6 10.283 9.399 0.728 57.047 o
11 1 0 0.083 0.728 0.272 715.171 o
11 1 1 79.014 77.922 1.402 3.627 o
11 1 2 80.379 75.195 1.304 3.686 o
11 1 3 113.402 108.043 1.880 1.913 o
11 1 4 65.631 62.709 1.923 4.307 o
11 1 5 73.801 68.175 1.565 4.043 o
11 1 6 7.223 7.541 0.435 112.465 o
11 2 0 28.961 31.241 1.565 11.673 o
11 2 1 321.277 322.946 3.597 0.267 o
11 2 2 23.242 23.243 0.989 21.515 o
11 2 3 283.293 278.035 3.445 0.343 o
11 2 4 1.702 2.130 0.369 294.416 o
11 2 5 0.051 0.522 0.239 935.277 o
11 2 6 0.273 0.543 0.293 609.638 o
11 3 0 321.649 334.464 5.727 0.240 o
11 3 1 13.168 12.235 0.815 42.636 o
11 3 2 257.923 254.336 3.814 0.398 o
11 3 3 280.655 266.408 4.749 0.335 o
11 3 4 6.283 5.672 0.402 138.646 o
11 4 0 54.258 50.007 1.434 6.517 o
11 4 1 8.169 7.335 0.685 70.685 o
11 4 2 3.455 3.521 0.500 154.765 o
12 0 0 70.591 68.534 1.586 4.199 o
12 0 2 0.797 1.630 0.304 460.822 o
12 0 4 5.340 5.096 0.728 79.257 o
12 0 6 127.205 121.778 3.738 1.234 o
12 1 0 119.865 124.419 2.249 1.595 o
12 1 1 153.997 160.060 2.021 1.064 o
12 1 2 57.674 57.287 1.250 6.078 o
12 1 3 8.415 8.791 0.500 89.350 o
12 1 4 0.523 0.674 0.272 642.670 o
12 1 5 6.483 5.455 0.467 121.702 o
12 1 6 0.249 0.348 0.348 459.581 o
12 2 0 46.889 45.758 1.663 7.068 o
12 2 1 134.973 146.543 2.445 1.252 o
12 2 2 36.345 35.294 1.043 12.547 o
12 2 3 371.179 376.245 3.673 0.203 o
12 2 4 12.523 12.062 0.761 46.815 o
12 2 5 166.720 157.996 4.325 0.788 o
12 3 0 35.968 34.794 1.728 9.075 o
12 3 1 1.444 0.869 0.250 562.574 o
12 3 2 20.885 21.580 0.848 26.359 o
12 3 3 7.054 7.617 0.489 103.716 o
12 4 0 12.348 9.714 1.521 20.339 o
12 4 1 9.436 10.758 0.934 43.234 o
13 0 0 7.452 8.421 0.989 44.386 o
13 0 2 1.920 1.815 0.348 316.148 o
13 0 4 1.834 0.934 0.706 108.156 o
13 1 0 206.868 214.348 3.010 0.594 o
13 1 1 3.274 3.814 0.391 207.170 o
13 1 2 5.713 5.727 0.402 145.411 o
13 1 3 3.930 3.336 0.326 234.630 o
13 1 4 29.200 30.186 0.989 16.493 o
13 1 5 2.737 2.130 0.326 297.098 o
13 2 0 11.172 10.388 0.815 47.855 o
13 2 1 28.326 26.188 1.163 16.052 o
13 2 2 107.832 112.694 1.945 1.960 o
13 2 3 76.331 68.751 1.456 3.972 o
13 2 4 0.366 0.587 0.326 494.776 o
13 3 0 7.673 6.172 0.728 69.297 o
13 3 1 3.667 3.575 0.815 74.045 o
13 3 2 146.227 137.697 6.433 0.697 o
14 0 0 712.538 784.360 7.932 0.053 o
14 0 2 172.598 169.275 3.553 0.797 o
14 0 4 162.557 170.633 4.444 0.768 o
14 1 0 4.622 5.379 0.576 111.504 o
14 1 1 30.453 29.002 1.271 13.815 o
14 1 2 25.337 24.330 0.815 22.250 o
14 1 3 77.499 76.912 1.478 3.679 o
14 1 4 2.597 3.260 0.815 77.592 o
14 2 0 3.320 3.488 0.663 104.718 o
14 2 1 282.149 276.210 4.379 0.332 o
14 2 2 4.247 5.433 0.543 122.534 o
14 2 3 4.154 2.695 0.467 164.393 o
14 3 0 13.716 14.267 0.989 33.153 o
14 3 1 0.006 0.315 0.467 269.807 o
15 0 0 7.929 8.530 0.826 55.665 o
15 0 2 6.212 6.791 0.663 82.234 o
15 1 0 31.904 32.045 1.250 13.069 o
15 1 1 61.673 58.428 1.619 5.114 o
15 1 2 0.534 0.152 0.206 1064.580 o
15 1 3 1.809 2.108 0.467 208.073 o
15 2 0 16.959 17.288 1.065 26.544 o
15 2 1 74.448 81.062 2.065 3.301 o
16 0 0 8.875 8.530 0.826 53.611 o
16 1 0 32.710 32.045 1.402 11.811 o
16 1 1 97.872 104.794 4.553 1.379 o
16 2 0 22.736 20.570 1.402 16.529 o
17 0 0 56.973 56.102 2.336 4.426 o

_iucr_refine_instructions_details
;
TITL 1605o(Hemgesberg) in P 21/c
CELL 1.54184 15.5186 5.1007 10.925 90 107.651 90
ZERR 8 0.0007 0.0002 0.0005 0 0.005 0
LATT 1
SYMM -X,0.5+Y,0.5-Z
SFAC C H N O
UNIT 24 40 8 16
DFIX 0.88 N1 H1A N1 H1B
DFIX 0.88 N11 H11A N11 H11B

L.S. 10
PLAN  20
SIZE 0.159 0.16 0.221
TEMP -123
CONF
MORE -1
FMAP 2
ACTA 
BOND $H
MERG 2
WGHT 0.043991 0.032679
FVAR 0.959312
REM <olex2.extras>
REM <HklSrc "%.\\9ace06268033ecb8eaa406db1da80bd8.hkl">
REM </olex2.extras>

C1    1     0.34076  0.39158  0.43943  11.00000  0.02647  0.01416  0.02054 =
 -0.00074  0.00240 -0.00022 
C2    1     0.41348  0.39996  0.56558  11.00000  0.02524  0.02324  0.02580 =
 -0.00167  0.00107  0.00085 
H2    2     0.45498  0.22633  0.58692  11.00000  0.07207  0.02014  0.03871 =
 -0.00210 -0.01870  0.00108 
C3    1     0.40100  0.55297  0.67234  11.00000  0.03147  0.03766  0.02241 =
 -0.00515  0.00396 -0.00490 
H3A   2     0.34093  0.66642  0.65503  11.00000  0.05379  0.06713  0.04019 =
 -0.01676  0.00861  0.00754 
H3B   2     0.43381  0.48964  0.76815  11.00000  0.06032  0.07811  0.03681 =
 -0.01235  0.00211 -0.02767 
N1    3     0.31035  0.61889  0.38500  11.00000  0.03889  0.01366  0.02468 =
 -0.00025 -0.00066 -0.00172 
H1A   2     0.26528  0.61961  0.30620  11.00000  0.06459  0.02570  0.04988 =
 0.00331  0.01663 -0.00273 
H1B   2     0.33435  0.77825  0.42079  11.00000  0.07246  0.02471  0.04495 =
 -0.00515  0.00730 -0.01105 
O1    4     0.31121  0.17634  0.39333  11.00000  0.03635  0.01270  0.02654 =
 -0.00078 -0.00096 -0.00070 
O2    4     0.46014  0.64126  0.60264  11.00000  0.02894  0.03632  0.03224 =
 -0.00913  0.00520 -0.01028 

C11   1     0.16821  0.10585  0.56660  11.00000  0.02839  0.01453  0.02372 =
 0.00071  0.00158 -0.00092 
C12   1     0.11412  0.11997  0.42771  11.00000  0.03498  0.02373  0.02457 =
 -0.00144  0.00234 -0.00345 
H12   2     0.13062 -0.02795  0.36633  11.00000  0.07296  0.06859  0.03776 =
 -0.00152  0.00424  0.01840 
C13   1     0.02160  0.21919  0.39174  11.00000  0.03444  0.03222  0.03378 =
 -0.00035 -0.00317  0.00055 
H13A  2    -0.02841  0.15321  0.30707  11.00000  0.05340  0.05590  0.05250 =
 -0.01268 -0.02852 -0.00104 
H13B  2    -0.00314  0.29318  0.46486  11.00000  0.05195  0.04112  0.06618 =
 -0.01893  0.00227  0.01115 
N11   3     0.18839  0.33123  0.62851  11.00000  0.03490  0.01400  0.02465 =
 0.00168 -0.00282 -0.00022 
H11A  2     0.22414  0.33185  0.71543  11.00000  0.04683  0.01762  0.04865 =
 0.01085  0.00395 -0.00398 
H11B  2     0.17375  0.49304  0.58421  11.00000  0.07327  0.04365  0.03341 =
 0.00860 -0.00196  0.01231 
O11   4     0.18958 -0.11120  0.61663  11.00000  0.03937  0.01386  0.02826 =
 -0.00002 -0.00118  0.00027 
O12   4     0.09371  0.37305  0.37286  11.00000  0.04657  0.03507  0.03158 =
 0.01174 -0.00341 -0.00483 
HKLF 4

END
Q1 1 0.044444 0.4 0.40625 11 0.05 0.39
Q2 1 0.066667 0.133333 0.4375 11 0.05 0.26
Q5 1 0.4 0.6 0.46875 11 0.05 0.13
Q4 1 0.133333 -0.133333 0.625 11 0.05 0.14
Q3 1 0.088889 0.2 0.3125 11 0.05 0.16

  REM The information below was added by Olex2.
  REM
  REM R1 = 0.0278 for 1207 Fo > 4sig(Fo) and 0.0304 for all 1310 data
  REM 199 parameters refined using 4 restraints
  REM Highest difference peak 0.3859, deepest hole -0.1498
  REM Mean Shift 0.0000, Max Shift 0.0004.

  REM +++ Tabular Listing of Refinement Information +++
  REM R1_all = 0.0304
  REM R1_gt = 0.0278
  REM wR_ref = 0.0736
  REM GOOF = 1.1713
  REM Shift_max = 0.0004
  REM Shift_mean = 0.0000
  REM Reflections_all = 1310
  REM Reflections_gt = 1207
  REM Parameters = 199
  REM Hole = -0.1498
  REM Peak = 0.3859
  REM Flack = n/a

  
;
_olex2_submission_special_instructions  'No special instructions were received'
loop_
  _restr_distance_atom_site_label_1
  _restr_distance_atom_site_label_2
  _restr_distance_site_symmetry_2
  _restr_distance_target
  _restr_distance_target_weight_param
  _restr_distance_diff
 N1 H1A 1 0.8800 0.0200 -0.0501
 N1 H1B 1 0.8800 0.0200 -0.0495
 N11 H11A 1 0.8800 0.0200 -0.0634
 N11 H11B 1 0.8800 0.0200 -0.0689
