# Supplementary material for: Fragmentation and transferability in Hirshfeld atom refinement
Source: IUCrJ. 2022 Feb 26;9(Pt 2):298–315. doi: 10.1107/S2052252522000690 (PMC8895009; doi:10.1107/S2052252522000690)
Supplement: Supplementary file 2 [file m-09-00298-sup2.zip › cif/transferable_atomic_densities/SIBFAN.cif]

data_SIBFAN
_audit_creation_date               2021-06-17
_audit_creation_method
;
Olex2 1.3
(compiled 2020.07.31 svn.rc2a77460 for OlexSys, GUI svn.r6145)
;
_audit_contact_author_address      ?
_audit_contact_author_email        ?
_audit_contact_author_name         ''
_audit_contact_author_phone        ?
_publ_contact_author_id_orcid      ?
_publ_section_references
;
Bourhis, L.J., Dolomanov, O.V., Gildea, R.J., Howard, J.A.K., Puschmann, H.
 (2015). Acta Cryst. A71, 59-75.

Dolomanov, O.V., Bourhis, L.J., Gildea, R.J, Howard, J.A.K. & Puschmann, H.
 (2009), J. Appl. Cryst. 42, 339-341.
;
_chemical_formula_moiety           'C7 H9 N O3'
_chemical_formula_sum              'C7 H9 N O3'
_chemical_formula_weight           155.154
_chemical_absolute_configuration   unk
loop_
  _atom_type_symbol
  _atom_type_scat_dispersion_real
  _atom_type_scat_dispersion_imag
  _atom_type_scat_Cromer_Mann_a1
  _atom_type_scat_Cromer_Mann_a2
  _atom_type_scat_Cromer_Mann_a3
  _atom_type_scat_Cromer_Mann_a4
  _atom_type_scat_Cromer_Mann_b1
  _atom_type_scat_Cromer_Mann_b2
  _atom_type_scat_Cromer_Mann_b3
  _atom_type_scat_Cromer_Mann_b4
  _atom_type_scat_Cromer_Mann_c
  _atom_type_scat_source
  _atom_type_scat_dispersion_source
 H 0.00000 0.00000 0.49300 0.32291 0.14019 0.04081 10.51090 26.12570 3.14236
 57.79970 0.0030380000826
 'International Tables Volume C Table 6.1.1.4 (pp. 500-502)'
 'Henke, Gullikson and Davis, At. Data and Nucl. Data Tables, 1993, 54, 2'
 C 0.00347 0.00161 2.31000 1.02000 1.58860 0.86500 20.84390 10.20750 0.56870
 51.65120 0.215599998832
 'International Tables Volume C Table 6.1.1.4 (pp. 500-502)'
 'Henke, Gullikson and Davis, At. Data and Nucl. Data Tables, 1993, 54, 2'
 O 0.01158 0.00611 3.04850 2.28680 1.54630 0.86700 13.27710 5.70110 0.32390
 32.90890 0.250800013542
 'International Tables Volume C Table 6.1.1.4 (pp. 500-502)'
 'Henke, Gullikson and Davis, At. Data and Nucl. Data Tables, 1993, 54, 2'
 N 0.00653 0.00323 12.21260 3.13220 2.01250 1.16630 0.00570 9.89330 28.99750
 0.58260 -11.5290002823
 'International Tables Volume C Table 6.1.1.4 (pp. 500-502)'
 'Henke, Gullikson and Davis, At. Data and Nucl. Data Tables, 1993, 54, 2'

_space_group_crystal_system        'monoclinic'
_space_group_IT_number             4
_space_group_name_H-M_alt          'P 1 21 1'
_space_group_name_Hall             ' P 2yb'
loop_
  _space_group_symop_id
  _space_group_symop_operation_xyz
 1 x,y,z
 2 -x,y+1/2,-z

_symmetry_Int_Tables_number        4
_cell_length_a                     4.3927(3)
_cell_length_b                     18.3193(15)
_cell_length_c                     9.2635(7)
_cell_angle_alpha                  90
_cell_angle_beta                   93.409(4)
_cell_angle_gamma                  90
_cell_volume                       744.13(10)
_cell_formula_units_Z              4
_cell_measurement_temperature    173(2)
_cell_measurement_reflns_used    598
_cell_measurement_theta_min      4.5480
_cell_measurement_theta_max      22.7160
_exptl_crystal_description       block
_exptl_crystal_colour            blue
_exptl_absorpt_coefficient_mu      0.109
_exptl_crystal_density_diffrn      1.385
_exptl_crystal_F_000               328.208
_exptl_crystal_size_max            0.639
_exptl_crystal_size_mid            0.23
_exptl_crystal_size_min            0.172
_diffrn_measurement_device_type  'Xcalibur, Sapphire3'
_diffrn_reflns_av_R_equivalents    0.0176
_diffrn_reflns_av_unetI/netI       0.0159
_diffrn_reflns_Laue_measured_fraction_full  1.0000
_diffrn_reflns_Laue_measured_fraction_max  1.0000
_diffrn_reflns_limit_h_max         6
_diffrn_reflns_limit_h_min         -5
_diffrn_reflns_limit_k_max         26
_diffrn_reflns_limit_k_min         -26
_diffrn_reflns_limit_l_max         11
_diffrn_reflns_limit_l_min         -13
_diffrn_reflns_number              20916
_diffrn_reflns_point_group_measured_fraction_full  0.9993
_diffrn_reflns_point_group_measured_fraction_max  0.9990
_diffrn_reflns_theta_full          25.2417
_diffrn_reflns_theta_max           31.07
_diffrn_reflns_theta_min           2.20
_diffrn_ambient_temperature      173(2)
_diffrn_measured_fraction_theta_full  1.0000
_diffrn_measured_fraction_theta_max  1.0000
_diffrn_radiation_type             'Mo K\a'
_diffrn_radiation_wavelength       0.71073
_reflns_Friedel_coverage           0.998
_reflns_limit_h_max                6
_reflns_limit_h_min                -6
_reflns_limit_k_max                26
_reflns_limit_k_min                -26
_reflns_limit_l_max                13
_reflns_limit_l_min                -13
_reflns_number_gt                  4595
_reflns_number_total               4784
_reflns_threshold_expression       I>=2u(I)
_computing_molecular_graphics      'Olex2 1.3 (Dolomanov et al., 2009)'
_computing_publication_material    'Olex2 1.3 (Dolomanov et al., 2009)'
_computing_structure_refinement    'olex2.refine 1.3 (Bourhis et al., 2015)'
_refine_diff_density_max           0.1003
_refine_diff_density_min           -0.0718
_refine_diff_density_rms           0.0216
_refine_ls_abs_structure_details  
 'Flack, H. D. (1983). Acta Cryst. A39, 876-881.'
_refine_ls_abs_structure_Flack     0.5(5)
_refine_ls_d_res_high              0.6886
_refine_ls_d_res_low               9.2471
_refine_ls_goodness_of_fit_ref     1.0901
_refine_ls_hydrogen_treatment      refall
_refine_ls_matrix_type             full
_refine_ls_number_constraints      0
_refine_ls_number_parameters       361
_refine_ls_number_reflns           4784
_refine_ls_number_restraints       1
_refine_ls_R_factor_all            0.0168
_refine_ls_R_factor_gt             0.0152
_refine_ls_restrained_S_all        1.0901
_refine_ls_shift/su_max            0.0004
_refine_ls_shift/su_mean           0.0000
_refine_ls_structure_factor_coef   Fsqd
_refine_ls_weighting_details      
 'w=1/[\s^2^(Fo^2^)+(0.0143P)^2^] where P=(Fo^2^+2Fc^2^)/3'
_refine_ls_weighting_scheme        calc
_refine_ls_wR_factor_gt            0.0292
_refine_ls_wR_factor_ref           0.0298
_olex2_refinement_description
;
;
loop_
  _atom_site_label
  _atom_site_type_symbol
  _atom_site_fract_x
  _atom_site_fract_y
  _atom_site_fract_z
  _atom_site_U_iso_or_equiv
  _atom_site_adp_type
  _atom_site_occupancy
  _atom_site_refinement_flags_posn
 O1 O 0.61548(9) 0.539285(19) 0.96435(4) 0.01934(7) Uani 1.000000 .
 O2 O 0.08784(8) 0.448487(17) 1.17069(4) 0.01556(7) Uani 1.000000 .
 O3 O 0.32786(8) 0.292601(18) 0.87339(4) 0.02022(8) Uani 1.000000 .
 N1 N 0.38122(9) 0.42706(2) 0.98735(5) 0.01332(8) Uani 1.000000 .
 H1A H 0.4793(18) 0.3977(4) 0.9101(10) 0.028(2) Uani 1.000000 .
 C1 C 0.24172(11) 0.51693(2) 1.14407(5) 0.01510(9) Uani 1.000000 .
 H1 H 0.0662(15) 0.5556(4) 1.1060(8) 0.0260(18) Uani 1.000000 .
 C2 C 0.44139(10) 0.49856(2) 1.02109(5) 0.01354(9) Uani 1.000000 .
 C3 C 0.16819(10) 0.39844(2) 1.07321(5) 0.01238(8) Uani 1.000000 .
 C4 C 0.04321(11) 0.33053(2) 1.06633(5) 0.01370(9) Uani 1.000000 .
 H4 H -0.1317(17) 0.3184(4) 1.1380(8) 0.0297(18) Uani 1.000000 .
 C5 C 0.12836(11) 0.27905(2) 0.95783(5) 0.01435(9) Uani 1.000000 .
 C6 C -0.02794(13) 0.20589(3) 0.95097(7) 0.02022(10) Uani 1.000000 .
 H6A H -0.051(3) 0.1876(5) 0.8437(11) 0.072(4) Uani 1.000000 .
 H6B H 0.104(2) 0.1669(5) 1.0066(15) 0.083(4) Uani 1.000000 .
 H6C H -0.243(2) 0.2081(5) 0.9892(14) 0.084(4) Uani 1.000000 .
 C7 C 0.41811(14) 0.54400(3) 1.27855(6) 0.02297(11) Uani 1.000000 .
 H7A H 0.261(2) 0.5591(5) 1.3580(9) 0.046(2) Uani 1.000000 .
 H7B H 0.577(2) 0.5026(5) 1.3191(9) 0.044(2) Uani 1.000000 .
 H7C H 0.547(2) 0.5923(4) 1.2504(9) 0.042(2) Uani 1.000000 .
 O4 O 0.13563(8) 0.177726(19) 0.57761(4) 0.02006(8) Uani 1.000000 .
 O5 O 0.59982(8) 0.27595(2) 0.35184(4) 0.01928(7) Uani 1.000000 .
 O6 O 0.73041(8) 0.38806(2) 0.74266(4) 0.02155(8) Uani 1.000000 .
 N2 N 0.47095(9) 0.27549(2) 0.58085(5) 0.01408(8) Uani 1.000000 .
 H2 H 0.4633(19) 0.2922(4) 0.6864(9) 0.024(2) Uani 1.000000 .
 C8 C 0.38603(12) 0.21654(3) 0.36229(6) 0.01797(10) Uani 1.000000 .
 H8 H 0.1838(17) 0.2290(4) 0.2958(8) 0.035(2) Uani 1.000000 .
 C9 C 0.30748(11) 0.21845(3) 0.51967(5) 0.01518(9) Uani 1.000000 .
 C10 C 0.63663(10) 0.31021(3) 0.48078(5) 0.01420(9) Uani 1.000000 .
 C11 C 0.81570(11) 0.37046(3) 0.49713(6) 0.01636(9) Uani 1.000000 .
 H11 H 0.9282(17) 0.3905(5) 0.4057(8) 0.034(2) Uani 1.000000 .
 C12 C 0.85184(10) 0.40884(2) 0.63361(5) 0.01528(9) Uani 1.000000 .
 C13 C 1.04291(13) 0.47705(3) 0.63721(7) 0.02233(11) Uani 1.000000 .
 H13A H 1.022(3) 0.5049(5) 0.7366(10) 0.066(3) Uani 1.000000 .
 H13B H 1.274(2) 0.4621(5) 0.6262(13) 0.064(3) Uani 1.000000 .
 H13C H 0.972(2) 0.5134(5) 0.5519(10) 0.062(3) Uani 1.000000 .
 C14 C 0.52882(14) 0.14519(3) 0.31979(7) 0.02451(11) Uani 1.000000 .
 H14A H 0.591(2) 0.1461(6) 0.2096(9) 0.057(3) Uani 1.000000 .
 H14B H 0.7290(17) 0.1338(5) 0.3882(9) 0.038(2) Uani 1.000000 .
 H14C H 0.3603(18) 0.1028(5) 0.3271(10) 0.047(2) Uani 1.000000 .

loop_
  _atom_site_aniso_label
  _atom_site_aniso_U_11
  _atom_site_aniso_U_22
  _atom_site_aniso_U_33
  _atom_site_aniso_U_12
  _atom_site_aniso_U_13
  _atom_site_aniso_U_23
 O1 0.02380(18) 0.01670(16) 0.01760(19) -0.00715(13) 0.00179(14) 0.00246(13)
 O2 0.01997(16) 0.01239(15) 0.01487(17) -0.00061(12) 0.00542(13) -0.00109(12)
 O3 0.02444(17) 0.01767(17) 0.01950(19) -0.00323(14) 0.00930(14) -0.00466(13)
 N1 0.01614(18) 0.01225(17) 0.01173(19) -0.00166(14) 0.00224(14) 0.00023(15)
 H1A 0.034(5) 0.014(5) 0.038(5) -0.013(4) 0.015(4) -0.008(4)
 C1 0.0164(2) 0.01153(19) 0.0174(2) 0.00039(17) 0.00095(17) -0.00096(17)
 H1 0.021(4) 0.018(4) 0.039(5) 0.008(3) -0.001(3) -0.006(4)
 C2 0.0158(2) 0.01198(19) 0.0127(2) -0.00211(16) -0.00069(16) 0.00187(16)
 C3 0.01511(19) 0.01049(18) 0.0117(2) 0.00033(15) 0.00158(16) 0.00148(16)
 C4 0.0176(2) 0.01093(19) 0.0129(2) -0.00073(16) 0.00392(17) 0.00135(16)
 H4 0.029(4) 0.025(4) 0.035(5) -0.007(4) 0.008(4) 0.006(4)
 C5 0.0179(2) 0.01085(18) 0.0146(2) -0.00035(16) 0.00286(17) 0.00041(17)
 C6 0.0245(3) 0.0115(2) 0.0249(3) -0.00164(19) 0.0036(2) -0.0008(2)
 H6A 0.139(11) 0.049(7) 0.028(6) -0.054(7) 0.001(6) -0.008(5)
 H6B 0.067(8) 0.021(5) 0.156(12) -0.003(5) -0.041(8) 0.023(6)
 H6C 0.047(6) 0.036(6) 0.174(12) -0.019(5) 0.055(7) -0.035(7)
 C7 0.0269(3) 0.0236(3) 0.0185(3) -0.0038(2) 0.0018(2) -0.0071(2)
 H7A 0.049(6) 0.053(6) 0.037(5) -0.013(5) 0.014(5) -0.018(5)
 H7B 0.049(5) 0.043(5) 0.040(5) 0.010(5) -0.015(4) -0.006(4)
 H7C 0.047(5) 0.035(5) 0.046(6) -0.019(5) 0.004(4) -0.011(4)
 O4 0.02141(18) 0.02153(17) 0.0174(2) -0.00533(14) 0.00258(14) 0.00194(14)
 O5 0.02478(17) 0.02076(17) 0.01269(16) -0.00262(14) 0.00460(13) 0.00110(14)
 O6 0.02496(18) 0.02369(18) 0.01659(18) -0.00410(15) 0.00630(14) -0.00234(14)
 N2 0.01423(17) 0.01530(18) 0.0129(2) 0.00100(14) 0.00257(15) 0.00120(16)
 H2 0.039(5) 0.012(4) 0.021(5) 0.004(4) 0.004(4) -0.001(4)
 C8 0.0187(2) 0.0222(2) 0.0130(2) -0.00167(18) -0.00019(19) 0.00057(19)
 H8 0.036(5) 0.038(5) 0.028(5) -0.006(4) -0.012(4) 0.001(4)
 C9 0.01490(19) 0.0171(2) 0.0136(2) -0.00017(16) 0.00083(17) 0.00159(18)
 C10 0.0146(2) 0.0148(2) 0.0134(2) 0.00184(16) 0.00271(16) 0.00192(17)
 C11 0.0172(2) 0.0157(2) 0.0165(2) 0.00001(17) 0.00408(18) 0.00242(18)
 H11 0.047(5) 0.035(5) 0.022(4) -0.010(4) 0.015(4) 0.002(4)
 C12 0.0143(2) 0.0148(2) 0.0168(2) 0.00096(17) 0.00198(17) 0.00155(17)
 C13 0.0218(3) 0.0175(2) 0.0274(3) -0.0030(2) -0.0012(2) 0.0020(2)
 H13A 0.124(10) 0.040(6) 0.034(6) -0.050(6) -0.007(6) 0.005(5)
 H13B 0.021(5) 0.048(6) 0.124(10) 0.004(4) 0.001(5) -0.015(6)
 H13C 0.092(8) 0.038(6) 0.053(7) -0.030(6) -0.016(6) 0.020(5)
 C14 0.0284(3) 0.0229(3) 0.0226(3) -0.0048(2) 0.0049(2) -0.0081(2)
 H14A 0.084(8) 0.065(7) 0.023(5) -0.022(6) 0.018(5) -0.018(5)
 H14B 0.027(5) 0.037(5) 0.048(6) 0.007(4) -0.016(4) -0.004(4)
 H14C 0.037(5) 0.038(5) 0.068(7) -0.017(4) 0.015(5) -0.026(5)

loop_
  _geom_bond_atom_site_label_1
  _geom_bond_atom_site_label_2
  _geom_bond_distance
  _geom_bond_site_symmetry_2
  _geom_bond_publ_flag
 O1 C2 1.2105(6) . ?
 O2 C1 1.4525(6) . ?
 O2 C3 1.3485(6) . ?
 O3 C5 1.2341(6) . ?
 N1 H1A 1.012(8) . ?
 N1 C2 1.3688(6) . ?
 N1 C3 1.3681(6) . ?
 C1 H1 1.090(6) . ?
 C1 C2 1.5164(7) . ?
 C1 C7 1.5111(7) . ?
 C3 C4 1.3597(6) . ?
 C4 H4 1.068(7) . ?
 C4 C5 1.4436(7) . ?
 C5 C6 1.5055(7) . ?
 C6 H6A 1.047(10) . ?
 C6 H6B 1.036(9) . ?
 C6 H6C 1.028(9) . ?
 C7 H7A 1.074(9) . ?
 C7 H7B 1.083(8) . ?
 C7 H7C 1.090(8) . ?
 O4 C9 1.2095(6) . ?
 O5 C8 1.4445(6) . ?
 O5 C10 1.3504(6) . ?
 O6 C12 1.2304(6) . ?
 N2 H2 1.027(8) . ?
 N2 C9 1.3713(6) . ?
 N2 C10 1.3688(6) . ?
 C8 H8 1.075(7) . ?
 C8 C9 1.5183(7) . ?
 C8 C14 1.5122(8) . ?
 C10 C11 1.3585(7) . ?
 C11 H11 1.071(7) . ?
 C11 C12 1.4472(7) . ?
 C12 C13 1.5045(7) . ?
 C13 H13A 1.061(10) . ?
 C13 H13B 1.063(9) . ?
 C13 H13C 1.066(9) . ?
 C14 H14A 1.072(8) . ?
 C14 H14B 1.074(7) . ?
 C14 H14C 1.078(8) . ?

loop_
  _geom_angle_atom_site_label_1
  _geom_angle_atom_site_label_2
  _geom_angle_atom_site_label_3
  _geom_angle
  _geom_angle_site_symmetry_1
  _geom_angle_site_symmetry_3
  _geom_angle_publ_flag
 C3 O2 C1 109.28(4) . . ?
 C2 N1 H1A 125.8(4) . . ?
 C3 N1 H1A 122.8(4) . . ?
 C3 N1 C2 111.31(4) . . ?
 H1 C1 O2 106.8(4) . . ?
 C2 C1 O2 103.40(4) . . ?
 C2 C1 H1 109.3(4) . . ?
 C7 C1 O2 111.37(4) . . ?
 C7 C1 H1 111.8(4) . . ?
 C7 C1 C2 113.65(4) . . ?
 N1 C2 O1 127.52(5) . . ?
 C1 C2 O1 126.73(4) . . ?
 C1 C2 N1 105.75(4) . . ?
 N1 C3 O2 110.12(4) . . ?
 C4 C3 O2 122.17(4) . . ?
 C4 C3 N1 127.70(4) . . ?
 H4 C4 C3 117.7(4) . . ?
 C5 C4 C3 120.65(4) . . ?
 C5 C4 H4 121.5(4) . . ?
 C4 C5 O3 122.21(4) . . ?
 C6 C5 O3 119.44(4) . . ?
 C6 C5 C4 118.33(4) . . ?
 H6A C6 C5 110.0(5) . . ?
 H6B C6 C5 110.7(5) . . ?
 H6B C6 H6A 105.7(10) . . ?
 H6C C6 C5 112.1(5) . . ?
 H6C C6 H6A 107.6(9) . . ?
 H6C C6 H6B 110.6(10) . . ?
 H7A C7 C1 109.3(5) . . ?
 H7B C7 C1 110.2(4) . . ?
 H7B C7 H7A 111.7(7) . . ?
 H7C C7 C1 108.5(4) . . ?
 H7C C7 H7A 108.6(6) . . ?
 H7C C7 H7B 108.5(6) . . ?
 C10 O5 C8 109.57(4) . . ?
 C9 N2 H2 125.0(5) . . ?
 C10 N2 H2 123.7(5) . . ?
 C10 N2 C9 111.14(4) . . ?
 H8 C8 O5 108.7(4) . . ?
 C9 C8 O5 103.46(4) . . ?
 C9 C8 H8 108.5(4) . . ?
 C14 C8 O5 110.64(4) . . ?
 C14 C8 H8 112.1(4) . . ?
 C14 C8 C9 113.04(5) . . ?
 N2 C9 O4 127.73(5) . . ?
 C8 C9 O4 126.54(5) . . ?
 C8 C9 N2 105.73(4) . . ?
 N2 C10 O5 110.03(4) . . ?
 C11 C10 O5 120.95(4) . . ?
 C11 C10 N2 129.02(5) . . ?
 H11 C11 C10 118.8(4) . . ?
 C12 C11 C10 121.66(5) . . ?
 C12 C11 H11 119.5(4) . . ?
 C11 C12 O6 122.45(4) . . ?
 C13 C12 O6 120.48(5) . . ?
 C13 C12 C11 117.06(5) . . ?
 H13A C13 C12 110.0(5) . . ?
 H13B C13 C12 108.6(5) . . ?
 H13B C13 H13A 109.8(9) . . ?
 H13C C13 C12 111.3(5) . . ?
 H13C C13 H13A 107.9(8) . . ?
 H13C C13 H13B 109.2(9) . . ?
 H14A C14 C8 111.6(6) . . ?
 H14B C14 C8 110.7(4) . . ?
 H14B C14 H14A 108.6(7) . . ?
 H14C C14 C8 108.0(5) . . ?
 H14C C14 H14A 106.5(7) . . ?
 H14C C14 H14B 111.4(7) . . ?

loop_
  _geom_hbond_atom_site_label_D
  _geom_hbond_atom_site_label_H
  _geom_hbond_atom_site_label_A
  _geom_hbond_distance_DH
  _geom_hbond_distance_HA
  _geom_hbond_distance_DA
  _geom_hbond_angle_DHA
  _geom_hbond_site_symmetry_A
 N2 H2 O3 1.027(8) 1.865(9) 2.8354(6) 156.4(7) .

loop_
  _geom_torsion_atom_site_label_1
  _geom_torsion_atom_site_label_2
  _geom_torsion_atom_site_label_3
  _geom_torsion_atom_site_label_4
  _geom_torsion
  _geom_torsion_site_symmetry_1
  _geom_torsion_site_symmetry_2
  _geom_torsion_site_symmetry_3
  _geom_torsion_site_symmetry_4
  _geom_torsion_publ_flag
 O1 C2 N1 C3 -179.17(5) . . . . ?
 O1 C2 C1 O2 -178.75(5) . . . . ?
 O1 C2 C1 C7 -57.88(5) . . . . ?
 O2 C1 C2 N1 1.80(4) . . . . ?
 O2 C3 N1 C2 -2.47(4) . . . . ?
 O2 C3 C4 C5 178.22(4) . . . . ?
 O3 C5 C4 C3 4.25(5) . . . . ?
 N1 C2 C1 C7 122.68(4) . . . . ?
 N1 C3 C4 C5 -0.93(5) . . . . ?
 C3 C4 C5 C6 -177.24(5) . . . . ?
 O4 C9 N2 C10 -178.77(5) . . . . ?
 O4 C9 C8 O5 -179.57(5) . . . . ?
 O4 C9 C8 C14 -59.86(6) . . . . ?
 O5 C8 C9 N2 0.46(4) . . . . ?
 O5 C10 N2 C9 -2.55(4) . . . . ?
 O5 C10 C11 C12 178.50(4) . . . . ?
 O6 C12 C11 C10 2.09(5) . . . . ?
 N2 C9 C8 C14 120.17(4) . . . . ?
 N2 C10 C11 C12 -0.95(6) . . . . ?
 C10 C11 C12 C13 -176.98(5) . . . . ?

loop_
  _refln_index_h
  _refln_index_k
  _refln_index_l
  _refln_F_squared_calc
  _refln_F_squared_meas
  _refln_F_squared_sigma
  _refln_F_squared_weight
  _refln_observed_status
-6 -8 -1 0.937 1.291 0.822 165.797 o
-6 -8 0 2.279 2.977 0.878 145.274 o
-6 -7 -2 18.014 17.434 1.959 28.723 o
-6 -7 -1 6.664 4.569 0.981 115.641 o
-6 -7 0 0.131 -0.911 0.659 258.323 o
-6 -6 -2 19.149 19.836 2.190 22.997 o
-6 -6 -1 20.223 17.085 1.447 51.716 o
-6 -6 0 2.205 2.266 0.797 176.183 o
-6 -5 -3 28.216 25.775 1.641 39.398 o
-6 -5 -2 35.551 37.506 1.847 30.476 o
-6 -5 -1 24.932 25.907 1.575 42.916 o
-6 -5 0 18.431 17.679 1.297 64.022 o
-6 -4 -3 28.130 30.130 1.717 35.950 o
-6 -4 -2 15.844 14.928 1.288 65.660 o
-6 -4 -1 3.224 2.831 0.831 161.720 o
-6 -4 0 27.217 29.497 1.938 28.618 o
-6 -3 -3 32.992 31.843 1.773 33.354 o
-6 -3 -2 41.785 46.240 1.934 27.191 o
-6 -3 -1 67.451 72.000 3.431 8.799 o
-6 -3 0 92.591 94.680 2.798 11.678 o
-6 -2 -3 82.220 85.606 2.477 14.854 o
-6 -2 -2 24.161 24.655 1.554 44.236 o
-6 -2 -1 11.866 13.278 1.239 71.569 o
-6 -2 0 60.995 61.582 2.220 19.697 o
-6 -1 -3 4.086 3.978 1.561 45.916 o
-6 -1 -2 21.099 19.763 1.414 53.758 o
-6 -1 -1 19.987 21.505 1.415 53.655 o
-6 -1 0 19.360 20.922 1.356 58.405 o
-6 0 1 7.280 8.381 0.932 127.363 o
-6 0 2 71.350 72.141 1.920 23.704 o
-6 0 3 17.133 18.703 1.461 50.969 o
-6 0 4 0.085 -0.766 1.529 47.913 o
-6 0 5 0.057 0.637 0.705 225.502 o
-6 1 1 56.652 57.630 2.621 14.889 o
-6 1 2 61.958 62.011 2.204 19.879 o
-6 1 3 90.613 92.063 4.305 5.544 o
-6 1 4 36.423 34.405 1.740 34.083 o
-6 1 5 25.916 23.481 2.806 14.008 o
-6 2 1 64.475 69.831 1.978 23.324 o
-6 2 2 54.757 58.314 1.790 29.184 o
-6 2 3 2.898 3.639 0.908 135.619 o
-6 2 4 9.652 9.363 1.095 92.128 o
-6 2 5 14.581 11.703 2.179 23.410 o
-6 3 1 16.445 15.550 1.191 76.223 o
-6 3 2 20.825 21.199 1.349 58.746 o
-6 3 3 5.889 4.104 0.975 117.259 o
-6 3 4 15.808 14.461 1.270 67.472 o
-6 3 5 0.339 -0.858 1.324 63.922 o
-6 4 1 3.081 1.172 0.751 198.541 o
-6 4 2 9.219 9.722 1.260 69.799 o
-6 4 3 9.617 9.133 1.173 80.362 o
-6 4 4 9.274 9.782 1.147 84.025 o
-6 5 1 5.150 4.691 0.822 164.779 o
-6 5 2 17.471 17.374 1.525 46.970 o
-6 5 3 16.357 15.503 3.063 11.881 o
-6 5 4 0.353 -0.510 0.715 219.343 o
-6 6 1 0.077 -0.042 0.592 320.146 o
-6 6 2 5.580 3.961 1.237 73.048 o
-6 6 3 3.372 2.923 1.055 100.485 o
-6 6 4 14.990 15.131 1.336 61.189 o
-6 7 1 25.655 27.499 1.428 51.451 o
-6 7 2 33.651 31.477 1.819 31.768 o
-6 7 3 13.338 15.171 1.688 38.808 o
-6 8 1 4.051 4.222 0.784 181.467 o
-6 8 2 1.199 1.677 0.829 162.833 o
-6 9 1 25.176 22.516 2.619 16.060 o
-5 -16 -1 30.719 29.170 2.251 21.343 o
-5 -16 0 11.623 12.669 1.144 83.800 o
-5 -15 -2 20.298 19.195 1.248 68.382 o
-5 -15 -1 4.234 3.318 0.793 177.318 o
-5 -15 0 8.752 8.849 0.951 121.713 o
-5 -14 -3 19.831 21.740 2.190 22.962 o
-5 -14 -2 75.951 75.942 2.268 17.743 o
-5 -14 -1 69.767 72.925 1.966 22.939 o
-5 -14 0 12.191 11.441 1.002 108.465 o
-5 -13 -4 6.315 5.667 1.243 72.192 o
-5 -13 -3 36.377 35.948 1.551 41.951 o
-5 -13 -2 25.874 25.620 1.662 38.699 o
-5 -13 -1 2.237 2.334 0.727 211.797 o
-5 -13 0 13.672 13.809 1.473 50.734 o
-5 -12 -5 5.215 5.583 1.303 65.831 o
-5 -12 -4 0.528 -0.304 0.879 145.096 o
-5 -12 -3 38.082 38.686 1.818 31.093 o
-5 -12 -2 2.977 3.512 0.768 189.236 o
-5 -12 -1 43.337 45.004 2.854 13.133 o
-5 -12 0 0.070 0.592 0.598 313.670 o
-5 -11 -5 14.764 15.393 1.696 38.372 o
-5 -11 -4 3.314 2.503 1.031 105.181 o
-5 -11 -3 9.226 8.971 1.064 97.455 o
-5 -11 -2 66.507 69.553 2.148 20.221 o
-5 -11 -1 14.929 12.686 1.093 90.640 o
-5 -11 0 26.847 30.501 2.257 21.325 o
-5 -10 -6 21.516 22.457 2.472 18.049 o
-5 -10 -5 26.644 32.076 2.880 13.251 o
-5 -10 -4 9.391 9.345 1.081 94.519 o
-5 -10 -3 6.679 6.922 0.968 118.356 o
-5 -10 -2 7.016 8.726 1.048 101.020 o
-5 -10 -1 31.166 32.668 1.601 40.513 o
-5 -10 0 17.459 19.137 1.796 34.038 o
-5 -9 -6 75.721 74.653 2.837 12.178 o
-5 -9 -5 56.568 56.404 2.513 16.088 o
-5 -9 -4 1.099 0.862 0.700 228.711 o
-5 -9 -3 33.051 33.858 1.633 38.746 o
-5 -9 -2 46.413 45.955 1.756 31.851 o
-5 -9 -1 2.309 0.850 0.704 225.673 o
-5 -9 0 4.862 4.933 0.812 168.885 o
-5 -8 -6 41.997 46.812 2.353 18.921 o
-5 -8 -5 3.839 2.917 0.992 113.665 o
-5 -8 -4 50.191 50.521 1.888 27.474 o
-5 -8 -3 3.404 3.536 0.797 175.957 o
-5 -8 -2 5.205 4.369 1.048 101.636 o
-5 -8 -1 0.320 0.121 0.595 316.052 o
-5 -8 0 0.953 1.134 0.656 260.378 o
-5 -7 -6 9.669 8.059 1.233 72.918 o
-5 -7 -5 7.533 8.238 1.054 99.781 o
-5 -7 -4 4.758 5.099 2.063 26.301 o
-5 -7 -3 3.826 4.333 0.710 221.001 o
-5 -7 -2 7.934 8.695 0.804 169.687 o
-5 -7 -1 67.413 66.799 2.427 16.465 o
-5 -7 0 17.637 17.977 1.159 79.618 o
-5 -6 -7 11.071 15.588 2.697 15.345 o
-5 -6 -6 5.907 3.308 1.020 107.253 o
-5 -6 -5 8.230 6.996 0.983 114.497 o
-5 -6 -4 5.284 5.553 0.904 136.107 o
-5 -6 -3 156.801 165.177 3.279 7.037 o
-5 -6 -2 37.540 38.735 1.358 52.430 o
-5 -6 -1 26.791 27.929 2.087 24.868 o
-5 -6 0 59.757 59.512 1.780 28.807 o
-5 -5 -7 16.073 16.246 2.793 14.267 o
-5 -5 -6 1.698 1.291 0.904 137.185 o
-5 -5 -5 10.568 10.953 1.080 94.248 o
-5 -5 -4 21.641 20.817 2.889 13.279 o
-5 -5 -3 27.032 27.604 2.166 23.138 o
-5 -5 -2 139.291 140.841 2.352 11.794 o
-5 -5 -1 50.734 52.640 1.457 42.137 o
-5 -5 0 145.360 147.738 2.284 11.727 o
-5 -4 -7 9.534 11.249 2.273 21.600 o
-5 -4 -6 5.351 7.059 1.204 76.924 o
-5 -4 -5 11.524 10.683 1.711 37.948 o
-5 -4 -4 41.739 42.076 1.699 34.555 o
-5 -4 -3 58.321 59.468 2.181 20.538 o
-5 -4 -2 143.845 146.662 2.167 12.511 o
-5 -4 -1 68.062 69.696 1.482 35.534 o
-5 -4 0 11.621 11.537 0.855 147.745 o
-5 -3 -7 38.207 38.777 3.399 9.458 o
-5 -3 -6 16.066 17.014 1.949 29.101 o
-5 -3 -5 23.430 24.256 1.506 47.065 o
-5 -3 -4 17.971 19.306 1.356 58.786 o
-5 -3 -3 5.928 6.470 0.644 265.565 o
-5 -3 -2 64.684 66.520 1.543 34.523 o
-5 -3 -1 78.315 80.317 1.559 30.293 o
-5 -3 0 0.075 -0.003 0.433 597.878 o
-5 -2 -7 62.468 62.317 3.992 6.701 o
-5 -2 -6 17.372 16.526 1.250 69.114 o
-5 -2 -5 25.093 24.788 1.229 68.485 o
-5 -2 -4 70.033 67.766 1.519 34.152 o
-5 -2 -3 35.022 35.795 1.054 82.143 o
-5 -2 -2 39.378 40.382 1.155 67.735 o
-5 -2 -1 27.083 26.142 1.319 59.430 o
-5 -2 0 25.357 28.135 1.015 95.704 o
-5 -1 -7 14.275 17.012 2.590 16.598 o
-5 -1 -6 5.598 5.894 1.469 51.811 o
-5 -1 -5 11.547 11.334 0.944 121.994 o
-5 -1 -4 0.863 0.543 0.485 475.895 o
-5 -1 -3 9.559 9.235 0.647 256.337 o
-5 -1 -2 11.355 11.918 0.695 219.811 o
-5 -1 -1 1.989 1.701 0.428 608.849 o
-5 -1 0 131.874 131.273 2.651 10.621 o
-5 0 1 34.549 36.200 0.954 96.591 o
-5 0 2 255.546 260.851 3.291 4.614 o
-5 0 3 110.184 109.533 1.634 21.851 o
-5 0 4 2.223 1.930 0.728 211.331 o
-5 0 5 53.050 53.174 3.104 10.980 o
-5 0 6 0.519 -1.040 1.158 83.527 o
-5 0 7 8.615 7.640 1.396 57.068 o
-5 0 8 107.730 109.761 3.206 8.846 o
-5 1 1 140.925 140.721 1.755 15.755 o
-5 1 2 45.189 49.077 1.045 73.234 o
-5 1 3 115.386 112.280 1.531 22.403 o
-5 1 4 45.177 46.775 1.368 48.804 o
-5 1 5 0.744 -0.185 1.140 86.257 o
-5 1 6 85.180 84.561 3.880 6.783 o
-5 1 7 18.873 22.379 1.757 35.360 o
-5 1 8 17.611 14.591 1.360 58.813 o
-5 2 1 17.551 19.408 0.780 165.890 o
-5 2 2 140.034 141.271 1.733 15.982 o
-5 2 3 47.245 47.670 1.034 73.456 o
-5 2 4 24.570 23.580 1.739 35.658 o
-5 2 5 12.968 13.360 1.283 66.653 o
-5 2 6 29.277 30.728 2.840 13.597 o
-5 2 7 31.991 32.111 2.759 14.335 o
-5 2 8 24.405 24.186 1.455 50.119 o
-5 3 1 156.196 157.173 2.194 11.443 o
-5 3 2 15.200 15.810 0.762 178.428 o
-5 3 3 24.501 25.636 1.521 45.922 o
-5 3 4 68.945 69.149 1.446 36.627 o
-5 3 5 19.040 16.894 2.046 26.350 o
-5 3 6 38.504 36.114 2.893 12.949 o
-5 3 7 56.867 51.878 3.316 9.647 o
-5 3 8 40.882 40.587 2.095 23.715 o
-5 4 1 6.544 6.405 0.590 314.007 o
-5 4 2 1.471 1.551 0.471 504.130 o
-5 4 3 109.420 109.276 1.715 20.860 o
-5 4 4 60.909 59.157 1.495 37.664 o
-5 4 5 40.053 38.639 2.388 18.614 o
-5 4 6 3.105 2.117 0.670 248.778 o
-5 4 7 23.264 21.670 2.488 17.809 o
-5 4 8 53.449 55.824 2.363 18.137 o
-5 5 1 41.346 41.109 1.209 62.004 o
-5 5 2 9.855 10.066 0.700 219.498 o
-5 5 3 9.608 9.629 0.664 243.476 o
-5 5 4 73.777 74.681 2.390 16.420 o
-5 5 5 22.481 23.201 1.565 43.855 o
-5 5 6 31.767 29.608 2.391 18.948 o
-5 5 7 3.102 2.684 0.924 131.033 o
-5 5 8 25.455 22.640 2.543 17.007 o
-5 6 1 70.022 69.733 1.521 33.889 o
-5 6 2 19.308 19.000 0.920 121.615 o
-5 6 3 23.263 23.177 1.038 94.447 o
-5 6 4 14.614 15.010 1.244 70.419 o
-5 6 5 2.834 2.981 1.140 86.196 o
-5 6 6 2.265 4.584 1.269 69.504 o
-5 6 7 2.858 1.913 1.153 84.224 o
-5 6 8 1.190 0.626 0.812 170.105 o
-5 7 1 124.780 127.630 2.337 12.919 o
-5 7 2 6.094 6.136 0.704 222.461 o
-5 7 3 22.332 23.181 1.042 94.259 o
-5 7 4 25.226 24.303 1.356 57.019 o
-5 7 5 27.924 22.111 2.296 20.727 o
-5 7 6 19.546 18.742 2.224 22.323 o
-5 7 7 50.310 50.446 3.133 10.848 o
-5 7 8 3.203 1.170 1.143 85.689 o
-5 8 1 22.364 24.191 1.193 73.240 o
-5 8 2 4.313 3.376 1.209 76.494 o
-5 8 3 156.125 150.597 2.407 10.542 o
-5 8 4 17.020 17.234 1.208 73.781 o
-5 8 5 24.302 24.828 2.504 17.538 o
-5 8 6 10.741 11.304 1.886 31.309 o
-5 8 7 22.238 18.090 2.243 21.894 o
-5 9 1 88.465 89.769 3.170 9.617 o
-5 9 2 5.677 5.917 0.715 216.660 o
-5 9 3 6.373 7.278 0.736 203.756 o
-5 9 4 6.866 7.310 0.904 135.378 o
-5 9 5 12.823 14.985 2.138 24.331 o
-5 9 6 42.944 39.689 3.050 11.605 o
-5 9 7 1.363 1.132 1.227 74.410 o
-5 10 1 39.652 40.234 2.189 21.908 o
-5 10 2 15.178 14.863 1.353 59.685 o
-5 10 3 43.747 45.085 1.435 45.636 o
-5 10 4 12.966 12.860 1.844 32.636 o
-5 10 5 41.733 43.766 3.164 10.803 o
-5 10 6 33.274 36.465 3.067 11.617 o
-5 10 7 55.771 54.399 3.572 8.378 o
-5 11 1 141.086 142.895 2.678 9.959 o
-5 11 2 3.620 4.222 0.702 226.013 o
-5 11 3 0.666 0.562 0.730 210.439 o
-5 11 4 2.989 3.244 0.833 161.072 o
-5 11 5 11.023 12.149 1.623 42.127 o
-5 11 6 17.569 18.843 2.520 17.469 o
-5 12 1 17.744 17.461 1.389 56.255 o
-5 12 2 0.968 0.451 0.567 348.569 o
-5 12 3 30.626 35.537 1.399 51.697 o
-5 12 4 37.665 36.448 1.830 30.865 o
-5 12 5 72.929 75.698 2.348 16.926 o
-5 12 6 61.289 60.505 3.817 7.313 o
-5 13 1 2.556 2.559 0.719 216.247 o
-5 13 2 6.995 6.469 1.097 92.409 o
-5 13 3 83.691 85.256 2.306 16.587 o
-5 13 4 10.887 10.871 2.550 17.172 o
-5 13 5 17.092 18.838 1.464 50.815 o
-5 14 1 5.287 5.596 0.855 152.255 o
-5 14 2 19.179 19.209 1.232 70.337 o
-5 14 3 34.804 38.541 1.528 43.141 o
-5 14 4 23.870 24.634 1.715 36.620 o
-5 14 5 45.974 47.239 3.686 7.992 o
-5 15 1 64.382 65.928 2.727 13.517 o
-5 15 2 3.238 2.301 0.820 166.199 o
-5 15 3 11.673 13.255 1.096 91.029 o
-5 15 4 33.709 35.630 1.982 26.897 o
-5 16 1 5.494 5.590 0.911 134.007 o
-5 16 2 9.834 10.484 1.601 43.374 o
-4 -20 -2 12.537 11.530 1.582 44.230 o
-4 -20 -1 68.136 63.565 4.180 6.100 o
-4 -20 0 1.072 -0.272 1.087 94.936 o
-4 -19 -3 4.433 4.322 1.270 69.285 o
-4 -19 -2 131.451 130.211 8.432 1.503 o
-4 -19 -1 12.099 12.690 1.237 71.767 o
-4 -19 0 3.251 5.231 1.150 84.524 o
-4 -18 -4 74.119 74.937 3.017 10.960 o
-4 -18 -3 26.815 24.896 3.606 8.529 o
-4 -18 -2 32.663 34.493 2.250 21.203 o
-4 -18 -1 48.176 49.248 1.680 33.940 o
-4 -18 0 1.082 1.037 0.969 119.404 o
-4 -17 -5 12.971 11.741 1.538 46.752 o
-4 -17 -4 8.625 5.770 1.323 63.636 o
-4 -17 -3 46.973 45.758 2.445 17.455 o
-4 -17 -2 3.275 2.768 1.142 85.855 o
-4 -17 -1 40.381 43.224 1.549 40.825 o
-4 -17 0 6.134 6.102 1.197 77.761 o
-4 -16 -6 6.109 8.048 1.921 30.290 o
-4 -16 -5 9.730 9.323 1.420 55.102 o
-4 -16 -4 5.363 5.535 2.511 17.756 o
-4 -16 -3 37.445 38.496 2.224 21.412 o
-4 -16 -2 9.621 9.771 0.944 123.098 o
-4 -16 -1 19.145 19.801 1.224 71.156 o
-4 -16 0 101.889 105.175 3.468 7.901 o
-4 -15 -6 19.578 18.396 1.917 29.888 o
-4 -15 -5 18.654 18.876 3.309 10.168 o
-4 -15 -4 3.108 3.176 1.031 105.240 o
-4 -15 -3 34.694 30.632 1.435 49.074 o
-4 -15 -2 28.147 28.814 1.316 59.167 o
-4 -15 -1 19.398 19.224 1.105 86.419 o
-4 -15 0 9.312 10.301 0.983 113.746 o
-4 -14 -7 4.592 3.942 1.633 41.950 o
-4 -14 -6 16.385 19.754 1.790 34.295 o
-4 -14 -5 3.000 2.120 0.984 115.521 o
-4 -14 -4 10.618 8.658 1.229 73.280 o
-4 -14 -3 56.086 59.524 1.612 34.321 o
-4 -14 -2 46.640 48.962 1.533 39.943 o
-4 -14 -1 23.396 25.244 1.242 67.572 o
-4 -14 0 2.624 1.769 0.583 328.712 o
-4 -13 -7 10.077 9.687 1.351 60.698 o
-4 -13 -6 23.602 22.470 1.355 57.567 o
-4 -13 -5 26.796 24.487 1.456 49.664 o
-4 -13 -4 45.618 43.323 1.403 47.165 o
-4 -13 -3 124.905 124.994 2.617 11.186 o
-4 -13 -2 68.603 69.398 1.586 32.214 o
-4 -13 -1 10.713 8.796 0.714 211.498 o
-4 -13 0 42.855 42.471 1.237 58.980 o
-4 -12 -8 9.443 9.275 2.181 23.465 o
-4 -12 -7 5.462 2.982 0.982 115.730 o
-4 -12 -6 69.781 68.776 2.010 22.326 o
-4 -12 -5 22.741 22.078 1.286 63.750 o
-4 -12 -4 5.816 5.279 0.692 230.648 o
-4 -12 -3 186.824 183.693 2.734 7.735 o
-4 -12 -2 13.911 13.618 0.799 165.344 o
-4 -12 -1 69.246 69.829 1.474 35.548 o
-4 -12 0 17.966 20.995 0.956 113.461 o
-4 -11 -8 26.784 27.448 3.218 10.673 o
-4 -11 -7 0.012 0.466 1.184 79.935 o
-4 -11 -6 47.319 46.766 1.699 33.586 o
-4 -11 -5 87.648 88.461 1.822 22.916 o
-4 -11 -4 35.129 34.054 1.085 78.729 o
-4 -11 -3 54.020 53.211 1.476 40.520 o
-4 -11 -2 37.786 38.421 1.293 56.995 o
-4 -11 -1 168.721 173.910 2.556 9.010 o
-4 -11 0 7.612 8.282 0.663 248.014 o
-4 -10 -8 28.567 27.000 2.011 26.648 o
-4 -10 -7 60.559 60.875 2.451 16.587 o
-4 -10 -6 22.933 20.719 1.261 66.346 o
-4 -10 -5 4.688 4.800 0.633 276.970 o
-4 -10 -4 91.286 93.829 1.641 25.360 o
-4 -10 -3 48.393 48.174 1.381 47.047 o
-4 -10 -2 35.994 38.793 1.372 51.916 o
-4 -10 -1 147.640 150.387 2.312 11.401 o
-4 -10 0 2.968 2.762 0.528 400.274 o
-4 -9 -8 62.495 60.848 2.572 15.153 o
-4 -9 -7 2.954 2.696 0.948 124.363 o
-4 -9 -6 4.483 4.021 0.737 205.072 o
-4 -9 -5 48.277 47.789 1.230 56.498 o
-4 -9 -4 56.624 55.292 1.439 41.307 o
-4 -9 -3 29.237 32.815 1.167 72.263 o
-4 -9 -2 24.077 24.474 1.061 90.087 o
-4 -9 -1 42.534 44.268 1.289 54.965 o
-4 -9 0 85.312 88.073 1.455 30.896 o
-4 -8 -9 0.309 0.922 1.225 74.672 o
-4 -8 -8 41.741 42.428 3.408 9.360 o
-4 -8 -7 95.421 96.404 2.960 10.550 o
-4 -8 -6 63.031 61.169 1.817 27.380 o
-4 -8 -5 13.591 12.862 0.759 182.930 o
-4 -8 -4 12.788 10.172 0.666 237.340 o
-4 -8 -3 49.559 49.247 1.329 49.526 o
-4 -8 -2 31.782 31.889 1.048 85.959 o
-4 -8 -1 40.581 41.237 1.058 76.941 o
-4 -8 0 277.717 278.851 2.790 4.769 o
-4 -7 -9 129.322 123.568 3.655 6.729 o
-4 -7 -8 11.799 9.973 2.574 16.849 o
-4 -7 -7 47.278 47.120 2.187 21.412 o
-4 -7 -6 154.654 155.880 2.821 8.724 o
-4 -7 -5 41.087 41.105 1.467 44.934 o
-4 -7 -4 14.138 15.223 0.799 164.514 o
-4 -7 -3 60.298 59.315 1.268 47.943 o
-4 -7 -2 122.467 119.921 1.738 18.600 o
-4 -7 -1 189.107 188.599 2.205 9.250 o
-4 -7 0 58.134 60.738 1.192 52.635 o
-4 -6 -9 21.084 22.368 2.491 17.796 o
-4 -6 -8 42.855 41.694 2.229 21.012 o
-4 -6 -7 22.279 21.546 3.114 11.440 o
-4 -6 -6 68.967 71.154 1.901 24.369 o
-4 -6 -5 7.071 9.028 0.660 250.688 o
-4 -6 -4 72.597 72.513 1.261 42.125 o
-4 -6 -3 61.387 61.077 1.264 47.481 o
-4 -6 -2 19.530 18.945 0.902 126.069 o
-4 -6 -1 185.516 184.543 1.948 10.411 o
-4 -6 0 74.572 75.313 1.429 35.254 o
-4 -5 -9 8.871 8.473 1.938 29.725 o
-4 -5 -8 2.905 3.180 0.967 119.693 o
-4 -5 -7 5.099 6.475 2.069 26.156 o
-4 -5 -6 19.348 17.118 1.786 34.398 o
-4 -5 -5 22.125 21.565 0.833 141.434 o
-4 -5 -4 1.262 2.111 0.426 615.659 o
-4 -5 -3 93.567 94.078 1.365 30.707 o
-4 -5 -2 69.331 71.984 1.156 47.946 o
-4 -5 -1 167.948 167.158 1.769 12.671 o
-4 -5 0 16.340 15.562 0.743 185.284 o
-4 -4 -9 38.717 33.375 2.287 20.357 o
-4 -4 -8 31.208 34.439 3.297 10.115 o
-4 -4 -7 51.740 46.775 2.734 14.037 o
-4 -4 -6 52.421 49.848 1.170 58.686 o
-4 -4 -5 72.390 73.002 1.320 39.828 o
-4 -4 -4 100.873 100.924 1.455 26.782 o
-4 -4 -3 86.267 86.055 1.304 34.897 o
-4 -4 -2 60.426 60.532 1.068 59.490 o
-4 -4 -1 0.812 0.897 0.414 654.307 o
-4 -4 0 8.072 8.018 0.458 502.051 o
-4 -3 -9 1.183 0.104 0.975 117.792 o
-4 -3 -8 22.940 26.543 1.915 29.611 o
-4 -3 -7 1.443 0.191 0.777 185.366 o
-4 -3 -6 30.305 31.824 0.947 102.832 o
-4 -3 -5 12.648 12.710 0.624 265.436 o
-4 -3 -4 35.023 36.004 0.915 102.693 o
-4 -3 -3 10.706 10.501 0.725 204.323 o
-4 -3 -2 285.126 287.664 2.562 4.833 o
-4 -3 -1 35.141 36.373 0.886 107.660 o
-4 -3 0 18.571 19.300 0.649 227.261 o
-4 -2 -9 2.291 1.534 0.941 126.581 o
-4 -2 -8 83.193 85.657 5.980 3.013 o
-4 -2 -7 11.887 13.232 3.541 8.917 o
-4 -2 -6 161.883 160.313 1.818 13.037 o
-4 -2 -5 2.597 1.966 0.372 801.514 o
-4 -2 -4 10.868 9.832 0.618 276.793 o
-4 -2 -3 15.317 15.614 0.681 218.751 o
-4 -2 -2 97.554 98.174 1.356 29.630 o
-4 -2 -1 33.547 33.555 0.809 127.005 o
-4 -2 0 25.950 25.744 0.708 175.653 o
-4 -1 -9 30.496 29.415 3.553 8.749 o
-4 -1 -8 70.805 69.479 2.659 13.873 o
-4 -1 -7 15.018 15.573 1.223 72.690 o
-4 -1 -6 109.623 109.441 1.486 24.113 o
-4 -1 -5 25.071 25.746 0.800 145.564 o
-4 -1 -4 11.532 10.885 0.593 296.456 o
-4 -1 -3 14.573 14.280 0.642 246.271 o
-4 -1 -2 36.112 37.152 0.878 107.727 o
-4 -1 -1 86.000 88.716 1.251 36.164 o
-4 -1 0 40.490 42.159 0.927 93.323 o
-4 0 1 0.093 0.743 0.287 1359.720 o
-4 0 2 163.344 166.650 1.666 13.550 o
-4 0 3 76.817 76.268 0.941 53.903 o
-4 0 4 4.476 5.633 0.467 502.643 o
-4 0 5 16.769 17.785 1.037 98.714 o
-4 0 6 21.764 22.032 1.329 60.132 o
-4 0 7 43.086 45.805 1.279 55.225 o
-4 0 8 0.429 0.185 0.470 507.430 o
-4 0 9 60.564 60.533 2.287 18.758 o
-4 0 10 2.671 3.539 1.058 99.902 o
-4 1 1 4.979 4.911 0.413 637.831 o
-4 1 2 43.530 42.208 0.783 113.089 o
-4 1 3 137.915 136.435 1.384 19.477 o
-4 1 4 156.435 156.164 1.865 13.267 o
-4 1 5 82.690 83.911 1.369 34.179 o
-4 1 6 104.227 105.646 1.793 20.595 o
-4 1 7 98.024 99.048 1.599 24.783 o
-4 1 8 7.352 7.832 0.810 168.056 o
-4 1 9 91.584 86.775 2.185 17.459 o
-4 1 10 62.343 63.274 2.519 15.693 o
-4 2 1 131.243 129.667 1.592 18.655 o
-4 2 2 32.578 31.612 0.674 168.360 o
-4 2 3 75.522 75.001 0.994 52.310 o
-4 2 4 245.948 239.344 2.708 5.774 o
-4 2 5 91.938 90.751 1.776 23.069 o
-4 2 6 139.635 139.824 1.876 14.974 o
-4 2 7 34.920 33.563 1.336 55.300 o
-4 2 8 7.373 7.298 0.642 264.652 o
-4 2 9 11.081 12.240 1.038 101.477 o
-4 2 10 63.446 66.408 2.528 15.495 o
-4 3 1 129.514 129.044 1.601 18.787 o
-4 3 2 109.765 109.994 1.723 20.674 o
-4 3 3 26.723 26.509 0.635 204.583 o
-4 3 4 15.339 15.636 0.766 176.398 o
-4 3 5 103.386 108.502 1.772 20.810 o
-4 3 6 33.106 32.647 1.234 64.267 o
-4 3 7 6.410 6.152 0.518 405.471 o
-4 3 8 26.240 26.549 0.899 118.090 o
-4 3 9 29.668 26.088 2.171 22.984 o
-4 3 10 22.612 19.996 2.637 15.897 o
-4 4 1 57.017 56.083 0.966 70.623 o
-4 4 2 77.268 78.442 1.287 38.877 o
-4 4 3 23.670 23.779 0.629 219.845 o
-4 4 4 69.894 70.489 1.419 37.225 o
-4 4 5 120.310 115.953 1.863 17.672 o
-4 4 6 19.004 18.886 0.810 153.792 o
-4 4 7 15.449 15.570 0.711 202.039 o
-4 4 8 66.114 65.252 1.298 43.708 o
-4 4 9 30.247 31.874 1.488 46.584 o
-4 4 10 6.619 4.915 1.101 91.865 o
-4 5 1 51.505 52.282 0.954 77.055 o
-4 5 2 477.735 467.909 3.710 1.883 o
-4 5 3 52.861 51.517 0.852 87.262 o
-4 5 4 294.863 291.285 2.805 4.412 o
-4 5 5 46.263 46.622 1.079 69.978 o
-4 5 6 80.728 81.638 1.439 32.910 o
-4 5 7 36.929 36.108 0.946 95.879 o
-4 5 8 49.733 49.386 1.122 63.694 o
-4 5 9 18.198 17.243 1.542 45.902 o
-4 5 10 25.685 25.011 3.993 6.971 o
-4 6 1 74.921 75.897 1.182 43.974 o
-4 6 2 10.297 10.847 0.659 245.176 o
-4 6 3 180.660 179.100 1.882 11.054 o
-4 6 4 25.320 25.527 1.019 95.854 o
-4 6 5 22.732 21.778 0.834 140.463 o
-4 6 6 73.421 71.948 1.518 33.098 o
-4 6 7 43.801 42.362 1.019 78.943 o
-4 6 8 12.187 11.994 0.899 133.860 o
-4 6 9 23.446 22.722 1.727 36.247 o
-4 6 10 52.267 49.247 2.462 16.990 o
-4 7 1 93.067 92.443 2.024 19.161 o
-4 7 2 22.580 23.737 0.748 168.226 o
-4 7 3 20.896 21.519 1.108 85.065 o
-4 7 4 241.665 239.188 3.352 4.867 o
-4 7 5 39.631 39.955 1.674 35.880 o
-4 7 6 8.025 7.434 0.616 286.022 o
-4 7 7 90.540 89.354 1.612 26.378 o
-4 7 8 10.458 8.707 0.928 127.088 o
-4 7 9 14.524 13.223 1.670 39.609 o
-4 7 10 59.938 59.152 2.702 13.966 o
-4 8 1 67.323 69.768 1.205 46.767 o
-4 8 2 532.898 521.859 4.207 1.502 o
-4 8 3 156.840 157.144 1.819 13.479 o
-4 8 4 49.189 47.962 0.963 79.419 o
-4 8 5 9.749 9.713 0.865 145.926 o
-4 8 6 10.090 10.453 1.076 94.989 o
-4 8 7 51.575 54.117 2.585 15.481 o
-4 8 8 8.927 9.096 2.207 22.929 o
-4 8 9 17.221 16.988 2.145 24.038 o
-4 8 10 33.741 33.902 3.160 10.972 o
-4 9 1 50.990 49.844 1.069 67.352 o
-4 9 2 69.554 71.217 1.240 44.196 o
-4 9 3 35.611 36.417 0.916 101.905 o
-4 9 4 2.641 3.077 0.402 688.114 o
-4 9 5 31.185 33.774 1.034 87.704 o
-4 9 6 63.615 63.124 1.855 26.310 o
-4 9 7 45.648 45.214 2.209 21.137 o
-4 9 8 29.598 28.400 1.943 28.374 o
-4 9 9 4.595 2.149 0.992 113.622 o
-4 10 1 6.117 6.811 0.528 390.629 o
-4 10 2 74.054 74.959 1.307 39.560 o
-4 10 3 71.449 67.751 1.382 38.475 o
-4 10 4 36.962 40.622 0.972 90.264 o
-4 10 5 86.225 86.745 2.322 16.220 o
-4 10 6 2.682 2.446 0.636 275.928 o
-4 10 7 4.110 4.290 1.116 89.726 o
-4 10 8 31.495 31.251 2.011 26.393 o
-4 10 9 17.767 16.650 2.536 17.259 o
-4 11 1 108.216 109.185 1.643 22.003 o
-4 11 2 0.917 0.195 0.345 939.648 o
-4 11 3 32.409 34.409 0.967 96.767 o
-4 11 4 1.642 1.955 0.670 249.497 o
-4 11 5 62.854 60.723 1.597 33.598 o
-4 11 6 81.114 83.947 2.366 16.090 o
-4 11 7 30.767 32.517 2.101 24.286 o
-4 11 8 67.028 67.235 2.849 12.407 o
-4 11 9 62.269 64.954 2.806 12.904 o
-4 12 1 22.535 22.607 1.086 87.388 o
-4 12 2 1.029 0.693 0.373 806.418 o
-4 12 3 0.072 0.171 0.353 901.789 o
-4 12 4 27.060 28.116 1.003 96.686 o
-4 12 5 14.094 15.573 0.813 159.237 o
-4 12 6 5.401 5.995 0.789 178.101 o
-4 12 7 25.152 25.462 1.224 68.844 o
-4 12 8 6.756 6.307 2.366 19.989 o
-4 12 9 10.994 10.891 1.539 46.817 o
-4 13 1 15.204 15.444 0.811 159.007 o
-4 13 2 100.065 104.197 2.739 11.679 o
-4 13 3 30.651 31.711 1.101 79.639 o
-4 13 4 0.225 0.430 0.418 642.763 o
-4 13 5 78.280 78.808 1.750 25.974 o
-4 13 6 96.445 98.091 2.175 16.877 o
-4 13 7 7.090 6.926 0.816 165.680 o
-4 13 8 2.549 3.145 0.959 121.647 o
-4 14 1 29.489 29.926 1.260 63.506 o
-4 14 2 28.163 26.711 1.086 84.001 o
-4 14 3 13.693 14.951 0.871 140.184 o
-4 14 4 12.391 13.264 0.835 153.618 o
-4 14 5 10.005 12.272 0.805 166.951 o
-4 14 6 9.895 11.853 1.001 109.375 o
-4 14 7 6.235 7.503 0.875 144.701 o
-4 14 8 73.870 73.867 2.378 16.573 o
-4 15 1 16.934 17.159 1.014 103.046 o
-4 15 2 19.309 21.962 1.080 89.659 o
-4 15 3 75.379 79.465 1.714 27.107 o
-4 15 4 31.171 33.399 1.213 66.745 o
-4 15 5 88.032 87.470 1.772 23.800 o
-4 15 6 1.686 1.393 0.651 264.266 o
-4 15 7 64.986 66.154 1.965 23.698 o
-4 16 1 128.433 128.921 2.268 13.175 o
-4 16 2 25.030 26.304 1.178 73.725 o
-4 16 3 58.194 58.189 1.545 36.455 o
-4 16 4 50.129 49.511 1.831 29.048 o
-4 16 5 4.202 3.483 0.612 296.535 o
-4 16 6 5.071 5.627 0.839 158.101 o
-4 16 7 93.705 95.332 2.388 14.926 o
-4 17 1 19.197 20.449 1.116 84.712 o
-4 17 2 33.444 37.085 2.185 22.342 o
-4 17 3 0.366 -0.175 0.557 361.872 o
-4 17 4 2.790 2.817 0.618 292.688 o
-4 17 5 1.998 1.629 0.660 257.162 o
-4 17 6 59.764 61.589 2.066 22.377 o
-4 18 1 6.319 6.254 0.760 191.202 o
-4 18 2 6.278 7.111 0.985 114.534 o
-4 18 3 16.757 17.631 1.093 89.367 o
-4 18 4 7.237 7.777 0.793 175.264 o
-4 18 5 14.872 16.472 1.050 97.364 o
-4 19 1 59.010 56.205 1.702 31.278 o
-4 19 2 4.953 5.653 0.765 189.713 o
-4 19 3 58.590 56.991 1.686 31.759 o
-4 19 4 21.662 20.156 1.338 59.557 o
-4 20 1 36.721 37.714 1.508 43.875 o
-4 20 2 26.796 25.482 1.347 57.294 o
-4 20 3 2.549 3.463 0.722 214.523 o
-3 -23 -2 16.823 20.373 2.804 14.137 o
-3 -23 -1 33.967 33.333 3.375 9.645 o
-3 -23 0 4.427 4.507 1.819 33.834 o
-3 -22 -3 10.039 9.880 2.081 25.772 o
-3 -22 -2 42.034 46.399 3.639 8.225 o
-3 -22 -1 131.497 138.367 5.583 3.220 o
-3 -22 0 107.347 107.492 3.281 8.550 o
-3 -21 -4 62.726 66.980 2.861 12.427 o
-3 -21 -3 96.627 104.223 4.737 4.586 o
-3 -21 -2 180.984 180.748 6.148 2.522 o
-3 -21 -1 68.886 67.959 4.036 6.498 o
-3 -21 0 1.714 0.789 1.231 73.913 o
-3 -20 -5 2.929 0.700 1.167 82.188 o
-3 -20 -4 6.272 6.191 1.293 66.699 o
-3 -20 -3 88.599 90.919 4.283 5.614 o
-3 -20 -2 52.922 54.806 3.519 8.644 o
-3 -20 -1 105.927 108.211 3.069 9.552 o
-3 -20 0 1.943 2.189 0.981 116.365 o
-3 -19 -6 4.812 3.419 1.084 95.062 o
-3 -19 -5 4.013 2.467 1.011 109.357 o
-3 -19 -4 9.804 10.653 1.435 53.851 o
-3 -19 -3 46.873 45.130 2.335 19.029 o
-3 -19 -2 13.004 12.153 1.407 55.725 o
-3 -19 -1 20.443 21.788 1.652 39.757 o
-3 -19 0 133.049 134.198 4.244 5.181 o
-3 -18 -7 81.163 72.900 3.247 9.503 o
-3 -18 -6 5.654 5.686 1.161 82.703 o
-3 -18 -5 7.704 9.866 1.370 59.249 o
-3 -18 -4 4.706 5.500 1.134 86.775 o
-3 -18 -3 19.452 19.861 1.735 36.287 o
-3 -18 -2 91.129 92.003 2.250 16.572 o
-3 -18 -1 31.352 30.910 1.282 60.883 o
-3 -18 0 66.519 70.389 2.422 16.485 o
-3 -17 -7 3.806 4.359 1.140 86.054 o
-3 -17 -6 14.167 13.762 1.473 50.714 o
-3 -17 -5 0.310 1.250 0.750 199.358 o
-3 -17 -4 15.462 14.108 1.139 83.422 o
-3 -17 -3 6.227 5.755 0.852 152.859 o
-3 -17 -2 24.503 24.582 1.469 49.136 o
-3 -17 -1 46.417 44.913 1.257 55.820 o
-3 -17 0 26.820 27.675 1.193 71.254 o
-3 -16 -8 27.497 19.967 2.437 18.479 o
-3 -16 -7 25.340 25.866 2.215 22.237 o
-3 -16 -6 76.092 70.416 2.923 11.597 o
-3 -16 -5 14.314 13.289 1.102 89.374 o
-3 -16 -4 27.248 24.193 1.339 57.988 o
-3 -16 -3 27.063 26.355 1.118 80.243 o
-3 -16 -2 9.410 8.947 0.673 238.229 o
-3 -16 -1 0.019 -0.608 0.401 696.292 o
-3 -16 0 6.414 5.979 0.605 299.847 o
-3 -15 -8 28.921 27.862 1.960 27.964 o
-3 -15 -7 4.813 4.464 0.787 179.509 o
-3 -15 -6 61.181 59.047 3.722 7.677 o
-3 -15 -5 71.134 68.363 1.631 30.595 o
-3 -15 -4 19.750 20.730 1.251 68.027 o
-3 -15 -3 16.148 17.423 0.845 145.617 o
-3 -15 -2 29.156 28.696 1.298 60.423 o
-3 -15 -1 14.552 14.763 0.802 163.098 o
-3 -15 0 17.933 20.297 0.918 122.574 o
-3 -14 -9 7.791 7.854 2.269 21.712 o
-3 -14 -8 26.689 27.349 2.083 24.973 o
-3 -14 -7 12.356 13.264 1.108 88.883 o
-3 -14 -6 32.823 32.045 1.442 48.844 o
-3 -14 -5 37.869 38.011 1.719 34.512 o
-3 -14 -4 0.865 0.517 0.381 772.322 o
-3 -14 -3 13.676 14.124 0.640 250.145 o
-3 -14 -2 39.258 39.795 1.088 74.719 o
-3 -14 -1 4.451 5.556 0.865 148.927 o
-3 -14 0 10.000 9.543 0.664 243.377 o
-3 -13 -9 6.847 4.267 1.080 95.451 o
-3 -13 -8 0.788 0.862 0.803 173.571 o
-3 -13 -7 11.182 9.635 1.088 92.909 o
-3 -13 -6 49.613 48.677 1.603 36.587 o
-3 -13 -5 43.471 41.564 1.235 59.019 o
-3 -13 -4 76.698 76.016 1.233 41.364 o
-3 -13 -3 70.969 69.028 1.158 47.769 o
-3 -13 -2 172.663 172.071 2.131 10.586 o
-3 -13 -1 159.184 156.246 2.011 12.274 o
-3 -13 0 31.998 30.526 0.961 99.616 o
-3 -12 -9 21.302 23.363 2.238 21.942 o
-3 -12 -8 1.163 -0.105 1.155 83.949 o
-3 -12 -7 6.614 6.647 0.838 157.533 o
-3 -12 -6 11.400 11.285 0.936 124.271 o
-3 -12 -5 9.085 8.763 0.682 232.906 o
-3 -12 -4 9.077 9.118 0.532 374.010 o
-3 -12 -3 238.168 229.514 2.222 6.922 o
-3 -12 -2 41.626 42.574 0.903 95.569 o
-3 -12 -1 124.070 124.804 1.744 18.127 o
-3 -12 0 118.346 115.139 1.663 20.159 o
-3 -11 -10 48.505 45.983 3.320 9.757 o
-3 -11 -9 86.731 84.616 3.937 6.592 o
-3 -11 -8 34.967 32.843 1.903 29.043 o
-3 -11 -7 52.259 54.246 2.317 18.870 o
-3 -11 -6 9.788 9.519 0.865 145.948 o
-3 -11 -5 8.471 9.907 0.656 251.273 o
-3 -11 -4 25.855 25.388 1.099 83.535 o
-3 -11 -3 78.079 79.642 2.235 17.933 o
-3 -11 -2 203.743 205.635 2.017 8.925 o
-3 -11 -1 62.949 62.565 1.202 49.868 o
-3 -11 0 34.911 34.600 1.043 84.033 o
-3 -10 -10 38.466 35.715 2.242 21.089 o
-3 -10 -9 29.266 31.842 2.130 23.745 o
-3 -10 -8 43.174 43.431 2.091 23.572 o
-3 -10 -7 2.647 3.043 0.655 260.319 o
-3 -10 -6 73.364 71.829 1.492 33.904 o
-3 -10 -5 21.750 23.147 0.844 137.781 o
-3 -10 -4 33.882 32.993 0.916 104.933 o
-3 -10 -3 179.345 177.866 2.038 10.520 o
-3 -10 -2 831.111 823.068 6.079 0.635 o
-3 -10 -1 182.651 185.133 2.346 9.078 o
-3 -10 0 245.208 244.013 2.475 6.121 o
-3 -9 -10 28.667 29.811 2.244 21.521 o
-3 -9 -9 16.067 17.453 1.575 44.170 o
-3 -9 -8 67.437 68.392 2.787 12.886 o
-3 -9 -7 51.808 51.572 1.775 30.324 o
-3 -9 -6 25.748 25.119 0.941 110.014 o
-3 -9 -5 49.575 49.984 1.084 66.798 o
-3 -9 -4 34.643 35.564 0.929 100.863 o
-3 -9 -3 60.133 61.070 1.136 55.107 o
-3 -9 -2 301.379 299.963 2.782 4.287 o
-3 -9 -1 4.442 4.736 0.489 461.551 o
-3 -9 0 30.854 30.945 0.942 103.669 o
-3 -8 -10 45.072 43.099 2.294 19.790 o
-3 -8 -9 51.359 50.878 2.310 19.101 o
-3 -8 -8 23.861 25.271 1.800 33.350 o
-3 -8 -7 116.804 112.880 3.545 7.334 o
-3 -8 -6 73.034 71.171 1.416 36.487 o
-3 -8 -5 5.317 4.959 0.535 384.529 o
-3 -8 -4 32.137 31.336 0.866 117.189 o
-3 -8 -3 3.791 4.511 0.430 596.573 o
-3 -8 -2 108.006 107.537 1.445 25.174 o
-3 -8 -1 394.110 385.553 3.274 2.679 o
-3 -8 0 376.381 372.260 3.139 2.916 o
-3 -7 -10 26.336 23.997 1.933 28.974 o
-3 -7 -9 7.095 6.933 1.102 91.597 o
-3 -7 -8 19.787 18.227 1.496 48.459 o
-3 -7 -7 156.249 162.031 2.661 9.213 o
-3 -7 -6 11.611 11.329 0.625 268.185 o
-3 -7 -5 424.202 416.805 3.625 2.274 o
-3 -7 -4 95.110 94.669 1.533 26.789 o
-3 -7 -3 46.427 44.746 0.950 84.299 o
-3 -7 -2 160.292 159.250 1.760 13.509 o
-3 -7 -1 117.301 117.951 1.481 22.414 o
-3 -7 0 56.548 55.631 0.793 88.173 o
-3 -6 -11 39.114 43.204 3.371 9.583 o
-3 -6 -10 43.352 45.048 2.277 20.094 o
-3 -6 -9 79.480 77.721 2.702 13.088 o
-3 -6 -8 29.297 28.185 3.778 7.760 o
-3 -6 -7 119.288 121.972 2.240 14.090 o
-3 -6 -6 192.434 190.296 2.773 7.392 o
-3 -6 -5 142.657 141.903 1.770 15.448 o
-3 -6 -4 232.333 225.758 2.116 7.352 o
-3 -6 -3 2.956 2.999 0.328 1026.160 o
-3 -6 -2 142.958 140.798 1.493 17.677 o
-3 -6 -1 19.301 18.140 0.711 193.768 o
-3 -6 0 5.797 5.195 0.367 792.587 o
-3 -5 -11 11.820 9.958 2.044 26.672 o
-3 -5 -10 8.969 6.594 1.184 79.192 o
-3 -5 -9 21.154 21.750 1.715 36.953 o
-3 -5 -8 47.893 49.133 2.109 22.771 o
-3 -5 -7 37.566 36.564 1.714 34.816 o
-3 -5 -6 117.570 116.074 1.582 21.190 o
-3 -5 -5 317.778 314.389 2.581 4.145 o
-3 -5 -4 44.951 45.761 0.966 83.121 o
-3 -5 -3 22.062 22.148 0.577 259.358 o
-3 -5 -2 148.003 145.800 1.644 15.762 o
-3 -5 -1 189.135 182.448 1.660 11.372 o
-3 -5 0 122.571 116.830 1.411 22.636 o
-3 -4 -11 10.409 12.637 2.223 22.555 o
-3 -4 -10 14.389 12.935 3.226 10.727 o
-3 -4 -9 23.480 25.681 1.832 32.258 o
-3 -4 -8 39.743 39.486 4.704 4.993 o
-3 -4 -7 144.354 141.949 3.485 6.863 o
-3 -4 -6 37.439 36.152 0.793 123.545 o
-3 -4 -5 552.029 540.159 3.845 1.478 o
-3 -4 -4 272.652 271.165 1.963 5.928 o
-3 -4 -3 41.245 39.302 0.745 125.859 o
-3 -4 -2 1.462 1.358 0.284 1384.420 o
-3 -4 -1 88.373 86.542 1.055 41.843 o
-3 -4 0 294.048 293.276 2.261 4.947 o
-3 -3 -11 41.715 40.813 2.312 19.684 o
-3 -3 -10 20.014 17.920 2.559 16.924 o
-3 -3 -9 17.720 18.020 1.604 42.508 o
-3 -3 -8 19.474 19.397 1.190 75.019 o
-3 -3 -7 80.059 80.242 1.464 32.517 o
-3 -3 -6 32.164 31.232 0.809 130.164 o
-3 -3 -5 16.012 16.812 0.553 311.808 o
-3 -3 -4 177.306 170.669 1.446 13.466 o
-3 -3 -3 22.025 22.367 0.486 333.724 o
-3 -3 -2 42.057 40.198 0.639 148.079 o
-3 -3 -1 154.551 153.612 1.480 15.953 o
-3 -3 0 244.282 240.043 2.105 6.825 o
-3 -2 -11 13.908 14.304 1.594 43.411 o
-3 -2 -10 3.719 5.867 1.354 61.020 o
-3 -2 -9 165.819 162.745 3.541 6.207 o
-3 -2 -8 128.004 128.515 2.705 10.517 o
-3 -2 -7 56.121 55.043 1.355 45.394 o
-3 -2 -6 73.886 71.482 0.958 55.954 o
-3 -2 -5 78.987 77.698 0.965 51.266 o
-3 -2 -4 41.632 40.975 0.679 138.426 o
-3 -2 -3 47.749 46.645 0.712 116.357 o
-3 -2 -2 115.898 117.958 1.411 23.580 o
-3 -2 -1 104.674 102.971 1.162 31.545 o
-3 -2 0 17.044 17.375 1.103 87.850 o
-3 -1 -11 35.985 34.541 2.674 15.137 o
-3 -1 -10 0.348 0.817 0.862 150.997 o
-3 -1 -9 25.803 27.585 1.409 52.703 o
-3 -1 -8 9.042 9.164 0.911 132.340 o
-3 -1 -7 15.977 15.127 0.697 209.117 o
-3 -1 -6 0.216 0.150 0.237 1995.790 o
-3 -1 -5 121.023 119.530 1.335 23.665 o
-3 -1 -4 83.071 82.065 0.953 48.726 o
-3 -1 -3 94.188 94.186 0.987 40.362 o
-3 -1 -2 232.084 227.942 1.778 8.017 o
-3 -1 -1 57.615 58.899 0.937 71.715 o
-3 -1 0 254.490 246.565 1.997 6.640 o
-3 0 1 30.488 30.518 0.502 254.272 o
-3 0 2 257.244 253.287 1.780 6.800 o
-3 0 3 0.580 0.473 0.307 1187.460 o
-3 0 4 65.892 69.097 1.359 40.614 o
-3 0 5 13.984 14.153 1.065 95.405 o
-3 0 6 153.357 150.527 2.069 12.450 o
-3 0 7 11.370 11.179 0.801 167.752 o
-3 0 8 173.340 170.748 2.554 8.915 o
-3 0 9 1.225 1.440 0.593 318.190 o
-3 0 10 153.234 155.231 3.000 8.112 o
-3 0 11 53.736 47.683 2.358 18.357 o
-3 0 12 36.041 36.139 2.390 18.752 o
-3 1 1 146.607 145.204 1.204 19.355 o
-3 1 2 468.183 456.509 2.845 2.159 o
-3 1 3 88.044 88.994 1.535 28.426 o
-3 1 4 248.078 246.383 2.959 5.285 o
-3 1 5 58.078 59.614 2.409 17.241 o
-3 1 6 262.376 256.771 3.176 4.693 o
-3 1 7 33.814 34.463 1.102 77.323 o
-3 1 8 49.006 48.616 1.046 70.984 o
-3 1 9 0.956 1.078 0.582 330.538 o
-3 1 10 26.413 28.033 1.891 30.112 o
-3 1 11 40.682 39.104 2.164 22.374 o
-3 1 12 58.419 56.748 3.318 9.591 o
-3 2 1 31.014 31.016 0.554 222.953 o
-3 2 2 18.539 18.336 0.447 415.831 o
-3 2 3 159.553 159.319 2.076 11.824 o
-3 2 4 52.147 55.826 1.262 51.610 o
-3 2 5 338.677 333.863 4.636 2.514 o
-3 2 6 13.488 15.644 1.226 72.548 o
-3 2 7 359.193 354.051 3.524 2.919 o
-3 2 8 1.889 2.410 0.381 769.051 o
-3 2 9 3.492 4.064 0.701 226.830 o
-3 2 10 19.927 19.523 1.600 42.476 o
-3 2 11 16.047 14.583 1.534 46.675 o
-3 2 12 79.314 80.237 2.992 10.944 o
-3 3 1 166.982 164.006 1.423 14.696 o
-3 3 2 52.423 50.621 0.695 108.920 o
-3 3 3 38.749 39.824 1.013 83.809 o
-3 3 4 75.185 75.197 1.275 40.380 o
-3 3 5 195.996 186.762 3.156 6.396 o
-3 3 6 327.776 331.447 4.718 2.532 o
-3 3 7 166.409 168.963 1.968 11.723 o
-3 3 8 42.429 41.558 0.910 94.313 o
-3 3 9 76.252 77.951 2.721 13.028 o
-3 3 10 6.395 4.544 1.007 109.779 o
-3 3 11 114.800 112.493 6.158 2.763 o
-3 3 12 34.174 35.424 2.232 21.447 o
-3 4 1 39.894 40.319 0.564 174.023 o
-3 4 2 56.622 56.600 0.681 100.512 o
-3 4 3 133.117 129.796 1.950 15.262 o
-3 4 4 12.072 11.802 0.721 203.991 o
-3 4 5 66.497 67.227 1.486 35.992 o
-3 4 6 49.711 50.102 1.129 62.975 o
-3 4 7 122.922 122.814 1.631 19.561 o
-3 4 8 68.091 65.122 1.224 46.452 o
-3 4 9 6.901 7.633 1.027 105.163 o
-3 4 10 18.457 18.054 1.502 48.212 o
-3 4 11 11.292 11.892 2.730 14.982 o
-3 4 12 4.284 2.726 1.785 35.152 o
-3 5 1 129.777 128.469 1.261 22.463 o
-3 5 2 79.443 79.552 0.775 59.469 o
-3 5 3 12.513 15.361 1.061 96.332 o
-3 5 4 58.585 61.969 1.174 53.310 o
-3 5 5 372.691 371.670 4.172 2.459 o
-3 5 6 69.151 71.524 1.205 45.816 o
-3 5 7 88.518 88.206 1.269 35.042 o
-3 5 8 37.314 37.822 0.994 87.981 o
-3 5 9 0.403 0.702 1.402 57.002 o
-3 5 10 88.658 92.027 2.690 12.629 o
-3 5 11 0.439 0.831 1.421 55.505 o
-3 6 1 27.792 28.013 0.591 221.104 o
-3 6 2 175.582 173.378 1.293 14.210 o
-3 6 3 372.625 365.776 2.434 3.315 o
-3 6 4 429.334 433.903 3.993 2.088 o
-3 6 5 148.850 151.129 2.326 11.255 o
-3 6 6 22.757 24.573 0.931 114.578 o
-3 6 7 115.512 115.242 1.633 20.858 o
-3 6 8 125.577 126.171 2.048 15.129 o
-3 6 9 36.514 36.428 2.007 26.065 o
-3 6 10 9.774 9.172 1.805 34.216 o
-3 6 11 12.146 10.550 1.490 49.859 o
-3 7 1 110.515 108.267 1.179 29.192 o
-3 7 2 135.067 135.406 1.111 22.644 o
-3 7 3 270.968 264.164 1.933 6.087 o
-3 7 4 200.514 204.544 2.017 9.075 o
-3 7 5 50.503 51.643 1.197 57.178 o
-3 7 6 138.992 137.917 2.327 12.022 o
-3 7 7 57.387 59.378 1.331 45.622 o
-3 7 8 53.363 54.153 2.052 23.370 o
-3 7 9 57.052 56.023 2.310 18.719 o
-3 7 10 26.966 23.627 3.643 8.361 o
-3 7 11 14.091 13.335 2.532 17.373 o
-3 8 1 410.934 405.792 2.970 2.615 o
-3 8 2 321.195 318.226 2.064 4.465 o
-3 8 3 219.949 219.527 1.735 8.735 o
-3 8 4 113.241 113.788 1.258 26.695 o
-3 8 5 104.616 104.746 1.786 20.692 o
-3 8 6 51.719 51.535 1.177 58.143 o
-3 8 7 32.963 32.457 1.287 59.766 o
-3 8 8 87.945 85.780 3.358 8.742 o
-3 8 9 8.112 7.255 1.416 55.522 o
-3 8 10 13.019 10.634 2.391 19.500 o
-3 8 11 150.547 149.348 4.024 5.395 o
-3 9 1 11.955 12.392 0.551 336.329 o
-3 9 2 463.896 461.037 3.050 2.120 o
-3 9 3 90.912 88.515 1.019 41.683 o
-3 9 4 441.731 446.276 3.282 2.210 o
-3 9 5 37.501 36.419 0.671 153.364 o
-3 9 6 146.316 149.680 2.536 10.332 o
-3 9 7 12.433 12.305 0.947 120.682 o
-3 9 8 22.808 20.581 1.261 66.328 o
-3 9 9 21.134 21.705 1.693 37.896 o
-3 9 10 62.040 61.457 3.491 8.645 o
-3 9 11 76.207 78.864 3.052 10.654 o
-3 10 1 259.203 257.818 2.035 6.315 o
-3 10 2 145.336 146.564 1.376 18.043 o
-3 10 3 44.806 46.010 1.289 53.991 o
-3 10 4 267.368 271.300 2.323 5.584 o
-3 10 5 124.078 121.699 1.418 21.977 o
-3 10 6 99.913 99.584 1.718 22.517 o
-3 10 7 6.292 6.716 0.776 183.503 o
-3 10 8 26.956 28.467 1.762 34.407 o
-3 10 9 13.024 15.033 1.760 35.724 o
-3 10 10 30.474 25.431 1.933 28.694 o
-3 10 11 106.726 106.723 5.859 3.059 o
-3 11 1 113.474 109.999 1.396 24.831 o
-3 11 2 4.217 4.463 0.393 707.137 o
-3 11 3 335.322 331.734 2.687 3.747 o
-3 11 4 2.066 2.285 0.324 1059.050 o
-3 11 5 77.377 79.025 1.278 39.094 o
-3 11 6 10.277 10.134 0.525 377.295 o
-3 11 7 27.751 29.116 1.235 66.478 o
-3 11 8 60.683 59.065 2.280 18.892 o
-3 11 9 0.217 0.162 0.842 157.966 o
-3 11 10 48.383 48.633 2.516 16.467 o
-3 12 1 127.692 127.009 1.556 19.581 o
-3 12 2 14.099 14.690 0.614 268.000 o
-3 12 3 6.393 7.234 0.692 229.902 o
-3 12 4 83.072 84.435 1.211 38.865 o
-3 12 5 0.023 0.020 0.278 1450.320 o
-3 12 6 7.111 6.902 0.480 466.719 o
-3 12 7 27.998 28.165 0.956 104.458 o
-3 12 8 81.317 79.526 2.631 13.593 o
-3 12 9 5.121 7.265 1.224 74.466 o
-3 12 10 40.671 34.050 2.242 21.046 o
-3 13 1 18.856 18.626 0.639 233.676 o
-3 13 2 335.695 330.861 2.880 3.617 o
-3 13 3 8.120 8.576 0.578 322.583 o
-3 13 4 15.858 15.451 0.738 188.332 o
-3 13 5 37.879 36.683 0.955 93.531 o
-3 13 6 1.295 1.243 0.360 863.913 o
-3 13 7 21.104 20.871 0.839 141.341 o
-3 13 8 16.115 18.483 1.686 38.659 o
-3 13 9 28.809 28.793 3.038 11.928 o
-3 13 10 30.638 24.707 1.980 27.408 o
-3 14 1 1.005 1.006 0.297 1263.770 o
-3 14 2 8.159 8.391 0.542 363.801 o
-3 14 3 13.975 13.954 0.777 174.136 o
-3 14 4 165.363 167.279 2.121 11.098 o
-3 14 5 20.596 19.979 0.837 142.792 o
-3 14 6 15.011 16.135 0.881 135.952 o
-3 14 7 34.809 36.040 1.098 76.855 o
-3 14 8 0.210 -0.138 0.757 195.840 o
-3 14 9 22.552 21.374 1.794 33.784 o
-3 15 1 31.631 32.167 0.824 126.629 o
-3 15 2 37.255 37.854 1.126 72.146 o
-3 15 3 50.269 49.953 1.189 58.234 o
-3 15 4 3.878 4.439 0.511 423.337 o
-3 15 5 2.893 3.338 0.537 386.844 o
-3 15 6 64.772 64.963 1.784 27.760 o
-3 15 7 39.549 38.923 1.256 59.213 o
-3 15 8 11.833 10.502 1.021 104.955 o
-3 15 9 35.114 33.518 3.964 7.025 o
-3 16 1 53.639 53.794 1.044 66.896 o
-3 16 2 3.810 3.483 0.491 459.860 o
-3 16 3 28.847 28.517 1.075 84.697 o
-3 16 4 0.448 0.353 0.419 637.671 o
-3 16 5 2.652 3.354 0.556 361.048 o
-3 16 6 3.599 4.315 0.613 295.749 o
-3 16 7 9.634 9.732 0.848 151.852 o
-3 16 8 11.908 11.002 1.070 95.562 o
-3 16 9 52.221 52.921 1.944 25.845 o
-3 17 1 38.335 38.705 0.950 93.198 o
-3 17 2 55.410 60.520 1.386 43.373 o
-3 17 3 29.488 32.136 1.209 68.003 o
-3 17 4 10.027 10.373 0.813 164.558 o
-3 17 5 25.520 25.046 1.123 80.557 o
-3 17 6 129.314 134.433 2.312 12.684 o
-3 17 7 26.789 24.098 1.161 75.567 o
-3 17 8 109.030 106.815 2.609 12.197 o
-3 18 1 26.691 27.203 0.950 106.769 o
-3 18 2 64.568 64.119 1.731 29.201 o
-3 18 3 91.529 95.403 1.950 20.181 o
-3 18 4 11.994 13.252 0.917 128.606 o
-3 18 5 112.188 113.107 2.162 15.467 o
-3 18 6 10.373 11.950 0.915 130.176 o
-3 18 7 15.545 15.773 1.006 105.578 o
-3 19 1 22.125 23.883 1.046 93.484 o
-3 19 2 5.218 4.597 0.675 243.021 o
-3 19 3 33.459 33.669 1.564 41.909 o
-3 19 4 9.623 8.903 0.816 164.028 o
-3 19 5 9.512 10.110 0.888 138.805 o
-3 19 6 17.110 16.264 1.056 95.515 o
-3 19 7 12.907 12.791 1.040 100.498 o
-3 20 1 18.044 20.617 1.114 85.314 o
-3 20 2 16.828 17.676 1.127 84.271 o
-3 20 3 8.200 7.621 0.803 170.178 o
-3 20 4 13.075 14.084 1.016 104.887 o
-3 20 5 0.587 1.079 0.558 360.469 o
-3 20 6 11.484 10.902 1.595 43.623 o
-3 21 1 32.667 33.845 1.470 47.054 o
-3 21 2 51.518 53.459 1.678 33.266 o
-3 21 3 31.453 29.672 1.355 55.221 o
-3 21 4 7.455 7.977 0.874 144.623 o
-3 21 5 55.973 56.246 1.731 30.817 o
-3 22 1 7.321 7.183 0.855 151.038 o
-3 22 2 4.517 5.396 0.771 187.192 o
-3 22 3 40.359 44.461 1.627 37.335 o
-3 22 4 24.003 23.556 1.304 61.716 o
-3 23 1 1.922 2.012 0.663 254.784 o
-3 23 2 6.538 5.402 0.799 173.477 o
-2 -25 -1 51.733 53.963 3.937 6.978 o
-2 -25 0 49.081 54.780 3.945 6.964 o
-2 -24 -3 13.450 13.698 1.955 29.053 o
-2 -24 -2 16.115 17.269 1.705 37.820 o
-2 -24 -1 114.233 124.453 5.313 3.610 o
-2 -24 0 35.102 35.013 3.320 9.942 o
-2 -23 -5 12.944 14.774 1.639 41.171 o
-2 -23 -4 22.218 23.805 3.217 10.723 o
-2 -23 -3 23.927 22.519 1.868 31.123 o
-2 -23 -2 27.374 25.212 1.885 30.326 o
-2 -23 -1 111.545 116.191 3.340 8.147 o
-2 -23 0 118.571 122.192 4.447 4.939 o
-2 -22 -6 24.926 23.702 1.947 28.653 o
-2 -22 -5 81.675 81.049 2.942 11.206 o
-2 -22 -4 11.406 12.627 1.490 49.828 o
-2 -22 -3 7.176 7.267 1.276 68.423 o
-2 -22 -2 39.032 44.971 4.086 6.578 o
-2 -22 -1 8.736 9.617 1.273 68.501 o
-2 -22 0 24.709 24.823 1.782 33.960 o
-2 -21 -6 11.989 12.595 1.431 53.943 o
-2 -21 -5 20.974 27.201 2.382 19.386 o
-2 -21 -4 7.757 8.300 1.368 59.487 o
-2 -21 -3 74.557 74.808 3.151 10.130 o
-2 -21 -2 2.256 1.598 0.954 122.960 o
-2 -21 -1 33.023 35.169 1.557 42.207 o
-2 -21 0 2.919 3.532 1.020 107.578 o
-2 -20 -7 11.344 12.225 1.436 53.672 o
-2 -20 -6 64.006 61.607 2.695 13.879 o
-2 -20 -5 16.579 17.244 1.282 65.858 o
-2 -20 -4 77.695 79.130 4.536 5.137 o
-2 -20 -3 48.857 51.044 2.245 20.230 o
-2 -20 -2 3.262 2.877 2.111 25.130 o
-2 -20 -1 6.201 7.103 0.855 151.469 o
-2 -20 0 22.868 22.786 3.197 10.852 o
-2 -19 -8 4.161 3.788 1.602 43.591 o
-2 -19 -7 8.112 8.973 1.039 102.527 o
-2 -19 -6 11.167 11.321 1.587 44.032 o
-2 -19 -5 70.557 69.541 1.769 27.137 o
-2 -19 -4 4.940 4.775 0.725 211.383 o
-2 -19 -3 42.958 40.978 1.609 37.972 o
-2 -19 -2 91.017 92.595 2.230 16.785 o
-2 -19 -1 86.313 87.920 1.797 23.526 o
-2 -19 0 66.604 68.153 1.901 24.738 o
-2 -18 -8 3.067 2.829 1.532 47.748 o
-2 -18 -7 6.678 5.284 0.893 139.079 o
-2 -18 -6 1.807 0.721 0.922 131.668 o
-2 -18 -5 76.631 76.046 1.796 25.404 o
-2 -18 -4 1.146 1.439 0.559 357.878 o
-2 -18 -3 33.121 32.660 1.258 62.173 o
-2 -18 -2 16.748 16.466 0.906 127.650 o
-2 -18 -1 140.982 139.475 2.201 12.658 o
-2 -18 0 104.357 104.283 3.685 7.098 o
-2 -17 -9 3.638 5.332 1.166 82.215 o
-2 -17 -8 44.002 46.750 3.083 11.305 o
-2 -17 -7 13.959 13.939 0.962 116.097 o
-2 -17 -6 23.905 24.034 1.518 46.288 o
-2 -17 -5 17.954 16.503 0.975 110.594 o
-2 -17 -4 26.503 26.164 1.132 78.820 o
-2 -17 -3 47.933 45.593 1.252 55.470 o
-2 -17 -2 83.849 83.343 1.626 27.565 o
-2 -17 -1 149.230 151.468 2.236 11.709 o
-2 -17 0 26.101 26.187 1.236 67.215 o
-2 -16 -9 22.760 20.009 1.743 35.746 o
-2 -16 -8 78.354 78.404 2.204 18.362 o
-2 -16 -7 53.060 52.626 1.884 27.214 o
-2 -16 -6 6.040 6.742 0.714 216.556 o
-2 -16 -5 12.632 13.214 0.789 170.723 o
-2 -16 -4 15.061 14.184 0.730 194.237 o
-2 -16 -3 15.245 14.595 0.729 194.069 o
-2 -16 -2 52.394 52.429 1.074 65.454 o
-2 -16 -1 110.653 112.548 1.539 22.940 o
-2 -16 0 9.832 10.133 1.174 80.197 o
-2 -15 -10 24.620 20.332 2.562 16.790 o
-2 -15 -9 22.041 20.533 2.758 14.554 o
-2 -15 -8 35.936 34.625 1.810 31.739 o
-2 -15 -7 17.539 18.747 1.356 58.846 o
-2 -15 -6 44.158 42.118 1.307 53.581 o
-2 -15 -5 50.937 48.848 1.152 60.938 o
-2 -15 -4 29.015 31.059 0.924 108.452 o
-2 -15 -3 49.260 48.622 0.882 88.412 o
-2 -15 -2 32.005 30.859 0.739 149.446 o
-2 -15 -1 180.291 185.710 1.983 10.500 o
-2 -15 0 316.113 317.357 3.478 3.452 o
-2 -14 -10 61.521 59.463 2.603 14.886 o
-2 -14 -9 3.208 3.976 1.048 101.911 o
-2 -14 -8 95.198 100.700 2.389 14.704 o
-2 -14 -7 32.767 33.241 1.203 67.170 o
-2 -14 -6 38.506 37.867 1.049 80.149 o
-2 -14 -5 11.261 11.004 0.651 249.522 o
-2 -14 -4 42.994 42.260 0.876 98.468 o
-2 -14 -3 73.569 73.187 1.036 51.674 o
-2 -14 -2 160.392 158.028 1.545 14.814 o
-2 -14 -1 41.304 42.767 0.917 93.689 o
-2 -14 0 243.016 238.812 2.495 6.195 o
-2 -13 -10 22.251 22.546 1.846 31.932 o
-2 -13 -9 0.592 0.150 0.805 173.130 o
-2 -13 -8 74.901 76.813 2.225 18.349 o
-2 -13 -7 13.460 12.609 0.834 153.281 o
-2 -13 -6 20.498 20.217 0.836 142.995 o
-2 -13 -5 67.283 66.788 1.249 45.288 o
-2 -13 -4 20.061 20.885 0.687 201.744 o
-2 -13 -3 2.238 2.699 0.323 1065.250 o
-2 -13 -2 270.153 263.268 2.110 5.888 o
-2 -13 -1 370.891 366.052 2.637 3.233 o
-2 -13 0 143.928 145.835 1.857 14.561 o
-2 -12 -10 32.040 34.126 4.148 6.432 o
-2 -12 -9 23.793 26.162 2.263 21.380 o
-2 -12 -8 15.960 16.729 1.189 76.451 o
-2 -12 -7 9.220 9.592 0.740 198.263 o
-2 -12 -6 146.332 146.783 1.876 14.223 o
-2 -12 -5 264.081 266.663 2.666 5.243 o
-2 -12 -4 67.266 66.781 0.957 61.232 o
-2 -12 -3 25.728 26.143 0.630 210.180 o
-2 -12 -2 89.251 90.967 1.081 39.905 o
-2 -12 -1 56.207 55.030 0.806 87.334 o
-2 -12 0 38.724 39.351 0.901 100.001 o
-2 -11 -11 18.965 16.227 1.656 39.917 o
-2 -11 -10 109.674 113.023 3.273 8.486 o
-2 -11 -9 67.209 68.550 2.022 22.336 o
-2 -11 -8 7.996 9.244 1.094 92.505 o
-2 -11 -7 35.865 37.206 1.277 59.068 o
-2 -11 -6 91.151 88.018 1.223 35.620 o
-2 -11 -5 133.978 134.117 1.385 20.123 o
-2 -11 -4 59.370 59.872 0.885 74.526 o
-2 -11 -3 67.107 68.144 0.921 63.200 o
-2 -11 -2 206.567 205.163 1.733 9.631 o
-2 -11 -1 45.706 46.341 0.719 118.448 o
-2 -11 0 380.259 379.642 3.443 2.720 o
-2 -10 -11 15.005 13.682 2.746 14.783 o
-2 -10 -10 19.951 21.865 1.730 36.383 o
-2 -10 -9 10.522 11.182 1.055 98.559 o
-2 -10 -8 28.081 28.178 1.372 54.869 o
-2 -10 -7 49.162 48.094 1.068 68.965 o
-2 -10 -6 34.986 36.533 0.803 124.451 o
-2 -10 -5 251.767 254.101 2.047 6.534 o
-2 -10 -4 173.298 168.863 1.542 13.377 o
-2 -10 -3 12.127 12.368 0.455 472.992 o
-2 -10 -2 68.202 66.986 1.122 51.125 o
-2 -10 -1 102.530 100.002 1.135 33.071 o
-2 -10 0 158.715 158.754 1.733 13.796 o
-2 -9 -11 48.048 45.805 2.951 12.233 o
-2 -9 -10 2.716 3.608 0.959 121.654 o
-2 -9 -9 49.148 47.246 1.699 33.324 o
-2 -9 -8 56.030 56.140 1.392 43.515 o
-2 -9 -7 74.090 74.993 1.288 40.274 o
-2 -9 -6 18.342 17.107 0.597 265.728 o
-2 -9 -5 27.636 29.219 0.759 152.134 o
-2 -9 -4 109.912 108.084 1.126 30.313 o
-2 -9 -3 108.171 105.059 1.230 29.146 o
-2 -9 -2 40.801 40.165 0.732 128.642 o
-2 -9 -1 138.230 137.897 1.344 19.716 o
-2 -9 0 122.671 118.777 1.414 22.441 o
-2 -8 -11 23.648 25.241 2.729 14.813 o
-2 -8 -10 66.579 63.052 2.442 16.403 o
-2 -8 -9 198.759 197.289 2.771 7.152 o
-2 -8 -8 78.177 78.197 1.602 29.437 o
-2 -8 -7 215.931 210.112 2.256 7.785 o
-2 -8 -6 16.962 17.838 0.617 254.259 o
-2 -8 -5 394.054 389.720 3.192 2.699 o
-2 -8 -4 49.454 49.968 0.732 108.158 o
-2 -8 -3 60.621 61.013 0.897 72.091 o
-2 -8 -2 616.030 606.352 4.049 1.209 o
-2 -8 -1 769.718 743.036 5.238 0.772 o
-2 -8 0 132.553 130.173 1.450 19.904 o
-2 -7 -11 10.480 10.469 2.031 27.021 o
-2 -7 -10 50.835 50.716 1.515 39.734 o
-2 -7 -9 92.724 93.966 1.846 21.671 o
-2 -7 -8 19.564 18.826 0.920 121.469 o
-2 -7 -7 144.806 144.141 1.771 15.173 o
-2 -7 -6 48.985 48.572 0.782 102.156 o
-2 -7 -5 189.811 189.851 1.614 11.288 o
-2 -7 -4 104.127 103.167 1.133 32.252 o
-2 -7 -3 9.337 10.376 0.533 369.950 o
-2 -7 -2 292.142 290.289 2.456 4.809 o
-2 -7 -1 725.873 716.298 4.601 0.880 o
-2 -7 0 421.356 405.788 3.187 2.471 o
-2 -6 -12 28.193 28.782 3.102 11.450 o
-2 -6 -11 4.327 4.651 1.139 86.068 o
-2 -6 -10 6.622 6.762 0.869 146.551 o
-2 -6 -9 31.852 30.910 1.181 70.230 o
-2 -6 -8 3.386 3.082 0.525 403.943 o
-2 -6 -7 53.117 56.971 1.702 32.047 o
-2 -6 -6 57.018 55.346 0.816 85.339 o
-2 -6 -5 66.005 63.150 0.834 72.048 o
-2 -6 -4 41.003 38.984 1.012 82.736 o
-2 -6 -3 737.410 717.221 4.543 0.868 o
-2 -6 -2 60.382 60.264 0.822 79.193 o
-2 -6 -1 1896.980 1884.260 9.441 0.137 o
-2 -6 0 619.716 601.318 3.902 1.222 o
-2 -5 -12 12.269 9.943 2.211 22.802 o
-2 -5 -11 45.900 51.276 3.164 10.703 o
-2 -5 -10 11.979 12.203 1.108 89.108 o
-2 -5 -9 55.381 55.522 2.105 22.173 o
-2 -5 -8 60.396 61.160 1.404 41.239 o
-2 -5 -7 90.237 88.897 1.601 26.683 o
-2 -5 -6 509.714 503.432 3.309 1.770 o
-2 -5 -5 178.624 172.904 1.485 13.102 o
-2 -5 -4 562.500 555.637 3.691 1.448 o
-2 -5 -3 524.290 510.836 3.715 1.631 o
-2 -5 -2 866.873 849.339 5.304 0.627 o
-2 -5 -1 591.851 577.775 3.212 1.394 o
-2 -5 0 388.575 381.972 2.394 3.106 o
-2 -4 -12 38.243 38.330 2.205 21.724 o
-2 -4 -11 59.414 63.825 2.499 16.013 o
-2 -4 -10 3.447 3.123 0.742 202.519 o
-2 -4 -9 0.428 -0.116 0.716 218.629 o
-2 -4 -8 106.956 111.106 2.138 16.106 o
-2 -4 -7 85.928 86.639 1.230 37.088 o
-2 -4 -6 52.140 52.009 1.023 70.112 o
-2 -4 -5 256.255 254.003 2.048 6.418 o
-2 -4 -4 886.936 888.428 5.145 0.601 o
-2 -4 -3 284.644 283.160 1.843 5.658 o
-2 -4 -2 528.195 516.557 3.091 1.713 o
-2 -4 -1 184.525 176.456 1.257 13.503 o
-2 -4 0 383.264 371.744 2.279 3.253 o
-2 -3 -12 18.309 18.925 3.219 10.743 o
-2 -3 -11 1.723 2.729 0.978 117.144 o
-2 -3 -10 30.885 33.249 1.499 45.725 o
-2 -3 -9 32.744 33.377 1.383 52.538 o
-2 -3 -8 13.866 13.527 0.912 128.803 o
-2 -3 -7 227.664 225.430 1.986 7.778 o
-2 -3 -6 78.659 77.991 0.981 50.652 o
-2 -3 -5 107.131 105.913 1.076 32.278 o
-2 -3 -4 470.390 459.728 2.746 2.162 o
-2 -3 -3 871.908 857.893 4.586 0.644 o
-2 -3 -2 791.850 792.974 3.994 0.781 o
-2 -3 -1 182.853 181.805 1.327 13.137 o
-2 -3 0 50.004 49.021 0.537 141.890 o
-2 -2 -12 18.732 22.927 1.917 29.829 o
-2 -2 -11 80.510 85.255 3.881 6.820 o
-2 -2 -10 31.576 31.806 1.498 45.781 o
-2 -2 -9 46.258 46.330 1.658 35.188 o
-2 -2 -8 43.257 42.626 1.389 48.600 o
-2 -2 -7 8.601 8.825 0.647 258.472 o
-2 -2 -6 23.806 23.319 0.556 265.356 o
-2 -2 -5 79.758 79.337 0.855 55.475 o
-2 -2 -4 491.098 480.340 3.017 1.952 o
-2 -2 -3 542.738 537.978 2.899 1.650 o
-2 -2 -2 125.113 122.240 0.851 29.058 o
-2 -2 -1 390.442 382.806 2.086 3.208 o
-2 -2 0 212.048 212.262 1.589 9.602 o
-2 -1 -12 18.160 17.583 1.733 36.525 o
-2 -1 -11 0.635 0.685 0.886 142.839 o
-2 -1 -10 92.736 91.075 2.212 16.933 o
-2 -1 -9 31.419 34.932 1.393 51.996 o
-2 -1 -8 243.329 244.058 3.395 4.752 o
-2 -1 -7 117.591 113.270 1.226 26.396 o
-2 -1 -6 94.622 92.230 0.964 41.229 o
-2 -1 -5 60.140 58.106 1.111 57.418 o
-2 -1 -4 53.346 52.707 0.697 105.764 o
-2 -1 -3 289.796 288.065 1.762 5.574 o
-2 -1 -2 5.638 5.885 0.257 1544.740 o
-2 -1 -1 344.786 332.566 2.112 3.995 o
-2 -1 0 57.340 55.458 0.700 97.976 o
-2 0 1 394.905 375.837 3.025 2.813 o
-2 0 2 387.272 379.394 3.448 2.671 o
-2 0 3 1361.300 1361.860 13.855 0.197 o
-2 0 4 132.993 136.220 2.156 13.501 o
-2 0 5 27.234 25.684 1.420 51.841 o
-2 0 6 34.464 33.284 0.789 130.640 o
-2 0 7 7.512 6.772 0.410 625.768 o
-2 0 8 786.436 786.181 7.232 0.630 o
-2 0 9 4.376 5.152 0.693 231.080 o
-2 0 10 64.236 70.262 1.807 26.953 o
-2 0 11 0.126 -0.435 0.811 170.421 o
-2 0 12 39.392 36.673 2.213 21.551 o
-2 0 13 2.256 1.088 1.730 37.456 o
-2 1 1 373.948 368.493 2.378 3.316 o
-2 1 2 122.807 123.246 1.917 16.610 o
-2 1 3 180.950 177.305 2.567 8.518 o
-2 1 4 53.359 50.535 1.741 31.236 o
-2 1 5 222.111 220.170 4.939 3.261 o
-2 1 6 3.184 2.839 0.403 683.065 o
-2 1 7 74.102 73.183 0.978 54.322 o
-2 1 8 226.896 233.165 1.977 7.693 o
-2 1 9 151.523 152.938 2.505 10.216 o
-2 1 10 30.934 33.307 1.796 32.675 o
-2 1 11 0.761 0.791 0.845 156.825 o
-2 1 12 46.050 47.147 3.983 6.876 o
-2 2 1 475.280 473.022 2.969 2.053 o
-2 2 2 77.510 75.895 1.167 43.691 o
-2 2 3 382.929 377.967 6.466 1.571 o
-2 2 4 128.835 133.658 3.062 8.731 o
-2 2 5 161.476 169.454 3.602 6.075 o
-2 2 6 229.381 227.851 2.652 6.340 o
-2 2 7 13.664 12.966 0.508 379.624 o
-2 2 8 125.858 129.171 1.500 20.275 o
-2 2 9 51.487 51.980 1.451 42.335 o
-2 2 10 13.567 15.781 1.377 57.804 o
-2 2 11 0.190 0.147 0.800 175.027 o
-2 2 12 7.190 6.876 1.799 34.521 o
-2 3 1 142.971 141.054 0.991 21.978 o
-2 3 2 394.315 387.815 3.264 2.674 o
-2 3 3 455.683 445.383 5.295 1.610 o
-2 3 5 239.759 239.100 4.618 3.398 o
-2 3 6 122.631 121.597 1.565 20.418 o
-2 3 7 31.845 30.134 0.835 125.044 o
-2 3 8 163.716 165.463 1.915 12.241 o
-2 3 9 74.976 74.202 1.914 23.368 o
-2 3 10 8.539 10.201 1.170 80.896 o
-2 3 11 148.754 152.748 3.846 5.787 o
-2 3 12 1.342 0.511 0.956 122.578 o
-2 4 1 202.708 200.659 1.216 11.466 o
-2 4 2 266.591 265.933 1.746 6.415 o
-2 4 3 283.881 281.811 2.593 4.868 o
-2 4 4 82.791 82.398 1.665 26.934 o
-2 4 5 67.699 65.335 1.223 46.584 o
-2 4 6 884.308 891.032 6.870 0.542 o
-2 4 7 239.475 238.961 2.481 6.297 o
-2 4 8 152.691 152.749 1.655 14.982 o
-2 4 9 40.846 40.475 1.741 33.276 o
-2 4 10 15.607 16.973 1.375 57.668 o
-2 4 11 3.412 3.139 0.995 113.041 o
-2 4 12 5.118 3.885 1.113 90.105 o
-2 5 1 13.744 14.086 0.288 919.171 o
-2 5 2 1195.180 1209.480 6.160 0.339 o
-2 5 3 143.370 141.926 1.233 19.769 o
-2 5 4 111.241 107.184 2.498 12.892 o
-2 5 5 12.287 12.388 0.614 275.095 o
-2 5 6 188.684 186.792 2.489 8.374 o
-2 5 7 632.000 622.307 4.503 1.114 o
-2 5 8 58.585 57.915 0.963 69.203 o
-2 5 9 139.760 141.727 4.031 5.533 o
-2 5 10 50.502 52.997 2.435 17.332 o
-2 5 11 1.671 2.146 0.971 118.803 o
-2 5 12 13.240 13.221 1.458 51.834 o
-2 6 1 72.771 73.205 0.695 71.666 o
-2 6 2 175.000 173.819 1.193 14.706 o
-2 6 3 1.345 1.542 0.207 2600.860 o
-2 6 4 102.212 99.471 0.900 38.694 o
-2 6 5 53.118 54.595 0.706 103.499 o
-2 6 6 62.879 59.909 1.550 35.225 o
-2 6 7 56.585 56.188 1.002 67.881 o
-2 6 8 54.082 56.580 1.294 49.019 o
-2 6 9 18.878 20.690 1.375 56.998 o
-2 6 10 15.270 13.272 1.256 69.125 o
-2 6 11 10.130 11.221 1.308 64.644 o
-2 6 12 245.712 245.042 7.479 1.644 o
-2 7 1 1010.410 997.132 4.642 0.493 o
-2 7 2 194.710 191.832 1.347 11.865 o
-2 7 3 654.119 671.181 4.253 1.052 o
-2 7 4 2.418 2.252 0.232 2040.710 o
-2 7 5 161.594 155.810 1.362 15.924 o
-2 7 6 156.942 155.821 1.820 13.509 o
-2 7 7 229.913 226.259 3.504 4.892 o
-2 7 8 14.017 13.635 1.566 44.974 o
-2 7 9 82.058 81.209 2.256 17.378 o
-2 7 10 30.700 33.813 2.862 13.347 o
-2 7 11 28.973 24.189 2.661 15.498 o
-2 7 12 64.671 67.172 4.073 6.419 o
-2 8 1 185.789 186.191 1.222 13.155 o
-2 8 2 243.021 241.554 1.578 7.758 o
-2 8 3 133.518 131.932 1.190 22.362 o
-2 8 4 108.543 106.932 1.066 31.962 o
-2 8 5 557.717 553.662 4.032 1.416 o
-2 8 6 32.627 32.612 1.126 75.569 o
-2 8 7 53.653 51.103 1.299 49.708 o
-2 8 8 241.911 238.322 3.280 4.973 o
-2 8 9 65.669 67.778 1.797 27.166 o
-2 8 10 85.436 83.941 2.830 11.825 o
-2 8 11 40.339 44.460 2.407 18.229 o
-2 8 12 33.286 30.127 4.153 6.421 o
-2 9 1 152.680 150.616 1.412 16.756 o
-2 9 2 417.921 422.636 2.578 2.642 o
-2 9 3 803.733 797.169 4.156 0.758 o
-2 9 4 231.950 229.981 1.829 7.882 o
-2 9 5 6.853 7.575 0.375 741.226 o
-2 9 6 60.132 61.978 1.319 45.002 o
-2 9 7 15.661 16.361 0.889 133.171 o
-2 9 8 11.507 11.546 0.863 145.388 o
-2 9 9 53.087 54.170 2.255 19.779 o
-2 9 10 115.625 117.864 3.351 8.014 o
-2 9 11 67.732 63.242 2.772 13.071 o
-2 9 12 25.476 25.579 2.156 23.455 o
-2 10 1 72.042 71.540 0.836 64.076 o
-2 10 2 136.174 133.632 1.101 22.714 o
-2 10 3 218.624 219.777 1.654 8.977 o
-2 10 4 126.746 127.898 1.524 19.984 o
-2 10 5 180.641 184.052 2.279 9.408 o
-2 10 6 24.837 25.677 0.670 194.279 o
-2 10 7 28.816 28.495 1.913 29.294 o
-2 10 8 14.000 15.840 1.390 56.750 o
-2 10 9 41.305 42.324 2.079 23.977 o
-2 10 10 1.099 0.634 0.909 135.557 o
-2 10 11 12.663 10.963 1.514 48.260 o
-2 11 1 27.169 28.037 0.537 253.884 o
-2 11 2 7.911 8.582 0.340 869.732 o
-2 11 3 503.081 500.260 3.327 1.798 o
-2 11 4 265.973 263.382 2.423 5.561 o
-2 11 5 554.255 545.994 4.239 1.405 o
-2 11 6 172.656 175.654 2.611 8.657 o
-2 11 7 30.924 31.426 1.640 38.829 o
-2 11 8 0.398 0.150 0.705 225.452 o
-2 11 9 34.345 31.895 1.969 27.307 o
-2 11 10 15.653 16.571 2.215 22.601 o
-2 11 11 27.173 24.957 4.294 6.031 o
-2 12 1 1.698 2.049 0.225 2187.040 o
-2 12 2 2.961 3.195 0.280 1391.440 o
-2 12 3 107.695 108.277 1.300 27.629 o
-2 12 4 404.909 401.880 2.904 2.695 o
-2 12 5 91.518 92.711 1.900 21.032 o
-2 12 6 106.505 108.111 2.030 17.377 o
-2 12 7 8.770 8.585 0.776 181.652 o
-2 12 8 41.399 42.572 2.037 24.885 o
-2 12 9 20.412 21.815 1.743 35.851 o
-2 12 10 3.081 3.258 1.110 90.785 o
-2 12 11 0.057 -0.735 0.957 122.499 o
-2 13 1 9.789 10.230 0.396 634.841 o
-2 13 2 225.615 231.839 1.832 8.066 o
-2 13 3 60.094 62.405 0.890 72.537 o
-2 13 4 138.307 141.848 1.602 17.183 o
-2 13 5 139.533 138.720 2.561 10.673 o
-2 13 6 148.490 148.358 2.481 10.539 o
-2 13 7 24.927 22.338 1.689 37.718 o
-2 13 8 21.988 22.385 1.209 71.830 o
-2 13 9 6.983 6.819 1.212 75.756 o
-2 13 10 7.210 6.949 1.342 61.868 o
-2 13 11 8.182 7.553 1.637 41.600 o
-2 14 1 47.832 49.085 0.825 97.087 o
-2 14 2 57.383 58.205 0.918 73.841 o
-2 14 3 111.222 110.749 1.232 27.839 o
-2 14 4 19.228 19.428 0.650 224.692 o
-2 14 5 39.424 39.935 0.885 101.717 o
-2 14 6 70.767 72.323 1.762 27.081 o
-2 14 7 24.399 24.563 2.084 25.115 o
-2 14 8 6.857 6.691 0.807 169.470 o
-2 14 9 30.036 28.745 1.544 43.730 o
-2 14 10 37.243 38.689 2.374 18.921 o
-2 15 1 196.449 193.388 1.700 10.521 o
-2 15 2 133.961 133.466 1.380 20.223 o
-2 15 3 246.148 245.413 2.036 6.819 o
-2 15 4 1.441 1.595 0.325 1058.530 o
-2 15 5 22.245 20.221 0.771 162.575 o
-2 15 6 78.830 78.200 1.955 22.068 o
-2 15 7 49.191 52.832 1.661 34.213 o
-2 15 8 36.521 38.196 1.539 42.322 o
-2 15 9 0.991 0.733 0.628 284.303 o
-2 15 10 13.206 13.245 1.399 56.267 o
-2 16 1 78.363 78.694 1.062 47.114 o
-2 16 2 54.295 53.731 0.902 79.575 o
-2 16 3 42.961 42.956 0.847 102.647 o
-2 16 4 7.243 6.260 0.454 519.932 o
-2 16 5 17.298 18.254 0.774 169.385 o
-2 16 6 39.780 40.649 1.144 68.530 o
-2 16 7 44.288 40.537 1.534 41.077 o
-2 16 8 39.717 37.186 1.561 40.849 o
-2 16 9 39.249 38.976 1.829 30.663 o
-2 16 10 4.466 5.092 0.901 137.409 o
-2 17 1 96.434 95.081 1.350 30.330 o
-2 17 2 53.587 54.596 0.943 75.716 o
-2 17 3 20.747 20.879 0.700 193.772 o
-2 17 4 70.269 69.009 1.174 47.279 o
-2 17 5 16.521 19.167 0.824 151.445 o
-2 17 6 11.506 11.185 0.742 194.086 o
-2 17 7 15.208 14.450 0.932 122.720 o
-2 17 8 7.332 7.681 0.929 128.230 o
-2 17 9 41.789 42.902 1.783 31.662 o
-2 18 1 18.025 19.377 0.745 179.557 o
-2 18 2 64.305 60.115 1.136 53.504 o
-2 18 3 20.932 21.950 0.855 136.285 o
-2 18 4 128.535 128.596 1.649 18.436 o
-2 18 5 19.541 19.847 1.041 96.372 o
-2 18 6 9.093 9.041 0.714 213.117 o
-2 18 7 23.074 19.082 0.973 107.487 o
-2 18 8 25.897 23.621 1.186 73.001 o
-2 18 9 46.644 44.155 1.849 29.133 o
-2 19 1 30.069 31.428 0.908 110.634 o
-2 19 2 27.694 28.324 0.888 118.349 o
-2 19 3 35.547 35.318 0.964 94.535 o
-2 19 4 64.069 63.193 1.645 31.716 o
-2 19 5 15.369 16.838 0.917 125.655 o
-2 19 6 5.351 4.471 0.595 312.100 o
-2 19 7 23.874 23.066 1.099 84.857 o
-2 19 8 56.391 53.489 1.507 38.713 o
-2 20 1 45.329 46.215 1.093 69.294 o
-2 20 2 31.771 32.000 0.959 99.471 o
-2 20 3 10.902 12.247 0.749 190.992 o
-2 20 4 20.644 22.139 1.197 73.522 o
-2 20 5 73.899 75.272 1.868 24.300 o
-2 20 6 63.633 64.644 2.296 18.360 o
-2 20 7 26.768 26.784 1.348 57.134 o
-2 20 8 8.650 7.649 0.996 111.420 o
-2 21 1 25.413 26.282 0.973 103.641 o
-2 21 2 31.225 32.960 1.097 79.541 o
-2 21 3 65.193 65.191 1.801 27.290 o
-2 21 4 142.025 142.037 2.564 10.501 o
-2 21 5 21.928 22.922 1.256 66.772 o
-2 21 6 53.482 51.276 1.697 32.533 o
-2 21 7 15.625 16.849 1.171 78.764 o
-2 22 1 12.694 12.172 0.809 163.246 o
-2 22 2 91.708 94.044 1.726 23.764 o
-2 22 3 33.098 34.823 1.271 60.713 o
-2 22 4 26.552 29.158 1.429 51.032 o
-2 22 5 53.903 52.192 1.729 31.419 o
-2 22 6 4.263 5.472 0.810 169.595 o
-2 23 1 23.903 24.151 1.398 54.111 o
-2 23 2 14.950 14.323 0.869 140.094 o
-2 23 3 2.807 2.155 0.576 336.369 o
-2 23 4 16.535 16.984 1.143 82.269 o
-2 23 5 42.949 42.439 1.637 36.733 o
-2 24 1 95.100 94.322 1.847 21.387 o
-2 24 2 39.094 40.143 1.406 48.903 o
-2 24 3 1.566 0.466 0.544 378.467 o
-2 24 4 7.303 5.757 0.846 154.697 o
-2 25 1 71.993 72.238 1.912 23.785 o
-2 25 2 13.240 13.490 1.488 49.795 o
-1 -26 -1 13.224 13.824 2.339 20.343 o
-1 -26 0 157.199 154.346 5.858 2.854 o
-1 -25 -3 19.103 19.952 1.788 34.258 o
-1 -25 -2 4.565 4.752 2.870 13.601 o
-1 -25 -1 56.953 59.199 4.061 6.527 o
-1 -25 0 1.200 -0.253 1.370 59.744 o
-1 -24 -5 23.677 23.710 1.940 28.911 o
-1 -24 -4 28.914 29.320 2.033 26.034 o
-1 -24 -3 20.436 16.053 1.622 41.433 o
-1 -24 -2 44.130 41.561 4.229 6.137 o
-1 -24 -1 40.059 46.588 2.226 21.074 o
-1 -24 0 37.857 38.816 2.042 25.105 o
-1 -23 -6 22.863 21.188 2.693 15.237 o
-1 -23 -5 9.950 10.700 1.673 39.765 o
-1 -23 -4 1.001 0.661 0.881 144.535 o
-1 -23 -3 27.434 29.269 1.977 27.536 o
-1 -23 -2 30.500 33.510 3.743 7.888 o
-1 -23 -1 22.317 25.215 2.460 18.186 o
-1 -23 0 39.731 39.268 1.679 35.732 o
-1 -22 -7 18.529 15.640 2.345 20.154 o
-1 -22 -6 33.937 36.276 2.105 23.969 o
-1 -22 -5 14.700 14.537 1.549 45.876 o
-1 -22 -4 108.078 111.020 3.210 8.810 o
-1 -22 -3 55.145 57.471 2.746 13.705 o
-1 -22 -2 60.910 64.000 4.073 6.453 o
-1 -22 -1 11.607 12.467 1.346 60.884 o
-1 -22 0 30.687 32.912 1.447 48.855 o
-1 -21 -7 19.770 20.739 2.700 15.201 o
-1 -21 -6 42.037 45.247 2.211 21.283 o
-1 -21 -5 108.943 110.955 3.180 8.929 o
-1 -21 -4 9.427 10.024 1.286 66.975 o
-1 -21 -3 16.198 15.677 1.191 76.227 o
-1 -21 -2 19.470 17.745 1.202 73.807 o
-1 -21 -1 11.158 11.214 0.936 124.204 o
-1 -21 0 6.050 6.336 0.807 170.056 o
-1 -20 -8 5.255 6.784 1.743 36.798 o
-1 -20 -7 49.022 48.857 3.412 9.240 o
-1 -20 -6 18.267 20.246 1.672 39.054 o
-1 -20 -5 88.631 85.411 2.769 12.145 o
-1 -20 -4 36.707 37.929 2.506 17.081 o
-1 -20 -3 57.821 59.863 1.820 27.969 o
-1 -20 -2 4.946 4.982 0.779 183.195 o
-1 -20 -1 26.470 27.473 1.103 82.269 o
-1 -20 0 7.303 8.429 0.802 171.097 o
-1 -19 -9 13.590 16.596 2.495 17.880 o
-1 -19 -8 39.125 35.650 2.040 25.164 o
-1 -19 -7 3.185 3.795 0.762 192.394 o
-1 -19 -6 3.913 3.074 0.930 129.214 o
-1 -19 -5 132.657 132.467 3.312 7.705 o
-1 -19 -4 13.603 14.294 1.064 95.644 o
-1 -19 -3 63.329 65.820 1.829 26.794 o
-1 -19 -2 110.230 109.812 3.046 9.544 o
-1 -19 -1 94.546 93.128 1.755 22.974 o
-1 -19 0 50.619 50.975 1.334 48.648 o
-1 -18 -9 10.059 11.170 2.412 19.191 o
-1 -18 -8 68.565 62.201 3.126 10.503 o
-1 -18 -7 6.873 7.997 0.887 140.451 o
-1 -18 -6 3.798 4.788 0.630 279.844 o
-1 -18 -5 82.081 81.171 1.889 22.752 o
-1 -18 -4 21.185 20.972 0.923 119.015 o
-1 -18 -3 25.302 25.221 1.238 67.381 o
-1 -18 -2 2.978 3.937 0.520 410.679 o
-1 -18 -1 38.081 36.586 1.121 72.585 o
-1 -18 0 93.008 93.834 1.697 24.115 o
-1 -17 -9 188.945 195.724 11.832 0.760 o
-1 -17 -8 8.131 7.828 1.143 84.938 o
-1 -17 -7 125.953 127.440 2.525 11.641 o
-1 -17 -6 20.435 21.647 1.608 41.904 o
-1 -17 -5 18.437 17.862 0.818 152.025 o
-1 -17 -4 90.022 92.940 1.504 28.410 o
-1 -17 -3 109.611 109.371 1.481 24.195 o
-1 -17 -2 145.066 141.173 2.044 13.377 o
-1 -17 -1 40.991 42.324 1.144 67.564 o
-1 -17 0 169.360 169.769 2.300 10.070 o
-1 -16 -10 2.954 4.851 1.193 78.545 o
-1 -16 -9 69.072 69.442 2.604 14.452 o
-1 -16 -8 29.710 30.240 1.823 31.981 o
-1 -16 -7 13.159 13.532 1.038 100.768 o
-1 -16 -6 18.996 20.559 1.252 68.183 o
-1 -16 -5 1.488 1.406 0.392 728.965 o
-1 -16 -4 147.024 147.893 1.880 14.104 o
-1 -16 -3 38.650 38.365 0.824 114.168 o
-1 -16 -2 73.578 73.141 1.248 42.250 o
-1 -16 -1 207.867 208.160 2.502 7.446 o
-1 -16 0 87.900 87.448 1.546 28.338 o
-1 -15 -10 83.189 86.649 2.991 10.788 o
-1 -15 -9 103.499 103.984 3.679 7.132 o
-1 -15 -8 65.629 66.691 2.383 17.073 o
-1 -15 -7 81.883 84.903 1.758 24.975 o
-1 -15 -6 72.641 71.904 1.532 32.831 o
-1 -15 -5 11.720 12.128 0.694 219.446 o
-1 -15 -4 6.001 5.644 0.496 442.582 o
-1 -15 -3 9.198 10.204 0.577 319.349 o
-1 -15 -2 57.572 57.969 0.992 67.520 o
-1 -15 -1 275.902 271.048 2.444 5.271 o
-1 -15 0 97.700 97.590 1.575 25.359 o
-1 -14 -11 28.844 28.632 2.102 24.435 o
-1 -14 -10 7.792 7.163 1.217 75.130 o
-1 -14 -9 4.572 4.777 1.080 95.692 o
-1 -14 -8 25.391 26.775 2.643 15.743 o
-1 -14 -7 58.602 59.632 2.083 22.219 o
-1 -14 -6 8.380 8.773 0.686 230.745 o
-1 -14 -5 110.167 108.216 1.556 23.065 o
-1 -14 -4 381.611 377.227 2.924 2.955 o
-1 -14 -3 31.310 31.397 0.654 178.676 o
-1 -14 -2 68.204 66.743 0.964 60.184 o
-1 -14 -1 253.951 251.472 2.276 6.156 o
-1 -14 0 300.755 297.698 3.042 4.074 o
-1 -13 -11 19.554 18.326 1.829 32.758 o
-1 -13 -10 9.037 9.384 1.015 106.979 o
-1 -13 -9 42.979 42.402 2.026 25.027 o
-1 -13 -8 121.951 119.430 2.483 12.253 o
-1 -13 -7 0.688 0.983 0.442 572.674 o
-1 -13 -6 105.226 107.618 1.537 24.112 o
-1 -13 -5 33.372 32.026 0.875 113.681 o
-1 -13 -4 552.175 550.651 3.572 1.502 o
-1 -13 -3 76.228 77.156 0.909 55.576 o
-1 -13 -2 80.890 81.328 0.964 49.487 o
-1 -13 -1 102.820 101.166 1.214 31.144 o
-1 -13 0 130.200 129.956 1.728 17.433 o
-1 -12 -11 58.277 56.108 2.038 23.225 o
-1 -12 -10 6.564 5.549 0.873 145.650 o
-1 -12 -9 33.081 32.589 2.807 13.841 o
-1 -12 -8 38.133 38.489 1.437 47.462 o
-1 -12 -7 11.623 12.460 0.758 185.572 o
-1 -12 -6 179.155 181.458 2.022 10.507 o
-1 -12 -5 8.005 8.531 0.514 402.750 o
-1 -12 -4 368.258 368.744 3.013 3.057 o
-1 -12 -3 80.634 80.547 0.994 48.546 o
-1 -12 -2 179.390 178.694 1.513 12.716 o
-1 -12 -1 143.465 142.587 1.279 19.314 o
-1 -12 0 79.372 76.958 1.373 35.684 o
-1 -11 -11 15.370 16.660 1.588 43.562 o
-1 -11 -10 26.456 26.699 2.246 21.612 o
-1 -11 -9 33.083 33.468 2.272 20.804 o
-1 -11 -8 14.824 15.326 1.100 89.277 o
-1 -11 -7 290.539 292.980 3.199 4.077 o
-1 -11 -6 193.810 194.111 2.067 9.406 o
-1 -11 -5 33.022 32.913 0.735 147.083 o
-1 -11 -4 394.573 394.708 2.492 2.960 o
-1 -11 -3 25.316 26.186 0.580 238.796 o
-1 -11 -2 81.628 81.750 0.852 53.854 o
-1 -11 -1 9.313 9.384 0.353 788.830 o
-1 -11 0 27.579 26.153 0.725 166.101 o
-1 -10 -12 13.043 12.895 1.238 71.552 o
-1 -10 -11 16.698 16.384 1.560 45.000 o
-1 -10 -10 33.096 35.717 1.552 42.381 o
-1 -10 -9 1.123 1.532 0.648 266.342 o
-1 -10 -8 84.741 83.546 2.342 16.169 o
-1 -10 -7 16.700 18.368 0.825 151.217 o
-1 -10 -6 354.001 358.415 3.065 3.195 o
-1 -10 -5 60.050 60.111 0.917 71.203 o
-1 -10 -4 186.756 183.246 1.396 12.524 o
-1 -10 -3 824.254 820.193 4.493 0.710 o
-1 -10 -2 104.552 105.891 0.962 35.398 o
-1 -10 -1 168.571 167.723 1.351 14.784 o
-1 -10 0 71.656 70.798 0.902 60.596 o
-1 -9 -12 38.892 40.049 1.800 31.547 o
-1 -9 -11 82.763 76.740 2.188 18.332 o
-1 -9 -10 49.980 52.131 2.804 13.371 o
-1 -9 -9 14.826 14.980 1.446 52.451 o
-1 -9 -8 98.339 99.238 2.052 18.113 o
-1 -9 -7 103.330 104.513 1.628 23.165 o
-1 -9 -6 303.884 301.597 2.828 4.202 o
-1 -9 -5 87.361 84.844 0.989 44.843 o
-1 -9 -4 218.029 216.995 1.539 9.338 o
-1 -9 -3 126.782 126.388 1.058 25.589 o
-1 -9 -2 183.454 181.997 1.328 13.080 o
-1 -9 -1 185.655 182.108 1.307 12.992 o
-1 -9 0 262.829 264.469 2.029 6.152 o
-1 -8 -12 5.163 5.688 0.936 127.098 o
-1 -8 -11 2.142 2.422 0.778 184.964 o
-1 -8 -10 67.492 67.222 1.928 24.159 o
-1 -8 -9 20.992 21.280 1.008 101.382 o
-1 -8 -8 69.273 70.613 1.472 35.539 o
-1 -8 -7 7.496 9.042 0.878 143.123 o
-1 -8 -6 89.878 88.332 1.163 37.662 o
-1 -8 -5 298.512 296.029 2.138 4.963 o
-1 -8 -4 170.459 168.666 1.262 15.027 o
-1 -8 -3 42.845 40.400 0.538 172.734 o
-1 -8 -2 2.640 2.554 0.195 2837.560 o
-1 -8 -1 229.994 228.187 1.402 8.851 o
-1 -8 0 1422.900 1423.680 7.726 0.238 o
-1 -7 -12 52.758 54.833 2.502 16.379 o
-1 -7 -11 4.480 4.090 0.836 159.531 o
-1 -7 -10 147.234 150.950 2.778 9.190 o
-1 -7 -9 0.332 0.579 0.474 498.726 o
-1 -7 -8 68.119 69.481 1.453 36.560 o
-1 -7 -7 61.582 64.015 1.186 50.989 o
-1 -7 -6 18.601 18.614 0.505 344.938 o
-1 -7 -5 8.991 9.182 0.384 684.254 o
-1 -7 -4 12.732 12.746 0.390 604.557 o
-1 -7 -3 101.873 102.191 0.968 36.723 o
-1 -7 -2 352.864 352.122 1.955 3.852 o
-1 -7 -1 855.624 850.301 4.170 0.677 o
-1 -7 0 484.962 489.982 2.694 2.023 o
-1 -6 -12 13.485 12.779 1.497 49.217 o
-1 -6 -11 29.769 31.720 1.542 43.684 o
-1 -6 -10 52.078 52.154 2.338 18.630 o
-1 -6 -9 15.469 15.971 0.889 133.323 o
-1 -6 -8 30.790 34.552 1.055 84.826 o
-1 -6 -7 37.478 35.923 1.000 87.756 o
-1 -6 -6 169.795 167.729 1.498 13.911 o
-1 -6 -5 106.115 105.195 0.908 36.147 o
-1 -6 -4 863.098 853.004 4.823 0.646 o
-1 -6 -3 143.727 142.305 1.247 19.575 o
-1 -6 -2 126.234 124.015 1.032 26.267 o
-1 -6 -1 2530.280 2514.100 11.844 0.078 o
-1 -6 0 361.646 360.020 2.247 3.552 o
-1 -5 -12 27.793 24.148 1.933 28.889 o
-1 -5 -11 72.789 70.488 2.367 16.835 o
-1 -5 -10 22.164 20.844 1.207 72.131 o
-1 -5 -9 225.043 226.419 2.826 6.117 o
-1 -5 -8 274.424 272.081 3.035 4.587 o
-1 -5 -7 4.086 4.178 0.518 411.893 o
-1 -5 -6 75.267 74.300 0.861 59.513 o
-1 -5 -5 6.655 6.818 0.262 1437.020 o
-1 -5 -4 202.099 204.300 1.380 10.916 o
-1 -5 -3 333.755 340.094 2.183 4.047 o
-1 -5 -2 364.235 371.802 2.300 3.435 o
-1 -5 -1 812.047 819.314 4.194 0.735 o
-1 -5 0 807.476 792.448 3.644 0.777 o
-1 -4 -12 2.856 2.081 1.027 106.130 o
-1 -4 -11 19.933 20.617 1.285 64.660 o
-1 -4 -10 40.134 38.925 1.463 45.537 o
-1 -4 -9 85.837 88.569 1.665 26.046 o
-1 -4 -8 127.540 123.566 1.875 16.591 o
-1 -4 -7 71.102 70.460 1.011 54.851 o
-1 -4 -6 11.650 12.083 0.430 525.647 o
-1 -4 -5 366.822 368.771 2.383 3.383 o
-1 -4 -4 271.378 273.149 1.699 6.254 o
-1 -4 -3 66.087 65.699 0.683 82.935 o
-1 -4 -2 862.609 875.435 4.845 0.636 o
-1 -4 -1 1207.140 1231.790 6.192 0.331 o
-1 -4 0 2639.630 2611.040 12.282 0.072 o
-1 -3 -13 19.623 18.766 1.876 31.185 o
-1 -3 -12 49.267 50.007 3.859 7.281 o
-1 -3 -11 27.353 26.046 2.050 25.765 o
-1 -3 -10 26.639 28.290 1.314 59.695 o
-1 -3 -9 43.307 45.213 1.218 59.745 o
-1 -3 -8 100.336 106.685 3.206 9.028 o
-1 -3 -7 52.989 52.643 1.124 61.200 o
-1 -3 -6 222.224 220.426 1.819 8.432 o
-1 -3 -5 175.005 176.199 1.400 13.644 o
-1 -3 -4 87.543 85.623 0.755 53.250 o
-1 -3 -3 906.435 927.598 4.472 0.591 o
-1 -3 -2 775.054 782.312 4.037 0.805 o
-1 -3 -1 6662.510 6651.600 35.784 0.011 o
-1 -3 0 1944.280 1945.840 8.639 0.133 o
-1 -2 -13 4.244 3.057 1.183 79.859 o
-1 -2 -12 34.592 34.697 2.213 21.795 o
-1 -2 -11 92.605 91.183 2.809 11.657 o
-1 -2 -10 16.839 16.001 1.329 61.484 o
-1 -2 -9 23.697 24.618 0.972 105.534 o
-1 -2 -8 12.823 13.145 0.725 200.184 o
-1 -2 -7 254.713 252.072 2.714 5.477 o
-1 -2 -6 210.575 205.004 1.759 9.378 o
-1 -2 -5 302.633 299.900 2.187 4.813 o
-1 -2 -4 1063.430 1073.150 5.536 0.428 o
-1 -2 -3 2015.500 2060.310 10.437 0.118 o
-1 -2 -2 1859.690 1848.940 7.518 0.148 o
-1 -2 -1 8894.230 8915.330 43.465 0.006 o
-1 -2 0 528.358 527.824 3.045 1.699 o
-1 -1 -13 65.196 62.187 2.774 13.138 o
-1 -1 -12 30.515 26.386 1.973 27.567 o
-1 -1 -11 23.127 22.903 1.727 36.267 o
-1 -1 -10 13.360 14.441 0.978 112.601 o
-1 -1 -9 70.163 70.364 1.434 36.657 o
-1 -1 -8 3.312 3.868 0.476 489.651 o
-1 -1 -7 233.488 233.320 2.544 6.386 o
-1 -1 -6 375.430 377.957 3.070 2.934 o
-1 -1 -5 214.462 213.584 1.577 9.490 o
-1 -1 -4 894.262 882.161 3.973 0.634 o
-1 -1 -3 183.581 181.699 1.029 14.256 o
-1 -1 -2 3204.050 3205.550 14.331 0.049 o
-1 -1 -1 2143.110 2147.360 8.451 0.111 o
-1 -1 0 416.873 418.944 1.864 2.880 o
-1 0 1 1433.670 1441.870 11.540 0.203 o
-1 0 2 708.747 691.751 9.987 0.560 o
-1 0 3 2573.510 2627.140 36.836 0.041 o
-1 0 4 3.215 2.960 0.223 2169.440 o
-1 0 5 33.845 34.384 0.482 239.719 o
-1 0 6 4.356 4.662 0.246 1736.310 o
-1 0 7 213.285 217.657 1.891 8.656 o
-1 0 8 18.352 20.175 0.776 166.148 o
-1 0 9 165.813 166.482 2.560 9.220 o
-1 0 10 185.496 188.053 3.020 6.927 o
-1 0 11 74.776 74.178 4.747 4.737 o
-1 0 12 6.884 8.367 2.694 15.420 o
-1 0 13 0.116 -0.376 0.977 117.441 o
-1 1 1 2040.500 2039.430 17.145 0.098 o
-1 1 2 1156.620 1148.960 16.348 0.208 o
-1 1 4 176.887 177.940 1.602 12.520 o
-1 1 5 11.353 11.402 0.344 776.171 o
-1 1 6 78.613 79.343 0.947 51.854 o
-1 1 7 292.477 288.232 1.835 5.444 o
-1 1 8 227.810 230.877 2.498 6.639 o
-1 1 9 171.797 178.260 3.344 6.466 o
-1 1 10 8.159 8.582 1.132 86.522 o
-1 1 11 49.463 51.688 2.230 20.436 o
-1 1 12 15.605 13.194 1.896 30.811 o
-1 1 13 9.654 10.585 2.957 12.786 o
-1 2 1 861.077 874.376 5.262 0.623 o
-1 2 2 688.813 690.247 7.010 0.769 o
-1 2 3 0.112 -0.735 0.292 1313.990 o
-1 2 4 2026.020 2048.440 14.242 0.107 o
-1 2 5 4.039 4.357 0.193 2741.660 o
-1 2 6 46.065 45.292 0.567 149.933 o
-1 2 7 346.037 339.119 4.139 2.724 o
-1 2 8 155.786 158.154 1.933 12.851 o
-1 2 9 343.820 353.734 4.077 2.726 o
-1 2 10 66.494 69.470 2.298 18.059 o
-1 2 11 83.634 82.057 2.665 13.179 o
-1 2 12 5.641 5.618 1.223 74.616 o
-1 2 13 12.390 12.626 1.602 43.139 o
-1 3 1 325.003 326.425 1.794 4.528 o
-1 3 2 318.673 325.859 2.508 4.114 o
-1 3 3 347.523 350.640 2.443 3.655 o
-1 3 4 411.824 423.843 2.670 2.651 o
-1 3 5 130.845 135.217 1.046 24.093 o
-1 3 6 54.709 54.782 0.585 117.888 o
-1 3 7 98.073 97.817 1.062 36.407 o
-1 3 8 271.252 272.209 3.294 4.337 o
-1 3 9 73.900 74.498 2.194 18.901 o
-1 3 10 98.507 101.170 2.710 11.985 o
-1 3 11 33.091 32.905 4.385 5.763 o
-1 3 12 35.479 34.991 2.103 23.960 o
-1 3 13 41.483 42.339 2.979 12.144 o
-1 4 1 22.561 22.569 0.286 605.127 o
-1 4 2 246.547 245.982 1.851 7.110 o
-1 4 3 58.177 59.639 0.600 105.742 o
-1 4 4 120.055 122.684 1.027 27.835 o
-1 4 5 160.958 165.183 1.223 16.349 o
-1 4 6 8.236 8.262 0.306 1045.290 o
-1 4 7 58.225 56.739 0.686 97.654 o
-1 4 8 92.053 92.323 1.373 31.041 o
-1 4 9 5.861 5.664 0.907 134.989 o
-1 4 10 100.994 97.378 2.672 12.230 o
-1 4 11 6.422 8.106 1.135 86.390 o
-1 4 12 1.793 0.831 1.125 88.493 o
-1 4 13 77.977 68.471 5.607 3.440 o
-1 5 1 335.950 335.892 2.088 4.106 o
-1 5 2 1067.840 1084.250 5.778 0.419 o
-1 5 3 473.273 474.237 3.113 2.027 o
-1 5 4 1665.380 1728.190 9.070 0.170 o
-1 5 5 12.448 12.273 0.318 846.012 o
-1 5 6 813.622 834.429 4.752 0.703 o
-1 5 7 291.996 295.961 1.849 5.360 o
-1 5 8 21.292 21.173 2.689 15.301 o
-1 5 9 50.259 52.374 1.883 27.513 o
-1 5 10 54.810 57.481 2.824 13.024 o
-1 5 11 7.716 10.178 1.274 68.403 o
-1 5 12 4.354 5.140 1.128 87.824 o
-1 5 13 75.158 72.972 2.841 12.187 o
-1 6 1 908.415 907.019 4.455 0.598 o
-1 6 2 865.986 883.367 4.278 0.649 o
-1 6 3 149.684 151.784 0.984 20.139 o
-1 6 4 215.355 216.116 1.417 9.783 o
-1 6 5 20.871 20.953 0.390 465.614 o
-1 6 6 58.781 57.752 0.741 90.128 o
-1 6 7 76.110 76.298 0.917 55.480 o
-1 6 8 21.321 21.929 2.036 26.442 o
-1 6 9 442.129 435.283 9.405 0.877 o
-1 6 10 52.176 56.316 2.083 22.766 o
-1 6 11 77.542 81.033 5.643 3.386 o
-1 6 12 69.009 65.845 3.259 9.695 o
-1 6 13 25.777 24.699 1.994 27.284 o
-1 7 1 509.490 507.808 2.672 1.875 o
-1 7 2 216.856 219.700 1.421 9.610 o
-1 7 3 939.126 935.332 4.311 0.568 o
-1 7 4 303.235 305.444 1.755 5.127 o
-1 7 5 577.987 582.023 5.063 1.194 o
-1 7 6 95.904 96.704 0.969 39.754 o
-1 7 7 92.257 90.812 1.046 39.945 o
-1 7 8 169.821 171.845 3.143 7.100 o
-1 7 9 4.415 4.248 2.539 17.371 o
-1 7 10 10.835 10.172 1.139 84.932 o
-1 7 11 37.288 36.152 2.434 18.074 o
-1 7 12 11.980 12.056 1.462 51.743 o
-1 8 1 72.971 73.444 0.593 77.909 o
-1 8 2 67.524 67.959 0.681 80.401 o
-1 8 3 390.837 389.413 2.080 3.175 o
-1 8 4 60.697 62.522 0.574 102.488 o
-1 8 5 99.893 101.104 0.880 39.766 o
-1 8 6 59.246 60.618 0.793 82.789 o
-1 8 7 69.850 68.814 0.902 62.439 o
-1 8 8 160.964 159.889 4.134 5.019 o
-1 8 9 30.629 29.459 1.883 30.038 o
-1 8 10 81.311 83.875 2.097 19.426 o
-1 8 11 13.139 12.166 1.244 70.847 o
-1 8 12 53.229 49.110 2.647 14.836 o
-1 9 1 928.287 930.863 4.015 0.585 o
-1 9 2 632.923 627.480 3.292 1.221 o
-1 9 3 79.179 80.616 0.804 57.885 o
-1 9 4 177.023 179.802 1.149 14.447 o
-1 9 5 1.531 1.868 0.264 1593.750 o
-1 9 6 13.957 13.872 0.485 407.737 o
-1 9 7 467.931 457.829 4.973 1.634 o
-1 9 8 61.586 62.604 1.942 24.621 o
-1 9 9 55.560 54.408 2.214 20.302 o
-1 9 10 12.264 13.483 1.060 96.883 o
-1 9 11 81.040 82.278 2.984 10.932 o
-1 9 12 9.905 7.002 1.386 57.850 o
-1 10 1 222.046 218.887 1.280 9.689 o
-1 10 2 241.274 242.166 1.432 8.055 o
-1 10 3 406.868 409.002 2.518 2.794 o
-1 10 4 178.973 177.584 1.358 13.466 o
-1 10 5 115.429 115.813 1.123 28.185 o
-1 10 6 2.313 2.621 0.307 1177.330 o
-1 10 7 35.352 34.697 0.977 92.925 o
-1 10 8 54.653 52.397 1.475 40.535 o
-1 10 9 4.436 5.293 0.748 198.797 o
-1 10 10 14.370 13.312 1.465 51.279 o
-1 10 11 69.768 74.627 2.910 11.795 o
-1 10 12 24.471 23.577 2.121 24.277 o
-1 11 1 150.117 147.994 1.081 19.643 o
-1 11 2 135.798 138.115 1.101 22.397 o
-1 11 3 126.619 128.593 1.146 24.333 o
-1 11 4 16.668 16.775 0.557 305.805 o
-1 11 5 92.848 90.173 0.995 41.376 o
-1 11 6 248.865 255.000 2.388 6.059 o
-1 11 7 4.241 4.771 0.486 466.742 o
-1 11 8 54.024 52.828 1.610 35.272 o
-1 11 9 75.261 73.191 2.588 14.319 o
-1 11 10 21.474 21.897 2.226 22.195 o
-1 11 11 11.905 11.494 1.554 45.855 o
-1 11 12 13.349 14.625 3.527 8.982 o
-1 12 1 212.722 207.292 1.387 10.221 o
-1 12 2 52.064 51.616 0.624 119.589 o
-1 12 3 324.090 318.573 2.156 4.351 o
-1 12 4 68.534 68.730 0.981 58.410 o
-1 12 5 344.045 338.512 3.357 3.196 o
-1 12 6 152.583 149.906 2.564 9.962 o
-1 12 7 75.469 73.189 2.045 21.082 o
-1 12 8 47.285 46.233 2.070 23.684 o
-1 12 9 14.432 16.665 1.501 48.765 o
-1 12 10 10.540 9.652 1.331 62.546 o
-1 12 11 15.153 12.582 1.545 46.159 o
-1 13 1 81.877 81.264 0.748 58.522 o
-1 13 2 309.887 306.224 1.821 4.941 o
-1 13 3 91.606 91.945 0.943 43.121 o
-1 13 4 518.514 515.836 3.757 1.634 o
-1 13 5 72.795 70.849 1.333 39.527 o
-1 13 6 269.544 265.272 3.594 4.071 o
-1 13 7 172.215 171.267 2.882 7.831 o
-1 13 8 34.950 34.361 1.898 29.140 o
-1 13 9 32.990 31.373 1.985 26.989 o
-1 13 10 22.433 18.804 1.707 37.278 o
-1 13 11 31.098 36.939 3.102 11.383 o
-1 14 1 19.761 20.149 0.417 440.911 o
-1 14 2 144.122 147.726 1.208 19.484 o
-1 14 3 112.301 111.495 1.104 29.723 o
-1 14 4 2.997 3.252 0.353 884.275 o
-1 14 5 135.402 137.085 1.948 14.838 o
-1 14 6 30.869 30.752 1.001 93.773 o
-1 14 7 92.339 94.965 2.743 12.066 o
-1 14 8 17.568 17.652 1.493 48.885 o
-1 14 9 140.791 143.216 3.681 6.358 o
-1 14 10 23.693 20.919 1.892 30.421 o
-1 14 11 20.233 19.997 3.256 10.493 o
-1 15 1 61.035 60.739 0.700 90.066 o
-1 15 2 8.162 8.835 0.364 764.395 o
-1 15 3 175.352 174.841 1.571 12.871 o
-1 15 4 484.150 483.809 3.711 1.825 o
-1 15 5 587.796 590.696 4.778 1.201 o
-1 15 6 48.437 47.544 1.221 57.112 o
-1 15 7 48.173 45.445 2.038 24.334 o
-1 15 8 79.155 80.608 2.731 12.813 o
-1 15 9 6.152 7.228 1.809 34.164 o
-1 15 10 21.516 19.744 1.867 31.340 o
-1 15 11 11.982 8.672 1.665 40.082 o
-1 16 1 900.628 899.537 4.394 0.609 o
-1 16 2 234.714 234.282 1.804 7.761 o
-1 16 3 65.573 66.675 1.195 48.494 o
-1 16 4 55.365 55.883 0.915 76.578 o
-1 16 5 2.301 2.512 0.436 584.901 o
-1 16 6 23.217 23.865 1.080 87.767 o
-1 16 7 17.515 19.137 1.558 44.949 o
-1 16 8 3.202 2.768 0.997 112.611 o
-1 16 9 26.449 27.180 1.988 27.366 o
-1 16 10 14.328 15.498 2.953 12.788 o
-1 17 1 11.350 12.027 0.402 592.458 o
-1 17 2 134.699 138.254 1.343 20.169 o
-1 17 3 132.267 130.545 1.352 20.936 o
-1 17 4 141.781 143.160 1.691 16.079 o
-1 17 5 111.531 112.598 2.023 16.889 o
-1 17 6 140.734 137.578 2.303 12.088 o
-1 17 7 12.508 11.766 1.081 93.395 o
-1 17 8 6.107 5.923 1.168 81.747 o
-1 17 9 5.701 3.811 1.121 88.823 o
-1 17 10 44.085 44.058 2.717 14.412 o
-1 18 1 156.413 155.492 1.470 15.755 o
-1 18 2 11.593 11.219 0.578 310.311 o
-1 18 3 142.381 139.646 1.565 17.197 o
-1 18 4 19.031 20.305 0.779 164.037 o
-1 18 5 8.023 8.936 0.635 268.921 o
-1 18 6 7.972 7.144 0.911 133.007 o
-1 18 7 46.839 48.250 2.087 23.294 o
-1 18 8 70.649 67.812 2.130 20.295 o
-1 18 9 14.126 15.888 1.908 30.434 o
-1 19 1 50.743 51.238 0.959 77.480 o
-1 19 2 23.249 23.823 0.778 156.423 o
-1 19 3 57.579 56.955 1.042 63.868 o
-1 19 4 4.218 4.030 0.424 612.361 o
-1 19 5 18.914 19.627 0.958 113.054 o
-1 19 6 3.382 3.651 0.647 266.386 o
-1 19 7 30.628 33.030 1.636 38.963 o
-1 19 8 5.851 6.600 0.970 118.184 o
-1 19 9 11.264 11.298 1.214 74.717 o
-1 20 1 41.862 42.502 0.920 92.957 o
-1 20 2 15.449 16.411 0.669 225.256 o
-1 20 3 86.578 88.248 1.313 34.309 o
-1 20 4 3.852 4.182 0.454 535.614 o
-1 20 5 179.360 177.275 2.267 9.638 o
-1 20 6 48.671 48.286 1.412 45.349 o
-1 20 7 11.975 9.292 1.058 98.017 o
-1 20 8 6.221 4.653 0.926 129.808 o
-1 21 1 36.241 37.163 1.290 57.900 o
-1 21 2 17.971 19.070 0.784 164.126 o
-1 21 3 11.603 10.546 0.592 297.491 o
-1 21 4 29.831 30.146 0.971 99.564 o
-1 21 5 15.169 15.866 0.994 108.232 o
-1 21 6 3.857 3.781 0.996 112.637 o
-1 21 7 42.205 41.244 1.418 47.338 o
-1 21 8 10.741 9.385 0.952 120.732 o
-1 22 1 7.528 7.043 0.573 330.163 o
-1 22 2 9.825 11.667 0.640 259.967 o
-1 22 3 41.611 43.797 1.060 75.366 o
-1 22 4 5.981 6.673 0.598 306.692 o
-1 22 5 21.615 20.841 0.986 105.152 o
-1 22 6 49.812 50.642 1.507 40.322 o
-1 22 7 30.468 27.702 1.281 61.645 o
-1 23 1 16.058 15.545 0.876 136.764 o
-1 23 2 26.298 25.459 0.928 112.267 o
-1 23 3 11.585 13.379 0.753 187.487 o
-1 23 4 93.728 91.862 1.608 25.774 o
-1 23 5 4.345 5.472 0.672 245.877 o
-1 23 6 65.013 61.194 1.665 31.156 o
-1 24 1 43.146 45.283 1.396 47.929 o
-1 24 2 24.019 25.777 1.121 81.234 o
-1 24 3 15.986 14.595 0.901 130.249 o
-1 24 4 2.002 2.150 0.565 350.596 o
-1 24 5 0.004 -0.311 0.578 335.519 o
-1 25 1 38.283 38.297 1.571 40.503 o
-1 25 2 33.486 33.800 1.576 41.315 o
-1 25 3 3.094 2.409 0.576 336.555 o
-1 25 4 7.997 7.647 0.774 183.091 o
-1 26 1 27.946 29.087 1.379 54.251 o
-1 26 2 58.758 59.384 2.562 15.414 o
0 -26 -2 6.077 7.774 1.698 38.776 o
0 -25 -4 18.415 20.278 2.573 16.739 o
0 -25 -3 3.969 4.893 1.586 44.471 o
0 -25 -2 28.745 32.930 2.968 12.459 o
0 -25 -1 0.723 1.142 1.228 74.315 o
0 -24 -5 0.654 0.271 1.324 63.896 o
0 -24 -4 37.861 35.000 3.179 10.797 o
0 -24 -3 6.048 9.786 1.883 31.508 o
0 -24 -2 23.351 24.177 2.443 18.426 o
0 -24 -1 89.124 80.341 3.725 7.286 o
0 -24 0 3.971 2.644 1.187 79.419 o
0 -23 -6 9.182 11.819 2.288 21.317 o
0 -23 -5 12.534 10.901 2.063 26.144 o
0 -23 -4 10.836 11.382 2.020 27.311 o
0 -23 -3 21.660 21.653 2.442 18.495 o
0 -23 -2 24.161 19.614 2.239 21.910 o
0 -23 -1 27.301 25.700 2.423 18.625 o
0 -22 -7 9.348 9.065 2.054 26.461 o
0 -22 -6 6.393 3.470 1.536 47.363 o
0 -22 -5 10.298 10.091 1.981 28.414 o
0 -22 -4 5.163 1.057 1.263 70.153 o
0 -22 -3 16.920 19.813 2.314 20.689 o
0 -22 -2 21.629 18.897 2.167 23.428 o
0 -22 -1 79.677 78.894 4.538 5.123 o
0 -22 0 69.243 68.367 3.104 10.573 o
0 -21 -8 16.507 16.492 2.540 17.231 o
0 -21 -7 0.355 -0.474 1.213 76.196 o
0 -21 -6 2.462 2.902 1.456 52.851 o
0 -21 -5 20.226 19.887 2.400 19.192 o
0 -21 -4 34.584 33.581 2.837 13.526 o
0 -21 -3 3.842 6.911 1.530 47.786 o
0 -21 -2 34.413 35.969 1.467 46.681 o
0 -21 -1 25.255 27.448 1.119 80.660 o
0 -20 -8 32.627 34.478 3.053 11.742 o
0 -20 -7 40.649 39.844 2.022 25.352 o
0 -20 -6 44.169 43.228 1.972 26.181 o
0 -20 -5 17.875 20.768 2.668 15.587 o
0 -20 -4 7.830 9.078 1.736 37.035 o
0 -20 -3 61.176 59.058 2.174 20.490 o
0 -20 -2 76.603 76.102 1.618 29.442 o
0 -20 -1 230.684 229.299 2.920 5.808 o
0 -20 0 39.877 40.202 1.741 33.409 o
0 -19 -9 1.964 2.164 1.000 111.882 o
0 -19 -8 40.951 41.060 2.227 21.150 o
0 -19 -7 78.463 79.434 2.608 13.902 o
0 -19 -6 92.543 92.525 2.646 12.821 o
0 -19 -5 95.716 95.758 4.159 5.850 o
0 -19 -4 56.208 57.056 1.580 35.623 o
0 -19 -3 20.675 19.858 0.909 123.164 o
0 -19 -2 20.467 20.166 0.918 120.846 o
0 -19 -1 4.437 5.099 0.583 325.545 o
0 -18 -9 17.263 17.184 2.574 16.764 o
0 -18 -8 26.538 26.062 2.113 24.325 o
0 -18 -7 23.493 26.947 1.698 37.259 o
0 -18 -6 84.275 83.748 2.503 14.555 o
0 -18 -5 20.347 22.278 1.423 53.034 o
0 -18 -4 273.823 271.510 3.593 3.993 o
0 -18 -3 132.154 132.279 1.984 14.965 o
0 -18 -2 62.089 60.057 1.109 56.124 o
0 -18 -1 18.818 19.878 0.775 166.044 o
0 -18 0 257.880 252.712 4.202 3.616 o
0 -17 -10 2.277 1.383 0.977 117.259 o
0 -17 -9 8.015 8.505 1.578 44.753 o
0 -17 -8 0.216 -0.837 0.759 194.723 o
0 -17 -7 20.057 18.769 1.474 49.783 o
0 -17 -6 127.045 127.278 3.009 9.084 o
0 -17 -5 204.167 200.017 3.690 5.100 o
0 -17 -4 40.235 42.126 1.160 66.506 o
0 -17 -3 153.524 153.610 1.798 13.968 o
0 -17 -2 60.673 61.007 1.258 48.026 o
0 -17 -1 146.120 145.172 1.707 15.488 o
0 -16 -10 113.437 110.728 3.741 6.765 o
0 -16 -9 40.013 38.572 2.605 15.776 o
0 -16 -8 100.031 96.217 2.844 11.131 o
0 -16 -7 121.909 123.355 4.081 5.690 o
0 -16 -6 25.480 25.565 1.526 45.564 o
0 -16 -5 10.736 11.735 1.493 49.754 o
0 -16 -4 221.383 216.923 2.609 6.738 o
0 -16 -3 194.821 189.599 1.996 9.694 o
0 -16 -2 63.596 62.584 0.993 62.261 o
0 -16 -1 26.444 25.464 0.686 184.071 o
0 -16 0 247.695 248.297 2.872 5.404 o
0 -15 -11 44.846 45.858 2.702 14.527 o
0 -15 -10 3.766 4.723 1.140 85.955 o
0 -15 -9 89.261 85.783 2.775 12.080 o
0 -15 -8 52.346 52.026 2.145 21.740 o
0 -15 -7 120.516 113.134 3.572 7.189 o
0 -15 -6 73.802 72.652 2.199 18.892 o
0 -15 -5 32.474 32.103 1.167 71.222 o
0 -15 -4 23.184 23.165 0.867 130.311 o
0 -15 -3 239.206 237.015 2.104 7.010 o
0 -15 -2 338.621 332.926 2.656 3.723 o
0 -15 -1 8.487 8.707 0.442 532.615 o
0 -14 -11 21.363 18.851 2.228 22.188 o
0 -14 -10 22.401 20.011 1.823 32.775 o
0 -14 -9 61.459 60.288 2.359 17.731 o
0 -14 -8 72.325 74.800 3.800 7.216 o
0 -14 -7 58.580 59.801 2.331 18.254 o
0 -14 -6 388.577 386.172 5.957 1.697 o
0 -14 -5 60.983 59.623 1.258 48.157 o
0 -14 -4 38.467 39.537 0.917 97.653 o
0 -14 -3 865.475 870.937 5.599 0.608 o
0 -14 -2 98.180 97.904 1.167 33.776 o
0 -14 -1 9.247 9.901 0.409 604.357 o
0 -14 0 68.767 67.459 1.074 53.305 o
0 -13 -11 13.368 12.068 1.519 47.900 o
0 -13 -10 4.418 4.181 1.034 104.422 o
0 -13 -9 92.433 91.607 3.159 9.572 o
0 -13 -8 11.068 10.716 1.175 79.726 o
0 -13 -7 9.020 10.117 1.080 94.680 o
0 -13 -6 22.508 22.280 1.481 48.845 o
0 -13 -5 465.930 458.222 3.377 2.036 o
0 -13 -4 194.481 195.531 2.426 8.240 o
0 -13 -3 71.686 70.374 0.942 58.389 o
0 -13 -2 450.550 449.689 3.210 2.176 o
0 -13 -1 148.197 147.450 1.416 17.368 o
0 -12 -11 43.425 40.706 3.597 8.424 o
0 -12 -10 19.007 18.681 2.914 13.089 o
0 -12 -9 73.220 73.269 2.452 15.776 o
0 -12 -8 49.568 48.771 1.950 26.077 o
0 -12 -7 191.778 190.059 3.257 6.213 o
0 -12 -6 45.435 46.282 1.462 43.750 o
0 -12 -5 342.366 341.047 2.468 3.754 o
0 -12 -4 45.719 47.136 0.726 116.701 o
0 -12 -3 73.005 74.196 0.932 57.087 o
0 -12 -2 75.495 74.410 0.818 61.702 o
0 -12 -1 96.175 96.952 0.883 41.976 o
0 -12 0 690.621 672.644 6.328 0.828 o
0 -11 -12 35.883 35.219 1.786 32.506 o
0 -11 -11 8.413 8.628 1.298 65.923 o
0 -11 -10 152.751 147.900 3.542 6.519 o
0 -11 -9 28.085 28.476 1.702 36.664 o
0 -11 -8 74.350 79.793 2.343 16.808 o
0 -11 -7 18.070 19.742 1.013 102.127 o
0 -11 -6 66.245 66.919 1.537 34.381 o
0 -11 -5 382.589 380.129 2.622 3.071 o
0 -11 -4 35.455 35.679 0.619 175.224 o
0 -11 -3 607.401 612.614 3.735 1.254 o
0 -11 -2 192.299 191.727 1.362 11.976 o
0 -11 -1 447.709 449.678 2.620 2.348 o
0 -10 -12 27.351 29.076 1.693 37.037 o
0 -10 -11 12.792 14.469 1.314 63.576 o
0 -10 -10 22.116 22.029 2.811 14.005 o
0 -10 -9 12.405 13.552 1.297 65.363 o
0 -10 -8 115.296 115.658 2.779 10.746 o
0 -10 -7 32.177 31.360 0.932 104.153 o
0 -10 -6 193.813 191.185 2.198 9.042 o
0 -10 -5 44.023 43.749 0.680 131.148 o
0 -10 -4 124.214 122.712 1.150 25.278 o
0 -10 -3 2.318 2.595 0.197 2815.510 o
0 -10 -2 254.126 257.543 2.354 5.965 o
0 -10 -1 642.833 653.860 3.564 1.148 o
0 -10 0 535.435 545.840 5.092 1.319 o
0 -9 -12 15.139 13.921 1.277 66.875 o
0 -9 -11 60.895 61.346 1.988 23.807 o
0 -9 -10 110.764 109.064 2.934 10.118 o
0 -9 -9 39.097 43.679 1.868 29.300 o
0 -9 -8 92.240 89.896 4.061 6.160 o
0 -9 -7 201.636 205.824 2.956 6.548 o
0 -9 -6 94.211 91.872 1.396 30.093 o
0 -9 -5 16.451 16.919 0.408 503.346 o
0 -9 -4 311.414 315.214 2.007 4.689 o
0 -9 -3 108.755 108.678 1.004 32.866 o
0 -9 -2 32.366 32.821 0.455 265.503 o
0 -9 -1 882.990 880.683 4.587 0.625 o
0 -8 -12 3.862 3.449 0.890 140.874 o
0 -8 -11 26.890 26.875 1.510 46.164 o
0 -8 -10 12.432 13.200 1.514 48.238 o
0 -8 -9 30.807 28.986 1.580 41.791 o
0 -8 -8 25.519 25.141 1.174 74.263 o
0 -8 -7 223.731 222.900 2.473 6.890 o
0 -8 -6 68.579 69.291 0.941 60.618 o
0 -8 -5 63.711 63.810 0.852 72.202 o
0 -8 -4 42.278 42.370 0.526 174.898 o
0 -8 -3 464.311 468.497 2.688 2.184 o
0 -8 -2 226.595 224.476 1.276 9.339 o
0 -8 -1 426.765 432.398 2.596 2.542 o
0 -8 0 2816.870 2830.610 23.950 0.051 o
0 -7 -12 23.393 20.308 1.418 53.065 o
0 -7 -11 26.484 26.715 1.488 47.517 o
0 -7 -10 151.985 153.817 2.799 8.920 o
0 -7 -9 62.357 68.952 2.144 20.596 o
0 -7 -8 157.647 157.351 2.450 10.143 o
0 -7 -7 109.040 112.182 1.602 22.288 o
0 -7 -6 70.902 73.320 0.949 57.581 o
0 -7 -5 235.069 237.586 1.611 8.058 o
0 -7 -4 0.014 0.127 0.134 6208.940 o
0 -7 -3 659.263 666.780 3.790 1.084 o
0 -7 -2 493.085 506.309 2.336 2.010 o
0 -7 -1 32.303 32.297 0.506 239.614 o
0 -6 -13 1.690 1.195 1.120 89.301 o
0 -6 -12 3.262 3.621 1.162 82.840 o
0 -6 -11 73.053 74.664 2.071 20.793 o
0 -6 -10 5.668 5.653 0.791 177.131 o
0 -6 -9 128.881 134.819 4.010 5.729 o
0 -6 -8 39.959 39.295 1.489 44.180 o
0 -6 -7 52.470 54.447 1.088 63.750 o
0 -6 -6 215.423 215.540 1.830 8.765 o
0 -6 -5 158.905 161.277 1.233 16.720 o
0 -6 -4 1011.820 1039.900 6.725 0.436 o
0 -6 -3 186.629 190.989 1.344 12.459 o
0 -6 -2 285.090 288.238 1.420 6.007 o
0 -6 -1 6.020 6.187 0.343 894.178 o
0 -6 0 80.641 82.357 1.105 43.744 o
0 -5 -13 39.136 34.236 2.298 20.133 o
0 -5 -12 42.719 40.938 2.258 20.523 o
0 -5 -11 25.742 26.754 1.392 53.959 o
0 -5 -10 5.749 7.153 0.813 167.408 o
0 -5 -9 104.227 105.137 2.683 11.900 o
0 -5 -8 6.183 6.387 0.611 293.511 o
0 -5 -7 57.578 57.256 0.995 67.490 o
0 -5 -6 82.513 83.603 1.018 46.087 o
0 -5 -5 164.958 167.758 1.315 15.304 o
0 -5 -4 222.332 226.524 1.924 8.077 o
0 -5 -3 123.578 123.696 0.846 29.326 o
0 -5 -2 152.707 158.283 0.959 19.404 o
0 -5 -1 356.765 360.330 1.535 3.946 o
0 -4 -13 56.213 50.924 5.573 3.540 o
0 -4 -12 108.434 105.798 8.318 1.567 o
0 -4 -11 74.960 76.054 2.006 21.654 o
0 -4 -10 55.098 56.410 1.658 33.203 o
0 -4 -9 2.745 2.534 0.594 315.963 o
0 -4 -8 10.483 11.911 0.775 179.152 o
0 -4 -7 48.401 48.181 1.373 47.492 o
0 -4 -6 249.110 255.414 2.010 6.645 o
0 -4 -5 748.498 767.179 4.797 0.808 o
0 -4 -4 383.401 393.546 2.682 2.980 o
0 -4 -3 215.333 219.055 1.428 9.684 o
0 -4 -2 304.850 316.490 2.357 4.496 o
0 -4 -1 352.093 365.795 1.721 3.889 o
0 -4 0 1627.220 1712.900 11.001 0.165 o
0 -3 -13 12.571 11.230 1.585 44.071 o
0 -3 -12 104.050 104.788 3.203 8.986 o
0 -3 -11 1.704 0.939 1.045 102.534 o
0 -3 -10 87.083 89.753 2.004 20.054 o
0 -3 -9 171.546 169.503 2.656 8.630 o
0 -3 -8 194.208 204.247 2.399 8.186 o
0 -3 -7 244.341 251.297 2.586 5.881 o
0 -3 -6 187.890 191.797 1.451 11.945 o
0 -3 -5 840.552 875.486 6.943 0.572 o
0 -3 -4 171.804 174.672 1.467 13.635 o
0 -3 -3 2471.760 2583.010 15.674 0.073 o
0 -3 -2 2685.910 2825.800 16.446 0.063 o
0 -3 -1 836.643 895.007 4.739 0.654 o
0 -2 -13 43.573 44.496 2.486 17.053 o
0 -2 -12 32.440 33.182 2.936 12.682 o
0 -2 -11 100.984 106.621 3.008 10.010 o
0 -2 -10 6.846 6.473 0.751 195.324 o
0 -2 -9 60.914 62.823 1.567 34.737 o
0 -2 -8 143.023 145.416 1.921 14.198 o
0 -2 -7 277.364 287.474 2.558 4.967 o
0 -2 -6 109.684 117.206 1.281 26.682 o
0 -2 -5 210.142 221.216 2.521 7.161 o
0 -2 -4 327.603 337.876 2.500 3.929 o
0 -2 -3 344.619 362.174 2.092 3.819 o
0 -2 -2 1065.630 1137.310 8.580 0.356 o
0 -2 -1 2668.000 2813.460 13.507 0.067 o
0 -2 0 2711.800 2790.120 20.829 0.057 o
0 -1 -13 1.172 1.070 2.212 22.914 o
0 -1 -12 29.563 26.751 2.156 23.273 o
0 -1 -11 26.429 26.419 1.807 32.879 o
0 -1 -10 178.049 180.520 2.833 7.714 o
0 -1 -9 87.491 86.956 1.806 23.291 o
0 -1 -8 342.053 340.423 3.359 3.203 o
0 -1 -7 139.191 139.219 1.910 14.773 o
0 -1 -6 303.752 311.878 3.793 3.348 o
0 -1 -5 643.209 669.666 4.791 1.025 o
0 -1 -4 769.225 811.897 4.199 0.787 o
0 -1 -3 306.768 321.324 2.129 4.618 o
0 -1 -2 1717.260 1818.960 17.969 0.118 o
0 -1 -1 71.306 73.301 0.710 71.964 o
0 0 1 66.869 69.544 1.005 57.695 o
0 0 2 3000.900 3306.450 20.328 0.047 o
0 0 3 1572.580 1699.730 8.430 0.186 o
0 0 4 3.780 3.785 0.193 2778.470 o
0 0 5 4.515 5.454 0.336 950.672 o
0 0 6 220.616 223.351 1.671 8.779 o
0 0 7 7.243 7.286 0.404 645.342 o
0 0 8 72.301 76.720 1.324 39.197 o
0 0 9 134.429 141.305 2.969 8.883 o
0 0 10 129.640 131.343 3.117 8.515 o
0 0 11 5.511 5.352 1.030 104.985 o
0 0 12 11.497 10.269 1.367 59.161 o
0 0 13 73.349 73.908 2.906 11.746 o
0 1 1 71.246 72.782 0.430 90.978 o
0 1 2 1716.670 1844.150 8.213 0.161 o
0 1 3 306.761 322.322 1.682 4.957 o
0 1 4 769.773 812.256 5.172 0.739 o
0 1 5 641.916 664.787 3.869 1.113 o
0 1 6 303.139 314.916 2.389 4.506 o
0 1 7 139.391 143.522 1.384 18.855 o
0 1 8 341.630 349.808 3.348 3.174 o
0 1 9 87.199 89.534 1.563 27.904 o
0 1 10 178.018 186.386 3.767 5.379 o
0 1 11 26.331 26.570 1.813 32.681 o
0 1 12 29.500 32.245 4.792 4.841 o
0 1 13 1.167 2.182 1.651 41.123 o
0 2 0 2711.960 2849.140 15.654 0.063 o
0 2 1 2668.100 2802.080 13.490 0.067 o
0 2 2 1067.330 1134.250 4.435 0.429 o
0 2 3 344.438 365.631 2.609 3.511 o
0 2 4 327.386 341.731 2.508 3.903 o
0 2 5 210.076 217.219 1.583 9.595 o
0 2 6 109.821 116.419 1.250 27.256 o
0 2 7 277.414 289.838 2.241 5.302 o
0 2 8 143.488 144.756 1.838 14.772 o
0 2 9 60.588 60.182 1.292 46.481 o
0 2 10 6.796 8.039 1.151 83.861 o
0 2 11 101.224 101.238 4.145 5.819 o
0 2 12 32.447 28.767 1.972 27.427 o
0 2 13 43.554 45.664 5.693 3.416 o
0 3 1 836.938 890.441 3.410 0.700 o
0 3 2 2684.080 2814.690 16.643 0.063 o
0 3 3 2471.510 2551.320 16.916 0.072 o
0 3 4 171.614 176.648 1.000 15.774 o
0 3 5 841.277 868.791 4.516 0.669 o
0 3 6 187.944 187.971 1.460 12.036 o
0 3 7 244.583 250.754 2.016 6.822 o
0 3 8 194.656 206.228 2.266 8.526 o
0 3 9 171.630 176.616 2.842 7.903 o
0 3 10 87.449 91.600 2.597 13.422 o
0 3 11 1.730 1.080 1.388 58.193 o
0 3 12 103.793 105.631 3.157 9.198 o
0 3 13 12.538 11.682 1.550 46.085 o
0 4 0 1626.930 1726.620 8.269 0.178 o
0 4 1 351.896 362.225 1.628 3.958 o
0 4 2 304.521 318.775 1.477 5.183 o
0 4 3 214.844 219.546 1.131 10.378 o
0 4 4 382.944 392.770 2.395 3.108 o
0 4 5 748.670 775.489 5.162 0.782 o
0 4 6 248.720 253.800 2.158 6.440 o
0 4 7 48.620 50.204 0.631 125.984 o
0 4 8 10.379 10.804 0.528 371.665 o
0 4 9 2.706 2.423 0.986 115.190 o
0 4 10 54.956 57.487 2.108 22.071 o
0 4 11 75.027 77.898 2.592 14.202 o
0 4 12 108.021 110.294 3.243 8.675 o
0 4 13 56.179 58.297 2.669 14.408 o
0 5 1 358.097 363.180 1.621 3.873 o
0 5 2 153.089 159.566 0.850 19.939 o
0 5 3 123.192 123.888 0.746 30.680 o
0 5 4 222.275 225.069 1.347 9.385 o
0 5 5 165.192 167.625 1.169 16.083 o
0 5 6 82.337 82.360 0.853 53.222 o
0 5 7 57.880 59.150 0.912 73.638 o
0 5 8 6.227 6.608 0.838 157.708 o
0 5 9 104.441 102.701 2.074 17.259 o
0 5 10 5.786 7.228 1.017 107.616 o
0 5 11 25.464 28.087 2.783 14.216 o
0 5 12 42.503 45.213 2.317 19.483 o
0 5 13 39.214 36.644 2.707 14.699 o
0 6 0 80.397 80.241 0.720 61.236 o
0 6 1 5.974 5.798 0.176 2931.350 o
0 6 2 285.265 289.229 1.487 5.928 o
0 6 3 187.144 191.362 1.085 13.337 o
0 6 4 1011.490 1031.020 4.801 0.480 o
0 6 5 158.915 163.808 1.204 16.758 o
0 6 6 215.917 220.211 1.535 9.371 o
0 6 7 52.410 54.578 0.923 78.639 o
0 6 8 39.826 37.820 1.384 50.321 o
0 6 9 128.831 129.480 4.887 4.110 o
0 6 10 5.657 4.451 0.932 128.318 o
0 6 11 72.867 74.293 2.584 14.427 o
0 6 12 3.275 5.015 1.312 64.973 o
0 6 13 1.698 1.566 1.078 96.472 o
0 7 1 32.124 30.943 0.355 338.861 o
0 7 2 493.125 501.984 2.361 2.016 o
0 7 3 658.638 664.227 3.064 1.143 o
0 7 4 0.012 0.308 0.126 7032.490 o
0 7 5 234.749 237.262 1.531 8.225 o
0 7 6 71.228 71.758 0.825 65.259 o
0 7 7 109.133 109.715 2.804 10.892 o
0 7 8 158.051 160.326 3.212 7.256 o
0 7 9 62.568 65.767 1.771 28.297 o
0 7 10 151.783 159.087 3.443 6.717 o
0 7 11 26.393 26.807 3.054 11.837 o
0 7 12 23.419 23.759 1.853 31.621 o
0 8 0 2815.930 2866.470 15.259 0.060 o
0 8 1 426.630 430.159 2.211 2.663 o
0 8 2 226.864 226.029 1.313 9.217 o
0 8 3 464.479 467.566 2.290 2.274 o
0 8 4 42.163 42.649 0.556 166.482 o
0 8 5 63.654 64.791 0.653 88.918 o
0 8 6 68.708 69.519 0.804 69.489 o
0 8 7 223.244 222.185 2.039 7.862 o
0 8 8 25.343 23.745 1.196 72.022 o
0 8 9 30.764 33.308 1.602 40.468 o
0 8 10 12.440 11.309 1.212 74.809 o
0 8 11 26.776 26.516 1.498 46.925 o
0 8 12 3.883 4.929 0.930 129.153 o
0 9 1 882.568 875.898 3.978 0.647 o
0 9 2 32.553 33.221 0.481 249.404 o
0 9 3 108.651 109.184 0.933 34.191 o
0 9 4 311.040 314.032 1.725 4.923 o
0 9 5 16.504 15.996 0.362 603.985 o
0 9 6 93.912 94.430 0.988 40.380 o
0 9 7 201.581 199.828 3.333 5.801 o
0 9 8 92.260 95.102 1.680 24.432 o
0 9 9 39.158 42.550 1.486 44.176 o
0 9 10 110.884 110.013 2.818 10.751 o
0 9 11 60.884 61.087 1.977 24.034 o
0 9 12 15.086 13.822 1.324 62.387 o
0 10 0 536.831 539.632 3.938 1.509 o
0 10 1 642.239 653.475 2.864 1.205 o
0 10 2 253.588 258.538 1.557 7.154 o
0 10 3 2.308 2.230 0.167 3887.720 o
0 10 4 124.261 124.729 0.924 28.021 o
0 10 5 44.221 43.388 0.567 157.011 o
0 10 6 193.495 190.553 1.620 11.034 o
0 10 7 32.105 31.958 0.874 115.213 o
0 10 8 115.456 114.501 1.871 18.087 o
0 10 9 12.334 14.027 1.014 105.469 o
0 10 10 22.224 22.051 1.332 59.816 o
0 10 11 12.755 15.683 1.281 66.771 o
0 10 12 27.307 27.976 2.174 22.956 o
0 11 1 447.175 446.011 2.309 2.441 o
0 11 2 192.137 192.174 1.526 11.398 o
0 11 3 607.881 612.343 3.131 1.314 o
0 11 4 35.537 35.497 0.556 198.205 o
0 11 5 382.551 376.131 3.109 2.868 o
0 11 6 66.496 65.430 0.884 67.096 o
0 11 7 18.250 18.102 1.060 94.169 o
0 11 8 74.447 75.199 1.777 26.125 o
0 11 9 28.068 30.795 1.363 55.275 o
0 11 10 152.861 148.898 3.886 5.669 o
0 11 11 8.340 9.532 1.398 56.904 o
0 11 12 35.910 32.289 2.332 19.727 o
0 12 0 691.881 679.796 4.444 0.967 o
0 12 1 95.731 96.246 0.866 42.791 o
0 12 2 75.534 74.709 0.846 60.019 o
0 12 3 72.881 74.845 0.855 61.265 o
0 12 4 45.571 45.892 0.659 130.468 o
0 12 5 342.186 344.143 2.298 3.842 o
0 12 6 45.538 44.647 0.830 101.402 o
0 12 7 191.758 191.234 2.302 8.784 o
0 12 8 49.571 49.455 1.143 62.123 o
0 12 9 73.171 72.329 2.575 14.534 o
0 12 10 18.984 18.038 3.534 8.925 o
0 12 11 43.378 42.987 2.424 17.919 o
0 13 1 148.637 148.669 1.157 19.225 o
0 13 2 450.666 450.599 2.686 2.311 o
0 13 3 71.757 70.125 0.912 60.176 o
0 13 4 194.030 191.604 1.700 10.694 o
0 13 5 465.666 464.220 4.152 1.830 o
0 13 6 22.479 22.329 0.634 222.495 o
0 13 7 9.101 9.329 0.593 303.503 o
0 13 8 11.131 11.133 0.815 162.521 o
0 13 9 92.815 89.904 2.902 11.060 o
0 13 10 4.471 3.282 1.114 90.148 o
0 13 11 13.363 13.931 1.662 40.037 o
0 14 0 68.737 67.223 0.978 58.892 o
0 14 1 9.187 9.746 0.403 622.237 o
0 14 2 98.407 97.648 0.975 38.540 o
0 14 3 866.065 857.158 5.242 0.626 o
0 14 4 38.158 37.490 0.732 135.356 o
0 14 5 61.153 62.257 1.027 61.447 o
0 14 6 388.910 390.853 4.046 2.374 o
0 14 7 58.443 61.119 1.603 34.111 o
0 14 8 72.475 72.400 1.690 28.564 o
0 14 9 61.604 62.841 2.577 15.099 o
0 14 10 22.486 23.530 1.964 28.291 o
0 14 11 21.322 17.587 3.235 10.626 o
0 15 1 8.453 8.716 0.355 797.402 o
0 15 2 338.999 337.063 2.130 4.030 o
0 15 3 238.869 240.093 1.904 7.343 o
0 15 4 23.120 23.331 1.028 96.127 o
0 15 5 32.628 32.460 0.852 119.134 o
0 15 6 73.889 77.529 2.362 16.661 o
0 15 7 120.502 118.589 2.082 15.451 o
0 15 8 52.284 54.557 1.528 38.577 o
0 15 9 89.261 84.353 2.946 10.947 o
0 15 10 3.783 2.140 1.081 95.692 o
0 15 11 44.693 49.065 2.679 14.726 o
0 16 0 247.477 246.036 2.234 6.444 o
0 16 1 26.425 26.782 0.532 262.818 o
0 16 2 63.755 62.913 0.811 75.859 o
0 16 3 194.780 189.077 1.585 11.125 o
0 16 4 221.169 214.861 2.094 7.927 o
0 16 5 10.701 10.802 0.665 240.609 o
0 16 6 25.469 24.567 1.274 63.976 o
0 16 7 122.015 122.048 2.162 14.551 o
0 16 8 100.182 103.874 2.723 11.793 o
0 16 9 40.154 42.450 2.370 18.812 o
0 16 10 113.482 105.291 3.473 7.699 o
0 17 1 146.045 146.129 1.284 18.727 o
0 17 2 60.848 60.729 0.825 78.247 o
0 17 3 153.622 155.131 1.406 16.471 o
0 17 4 40.082 43.069 1.016 81.438 o
0 17 5 204.278 203.512 2.466 7.707 o
0 17 6 126.818 126.310 2.161 14.134 o
0 17 7 19.927 21.623 1.145 80.256 o
0 17 8 0.228 -0.646 0.548 373.481 o
0 17 9 7.938 8.560 1.400 56.832 o
0 17 10 2.272 1.749 1.089 94.468 o
0 18 0 257.300 260.524 2.670 5.415 o
0 18 1 18.869 19.501 0.573 278.444 o
0 18 2 62.395 62.130 0.863 73.065 o
0 18 3 132.356 132.542 1.493 19.346 o
0 18 4 274.148 272.641 2.507 5.211 o
0 18 5 20.422 20.815 0.847 139.419 o
0 18 6 84.165 84.600 1.819 23.573 o
0 18 7 23.484 24.083 1.270 64.907 o
0 18 8 26.525 26.945 1.980 27.565 o
0 18 9 17.257 15.232 1.640 40.846 o
0 19 1 4.404 4.559 0.327 1011.660 o
0 19 2 20.481 21.272 0.695 196.267 o
0 19 3 20.594 21.139 1.149 79.660 o
0 19 4 56.320 58.196 1.062 62.689 o
0 19 5 95.315 94.420 1.579 25.901 o
0 19 6 92.348 89.652 1.914 20.895 o
0 19 7 78.704 76.929 2.253 17.740 o
0 19 8 40.867 42.807 2.356 18.999 o
0 19 9 1.947 0.917 1.039 103.766 o
0 20 0 39.576 39.403 1.068 76.832 o
0 20 1 230.512 226.050 1.949 7.750 o
0 20 2 76.458 78.082 1.109 46.020 o
0 20 3 61.544 62.523 1.100 56.362 o
0 20 4 7.845 7.595 0.517 401.338 o
0 20 5 17.896 16.826 0.866 138.032 o
0 20 6 44.349 47.808 2.151 22.207 o
0 20 7 40.648 39.305 1.788 31.790 o
0 20 8 32.560 36.812 2.368 19.184 o
0 21 1 25.204 24.902 0.727 170.572 o
0 21 2 34.559 35.210 0.820 122.028 o
0 21 3 3.854 4.058 0.539 381.292 o
0 21 4 34.526 35.181 1.026 86.324 o
0 21 5 20.295 20.066 0.877 131.515 o
0 21 6 2.434 2.703 0.609 300.796 o
0 21 7 0.359 0.054 0.680 242.072 o
0 21 8 16.534 14.652 2.174 23.462 o
0 22 0 69.414 70.935 1.978 22.851 o
0 22 1 79.486 79.636 1.473 32.446 o
0 22 2 21.617 19.831 0.836 142.054 o
0 22 3 16.939 17.674 0.758 176.629 o
0 22 4 5.222 4.741 0.545 370.948 o
0 22 5 10.318 9.565 0.691 225.012 o
0 22 6 6.407 6.805 0.687 233.168 o
0 22 7 9.298 10.319 1.003 109.351 o
0 23 1 27.292 27.687 1.383 54.264 o
0 23 2 24.150 24.922 1.040 93.211 o
0 23 3 21.695 20.881 0.903 123.273 o
0 23 4 10.909 10.937 0.724 204.250 o
0 23 5 12.390 10.944 0.742 193.429 o
0 23 6 9.210 8.281 0.747 195.273 o
0 24 0 3.957 3.245 0.997 112.536 o
0 24 1 89.014 90.501 2.289 16.316 o
0 24 2 23.290 22.730 1.161 76.905 o
0 24 3 6.048 5.565 0.728 208.547 o
0 24 4 37.710 36.989 1.279 58.308 o
0 24 5 0.660 0.316 0.808 171.740 o
0 25 1 0.694 1.044 0.628 284.025 o
0 25 2 28.703 29.480 1.500 46.277 o
0 25 3 3.962 3.130 0.651 262.627 o
0 25 4 18.330 18.042 1.108 86.492 o
0 26 0 18.791 21.123 1.918 29.824 o
0 26 1 25.846 24.672 2.039 26.121 o
0 26 2 6.095 5.361 0.856 151.654 o
1 -26 -2 58.760 59.377 3.859 7.185 o
1 -26 -1 27.866 34.033 3.429 9.389 o
1 -25 -4 8.033 6.122 1.247 71.515 o
1 -25 -3 3.091 2.505 1.556 46.282 o
1 -25 -2 33.455 31.831 2.118 23.809 o
1 -25 -1 38.263 38.867 2.260 20.732 o
1 -24 -5 0.004 1.627 0.961 121.367 o
1 -24 -4 2.017 1.171 1.052 101.202 o
1 -24 -3 16.020 19.817 1.757 35.623 o
1 -24 -2 23.966 22.063 1.773 34.445 o
1 -24 -1 43.123 42.252 3.313 9.873 o
1 -23 -6 64.958 63.620 3.384 9.112 o
1 -23 -5 4.397 5.215 1.176 80.820 o
1 -23 -4 93.616 95.869 4.280 5.568 o
1 -23 -3 11.607 13.949 1.492 49.661 o
1 -23 -2 26.334 28.002 5.217 4.096 o
1 -23 -1 16.144 17.076 1.555 45.342 o
1 -22 -7 30.668 32.763 3.314 10.021 o
1 -22 -6 49.720 50.457 2.388 18.044 o
1 -22 -5 21.569 21.846 1.751 35.455 o
1 -22 -4 5.978 3.506 1.791 34.888 o
1 -22 -3 41.496 42.577 2.179 21.962 o
1 -22 -2 9.710 11.391 1.351 60.727 o
1 -22 -1 7.529 7.908 0.890 139.440 o
1 -21 -8 10.678 8.277 1.353 60.577 o
1 -21 -7 42.250 42.203 2.236 20.907 o
1 -21 -6 3.882 2.986 0.968 119.218 o
1 -21 -5 15.190 16.582 1.193 76.072 o
1 -21 -4 29.996 33.002 1.450 48.794 o
1 -21 -3 11.672 12.776 2.456 18.491 o
1 -21 -2 17.980 17.921 1.516 47.395 o
1 -21 -1 36.273 36.194 1.433 48.317 o
1 -20 -8 6.203 6.656 1.812 34.048 o
1 -20 -7 11.938 10.621 1.084 93.197 o
1 -20 -6 48.424 49.718 1.729 32.251 o
1 -20 -5 179.156 179.878 3.092 6.962 o
1 -20 -4 3.889 4.846 0.748 199.075 o
1 -20 -3 86.534 87.477 1.967 20.743 o
1 -20 -2 15.354 16.547 0.790 165.967 o
1 -20 -1 41.799 43.261 1.286 55.581 o
1 -19 -9 11.284 6.510 1.301 65.495 o
1 -19 -8 5.924 5.246 1.181 79.952 o
1 -19 -7 30.621 29.807 2.047 25.614 o
1 -19 -6 3.331 4.047 0.816 167.845 o
1 -19 -5 18.838 19.244 1.037 97.624 o
1 -19 -4 4.150 4.651 0.631 278.417 o
1 -19 -3 57.484 54.592 1.394 43.248 o
1 -19 -2 23.140 22.428 0.831 140.737 o
1 -19 -1 50.820 51.689 1.754 31.076 o
1 -18 -9 14.205 14.465 1.645 40.786 o
1 -18 -8 70.943 69.766 2.636 14.082 o
1 -18 -7 46.746 49.828 1.472 42.590 o
1 -18 -6 7.947 7.743 0.747 196.598 o
1 -18 -5 7.954 7.548 0.699 223.898 o
1 -18 -4 19.093 19.287 0.975 109.389 o
1 -18 -3 142.819 140.943 2.153 12.814 o
1 -18 -2 11.588 11.199 0.732 199.389 o
1 -18 -1 156.323 156.854 2.243 11.199 o
1 -17 -10 44.111 42.086 2.459 17.429 o
1 -17 -9 5.760 3.662 1.123 88.583 o
1 -17 -8 6.091 4.149 0.854 152.591 o
1 -17 -7 12.417 12.482 0.868 142.793 o
1 -17 -6 140.470 135.410 2.213 12.718 o
1 -17 -5 111.641 109.309 2.413 13.470 o
1 -17 -4 141.862 142.868 2.162 12.756 o
1 -17 -3 132.335 132.745 2.027 14.599 o
1 -17 -2 134.464 137.337 2.463 11.444 o
1 -17 -1 11.389 11.843 0.731 199.408 o
1 -16 -10 14.279 15.116 1.678 39.221 o
1 -16 -9 26.468 26.535 1.951 28.381 o
1 -16 -8 3.154 2.030 0.696 230.829 o
1 -16 -7 17.433 17.653 0.963 113.299 o
1 -16 -6 23.187 24.886 1.056 91.214 o
1 -16 -5 2.283 3.642 0.913 134.192 o
1 -16 -4 55.584 57.364 1.345 45.753 o
1 -16 -3 65.723 68.201 1.413 38.696 o
1 -16 -2 234.528 232.409 4.672 3.403 o
1 -16 -1 899.389 904.669 7.368 0.511 o
1 -15 -11 11.994 12.272 2.254 21.932 o
1 -15 -10 21.458 21.092 1.831 32.531 o
1 -15 -9 6.122 6.818 1.242 72.242 o
1 -15 -8 79.252 79.083 3.142 10.052 o
1 -15 -7 48.014 47.031 1.309 51.493 o
1 -15 -6 48.543 49.769 1.307 51.056 o
1 -15 -5 588.445 586.933 5.349 1.134 o
1 -15 -4 484.088 490.190 5.291 1.474 o
1 -15 -3 175.701 176.726 2.720 8.182 o
1 -15 -2 8.196 9.354 0.777 181.158 o
1 -15 -1 61.067 62.997 1.266 47.171 o
1 -14 -11 20.210 19.375 1.838 32.408 o
1 -14 -10 23.746 25.446 1.944 28.732 o
1 -14 -9 141.067 139.094 4.659 4.358 o
1 -14 -8 17.665 15.682 1.085 90.717 o
1 -14 -7 92.439 90.885 1.700 24.333 o
1 -14 -6 30.758 31.753 1.062 84.589 o
1 -14 -5 135.205 138.073 2.293 12.415 o
1 -14 -4 2.980 2.852 0.485 471.999 o
1 -14 -3 112.527 112.774 2.040 16.631 o
1 -14 -2 144.231 146.361 1.919 14.095 o
1 -14 -1 19.692 20.561 0.782 161.825 o
1 -13 -11 30.987 32.688 3.658 8.252 o
1 -13 -10 22.384 21.218 1.735 36.073 o
1 -13 -9 33.082 34.145 1.963 27.468 o
1 -13 -8 34.863 34.906 1.385 51.749 o
1 -13 -7 171.969 170.264 2.587 8.851 o
1 -13 -6 269.973 269.520 3.016 4.690 o
1 -13 -5 72.736 73.498 1.418 36.222 o
1 -13 -4 518.434 507.429 4.760 1.465 o
1 -13 -3 91.425 91.549 1.897 21.157 o
1 -13 -2 309.200 305.728 3.020 3.945 o
1 -13 -1 81.891 80.737 1.319 36.261 o
1 -12 -11 15.231 17.725 1.717 37.353 o
1 -12 -10 10.545 10.874 1.372 58.832 o
1 -12 -9 14.356 13.597 1.340 61.053 o
1 -12 -8 47.281 45.738 1.468 43.097 o
1 -12 -7 75.452 74.788 1.987 21.991 o
1 -12 -6 152.420 153.671 2.082 12.341 o
1 -12 -5 343.622 336.314 3.374 3.198 o
1 -12 -4 68.535 67.202 1.265 44.064 o
1 -12 -3 324.095 313.137 3.624 3.296 o
1 -12 -2 51.800 50.319 1.002 72.851 o
1 -12 -1 212.948 205.346 2.236 8.007 o
1 -11 -12 13.523 11.067 1.523 47.622 o
1 -11 -11 11.987 14.344 1.558 45.575 o
1 -11 -10 21.562 21.935 1.714 36.956 o
1 -11 -9 75.240 73.805 2.465 15.540 o
1 -11 -8 53.922 52.137 1.518 38.877 o
1 -11 -7 4.290 4.538 0.495 451.128 o
1 -11 -6 248.867 252.328 2.767 5.504 o
1 -11 -5 92.705 91.453 1.478 28.631 o
1 -11 -4 16.627 17.200 0.622 252.479 o
1 -11 -3 127.123 126.944 1.694 18.215 o
1 -11 -2 135.887 135.153 1.665 17.208 o
1 -11 -1 149.893 145.513 1.742 14.918 o
1 -10 -12 24.502 20.874 1.832 32.333 o
1 -10 -11 69.540 65.682 2.570 14.846 o
1 -10 -10 14.352 13.218 1.812 33.738 o
1 -10 -9 4.429 6.186 1.020 107.258 o
1 -10 -8 54.536 54.523 1.502 39.193 o
1 -10 -7 35.409 35.472 1.120 74.194 o
1 -10 -6 2.273 2.973 0.431 599.090 o
1 -10 -5 115.722 114.118 1.439 23.504 o
1 -10 -4 178.858 177.259 1.960 10.875 o
1 -10 -3 407.578 405.939 3.626 2.394 o
1 -10 -2 241.471 239.740 3.020 5.359 o
1 -10 -1 222.256 216.034 2.201 7.626 o
1 -9 -12 9.916 12.548 2.295 21.182 o
1 -9 -11 80.999 77.567 3.198 9.728 o
1 -9 -10 12.304 14.278 1.433 53.660 o
1 -9 -9 55.506 54.022 2.075 22.778 o
1 -9 -8 61.565 61.848 1.609 33.336 o
1 -9 -7 467.848 458.697 4.139 1.836 o
1 -9 -6 13.968 13.708 0.657 237.903 o
1 -9 -5 1.509 2.071 0.309 1170.190 o
1 -9 -4 176.812 177.133 1.779 11.763 o
1 -9 -3 79.195 80.273 1.207 40.857 o
1 -9 -2 632.578 621.411 4.370 1.127 o
1 -9 -1 928.012 913.783 6.932 0.506 o
1 -8 -12 53.080 51.131 2.418 17.495 o
1 -8 -11 13.205 13.279 1.432 53.747 o
1 -8 -10 81.587 86.677 2.628 13.479 o
1 -8 -9 30.568 30.117 1.635 39.163 o
1 -8 -8 160.886 160.935 2.456 9.925 o
1 -8 -7 69.576 68.377 1.026 55.354 o
1 -8 -6 59.192 58.917 0.831 80.032 o
1 -8 -5 99.790 98.121 1.550 25.442 o
1 -8 -4 60.892 61.013 1.032 61.618 o
1 -8 -3 391.082 383.977 4.326 2.268 o
1 -8 -2 67.470 66.728 0.835 69.355 o
1 -8 -1 73.400 72.500 0.921 57.938 o
1 -7 -12 11.895 13.635 1.251 70.251 o
1 -7 -11 37.317 35.489 1.943 27.681 o
1 -7 -10 10.841 11.093 2.122 24.761 o
1 -7 -9 4.448 3.599 0.822 165.188 o
1 -7 -8 169.542 160.334 2.621 8.963 o
1 -7 -7 92.374 89.743 1.156 36.885 o
1 -7 -6 96.004 94.032 1.135 35.736 o
1 -7 -5 578.079 562.477 3.729 1.390 o
1 -7 -4 303.618 300.062 2.738 4.296 o
1 -7 -3 939.514 916.108 7.505 0.481 o
1 -7 -2 216.450 217.479 1.778 8.815 o
1 -7 -1 509.676 503.690 3.258 1.779 o
1 -6 -13 25.682 25.806 2.176 23.018 o
1 -6 -12 68.947 68.857 3.235 9.804 o
1 -6 -11 77.704 77.742 2.538 14.612 o
1 -6 -10 52.294 53.170 2.046 23.595 o
1 -6 -9 441.950 430.454 6.157 1.457 o
1 -6 -8 21.477 22.579 0.845 138.304 o
1 -6 -7 75.994 75.449 0.949 54.157 o
1 -6 -6 58.956 57.691 0.710 93.406 o
1 -6 -5 20.857 20.939 0.468 364.795 o
1 -6 -4 215.083 212.016 2.192 7.937 o
1 -6 -3 149.481 148.113 1.358 17.627 o
1 -6 -2 866.112 865.721 5.748 0.604 o
1 -6 -1 909.461 914.859 6.279 0.538 o
1 -5 -13 75.197 71.268 4.242 5.868 o
1 -5 -12 4.359 5.634 1.243 72.272 o
1 -5 -11 7.723 7.705 0.963 119.351 o
1 -5 -10 54.852 56.938 2.048 23.251 o
1 -5 -9 50.294 50.369 1.837 28.828 o
1 -5 -8 21.331 20.320 0.742 175.221 o
1 -5 -7 291.604 293.012 2.242 5.011 o
1 -5 -6 813.667 822.660 5.343 0.683 o
1 -5 -5 12.398 11.305 0.373 666.153 o
1 -5 -4 1666.030 1681.240 9.763 0.169 o
1 -5 -3 472.415 462.995 2.978 2.090 o
1 -5 -2 1066.400 1074.210 5.871 0.420 o
1 -5 -1 335.106 329.937 2.861 3.641 o
1 -4 -13 77.872 75.535 3.039 10.732 o
1 -4 -12 1.807 0.252 0.967 119.747 o
1 -4 -11 6.389 5.885 0.850 153.430 o
1 -4 -10 101.024 101.849 2.622 12.511 o
1 -4 -9 5.925 7.032 1.100 92.091 o
1 -4 -8 92.121 91.666 1.575 26.679 o
1 -4 -7 58.307 57.265 0.769 87.938 o
1 -4 -6 8.258 8.218 0.339 870.010 o
1 -4 -5 160.675 162.889 1.253 16.323 o
1 -4 -4 119.779 118.934 0.970 29.157 o
1 -4 -3 58.100 58.248 0.644 101.647 o
1 -4 -2 247.026 247.002 1.684 7.354 o
1 -4 -1 22.749 22.384 0.514 304.462 o
1 -3 -13 41.384 39.875 2.466 17.462 o
1 -3 -12 35.619 38.346 2.191 22.099 o
1 -3 -11 33.236 33.507 1.516 44.413 o
1 -3 -10 98.522 104.006 2.197 16.300 o
1 -3 -9 73.819 72.254 2.068 20.869 o
1 -3 -8 271.564 272.182 3.081 4.574 o
1 -3 -7 98.248 95.524 1.009 38.059 o
1 -3 -6 54.417 54.285 0.655 108.750 o
1 -3 -5 130.762 132.541 1.237 22.248 o
1 -3 -4 411.966 416.843 2.935 2.583 o
1 -3 -3 347.597 344.826 2.254 3.798 o
1 -3 -2 319.277 325.181 2.229 4.320 o
1 -3 -1 323.913 321.460 2.326 4.209 o
1 -2 -13 12.305 10.500 1.535 47.029 o
1 -2 -12 5.590 6.141 3.616 8.568 o
1 -2 -11 83.790 82.675 4.149 6.016 o
1 -2 -10 66.438 70.883 2.221 19.088 o
1 -2 -9 344.043 350.705 7.150 1.485 o
1 -2 -8 155.593 155.619 1.821 13.608 o
1 -2 -7 346.037 342.788 2.415 3.734 o
1 -2 -6 46.233 45.874 0.654 130.311 o
1 -2 -5 4.021 4.159 0.229 2010.620 o
1 -2 -4 2025.840 2074.200 13.803 0.108 o
1 -2 -3 0.119 -0.499 0.204 2684.220 o
1 -2 -2 689.222 698.561 5.671 0.865 o
1 -2 -1 863.336 863.993 5.423 0.619 o
1 -1 -13 9.692 9.141 1.459 52.188 o
1 -1 -12 15.586 16.028 1.622 41.790 o
1 -1 -11 49.815 49.505 2.165 21.600 o
1 -1 -10 8.253 6.955 0.916 131.616 o
1 -1 -9 171.637 174.079 2.675 8.489 o
1 -1 -8 228.168 233.143 2.879 5.891 o
1 -1 -7 292.033 286.185 2.349 4.954 o
1 -1 -6 78.749 78.286 0.815 58.368 o
1 -1 -5 11.424 11.314 0.409 579.754 o
1 -1 -4 176.657 177.045 1.304 13.918 o
1 -1 -3 383.442 388.536 3.330 2.718 o
1 -1 -2 1156.540 1173.170 13.801 0.241 o
1 -1 -1 2038.970 2018.580 11.603 0.115 o
1 0 0 468.226 469.679 2.259 2.252 o
1 0 1 5.086 4.986 0.191 2701.560 o
1 0 2 245.116 248.639 1.848 7.118 o
1 0 3 47.264 46.030 0.514 157.699 o
1 0 4 1043.560 1062.280 4.673 0.456 o
1 0 5 0.754 0.575 0.150 4955.960 o
1 0 6 495.425 503.372 3.830 1.722 o
1 0 7 42.413 44.612 0.889 95.880 o
1 0 8 361.104 362.016 3.584 2.845 o
1 0 9 154.325 154.507 2.402 10.557 o
1 0 10 8.330 11.043 1.204 76.369 o
1 0 11 48.088 48.599 2.191 21.244 o
1 0 12 3.793 4.237 1.146 85.081 o
1 0 13 54.979 60.725 5.239 3.988 o
1 1 0 417.588 421.381 1.767 2.890 o
1 1 1 2143.190 2160.220 11.058 0.106 o
1 1 2 3205.270 3214.460 15.252 0.048 o
1 1 3 182.880 182.433 1.418 12.740 o
1 1 4 894.123 891.423 5.021 0.598 o
1 1 5 214.386 216.247 1.432 9.791 o
1 1 6 376.110 379.286 3.054 2.931 o
1 1 7 234.031 234.316 2.237 6.941 o
1 1 8 3.379 3.737 0.562 352.386 o
1 1 9 70.227 70.849 1.756 27.391 o
1 1 10 13.472 13.680 1.091 91.274 o
1 1 11 23.215 23.161 1.761 34.922 o
1 1 12 30.671 32.794 2.142 23.400 o
1 1 13 65.126 66.727 2.852 12.436 o
1 2 0 527.608 531.962 2.053 1.834 o
1 2 1 8893.400 8939.660 34.342 0.006 o
1 2 2 1858.660 1846.970 8.133 0.146 o
1 2 3 2015.700 2084.880 10.966 0.116 o
1 2 4 1062.430 1085.860 5.656 0.423 o
1 2 5 302.853 297.144 2.040 4.965 o
1 2 6 211.019 206.586 1.749 9.353 o
1 2 7 254.520 257.974 2.747 5.380 o
1 2 8 12.761 13.622 0.905 131.394 o
1 2 9 23.729 24.999 1.202 71.639 o
1 2 10 16.905 17.799 1.179 77.282 o
1 2 11 92.454 89.537 2.821 11.604 o
1 2 12 34.501 37.502 3.039 11.806 o
1 2 13 4.258 4.845 1.304 65.764 o
1 3 0 1944.700 1954.280 10.026 0.129 o
1 3 1 6661.400 6697.310 29.590 0.011 o
1 3 2 775.344 788.183 3.466 0.827 o
1 3 3 906.210 920.069 4.531 0.592 o
1 3 4 87.387 86.751 0.895 47.791 o
1 3 5 174.953 174.687 1.222 14.538 o
1 3 6 222.565 221.858 1.558 8.985 o
1 3 7 52.758 54.475 1.030 68.383 o
1 3 8 100.000 105.773 2.023 18.068 o
1 3 9 43.169 42.774 1.909 27.865 o
1 3 10 26.597 25.829 1.307 60.645 o
1 3 11 27.273 29.204 1.899 29.762 o
1 3 12 49.034 47.002 3.706 7.887 o
1 3 13 19.643 18.944 1.946 29.023 o
1 4 0 2639.450 2661.630 14.967 0.068 o
1 4 1 1207.880 1250.820 5.278 0.338 o
1 4 2 862.831 881.684 3.880 0.665 o
1 4 3 65.822 65.382 0.623 88.638 o
1 4 4 271.308 272.659 1.867 6.059 o
1 4 5 367.184 368.631 2.348 3.397 o
1 4 6 11.714 12.617 0.350 737.320 o
1 4 7 71.131 69.380 0.958 58.113 o
1 4 8 127.627 130.122 3.262 8.009 o
1 4 9 85.917 86.276 1.947 21.166 o
1 4 10 40.092 42.524 1.525 42.057 o
1 4 11 19.948 19.770 2.825 13.908 o
1 4 12 2.833 2.667 1.036 104.318 o
1 5 0 807.459 806.569 3.485 0.775 o
1 5 1 812.823 821.429 3.981 0.742 o
1 5 2 364.266 372.678 1.929 3.603 o
1 5 3 333.757 341.645 1.846 4.244 o
1 5 4 202.415 203.982 1.356 10.978 o
1 5 5 6.671 7.372 0.297 1144.050 o
1 5 6 75.024 74.859 0.917 56.526 o
1 5 7 4.099 4.743 0.321 1049.460 o
1 5 8 274.102 271.578 4.537 3.134 o
1 5 9 225.161 229.933 3.349 5.173 o
1 5 10 22.120 24.114 1.287 63.592 o
1 5 11 72.919 74.096 2.604 14.235 o
1 5 12 27.847 26.561 1.996 27.102 o
1 6 0 361.968 358.456 1.834 3.758 o
1 6 1 2531.240 2549.660 11.368 0.078 o
1 6 2 126.262 124.608 0.922 27.585 o
1 6 3 143.417 141.990 0.993 21.810 o
1 6 4 863.371 853.832 4.117 0.670 o
1 6 5 106.053 106.661 0.978 34.472 o
1 6 6 169.866 169.303 1.511 13.778 o
1 6 7 37.528 38.020 0.793 122.159 o
1 6 8 30.767 31.955 1.455 48.443 o
1 6 9 15.403 14.119 0.993 108.635 o
1 6 10 51.953 53.842 1.800 29.467 o
1 6 11 29.864 29.135 2.882 13.206 o
1 6 12 13.560 13.373 1.550 45.915 o
1 7 0 485.226 494.027 2.440 2.060 o
1 7 1 854.993 850.159 3.988 0.684 o
1 7 2 352.869 351.357 1.911 3.879 o
1 7 3 102.194 101.710 0.780 41.130 o
1 7 4 12.624 12.960 0.333 780.596 o
1 7 5 9.098 9.551 0.330 887.413 o
1 7 6 18.665 17.661 0.526 325.215 o
1 7 7 61.421 62.947 0.995 63.365 o
1 7 8 68.400 71.171 1.491 35.035 o
1 7 9 0.339 -0.237 0.470 506.932 o
1 7 10 147.644 152.004 3.355 7.105 o
1 7 11 4.457 2.606 1.460 52.505 o
1 7 12 52.648 51.840 2.003 24.523 o
1 8 0 1422.940 1429.080 5.900 0.250 o
1 8 1 229.880 230.754 1.372 8.859 o
1 8 2 2.593 2.216 0.192 2939.100 o
1 8 3 42.873 41.313 0.556 166.455 o
1 8 4 170.607 167.812 1.192 15.412 o
1 8 5 297.928 293.925 1.905 5.210 o
1 8 6 90.236 88.626 0.907 45.608 o
1 8 7 7.450 7.474 0.423 588.835 o
1 8 8 69.552 70.902 1.349 39.820 o
1 8 9 20.952 22.935 1.036 95.907 o
1 8 10 67.384 67.188 1.750 28.129 o
1 8 11 2.147 3.789 0.819 166.818 o
1 8 12 5.115 5.037 1.128 87.698 o
1 9 0 262.843 263.182 1.356 7.052 o
1 9 1 185.550 182.635 1.244 13.229 o
1 9 2 183.592 183.025 1.306 13.119 o
1 9 3 126.894 128.576 1.115 24.652 o
1 9 4 217.909 218.176 1.450 9.528 o
1 9 5 87.219 85.462 0.880 48.747 o
1 9 6 303.754 302.924 2.022 4.914 o
1 9 7 103.391 99.509 1.232 30.810 o
1 9 8 98.502 97.116 1.426 28.117 o
1 9 9 14.970 12.652 0.762 180.480 o
1 9 10 50.275 51.224 1.773 30.598 o
1 9 11 82.956 80.831 2.254 17.358 o
1 9 12 38.745 33.369 1.732 34.194 o
1 10 0 71.772 69.941 0.612 79.818 o
1 10 1 168.388 168.092 1.258 15.269 o
1 10 2 104.246 107.251 0.960 35.312 o
1 10 3 823.517 823.812 4.883 0.693 o
1 10 4 186.518 184.082 1.588 11.759 o
1 10 5 59.875 58.868 0.799 82.466 o
1 10 6 354.269 354.186 2.456 3.553 o
1 10 7 16.833 17.405 0.703 202.494 o
1 10 8 84.655 84.140 1.337 34.601 o
1 10 9 1.143 1.341 0.534 392.992 o
1 10 10 32.974 33.910 1.573 41.539 o
1 10 11 16.650 16.307 1.415 54.481 o
1 10 12 13.012 13.339 1.296 65.322 o
1 11 0 27.572 27.532 0.425 334.468 o
1 11 1 9.386 9.309 0.505 410.835 o
1 11 2 81.959 82.148 0.911 51.021 o
1 11 3 25.491 25.660 0.544 261.323 o
1 11 4 394.392 390.781 2.597 2.936 o
1 11 5 32.975 32.592 0.635 180.040 o
1 11 6 194.012 195.329 1.670 10.701 o
1 11 7 290.178 291.825 2.647 4.634 o
1 11 8 14.747 15.498 0.723 197.024 o
1 11 9 33.114 34.922 1.481 46.219 o
1 11 10 26.414 28.693 1.492 47.173 o
1 11 11 15.481 15.840 1.277 66.721 o
1 12 0 79.398 79.136 0.770 59.870 o
1 12 1 143.848 144.527 1.289 19.061 o
1 12 2 178.970 179.980 1.596 12.340 o
1 12 3 80.381 78.631 1.080 45.531 o
1 12 4 368.085 369.429 2.716 3.204 o
1 12 5 8.085 8.501 0.466 485.705 o
1 12 6 179.188 178.800 1.888 11.116 o
1 12 7 11.548 11.610 0.600 289.610 o
1 12 8 38.199 37.144 0.967 91.346 o
1 12 9 32.997 33.247 1.137 74.015 o
1 12 10 6.569 6.579 0.917 131.949 o
1 12 11 58.568 59.199 3.140 10.610 o
1 13 0 130.227 131.982 1.031 24.679 o
1 13 1 102.510 102.165 0.957 36.786 o
1 13 2 80.844 80.183 1.031 46.998 o
1 13 3 76.137 76.441 1.034 49.786 o
1 13 4 551.729 541.736 3.695 1.499 o
1 13 5 33.304 32.171 0.754 141.966 o
1 13 6 105.149 105.375 1.658 22.418 o
1 13 7 0.694 0.598 0.322 1083.110 o
1 13 8 122.006 122.617 1.886 16.996 o
1 13 9 42.767 42.494 1.249 58.039 o
1 13 10 9.045 8.272 1.574 44.960 o
1 13 11 19.550 22.654 2.026 26.749 o
1 14 0 301.481 296.353 1.812 5.201 o
1 14 1 253.813 255.570 1.741 6.924 o
1 14 2 67.988 68.850 0.991 58.087 o
1 14 3 31.403 31.269 0.721 155.690 o
1 14 4 382.035 379.804 2.873 2.964 o
1 14 5 110.046 109.699 1.360 26.029 o
1 14 6 8.414 7.566 0.566 336.175 o
1 14 7 58.460 59.235 1.291 47.323 o
1 14 8 25.369 24.232 1.036 93.424 o
1 14 9 4.579 7.946 0.844 155.859 o
1 14 10 7.816 6.680 1.003 110.218 o
1 14 11 28.925 28.588 5.592 3.565 o
1 15 0 97.319 97.665 0.931 40.088 o
1 15 1 276.251 273.854 1.871 5.922 o
1 15 2 57.661 58.397 0.891 75.941 o
1 15 3 9.238 9.712 0.482 448.643 o
1 15 4 5.991 5.859 0.412 634.227 o
1 15 5 11.738 12.612 0.627 265.374 o
1 15 6 72.518 73.202 1.391 37.240 o
1 15 7 81.902 80.452 1.802 24.386 o
1 15 8 65.770 67.511 1.748 28.379 o
1 15 9 103.569 104.913 2.237 15.557 o
1 15 10 83.268 78.423 2.412 15.621 o
1 16 0 88.194 87.345 0.968 44.675 o
1 16 1 207.695 203.499 1.587 10.034 o
1 16 2 73.459 73.797 0.956 55.651 o
1 16 3 38.535 38.710 0.838 111.586 o
1 16 4 146.947 144.626 2.409 11.048 o
1 16 5 1.437 1.473 0.361 856.662 o
1 16 6 18.958 17.692 0.977 109.364 o
1 16 7 13.156 14.670 0.974 113.535 o
1 16 8 29.607 30.170 1.330 57.460 o
1 16 9 69.166 64.471 1.854 25.661 o
1 16 10 2.951 3.092 0.892 140.677 o
1 17 0 168.935 172.048 1.419 14.214 o
1 17 1 41.062 40.951 0.713 131.728 o
1 17 2 145.148 143.696 1.415 17.914 o
1 17 3 109.656 109.027 1.400 25.508 o
1 17 4 89.772 90.980 1.403 30.943 o
1 17 5 18.358 17.881 0.785 163.911 o
1 17 6 20.425 22.469 1.164 77.586 o
1 17 7 126.010 129.299 2.346 12.751 o
1 17 8 8.129 8.964 0.908 133.489 o
1 17 9 189.274 187.069 6.779 2.108 o
1 18 0 93.067 91.934 1.041 39.602 o
1 18 1 37.926 36.175 0.704 143.909 o
1 18 2 3.042 3.072 0.316 1104.700 o
1 18 3 25.407 25.067 0.642 206.567 o
1 18 4 21.218 21.576 0.810 149.588 o
1 18 5 82.359 80.180 1.604 28.543 o
1 18 6 3.855 3.334 0.696 230.191 o
1 18 7 6.927 6.019 0.764 189.100 o
1 18 8 68.441 64.687 1.836 26.136 o
1 18 9 10.093 11.618 2.250 22.033 o
1 19 0 50.337 48.677 1.015 73.024 o
1 19 1 94.474 95.363 1.177 34.892 o
1 19 2 110.199 109.476 1.217 28.452 o
1 19 3 63.645 63.215 1.007 61.089 o
1 19 4 13.785 14.669 0.937 122.133 o
1 19 5 132.464 131.645 2.096 14.105 o
1 19 6 3.907 4.092 0.683 238.570 o
1 19 7 3.129 3.687 0.689 235.261 o
1 19 8 39.099 36.888 1.545 41.745 o
1 19 9 13.590 13.700 1.303 64.572 o
1 20 0 7.388 8.092 0.697 225.447 o
1 20 1 26.607 26.925 0.801 142.616 o
1 20 2 4.917 4.730 0.436 576.334 o
1 20 3 57.750 55.448 1.136 57.481 o
1 20 4 36.825 37.843 0.949 94.845 o
1 20 5 88.773 87.810 1.767 23.783 o
1 20 6 18.359 19.508 1.146 80.965 o
1 20 7 48.903 47.971 1.727 32.373 o
1 20 8 5.317 6.253 1.116 89.584 o
1 21 0 6.068 6.744 0.532 384.800 o
1 21 1 11.027 11.344 0.637 260.338 o
1 21 2 19.498 20.581 0.914 122.463 o
1 21 3 16.185 16.421 0.851 144.069 o
1 21 4 9.417 10.415 0.848 151.868 o
1 21 5 109.099 104.744 1.821 19.767 o
1 21 6 41.855 42.559 1.559 40.167 o
1 21 7 19.845 17.446 1.165 78.384 o
1 22 0 30.559 29.570 1.212 67.763 o
1 22 1 11.625 12.112 0.847 150.325 o
1 22 2 60.673 61.069 1.585 34.348 o
1 22 3 55.204 53.350 1.339 46.732 o
1 22 4 108.138 105.940 1.840 19.553 o
1 22 5 14.698 14.412 1.004 106.646 o
1 22 6 33.958 32.047 1.341 55.367 o
1 22 7 18.505 17.815 1.435 52.665 o
1 23 0 39.779 40.044 1.248 59.602 o
1 23 1 22.230 23.279 1.130 81.233 o
1 23 2 30.541 30.704 1.138 75.414 o
1 23 3 27.312 28.166 1.636 39.564 o
1 23 4 0.999 0.659 0.525 405.954 o
1 23 5 9.928 10.967 1.016 106.283 o
1 23 6 22.868 23.169 1.440 51.403 o
1 24 0 37.893 41.368 1.425 47.883 o
1 24 1 40.052 41.359 1.407 48.471 o
1 24 2 43.951 45.850 1.325 51.896 o
1 24 3 20.551 20.257 1.003 102.662 o
1 24 4 28.921 27.993 1.304 60.030 o
1 24 5 23.642 23.949 1.271 64.783 o
1 25 0 1.167 1.638 0.606 305.168 o
1 25 1 56.837 60.044 1.656 32.728 o
1 25 2 4.557 3.892 0.784 181.395 o
1 25 3 19.068 18.203 1.119 84.721 o
1 26 0 156.773 153.150 3.009 8.020 o
1 26 1 13.175 13.974 1.181 78.329 o
2 -25 -2 13.149 16.193 1.699 38.284 o
2 -25 -1 72.010 72.769 3.387 8.943 o
2 -24 -4 7.346 8.546 1.431 54.434 o
2 -24 -3 1.564 1.990 1.200 77.855 o
2 -24 -2 39.162 39.801 2.347 19.239 o
2 -24 -1 94.949 97.905 5.299 3.742 o
2 -23 -5 42.903 43.300 2.471 17.286 o
2 -23 -4 16.442 15.418 2.682 15.470 o
2 -23 -3 2.824 3.974 1.171 81.606 o
2 -23 -2 14.962 16.602 1.657 40.122 o
2 -23 -1 23.979 25.304 1.858 31.376 o
2 -22 -6 4.273 3.185 0.901 137.408 o
2 -22 -5 53.635 52.864 1.997 24.533 o
2 -22 -4 26.470 26.817 1.532 44.979 o
2 -22 -3 33.097 33.348 1.906 29.065 o
2 -22 -2 91.741 98.114 3.075 9.964 o
2 -22 -1 12.677 13.618 1.461 51.650 o
2 -21 -7 15.574 17.004 1.537 46.420 o
2 -21 -6 53.556 55.922 2.098 22.410 o
2 -21 -5 21.968 24.211 1.928 29.313 o
2 -21 -4 141.703 146.781 2.933 8.769 o
2 -21 -3 65.248 69.342 2.689 13.782 o
2 -21 -2 31.283 32.681 2.062 25.148 o
2 -21 -1 25.210 23.988 1.743 35.439 o
2 -20 -8 8.648 8.390 1.452 52.804 o
2 -20 -7 26.840 27.412 1.604 41.179 o
2 -20 -6 63.637 64.374 2.059 22.118 o
2 -20 -5 73.777 72.125 4.228 5.909 o
2 -20 -4 20.811 21.364 1.791 33.988 o
2 -20 -3 10.895 12.203 1.371 58.819 o
2 -20 -2 31.788 32.142 1.964 27.582 o
2 -20 -1 45.264 48.154 2.647 15.065 o
2 -19 -8 56.546 53.729 2.572 15.470 o
2 -19 -7 23.776 28.784 2.415 18.794 o
2 -19 -6 5.301 5.259 0.885 142.169 o
2 -19 -5 15.332 16.668 1.218 73.021 o
2 -19 -4 63.910 66.820 2.478 16.023 o
2 -19 -3 35.607 35.710 1.967 27.151 o
2 -19 -2 27.760 27.986 1.452 49.481 o
2 -19 -1 29.921 28.967 1.448 49.297 o
2 -18 -9 46.489 46.638 2.570 15.907 o
2 -18 -8 25.928 26.946 2.054 25.714 o
2 -18 -7 23.189 22.252 1.400 54.254 o
2 -18 -6 8.945 9.474 1.023 105.345 o
2 -18 -5 19.459 20.296 1.139 81.474 o
2 -18 -4 128.669 129.897 3.194 8.248 o
2 -18 -3 20.944 20.639 1.255 67.371 o
2 -18 -2 64.535 64.373 1.858 26.076 o
2 -18 -1 18.063 17.781 1.918 29.919 o
2 -17 -9 41.764 43.805 2.436 17.788 o
2 -17 -8 7.313 6.452 1.259 70.305 o
2 -17 -7 15.251 15.181 1.458 51.547 o
2 -17 -6 11.639 12.900 1.244 71.091 o
2 -17 -5 16.449 15.357 0.960 115.086 o
2 -17 -4 70.495 67.917 2.965 11.464 o
2 -17 -3 20.731 21.336 2.378 19.520 o
2 -17 -2 53.846 53.923 1.989 24.659 o
2 -17 -1 96.428 94.146 2.094 17.942 o
2 -16 -10 4.456 2.112 1.116 89.836 o
2 -16 -9 39.220 39.904 2.431 17.996 o
2 -16 -8 39.859 40.268 1.729 33.803 o
2 -16 -7 44.549 45.304 1.452 44.552 o
2 -16 -6 39.945 39.685 1.656 36.548 o
2 -16 -5 17.287 15.679 0.926 122.602 o
2 -16 -4 7.111 6.818 0.816 165.926 o
2 -16 -3 43.075 43.117 1.514 42.000 o
2 -16 -2 54.133 53.858 1.619 34.855 o
2 -16 -1 78.436 78.132 1.883 23.380 o
2 -15 -10 13.130 13.305 1.601 43.132 o
2 -15 -9 0.998 0.101 0.887 142.347 o
2 -15 -8 36.761 37.624 1.659 36.966 o
2 -15 -7 49.311 50.100 1.460 42.591 o
2 -15 -6 78.831 78.182 1.691 27.232 o
2 -15 -5 22.306 21.114 1.182 74.944 o
2 -15 -4 1.443 0.905 0.627 285.159 o
2 -15 -3 246.271 243.927 3.441 4.653 o
2 -15 -2 134.111 132.081 2.384 12.046 o
2 -15 -1 196.439 196.511 3.428 5.719 o
2 -14 -10 37.174 36.068 2.353 19.279 o
2 -14 -9 29.894 32.884 2.058 25.295 o
2 -14 -8 6.845 6.326 1.165 82.049 o
2 -14 -7 24.394 23.851 1.099 84.448 o
2 -14 -6 70.650 71.468 1.581 31.816 o
2 -14 -5 39.276 39.752 1.836 30.398 o
2 -14 -4 19.345 20.627 1.839 32.367 o
2 -14 -3 111.308 108.810 2.325 14.211 o
2 -14 -2 57.121 58.577 1.542 36.731 o
2 -14 -1 47.913 48.380 1.380 47.225 o
2 -13 -11 8.111 6.195 2.550 17.212 o
2 -13 -10 7.220 8.137 1.351 61.016 o
2 -13 -9 7.122 8.698 2.330 20.599 o
2 -13 -8 21.853 23.134 1.311 61.570 o
2 -13 -7 25.158 24.835 1.092 84.869 o
2 -13 -6 148.137 144.639 2.186 12.225 o
2 -13 -5 139.437 137.965 2.418 11.473 o
2 -13 -4 138.205 142.342 2.414 11.450 o
2 -13 -3 60.229 63.390 2.170 20.486 o
2 -13 -2 225.968 226.929 3.088 5.620 o
2 -13 -1 9.841 10.928 0.673 236.344 o
2 -12 -11 0.062 0.909 1.089 94.501 o
2 -12 -10 3.138 1.051 0.942 126.095 o
2 -12 -9 20.458 18.785 1.631 40.901 o
2 -12 -8 41.332 41.029 1.536 41.458 o
2 -12 -7 8.823 8.761 0.954 121.091 o
2 -12 -6 106.640 106.028 1.802 20.197 o
2 -12 -5 91.749 94.123 1.927 20.556 o
2 -12 -4 405.080 389.625 5.199 1.882 o
2 -12 -3 107.605 104.373 1.941 18.447 o
2 -12 -2 2.945 2.588 0.503 439.433 o
2 -12 -1 1.738 2.330 0.354 889.197 o
2 -11 -11 27.276 24.920 1.982 27.534 o
2 -11 -10 15.626 17.038 1.657 40.038 o
2 -11 -9 34.217 35.465 1.955 27.575 o
2 -11 -8 0.397 0.239 0.565 351.360 o
2 -11 -7 30.975 29.653 1.060 85.344 o
2 -11 -6 172.596 168.795 2.283 10.026 o
2 -11 -5 553.837 543.237 5.670 1.196 o
2 -11 -4 265.990 260.757 3.316 4.450 o
2 -11 -3 503.483 494.334 5.174 1.443 o
2 -11 -2 7.923 7.442 0.529 384.168 o
2 -11 -1 26.938 28.315 0.761 153.299 o
2 -10 -11 12.579 12.427 1.505 48.781 o
2 -10 -10 1.131 0.467 0.901 137.905 o
2 -10 -9 41.123 37.756 3.682 8.074 o
2 -10 -8 13.872 13.507 0.857 144.999 o
2 -10 -7 28.861 28.976 1.013 93.700 o
2 -10 -6 24.915 26.369 0.942 110.137 o
2 -10 -5 180.803 182.700 2.619 8.270 o
2 -10 -4 126.378 121.056 1.725 18.279 o
2 -10 -3 218.182 218.802 2.848 6.294 o
2 -10 -2 135.993 132.319 1.822 15.982 o
2 -10 -1 72.204 70.625 1.228 43.905 o
2 -9 -12 25.465 27.777 2.110 24.397 o
2 -9 -11 67.895 67.915 5.521 3.567 o
2 -9 -10 115.856 112.867 3.157 8.862 o
2 -9 -9 53.140 51.654 2.141 21.776 o
2 -9 -8 11.570 10.762 0.724 203.568 o
2 -9 -7 15.617 17.597 0.840 147.589 o
2 -9 -6 60.140 56.819 1.403 41.892 o
2 -9 -5 6.783 6.928 0.524 394.794 o
2 -9 -4 232.178 225.464 2.459 6.674 o
2 -9 -3 804.616 778.352 6.273 0.667 o
2 -9 -2 417.922 413.516 3.330 2.418 o
2 -9 -1 152.611 149.990 1.625 15.306 o
2 -8 -12 33.362 30.975 2.209 22.006 o
2 -8 -11 40.242 40.723 2.211 21.477 o
2 -8 -10 85.219 85.991 2.743 12.444 o
2 -8 -9 65.670 60.348 2.785 13.056 o
2 -8 -8 241.824 239.898 2.770 5.749 o
2 -8 -7 53.779 50.920 1.316 48.727 o
2 -8 -6 32.504 33.072 0.956 99.026 o
2 -8 -5 558.104 547.929 4.694 1.325 o
2 -8 -4 108.727 104.878 1.206 29.490 o
2 -8 -3 133.481 127.042 1.638 18.106 o
2 -8 -2 242.702 237.080 3.140 5.177 o
2 -8 -1 185.724 184.797 1.813 10.907 o
2 -7 -12 64.649 65.263 2.729 13.497 o
2 -7 -11 28.835 24.928 1.826 32.118 o
2 -7 -10 30.692 29.769 1.881 30.076 o
2 -7 -9 82.005 77.401 2.407 15.764 o
2 -7 -8 14.125 14.379 1.022 103.303 o
2 -7 -7 229.743 223.615 2.539 6.598 o
2 -7 -6 156.703 154.507 1.726 14.146 o
2 -7 -5 161.866 154.908 2.473 9.925 o
2 -7 -4 2.436 2.457 0.289 1325.260 o
2 -7 -3 654.110 648.627 4.656 1.036 o
2 -7 -2 194.260 186.589 1.786 10.514 o
2 -7 -1 1009.850 985.894 6.666 0.451 o
2 -6 -12 245.847 261.493 7.470 1.634 o
2 -6 -11 10.096 10.455 1.336 62.036 o
2 -6 -10 15.249 15.329 1.383 57.188 o
2 -6 -9 18.917 20.934 2.835 13.807 o
2 -6 -8 54.209 54.502 1.166 57.183 o
2 -6 -7 56.783 56.706 1.049 63.882 o
2 -6 -6 62.795 60.642 0.854 74.082 o
2 -6 -5 53.190 53.015 0.874 83.829 o
2 -6 -4 101.948 99.383 1.350 28.742 o
2 -6 -3 1.281 1.669 0.250 1787.580 o
2 -6 -2 174.841 171.350 1.640 12.706 o
2 -6 -1 72.909 73.651 0.904 58.830 o
2 -5 -12 13.311 12.699 1.571 44.784 o
2 -5 -11 1.627 1.043 0.882 144.095 o
2 -5 -10 50.453 49.386 4.310 5.873 o
2 -5 -9 139.836 138.837 4.795 4.159 o
2 -5 -8 58.599 57.849 1.291 47.527 o
2 -5 -7 631.106 616.693 6.076 0.961 o
2 -5 -6 188.563 187.288 2.046 9.847 o
2 -5 -5 12.428 11.461 0.383 634.340 o
2 -5 -4 110.966 106.369 1.023 32.203 o
2 -5 -3 143.330 139.015 1.205 20.212 o
2 -5 -2 1195.220 1180.540 8.522 0.311 o
2 -5 -1 13.703 13.913 0.419 522.968 o
2 -4 -12 5.103 4.357 1.196 78.147 o
2 -4 -11 3.369 4.350 1.451 53.164 o
2 -4 -10 15.728 16.704 1.374 57.790 o
2 -4 -9 40.886 37.877 1.693 35.145 o
2 -4 -8 152.532 153.394 1.929 13.234 o
2 -4 -7 239.713 234.183 2.500 6.313 o
2 -4 -6 884.817 875.038 5.505 0.595 o
2 -4 -5 67.540 64.996 0.790 73.353 o
2 -4 -4 82.797 79.825 0.844 54.088 o
2 -4 -3 283.838 274.558 1.810 5.808 o
2 -4 -2 266.122 258.072 1.805 6.454 o
2 -4 -1 203.011 197.541 1.501 10.692 o
2 -3 -12 1.348 1.768 1.073 97.319 o
2 -3 -11 148.768 148.316 3.325 7.211 o
2 -3 -10 8.532 7.093 0.988 113.310 o
2 -3 -9 75.103 78.028 2.637 13.784 o
2 -3 -8 164.044 163.293 2.283 10.507 o
2 -3 -7 31.806 31.639 1.024 89.348 o
2 -3 -6 122.874 120.950 1.465 21.622 o
2 -3 -5 239.618 243.884 2.028 7.038 o
2 -3 -4 89.870 88.610 0.873 46.918 o
2 -3 -3 456.051 445.280 2.834 2.257 o
2 -3 -2 394.048 379.679 2.720 2.934 o
2 -3 -1 142.683 138.965 0.976 22.333 o
2 -2 -12 7.160 8.693 3.535 8.961 o
2 -2 -11 0.183 0.443 0.856 152.864 o
2 -2 -10 13.495 14.375 1.709 37.866 o
2 -2 -9 51.366 48.725 1.776 30.509 o
2 -2 -8 125.793 126.454 1.704 18.283 o
2 -2 -7 13.729 12.646 0.512 375.740 o
2 -2 -6 228.957 223.638 1.783 8.199 o
2 -2 -5 161.638 163.333 2.086 11.553 o
2 -2 -4 129.420 127.300 1.488 20.082 o
2 -2 -3 382.311 378.353 3.081 2.874 o
2 -2 -2 77.432 77.521 0.753 62.752 o
2 -2 -1 475.717 469.174 2.573 2.147 o
2 -1 -12 46.119 41.869 2.328 19.236 o
2 -1 -11 0.797 1.316 1.761 36.150 o
2 -1 -10 30.846 32.184 1.957 27.820 o
2 -1 -9 151.720 150.809 3.010 8.168 o
2 -1 -8 226.734 229.952 2.130 7.430 o
2 -1 -7 74.103 73.613 1.203 43.794 o
2 -1 -6 3.153 3.268 0.390 725.424 o
2 -1 -5 222.627 220.111 2.540 6.812 o
2 -1 -4 53.148 54.191 1.013 69.695 o
2 -1 -3 181.131 176.910 2.505 8.727 o
2 -1 -2 122.711 123.131 1.264 24.025 o
2 -1 -1 374.666 368.797 2.416 3.289 o
2 0 0 143.322 140.223 1.085 21.176 o
2 0 1 37.407 37.013 0.516 204.237 o
2 0 2 72.863 72.198 0.637 75.837 o
2 0 3 413.579 404.742 2.388 2.804 o
2 0 4 1.768 1.858 0.204 2641.900 o
2 0 5 853.186 854.982 4.722 0.657 o
2 0 6 57.354 57.403 0.748 91.247 o
2 0 7 6.933 7.518 0.378 731.846 o
2 0 8 0.131 1.320 0.510 431.103 o
2 0 9 1.872 2.267 0.620 291.091 o
2 0 10 49.151 46.949 1.795 30.305 o
2 0 11 10.597 9.681 1.341 61.618 o
2 0 12 30.190 30.963 2.180 22.685 o
2 1 0 57.220 56.465 0.689 98.744 o
2 1 1 344.074 336.500 2.105 3.982 o
2 1 2 5.635 5.663 0.243 1712.710 o
2 1 3 289.682 288.460 2.040 5.294 o
2 1 4 53.347 52.278 0.811 91.227 o
2 1 5 60.302 61.626 0.954 67.550 o
2 1 6 94.759 94.108 0.979 40.377 o
2 1 7 117.802 115.318 1.126 27.675 o
2 1 8 243.261 244.021 4.381 3.587 o
2 1 9 31.345 30.796 1.789 32.979 o
2 1 10 92.686 91.239 2.235 16.666 o
2 1 11 0.622 0.370 1.608 43.343 o
2 1 12 18.314 18.241 1.733 36.473 o
2 2 0 212.100 211.724 1.312 10.324 o
2 2 1 390.905 382.177 2.175 3.172 o
2 2 2 125.070 122.023 0.977 27.453 o
2 2 3 542.764 539.229 3.355 1.581 o
2 2 4 491.547 474.565 3.674 1.823 o
2 2 5 79.900 78.475 1.072 46.085 o
2 2 6 23.954 24.209 0.664 200.636 o
2 2 7 8.542 8.534 0.368 745.192 o
2 2 8 42.982 42.132 1.435 46.133 o
2 2 9 46.264 44.808 2.347 18.887 o
2 2 10 31.454 30.499 1.467 47.686 o
2 2 11 80.515 86.330 2.868 11.665 o
2 2 12 18.789 17.947 1.755 35.602 o
2 3 0 50.230 48.671 0.566 136.256 o
2 3 1 182.538 183.760 1.419 12.713 o
2 3 2 792.797 797.078 4.562 0.752 o
2 3 3 872.901 859.511 4.644 0.641 o
2 3 4 470.466 459.159 3.292 2.034 o
2 3 5 107.338 107.219 1.283 28.119 o
2 3 6 78.667 77.385 1.140 44.054 o
2 3 7 227.755 229.343 1.961 7.762 o
2 3 8 13.859 14.328 0.932 123.474 o
2 3 9 32.631 35.254 1.443 48.501 o
2 3 10 30.888 33.652 1.500 45.660 o
2 3 11 1.682 1.679 0.906 136.492 o
2 3 12 18.362 17.931 3.633 8.448 o
2 4 0 383.394 378.940 2.177 3.259 o
2 4 1 184.669 179.951 1.275 13.278 o
2 4 2 527.716 519.846 2.769 1.759 o
2 4 3 284.667 282.301 1.933 5.571 o
2 4 4 886.846 891.551 5.232 0.597 o
2 4 5 256.193 256.177 2.234 6.114 o
2 4 6 52.044 51.676 1.033 69.425 o
2 4 7 86.052 87.930 1.115 40.462 o
2 4 8 106.937 105.788 1.687 21.749 o
2 4 9 0.425 -0.639 0.917 133.420 o
2 4 10 3.411 4.409 0.821 165.524 o
2 4 11 59.470 57.565 5.538 3.573 o
2 4 12 38.252 33.866 2.267 20.696 o
2 5 0 388.204 379.167 1.964 3.295 o
2 5 1 592.006 585.248 2.870 1.420 o
2 5 2 866.164 861.726 4.327 0.657 o
2 5 3 524.360 513.099 3.015 1.746 o
2 5 4 562.226 551.218 3.521 1.478 o
2 5 5 178.153 174.406 1.583 12.639 o
2 5 6 510.501 504.685 3.791 1.674 o
2 5 7 90.329 91.358 1.344 32.241 o
2 5 8 60.347 61.356 1.710 30.530 o
2 5 9 55.449 55.182 1.490 39.410 o
2 5 10 12.017 12.068 1.089 92.279 o
2 5 11 45.832 43.367 2.218 21.022 o
2 5 12 12.199 12.958 2.267 21.682 o
2 6 0 620.247 610.005 3.289 1.271 o
2 6 1 1896.900 1888.650 8.436 0.140 o
2 6 2 60.784 60.466 0.715 88.974 o
2 6 3 736.665 719.009 3.795 0.912 o
2 6 4 41.044 39.425 0.628 153.953 o
2 6 5 65.914 63.780 0.911 66.157 o
2 6 6 56.864 56.731 0.835 82.765 o
2 6 7 53.294 56.031 1.007 69.550 o
2 6 8 3.383 3.557 0.481 478.470 o
2 6 9 31.783 29.888 1.204 68.016 o
2 6 10 6.571 8.478 1.143 85.104 o
2 6 11 4.378 5.368 1.511 48.970 o
2 6 12 28.179 23.814 3.131 11.267 o
2 7 0 421.481 414.328 2.319 2.728 o
2 7 1 726.304 723.437 3.526 0.939 o
2 7 2 291.975 296.351 1.868 5.339 o
2 7 3 9.380 10.151 0.348 799.389 o
2 7 4 104.557 105.106 1.112 32.322 o
2 7 5 189.766 190.585 1.678 11.033 o
2 7 6 49.108 49.246 0.879 88.704 o
2 7 7 145.187 143.513 1.731 15.464 o
2 7 8 19.402 20.244 0.817 150.030 o
2 7 9 92.720 92.791 1.706 24.064 o
2 7 10 50.786 50.237 1.544 38.603 o
2 7 11 10.533 8.824 1.044 100.992 o
2 7 12 3.181 2.683 1.776 35.512 o
2 8 0 132.490 131.780 1.089 23.637 o
2 8 1 769.468 752.806 3.869 0.839 o
2 8 2 616.593 599.924 3.286 1.293 o
2 8 3 60.644 61.229 0.742 86.035 o
2 8 4 49.208 49.463 0.784 101.157 o
2 8 5 393.224 386.169 2.613 2.958 o
2 8 6 16.873 18.451 0.710 198.127 o
2 8 7 215.923 210.893 2.189 7.937 o
2 8 8 78.174 76.911 1.343 36.952 o
2 8 9 198.906 198.308 2.317 8.367 o
2 8 10 66.472 63.883 1.546 34.310 o
2 8 11 23.676 25.462 1.703 37.125 o
2 9 0 122.576 120.405 1.002 27.865 o
2 9 1 138.378 136.628 1.120 21.914 o
2 9 2 40.878 40.722 0.809 112.859 o
2 9 3 107.802 104.816 1.147 30.834 o
2 9 4 109.947 108.438 1.160 29.640 o
2 9 5 27.520 28.161 0.983 99.860 o
2 9 6 18.429 17.952 0.630 241.350 o
2 9 7 74.305 73.714 1.256 41.605 o
2 9 8 56.045 57.492 1.193 54.059 o
2 9 9 49.074 50.614 1.205 57.452 o
2 9 10 2.718 3.101 0.595 315.300 o
2 9 11 48.093 46.617 1.998 25.183 o
2 10 0 158.991 160.784 1.299 16.327 o
2 10 1 102.526 103.017 0.916 37.583 o
2 10 2 68.254 67.795 0.899 63.996 o
2 10 3 12.169 11.816 0.523 369.916 o
2 10 4 173.085 170.983 1.632 12.878 o
2 10 5 251.939 250.158 2.566 5.770 o
2 10 6 34.952 34.631 0.802 125.822 o
2 10 7 49.222 48.072 1.063 69.396 o
2 10 8 28.151 28.686 0.952 104.815 o
2 10 9 10.609 9.624 0.675 234.862 o
2 10 10 19.981 21.387 1.082 89.294 o
2 10 11 15.105 16.072 1.666 39.706 o
2 11 0 380.266 380.037 2.329 3.220 o
2 11 1 45.672 44.547 0.689 125.616 o
2 11 2 206.625 208.735 1.661 9.748 o
2 11 3 67.023 66.558 0.972 60.449 o
2 11 4 59.667 60.586 0.955 68.206 o
2 11 5 133.834 135.656 1.824 16.008 o
2 11 6 90.988 89.475 1.359 31.928 o
2 11 7 35.698 37.444 0.972 92.484 o
2 11 8 7.910 7.564 0.573 329.233 o
2 11 9 67.137 65.062 1.372 40.327 o
2 11 10 109.633 111.565 2.040 16.892 o
2 11 11 18.952 19.787 1.796 33.946 o
2 12 0 38.608 39.664 0.594 169.403 o
2 12 1 55.952 55.698 0.789 89.118 o
2 12 2 89.372 89.597 1.099 39.558 o
2 12 3 25.785 26.983 0.729 167.123 o
2 12 4 66.994 65.913 1.024 57.423 o
2 12 5 263.599 265.553 2.508 5.472 o
2 12 6 146.574 143.153 1.963 13.744 o
2 12 7 9.174 9.927 0.887 139.207 o
2 12 8 15.845 16.084 0.793 164.701 o
2 12 9 23.763 24.290 1.011 98.427 o
2 12 10 32.008 31.512 1.311 58.219 o
2 13 0 143.959 142.003 1.196 19.999 o
2 13 1 370.995 363.534 2.199 3.455 o
2 13 2 270.500 260.743 2.050 5.987 o
2 13 3 2.252 2.772 0.332 1006.870 o
2 13 4 20.083 20.479 0.677 207.086 o
2 13 5 67.173 65.825 1.091 53.499 o
2 13 6 20.450 21.537 0.891 127.203 o
2 13 7 13.447 12.709 0.772 177.714 o
2 13 8 74.933 76.393 1.783 25.845 o
2 13 9 0.606 1.008 0.495 458.112 o
2 13 10 22.223 22.378 1.481 48.862 o
2 14 0 242.911 241.083 1.906 7.199 o
2 14 1 41.334 41.766 0.630 150.139 o
2 14 2 160.590 157.393 1.638 14.265 o
2 14 3 73.522 73.683 1.328 39.140 o
2 14 4 42.958 42.932 0.896 95.140 o
2 14 5 11.226 12.169 0.579 309.722 o
2 14 6 38.267 37.883 1.398 49.791 o
2 14 7 32.832 32.807 1.103 78.068 o
2 14 8 95.082 94.942 1.796 22.150 o
2 14 9 3.231 2.852 0.677 243.419 o
2 14 10 61.464 59.184 2.197 20.103 o
2 15 0 315.981 313.315 2.573 4.181 o
2 15 1 180.732 181.213 1.717 11.674 o
2 15 2 31.998 31.624 0.786 135.879 o
2 15 3 49.303 50.552 0.960 78.722 o
2 15 4 28.915 28.834 0.795 139.740 o
2 15 5 50.830 49.819 1.021 71.827 o
2 15 6 43.920 45.758 1.215 59.659 o
2 15 7 17.366 19.342 0.967 111.918 o
2 15 8 35.812 36.060 1.427 48.788 o
2 15 9 22.107 22.787 1.516 46.691 o
2 15 10 24.643 24.238 1.725 36.172 o
2 16 0 9.818 9.791 0.537 364.320 o
2 16 1 110.653 108.027 1.323 26.679 o
2 16 2 52.196 54.264 1.009 70.611 o
2 16 3 15.265 16.397 0.662 229.710 o
2 16 4 15.114 15.549 0.677 221.379 o
2 16 5 12.716 11.730 0.832 154.813 o
2 16 6 6.051 7.245 0.653 257.549 o
2 16 7 53.115 54.188 1.620 34.979 o
2 16 8 78.530 76.452 1.950 22.256 o
2 16 9 22.768 23.211 1.600 42.029 o
2 17 0 26.163 24.967 0.777 151.614 o
2 17 1 149.533 149.577 1.622 15.617 o
2 17 2 83.788 83.557 1.209 38.844 o
2 17 3 47.737 46.958 0.998 77.075 o
2 17 4 26.390 26.912 0.831 134.459 o
2 17 5 17.967 17.035 0.801 158.999 o
2 17 6 23.908 25.231 1.463 49.556 o
2 17 7 13.932 14.459 1.047 98.681 o
2 17 8 43.837 43.818 1.599 38.030 o
2 17 9 3.627 6.615 1.024 106.361 o
2 18 0 104.342 104.830 1.466 25.660 o
2 18 1 141.317 140.020 1.627 16.773 o
2 18 2 16.845 16.401 0.672 220.760 o
2 18 3 33.207 33.748 0.910 106.187 o
2 18 4 1.115 1.830 0.407 675.610 o
2 18 5 76.702 78.067 1.453 33.752 o
2 18 6 1.808 0.638 0.560 356.756 o
2 18 7 6.747 5.507 0.773 185.137 o
2 18 8 3.063 2.304 0.801 174.271 o
2 19 0 66.847 66.166 1.217 47.031 o
2 19 1 86.228 85.164 1.285 35.583 o
2 19 2 90.926 91.662 1.342 32.104 o
2 19 3 43.027 44.271 0.984 82.909 o
2 19 4 4.942 5.660 0.566 343.823 o
2 19 5 70.344 71.508 1.625 30.636 o
2 19 6 11.159 12.384 0.973 115.037 o
2 19 7 8.153 7.205 1.377 58.703 o
2 19 8 4.135 2.623 0.827 163.078 o
2 20 0 22.857 22.876 0.916 118.499 o
2 20 1 6.202 6.999 0.544 367.757 o
2 20 2 3.255 2.720 0.419 632.002 o
2 20 3 48.799 48.174 1.083 67.842 o
2 20 4 77.762 79.759 1.714 26.769 o
2 20 5 16.554 15.912 0.970 112.645 o
2 20 6 64.029 61.704 1.820 27.166 o
2 20 7 11.367 10.597 1.173 79.982 o
2 21 0 2.905 2.788 0.463 519.346 o
2 21 1 33.187 33.443 1.457 47.742 o
2 21 2 2.252 2.324 0.427 612.332 o
2 21 3 74.541 71.404 1.530 32.591 o
2 21 4 7.662 7.593 0.698 224.397 o
2 21 5 20.922 19.700 1.226 70.504 o
2 21 6 12.050 12.481 1.051 98.698 o
2 22 0 24.824 23.861 1.004 99.119 o
2 22 1 8.762 8.035 0.631 271.392 o
2 22 2 38.991 38.540 1.219 62.515 o
2 22 3 7.241 7.069 0.687 232.535 o
2 22 4 11.456 11.465 0.814 162.738 o
2 22 5 81.868 79.385 1.708 26.366 o
2 22 6 24.985 24.427 1.976 27.801 o
2 23 0 118.353 122.929 2.020 16.006 o
2 23 1 111.591 109.945 1.930 17.988 o
2 23 2 27.348 26.004 1.227 67.792 o
2 23 3 23.917 23.620 1.111 83.100 o
2 23 4 22.130 20.175 1.066 91.114 o
2 23 5 12.892 11.969 0.883 138.047 o
2 24 0 35.238 34.446 1.251 61.779 o
2 24 1 113.915 116.482 2.228 14.671 o
2 24 2 16.198 15.336 1.035 99.863 o
2 24 3 13.468 12.094 0.869 142.056 o
2 25 0 49.062 51.975 2.013 24.570 o
2 25 1 51.711 53.237 1.640 34.562 o
3 -23 -2 6.545 7.768 1.619 42.612 o
3 -23 -1 1.947 2.553 1.529 47.899 o
3 -22 -4 24.039 24.872 2.077 25.288 o
3 -22 -3 40.492 36.299 3.322 9.876 o
3 -22 -2 4.588 1.495 1.114 90.102 o
3 -22 -1 7.254 6.037 1.492 50.148 o
3 -21 -5 55.987 56.292 2.449 16.892 o
3 -21 -4 7.376 7.754 1.813 33.978 o
3 -21 -3 31.284 33.679 2.249 21.278 o
3 -21 -2 51.655 52.840 3.658 8.044 o
3 -21 -1 32.658 34.116 2.126 23.625 o
3 -20 -6 11.501 11.963 1.251 70.416 o
3 -20 -5 0.572 -0.469 0.999 112.398 o
3 -20 -4 13.182 15.353 1.875 31.526 o
3 -20 -3 8.247 9.412 1.393 57.292 o
3 -20 -2 16.799 16.458 1.612 42.201 o
3 -20 -1 18.043 20.311 2.190 23.032 o
3 -19 -7 12.863 10.927 1.209 75.063 o
3 -19 -6 17.117 18.651 1.445 52.109 o
3 -19 -5 9.558 10.860 1.495 49.692 o
3 -19 -4 9.519 10.239 1.414 55.522 o
3 -19 -3 33.394 36.455 2.149 23.075 o
3 -19 -2 5.206 3.171 1.424 55.187 o
3 -19 -1 22.202 24.078 1.756 35.121 o
3 -18 -7 15.501 13.107 1.270 67.681 o
3 -18 -6 10.356 10.036 1.157 82.355 o
3 -18 -5 112.371 101.790 3.586 7.341 o
3 -18 -4 12.001 11.302 1.421 54.705 o
3 -18 -3 91.551 96.960 5.034 4.134 o
3 -18 -2 64.701 62.434 2.607 14.698 o
3 -18 -1 26.565 26.311 1.777 33.974 o
3 -17 -8 109.057 108.912 3.515 7.587 o
3 -17 -7 26.835 25.252 1.560 43.529 o
3 -17 -6 129.387 131.550 5.360 3.483 o
3 -17 -5 25.452 26.539 1.898 29.987 o
3 -17 -4 10.056 11.161 1.339 61.757 o
3 -17 -3 29.475 29.228 1.910 29.323 o
3 -17 -2 55.660 53.397 2.890 12.504 o
3 -17 -1 38.501 38.454 1.592 39.532 o
3 -16 -9 52.235 52.440 3.190 10.441 o
3 -16 -8 11.850 12.490 1.597 43.468 o
3 -16 -7 9.668 11.982 1.190 77.975 o
3 -16 -6 3.628 1.820 1.002 111.353 o
3 -16 -5 2.688 1.666 0.925 130.726 o
3 -16 -4 0.463 0.490 0.695 232.026 o
3 -16 -3 28.931 28.083 1.436 50.279 o
3 -16 -2 3.838 3.427 0.719 215.880 o
3 -16 -1 53.533 51.662 1.457 41.624 o
3 -15 -9 35.020 34.010 2.424 18.315 o
3 -15 -8 11.772 9.647 1.397 56.727 o
3 -15 -7 39.403 40.296 1.740 33.493 o
3 -15 -6 64.865 65.165 2.468 16.131 o
3 -15 -5 2.878 1.989 1.062 99.306 o
3 -15 -4 3.889 3.331 0.729 209.600 o
3 -15 -3 50.197 51.074 1.678 33.629 o
3 -15 -2 37.236 36.685 2.512 17.014 o
3 -15 -1 31.631 31.554 1.057 84.952 o
3 -14 -9 22.542 19.811 1.832 32.474 o
3 -14 -8 0.203 0.147 1.602 43.650 o
3 -14 -7 34.739 35.478 1.381 51.972 o
3 -14 -6 15.079 16.346 1.193 76.092 o
3 -14 -5 20.637 19.119 1.210 72.437 o
3 -14 -4 165.371 168.344 2.935 7.872 o
3 -14 -3 13.962 12.780 0.992 109.806 o
3 -14 -2 8.153 8.478 0.713 214.373 o
3 -14 -1 0.985 1.000 0.418 639.862 o
3 -13 -10 30.698 27.256 2.108 24.252 o
3 -13 -9 28.704 27.843 2.042 25.870 o
3 -13 -8 16.136 18.322 1.754 35.746 o
3 -13 -7 21.068 21.794 1.141 80.325 o
3 -13 -6 1.293 2.359 0.851 154.653 o
3 -13 -5 37.852 38.036 2.300 20.082 o
3 -13 -4 15.819 14.664 1.028 101.441 o
3 -13 -3 8.125 6.312 0.765 187.765 o
3 -13 -2 335.777 330.086 4.378 2.680 o
3 -13 -1 18.843 20.905 0.867 135.161 o
3 -12 -10 40.524 40.461 2.533 16.604 o
3 -12 -9 5.110 3.710 1.129 87.568 o
3 -12 -8 80.823 83.425 2.537 14.382 o
3 -12 -7 28.023 28.259 1.359 55.867 o
3 -12 -6 7.159 7.198 0.835 158.501 o
3 -12 -5 0.024 -0.653 0.499 449.893 o
3 -12 -4 83.123 81.474 1.931 21.911 o
3 -12 -3 6.442 7.014 0.645 263.619 o
3 -12 -2 13.877 13.223 0.692 216.996 o
3 -12 -1 127.762 128.406 1.798 17.082 o
3 -11 -10 48.474 47.697 2.484 16.874 o
3 -11 -9 0.217 -0.812 0.865 149.641 o
3 -11 -8 60.707 59.185 1.849 26.984 o
3 -11 -7 27.804 27.486 1.332 58.094 o
3 -11 -6 10.225 10.383 1.405 56.203 o
3 -11 -5 77.600 78.207 1.877 23.572 o
3 -11 -4 2.092 1.500 0.549 371.616 o
3 -11 -3 335.612 327.457 3.494 3.227 o
3 -11 -2 4.259 4.224 0.460 521.065 o
3 -11 -1 113.314 111.482 1.598 21.829 o
3 -10 -11 106.948 108.182 3.529 7.575 o
3 -10 -10 30.567 32.246 3.067 11.671 o
3 -10 -9 13.016 15.409 2.705 15.236 o
3 -10 -8 26.948 27.061 1.380 54.636 o
3 -10 -7 6.326 8.364 0.845 154.678 o
3 -10 -6 100.007 100.739 2.122 17.121 o
3 -10 -5 123.849 122.258 2.297 13.394 o
3 -10 -4 267.575 269.942 4.962 2.855 o
3 -10 -3 44.766 46.590 1.184 61.543 o
3 -10 -2 145.557 147.582 1.823 14.614 o
3 -10 -1 258.996 253.800 2.550 5.617 o
3 -9 -11 76.018 76.457 4.477 5.280 o
3 -9 -10 62.023 62.401 2.644 14.410 o
3 -9 -9 21.070 20.328 1.727 36.493 o
3 -9 -8 22.783 22.288 1.067 90.193 o
3 -9 -7 12.405 14.024 0.982 112.167 o
3 -9 -6 146.108 151.558 2.583 10.080 o
3 -9 -5 37.629 36.599 1.582 40.230 o
3 -9 -4 441.649 437.515 5.311 1.658 o
3 -9 -3 91.008 88.909 1.355 32.087 o
3 -9 -2 463.947 460.911 3.811 1.929 o
3 -9 -1 11.930 12.072 0.600 287.753 o
3 -8 -11 150.806 152.854 3.968 5.492 o
3 -8 -10 12.969 12.822 4.106 6.634 o
3 -8 -9 8.193 8.390 1.236 72.724 o
3 -8 -8 87.991 87.740 1.742 24.343 o
3 -8 -7 33.045 35.098 1.315 57.132 o
3 -8 -6 51.619 53.349 1.524 38.950 o
3 -8 -5 104.659 107.168 2.048 17.359 o
3 -8 -4 113.117 113.790 1.727 20.042 o
3 -8 -3 220.346 219.111 2.224 7.584 o
3 -8 -2 320.650 312.676 2.477 4.199 o
3 -8 -1 410.752 398.971 3.257 2.533 o
3 -7 -11 14.041 15.059 1.986 28.113 o
3 -7 -10 26.898 27.851 1.938 28.690 o
3 -7 -9 57.080 57.707 2.927 12.137 o
3 -7 -8 53.644 54.120 1.381 44.923 o
3 -7 -7 57.458 58.947 1.576 35.391 o
3 -7 -6 138.949 141.774 2.387 11.582 o
3 -7 -5 50.562 50.477 1.418 44.322 o
3 -7 -4 200.535 203.232 2.719 7.166 o
3 -7 -3 271.111 263.298 2.150 5.814 o
3 -7 -2 135.473 133.954 1.489 18.935 o
3 -7 -1 110.351 106.441 1.327 26.817 o
3 -6 -11 12.198 10.914 1.431 53.958 o
3 -6 -10 9.771 11.380 1.358 60.094 o
3 -6 -9 36.472 32.578 1.869 29.939 o
3 -6 -8 125.440 130.910 3.280 7.977 o
3 -6 -7 115.587 115.722 2.544 12.196 o
3 -6 -6 22.693 21.617 1.012 99.531 o
3 -6 -5 149.086 147.385 2.032 13.010 o
3 -6 -4 429.150 424.200 4.433 1.973 o
3 -6 -3 372.980 361.014 3.096 3.008 o
3 -6 -2 175.293 172.717 1.730 12.212 o
3 -6 -1 27.668 28.370 0.837 130.388 o
3 -5 -11 0.439 -0.926 0.850 155.191 o
3 -5 -10 88.324 90.400 2.831 11.646 o
3 -5 -9 0.433 1.144 0.784 182.118 o
3 -5 -8 37.245 38.223 1.157 68.982 o
3 -5 -7 88.556 88.465 1.837 22.555 o
3 -5 -6 69.085 70.271 1.150 48.651 o
3 -5 -5 372.723 368.206 3.039 3.009 o
3 -5 -4 58.676 58.184 0.810 82.935 o
3 -5 -3 12.567 12.693 0.406 569.408 o
3 -5 -2 79.688 78.208 1.151 43.095 o
3 -5 -1 129.589 126.917 1.144 23.969 o
3 -4 -12 4.276 2.609 1.206 76.897 o
3 -4 -11 11.294 10.829 1.349 60.728 o
3 -4 -10 18.510 18.749 1.558 44.861 o
3 -4 -9 6.966 5.628 1.023 106.185 o
3 -4 -8 68.136 64.948 1.406 38.773 o
3 -4 -7 122.849 123.476 1.983 15.987 o
3 -4 -6 49.699 48.905 0.906 85.081 o
3 -4 -5 66.312 64.838 1.258 45.486 o
3 -4 -4 12.115 10.466 0.647 251.079 o
3 -4 -3 132.998 126.397 1.205 22.740 o
3 -4 -2 56.642 55.264 0.885 78.702 o
3 -4 -1 40.024 39.616 0.642 152.269 o
3 -3 -12 34.357 35.856 2.502 17.224 o
3 -3 -11 114.678 113.040 4.582 4.740 o
3 -3 -10 6.475 6.112 1.088 94.091 o
3 -3 -9 76.380 76.138 2.375 16.430 o
3 -3 -8 42.237 39.147 1.122 69.883 o
3 -3 -7 166.485 166.942 2.113 11.087 o
3 -3 -6 327.992 321.335 3.206 3.519 o
3 -3 -5 195.739 191.159 2.213 8.920 o
3 -3 -4 75.081 73.270 0.865 59.736 o
3 -3 -3 38.726 37.624 0.617 164.910 o
3 -3 -2 52.254 49.816 0.831 91.247 o
3 -3 -1 166.737 163.059 1.458 14.565 o
3 -2 -12 79.235 78.745 4.073 6.275 o
3 -2 -11 16.161 15.771 1.598 43.031 o
3 -2 -10 19.959 18.508 3.571 8.734 o
3 -2 -9 3.492 2.963 0.824 164.669 o
3 -2 -8 1.920 0.214 0.505 439.614 o
3 -2 -7 359.220 353.206 3.485 2.943 o
3 -2 -6 13.384 14.767 0.731 195.519 o
3 -2 -5 339.091 332.504 3.557 3.137 o
3 -2 -4 52.151 51.173 1.107 63.254 o
3 -2 -3 159.545 159.275 1.391 15.778 o
3 -2 -2 18.536 18.413 0.686 207.471 o
3 -2 -1 31.009 29.878 0.586 209.630 o
3 -1 -12 58.288 54.873 5.725 3.352 o
3 -1 -11 40.686 41.793 2.222 21.220 o
3 -1 -10 26.361 27.719 2.115 24.257 o
3 -1 -9 0.972 0.348 0.651 264.235 o
3 -1 -8 48.984 49.305 1.061 69.413 o
3 -1 -7 33.873 33.364 1.172 69.839 o
3 -1 -6 262.339 255.376 2.737 5.278 o
3 -1 -5 58.230 57.462 1.619 33.906 o
3 -1 -4 247.598 246.550 2.527 5.958 o
3 -1 -3 88.403 87.874 1.293 34.454 o
3 -1 -2 467.503 455.048 4.067 1.862 o
3 -1 -1 146.597 143.486 1.257 19.040 o
3 0 0 14.428 14.758 0.531 344.793 o
3 0 1 236.570 230.092 2.900 5.725 o
3 0 2 142.412 141.424 1.306 19.294 o
3 0 3 6.288 7.047 0.344 883.972 o
3 0 4 0.010 0.296 0.216 2406.870 o
3 0 5 50.447 50.169 0.795 97.653 o
3 0 6 2.029 2.284 0.292 1303.880 o
3 0 7 87.881 88.944 1.589 27.286 o
3 0 8 28.460 28.815 1.853 31.145 o
3 0 9 0.622 0.490 0.624 287.581 o
3 0 10 6.202 5.865 2.117 24.959 o
3 0 11 1.143 0.060 0.876 145.917 o
3 1 0 254.527 251.518 2.194 6.269 o
3 1 1 57.744 57.856 0.942 71.586 o
3 1 2 231.953 229.631 1.954 7.634 o
3 1 3 94.568 95.108 1.163 35.261 o
3 1 4 83.158 81.228 0.966 48.383 o
3 1 5 121.044 121.120 1.246 24.735 o
3 1 6 0.220 0.047 0.231 2101.500 o
3 1 7 16.072 17.447 0.832 150.021 o
3 1 8 9.060 9.274 0.980 114.747 o
3 1 9 25.860 24.516 1.381 54.994 o
3 1 10 0.347 0.622 0.672 248.236 o
3 1 11 35.916 31.359 2.478 17.568 o
3 2 0 16.901 18.110 0.443 435.254 o
3 2 1 104.847 101.223 1.101 33.013 o
3 2 2 116.229 115.830 1.399 23.861 o
3 2 3 47.560 47.255 0.917 86.304 o
3 2 4 41.450 41.427 0.838 106.526 o
3 2 5 78.769 78.200 0.994 49.958 o
3 2 6 73.958 72.681 0.983 54.271 o
3 2 7 56.254 55.361 0.962 71.787 o
3 2 8 127.933 123.242 2.177 14.032 o
3 2 9 166.169 165.459 3.029 7.587 o
3 2 10 3.710 3.979 0.845 156.216 o
3 2 11 13.879 16.149 1.402 55.748 o
3 3 0 244.267 236.036 1.870 7.299 o
3 3 1 154.386 154.249 1.416 16.368 o
3 3 2 42.117 43.793 0.851 102.402 o
3 3 3 22.011 21.517 0.730 177.982 o
3 3 4 177.325 172.840 1.783 11.842 o
3 3 5 16.054 16.455 0.565 300.549 o
3 3 6 32.201 33.053 0.703 158.007 o
3 3 7 80.049 79.035 1.109 44.461 o
3 3 8 19.553 19.439 0.947 114.991 o
3 3 9 17.741 17.951 1.289 64.960 o
3 3 10 19.960 18.974 1.356 58.489 o
3 3 11 41.875 40.403 1.852 29.676 o
3 4 0 293.547 291.167 2.217 5.018 o
3 4 1 88.512 90.001 0.960 44.256 o
3 4 2 1.449 1.400 0.278 1438.560 o
3 4 3 41.376 41.164 0.889 98.603 o
3 4 4 272.580 272.128 2.645 5.075 o
3 4 5 551.738 542.504 3.821 1.479 o
3 4 6 37.461 37.259 1.056 80.040 o
3 4 7 144.670 143.291 1.602 16.497 o
3 4 8 39.907 41.222 1.205 62.894 o
3 4 9 23.460 26.644 1.355 57.232 o
3 4 10 14.375 14.250 1.238 71.166 o
3 4 11 10.319 10.309 1.769 35.553 o
3 5 0 122.793 120.885 1.331 23.330 o
3 5 1 189.282 183.619 1.537 11.796 o
3 5 2 148.203 148.605 1.486 16.774 o
3 5 3 21.854 21.863 0.714 184.492 o
3 5 4 45.131 45.506 0.792 107.360 o
3 5 5 318.216 322.664 2.521 4.131 o
3 5 6 117.252 114.846 1.581 21.323 o
3 5 7 37.680 38.453 0.963 91.845 o
3 5 8 48.050 47.862 1.298 52.055 o
3 5 9 21.208 21.275 1.166 77.180 o
3 5 10 8.960 8.805 1.064 97.587 o
3 5 11 11.783 12.333 1.219 74.023 o
3 6 0 5.835 6.222 0.294 1195.050 o
3 6 1 19.211 19.500 0.509 335.075 o
3 6 2 143.026 140.395 1.475 17.842 o
3 6 3 2.933 2.265 0.357 869.766 o
3 6 4 232.365 226.883 2.050 7.468 o
3 6 5 142.815 143.448 1.685 16.020 o
3 6 6 191.978 194.359 2.138 9.242 o
3 6 7 119.038 118.431 1.871 17.595 o
3 6 8 29.259 28.462 1.269 62.935 o
3 6 9 79.479 80.928 1.927 22.351 o
3 6 10 43.166 41.679 1.592 38.580 o
3 6 11 39.143 36.173 1.899 28.722 o
3 7 0 56.553 56.210 0.849 81.925 o
3 7 1 117.122 116.611 1.211 26.385 o
3 7 2 160.087 156.861 1.622 14.423 o
3 7 3 46.323 45.200 0.972 81.576 o
3 7 4 95.099 94.808 1.232 33.432 o
3 7 5 424.183 424.721 3.836 2.184 o
3 7 6 11.583 12.604 0.660 241.249 o
3 7 7 156.226 160.844 2.225 11.195 o
3 7 8 19.826 18.308 1.780 34.566 o
3 7 9 7.171 6.417 0.821 163.882 o
3 7 10 26.285 26.707 1.433 51.026 o
3 8 0 376.727 373.417 2.829 3.055 o
3 8 1 393.820 389.025 2.504 2.985 o
3 8 2 107.710 106.405 1.125 31.092 o
3 8 3 3.785 3.928 0.307 1150.030 o
3 8 4 32.068 31.910 0.786 135.750 o
3 8 5 5.382 4.840 0.572 336.385 o
3 8 6 73.078 71.857 1.438 35.677 o
3 8 7 116.942 117.627 1.902 17.489 o
3 8 8 23.845 23.856 1.222 69.618 o
3 8 9 51.461 53.781 1.669 33.572 o
3 8 10 44.821 42.935 1.623 36.962 o
3 9 0 30.861 32.143 0.701 162.379 o
3 9 1 4.380 4.909 0.338 945.542 o
3 9 2 301.785 299.891 2.293 4.730 o
3 9 3 60.312 57.859 0.884 74.653 o
3 9 4 34.747 34.842 0.881 109.663 o
3 9 5 49.507 49.593 1.175 59.614 o
3 9 6 25.846 26.753 1.255 65.398 o
3 9 7 51.943 52.637 1.504 39.803 o
3 9 8 67.311 68.007 1.765 27.735 o
3 9 9 16.012 15.970 1.095 89.574 o
3 9 10 28.666 29.546 1.484 47.264 o
3 10 0 245.450 244.901 1.943 7.004 o
3 10 1 182.204 181.799 1.535 12.322 o
3 10 2 831.010 826.719 5.119 0.675 o
3 10 3 179.507 177.197 1.689 11.993 o
3 10 4 33.755 34.108 0.880 111.177 o
3 10 5 21.867 21.718 0.919 119.176 o
3 10 6 73.271 72.288 1.477 34.346 o
3 10 7 2.609 2.278 0.551 367.486 o
3 10 8 43.257 43.717 1.779 31.579 o
3 10 9 29.177 29.344 1.454 49.019 o
3 10 10 38.398 37.949 1.625 38.150 o
3 11 0 34.895 34.706 0.712 148.868 o
3 11 1 62.834 60.878 0.858 73.661 o
3 11 2 204.178 204.232 1.862 9.384 o
3 11 3 78.197 78.870 1.110 45.148 o
3 11 4 26.085 25.482 0.815 140.071 o
3 11 5 8.437 8.716 0.656 251.590 o
3 11 6 9.799 9.781 0.715 211.206 o
3 11 7 52.184 53.496 1.590 36.253 o
3 11 8 34.830 36.181 1.703 35.547 o
3 11 9 86.623 85.128 2.474 14.693 o
3 11 10 48.605 45.460 2.032 24.435 o
3 12 0 118.428 116.839 1.437 22.912 o
3 12 1 123.942 124.544 1.402 21.987 o
3 12 2 41.618 41.313 0.946 90.022 o
3 12 3 238.701 230.842 2.128 7.068 o
3 12 4 9.039 10.237 0.651 253.939 o
3 12 5 9.025 9.569 0.697 223.067 o
3 12 6 11.541 11.864 1.079 93.981 o
3 12 7 6.627 6.621 0.924 129.969 o
3 12 8 1.160 0.974 0.669 250.593 o
3 12 9 21.261 23.292 1.647 39.861 o
3 13 0 32.040 33.284 0.773 138.160 o
3 13 1 158.962 157.079 1.651 14.327 o
3 13 2 172.831 171.700 1.760 12.258 o
3 13 3 71.196 67.979 1.246 43.905 o
3 13 4 76.573 76.055 1.345 37.427 o
3 13 5 43.510 41.890 1.202 61.601 o
3 13 6 49.505 52.203 1.623 35.563 o
3 13 7 11.108 11.105 1.133 85.603 o
3 13 8 0.768 1.114 0.689 236.273 o
3 13 9 6.813 7.819 1.277 68.306 o
3 14 0 10.025 11.763 0.557 336.265 o
3 14 1 4.489 5.031 0.412 644.993 o
3 14 2 39.333 39.695 0.985 87.073 o
3 14 3 13.600 15.037 0.729 195.845 o
3 14 4 0.854 1.352 0.393 724.483 o
3 14 5 37.789 37.860 1.174 67.171 o
3 14 6 32.642 37.414 1.806 32.039 o
3 14 7 12.350 11.094 1.323 63.027 o
3 14 8 26.677 26.007 1.652 39.013 o
3 14 9 7.900 8.007 1.120 88.375 o
3 15 0 17.734 19.239 0.699 201.408 o
3 15 1 14.524 15.099 0.670 227.271 o
3 15 2 29.216 28.336 0.832 129.859 o
3 15 3 16.067 16.596 0.777 170.477 o
3 15 4 19.794 21.057 0.873 132.541 o
3 15 5 71.081 68.365 1.527 33.631 o
3 15 6 61.011 56.794 1.991 23.922 o
3 15 7 4.813 3.584 1.074 96.846 o
3 15 8 28.884 27.234 1.791 33.255 o
3 16 0 6.473 6.283 0.482 466.546 o
3 16 1 0.018 -0.341 0.291 1323.200 o
3 16 2 9.336 9.853 0.659 247.619 o
3 16 3 27.066 27.223 0.958 105.002 o
3 16 4 27.402 28.101 1.173 73.238 o
3 16 5 14.223 13.801 2.160 23.818 o
3 16 6 76.028 72.799 2.234 18.272 o
3 16 7 25.356 24.793 1.625 40.456 o
3 16 8 27.400 26.991 1.734 35.475 o
3 17 0 26.728 26.710 0.841 131.592 o
3 17 1 46.438 45.338 1.205 59.536 o
3 17 2 24.541 25.270 1.032 94.116 o
3 17 3 6.215 5.912 0.603 302.130 o
3 17 4 15.524 16.392 0.944 118.983 o
3 17 5 0.300 0.460 0.528 401.688 o
3 17 6 14.186 11.817 1.112 88.064 o
3 17 7 3.815 6.132 0.983 115.390 o
3 18 0 66.604 66.304 1.274 44.421 o
3 18 1 31.368 31.757 1.120 76.988 o
3 18 2 91.089 94.854 1.666 24.862 o
3 18 3 19.424 20.332 1.044 95.948 o
3 18 4 4.759 5.385 0.692 231.424 o
3 18 5 7.695 7.145 0.815 165.961 o
3 18 6 5.637 4.556 1.264 69.954 o
3 18 7 81.006 78.151 2.505 14.788 o
3 19 0 132.696 129.253 2.746 10.133 o
3 19 1 20.527 21.772 1.084 88.722 o
3 19 2 13.166 13.063 0.779 174.522 o
3 19 3 46.988 48.085 1.417 45.466 o
3 19 4 9.801 10.293 0.937 124.892 o
3 19 5 3.959 3.014 0.704 224.685 o
3 19 6 4.778 5.011 0.933 128.118 o
3 20 0 1.897 1.666 0.531 396.161 o
3 20 1 105.789 110.006 2.203 15.591 o
3 20 2 52.965 55.606 1.540 37.867 o
3 20 3 88.735 85.761 1.892 21.787 o
3 20 4 6.267 5.967 0.804 171.536 o
3 20 5 2.910 2.096 0.692 233.470 o
3 21 0 1.706 2.085 0.588 323.887 o
3 21 1 68.785 70.580 1.721 28.455 o
3 21 2 181.330 183.303 2.756 7.822 o
3 21 3 96.562 95.874 2.052 18.388 o
3 21 4 62.575 62.169 1.736 29.449 o
3 22 0 107.479 105.992 2.334 14.420 o
3 22 1 131.458 133.309 2.369 12.236 o
3 22 2 42.158 46.181 1.533 40.990 o
3 22 3 10.148 10.786 0.939 124.158 o
3 23 0 4.417 4.775 0.771 187.042 o
3 23 1 34.036 36.927 1.498 44.956 o
3 23 2 16.782 18.090 1.819 33.269 o
4 -20 -3 2.584 3.743 1.260 70.485 o
4 -20 -2 26.735 28.449 2.182 22.824 o
4 -20 -1 36.844 40.478 2.443 17.895 o
4 -19 -4 21.691 22.718 2.040 26.310 o
4 -19 -3 58.774 61.048 2.788 13.196 o
4 -19 -2 4.929 5.098 2.839 13.895 o
4 -19 -1 59.156 64.091 2.756 13.429 o
4 -18 -5 14.816 15.027 1.751 36.011 o
4 -18 -4 7.274 8.715 1.471 51.510 o
4 -18 -3 16.788 15.946 1.691 38.433 o
4 -18 -2 6.285 8.488 1.363 60.009 o
4 -18 -1 6.283 7.846 2.135 24.547 o
4 -17 -6 59.769 62.365 3.481 8.714 o
4 -17 -5 1.994 2.421 1.151 84.601 o
4 -17 -4 2.812 2.329 1.090 94.242 o
4 -17 -3 0.368 0.712 0.986 115.281 o
4 -17 -2 33.470 38.203 4.013 6.854 o
4 -17 -1 19.269 22.172 1.433 52.488 o
4 -16 -7 93.658 98.626 3.421 8.272 o
4 -16 -6 5.137 5.229 1.360 60.439 o
4 -16 -5 4.219 3.730 1.142 85.684 o
4 -16 -4 50.061 54.486 2.551 15.906 o
4 -16 -3 58.283 61.944 2.622 14.757 o
4 -16 -2 24.875 25.809 1.470 48.932 o
4 -16 -1 128.508 132.853 2.438 11.954 o
4 -15 -7 64.763 68.936 2.882 12.189 o
4 -15 -6 1.676 1.062 1.040 103.577 o
4 -15 -5 87.906 93.055 3.073 10.117 o
4 -15 -4 31.165 37.688 2.142 23.289 o
4 -15 -3 75.644 81.381 2.209 18.371 o
4 -15 -2 19.311 22.062 2.709 15.099 o
4 -15 -1 16.914 16.407 1.056 95.536 o
4 -14 -8 73.822 84.826 4.793 4.633 o
4 -14 -7 6.215 6.158 1.272 68.987 o
4 -14 -6 9.855 10.426 1.430 54.247 o
4 -14 -5 10.065 9.437 1.348 61.035 o
4 -14 -4 12.394 12.435 1.429 54.040 o
4 -14 -3 13.628 12.146 1.069 95.181 o
4 -14 -2 28.228 29.426 1.264 63.500 o
4 -14 -1 29.601 27.773 1.238 65.800 o
4 -13 -8 2.531 3.544 1.929 30.106 o
4 -13 -7 7.018 6.634 1.267 69.365 o
4 -13 -6 96.210 100.896 3.122 9.590 o
4 -13 -5 78.193 80.806 2.775 12.491 o
4 -13 -4 0.197 0.940 0.895 139.793 o
4 -13 -3 30.863 32.222 1.650 38.369 o
4 -13 -2 100.201 106.992 2.022 18.013 o
4 -13 -1 15.096 14.426 0.843 148.209 o
4 -12 -9 10.997 8.373 2.214 22.765 o
4 -12 -8 6.766 4.911 1.266 69.559 o
4 -12 -7 25.105 27.556 1.964 28.052 o
4 -12 -6 5.365 4.803 1.537 47.339 o
4 -12 -5 14.153 12.566 1.344 60.766 o
4 -12 -4 27.040 29.189 1.391 53.585 o
4 -12 -3 0.078 0.373 0.651 264.257 o
4 -12 -2 1.045 0.960 0.462 523.903 o
4 -12 -1 22.572 23.701 0.990 103.106 o
4 -11 -9 62.197 64.990 2.902 12.141 o
4 -11 -8 67.249 66.883 2.794 12.851 o
4 -11 -7 30.767 33.059 1.968 27.503 o
4 -11 -6 80.943 83.281 2.737 12.664 o
4 -11 -5 62.775 62.745 2.064 22.145 o
4 -11 -4 1.650 0.912 0.512 426.846 o
4 -11 -3 32.484 32.413 1.198 67.961 o
4 -11 -2 0.901 0.136 0.417 645.335 o
4 -11 -1 108.372 108.277 2.048 17.028 o
4 -10 -9 17.646 17.945 3.465 9.286 o
4 -10 -8 31.413 34.029 2.383 19.032 o
4 -10 -7 4.087 3.377 0.989 114.158 o
4 -10 -6 2.643 2.729 0.763 192.069 o
4 -10 -5 86.379 89.119 2.209 17.439 o
4 -10 -4 36.679 39.203 1.268 59.168 o
4 -10 -3 71.521 73.157 1.416 36.613 o
4 -10 -2 74.132 75.819 1.923 23.201 o
4 -10 -1 6.000 6.333 0.691 231.365 o
4 -9 -9 4.590 5.139 1.323 63.830 o
4 -9 -8 29.630 28.987 1.914 29.179 o
4 -9 -7 45.813 48.589 1.777 31.115 o
4 -9 -6 63.748 64.646 1.923 24.722 o
4 -9 -5 31.197 30.237 1.156 73.224 o
4 -9 -4 2.677 3.256 0.554 362.669 o
4 -9 -3 35.602 35.638 1.039 83.752 o
4 -9 -2 69.525 70.092 1.366 39.278 o
4 -9 -1 51.066 48.662 1.482 41.339 o
4 -8 -10 33.679 37.191 2.439 18.092 o
4 -8 -9 17.114 16.863 2.217 22.536 o
4 -8 -8 8.876 8.002 0.971 117.049 o
4 -8 -7 51.484 50.916 3.725 7.776 o
4 -8 -6 10.097 9.951 0.957 119.637 o
4 -8 -5 9.847 9.170 0.724 206.162 o
4 -8 -4 49.460 50.654 1.748 31.463 o
4 -8 -3 157.047 153.960 1.973 12.675 o
4 -8 -2 533.174 531.521 4.958 1.363 o
4 -8 -1 67.425 66.135 1.224 46.474 o
4 -7 -10 59.903 64.716 5.160 4.092 o
4 -7 -9 14.557 16.177 1.678 39.171 o
4 -7 -8 10.481 8.252 0.922 128.938 o
4 -7 -7 90.514 91.420 2.204 17.149 o
4 -7 -6 8.032 6.432 0.829 160.602 o
4 -7 -5 39.417 38.469 1.179 65.890 o
4 -7 -4 241.277 244.689 3.561 4.551 o
4 -7 -3 20.834 19.364 0.864 134.806 o
4 -7 -2 22.481 22.841 0.779 157.617 o
4 -7 -1 92.848 92.118 1.678 24.588 o
4 -6 -10 52.232 52.639 2.510 16.350 o
4 -6 -9 23.389 23.565 1.848 31.793 o
4 -6 -8 12.100 13.393 1.665 39.965 o
4 -6 -7 43.913 44.070 1.607 37.667 o
4 -6 -6 73.136 75.319 1.962 22.607 o
4 -6 -5 22.723 20.482 0.925 117.424 o
4 -6 -4 25.344 26.244 0.854 129.841 o
4 -6 -3 180.567 177.867 2.000 10.613 o
4 -6 -2 10.280 9.514 0.727 204.099 o
4 -6 -1 74.848 73.496 1.531 32.315 o
4 -5 -10 25.668 27.704 2.067 25.390 o
4 -5 -9 18.224 18.516 1.643 40.476 o
4 -5 -8 49.933 50.495 1.692 33.233 o
4 -5 -7 37.144 37.661 1.485 45.062 o
4 -5 -6 81.121 79.095 1.529 30.679 o
4 -5 -5 46.362 46.875 1.200 59.630 o
4 -5 -4 294.528 283.834 2.970 4.306 o
4 -5 -3 52.882 52.933 1.173 57.621 o
4 -5 -2 477.666 473.567 4.270 1.742 o
4 -5 -1 51.381 51.372 1.144 60.708 o
4 -4 -10 6.694 9.754 1.355 60.677 o
4 -4 -9 30.304 29.280 2.985 12.327 o
4 -4 -8 65.937 68.921 2.833 12.541 o
4 -4 -7 15.391 16.398 1.083 91.628 o
4 -4 -6 18.983 18.389 1.154 79.862 o
4 -4 -5 120.432 119.801 1.832 17.803 o
4 -4 -4 69.776 67.083 1.149 49.046 o
4 -4 -3 23.824 23.545 0.739 169.534 o
4 -4 -2 77.200 74.880 1.049 48.978 o
4 -4 -1 57.184 56.430 1.304 47.507 o
4 -3 -10 22.606 21.369 1.774 34.516 o
4 -3 -9 29.843 33.267 1.946 28.139 o
4 -3 -8 26.123 27.237 1.638 39.648 o
4 -3 -7 6.417 8.232 0.876 144.068 o
4 -3 -6 33.123 32.372 1.378 52.885 o
4 -3 -5 103.206 100.603 1.726 21.949 o
4 -3 -4 15.328 15.428 0.685 216.567 o
4 -3 -3 26.671 26.407 0.660 193.479 o
4 -3 -2 110.068 109.556 1.532 23.334 o
4 -3 -1 129.737 128.954 1.516 19.647 o
4 -2 -10 63.274 59.804 2.439 16.652 o
4 -2 -9 11.105 12.351 1.339 61.567 o
4 -2 -8 7.403 8.607 0.769 185.716 o
4 -2 -7 34.948 33.684 1.393 51.351 o
4 -2 -6 139.897 136.855 2.228 12.613 o
4 -2 -5 91.814 86.542 1.508 28.567 o
4 -2 -4 246.301 236.723 2.974 5.374 o
4 -2 -3 75.470 73.911 1.018 51.443 o
4 -2 -2 32.486 32.731 0.728 150.301 o
4 -2 -1 131.291 130.850 1.571 18.794 o
4 -1 -10 62.280 62.559 2.456 16.424 o
4 -1 -9 91.846 88.526 3.704 7.282 o
4 -1 -8 7.371 7.993 0.757 191.521 o
4 -1 -7 98.084 94.529 3.546 7.739 o
4 -1 -6 104.332 101.927 1.560 24.304 o
4 -1 -5 82.774 82.728 1.506 30.610 o
4 -1 -4 156.376 155.024 1.743 14.044 o
4 -1 -3 137.772 135.321 1.294 20.425 o
4 -1 -2 43.462 43.768 1.189 62.286 o
4 -1 -1 5.082 5.653 0.638 271.487 o
4 0 0 212.705 213.381 2.196 7.983 o
4 0 1 1.080 1.316 0.316 1119.220 o
4 0 2 98.967 97.246 1.356 29.434 o
4 0 3 11.512 11.037 0.584 305.597 o
4 0 4 6.401 6.484 0.495 442.772 o
4 0 5 37.148 38.095 1.058 79.818 o
4 0 6 61.197 61.750 1.137 54.428 o
4 0 7 8.720 6.310 1.145 84.678 o
4 0 8 22.539 20.075 2.109 24.669 o
4 0 9 59.671 59.272 2.587 15.119 o
4 1 0 40.383 41.116 0.926 93.942 o
4 1 1 85.959 87.442 1.250 36.382 o
4 1 2 36.048 35.167 0.863 111.487 o
4 1 3 14.596 14.036 0.556 319.048 o
4 1 4 11.696 12.298 0.568 319.030 o
4 1 5 25.173 27.774 0.785 148.592 o
4 1 6 109.431 109.194 1.491 24.079 o
4 1 7 15.132 16.105 1.209 74.233 o
4 1 8 70.947 71.864 2.180 19.374 o
4 1 9 30.471 27.871 4.377 5.796 o
4 2 0 26.011 25.735 0.784 149.335 o
4 2 1 33.478 32.448 0.878 112.731 o
4 2 2 97.264 100.740 1.518 26.230 o
4 2 3 15.328 14.447 0.574 298.849 o
4 2 4 10.932 10.917 0.536 359.678 o
4 2 5 2.597 2.044 0.362 845.509 o
4 2 6 161.396 160.069 2.081 11.681 o
4 2 7 11.894 11.877 1.070 95.542 o
4 2 8 83.111 85.183 3.108 10.110 o
4 2 9 2.306 5.319 1.177 80.744 o
4 3 0 18.637 19.896 0.733 183.340 o
4 3 1 35.320 36.174 0.927 100.378 o
4 3 2 284.808 287.864 2.859 4.523 o
4 3 3 10.639 9.965 0.555 339.231 o
4 3 4 35.022 35.020 0.893 107.040 o
4 3 5 12.687 12.289 0.593 292.075 o
4 3 6 30.197 30.327 0.890 114.696 o
4 3 7 1.442 1.702 0.785 181.775 o
4 3 8 22.964 23.333 1.525 46.032 o
4 3 9 1.159 1.365 0.736 206.801 o
4 4 0 8.065 8.174 0.579 322.051 o
4 4 1 0.805 0.938 0.384 757.728 o
4 4 2 60.436 62.386 1.368 42.602 o
4 4 3 86.261 87.460 1.449 30.900 o
4 4 4 100.860 100.497 1.609 24.086 o
4 4 5 72.473 72.313 1.176 45.785 o
4 4 6 52.484 50.464 1.114 62.745 o
4 4 7 51.546 51.704 1.757 30.883 o
4 4 8 31.142 34.244 1.713 35.641 o
4 4 9 38.711 37.384 1.865 29.681 o
4 5 0 16.338 16.222 0.774 171.760 o
4 5 1 167.831 171.181 2.264 10.257 o
4 5 2 69.305 68.794 1.445 36.619 o
4 5 3 93.150 92.965 2.150 17.561 o
4 5 4 1.272 1.188 0.394 721.530 o
4 5 5 22.127 22.562 0.946 112.629 o
4 5 6 19.368 18.607 1.073 91.489 o
4 5 7 5.153 5.709 0.855 151.988 o
4 5 8 2.865 2.998 1.313 64.969 o
4 5 9 8.844 8.519 1.046 100.966 o
4 6 0 74.399 75.325 1.640 29.299 o
4 6 1 185.893 182.272 2.384 8.883 o
4 6 2 19.469 20.790 0.960 111.893 o
4 6 3 61.409 61.739 1.270 47.032 o
4 6 4 72.438 68.917 1.395 37.643 o
4 6 5 7.072 7.344 0.633 272.670 o
4 6 6 68.820 69.981 1.690 29.259 o
4 6 7 22.258 23.893 1.428 52.224 o
4 6 8 42.708 40.136 1.758 32.535 o
4 6 9 21.073 19.790 1.815 33.137 o
4 7 0 58.326 60.290 1.101 58.427 o
4 7 1 188.830 188.596 2.473 8.389 o
4 7 2 122.013 119.271 1.959 16.440 o
4 7 3 60.495 58.869 1.272 47.734 o
4 7 4 14.229 14.716 0.793 166.973 o
4 7 5 41.072 39.668 1.177 65.125 o
4 7 6 154.743 156.111 2.539 9.881 o
4 7 7 47.469 49.481 1.831 29.303 o
4 7 8 11.735 10.483 1.103 90.192 o
4 7 9 129.413 129.996 5.398 3.443 o
4 8 0 277.620 279.197 2.717 4.851 o
4 8 1 40.544 41.960 1.030 79.847 o
4 8 2 31.735 32.163 1.109 78.007 o
4 8 3 49.672 48.337 1.192 58.589 o
4 8 4 12.762 12.459 0.765 181.623 o
4 8 5 13.673 12.977 1.278 67.146 o
4 8 6 63.243 59.250 1.632 32.548 o
4 8 7 95.476 92.485 6.058 2.910 o
4 8 8 41.722 44.263 1.873 28.912 o
4 8 9 0.318 1.610 0.839 159.050 o
4 9 0 85.484 87.862 1.407 32.090 o
4 9 1 42.560 41.427 1.012 80.899 o
4 9 2 24.101 24.970 1.065 89.231 o
4 9 3 29.226 32.456 1.498 46.101 o
4 9 4 56.779 55.758 1.327 46.515 o
4 9 5 48.327 49.071 1.726 32.396 o
4 9 6 4.452 4.471 0.891 140.453 o
4 9 7 2.915 3.992 1.105 91.551 o
4 9 8 62.442 61.408 2.151 20.709 o
4 10 0 2.922 3.193 0.460 525.945 o
4 10 1 148.064 145.371 1.918 13.871 o
4 10 2 35.923 36.706 1.798 32.040 o
4 10 3 48.327 48.799 1.251 54.886 o
4 10 4 91.469 92.380 1.786 22.858 o
4 10 5 4.726 5.236 0.685 236.649 o
4 10 6 22.954 21.417 1.639 40.188 o
4 10 7 60.639 60.242 2.062 22.438 o
4 10 8 28.528 27.663 1.712 36.249 o
4 11 0 7.597 8.091 0.589 312.248 o
4 11 1 168.646 170.406 2.160 10.687 o
4 11 2 37.612 38.876 1.253 60.139 o
4 11 3 53.892 54.187 1.325 47.725 o
4 11 4 35.224 34.316 1.407 50.310 o
4 11 5 87.843 86.764 1.964 20.712 o
4 11 6 47.442 49.715 2.554 16.019 o
4 11 7 0.011 -0.072 0.630 282.128 o
4 11 8 26.906 30.489 1.988 27.242 o
4 12 0 18.073 18.722 1.021 100.854 o
4 12 1 69.052 70.342 1.393 38.344 o
4 12 2 13.904 15.238 0.831 152.891 o
4 12 3 187.045 186.701 2.776 7.567 o
4 12 4 5.867 6.418 0.980 115.825 o
4 12 5 22.791 24.665 2.862 13.498 o
4 12 6 69.717 73.318 2.243 18.515 o
4 12 7 5.483 5.500 1.257 70.663 o
4 12 8 9.436 11.325 1.254 70.379 o
4 13 0 42.991 43.617 1.176 63.611 o
4 13 1 10.749 10.525 0.768 182.668 o
4 13 2 68.580 70.677 1.634 30.752 o
4 13 3 125.021 124.937 2.291 13.301 o
4 13 4 45.523 46.493 1.524 40.758 o
4 13 5 26.794 25.469 1.561 43.465 o
4 13 6 23.634 26.697 1.646 39.579 o
4 13 7 10.031 10.020 1.283 67.290 o
4 14 0 2.626 3.205 0.568 345.191 o
4 14 1 23.367 24.083 1.098 85.022 o
4 14 2 46.633 47.754 1.423 45.296 o
4 14 3 56.176 55.263 2.700 14.142 o
4 14 4 10.698 9.291 0.885 139.437 o
4 14 5 3.034 2.916 0.685 238.026 o
4 14 6 16.388 16.449 1.365 58.403 o
4 14 7 4.649 3.163 0.878 144.720 o
4 15 0 9.305 9.088 0.787 175.975 o
4 15 1 19.523 22.771 1.120 83.542 o
4 15 2 28.234 30.155 1.254 64.333 o
4 15 3 34.693 34.182 1.400 50.868 o
4 15 4 3.138 2.684 0.656 259.521 o
4 15 5 18.704 17.901 1.376 57.142 o
4 15 6 19.664 19.901 1.610 41.952 o
4 16 0 101.933 103.440 2.123 16.879 o
4 16 1 19.143 19.070 1.577 43.767 o
4 16 2 9.549 10.003 0.847 152.161 o
4 16 3 37.389 39.498 1.779 32.407 o
4 16 4 5.427 5.844 0.994 112.722 o
4 16 5 9.649 8.467 1.186 78.680 o
4 16 6 6.112 7.700 1.124 88.026 o
4 17 0 6.147 6.467 0.753 194.989 o
4 17 1 40.275 41.816 1.451 45.884 o
4 17 2 3.283 3.585 0.664 252.743 o
4 17 3 46.875 47.366 1.885 28.009 o
4 17 4 8.700 7.426 0.860 148.882 o
4 17 5 12.936 13.877 1.280 66.926 o
4 18 0 1.078 0.983 0.560 356.672 o
4 18 1 48.268 48.590 1.581 37.674 o
4 18 2 32.615 28.070 1.532 44.070 o
4 18 3 26.968 26.154 1.634 39.829 o
4 18 4 74.190 77.330 2.456 15.605 o
4 19 0 3.257 2.780 0.670 248.261 o
4 19 1 12.111 15.324 1.059 96.843 o
4 19 2 131.469 133.347 2.680 10.447 o
4 19 3 4.491 4.688 0.911 134.269 o
4 20 0 1.060 1.222 0.618 293.412 o
4 20 1 68.000 65.897 1.898 24.778 o
4 20 2 12.477 13.192 1.788 34.697 o
5 -16 -2 9.860 10.286 1.202 76.477 o
5 -16 -1 5.445 5.326 0.859 150.584 o
5 -15 -4 33.546 30.627 4.203 6.268 o
5 -15 -3 11.647 9.677 1.170 80.470 o
5 -15 -2 3.309 2.827 0.909 135.207 o
5 -15 -1 64.496 67.925 1.944 24.080 o
5 -14 -5 45.899 52.157 2.734 14.107 o
5 -14 -4 23.954 23.198 1.659 39.110 o
5 -14 -3 34.849 38.404 2.080 24.423 o
5 -14 -2 19.243 20.387 1.217 71.908 o
5 -14 -1 5.303 5.788 0.838 158.406 o
5 -13 -5 17.182 16.426 2.214 22.606 o
5 -13 -4 10.928 10.964 1.321 63.358 o
5 -13 -3 83.427 86.405 2.415 15.399 o
5 -13 -2 6.993 6.763 0.849 153.320 o
5 -13 -1 2.533 3.386 0.767 190.050 o
5 -12 -6 61.112 65.624 2.880 12.328 o
5 -12 -5 72.957 79.008 3.035 10.827 o
5 -12 -4 37.748 37.496 1.760 33.114 o
5 -12 -3 30.689 34.476 1.695 36.395 o
5 -12 -2 0.969 2.005 0.635 277.642 o
5 -12 -1 17.756 17.704 1.126 84.095 o
5 -11 -6 17.478 14.590 1.664 39.667 o
5 -11 -5 10.956 10.309 1.074 95.245 o
5 -11 -4 2.981 3.387 0.828 162.881 o
5 -11 -3 0.670 0.910 0.585 327.246 o
5 -11 -2 3.585 4.423 0.742 202.635 o
5 -11 -1 141.364 145.478 2.527 10.646 o
5 -10 -7 55.982 57.462 2.693 14.191 o
5 -10 -6 33.345 37.269 2.288 20.458 o
5 -10 -5 41.601 42.627 1.746 32.894 o
5 -10 -4 12.881 11.362 1.072 94.904 o
5 -10 -3 43.863 46.099 1.848 29.344 o
5 -10 -2 15.249 14.909 0.984 110.511 o
5 -10 -1 39.623 38.620 1.431 47.465 o
5 -9 -7 1.398 0.228 1.185 79.740 o
5 -9 -6 42.988 41.958 2.315 19.570 o
5 -9 -5 12.860 11.712 1.074 94.554 o
5 -9 -4 6.800 7.630 0.910 133.720 o
5 -9 -3 6.347 6.574 0.838 157.899 o
5 -9 -2 5.703 7.282 1.153 83.822 o
5 -9 -1 88.218 93.343 2.228 16.965 o
5 -8 -7 22.376 21.337 1.865 31.319 o
5 -8 -6 10.790 10.560 1.409 55.782 o
5 -8 -5 24.324 24.133 1.379 55.484 o
5 -8 -4 17.041 16.097 1.167 78.941 o
5 -8 -3 155.533 157.732 2.452 10.213 o
5 -8 -2 4.343 3.401 1.082 95.459 o
5 -8 -1 22.290 24.257 1.313 61.206 o
5 -7 -8 3.193 2.251 1.425 55.183 o
5 -7 -7 50.401 55.728 2.528 16.142 o
5 -7 -6 19.535 17.743 1.971 28.306 o
5 -7 -5 28.049 29.337 1.409 52.110 o
5 -7 -4 25.226 25.115 1.105 82.995 o
5 -7 -3 22.423 23.799 1.217 70.587 o
5 -7 -2 6.179 5.818 0.767 187.903 o
5 -7 -1 124.729 127.306 2.650 10.959 o
5 -6 -8 1.181 0.714 1.357 60.865 o
5 -6 -7 2.853 3.084 1.101 92.251 o
5 -6 -6 2.250 1.777 0.688 236.016 o
5 -6 -5 2.878 3.021 0.808 171.321 o
5 -6 -4 14.563 14.066 1.055 97.071 o
5 -6 -3 23.097 24.685 1.422 52.482 o
5 -6 -2 19.152 19.835 1.130 82.822 o
5 -6 -1 70.069 71.481 2.277 18.090 o
5 -5 -8 25.471 24.516 2.743 14.646 o
5 -5 -7 3.130 2.547 1.736 37.153 o
5 -5 -6 31.763 32.465 1.387 52.568 o
5 -5 -5 22.713 23.485 1.239 68.270 o
5 -5 -4 73.734 73.050 1.681 28.560 o
5 -5 -3 9.585 10.051 0.836 156.091 o
5 -5 -2 9.830 9.984 1.128 86.677 o
5 -5 -1 41.526 44.886 1.506 42.512 o
5 -4 -8 53.333 56.372 4.233 6.053 o
5 -4 -7 23.131 23.421 3.630 8.437 o
5 -4 -6 3.117 1.412 1.432 54.658 o
5 -4 -5 39.851 39.111 1.438 46.976 o
5 -4 -4 60.850 61.074 1.524 36.422 o
5 -4 -3 109.411 109.044 2.072 16.677 o
5 -4 -2 1.471 1.262 0.601 309.652 o
5 -4 -1 6.485 6.242 0.599 305.303 o
5 -3 -8 41.043 39.737 2.218 21.328 o
5 -3 -7 56.771 57.782 2.477 16.491 o
5 -3 -6 38.519 38.508 2.139 22.976 o
5 -3 -5 19.289 19.355 1.980 28.048 o
5 -3 -4 68.898 67.846 1.537 33.796 o
5 -3 -3 24.514 23.314 1.088 86.018 o
5 -3 -2 15.185 14.552 0.902 130.403 o
5 -3 -1 156.102 156.552 2.091 12.005 o
5 -2 -8 24.404 23.423 1.993 27.399 o
5 -2 -7 32.054 34.689 2.076 24.733 o
5 -2 -6 29.242 28.567 1.944 28.383 o
5 -2 -5 12.985 11.828 0.994 109.892 o
5 -2 -4 24.606 24.971 1.022 95.865 o
5 -2 -3 47.293 46.267 1.346 49.574 o
5 -2 -2 140.081 139.880 1.919 14.616 o
5 -2 -1 17.509 16.580 1.126 84.431 o
5 -1 -8 17.648 15.850 1.590 43.322 o
5 -1 -7 18.773 20.268 1.689 38.269 o
5 -1 -6 85.036 80.015 3.800 7.070 o
5 -1 -5 0.730 0.775 1.218 75.593 o
5 -1 -4 45.136 46.111 1.661 35.242 o
5 -1 -3 115.340 115.589 1.704 19.973 o
5 -1 -2 45.317 46.880 1.138 65.058 o
5 -1 -1 140.733 139.554 2.014 13.909 o
5 0 0 15.525 16.674 0.863 140.852 o
5 0 1 0.496 -0.046 0.381 773.382 o
5 0 2 31.727 30.622 1.023 89.909 o
5 0 3 64.133 66.452 1.355 41.617 o
5 0 4 11.607 13.654 0.852 148.273 o
5 0 5 60.761 63.193 1.710 30.336 o
5 0 6 58.217 58.593 2.524 15.874 o
5 0 7 76.710 74.720 2.860 11.984 o
5 1 0 131.549 133.073 1.746 17.000 o
5 1 1 1.952 2.280 0.469 508.413 o
5 1 2 11.310 12.124 0.707 212.755 o
5 1 3 9.624 9.146 0.710 214.310 o
5 1 4 0.857 1.192 1.002 111.573 o
5 1 5 11.531 11.910 0.929 125.806 o
5 1 6 5.642 6.302 0.843 156.173 o
5 1 7 14.274 17.191 1.787 34.580 o
5 2 0 25.261 27.619 1.093 84.138 o
5 2 1 27.070 27.771 0.925 111.196 o
5 2 2 39.246 41.192 1.189 64.520 o
5 2 3 35.131 37.319 1.194 66.424 o
5 2 4 69.860 72.886 1.674 29.318 o
5 2 5 25.133 26.965 1.291 62.249 o
5 2 6 17.481 15.841 1.122 85.110 o
5 2 7 62.552 63.403 2.727 13.602 o
5 3 0 0.075 0.012 0.408 673.960 o
5 3 1 78.235 81.521 1.419 34.040 o
5 3 2 64.810 68.404 1.375 40.390 o
5 3 3 5.927 5.982 0.685 234.935 o
5 3 4 17.995 19.118 1.240 69.787 o
5 3 5 23.497 25.263 1.280 63.841 o
5 3 6 16.050 16.849 1.142 82.540 o
5 3 7 38.071 41.015 2.295 20.098 o
5 4 0 11.658 12.923 0.757 186.110 o
5 4 1 68.014 69.144 1.480 35.667 o
5 4 2 143.634 143.971 3.906 5.761 o
5 4 3 58.114 55.877 1.556 36.258 o
5 4 4 41.616 41.668 1.849 29.709 o
5 4 5 11.414 11.556 0.967 116.510 o
5 4 6 5.351 6.417 0.866 148.286 o
5 4 7 9.536 9.531 1.412 55.685 o
5 5 0 145.565 146.822 2.253 11.915 o
5 5 1 50.609 52.057 1.454 42.389 o
5 5 2 139.116 138.714 2.640 10.286 o
5 5 3 26.922 29.220 1.483 47.617 o
5 5 4 21.770 24.182 1.969 28.151 o
5 5 5 10.610 8.970 0.867 145.100 o
5 5 6 1.708 0.750 0.915 133.874 o
5 5 7 16.072 17.181 1.733 36.654 o
5 6 0 59.691 59.689 1.505 37.486 o
5 6 1 26.950 27.721 1.299 60.995 o
5 6 2 37.575 40.325 1.549 41.487 o
5 6 3 156.500 163.807 3.359 6.827 o
5 6 4 5.274 5.098 0.818 166.281 o
5 6 5 8.189 8.896 0.910 133.052 o
5 6 6 5.920 4.881 0.932 128.005 o
5 6 7 11.098 14.141 1.709 37.968 o
5 7 0 17.583 16.413 1.086 90.425 o
5 7 1 67.357 67.481 2.507 15.545 o
5 7 2 7.843 8.995 0.925 128.849 o
5 7 3 3.856 4.277 1.130 87.507 o
5 7 4 4.786 4.868 0.910 134.691 o
5 7 5 7.535 8.996 1.422 55.074 o
5 7 6 9.709 12.123 1.295 65.940 o
5 8 0 0.956 0.445 0.523 409.818 o
5 8 1 0.318 0.127 0.562 354.421 o
5 8 2 5.208 2.625 0.944 125.139 o
5 8 3 3.422 4.491 0.799 174.740 o
5 8 4 49.920 52.092 3.190 10.475 o
5 8 5 3.816 3.555 0.808 171.130 o
5 8 6 41.979 39.570 2.355 19.022 o
5 9 0 4.834 5.885 0.779 183.248 o
5 9 1 2.362 2.170 0.660 256.427 o
5 9 2 46.363 48.702 1.733 32.434 o
5 9 3 32.975 36.295 1.614 39.469 o
5 9 4 1.100 1.481 0.714 219.643 o
5 9 5 56.692 55.496 2.047 23.176 o
5 9 6 75.828 74.544 2.991 11.095 o
5 10 0 17.383 18.404 1.156 80.042 o
5 10 1 31.051 31.511 1.660 37.937 o
5 10 2 7.065 7.453 0.932 127.518 o
5 10 3 6.622 7.914 0.989 113.507 o
5 10 4 9.424 9.216 1.396 57.002 o
5 10 5 26.662 29.955 1.689 37.264 o
5 10 6 21.558 20.273 2.681 15.396 o
5 11 0 26.792 28.253 2.295 20.682 o
5 11 1 14.889 14.738 1.139 83.575 o
5 11 2 66.716 69.185 2.067 21.558 o
5 11 3 9.280 8.270 0.989 112.726 o
5 11 4 3.327 3.023 0.828 162.969 o
5 11 5 14.770 12.855 1.055 97.180 o
5 12 0 0.067 -0.046 0.564 351.924 o
5 12 1 43.229 43.452 1.701 34.234 o
5 12 2 2.979 2.625 0.734 207.461 o
5 12 3 38.281 41.933 1.782 32.097 o
5 12 4 0.538 1.202 0.752 198.084 o
5 12 5 5.173 4.258 0.981 115.915 o
5 13 0 13.656 13.991 1.145 83.055 o
5 13 1 2.256 2.829 0.729 210.222 o
5 13 2 25.980 27.699 1.620 40.486 o
5 13 3 36.264 37.225 1.764 33.117 o
5 13 4 6.368 5.516 0.981 115.610 o
5 14 0 12.140 11.556 1.079 94.007 o
5 14 1 69.868 71.283 3.564 8.178 o
5 14 2 75.792 74.980 2.265 17.816 o
5 14 3 19.822 18.282 1.418 53.713 o
5 15 0 8.674 8.890 1.023 105.502 o
5 15 1 4.206 2.984 0.828 162.834 o
5 15 2 20.318 19.722 1.410 54.099 o
5 16 0 11.720 10.718 1.088 92.669 o
5 16 1 30.608 33.009 1.783 33.165 o
6 -9 -1 25.086 21.644 2.920 12.970 o
6 -8 -2 1.182 0.506 0.703 226.448 o
6 -8 -1 4.039 2.218 0.808 171.023 o
6 -7 -3 13.291 10.525 0.932 124.634 o
6 -7 -2 33.615 34.258 1.624 39.051 o
6 -7 -1 25.683 27.251 1.554 43.877 o
6 -6 -4 14.987 15.003 1.227 72.289 o
6 -6 -3 3.355 2.536 0.725 212.296 o
6 -6 -2 5.615 5.403 0.871 146.543 o
6 -6 -1 0.082 -0.568 0.753 197.515 o
6 -5 -4 0.350 0.872 0.947 125.070 o
6 -5 -3 16.366 13.864 1.151 81.644 o
6 -5 -2 17.345 15.255 1.438 52.787 o
6 -5 -1 5.091 7.282 0.963 120.005 o
6 -4 -4 9.233 11.017 1.238 72.178 o
6 -4 -3 9.578 10.719 1.269 68.710 o
6 -4 -2 9.208 9.918 0.985 113.368 o
6 -4 -1 3.071 3.787 1.333 62.967 o
6 -3 -5 0.336 0.240 0.746 201.352 o
6 -3 -4 15.797 18.809 1.481 49.797 o
6 -3 -3 5.872 5.130 1.064 98.434 o
6 -3 -2 20.785 22.276 1.327 60.463 o
6 -3 -1 16.407 17.027 1.228 71.685 o
6 -2 -5 14.538 14.122 1.280 66.687 o
6 -2 -4 9.592 11.318 2.207 22.907 o
6 -2 -3 2.867 3.989 1.651 41.080 o
6 -2 -2 54.759 56.751 2.075 22.727 o
6 -2 -1 64.513 70.043 2.016 22.601 o
6 -1 -5 25.846 28.623 1.648 39.189 o
6 -1 -4 36.561 35.843 1.819 31.334 o
6 -1 -3 90.617 92.282 5.416 3.613 o
6 -1 -2 61.892 62.178 2.550 15.385 o
6 -1 -1 56.493 58.028 1.859 27.215 o
6 0 0 0.900 -1.409 0.928 130.014 o
6 0 1 33.966 36.106 2.219 21.693 o
6 0 2 20.342 20.964 1.476 49.488 o
6 0 3 68.865 73.008 2.310 17.681 o
6 1 0 19.340 17.882 1.249 68.670 o
6 1 1 20.010 21.570 1.404 54.481 o
6 1 2 21.031 20.339 1.418 53.418 o
6 1 3 4.060 3.959 0.985 115.145 o
6 2 0 61.198 61.895 1.969 24.133 o
6 2 1 11.944 15.583 1.230 72.409 o
6 2 2 24.118 22.762 1.739 35.728 o
6 2 3 82.270 86.737 2.950 11.068 o
6 3 0 92.776 97.978 2.405 14.752 o
6 3 1 67.361 69.858 2.820 12.601 o
6 3 2 41.846 44.780 1.873 28.866 o
6 3 3 32.922 31.992 1.757 33.925 o
6 4 0 27.294 27.255 1.511 46.066 o
6 4 1 3.252 3.499 0.853 153.618 o
6 4 2 15.841 17.956 1.372 57.818 o
6 4 3 28.087 28.364 1.507 46.078 o
6 5 0 18.388 17.757 1.357 58.748 o
6 5 1 24.886 26.934 1.348 57.513 o
6 5 2 35.493 37.736 1.889 29.226 o
6 5 3 28.162 27.487 1.674 37.856 o
6 6 0 2.198 1.791 0.687 236.999 o
6 6 1 20.209 20.608 1.210 72.407 o
6 6 2 19.153 20.111 1.481 49.368 o
6 7 0 0.126 0.214 0.627 285.212 o
6 7 1 6.620 7.960 0.992 112.716 o
6 7 2 18.017 19.325 1.224 71.563 o
6 8 0 2.276 1.641 0.704 225.478 o
6 8 1 0.949 1.993 0.755 196.397 o

_iucr_refine_instructions_details
;
TITL rds308_0m in P2(1)
CELL 0.71073 4.3927 18.3193 9.2635 90 93.409 90
ZERR 4 0.0003 0.0015 0.0007 0 0.004 0
LATT -1
SYMM -X,0.5+Y,-Z
SFAC C H N O
UNIT 28 36 4 12

L.S. 11
PLAN  -4 0 0
SIZE 0.172 0.23 0.639
TEMP -173.14
HTAB N2 O6
HTAB N2 O3
HTAB N1 O6
HTAB N1 O3
CONF
HTAB 
BOND $H
acta 
fmap 2
MORE -1
WGHT 0.014258 0
FVAR 1.044537
REM <olex2.extras>
REM <HklSrc "%.\\I.hkl">
REM </olex2.extras>

O1    4     0.61548  0.53929  0.96435  11.00000  0.02380  0.01670  0.01760 =
 0.00246  0.00179 -0.00715 
O2    4     0.08784  0.44849  1.17069  11.00000  0.01997  0.01239  0.01487 =
 -0.00109  0.00542 -0.00061 
O3    4     0.32786  0.29260  0.87339  11.00000  0.02444  0.01767  0.01950 =
 -0.00466  0.00930 -0.00323 
N1    3     0.38122  0.42706  0.98735  11.00000  0.01614  0.01225  0.01173 =
 0.00023  0.00224 -0.00166 
H1A   2     0.47926  0.39771  0.91007  11.00000  0.03431  0.01380  0.03753 =
 -0.00757  0.01456 -0.01277 
C1    1     0.24172  0.51693  1.14407  11.00000  0.01637  0.01153  0.01739 =
 -0.00096  0.00095  0.00039 
H1    2     0.06619  0.55562  1.10598  11.00000  0.02113  0.01787  0.03875 =
 -0.00584 -0.00136  0.00758 
C2    1     0.44139  0.49856  1.02109  11.00000  0.01581  0.01198  0.01266 =
 0.00187 -0.00069 -0.00211 
C3    1     0.16819  0.39844  1.07321  11.00000  0.01511  0.01049  0.01165 =
 0.00148  0.00158  0.00033 
C4    1     0.04321  0.33053  1.06633  11.00000  0.01762  0.01093  0.01291 =
 0.00135  0.00392 -0.00073 
H4    2    -0.13175  0.31838  1.13796  11.00000  0.02946  0.02538  0.03493 =
 0.00575  0.00823 -0.00750 
C5    1     0.12836  0.27905  0.95783  11.00000  0.01787  0.01085  0.01455 =
 0.00041  0.00286 -0.00035 
C6    1    -0.02794  0.20589  0.95097  11.00000  0.02449  0.01154  0.02488 =
 -0.00081  0.00362 -0.00164 
H6A   2    -0.05053  0.18764  0.84370  11.00000  0.13935  0.04903  0.02820 =
 -0.00759  0.00125 -0.05386 
H6B   2     0.10369  0.16692  1.00660  11.00000  0.06693  0.02146  0.15622 =
 0.02346 -0.04099 -0.00271 
H6C   2    -0.24282  0.20806  0.98919  11.00000  0.04687  0.03635  0.17417 =
 -0.03454  0.05541 -0.01882 
C7    1     0.41811  0.54400  1.27855  11.00000  0.02690  0.02358  0.01848 =
 -0.00712  0.00182 -0.00385 
H7A   2     0.26122  0.55909  1.35802  11.00000  0.04915  0.05298  0.03735 =
 -0.01766  0.01445 -0.01293 
H7B   2     0.57736  0.50262  1.31907  11.00000  0.04875  0.04253  0.03955 =
 -0.00625 -0.01465  0.00961 
H7C   2     0.54697  0.59230  1.25037  11.00000  0.04688  0.03455  0.04615 =
 -0.01121  0.00382 -0.01882 

O4    4     0.13563  0.17773  0.57761  11.00000  0.02141  0.02153  0.01742 =
 0.00194  0.00258 -0.00533 
O5    4     0.59982  0.27595  0.35184  11.00000  0.02478  0.02076  0.01269 =
 0.00110  0.00460 -0.00262 
O6    4     0.73041  0.38806  0.74266  11.00000  0.02496  0.02369  0.01659 =
 -0.00234  0.00630 -0.00410 
N2    3     0.47095  0.27549  0.58085  11.00000  0.01423  0.01530  0.01292 =
 0.00120  0.00257  0.00100 
H2    2     0.46334  0.29215  0.68638  11.00000  0.03933  0.01190  0.02102 =
 -0.00115  0.00356  0.00361 
C8    1     0.38603  0.21654  0.36229  11.00000  0.01866  0.02216  0.01295 =
 0.00057 -0.00019 -0.00167 
H8    2     0.18383  0.22898  0.29581  11.00000  0.03565  0.03812  0.02849 =
 0.00113 -0.01194 -0.00567 
C9    1     0.30748  0.21845  0.51967  11.00000  0.01490  0.01709  0.01355 =
 0.00159  0.00083 -0.00017 
C10   1     0.63663  0.31021  0.48078  11.00000  0.01463  0.01478  0.01341 =
 0.00192  0.00271  0.00184 
C11   1     0.81570  0.37046  0.49713  11.00000  0.01721  0.01573  0.01651 =
 0.00242  0.00408  0.00001 
H11   2     0.92822  0.39053  0.40574  11.00000  0.04655  0.03450  0.02159 =
 0.00222  0.01542 -0.01002 
C12   1     0.85184  0.40884  0.63361  11.00000  0.01432  0.01480  0.01684 =
 0.00155  0.00198  0.00096 
C13   1     1.04291  0.47705  0.63721  11.00000  0.02178  0.01750  0.02741 =
 0.00202 -0.00115 -0.00301 
H13A  2     1.02203  0.50488  0.73661  11.00000  0.12444  0.03974  0.03351 =
 0.00493 -0.00738 -0.05046 
H13B  2     1.27433  0.46211  0.62618  11.00000  0.02065  0.04813  0.12409 =
 -0.01477  0.00079  0.00374 
H13C  2     0.97177  0.51340  0.55185  11.00000  0.09183  0.03767  0.05321 =
 0.01980 -0.01613 -0.03017 
C14   1     0.52882  0.14519  0.31979  11.00000  0.02837  0.02292  0.02265 =
 -0.00805  0.00492 -0.00485 
H14A  2     0.59074  0.14606  0.20960  11.00000  0.08421  0.06546  0.02262 =
 -0.01768  0.01828 -0.02169 
H14B  2     0.72905  0.13376  0.38822  11.00000  0.02724  0.03713  0.04775 =
 -0.00375 -0.01583  0.00694 
H14C  2     0.36027  0.10280  0.32709  11.00000  0.03652  0.03800  0.06812 =
 -0.02645  0.01537 -0.01662 
HKLF 4

END
Q2 1 1 0.430556 0.638889 11 0.05 0.1
Q3 1 0.6 0.402778 0.722222 11 0.05 0.09
Q1 1 0.733333 0.25 0.388889 11 0.05 0.1
Q4 1 0.266667 0.277778 0.611111 11 0.05 0.09
Q5 1 0.4 0.263889 0.333333 11 0.05 0.09

  REM The information below was added by Olex2.
  REM
  REM R1 = 0.0152 for 4595 Fo > 4sig(Fo) and 0.0168 for all 4784 data
  REM 361 parameters refined using 1 restraints
  REM Highest difference peak 0.1003, deepest hole -0.0718
  REM Mean Shift 0.0000, Max Shift 0.0004.

  REM +++ Tabular Listing of Refinement Information +++
  REM R1_all = 0.0168
  REM R1_gt = 0.0152
  REM wR_ref = 0.0298
  REM GOOF = 1.0901
  REM Shift_max = 0.0004
  REM Shift_mean = 0.0000
  REM Reflections_all = 4784
  REM Reflections_gt = 4595
  REM Parameters = 361
  REM Hole = -0.0718
  REM Peak = 0.1003
  REM Flack = 0.5(5)

  
;
_olex2_submission_special_instructions  'No special instructions were received'
