# Supplementary material for: Fragmentation and transferability in Hirshfeld atom refinement
Source: IUCrJ. 2022 Feb 26;9(Pt 2):298–315. doi: 10.1107/S2052252522000690 (PMC8895009; doi:10.1107/S2052252522000690)
Supplement: Supplementary file 2 [file m-09-00298-sup2.zip › cif/transferable_atomic_densities/PCYPOL04.cif]

data_PCYPOL04
_audit_creation_date               2021-06-13
_audit_creation_method
;
Olex2 1.3
(compiled 2020.07.31 svn.rc2a77460 for OlexSys, GUI svn.r6145)
;
_audit_contact_author_address      ?
_audit_contact_author_email        ?
_audit_contact_author_name         ''
_audit_contact_author_phone        ?
_publ_contact_author_id_orcid      ?
_publ_section_references
;
Bourhis, L.J., Dolomanov, O.V., Gildea, R.J., Howard, J.A.K., Puschmann, H.
 (2015). Acta Cryst. A71, 59-75.

Dolomanov, O.V., Bourhis, L.J., Gildea, R.J, Howard, J.A.K. & Puschmann, H.
 (2009), J. Appl. Cryst. 42, 339-341.
;
_chemical_formula_moiety           'C7 H5 N O'
_chemical_formula_sum              'C7 H5 N O'
_chemical_formula_weight           119.124
loop_
  _atom_type_symbol
  _atom_type_scat_dispersion_real
  _atom_type_scat_dispersion_imag
  _atom_type_scat_Cromer_Mann_a1
  _atom_type_scat_Cromer_Mann_a2
  _atom_type_scat_Cromer_Mann_a3
  _atom_type_scat_Cromer_Mann_a4
  _atom_type_scat_Cromer_Mann_b1
  _atom_type_scat_Cromer_Mann_b2
  _atom_type_scat_Cromer_Mann_b3
  _atom_type_scat_Cromer_Mann_b4
  _atom_type_scat_Cromer_Mann_c
  _atom_type_scat_source
  _atom_type_scat_dispersion_source
 H -0.00000 0.00000 0.49300 0.32291 0.14019 0.04081 10.51090 26.12570 3.14236
 57.79970 0.0030380000826
 'International Tables Volume C Table 6.1.1.4 (pp. 500-502)' custom
 C -0.00200 0.00230 2.31000 1.02000 1.58860 0.86500 20.84390 10.20750 0.56870
 51.65120 0.215599998832
 'International Tables Volume C Table 6.1.1.4 (pp. 500-502)' custom
 O -0.00420 0.00850 3.04850 2.28680 1.54630 0.86700 13.27710 5.70110 0.32390
 32.90890 0.250800013542
 'International Tables Volume C Table 6.1.1.4 (pp. 500-502)' custom
 N -0.00310 0.00460 12.21260 3.13220 2.01250 1.16630 0.00570 9.89330 28.99750
 0.58260 -11.5290002823
 'International Tables Volume C Table 6.1.1.4 (pp. 500-502)' custom

_space_group_crystal_system        'orthorhombic'
_space_group_IT_number             60
_space_group_name_H-M_alt          'P b c n'
_space_group_name_Hall             '-P 2n 2ab'
loop_
  _space_group_symop_id
  _space_group_symop_operation_xyz
 1 x,y,z
 2 x+1/2,-y+1/2,-z
 3 -x,y,-z+1/2
 4 -x+1/2,-y+1/2,z+1/2
 5 -x,-y,-z
 6 -x-1/2,y-1/2,z
 7 x,-y,z-1/2
 8 x-1/2,y-1/2,-z-1/2

_symmetry_Int_Tables_number        60
_cell_length_a                     9.107(2)
_cell_length_b                     10.5750(12)
_cell_length_c                     25.296(2)
_cell_angle_alpha                  90
_cell_angle_beta                   90
_cell_angle_gamma                  90
_cell_volume                       2436.2(6)
_cell_formula_units_Z              16
_cell_measurement_temperature    120(2)
_cell_measurement_reflns_used    9616
_cell_measurement_theta_min      1.87
_cell_measurement_theta_max      32.94
_exptl_crystal_F_000               991.470
_exptl_crystal_description       'thick plate'
_exptl_crystal_colour            colourless
_exptl_crystal_density_meas      ?
_exptl_crystal_density_method    ?
_exptl_crystal_density_diffrn    1.299
_exptl_transmission_factor_min   ?
_exptl_transmission_factor_max   ?
_exptl_crystal_size_max          1
_exptl_crystal_size_mid          0.5
_exptl_crystal_size_min          0.25
_exptl_absorpt_coefficient_mu    0.125
_diffrn_measurement_device_type  
;
'Huber 4-circles Kappa Goniometer, Pilatus 2M detector'
;
_diffrn_reflns_av_R_equivalents    0.0000
_diffrn_reflns_av_unetI/netI       0.0118
_diffrn_reflns_Laue_measured_fraction_full  0.9815
_diffrn_reflns_Laue_measured_fraction_max  0.9668
_diffrn_reflns_limit_h_max         11
_diffrn_reflns_limit_h_min         0
_diffrn_reflns_limit_k_max         13
_diffrn_reflns_limit_k_min         0
_diffrn_reflns_limit_l_max         33
_diffrn_reflns_limit_l_min         0
_diffrn_reflns_number              2652
_diffrn_reflns_point_group_measured_fraction_full  0.9815
_diffrn_reflns_point_group_measured_fraction_max  0.9668
_diffrn_reflns_theta_full          29.7331
_diffrn_reflns_theta_max           31.10
_diffrn_reflns_theta_min           1.87
_diffrn_ambient_temperature        120.0
_diffrn_measured_fraction_theta_full  0.9815
_diffrn_measured_fraction_theta_max  0.9668
_diffrn_radiation_type             synchrotron
_diffrn_radiation_wavelength       0.8266
_reflns_Friedel_coverage           0.0
_reflns_limit_h_max                11
_reflns_limit_h_min                0
_reflns_limit_k_max                13
_reflns_limit_k_min                0
_reflns_limit_l_max                31
_reflns_limit_l_min                0
_reflns_number_gt                  2388
_reflns_number_total               2416
_reflns_threshold_expression       I>=2u(I)
_computing_molecular_graphics      'Olex2 1.3 (Dolomanov et al., 2009)'
_computing_publication_material    'Olex2 1.3 (Dolomanov et al., 2009)'
_computing_structure_refinement    'olex2.refine 1.3 (Bourhis et al., 2015)'
_refine_diff_density_max           0.0802
_refine_diff_density_min           -0.0843
_refine_diff_density_rms           0.0226
_refine_ls_d_res_high              0.8000
_refine_ls_d_res_low               12.6480
_refine_ls_extinction_expression   Fc^*^=kFc[1+0.001xFc^2^\l^3^/sin(2\q)]^-1/4^
_refine_ls_goodness_of_fit_ref     1.0735
_refine_ls_hydrogen_treatment      refall
_refine_ls_matrix_type             full
_refine_ls_number_constraints      0
_refine_ls_number_parameters       254
_refine_ls_number_reflns           2416
_refine_ls_number_restraints       0
_refine_ls_R_factor_all            0.0150
_refine_ls_R_factor_gt             0.0149
_refine_ls_restrained_S_all        1.0735
_refine_ls_shift/su_max            0.0010
_refine_ls_shift/su_mean           0.0000
_refine_ls_structure_factor_coef   Fsqd
_refine_ls_weighting_details      
 'w=1/[\s^2^(Fo^2^)+(0.0272P)^2^+0.0455P] where P=(Fo^2^+2Fc^2^)/3'
_refine_ls_weighting_scheme        calc
_refine_ls_wR_factor_gt            0.0390
_refine_ls_wR_factor_ref           0.0392
_olex2_refinement_description
;
;
loop_
  _atom_site_label
  _atom_site_type_symbol
  _atom_site_fract_x
  _atom_site_fract_y
  _atom_site_fract_z
  _atom_site_U_iso_or_equiv
  _atom_site_adp_type
  _atom_site_occupancy
  _atom_site_refinement_flags_posn
 O1A O 0.25398(3) 0.29233(2) 0.750505(10) 0.02153(8) Uani 1.000000 .
 H1A H 0.1884(7) 0.3397(6) 0.7280(3) 0.0364(15) Uani 1.000000 .
 C2A C 0.33287(4) 0.36928(3) 0.781867(12) 0.01732(9) Uani 1.000000 .
 C3A C 0.43689(4) 0.31339(3) 0.815279(13) 0.02045(9) Uani 1.000000 .
 H3A H 0.4519(6) 0.2124(5) 0.8142(2) 0.0400(14) Uani 1.000000 .
 C4A C 0.52208(4) 0.38793(3) 0.848277(13) 0.02072(9) Uani 1.000000 .
 H4A H 0.6032(6) 0.3454(5) 0.8737(2) 0.0423(14) Uani 1.000000 .
 C5A C 0.50275(3) 0.51917(3) 0.848300(13) 0.01877(9) Uani 1.000000 .
 C6A C 0.39915(4) 0.57513(3) 0.814779(13) 0.01967(9) Uani 1.000000 .
 H6A H 0.3866(6) 0.6763(5) 0.8143(2) 0.0389(13) Uani 1.000000 .
 C7A C 0.31440(4) 0.50067(3) 0.781655(13) 0.01853(9) Uani 1.000000 .
 H7A H 0.2353(6) 0.5433(5) 0.7554(2) 0.0355(13) Uani 1.000000 .
 C8A C 0.58527(4) 0.59829(3) 0.883130(13) 0.02231(9) Uani 1.000000 .
 N9A N 0.64795(3) 0.66526(3) 0.910973(12) 0.02828(9) Uani 1.000000 .
 O1B O 0.29161(3) 0.64087(3) 1.033505(10) 0.02519(8) Uani 1.000000 .
 H1B H 0.2385(7) 0.7096(7) 1.0497(3) 0.0380(16) Uani 1.000000 .
 C2B C 0.21667(3) 0.59382(3) 0.991982(12) 0.01779(9) Uani 1.000000 .
 C3B C 0.27493(4) 0.48857(3) 0.965968(13) 0.02162(9) Uani 1.000000 .
 H3B H 0.3771(6) 0.4480(5) 0.9800(2) 0.0428(15) Uani 1.000000 .
 C4B C 0.20216(4) 0.43717(3) 0.922921(14) 0.02128(9) Uani 1.000000 .
 H4B H 0.2476(6) 0.3556(5) 0.9033(2) 0.0452(15) Uani 1.000000 .
 C5B C 0.07086(4) 0.49163(3) 0.905386(12) 0.01815(9) Uani 1.000000 .
 C6B C 0.01222(4) 0.59625(3) 0.931739(13) 0.01948(9) Uani 1.000000 .
 H6B H -0.0911(6) 0.6358(5) 0.9187(2) 0.0416(14) Uani 1.000000 .
 C7B C 0.08447(4) 0.64720(3) 0.974941(13) 0.01899(9) Uani 1.000000 .
 H7B H 0.0385(6) 0.7272(5) 0.9958(2) 0.0373(13) Uani 1.000000 .
 C8B C -0.00344(4) 0.44333(3) 0.859856(15) 0.02232(9) Uani 1.000000 .
 N9B N -0.06412(4) 0.40741(3) 0.822932(13) 0.02981(9) Uani 1.000000 .

loop_
  _atom_site_aniso_label
  _atom_site_aniso_U_11
  _atom_site_aniso_U_22
  _atom_site_aniso_U_33
  _atom_site_aniso_U_12
  _atom_site_aniso_U_13
  _atom_site_aniso_U_23
 O1A 0.02569(14) 0.01897(13) 0.01994(14) -0.00464(10) -0.00562(10) 0.00313(9)
 H1A 0.039(4) 0.033(4) 0.037(4) 0.000(3) -0.015(3) 0.002(3)
 C2A 0.01948(16) 0.01748(17) 0.01499(15) -0.00116(12) -0.00238(12) 0.00318(11)
 C3A 0.02512(18) 0.01751(18) 0.01872(16) 0.00165(12) -0.00548(13) 0.00261(12)
 H3A 0.050(3) 0.023(3) 0.047(3) 0.007(3) -0.020(3) 0.003(2)
 C4A 0.02333(18) 0.02083(17) 0.01798(16) 0.00303(13) -0.00655(13) 0.00180(12)
 H4A 0.045(3) 0.036(3) 0.045(3) 0.008(3) -0.022(3) -0.003(3)
 C5A 0.01992(17) 0.02033(17) 0.01605(16) 0.00062(12) -0.00356(12) -0.00018(12)
 C6A 0.02212(17) 0.01724(17) 0.01964(16) 0.00121(12) -0.00495(13) 0.00060(12)
 H6A 0.045(3) 0.025(3) 0.047(3) 0.004(3) -0.015(3) 0.001(2)
 C7A 0.01962(16) 0.01834(17) 0.01763(17) 0.00070(13) -0.00479(12) 0.00277(12)
 H7A 0.036(3) 0.031(3) 0.039(3) 0.005(3) -0.013(3) 0.002(2)
 C8A 0.02338(17) 0.02347(17) 0.02007(17) 0.00092(13) -0.00550(13) -0.00278(13)
 N9A 0.03028(18) 0.02692(17) 0.02764(17) 0.00058(13) -0.01099(13) -0.00768(12)
 O1B 0.02520(15) 0.02774(15) 0.02264(14) 0.00226(11) -0.00686(10) -0.00719(10)
 H1B 0.041(4) 0.036(4) 0.037(4) 0.005(3) -0.007(3) -0.011(3)
 C2B 0.01781(16) 0.01957(16) 0.01598(16) 0.00033(12) -0.00085(11) -0.00150(12)
 C3B 0.01907(17) 0.02637(18) 0.01942(17) 0.00580(14) -0.00363(13) -0.00500(13)
 H3B 0.036(3) 0.049(4) 0.043(3) 0.018(3) -0.014(3) -0.012(3)
 C4B 0.02090(17) 0.02508(17) 0.01785(16) 0.00497(13) -0.00191(13) -0.00570(13)
 H4B 0.042(3) 0.046(3) 0.048(3) 0.019(3) -0.011(3) -0.027(3)
 C5B 0.01867(17) 0.02064(16) 0.01514(16) -0.00072(12) -0.00162(12) -0.00047(12)
 C6B 0.01785(17) 0.01961(17) 0.02097(17) 0.00171(12) -0.00321(12) -0.00024(12)
 H6B 0.033(3) 0.039(3) 0.052(4) 0.009(3) -0.016(3) -0.006(3)
 C7B 0.01882(17) 0.01765(17) 0.02050(16) 0.00146(12) -0.00113(12) -0.00224(12)
 H7B 0.035(3) 0.032(3) 0.044(3) 0.007(3) -0.001(3) -0.013(3)
 C8B 0.02405(18) 0.02519(18) 0.01771(18) -0.00132(13) -0.00472(13) -0.00104(13)
 N9B 0.03347(18) 0.03383(18) 0.02213(17) -0.00194(13) -0.01138(13) -0.00475(13)

loop_
  _geom_bond_atom_site_label_1
  _geom_bond_atom_site_label_2
  _geom_bond_distance
  _geom_bond_site_symmetry_2
  _geom_bond_publ_flag
 O1A H1A 0.966(6) . ?
 O1A C2A 1.3445(4) . ?
 C2A C3A 1.4004(5) . ?
 C2A C7A 1.3997(5) . ?
 C3A H3A 1.078(5) . ?
 C3A C4A 1.3857(5) . ?
 C4A H4A 1.077(5) . ?
 C4A C5A 1.3990(5) . ?
 C5A C6A 1.3997(5) . ?
 C5A C8A 1.4286(5) . ?
 C6A H6A 1.077(5) . ?
 C6A C7A 1.3848(5) . ?
 C7A H7A 1.078(5) . ?
 C8A N9A 1.1505(5) . ?
 O1B H1B 0.964(7) . ?
 O1B C2B 1.3478(4) . ?
 C2B C3B 1.3976(5) . ?
 C2B C7B 1.3979(5) . ?
 C3B H3B 1.084(5) . ?
 C3B C4B 1.3858(5) . ?
 C4B H4B 1.078(5) . ?
 C4B C5B 1.3994(5) . ?
 C5B C6B 1.3978(5) . ?
 C5B C8B 1.4301(5) . ?
 C6B H6B 1.081(5) . ?
 C6B C7B 1.3847(5) . ?
 C7B H7B 1.082(5) . ?
 C8B N9B 1.1498(5) . ?

loop_
  _geom_angle_atom_site_label_1
  _geom_angle_atom_site_label_2
  _geom_angle_atom_site_label_3
  _geom_angle
  _geom_angle_site_symmetry_1
  _geom_angle_site_symmetry_3
  _geom_angle_publ_flag
 C2A O1A H1A 111.4(4) . . ?
 C3A C2A O1A 117.53(3) . . ?
 C7A C2A O1A 122.30(3) . . ?
 C7A C2A C3A 120.17(3) . . ?
 H3A C3A C2A 119.3(3) . . ?
 C4A C3A C2A 120.15(3) . . ?
 C4A C3A H3A 120.5(3) . . ?
 H4A C4A C3A 120.4(3) . . ?
 C5A C4A C3A 119.62(3) . . ?
 C5A C4A H4A 120.0(3) . . ?
 C6A C5A C4A 120.26(3) . . ?
 C8A C5A C4A 121.00(3) . . ?
 C8A C5A C6A 118.72(3) . . ?
 H6A C6A C5A 119.9(3) . . ?
 C7A C6A C5A 120.12(3) . . ?
 C7A C6A H6A 119.9(3) . . ?
 C6A C7A C2A 119.68(3) . . ?
 H7A C7A C2A 119.9(3) . . ?
 H7A C7A C6A 120.4(3) . . ?
 N9A C8A C5A 177.56(4) . . ?
 C2B O1B H1B 110.8(4) . . ?
 C3B C2B O1B 117.95(3) . . ?
 C7B C2B O1B 121.83(3) . . ?
 C7B C2B C3B 120.22(3) . . ?
 H3B C3B C2B 119.1(3) . . ?
 C4B C3B C2B 120.06(3) . . ?
 C4B C3B H3B 120.8(3) . . ?
 H4B C4B C3B 119.5(3) . . ?
 C5B C4B C3B 119.75(3) . . ?
 C5B C4B H4B 120.8(3) . . ?
 C6B C5B C4B 120.07(3) . . ?
 C8B C5B C4B 120.84(3) . . ?
 C8B C5B C6B 119.08(3) . . ?
 H6B C6B C5B 119.6(3) . . ?
 C7B C6B C5B 120.19(3) . . ?
 C7B C6B H6B 120.2(3) . . ?
 C6B C7B C2B 119.70(3) . . ?
 H7B C7B C2B 119.9(3) . . ?
 H7B C7B C6B 120.4(3) . . ?
 N9B C8B C5B 178.36(4) . . ?

loop_
  _geom_torsion_atom_site_label_1
  _geom_torsion_atom_site_label_2
  _geom_torsion_atom_site_label_3
  _geom_torsion_atom_site_label_4
  _geom_torsion
  _geom_torsion_site_symmetry_1
  _geom_torsion_site_symmetry_2
  _geom_torsion_site_symmetry_3
  _geom_torsion_site_symmetry_4
  _geom_torsion_publ_flag
 O1A C2A C3A C4A 179.62(3) . . . . ?
 O1A C2A C7A C6A -179.85(3) . . . . ?
 C2A C3A C4A C5A 0.49(4) . . . . ?
 C2A C7A C6A C5A -0.01(4) . . . . ?
 C3A C4A C5A C6A -0.71(4) . . . . ?
 C3A C4A C5A C8A 177.85(3) . . . . ?
 C4A C5A C6A C7A 0.47(4) . . . . ?
 O1B C2B C3B C4B -179.72(3) . . . . ?
 O1B C2B C7B C6B 179.36(3) . . . . ?
 C2B C3B C4B C5B 0.49(4) . . . . ?
 C2B C7B C6B C5B 0.24(4) . . . . ?
 C3B C4B C5B C6B -1.01(4) . . . . ?
 C3B C4B C5B C8B 177.62(3) . . . . ?
 C4B C5B C6B C7B 0.65(4) . . . . ?

loop_
  _refln_index_h
  _refln_index_k
  _refln_index_l
  _refln_F_squared_calc
  _refln_F_squared_meas
  _refln_F_squared_sigma
  _refln_F_squared_weight
  _refln_observed_status
0 0 2 96.948 103.876 1.705 2.320 o
0 0 4 505.265 539.509 8.858 0.114 o
0 0 6 631.048 655.084 10.752 0.076 o
0 0 8 328.313 334.221 5.542 0.270 o
0 0 10 74.650 78.866 1.326 3.594 o
0 0 12 3138.760 3354.530 77.682 0.002 o
0 0 14 1376.270 1466.480 24.062 0.016 o
0 0 16 1651.670 1727.000 28.325 0.012 o
0 0 18 3939.160 4152.180 68.019 0.002 o
0 0 20 597.105 623.822 10.326 0.084 o
0 0 22 130.702 136.227 2.321 1.398 o
0 0 24 102.148 99.044 1.753 2.241 o
0 0 26 84.476 85.213 2.132 2.490 o
0 0 28 2848.530 2948.120 48.314 0.004 o
0 0 30 1494.240 1535.160 25.247 0.014 o
0 2 2 1423.180 1380.750 16.010 0.019 o
0 2 4 4191.760 3930.510 52.577 0.002 o
0 2 6 1701.710 1780.520 20.652 0.013 o
0 2 7 2302.230 2408.610 27.899 0.007 o
0 2 8 628.876 661.716 8.858 0.083 o
0 2 9 2973.710 3068.430 41.067 0.004 o
0 2 10 59.280 59.919 0.853 5.640 o
0 2 11 1614.180 1662.580 22.262 0.013 o
0 2 12 513.645 524.825 7.058 0.126 o
0 2 13 236.235 235.035 2.747 0.574 o
0 2 14 3244.730 3474.840 40.262 0.003 o
0 2 15 10.862 10.658 0.237 53.894 o
0 2 16 2608.880 2728.330 31.641 0.005 o
0 2 17 1147.740 1216.860 14.115 0.027 o
0 2 18 303.047 294.054 3.979 0.355 o
0 2 19 1480.110 1498.220 20.084 0.016 o
0 2 20 178.411 172.273 2.084 0.965 o
0 2 21 1023.340 1049.180 14.115 0.033 o
0 2 22 302.592 294.101 4.026 0.354 o
0 2 23 113.886 113.112 1.989 1.828 o
0 2 24 245.532 236.124 2.795 0.548 o
0 2 25 17.413 18.473 0.284 30.408 o
0 2 26 327.539 320.058 3.789 0.318 o
0 2 27 840.645 835.552 9.758 0.052 o
0 2 28 218.555 210.404 2.510 0.675 o
0 2 29 511.276 487.406 5.731 0.140 o
0 2 30 5.051 6.347 0.189 110.966 o
0 2 31 4.895 5.400 0.189 119.676 o
0 4 1 1588.290 1537.060 17.810 0.015 o
0 4 2 3289.220 3348.370 44.762 0.003 o
0 4 3 5133.040 5243.520 70.103 0.001 o
0 4 4 55.136 53.904 0.758 6.465 o
0 4 5 1158.930 1157.650 13.452 0.028 o
0 4 6 2302.380 2329.500 26.999 0.007 o
0 4 8 944.544 942.128 12.647 0.040 o
0 4 9 976.434 1006.070 13.500 0.036 o
0 4 10 571.538 557.982 7.531 0.107 o
0 4 12 116.641 118.749 1.421 1.946 o
0 4 14 1.036 1.374 0.142 464.855 o
0 4 15 3934.420 4290.020 49.688 0.002 o
0 4 16 92.691 98.381 1.705 2.468 o
0 4 17 618.535 615.770 8.289 0.090 o
0 4 18 123.410 123.628 1.753 1.709 o
0 4 19 175.146 179.852 2.132 0.957 o
0 4 20 1645.820 1710.890 19.847 0.014 o
0 4 21 1092.280 1104.600 12.836 0.031 o
0 4 22 79.542 77.350 1.137 3.604 o
0 4 23 3.917 3.647 0.189 154.560 o
0 4 24 66.944 65.414 1.184 4.439 o
0 4 25 79.449 78.629 0.995 3.699 o
0 4 26 205.910 205.667 2.842 0.700 o
0 4 27 28.434 28.846 0.426 16.367 o
0 4 28 35.624 35.573 0.711 11.145 o
0 4 29 395.282 381.683 6.347 0.200 o
0 4 30 27.416 27.378 0.474 16.843 o
0 6 0 661.676 630.454 10.373 0.076 o
0 6 1 164.894 160.100 1.895 1.110 o
0 6 2 161.039 154.511 1.847 1.165 o
0 6 3 500.548 497.826 6.726 0.135 o
0 6 4 1073.680 1131.600 15.157 0.029 o
0 6 5 1939.300 1987.520 23.068 0.010 o
0 6 6 1210.180 1233.430 14.305 0.025 o
0 6 7 2136.940 2236.190 25.910 0.008 o
0 6 8 38.001 35.336 0.474 11.643 o
0 6 9 52.340 54.425 0.711 6.829 o
0 6 10 24.908 26.383 0.379 19.215 o
0 6 11 226.551 222.056 3.031 0.600 o
0 6 12 888.686 890.972 11.984 0.044 o
0 6 13 801.601 815.185 9.473 0.056 o
0 6 14 711.220 737.503 9.947 0.066 o
0 6 15 778.827 761.660 8.858 0.061 o
0 6 16 6088.660 6806.630 78.866 0.001 o
0 6 17 3233.050 3407.580 39.504 0.004 o
0 6 18 675.212 666.926 9.000 0.077 o
0 6 19 14.238 13.547 0.237 40.708 o
0 6 20 36.918 38.699 0.758 10.276 o
0 6 21 45.312 45.898 0.711 8.311 o
0 6 22 135.594 133.575 2.321 1.366 o
0 6 23 50.038 47.367 0.900 7.063 o
0 6 24 9.398 9.758 0.332 55.960 o
0 6 26 213.763 211.209 3.600 0.608 o
0 6 27 91.767 91.371 2.321 2.165 o
0 6 28 185.108 178.810 3.079 0.802 o
0 8 0 426.217 445.960 7.389 0.160 o
0 8 1 303.058 290.786 3.458 0.372 o
0 8 2 636.030 632.822 7.389 0.089 o
0 8 3 1126.890 1180.380 15.821 0.027 o
0 8 4 395.199 404.703 4.737 0.216 o
0 8 5 211.392 214.525 2.558 0.688 o
0 8 6 11.196 11.605 0.237 51.201 o
0 8 7 109.656 107.381 1.326 2.204 o
0 8 8 252.003 250.476 4.216 0.449 o
0 8 9 76.112 75.456 0.947 3.964 o
0 8 10 43.583 42.867 0.568 9.264 o
0 8 11 1766.190 1804.680 20.983 0.012 o
0 8 12 1569.690 1585.840 21.268 0.014 o
0 8 13 615.201 629.033 8.479 0.089 o
0 8 14 130.698 130.827 1.610 1.611 o
0 8 15 42.203 45.567 0.711 8.833 o
0 8 16 4439.340 4921.420 57.077 0.002 o
0 8 17 4.600 4.879 0.284 109.906 o
0 8 18 899.704 894.761 12.031 0.044 o
0 8 19 831.037 815.185 9.521 0.054 o
0 8 20 0.453 0.284 0.142 889.507 o
0 8 21 113.392 113.302 1.610 1.978 o
0 8 22 196.137 187.478 3.174 0.734 o
0 8 23 32.749 33.441 0.947 10.659 o
0 8 24 23.602 24.678 0.758 16.338 o
0 10 0 1562.920 1642.680 38.130 0.010 o
0 10 1 246.781 240.008 4.074 0.474 o
0 10 2 687.206 694.873 9.379 0.072 o
0 10 3 3.797 3.363 0.237 147.050 o
0 10 4 3.517 3.979 0.189 160.335 o
0 10 5 734.945 742.713 8.668 0.067 o
0 10 6 11.923 11.842 0.237 48.625 o
0 10 7 56.332 56.461 0.758 6.217 o
0 10 8 20.530 21.315 0.332 24.812 o
0 10 9 10.875 10.894 0.284 51.450 o
0 10 10 15.303 15.584 0.426 32.275 o
0 10 11 226.711 221.014 3.031 0.601 o
0 10 12 417.411 421.092 4.974 0.197 o
0 10 13 156.810 154.085 2.179 1.145 o
0 10 14 70.525 68.871 1.042 4.326 o
0 10 15 1.018 0.900 0.142 521.680 o
0 10 16 621.730 596.823 7.010 0.096 o
0 10 17 177.402 182.552 2.179 0.932 o
0 10 18 682.840 706.714 9.568 0.072 o
0 10 19 126.942 136.985 2.368 1.417 o
0 10 20 332.043 322.806 7.626 0.223 o
0 12 0 494.971 454.438 7.531 0.136 o
0 12 1 1.363 1.895 0.189 316.875 o
0 12 2 318.219 304.948 4.168 0.327 o
0 12 3 259.203 256.539 3.079 0.484 o
0 12 4 120.573 117.754 1.658 1.818 o
0 12 5 33.842 35.857 0.521 12.536 o
0 12 6 14.210 14.352 0.284 38.797 o
0 12 7 440.841 429.997 5.068 0.183 o
0 12 8 387.434 374.293 4.405 0.235 o
0 12 9 121.088 119.128 1.705 1.786 o
0 12 10 967.064 966.285 13.026 0.038 o
0 12 11 88.829 91.513 1.326 2.894 o
0 12 12 35.740 35.051 1.089 9.138 o
1 0 2 1047.850 984.285 11.415 0.036 o
1 0 4 1645.560 1574.000 25.815 0.013 o
1 0 6 5679.730 5200.890 85.166 0.001 o
1 0 8 2043.750 1855.840 30.410 0.009 o
1 0 10 530.141 539.036 7.247 0.119 o
1 0 12 9.418 10.563 0.189 61.752 o
1 0 14 751.303 756.923 10.184 0.061 o
1 0 16 1271.790 1299.750 15.063 0.023 o
1 0 18 587.463 575.034 6.726 0.106 o
1 0 20 393.937 393.335 4.595 0.222 o
1 0 22 1.068 1.468 0.142 449.545 o
1 0 24 524.065 535.720 7.247 0.121 o
1 0 26 362.425 359.846 4.263 0.260 o
1 0 28 400.711 386.704 5.258 0.211 o
1 0 30 32.610 33.678 0.711 12.154 o
1 1 0 436.580 414.366 5.542 0.183 o
1 1 1 110.542 110.365 0.995 2.269 o
1 1 3 161.118 164.837 1.942 1.113 o
1 1 4 59.473 66.408 0.663 5.619 o
1 1 5 1856.020 1587.740 18.378 0.013 o
1 1 6 2384.020 2162.300 28.989 0.007 o
1 1 7 2847.990 2427.550 28.136 0.005 o
1 1 8 455.267 458.512 3.789 0.180 o
1 1 9 1112.050 1155.750 10.136 0.031 o
1 1 10 209.911 216.846 2.084 0.721 o
1 1 11 72.603 73.845 0.616 4.465 o
1 1 12 1457.240 1471.690 12.884 0.019 o
1 1 13 50.530 49.025 0.426 7.921 o
1 1 14 30.755 31.120 0.332 15.376 o
1 1 15 478.106 503.510 4.784 0.155 o
1 1 16 583.517 591.139 5.210 0.111 o
1 1 17 59.664 58.830 0.568 6.059 o
1 1 18 280.119 290.880 2.416 0.436 o
1 1 19 28.704 28.941 0.332 16.796 o
1 1 20 292.856 291.685 2.605 0.409 o
1 1 21 113.942 113.112 1.137 2.131 o
1 1 22 153.676 157.590 1.563 1.252 o
1 1 23 13.008 13.310 0.189 44.949 o
1 1 24 3.056 3.316 0.142 200.243 o
1 1 25 402.324 405.603 3.600 0.225 o
1 1 26 1438.330 1448.010 11.889 0.020 o
1 1 27 68.215 67.308 0.616 4.961 o
1 1 28 23.667 22.215 0.284 22.265 o
1 1 29 3.085 3.268 0.095 214.100 o
1 1 30 1265.930 1254.750 10.326 0.025 o
1 1 31 65.794 65.840 0.711 5.093 o
1 2 1 1240.820 1205.490 9.900 0.027 o
1 2 3 3381.070 2853.860 29.557 0.004 o
1 2 4 2868.400 2686.650 27.852 0.005 o
1 2 6 3133.820 2686.180 25.436 0.005 o
1 2 8 750.554 754.555 6.631 0.069 o
1 2 9 1561.240 1577.320 14.921 0.016 o
1 2 10 684.048 681.136 6.489 0.082 o
1 2 11 121.732 119.080 0.995 1.974 o
1 2 12 28.668 28.420 0.284 17.190 o
1 2 13 1518.670 1555.530 12.742 0.017 o
1 2 14 1150.460 1160.020 10.989 0.029 o
1 2 15 215.946 213.577 1.800 0.722 o
1 2 16 263.214 263.834 2.795 0.480 o
1 2 17 51.552 49.688 0.474 7.653 o
1 2 18 301.891 304.948 2.558 0.387 o
1 2 19 128.590 129.217 1.089 1.767 o
1 2 20 162.636 160.195 1.563 1.170 o
1 2 21 123.472 121.922 1.232 1.866 o
1 2 22 444.703 446.812 4.263 0.184 o
1 2 23 147.792 151.385 1.374 1.361 o
1 2 24 21.739 23.399 0.284 23.338 o
1 2 25 0.852 0.805 0.095 717.963 o
1 2 26 34.314 33.062 0.332 13.643 o
1 2 27 5.130 5.305 0.142 123.602 o
1 2 28 41.829 43.483 0.521 9.675 o
1 2 29 271.068 262.365 2.795 0.466 o
1 2 30 0.028 0.284 0.095 2410.850 o
1 2 31 86.956 86.776 1.089 3.182 o
1 3 0 1958.700 1824.100 21.126 0.011 o
1 3 2 347.329 333.937 2.937 0.307 o
1 3 3 189.252 178.431 1.468 0.946 o
1 3 4 3074.860 3229.480 30.552 0.004 o
1 3 5 4948.200 4508.860 46.704 0.002 o
1 3 6 1745.480 1764.420 15.442 0.013 o
1 3 7 151.952 149.206 1.421 1.325 o
1 3 8 82.820 83.224 0.805 3.588 o
1 3 9 823.455 821.816 7.200 0.058 o
1 3 10 1615.320 1646.950 13.500 0.015 o
1 3 11 340.147 343.458 2.842 0.311 o
1 3 12 136.284 138.832 1.232 1.575 o
1 3 13 727.859 729.451 6.016 0.074 o
1 3 14 221.455 222.577 2.132 0.669 o
1 3 15 2467.280 2618.440 27.141 0.006 o
1 3 16 0.486 0.853 0.047 1130.750 o
1 3 17 307.980 305.232 2.558 0.378 o
1 3 18 187.740 187.905 1.563 0.921 o
1 3 19 15.938 16.010 0.189 35.910 o
1 3 20 117.228 115.433 1.137 2.049 o
1 3 21 709.038 728.030 7.579 0.073 o
1 3 22 1046.250 1068.120 9.379 0.036 o
1 3 23 369.126 370.125 3.079 0.268 o
1 3 24 30.555 32.067 0.332 15.262 o
1 3 25 25.578 26.857 0.332 19.035 o
1 3 26 40.763 41.114 0.426 10.414 o
1 3 27 0.533 0.616 0.095 983.431 o
1 3 28 5.876 6.584 0.189 99.918 o
1 3 29 240.453 231.340 2.463 0.583 o
1 3 30 4.401 4.500 0.189 135.363 o
1 4 1 149.191 140.111 1.374 1.402 o
1 4 2 2725.650 2623.650 24.820 0.006 o
1 4 3 1703.970 1670.630 17.336 0.014 o
1 4 4 1731.560 1766.310 16.721 0.013 o
1 4 5 894.724 910.866 8.621 0.048 o
1 4 6 559.123 566.508 4.642 0.122 o
1 4 7 26.740 26.336 0.284 18.808 o
1 4 8 242.435 243.940 2.037 0.580 o
1 4 9 79.121 77.729 0.663 3.971 o
1 4 10 487.943 480.301 4.216 0.159 o
1 4 11 1907.910 2005.520 18.994 0.011 o
1 4 12 282.580 284.817 2.747 0.428 o
1 4 13 117.123 115.196 1.232 2.026 o
1 4 14 51.684 50.067 0.474 7.609 o
1 4 15 64.422 62.335 0.616 5.433 o
1 4 16 479.521 477.932 3.931 0.165 o
1 4 17 460.971 458.843 3.789 0.178 o
1 4 18 810.019 817.553 7.200 0.059 o
1 4 19 76.066 76.024 0.805 4.070 o
1 4 20 925.929 932.655 7.673 0.046 o
1 4 21 884.191 881.498 8.384 0.050 o
1 4 22 776.368 784.870 6.916 0.064 o
1 4 23 134.119 125.617 1.089 1.714 o
1 4 24 260.836 259.144 2.321 0.507 o
1 4 25 221.686 213.009 2.084 0.687 o
1 4 26 60.527 59.919 0.663 5.809 o
1 4 27 26.669 29.889 0.332 17.582 o
1 4 28 45.090 46.183 0.474 8.934 o
1 4 29 63.652 61.861 0.711 5.406 o
1 4 30 20.358 23.020 0.426 23.029 o
1 5 0 1199.150 1234.380 16.531 0.024 o
1 5 1 3451.760 3474.840 35.999 0.003 o
1 5 2 29.863 29.841 0.332 16.044 o
1 5 3 174.839 176.300 1.563 1.029 o
1 5 4 394.855 392.577 3.458 0.236 o
1 5 5 995.718 1050.600 9.237 0.038 o
1 5 6 472.224 458.180 4.026 0.171 o
1 5 7 1855.000 1885.200 17.857 0.011 o
1 5 8 2270.630 2348.930 24.394 0.007 o
1 5 9 1148.820 1158.120 10.184 0.030 o
1 5 10 366.464 372.541 3.316 0.266 o
1 5 11 50.065 50.162 0.521 7.745 o
1 5 12 580.858 588.771 5.210 0.112 o
1 5 13 6.942 6.110 0.142 95.808 o
1 5 14 187.376 186.389 1.563 0.927 o
1 5 15 210.495 204.009 1.705 0.767 o
1 5 16 369.647 377.372 3.363 0.261 o
1 5 17 66.691 67.356 0.995 4.647 o
1 5 18 29.110 28.846 0.332 16.623 o
1 5 19 76.655 76.876 1.137 3.735 o
1 5 20 413.496 416.497 3.979 0.211 o
1 5 21 61.299 63.709 0.663 5.579 o
1 5 22 8.886 9.331 0.189 67.284 o
1 5 23 101.891 97.528 0.995 2.622 o
1 5 24 59.858 57.361 0.663 5.986 o
1 5 25 411.083 398.924 3.837 0.219 o
1 5 26 15.856 16.484 0.237 34.906 o
1 5 27 208.038 207.136 2.226 0.737 o
1 5 28 320.716 311.153 3.031 0.348 o
1 5 29 100.959 97.765 1.705 2.301 o
1 6 1 2015.660 2073.250 19.610 0.010 o
1 6 2 1.325 1.658 0.142 392.097 o
1 6 3 1708.180 1749.260 16.578 0.013 o
1 6 4 1131.270 1151.960 10.942 0.030 o
1 6 5 92.975 88.860 0.900 3.052 o
1 6 6 73.388 72.756 0.663 4.416 o
1 6 7 246.438 238.587 2.132 0.573 o
1 6 8 0.784 0.900 0.095 727.530 o
1 6 9 614.623 614.823 5.068 0.102 o
1 6 10 839.896 871.078 7.152 0.055 o
1 6 11 29.219 29.273 0.284 16.706 o
1 6 12 38.761 36.994 0.379 11.539 o
1 6 13 103.281 101.839 0.947 2.549 o
1 6 14 110.216 110.223 0.995 2.277 o
1 6 15 224.178 224.377 2.368 0.644 o
1 6 16 658.608 656.505 5.779 0.089 o
1 6 17 258.450 254.881 2.274 0.519 o
1 6 18 221.173 223.051 2.179 0.666 o
1 6 19 530.451 529.088 5.068 0.133 o
1 6 20 54.810 56.082 0.616 6.630 o
1 6 21 7.937 7.673 0.237 74.400 o
1 6 22 201.443 194.536 2.321 0.780 o
1 6 23 35.714 35.478 0.616 11.611 o
1 6 24 2.239 2.463 0.189 235.199 o
1 6 25 153.552 148.590 2.084 1.205 o
1 6 26 332.003 318.685 3.363 0.323 o
1 6 27 21.158 22.310 0.426 22.679 o
1 6 28 72.498 73.135 1.895 3.158 o
1 7 0 821.671 819.921 9.521 0.054 o
1 7 1 212.920 219.830 1.989 0.711 o
1 7 2 153.182 151.953 1.374 1.308 o
1 7 3 987.992 1019.810 8.952 0.040 o
1 7 4 99.062 104.065 1.042 2.591 o
1 7 5 16.745 16.673 0.237 33.345 o
1 7 6 58.423 56.888 0.568 6.276 o
1 7 7 253.094 245.503 2.179 0.545 o
1 7 8 0.245 0.237 0.095 1702.870 o
1 7 9 202.685 203.062 1.847 0.793 o
1 7 10 938.668 959.654 9.994 0.042 o
1 7 11 1362.420 1391.640 12.221 0.021 o
1 7 12 1.588 1.847 0.095 391.248 o
1 7 13 584.019 589.718 5.637 0.109 o
1 7 14 1678.520 1700.470 13.973 0.014 o
1 7 15 2700.520 2805.070 29.083 0.005 o
1 7 16 155.635 150.722 1.279 1.304 o
1 7 17 59.379 58.830 0.521 6.143 o
1 7 18 62.181 62.430 0.568 5.667 o
1 7 19 499.448 492.142 4.074 0.154 o
1 7 20 0.847 1.042 0.142 547.804 o
1 7 21 463.856 453.207 4.358 0.174 o
1 7 22 0.130 0.474 0.095 1693.130 o
1 7 23 9.405 10.136 0.332 55.252 o
1 7 24 54.992 56.746 0.758 6.336 o
1 7 25 18.338 18.899 0.379 27.521 o
1 7 26 44.402 46.230 1.279 6.587 o
1 8 1 213.879 214.904 1.942 0.719 o
1 8 2 6.092 6.395 0.142 103.334 o
1 8 3 27.915 25.815 0.284 18.285 o
1 8 4 46.637 45.377 0.474 8.736 o
1 8 5 35.704 37.657 0.474 11.952 o
1 8 6 65.423 68.208 0.663 5.083 o
1 8 7 31.181 31.594 0.332 15.101 o
1 8 8 538.095 527.194 4.358 0.134 o
1 8 9 8.307 8.810 0.142 74.382 o
1 8 10 920.972 940.233 8.289 0.046 o
1 8 11 865.590 861.604 8.194 0.052 o
1 8 12 83.295 83.413 0.853 3.535 o
1 8 13 445.058 438.570 3.647 0.191 o
1 8 14 200.242 204.057 1.705 0.811 o
1 8 15 35.768 34.673 0.379 12.730 o
1 8 16 4.121 4.310 0.142 152.721 o
1 8 17 24.468 24.204 0.284 20.946 o
1 8 18 562.798 552.298 5.305 0.120 o
1 8 19 27.668 28.136 0.332 17.518 o
1 8 20 235.282 236.787 2.132 0.605 o
1 8 21 290.008 274.633 2.937 0.418 o
1 8 22 73.356 73.229 0.758 4.329 o
1 8 23 279.627 272.881 3.268 0.426 o
1 8 24 500.100 504.458 8.384 0.122 o
1 9 0 18.392 18.189 0.379 27.849 o
1 9 1 39.022 41.446 0.663 9.965 o
1 9 2 96.263 93.550 1.042 2.809 o
1 9 3 41.944 39.836 0.474 10.163 o
1 9 4 67.185 66.740 0.616 5.054 o
1 9 5 29.070 28.231 0.332 16.791 o
1 9 6 308.538 301.017 2.700 0.377 o
1 9 7 145.202 144.564 1.326 1.428 o
1 9 8 1084.060 1115.490 9.805 0.033 o
1 9 9 118.425 119.696 1.042 2.015 o
1 9 10 1009.680 1018.390 8.384 0.039 o
1 9 11 668.336 654.611 5.400 0.089 o
1 9 12 607.958 613.875 5.068 0.104 o
1 9 13 99.352 96.913 0.995 2.697 o
1 9 14 549.497 532.878 6.252 0.121 o
1 9 15 103.424 100.465 0.995 2.545 o
1 9 16 320.697 321.148 2.700 0.348 o
1 9 17 5.346 5.352 0.142 119.906 o
1 9 18 0.121 0.568 0.095 1601.630 o
1 9 19 122.540 122.633 1.042 1.920 o
1 9 20 33.322 33.773 0.379 13.680 o
1 9 21 273.154 274.586 2.937 0.446 o
1 9 22 246.317 236.408 3.268 0.522 o
1 10 1 18.370 18.805 0.284 29.008 o
1 10 2 16.867 16.436 0.237 33.340 o
1 10 3 33.307 32.967 0.379 13.826 o
1 10 4 47.489 47.509 0.474 8.420 o
1 10 5 383.181 377.562 3.126 0.253 o
1 10 6 364.572 356.957 3.458 0.272 o
1 10 7 10.234 10.563 0.189 58.287 o
1 10 8 10.133 9.805 0.189 60.279 o
1 10 9 84.849 85.924 0.758 3.475 o
1 10 10 229.768 224.993 2.037 0.644 o
1 10 11 11.732 12.410 0.189 49.778 o
1 10 12 55.898 53.998 0.521 6.766 o
1 10 13 13.278 13.736 0.189 43.741 o
1 10 14 91.506 92.365 0.947 3.019 o
1 10 15 0.053 0.521 0.095 1843.530 o
1 10 16 2.298 2.463 0.142 259.888 o
1 10 17 44.298 42.251 0.426 9.553 o
1 10 18 112.484 112.402 1.137 2.165 o
1 10 19 41.347 42.488 0.474 10.008 o
1 10 20 56.131 56.367 1.516 4.746 o
1 11 0 73.143 70.150 0.900 4.298 o
1 11 1 152.274 148.637 1.374 1.331 o
1 11 2 53.431 52.767 0.521 7.131 o
1 11 3 1.183 0.995 0.142 473.492 o
1 11 4 44.512 44.477 0.426 9.298 o
1 11 5 14.217 13.736 0.237 40.549 o
1 11 6 266.934 254.550 2.132 0.505 o
1 11 7 31.926 32.494 0.332 14.625 o
1 11 8 111.206 110.602 1.042 2.238 o
1 11 9 161.691 153.043 1.516 1.211 o
1 11 10 0.000 0.142 0.095 3063.850 o
1 11 11 134.266 132.059 1.137 1.661 o
1 11 12 166.217 163.605 1.421 1.147 o
1 11 13 62.660 62.761 0.568 5.612 o
1 11 14 44.802 45.993 0.521 8.891 o
1 11 15 0.392 0.426 0.142 882.734 o
1 11 16 6.635 7.721 0.237 83.120 o
1 11 17 159.158 166.021 2.321 1.066 o
1 12 1 69.073 72.092 0.663 4.701 o
1 12 2 4.507 5.116 0.142 136.046 o
1 12 3 8.710 9.852 0.189 66.849 o
1 12 4 1.875 2.084 0.142 306.220 o
1 12 5 33.214 33.441 0.379 13.775 o
1 12 6 153.692 148.069 1.374 1.321 o
1 12 7 43.356 45.283 0.474 9.331 o
1 12 8 139.287 135.706 1.232 1.558 o
1 12 9 17.413 19.231 0.284 29.923 o
1 12 10 47.936 47.699 0.521 8.239 o
1 12 11 62.696 62.145 0.711 5.471 o
1 12 12 19.961 19.942 0.379 25.360 o
1 13 0 169.299 172.747 2.416 0.973 o
1 13 1 64.667 70.340 0.805 4.909 o
1 13 2 14.679 17.099 0.284 35.456 o
1 13 3 0.038 0.142 0.142 1451.800 o
1 13 4 30.714 32.967 0.474 14.293 o
1 13 5 9.994 11.605 0.237 55.301 o
2 0 0 179.669 179.094 2.937 0.840 o
2 0 2 2077.460 2083.200 27.852 0.008 o
2 0 8 3204.820 3594.200 58.830 0.003 o
2 0 10 19.261 18.663 0.284 28.053 o
2 0 12 469.955 462.964 5.400 0.161 o
2 0 14 1594.270 1637.000 21.931 0.014 o
2 0 16 460.018 479.827 7.958 0.139 o
2 0 18 142.043 137.175 1.658 1.439 o
2 0 20 85.269 87.155 1.516 2.927 o
2 0 22 54.674 53.430 0.711 6.626 o
2 0 24 3668.730 3965.560 45.946 0.003 o
2 0 26 20.247 22.594 0.379 23.912 o
2 0 28 291.079 290.075 4.879 0.343 o
2 0 30 87.133 83.318 1.516 2.928 o
2 1 1 2631.500 2411.450 22.784 0.006 o
2 1 2 995.910 945.444 9.805 0.040 o
2 1 3 540.122 528.615 5.021 0.130 o
2 1 5 254.478 260.660 2.747 0.503 o
2 1 7 293.543 299.406 2.842 0.396 o
2 1 8 49.346 50.209 0.568 7.752 o
2 1 9 1345.890 1324.380 11.605 0.022 o
2 1 10 206.578 214.856 1.895 0.750 o
2 1 11 962.939 967.232 7.958 0.043 o
2 1 12 243.567 241.903 2.037 0.580 o
2 1 13 14.344 14.352 0.189 40.594 o
2 1 14 961.042 1005.600 8.810 0.041 o
2 1 15 88.227 89.097 0.805 3.260 o
2 1 16 604.433 601.560 5.305 0.105 o
2 1 17 33.193 32.778 0.426 13.687 o
2 1 18 213.153 198.752 1.658 0.770 o
2 1 19 9.239 9.710 0.142 66.537 o
2 1 20 0.173 0.237 0.047 3068.320 o
2 1 21 85.724 87.250 0.900 3.336 o
2 1 22 87.970 87.866 0.995 3.187 o
2 1 23 154.760 154.606 1.658 1.242 o
2 1 24 645.923 647.506 6.158 0.091 o
2 1 25 211.953 217.272 2.132 0.710 o
2 1 26 761.887 755.502 8.810 0.063 o
2 1 27 6.202 6.726 0.189 95.852 o
2 1 28 89.994 88.576 0.900 3.157 o
2 1 29 125.981 129.596 1.421 1.726 o
2 1 30 25.339 26.289 0.426 18.593 o
2 1 31 25.240 25.957 0.568 17.393 o
2 2 0 2572.910 2440.340 32.636 0.006 o
2 2 1 230.770 235.461 1.942 0.629 o
2 2 2 2725.070 2688.070 31.167 0.005 o
2 2 3 1261.290 1261.380 13.073 0.024 o
2 2 6 700.230 674.031 5.968 0.081 o
2 2 7 313.902 317.737 3.695 0.336 o
2 2 8 2156.510 2072.300 21.505 0.009 o
2 2 9 249.791 256.918 2.132 0.541 o
2 2 10 3374.820 3575.730 41.446 0.003 o
2 2 11 175.983 177.058 1.563 1.020 o
2 2 12 1929.400 2012.620 17.668 0.011 o
2 2 13 26.287 25.625 0.284 19.292 o
2 2 14 100.251 98.049 0.900 2.696 o
2 2 15 177.998 177.058 1.468 1.016 o
2 2 16 95.656 97.292 0.853 2.857 o
2 2 17 1.773 2.510 0.095 328.690 o
2 2 18 527.303 512.510 4.879 0.137 o
2 2 19 2.983 3.410 0.095 215.476 o
2 2 20 1786.560 1844.940 16.200 0.012 o
2 2 21 138.646 141.343 1.232 1.533 o
2 2 22 125.647 125.664 1.232 1.805 o
2 2 23 2582.730 2738.280 25.910 0.006 o
2 2 24 48.147 48.835 0.474 8.212 o
2 2 25 419.879 418.108 4.026 0.206 o
2 2 26 312.789 308.122 2.747 0.366 o
2 2 27 282.366 275.865 3.789 0.401 o
2 2 28 0.053 0.237 0.095 2408.460 o
2 2 29 34.843 34.151 0.426 12.916 o
2 2 30 63.303 63.803 0.947 5.046 o
2 3 1 194.415 189.894 1.563 0.881 o
2 3 2 478.403 447.333 3.931 0.172 o
2 3 3 42.838 40.736 0.426 10.004 o
2 3 4 2709.640 2417.610 25.105 0.006 o
2 3 5 47.046 51.346 0.568 7.999 o
2 3 6 532.421 548.983 5.731 0.126 o
2 3 7 593.389 584.034 5.116 0.110 o
2 3 8 1225.680 1214.010 9.947 0.027 o
2 3 9 1681.070 1650.260 14.494 0.015 o
2 3 10 2384.260 2378.770 22.499 0.007 o
2 3 11 351.380 360.841 3.789 0.276 o
2 3 12 202.403 196.525 2.084 0.790 o
2 3 14 427.405 425.450 3.742 0.203 o
2 3 15 56.429 55.135 0.521 6.643 o
2 3 16 174.955 174.879 1.563 1.033 o
2 3 17 359.235 359.941 3.174 0.280 o
2 3 18 70.341 68.493 0.663 4.736 o
2 3 19 290.879 295.333 2.653 0.408 o
2 3 20 10.818 10.800 0.142 57.026 o
2 3 21 588.112 594.928 6.205 0.106 o
2 3 22 254.996 255.166 2.463 0.519 o
2 3 23 51.182 53.288 0.521 7.383 o
2 3 24 291.526 294.054 2.463 0.413 o
2 3 25 9.509 11.226 0.189 59.910 o
2 3 26 0.182 0.379 0.095 1683.600 o
2 3 27 60.469 61.388 0.663 5.749 o
2 3 28 18.713 20.036 0.237 28.471 o
2 3 29 12.190 12.647 0.237 46.739 o
2 3 30 38.946 38.651 0.568 10.644 o
2 4 0 887.541 875.814 10.184 0.047 o
2 4 1 825.256 802.396 6.584 0.059 o
2 4 2 1610.270 1601.480 13.121 0.016 o
2 4 3 2625.450 2785.650 24.394 0.006 o
2 4 4 141.603 141.580 1.279 1.490 o
2 4 5 140.101 143.901 1.232 1.502 o
2 4 6 411.637 413.418 3.410 0.219 o
2 4 7 243.836 241.903 1.989 0.581 o
2 4 8 226.575 225.324 1.895 0.660 o
2 4 9 5429.610 6100.860 63.140 0.001 o
2 4 10 1215.590 1207.380 14.021 0.025 o
2 4 11 0.664 0.853 0.095 804.476 o
2 4 12 7.125 6.726 0.095 93.964 o
2 4 13 665.726 671.663 6.395 0.085 o
2 4 14 239.482 234.750 2.274 0.590 o
2 4 15 29.384 27.331 0.332 16.857 o
2 4 16 701.616 702.925 6.679 0.077 o
2 4 17 58.264 56.367 0.616 6.254 o
2 4 18 8.918 9.142 0.142 69.786 o
2 4 19 470.668 478.880 4.263 0.166 o
2 4 20 362.047 364.109 3.221 0.275 o
2 4 21 263.909 267.007 2.226 0.495 o
2 4 22 650.647 648.453 6.205 0.090 o
2 4 23 66.703 69.108 0.663 4.960 o
2 4 24 4.414 4.168 0.142 147.661 o
2 4 25 776.418 767.344 6.347 0.066 o
2 4 26 4.504 5.731 0.142 130.500 o
2 4 27 343.761 332.658 2.984 0.311 o
2 4 28 191.345 185.773 1.989 0.872 o
2 4 29 16.608 17.336 0.284 32.280 o
2 5 1 855.018 855.920 7.531 0.054 o
2 5 2 14.166 15.300 0.189 39.968 o
2 5 3 432.458 411.571 3.410 0.207 o
2 5 4 147.487 143.569 1.232 1.424 o
2 5 5 5.099 5.163 0.142 125.235 o
2 5 6 21.486 19.799 0.237 25.628 o
2 5 7 1715.630 1747.840 18.142 0.013 o
2 5 8 376.326 371.972 3.316 0.259 o
2 5 9 241.320 238.777 1.989 0.592 o
2 5 10 1584.360 1647.900 13.500 0.016 o
2 5 11 777.143 791.028 6.489 0.064 o
2 5 12 174.528 172.795 1.468 1.052 o
2 5 13 170.240 168.247 1.421 1.101 o
2 5 14 301.545 304.143 2.700 0.385 o
2 5 15 10.683 10.752 0.189 56.163 o
2 5 16 26.240 26.146 0.332 18.854 o
2 5 17 138.440 145.227 1.753 1.415 o
2 5 18 84.167 86.018 0.900 3.419 o
2 5 19 192.454 186.910 2.226 0.843 o
2 5 20 394.696 393.051 4.642 0.221 o
2 5 21 3.660 3.931 0.142 169.629 o
2 5 22 32.247 31.878 0.332 14.620 o
2 5 23 52.977 51.014 0.568 7.219 o
2 5 24 548.947 537.615 5.163 0.126 o
2 5 25 164.436 161.284 1.942 1.103 o
2 5 26 7.033 7.721 0.189 84.214 o
2 5 27 0.678 0.711 0.142 657.962 o
2 5 28 340.942 333.510 3.553 0.303 o
2 6 0 1704.100 1781.470 20.652 0.013 o
2 6 1 401.040 392.009 3.268 0.234 o
2 6 2 110.823 111.170 0.947 2.268 o
2 6 3 974.900 977.180 8.052 0.042 o
2 6 4 2.808 2.984 0.142 217.830 o
2 6 5 13.099 12.742 0.142 46.419 o
2 6 6 55.535 57.598 0.758 6.240 o
2 6 7 379.595 367.236 3.268 0.258 o
2 6 8 335.381 326.595 2.889 0.324 o
2 6 9 295.086 296.564 2.653 0.401 o
2 6 10 632.084 636.138 5.589 0.096 o
2 6 11 2377.840 2546.450 22.310 0.007 o
2 6 12 1180.170 1225.380 10.089 0.028 o
2 6 13 743.807 765.449 6.726 0.069 o
2 6 14 154.707 152.521 1.374 1.291 o
2 6 15 4.731 4.263 0.095 146.750 o
2 6 16 87.067 87.250 0.758 3.362 o
2 6 17 138.227 135.564 1.326 1.554 o
2 6 18 0.317 0.379 0.142 957.901 o
2 6 19 184.511 176.347 1.753 0.954 o
2 6 20 530.784 514.878 6.016 0.129 o
2 6 21 877.797 887.182 8.431 0.050 o
2 6 22 1.755 1.753 0.142 333.696 o
2 6 23 199.975 196.052 2.368 0.779 o
2 6 24 2.532 2.795 0.142 236.315 o
2 6 25 62.677 65.177 0.758 5.294 o
2 6 26 1.089 1.516 0.189 366.861 o
2 6 27 189.868 176.252 3.031 0.793 o
2 7 2 509.793 498.774 4.121 0.149 o
2 7 3 22.056 22.168 0.237 23.999 o
2 7 4 93.402 94.686 0.947 2.923 o
2 7 5 0.310 0.284 0.095 1499.090 o
2 7 6 4.466 4.074 0.095 155.066 o
2 7 7 21.375 20.747 0.237 25.277 o
2 7 8 954.232 945.917 7.768 0.044 o
2 7 9 295.910 295.143 2.653 0.401 o
2 7 10 412.552 419.529 4.026 0.210 o
2 7 11 23.264 23.778 0.332 21.570 o
2 7 12 2137.240 2212.040 19.420 0.009 o
2 7 13 0.405 0.663 0.095 1083.910 o
2 7 14 61.884 64.277 0.616 5.562 o
2 7 15 43.920 45.093 0.474 9.244 o
2 7 16 11.057 12.505 0.189 51.766 o
2 7 17 325.217 322.711 3.126 0.333 o
2 7 18 7.920 8.384 0.189 75.605 o
2 7 19 139.789 140.396 1.374 1.500 o
2 7 20 1056.900 1076.180 10.231 0.035 o
2 7 21 323.649 316.506 3.079 0.340 o
2 7 22 182.923 176.679 1.895 0.948 o
2 7 23 21.138 22.452 0.426 22.640 o
2 7 24 0.252 1.089 0.189 566.283 o
2 7 25 4.097 4.689 0.189 139.361 o
2 7 26 11.477 13.689 0.568 34.508 o
2 8 0 45.075 46.135 0.711 8.329 o
2 8 1 62.549 63.424 0.711 5.431 o
2 8 2 10.893 10.894 0.189 55.120 o
2 8 3 85.550 83.745 0.805 3.465 o
2 8 4 404.322 396.603 3.505 0.228 o
2 8 5 405.894 396.319 3.505 0.227 o
2 8 6 768.090 779.186 7.437 0.064 o
2 8 7 2620.410 2797.020 24.489 0.006 o
2 8 8 139.447 138.169 1.184 1.550 o
2 8 9 549.844 538.088 4.452 0.129 o
2 8 10 93.262 91.276 0.805 3.047 o
2 8 11 558.456 550.404 5.258 0.121 o
2 8 12 2085.810 2145.250 17.620 0.009 o
2 8 13 84.369 83.745 0.758 3.540 o
2 8 14 67.140 68.066 0.663 4.966 o
2 8 15 921.926 933.128 7.673 0.046 o
2 8 16 17.828 18.331 0.237 30.630 o
2 8 17 407.834 406.361 3.600 0.221 o
2 8 18 12.400 12.836 0.189 47.205 o
2 8 19 0.053 0.474 0.095 1918.230 o
2 8 20 422.810 428.292 5.021 0.192 o
2 8 21 71.208 75.645 0.853 4.298 o
2 8 22 650.102 643.716 6.726 0.089 o
2 8 23 63.133 62.903 0.805 5.285 o
2 8 24 21.716 21.836 0.711 18.503 o
2 9 1 52.814 50.351 0.521 7.362 o
2 9 3 25.485 26.052 0.332 19.333 o
2 9 4 112.552 112.070 1.042 2.196 o
2 9 5 128.151 134.996 1.232 1.704 o
2 9 6 367.745 364.204 3.031 0.273 o
2 9 7 113.159 115.386 0.995 2.165 o
2 9 8 104.516 104.634 1.042 2.451 o
2 9 9 6.859 7.152 0.189 87.929 o
2 9 10 25.278 25.247 0.284 20.048 o
2 9 11 136.421 135.469 1.232 1.594 o
2 9 12 125.478 130.401 1.137 1.794 o
2 9 13 77.193 75.692 0.663 4.123 o
2 9 14 260.115 253.745 2.463 0.509 o
2 9 15 2.005 2.558 0.095 304.435 o
2 9 16 113.066 110.128 0.947 2.232 o
2 9 17 143.931 143.048 1.563 1.408 o
2 9 18 60.829 61.530 0.568 5.826 o
2 9 19 23.290 24.347 0.284 21.744 o
2 9 20 0.228 0.379 0.142 1036.710 o
2 9 21 77.376 78.771 1.421 3.399 o
2 9 22 514.964 528.141 7.152 0.124 o
2 10 0 72.401 69.866 0.900 4.347 o
2 10 1 319.787 315.653 2.653 0.354 o
2 10 2 91.600 92.129 0.805 3.088 o
2 10 3 56.206 55.135 0.568 6.601 o
2 10 4 1210.740 1221.590 10.042 0.027 o
2 10 5 36.606 37.136 0.379 12.114 o
2 10 6 21.660 23.399 0.284 23.404 o
2 10 7 171.390 170.616 1.468 1.080 o
2 10 8 1282.800 1279.850 11.273 0.024 o
2 10 9 507.187 499.721 5.258 0.143 o
2 10 10 48.856 49.167 0.568 7.895 o
2 10 11 52.184 52.104 0.521 7.330 o
2 10 12 55.417 53.288 0.521 6.862 o
2 10 13 64.115 63.945 0.663 5.342 o
2 10 14 0.009 0.379 0.095 2273.650 o
2 10 15 7.045 8.194 0.142 85.555 o
2 10 16 31.578 31.689 0.332 14.921 o
2 10 17 5.150 5.921 0.142 118.591 o
2 10 18 18.513 19.373 0.332 27.826 o
2 10 19 108.695 110.791 1.942 1.939 o
2 11 2 0.770 1.137 0.095 680.494 o
2 11 3 92.790 89.618 0.805 3.090 o
2 11 4 173.019 167.110 1.421 1.086 o
2 11 5 166.882 165.737 1.516 1.124 o
2 11 6 581.337 579.771 6.063 0.109 o
2 11 7 7.467 7.721 0.189 80.954 o
2 11 8 521.011 511.563 4.547 0.141 o
2 11 9 22.877 25.768 0.332 21.135 o
2 11 10 34.135 34.815 0.426 13.036 o
2 11 11 0.464 0.853 0.095 941.690 o
2 11 12 104.355 102.881 1.042 2.475 o
2 11 13 99.028 101.223 1.042 2.629 o
2 11 14 8.863 9.142 0.189 67.900 o
2 11 15 103.816 105.960 1.184 2.397 o
2 11 16 9.556 10.468 0.332 54.141 o
2 12 0 81.150 82.655 1.042 3.507 o
2 12 1 25.089 26.715 0.284 19.698 o
2 12 2 138.477 135.043 1.232 1.572 o
2 12 3 20.137 22.405 0.284 25.206 o
2 12 4 12.125 14.589 0.237 44.384 o
2 12 5 67.717 67.072 0.616 5.004 o
2 12 6 339.446 348.242 3.126 0.305 o
2 12 7 163.077 160.763 1.468 1.176 o
2 12 8 20.890 21.741 0.284 24.812 o
2 12 9 121.886 124.812 1.232 1.868 o
2 12 10 22.428 23.352 0.379 21.875 o
2 12 11 126.254 126.943 1.800 1.639 o
2 12 12 86.229 82.513 2.084 2.518 o
2 13 1 158.866 156.737 1.895 1.165 o
3 0 2 589.536 611.981 8.194 0.095 o
3 0 4 10.587 11.037 0.189 55.990 o
3 0 6 3184.400 3523.620 57.693 0.003 o
3 0 8 499.430 483.143 6.489 0.139 o
3 0 10 94.747 93.834 1.137 2.801 o
3 0 12 2195.260 2207.300 29.557 0.007 o
3 0 14 127.933 126.707 1.516 1.696 o
3 0 16 0.004 0.142 0.142 1519.550 o
3 0 18 108.113 103.544 2.558 1.724 o
3 0 20 1324.760 1349.480 22.168 0.018 o
3 0 22 352.951 347.768 5.779 0.243 o
3 0 24 33.802 35.620 0.711 11.587 o
3 0 26 624.346 622.875 10.326 0.081 o
3 0 28 405.108 395.987 6.584 0.188 o
3 1 0 4717.220 4215.660 56.414 0.002 o
3 1 1 218.447 219.735 1.942 0.694 o
3 1 2 86.574 90.139 0.758 3.325 o
3 1 3 2022.890 2054.780 21.315 0.009 o
3 1 4 1406.690 1474.530 13.926 0.019 o
3 1 5 226.826 230.630 2.416 0.624 o
3 1 6 1902.660 1846.360 21.410 0.011 o
3 1 7 561.174 561.298 5.352 0.119 o
3 1 8 769.352 763.555 7.247 0.065 o
3 1 9 3186.720 2964.700 34.341 0.004 o
3 1 10 505.976 505.405 4.452 0.147 o
3 1 11 1718.850 1746.890 16.531 0.013 o
3 1 12 2692.920 2685.230 31.120 0.005 o
3 1 13 140.854 136.701 1.326 1.518 o
3 1 14 159.205 159.011 1.895 1.155 o
3 1 15 0.311 0.426 0.047 1871.040 o
3 1 16 295.070 283.444 2.747 0.409 o
3 1 17 254.725 251.708 2.416 0.525 o
3 1 18 10.072 10.326 0.237 57.419 o
3 1 19 52.298 54.756 0.568 7.072 o
3 1 20 1202.870 1227.750 12.789 0.026 o
3 1 21 29.448 29.604 0.379 16.029 o
3 1 22 575.964 589.244 7.958 0.101 o
3 1 23 7.985 9.379 0.189 72.143 o
3 1 24 0.198 0.142 0.142 1202.480 o
3 1 25 44.112 43.862 0.616 8.944 o
3 1 26 836.820 845.026 11.368 0.050 o
3 1 27 173.191 178.810 2.510 0.924 o
3 1 28 489.554 486.932 5.731 0.147 o
3 1 29 29.340 28.515 0.426 16.033 o
3 1 30 136.323 141.343 2.463 1.291 o
3 2 1 101.847 108.660 0.900 2.516 o
3 2 2 667.545 656.505 5.400 0.089 o
3 2 3 1877.400 1851.100 17.526 0.011 o
3 2 4 157.231 159.248 1.705 1.196 o
3 2 5 960.789 945.444 9.805 0.042 o
3 2 6 2496.590 2344.660 27.189 0.006 o
3 2 7 74.666 74.603 0.758 4.218 o
3 2 8 2314.700 2037.250 23.636 0.008 o
3 2 9 2332.720 2276.450 21.552 0.008 o
3 2 10 750.827 772.081 8.052 0.065 o
3 2 11 286.206 280.412 3.789 0.392 o
3 2 12 48.578 49.783 0.568 7.890 o
3 2 13 225.245 227.788 2.416 0.633 o
3 2 14 34.055 34.294 0.332 13.519 o
3 2 15 4.486 5.447 0.095 139.465 o
3 2 16 2.985 3.410 0.095 215.414 o
3 2 17 23.324 24.678 0.284 21.596 o
3 2 18 262.493 265.397 2.368 0.495 o
3 2 19 438.360 433.739 3.837 0.194 o
3 2 20 16.904 17.573 0.189 33.072 o
3 2 21 68.581 67.451 0.663 4.888 o
3 2 22 452.446 441.886 3.647 0.187 o
3 2 23 109.899 111.549 0.947 2.284 o
3 2 24 222.155 216.988 2.321 0.665 o
3 2 25 458.275 446.102 5.258 0.170 o
3 2 26 175.688 172.795 2.084 0.979 o
3 2 27 16.417 17.573 0.284 32.383 o
3 2 28 145.785 144.895 1.753 1.347 o
3 2 29 15.885 15.868 0.332 33.500 o
3 2 30 132.456 127.701 2.226 1.448 o
3 3 0 1235.690 1289.800 21.126 0.020 o
3 3 1 197.803 187.052 1.658 0.864 o
3 3 2 1000.320 993.758 8.716 0.040 o
3 3 3 1048.950 1036.390 9.094 0.036 o
3 3 4 206.088 201.736 2.132 0.761 o
3 3 5 423.136 436.297 4.168 0.198 o
3 3 6 663.697 657.926 5.447 0.089 o
3 3 7 428.224 425.355 4.452 0.196 o
3 3 8 178.379 177.436 1.705 0.990 o
3 3 9 1789.010 1807.520 18.757 0.012 o
3 3 10 0.987 1.042 0.142 512.009 o
3 3 11 2177.200 1982.310 23.020 0.009 o
3 3 12 421.526 424.029 3.742 0.207 o
3 3 13 14.355 14.115 0.237 39.861 o
3 3 14 0.968 0.663 0.095 697.328 o
3 3 15 27.656 30.457 0.426 16.355 o
3 3 16 371.618 360.320 4.263 0.253 o
3 3 17 231.981 230.724 2.084 0.626 o
3 3 18 138.107 139.211 1.184 1.560 o
3 3 19 25.977 24.631 0.237 20.084 o
3 3 20 0.767 0.663 0.095 799.427 o
3 3 21 113.721 112.875 1.042 2.165 o
3 3 22 64.499 61.340 0.616 5.467 o
3 3 23 464.739 460.359 3.837 0.175 o
3 3 24 81.644 82.655 0.805 3.651 o
3 3 25 287.515 270.891 2.605 0.435 o
3 3 26 40.166 42.488 0.474 10.260 o
3 3 27 53.128 54.377 0.663 6.832 o
3 3 28 20.369 19.610 0.379 25.133 o
3 3 29 18.884 19.041 0.521 24.412 o
3 4 1 402.018 408.398 3.363 0.227 o
3 4 2 1192.760 1182.750 10.373 0.028 o
3 4 3 2431.160 2500.500 21.931 0.007 o
3 4 4 483.198 475.090 3.931 0.164 o
3 4 5 679.340 684.926 5.637 0.084 o
3 4 6 4384.400 4817.220 45.567 0.002 o
3 4 7 1581.800 1606.690 16.673 0.015 o
3 4 8 2369.970 2486.760 23.589 0.007 o
3 4 9 3019.580 3178.790 32.967 0.004 o
3 4 10 1715.400 1683.420 15.963 0.014 o
3 4 11 968.801 986.653 10.279 0.040 o
3 4 12 15.227 16.768 0.237 35.724 o
3 4 13 170.650 169.337 1.658 1.069 o
3 4 14 38.669 39.315 0.474 10.969 o
3 4 15 10.117 9.947 0.189 60.044 o
3 4 16 24.938 25.815 0.332 19.745 o
3 4 17 1.160 1.374 0.095 516.196 o
3 4 18 71.954 72.519 0.758 4.429 o
3 4 19 998.465 1005.130 10.468 0.038 o
3 4 20 275.609 278.991 3.316 0.425 o
3 4 21 107.391 107.997 1.089 2.331 o
3 4 22 508.617 509.194 4.879 0.143 o
3 4 23 121.225 122.870 1.374 1.856 o
3 4 24 585.271 576.455 6.016 0.109 o
3 4 25 110.745 108.612 1.184 2.222 o
3 4 26 583.964 584.034 5.589 0.110 o
3 4 27 472.869 454.912 5.352 0.162 o
3 4 28 107.403 103.876 1.137 2.359 o
3 5 1 264.404 270.655 2.605 0.478 o
3 5 2 230.489 227.361 2.179 0.631 o
3 5 3 280.163 273.639 2.416 0.451 o
3 5 4 292.752 291.496 2.605 0.410 o
3 5 5 2441.280 2468.760 25.625 0.007 o
3 5 6 77.316 76.213 0.711 4.071 o
3 5 7 382.632 381.872 3.363 0.249 o
3 5 8 915.771 907.550 7.484 0.048 o
3 5 9 199.585 201.546 1.705 0.819 o
3 5 10 428.140 424.171 3.505 0.205 o
3 5 11 574.519 572.666 4.737 0.117 o
3 5 12 59.349 57.740 0.521 6.200 o
3 5 13 39.021 39.646 0.426 10.994 o
3 5 14 36.261 35.383 0.474 12.114 o
3 5 15 48.212 50.588 0.568 7.885 o
3 5 16 506.912 513.931 4.926 0.143 o
3 5 17 22.401 22.262 0.379 22.305 o
3 5 18 0.229 0.426 0.095 1521.010 o
3 5 19 528.686 514.405 5.400 0.133 o
3 5 20 106.566 110.602 1.137 2.304 o
3 5 21 204.418 205.999 2.226 0.753 o
3 5 22 44.281 43.767 0.426 9.409 o
3 5 23 483.116 470.448 4.926 0.158 o
3 5 24 228.616 226.793 2.226 0.635 o
3 5 25 37.247 38.983 0.474 11.364 o
3 5 26 0.833 0.947 0.142 565.329 o
3 5 27 35.371 34.862 0.521 12.236 o
3 5 28 58.907 61.245 0.947 5.463 o
3 6 1 149.664 152.285 1.279 1.352 o
3 6 2 1232.650 1266.590 10.373 0.026 o
3 6 3 418.844 419.860 3.695 0.210 o
3 6 4 21.854 21.363 0.284 24.113 o
3 6 5 60.650 62.288 0.616 5.753 o
3 6 6 58.876 57.409 0.521 6.264 o
3 6 8 116.908 117.091 0.995 2.077 o
3 6 9 73.838 72.092 0.616 4.444 o
3 6 10 13.183 14.163 0.189 43.452 o
3 6 11 128.291 122.349 1.042 1.832 o
3 6 12 917.194 940.233 8.952 0.045 o
3 6 13 31.798 34.104 0.332 14.366 o
3 6 14 247.563 245.929 2.226 0.557 o
3 6 15 10.987 11.652 0.189 53.437 o
3 6 16 2.240 2.416 0.095 290.581 o
3 6 17 0.962 1.326 0.142 485.239 o
3 6 18 172.033 169.337 1.847 1.039 o
3 6 19 1.264 1.421 0.095 486.524 o
3 6 20 74.206 75.598 0.758 4.216 o
3 6 21 24.471 25.057 0.284 20.649 o
3 6 22 15.630 16.957 0.237 34.887 o
3 6 23 46.287 47.556 0.568 8.403 o
3 6 24 41.285 41.493 0.474 10.126 o
3 6 25 382.636 382.772 4.500 0.234 o
3 6 26 5.422 6.584 0.189 104.977 o
3 7 0 837.356 820.869 13.500 0.047 o
3 7 1 23.923 25.957 0.284 20.716 o
3 7 2 253.388 244.697 2.037 0.551 o
3 7 3 228.541 226.935 1.895 0.651 o
3 7 4 1344.680 1358.480 11.937 0.022 o
3 7 5 591.090 589.244 4.879 0.111 o
3 7 6 917.519 923.181 8.763 0.046 o
3 7 7 83.666 87.581 0.947 3.378 o
3 7 8 65.469 65.556 0.663 5.177 o
3 7 9 1069.700 1092.750 9.615 0.034 o
3 7 10 800.965 819.921 6.773 0.060 o
3 7 11 717.253 724.240 6.395 0.075 o
3 7 12 292.087 295.380 2.653 0.407 o
3 7 13 482.066 494.511 4.737 0.156 o
3 7 14 0.136 0.000 0.095 2605.830 o
3 7 15 76.133 74.650 0.758 4.139 o
3 7 16 985.075 966.759 9.189 0.041 o
3 7 17 0.851 3.789 0.189 280.607 o
3 7 18 50.090 50.398 0.663 7.442 o
3 7 19 64.832 66.172 0.711 5.151 o
3 7 20 524.137 501.616 5.873 0.134 o
3 7 21 366.584 357.147 3.458 0.270 o
3 7 22 69.403 70.482 0.758 4.645 o
3 7 23 29.005 29.604 0.474 15.629 o
3 7 24 402.200 399.824 5.447 0.204 o
3 7 25 658.466 672.137 11.131 0.071 o
3 8 1 40.688 40.830 0.379 10.586 o
3 8 2 21.157 20.841 0.237 25.441 o
3 8 3 895.889 894.761 8.526 0.048 o
3 8 4 1437.590 1452.740 12.742 0.019 o
3 8 5 2.667 2.700 0.142 231.670 o
3 8 6 96.862 95.160 0.947 2.812 o
3 8 7 483.531 485.985 4.026 0.161 o
3 8 8 102.967 100.797 0.900 2.587 o
3 8 9 780.565 772.081 6.821 0.064 o
3 8 10 29.367 29.794 0.332 16.280 o
3 8 11 266.055 266.818 2.558 0.480 o
3 8 12 30.721 32.778 0.332 15.047 o
3 8 13 39.459 40.688 0.379 10.894 o
3 8 14 402.206 386.088 3.221 0.236 o
3 8 15 61.941 60.867 0.568 5.756 o
3 8 16 104.763 101.555 1.042 2.481 o
3 8 17 1.870 2.084 0.142 306.689 o
3 8 18 107.137 106.481 1.516 2.186 o
3 8 19 44.688 42.535 0.474 9.339 o
3 8 20 0.120 0.379 0.095 1855.170 o
3 8 21 191.355 189.515 2.274 0.837 o
3 8 22 7.489 7.531 0.237 77.738 o
3 8 23 91.890 91.513 1.326 2.806 o
3 9 0 0.093 0.426 0.142 1157.160 o
3 9 1 551.660 553.246 4.879 0.124 o
3 9 2 35.209 34.151 0.379 12.988 o
3 9 3 105.077 100.560 0.947 2.520 o
3 9 4 755.674 765.923 6.347 0.068 o
3 9 5 168.649 170.284 1.468 1.100 o
3 9 6 768.946 757.871 6.679 0.067 o
3 9 7 180.518 182.457 1.658 0.968 o
3 9 8 509.468 497.353 4.121 0.149 o
3 9 10 137.876 134.143 1.137 1.601 o
3 9 11 6.094 5.731 0.142 107.228 o
3 9 12 150.330 151.385 1.279 1.350 o
3 9 13 78.689 80.334 0.900 3.768 o
3 9 14 6.516 6.916 0.189 91.975 o
3 9 15 110.558 106.339 0.995 2.311 o
3 9 16 33.641 33.346 0.474 13.217 o
3 9 17 46.105 46.514 0.474 8.730 o
3 9 18 274.575 277.475 3.316 0.428 o
3 9 19 3.961 4.642 0.142 152.585 o
3 9 20 706.804 692.504 9.331 0.071 o
3 9 21 51.013 51.062 0.805 6.972 o
3 10 1 0.162 0.189 0.095 2034.100 o
3 10 2 57.787 59.588 0.568 6.205 o
3 10 3 68.862 68.777 0.663 4.824 o
3 10 4 1.784 2.463 0.095 330.045 o
3 10 5 18.983 19.942 0.284 27.649 o
3 10 6 223.674 222.198 1.989 0.670 o
3 10 7 128.793 127.985 1.184 1.753 o
3 10 8 920.560 881.498 7.768 0.048 o
3 10 9 28.745 28.799 0.379 16.537 o
3 10 10 1188.300 1187.010 10.421 0.028 o
3 10 11 41.196 39.883 0.521 10.175 o
3 10 12 165.087 157.542 1.421 1.178 o
3 10 13 5.937 6.016 0.142 107.411 o
3 10 14 26.527 27.615 0.332 18.271 o
3 10 15 0.034 0.379 0.095 2162.520 o
3 10 16 40.002 38.320 0.568 10.444 o
3 10 17 7.374 8.052 0.237 76.773 o
3 10 18 22.454 21.884 0.521 20.674 o
3 11 0 5.352 5.873 0.189 110.145 o
3 11 1 43.508 44.004 0.426 9.536 o
3 11 2 4.817 5.068 0.142 130.815 o
3 11 3 17.199 18.710 0.284 30.532 o
3 11 4 49.104 50.398 0.568 7.772 o
3 11 5 77.611 78.203 0.805 3.939 o
3 11 6 416.659 410.198 3.647 0.214 o
3 11 7 16.997 17.147 0.237 32.614 o
3 11 8 283.966 272.360 2.274 0.449 o
3 11 9 216.740 209.788 1.895 0.721 o
3 11 10 24.469 24.583 0.284 20.813 o
3 11 11 2.249 2.463 0.142 263.081 o
3 11 12 56.627 57.645 0.568 6.422 o
3 11 13 106.298 106.765 1.326 2.278 o
3 11 15 38.028 39.457 1.089 8.459 o
3 12 1 208.200 203.962 2.463 0.725 o
3 12 2 0.788 0.900 0.095 725.661 o
3 12 3 36.788 36.472 0.426 11.994 o
3 12 4 16.913 19.231 0.284 30.564 o
3 12 5 0.946 1.089 0.095 621.512 o
3 12 6 31.899 32.920 0.379 14.347 o
3 12 7 0.033 0.237 0.142 1376.370 o
3 12 8 35.804 35.194 0.474 12.272 o
3 12 9 157.709 156.263 2.653 1.051 o
3 12 10 127.439 124.670 2.179 1.528 o
4 0 0 6045.960 5982.440 98.002 0.001 o
4 0 2 187.136 190.273 2.226 0.860 o
4 0 4 968.479 962.969 12.884 0.038 o
4 0 6 212.695 206.093 2.416 0.708 o
4 0 8 1942.230 2061.880 23.920 0.010 o
4 0 10 8099.950 6977.150 114.202 0.001 o
4 0 12 760.004 744.134 9.994 0.061 o
4 0 14 551.335 557.509 6.489 0.116 o
4 0 16 50.396 50.398 0.758 7.192 o
4 0 18 915.036 892.866 11.984 0.043 o
4 0 20 1571.130 1567.370 36.378 0.011 o
4 0 22 827.150 850.710 14.021 0.045 o
4 0 24 3.586 3.363 0.189 166.673 o
4 0 26 268.024 258.008 6.110 0.337 o
4 0 28 1145.180 1155.280 26.904 0.019 o
4 1 1 1727.510 1829.310 14.968 0.013 o
4 1 2 54.464 54.519 0.521 6.902 o
4 1 3 81.424 80.334 0.711 3.770 o
4 1 4 73.145 75.077 0.805 4.249 o
4 1 5 702.924 710.977 6.252 0.078 o
4 1 6 215.978 215.046 2.084 0.703 o
4 1 7 99.578 99.660 1.089 2.614 o
4 1 8 1729.170 1721.310 16.294 0.013 o
4 1 9 1171.780 1180.860 12.268 0.028 o
4 1 10 3938.050 3778.930 50.588 0.002 o
4 1 11 45.299 44.999 0.521 8.891 o
4 1 12 869.579 899.024 7.910 0.051 o
4 1 13 1925.260 1949.150 18.473 0.011 o
4 1 14 83.612 83.792 0.853 3.515 o
4 1 15 235.956 234.656 2.463 0.590 o
4 1 16 26.896 29.794 0.474 16.520 o
4 1 17 87.266 85.403 0.853 3.339 o
4 1 18 1653.550 1670.160 15.821 0.014 o
4 1 19 1344.140 1390.220 13.168 0.021 o
4 1 20 783.848 791.028 8.242 0.061 o
4 1 21 197.606 194.299 1.895 0.831 o
4 1 22 50.522 52.293 0.616 7.361 o
4 1 23 143.280 144.848 1.753 1.370 o
4 1 24 0.050 0.379 0.142 1242.250 o
4 1 25 1.611 1.989 0.189 291.337 o
4 1 26 91.590 90.755 1.137 2.939 o
4 1 27 86.012 84.787 1.089 3.250 o
4 1 28 45.514 45.804 0.900 7.716 o
4 1 29 108.440 110.128 1.942 1.948 o
4 2 0 1416.110 1420.060 18.994 0.018 o
4 2 1 2925.180 2965.640 28.041 0.005 o
4 2 2 2282.970 2379.710 20.841 0.008 o
4 2 3 896.621 881.972 7.721 0.050 o
4 2 4 2128.850 2165.140 20.510 0.009 o
4 2 5 98.298 97.055 0.947 2.744 o
4 2 6 1419.400 1437.110 13.594 0.019 o
4 2 7 0.426 0.805 0.095 994.228 o
4 2 8 167.874 168.484 1.989 1.050 o
4 2 9 936.079 968.180 11.226 0.041 o
4 2 11 5.999 7.058 0.142 100.679 o
4 2 12 150.771 149.585 1.800 1.273 o
4 2 13 1136.770 1171.380 11.131 0.030 o
4 2 14 1928.740 1955.780 20.273 0.010 o
4 2 15 129.246 129.833 1.279 1.714 o
4 2 16 1344.860 1373.170 15.963 0.020 o
4 2 17 52.496 52.861 0.568 7.164 o
4 2 18 33.720 36.188 0.474 12.744 o
4 2 19 1926.250 1923.100 19.989 0.011 o
4 2 20 25.728 24.915 0.332 19.533 o
4 2 21 209.099 203.725 1.989 0.756 o
4 2 22 28.311 26.620 0.379 17.279 o
4 2 23 72.263 68.587 0.900 4.390 o
4 2 24 154.633 153.185 1.421 1.283 o
4 2 25 81.711 82.513 1.042 3.488 o
4 2 26 292.572 285.480 3.363 0.393 o
4 2 27 0.544 0.663 0.142 726.453 o
4 2 28 9.996 10.136 0.284 55.749 o
4 2 29 19.603 19.420 0.663 21.184 o
4 3 1 623.067 623.822 5.116 0.100 o
4 3 2 1654.450 1674.890 13.736 0.015 o
4 3 4 142.140 139.259 1.374 1.481 o
4 3 5 1754.410 1800.890 17.052 0.013 o
4 3 6 919.959 933.602 9.710 0.044 o
4 3 7 150.127 152.616 1.468 1.319 o
4 3 8 112.449 114.249 1.232 2.118 o
4 3 9 698.740 702.451 6.679 0.078 o
4 3 10 47.472 45.614 0.474 8.577 o
4 3 11 19.031 19.657 0.284 27.753 o
4 3 12 1176.630 1151.020 10.942 0.029 o
4 3 13 349.081 346.205 3.316 0.293 o
4 3 14 185.264 182.410 1.942 0.915 o
4 3 15 110.447 113.349 1.374 2.115 o
4 3 16 191.395 197.946 1.942 0.847 o
4 3 17 12.574 13.357 0.237 44.802 o
4 3 18 413.979 422.892 4.074 0.208 o
4 3 19 482.270 479.353 5.021 0.156 o
4 3 20 929.990 949.707 9.900 0.043 o
4 3 21 788.216 779.659 6.868 0.063 o
4 3 22 25.368 26.620 0.379 18.874 o
4 3 23 0.139 0.663 0.095 1464.180 o
4 3 24 270.971 255.781 2.274 0.491 o
4 3 25 97.326 98.855 0.995 2.726 o
4 3 26 23.656 24.441 0.332 21.054 o
4 3 27 0.946 1.184 0.142 504.655 o
4 4 0 1402.530 1439.950 19.278 0.018 o
4 4 1 151.513 149.822 1.468 1.319 o
4 4 2 915.774 939.286 8.905 0.045 o
4 4 3 31.760 31.499 0.426 14.434 o
4 4 4 46.573 43.483 0.426 9.011 o
4 4 5 3353.610 3573.830 33.867 0.003 o
4 4 6 70.474 68.350 0.663 4.731 o
4 4 7 572.379 564.614 6.584 0.110 o
4 4 8 400.278 385.756 4.026 0.228 o
4 4 9 171.349 172.984 1.847 1.032 o
4 4 10 43.231 42.678 0.474 9.606 o
4 4 11 593.762 595.402 5.684 0.106 o
4 4 12 24.627 26.620 0.332 19.688 o
4 4 13 1327.410 1327.690 13.831 0.022 o
4 4 14 453.816 442.312 4.642 0.178 o
4 4 15 14.425 16.578 0.237 37.319 o
4 4 16 48.878 50.919 0.568 7.767 o
4 4 17 37.581 38.083 0.521 11.217 o
4 4 18 250.646 254.266 2.700 0.520 o
4 4 19 20.931 20.226 0.284 25.489 o
4 4 20 18.465 19.420 0.284 28.532 o
4 4 21 471.546 460.880 4.831 0.165 o
4 4 22 21.804 23.162 0.332 22.924 o
4 4 23 271.197 260.660 2.795 0.468 o
4 4 24 61.246 58.830 0.711 5.730 o
4 4 25 263.809 259.192 2.510 0.494 o
4 4 26 19.776 20.462 0.332 25.936 o
4 4 27 1.167 1.516 0.142 427.796 o
4 4 28 2.988 3.363 0.237 166.594 o
4 5 1 247.399 248.676 2.416 0.546 o
4 5 2 123.379 117.091 0.995 1.963 o
4 5 3 1203.250 1231.540 10.136 0.027 o
4 5 4 47.993 46.988 0.426 8.470 o
4 5 5 1168.770 1161.910 10.184 0.029 o
4 5 6 1037.190 1042.070 8.573 0.037 o
4 5 7 844.548 821.342 6.773 0.057 o
4 5 8 14.973 14.968 0.189 38.664 o
4 5 9 125.101 124.291 1.232 1.823 o
4 5 10 5.737 5.731 0.142 111.752 o
4 5 11 24.833 23.447 0.332 20.587 o
4 5 12 248.389 249.624 2.653 0.532 o
4 5 13 1707.080 1764.420 16.721 0.013 o
4 5 14 513.073 519.615 6.110 0.133 o
4 5 15 474.116 491.669 4.689 0.159 o
4 5 16 0.089 -0.142 0.237 580.506 o
4 5 17 48.847 46.467 0.521 8.194 o
4 5 18 29.202 28.089 0.332 16.761 o
4 5 19 207.969 204.625 1.989 0.758 o
4 5 20 83.514 83.366 0.947 3.466 o
4 5 21 12.147 12.789 0.237 46.662 o
4 5 22 110.763 111.123 1.137 2.212 o
4 5 23 192.717 189.941 2.037 0.852 o
4 5 24 542.008 530.036 5.068 0.129 o
4 5 25 26.171 26.241 0.426 18.146 o
4 5 26 0.087 0.189 0.142 1327.920 o
4 5 27 0.734 0.947 0.189 467.519 o
4 6 0 358.257 351.320 4.121 0.269 o
4 6 1 433.736 438.049 3.647 0.197 o
4 6 2 413.683 404.087 3.884 0.215 o
4 6 3 780.214 784.396 7.484 0.063 o
4 6 4 28.340 29.367 0.284 17.116 o
4 6 5 909.221 913.708 7.531 0.048 o
4 6 6 624.659 632.822 5.210 0.098 o
4 6 7 629.448 641.348 5.637 0.096 o
4 6 8 8.711 8.905 0.142 71.647 o
4 6 9 0.012 0.332 0.047 4467.310 o
4 6 10 170.586 167.110 1.516 1.093 o
4 6 11 256.931 246.497 2.368 0.528 o
4 6 12 612.675 593.981 6.205 0.101 o
4 6 14 1248.250 1275.120 14.826 0.024 o
4 6 15 280.009 284.675 2.747 0.432 o
4 6 16 2.705 2.558 0.142 233.388 o
4 6 17 711.724 697.241 7.295 0.075 o
4 6 18 14.738 16.057 0.237 37.223 o
4 6 20 0.179 0.426 0.095 1632.560 o
4 6 21 2.505 2.037 0.142 260.301 o
4 6 22 12.227 13.168 0.189 47.224 o
4 6 23 0.001 0.237 0.095 2709.030 o
4 6 24 1.378 1.184 0.142 420.176 o
4 6 25 305.169 290.407 4.879 0.328 o
4 7 1 14.612 13.073 0.189 41.405 o
4 7 2 1056.560 1073.330 9.426 0.035 o
4 7 3 2.084 2.510 0.095 299.621 o
4 7 4 471.852 469.690 4.168 0.168 o
4 7 5 877.078 876.288 8.337 0.050 o
4 7 6 852.716 874.867 8.337 0.052 o
4 7 7 47.247 44.288 0.474 8.725 o
4 7 8 478.556 471.917 4.500 0.163 o
4 7 9 0.029 0.332 0.047 4188.440 o
4 7 10 3.842 3.884 0.095 174.675 o
4 7 11 0.177 0.284 0.095 1826.280 o
4 7 12 18.377 18.520 0.237 29.800 o
4 7 13 223.708 220.256 2.132 0.665 o
4 7 14 388.103 379.125 3.363 0.246 o
4 7 15 251.174 260.565 3.079 0.496 o
4 7 16 64.426 59.730 0.711 5.429 o
4 7 17 38.350 39.457 0.474 11.029 o
4 7 18 48.851 48.456 0.521 8.043 o
4 7 19 1.388 1.610 0.095 442.910 o
4 7 20 0.000 0.332 0.095 2434.470 o
4 7 21 28.863 30.741 0.379 16.037 o
4 7 22 39.921 39.457 0.568 10.337 o
4 7 23 15.304 16.484 0.379 32.820 o
4 7 24 466.255 455.528 6.205 0.157 o
4 8 0 18.013 18.852 0.426 27.058 o
4 8 1 399.506 394.566 3.268 0.234 o
4 8 2 173.089 166.826 1.516 1.077 o
4 8 3 1205.720 1253.800 13.026 0.026 o
4 8 4 47.395 45.377 0.568 8.400 o
4 8 5 594.350 595.876 6.252 0.104 o
4 8 6 531.749 524.825 5.021 0.133 o
4 8 7 447.166 434.402 3.837 0.190 o
4 8 8 474.849 478.880 4.263 0.164 o
4 8 9 223.982 217.509 1.847 0.684 o
4 8 10 2.941 3.316 0.095 219.651 o
4 8 11 290.083 287.612 2.558 0.418 o
4 8 12 0.067 0.237 0.095 2338.300 o
4 8 13 1.085 1.326 0.095 541.698 o
4 8 14 146.391 143.759 1.326 1.420 o
4 8 15 394.349 363.210 4.926 0.226 o
4 8 16 173.727 167.726 1.800 1.039 o
4 8 17 28.196 26.857 0.332 17.576 o
4 8 18 0.173 0.142 0.142 1236.440 o
4 8 19 166.898 166.400 1.800 1.087 o
4 8 20 22.295 23.494 0.332 22.405 o
4 8 21 303.687 300.259 3.174 0.373 o
4 8 22 1.747 2.132 0.189 275.685 o
4 9 1 4.287 4.168 0.142 150.525 o
4 9 2 1357.590 1406.320 13.357 0.021 o
4 9 3 1176.530 1204.070 10.610 0.028 o
4 9 4 21.840 22.262 0.284 23.734 o
4 9 5 148.901 147.122 1.279 1.385 o
4 9 6 31.328 33.015 0.332 14.757 o
4 9 7 487.442 483.143 4.642 0.156 o
4 9 8 715.535 717.135 6.347 0.075 o
4 9 9 0.034 0.095 0.095 2980.470 o
4 9 10 1.973 2.368 0.142 286.278 o
4 9 11 79.324 77.492 0.758 3.906 o
4 9 12 12.735 12.647 0.189 46.545 o
4 9 13 15.606 15.536 0.237 36.134 o
4 9 14 78.001 74.650 0.758 4.042 o
4 9 15 6.711 6.300 0.189 93.023 o
4 9 16 24.499 22.973 0.284 21.361 o
4 9 17 216.776 210.167 2.037 0.712 o
4 9 18 192.340 193.304 2.084 0.841 o
4 9 20 18.437 18.142 0.474 26.107 o
4 10 0 696.367 684.926 8.005 0.076 o
4 10 1 136.154 132.627 1.137 1.632 o
4 10 2 12.089 12.979 0.237 46.565 o
4 10 3 7.797 8.052 0.189 77.496 o
4 10 4 540.376 536.194 4.452 0.132 o
4 10 5 305.587 295.096 2.653 0.387 o
4 10 6 32.810 34.388 0.379 13.751 o
4 10 7 3.678 4.689 0.142 158.923 o
4 10 8 0.411 0.616 0.095 1102.540 o
4 10 9 389.596 381.256 3.647 0.241 o
4 10 10 101.555 99.186 0.947 2.627 o
4 10 11 0.118 0.379 0.095 1862.030 o
4 10 12 373.303 364.299 3.505 0.261 o
4 10 13 24.984 24.915 0.332 20.003 o
4 10 14 4.053 4.689 0.142 149.902 o
4 10 15 78.619 81.045 1.184 3.525 o
4 10 16 4.311 4.784 0.189 134.389 o
4 11 1 164.263 168.910 1.421 1.142 o
4 11 2 20.989 22.073 0.284 24.569 o
4 11 3 171.679 175.921 1.516 1.056 o
4 11 4 612.936 613.875 5.068 0.103 o
4 11 5 0.027 0.189 0.095 2690.750 o
4 11 6 84.658 83.934 0.758 3.524 o
4 11 7 3.096 3.789 0.142 189.881 o
4 11 8 113.868 115.765 1.184 2.093 o
4 11 9 1.313 1.468 0.142 407.983 o
4 11 10 185.559 184.826 2.226 0.880 o
4 11 11 47.606 50.588 0.663 7.761 o
4 11 12 171.859 167.205 2.842 0.916 o
4 11 13 97.251 96.155 1.705 2.394 o
4 12 0 252.828 257.487 3.553 0.474 o
4 12 1 94.169 95.444 1.184 2.770 o
4 12 2 189.486 185.347 1.989 0.882 o
4 12 3 140.404 146.032 1.800 1.383 o
4 12 4 42.737 46.562 0.663 8.809 o
4 12 5 0.318 0.568 0.189 628.700 o
4 12 6 46.312 49.735 0.947 7.229 o
4 12 7 95.675 97.813 1.753 2.382 o
5 0 2 157.330 153.753 1.800 1.203 o
5 0 4 3865.750 4272.020 49.498 0.002 o
5 0 6 15.005 14.636 0.332 35.899 o
5 0 8 265.204 258.387 3.031 0.472 o
5 0 10 576.072 572.666 6.679 0.108 o
5 0 12 1658.590 1704.260 19.752 0.013 o
5 0 14 389.548 383.056 5.163 0.220 o
5 0 16 359.635 346.536 4.074 0.271 o
5 0 18 30.930 30.883 0.900 11.676 o
5 0 20 974.250 984.758 13.215 0.037 o
5 0 22 288.098 288.654 6.868 0.280 o
5 0 24 1.927 3.410 0.284 174.805 o
5 0 26 181.978 178.668 3.031 0.820 o
5 1 0 210.080 216.751 2.558 0.689 o
5 1 1 719.888 733.714 6.963 0.073 o
5 1 2 146.933 151.385 1.468 1.354 o
5 1 3 30.083 29.604 0.332 15.998 o
5 1 4 1084.260 1133.960 10.752 0.032 o
5 1 5 146.264 145.416 1.421 1.398 o
5 1 6 444.100 458.133 4.784 0.178 o
5 1 7 225.140 213.767 3.553 0.579 o
5 1 8 32.064 32.588 0.332 14.553 o
5 1 9 58.803 57.456 0.568 6.210 o
5 1 10 868.603 880.551 8.337 0.051 o
5 1 11 41.419 42.299 0.474 10.012 o
5 1 12 671.694 650.348 6.205 0.086 o
5 1 13 14.909 16.057 0.189 37.735 o
5 1 14 538.876 552.772 6.442 0.120 o
5 1 15 82.321 81.139 0.995 3.526 o
5 1 16 5690.930 5712.450 66.172 0.001 o
5 1 17 62.179 64.324 0.663 5.481 o
5 1 18 9.042 9.663 0.142 67.692 o
5 1 19 45.474 45.709 0.521 8.800 o
5 1 20 138.843 136.938 1.374 1.530 o
5 1 21 11.037 11.510 0.189 53.510 o
5 1 22 27.652 28.752 0.616 15.275 o
5 1 23 50.158 49.120 0.568 7.715 o
5 1 24 1.954 2.274 0.189 257.050 o
5 1 25 7.741 9.000 0.237 71.613 o
5 1 26 83.080 79.292 1.137 3.425 o
5 1 27 12.536 13.168 0.379 40.457 o
5 2 1 2136.840 2239.980 18.331 0.009 o
5 2 2 175.397 173.316 1.658 1.026 o
5 2 3 0.004 0.332 0.047 4606.970 o
5 2 4 1667.030 1740.260 18.047 0.014 o
5 2 5 490.682 492.616 4.689 0.153 o
5 2 6 2.660 3.031 0.095 241.454 o
5 2 7 59.408 62.809 0.805 5.583 o
5 2 8 24.196 25.199 0.379 20.023 o
5 2 9 2.787 2.937 0.095 237.056 o
5 2 10 160.284 153.279 1.516 1.222 o
5 2 11 1.395 1.326 0.095 468.921 o
5 2 12 0.260 0.568 0.095 1334.980 o
5 2 13 752.696 744.608 7.768 0.067 o
5 2 14 14.565 16.721 0.237 36.932 o
5 2 15 113.917 114.012 1.137 2.123 o
5 2 16 1.092 2.321 0.142 378.569 o
5 2 17 292.548 293.580 3.458 0.385 o
5 2 18 221.377 217.225 2.321 0.667 o
5 2 19 15.417 15.252 0.237 36.719 o
5 2 20 1.194 1.374 0.095 508.129 o
5 2 21 43.112 43.009 0.474 9.597 o
5 2 22 0.587 0.758 0.142 685.584 o
5 2 23 188.682 188.141 1.847 0.892 o
5 2 24 36.704 35.336 0.426 12.179 o
5 2 25 74.421 73.513 0.853 4.182 o
5 2 26 31.238 31.641 0.663 13.153 o
5 2 27 5.233 5.921 0.284 97.145 o
5 3 0 35.926 34.483 0.521 12.133 o
5 3 1 1030.950 1056.280 9.284 0.037 o
5 3 2 823.723 830.816 7.863 0.056 o
5 3 3 18.538 18.142 0.189 30.372 o
5 3 4 489.412 489.774 4.642 0.154 o
5 3 5 2.963 2.842 0.095 230.246 o
5 3 6 155.532 159.295 1.563 1.230 o
5 3 7 1040.610 1047.760 10.894 0.035 o
5 3 8 16.009 15.773 0.237 35.240 o
5 3 9 137.788 139.590 1.658 1.471 o
5 3 10 293.989 296.612 2.842 0.398 o
5 3 11 507.683 500.195 4.784 0.145 o
5 3 12 69.437 69.629 0.900 4.524 o
5 3 13 213.774 213.246 2.558 0.683 o
5 3 14 162.205 154.369 1.658 1.183 o
5 3 15 573.719 579.771 5.542 0.113 o
5 3 16 1.718 1.753 0.095 379.789 o
5 3 17 22.120 22.594 0.284 23.356 o
5 3 18 538.927 530.509 5.068 0.130 o
5 3 19 606.492 602.981 5.779 0.103 o
5 3 20 211.024 210.546 2.037 0.732 o
5 3 21 14.039 14.210 0.284 39.278 o
5 3 22 84.374 83.697 0.853 3.486 o
5 3 23 43.165 43.909 0.616 9.106 o
5 3 24 1.811 2.274 0.142 303.483 o
5 3 25 45.533 45.756 0.521 8.786 o
5 3 26 16.685 16.484 0.332 31.892 o
5 3 27 22.866 22.405 0.758 17.159 o
5 4 1 31.957 33.678 0.426 13.963 o
5 4 2 723.823 721.398 8.384 0.070 o
5 4 3 509.195 521.983 4.974 0.140 o
5 4 4 244.024 237.498 2.274 0.574 o
5 4 5 1180.680 1213.540 10.658 0.028 o
5 4 6 40.023 39.741 0.474 10.600 o
5 4 7 117.811 111.928 1.232 2.042 o
5 4 8 69.530 70.056 0.711 4.695 o
5 4 9 431.093 432.034 4.121 0.196 o
5 4 10 44.353 45.662 0.711 8.477 o
5 4 11 142.099 143.380 1.421 1.451 o
5 4 12 34.465 34.531 0.426 12.976 o
5 4 13 1.648 2.037 0.095 370.292 o
5 4 14 1.617 1.658 0.095 400.895 o
5 4 15 141.716 136.369 1.468 1.484 o
5 4 16 297.526 296.327 3.126 0.385 o
5 4 17 589.574 582.139 5.542 0.109 o
5 4 18 231.607 222.530 2.179 0.635 o
5 4 19 62.359 66.219 0.758 5.279 o
5 4 20 46.176 43.814 0.616 8.602 o
5 4 21 43.041 41.778 0.521 9.604 o
5 4 22 66.205 64.230 0.758 5.069 o
5 4 23 22.043 22.878 0.332 22.847 o
5 4 24 0.123 0.189 0.095 2187.610 o
5 4 25 65.824 65.935 0.853 4.924 o
5 4 26 87.784 88.008 1.279 3.009 o
5 5 0 3168.760 3225.690 43.199 0.004 o
5 5 1 208.256 207.562 1.847 0.760 o
5 5 2 354.413 350.894 2.889 0.292 o
5 5 3 479.287 482.195 3.979 0.164 o
5 5 4 9.943 9.805 0.189 61.104 o
5 5 5 27.705 27.852 0.332 17.573 o
5 5 6 312.633 316.364 2.795 0.359 o
5 5 7 6.006 7.247 0.189 95.225 o
5 5 8 96.475 98.760 1.089 2.708 o
5 5 9 317.591 317.879 3.079 0.346 o
5 5 10 202.691 198.657 1.942 0.795 o
5 5 11 316.961 311.580 3.316 0.345 o
5 5 12 11.487 10.705 0.189 53.345 o
5 5 13 595.113 589.718 6.158 0.105 o
5 5 14 247.102 243.845 2.605 0.544 o
5 5 15 714.436 728.977 7.626 0.072 o
5 5 16 59.280 57.977 0.616 6.076 o
5 5 17 76.274 80.287 0.805 3.953 o
5 5 18 18.199 18.520 0.237 30.026 o
5 5 19 205.480 204.436 2.463 0.734 o
5 5 20 2.272 2.368 0.142 264.730 o
5 5 21 37.388 39.694 0.474 11.238 o
5 5 22 34.037 34.057 0.379 13.387 o
5 5 23 123.423 120.265 1.184 1.891 o
5 5 24 6.102 7.010 0.332 79.070 o
5 5 25 39.155 38.983 0.805 9.594 o
5 6 1 508.995 508.721 4.500 0.145 o
5 6 2 1428.330 1466.010 13.879 0.019 o
5 6 3 132.123 128.885 1.279 1.681 o
5 6 4 16.455 15.773 0.189 35.226 o
5 6 5 518.355 532.404 4.405 0.139 o
5 6 6 43.506 45.993 0.474 9.237 o
5 6 7 80.172 80.476 0.995 3.628 o
5 6 8 3.732 3.553 0.142 173.046 o
5 6 9 22.222 22.073 0.332 23.027 o
5 6 10 304.328 300.164 3.174 0.372 o
5 6 11 8.390 8.810 0.237 68.540 o
5 6 12 956.904 966.285 9.189 0.042 o
5 6 13 3.941 3.126 0.142 173.174 o
5 6 14 145.383 141.722 1.421 1.425 o
5 6 15 74.368 71.003 0.758 4.334 o
5 6 16 85.012 89.002 0.995 3.272 o
5 6 17 65.473 64.561 0.853 4.995 o
5 6 18 23.194 22.831 0.332 21.973 o
5 6 19 10.382 9.852 0.189 59.133 o
5 6 20 699.937 693.452 7.247 0.077 o
5 6 21 9.510 8.952 0.189 65.090 o
5 6 22 1.826 1.942 0.142 317.237 o
5 6 23 11.370 11.273 0.284 49.348 o
5 6 24 11.959 12.410 0.332 44.368 o
5 7 0 6414.870 6351.900 103.923 0.001 o
5 7 1 1516.390 1553.160 12.742 0.017 o
5 7 2 515.169 505.879 4.168 0.145 o
5 7 3 386.542 376.567 3.126 0.251 o
5 7 4 82.525 81.992 0.711 3.683 o
5 7 5 289.954 293.154 2.842 0.407 o
5 7 6 173.130 174.168 1.563 1.047 o
5 7 7 102.898 99.092 0.995 2.576 o
5 7 8 59.278 59.209 0.521 6.134 o
5 7 9 107.805 107.997 1.089 2.322 o
5 7 10 0.033 0.237 0.095 2516.630 o
5 7 11 130.860 126.801 1.800 1.585 o
5 7 12 163.442 161.758 1.610 1.152 o
5 7 13 56.199 56.461 0.616 6.461 o
5 7 14 56.745 53.335 0.568 6.640 o
5 7 15 110.235 108.376 1.089 2.266 o
5 7 16 707.052 700.557 6.679 0.077 o
5 7 17 101.837 99.897 0.995 2.592 o
5 7 18 339.967 329.958 3.884 0.299 o
5 7 19 113.078 109.181 1.089 2.200 o
5 7 20 247.275 238.682 2.842 0.539 o
5 7 21 116.181 117.754 1.468 1.946 o
5 8 1 29.909 29.510 0.284 16.322 o
5 8 2 109.023 109.607 1.042 2.294 o
5 8 3 23.767 25.010 0.332 20.780 o
5 8 4 601.251 593.981 5.258 0.107 o
5 8 5 224.629 221.582 1.847 0.675 o
5 8 6 135.468 133.764 1.137 1.634 o
5 8 7 68.846 66.456 0.663 4.904 o
5 8 8 95.821 97.955 0.853 2.842 o
5 8 9 244.493 245.645 2.179 0.567 o
5 8 10 0.204 0.474 0.047 2176.600 o
5 8 11 64.352 62.998 0.711 5.307 o
5 8 12 99.328 99.518 0.995 2.663 o
5 8 13 25.288 23.210 0.332 20.362 o
5 8 14 0.997 1.468 0.142 463.217 o
5 8 15 22.119 21.268 0.379 22.914 o
5 8 16 0.881 0.995 0.142 545.049 o
5 8 17 73.988 74.034 0.758 4.271 o
5 8 18 2.445 3.126 0.142 232.150 o
5 8 19 7.532 8.668 0.237 73.837 o
5 8 20 27.539 29.462 0.474 16.302 o
5 9 0 1219.430 1188.440 13.831 0.026 o
5 9 1 111.024 110.412 1.042 2.244 o
5 9 2 555.856 565.561 4.689 0.123 o
5 9 3 8.725 9.710 0.189 67.138 o
5 9 4 165.423 163.084 1.468 1.149 o
5 9 5 279.652 277.854 2.937 0.433 o
5 9 6 1.749 1.847 0.095 369.461 o
5 9 7 25.959 25.057 0.284 19.672 o
5 9 8 78.343 79.434 0.711 3.938 o
5 9 9 0.543 0.474 0.095 1040.040 o
5 9 10 138.761 132.722 1.137 1.599 o
5 9 11 29.984 30.646 0.379 15.567 o
5 9 12 10.198 9.805 0.189 60.001 o
5 9 13 24.179 22.357 0.332 21.422 o
5 9 14 190.366 188.757 1.847 0.882 o
5 9 15 3.017 3.268 0.142 202.721 o
5 9 16 512.764 503.510 5.305 0.140 o
5 9 17 254.419 251.092 2.984 0.503 o
5 9 18 162.783 159.295 2.747 0.997 o
5 10 1 46.187 45.046 0.521 8.735 o
5 10 2 7.535 8.621 0.189 77.349 o
5 10 3 112.688 111.170 1.137 2.173 o
5 10 4 45.224 44.477 0.474 9.062 o
5 10 5 233.806 231.529 1.942 0.626 o
5 10 6 52.958 53.288 0.521 7.157 o
5 10 7 0.014 0.237 0.095 2625.240 o
5 10 8 9.170 10.136 0.237 61.549 o
5 10 9 0.820 1.232 0.095 641.609 o
5 10 10 0.558 0.805 0.095 888.232 o
5 10 11 122.988 128.270 1.563 1.739 o
5 10 12 14.329 15.915 0.426 33.431 o
5 10 13 0.583 1.658 0.142 536.164 o
5 10 14 18.287 20.652 0.379 26.654 o
5 10 15 17.238 18.520 0.474 27.113 o
5 11 0 231.023 225.609 3.126 0.578 o
5 11 1 27.801 28.562 0.426 16.730 o
5 11 2 263.960 266.581 2.605 0.483 o
5 11 3 317.736 317.453 3.079 0.346 o
5 11 4 218.816 213.246 2.274 0.685 o
5 11 5 125.300 123.864 1.232 1.823 o
5 11 6 48.082 50.967 0.805 7.327 o
5 11 7 96.476 93.787 1.326 2.653 o
5 11 8 0.098 0.853 0.142 942.983 o
5 11 9 71.704 74.366 1.326 3.810 o
5 11 10 32.420 32.020 0.663 12.738 o
6 0 0 723.490 704.820 11.605 0.062 o
6 0 2 76.393 81.234 1.137 3.654 o
6 0 4 1449.850 1520.000 20.368 0.016 o
6 0 6 63.307 65.935 0.805 5.160 o
6 0 8 114.883 112.733 1.374 2.041 o
6 0 10 613.493 611.981 7.152 0.096 o
6 0 12 242.050 229.019 3.126 0.547 o
6 0 14 7967.150 8005.010 131.017 0.001 o
6 0 16 2314.040 2360.290 31.641 0.007 o
6 0 18 428.769 412.045 5.589 0.187 o
6 0 20 47.078 42.109 0.758 8.192 o
6 0 24 169.938 159.721 2.747 0.958 o
6 1 1 160.218 159.627 1.563 1.191 o
6 1 2 349.532 353.973 2.937 0.295 o
6 1 3 343.767 350.184 3.695 0.290 o
6 1 4 797.661 806.659 7.673 0.060 o
6 1 5 818.166 825.132 9.615 0.054 o
6 1 6 1.084 1.184 0.095 562.063 o
6 1 7 32.780 31.025 0.379 14.372 o
6 1 8 94.618 90.850 0.853 2.988 o
6 1 9 0.202 0.189 0.095 1895.550 o
6 1 10 175.511 173.316 1.705 1.020 o
6 1 11 553.538 536.194 5.589 0.123 o
6 1 12 0.871 0.758 0.095 720.002 o
6 1 13 39.289 40.167 0.426 10.866 o
6 1 14 189.387 193.494 1.895 0.871 o
6 1 15 439.666 424.834 4.452 0.190 o
6 1 16 361.773 366.762 3.505 0.270 o
6 1 17 995.390 1007.970 9.568 0.039 o
6 1 18 42.698 42.204 0.521 9.629 o
6 1 19 0.806 0.947 0.095 706.523 o
6 1 20 20.939 23.068 0.426 22.555 o
6 1 21 58.420 61.861 0.805 5.705 o
6 1 22 232.968 229.161 3.837 0.525 o
6 1 23 3.441 3.695 0.189 166.108 o
6 1 24 152.071 149.869 1.800 1.261 o
6 1 25 264.585 273.733 4.595 0.396 o
6 2 0 831.913 852.131 14.021 0.045 o
6 2 1 86.580 88.955 0.805 3.324 o
6 2 2 1572.310 1658.790 14.542 0.016 o
6 2 3 1.692 1.658 0.095 390.005 o
6 2 4 221.241 218.977 2.605 0.647 o
6 2 5 340.365 339.242 3.553 0.300 o
6 2 6 23.767 26.052 0.284 20.791 o
6 2 7 57.830 55.182 0.568 6.425 o
6 2 8 376.602 373.867 3.600 0.254 o
6 2 9 1027.900 1019.810 9.663 0.037 o
6 2 10 1986.580 2082.720 21.599 0.010 o
6 2 11 1764.260 1834.050 17.384 0.012 o
6 2 12 27.253 26.999 0.332 18.041 o
6 2 13 465.379 477.459 5.021 0.163 o
6 2 14 757.204 781.554 7.437 0.065 o
6 2 15 653.483 681.610 7.958 0.082 o
6 2 16 107.369 105.439 1.042 2.376 o
6 2 17 50.553 53.051 0.568 7.398 o
6 2 18 94.793 95.634 0.947 2.866 o
6 2 19 144.381 143.901 1.753 1.364 o
6 2 20 76.428 74.555 0.853 4.051 o
6 2 21 0.100 0.142 0.095 2406.910 o
6 2 22 315.194 317.169 3.079 0.350 o
6 2 23 4.214 4.168 0.142 152.199 o
6 2 24 39.043 38.794 0.616 10.424 o
6 2 25 252.657 252.750 4.263 0.444 o
6 3 1 1.673 1.516 0.095 403.307 o
6 3 2 50.360 51.914 0.474 7.664 o
6 3 3 5.600 5.210 0.095 121.921 o
6 3 4 42.193 40.451 0.474 10.044 o
6 3 5 592.419 628.559 8.526 0.092 o
6 3 6 900.867 912.760 9.521 0.046 o
6 3 7 54.349 54.188 0.616 6.786 o
6 3 8 1218.670 1243.860 12.931 0.026 o
6 3 9 74.052 74.650 0.947 4.086 o
6 3 10 1785.040 1842.100 19.136 0.012 o
6 3 11 312.887 315.795 3.742 0.337 o
6 3 12 57.471 57.693 0.663 6.198 o
6 3 13 8.237 8.858 0.142 74.673 o
6 3 14 1.331 1.326 0.095 482.412 o
6 3 15 99.622 99.850 1.089 2.611 o
6 3 16 32.452 33.678 0.379 14.005 o
6 3 17 706.130 708.135 6.726 0.076 o
6 3 18 240.344 236.314 2.510 0.574 o
6 3 19 0.051 -0.142 0.142 1569.800 o
6 3 20 39.018 39.883 0.474 10.818 o
6 3 21 71.014 69.961 0.900 4.422 o
6 3 22 170.140 165.074 1.610 1.092 o
6 3 23 35.937 37.657 0.426 12.066 o
6 3 24 184.736 184.210 2.558 0.850 o
6 3 25 197.855 186.436 4.500 0.600 o
6 4 0 23.970 24.157 0.379 20.511 o
6 4 1 1383.050 1420.060 12.457 0.021 o
6 4 2 0.128 0.142 0.095 2273.880 o
6 4 3 98.285 97.765 0.995 2.715 o
6 4 4 138.227 136.843 1.468 1.520 o
6 4 5 56.109 57.077 0.616 6.438 o
6 4 6 1810.830 1902.730 25.483 0.011 o
6 4 7 789.273 762.607 8.905 0.060 o
6 4 8 47.372 48.930 0.568 8.130 o
6 4 9 39.368 39.978 0.426 10.869 o
6 4 10 25.654 25.341 0.332 19.447 o
6 4 11 26.088 25.152 0.284 19.562 o
6 4 12 243.172 236.456 2.510 0.567 o
6 4 13 108.946 108.944 1.089 2.287 o
6 4 14 21.874 23.494 0.426 21.699 o
6 4 15 462.426 445.486 4.263 0.177 o
6 4 16 78.636 79.482 0.900 3.790 o
6 4 17 588.486 593.507 5.684 0.108 o
6 4 18 124.631 121.022 1.468 1.793 o
6 4 19 441.811 428.576 5.021 0.183 o
6 4 20 207.909 197.662 2.132 0.762 o
6 4 21 0.033 0.332 0.095 2271.350 o
6 4 22 17.244 17.999 0.237 31.649 o
6 4 23 111.712 107.949 1.563 2.070 o
6 4 24 51.447 53.904 0.711 6.961 o
6 5 1 510.815 510.615 5.968 0.136 o
6 5 2 512.248 503.984 5.258 0.141 o
6 5 3 69.462 68.303 0.853 4.613 o
6 5 4 71.343 69.108 0.711 4.611 o
6 5 5 202.651 204.151 1.847 0.790 o
6 5 6 787.668 774.923 7.389 0.063 o
6 5 7 126.087 119.317 1.184 1.857 o
6 5 8 157.875 152.900 1.516 1.243 o
6 5 9 5.934 5.163 0.142 112.912 o
6 5 10 51.973 51.156 0.616 7.249 o
6 5 11 39.731 40.878 0.521 10.386 o
6 5 12 4.244 4.784 0.142 144.672 o
6 5 13 227.904 221.630 2.653 0.620 o
6 5 14 35.678 35.999 0.426 12.381 o
6 5 15 225.994 213.530 2.084 0.671 o
6 5 16 198.007 188.947 2.037 0.830 o
6 5 17 161.123 170.189 1.847 1.108 o
6 5 18 0.280 0.332 0.095 1512.310 o
6 5 19 11.276 12.363 0.237 49.773 o
6 5 20 0.933 0.947 0.095 652.769 o
6 5 21 20.368 21.505 0.284 25.415 o
6 5 22 6.245 7.247 0.189 92.949 o
6 6 0 39.247 38.557 0.758 9.821 o
6 6 1 1085.450 1085.650 12.647 0.032 o
6 6 2 947.433 968.180 10.089 0.042 o
6 6 3 297.112 296.848 3.126 0.386 o
6 6 4 24.930 26.241 0.332 19.617 o
6 6 5 289.223 291.543 2.842 0.409 o
6 6 6 106.797 104.397 1.137 2.366 o
6 6 7 44.892 43.246 0.568 8.994 o
6 6 8 28.480 27.425 0.379 16.994 o
6 6 9 493.310 480.774 5.021 0.152 o
6 6 10 247.945 245.882 2.368 0.550 o
6 6 11 29.815 31.025 0.426 15.293 o
6 6 12 1.333 1.753 0.095 439.942 o
6 6 13 325.828 317.406 3.742 0.322 o
6 6 14 0.948 1.232 0.142 498.814 o
6 6 15 15.697 15.442 0.237 36.058 o
6 6 16 5.591 5.779 0.142 113.382 o
6 6 17 62.920 63.377 0.758 5.345 o
6 6 18 565.774 555.140 5.826 0.116 o
6 6 19 50.055 50.541 0.568 7.631 o
6 6 20 1.102 1.374 0.142 452.165 o
6 6 21 174.170 169.952 2.889 0.892 o
6 6 22 54.423 54.093 1.042 5.948 o
6 7 1 117.867 120.075 1.042 2.021 o
6 7 2 52.071 52.530 0.474 7.392 o
6 7 3 204.527 205.667 1.989 0.770 o
6 7 4 11.336 12.363 0.189 51.092 o
6 7 5 23.950 24.062 0.284 21.364 o
6 7 6 89.000 85.876 0.853 3.266 o
6 7 7 93.670 94.592 0.947 2.916 o
6 7 8 286.205 277.807 2.700 0.429 o
6 7 9 97.602 93.976 0.947 2.808 o
6 7 10 28.499 29.083 0.332 16.861 o
6 7 11 404.240 397.219 4.168 0.220 o
6 7 12 80.154 78.108 0.805 3.820 o
6 7 13 158.601 152.285 1.516 1.240 o
6 7 14 26.180 27.378 0.379 18.201 o
6 7 15 61.497 55.372 0.758 5.791 o
6 7 16 144.712 142.195 1.421 1.430 o
6 7 17 47.887 48.219 0.568 8.106 o
6 7 18 153.712 150.106 1.610 1.277 o
6 7 19 6.483 6.584 0.189 93.825 o
6 7 20 36.213 38.273 0.758 10.470 o
6 7 21 12.442 14.115 0.379 39.689 o
6 8 0 210.977 210.262 2.510 0.700 o
6 8 1 0.316 0.474 0.095 1320.210 o
6 8 2 1682.150 1724.630 16.342 0.014 o
6 8 3 416.303 410.387 3.410 0.217 o
6 8 4 403.550 399.303 3.316 0.229 o
6 8 5 783.380 771.607 6.821 0.064 o
6 8 6 103.175 101.176 1.042 2.524 o
6 8 7 35.185 34.246 0.426 12.795 o
6 8 8 125.743 119.744 1.326 1.824 o
6 8 9 98.882 96.202 0.995 2.720 o
6 8 10 21.235 21.978 0.332 23.891 o
6 8 11 173.080 168.721 2.037 1.012 o
6 8 12 1.196 1.421 0.142 430.965 o
6 8 13 13.815 14.684 0.237 40.397 o
6 8 14 52.334 52.577 0.568 7.201 o
6 8 15 62.039 64.656 0.711 5.423 o
6 8 16 46.633 48.551 0.758 7.797 o
6 8 17 275.013 271.081 3.742 0.417 o
6 8 18 218.514 207.325 2.889 0.653 o
6 9 1 365.134 359.515 3.221 0.274 o
6 9 2 16.201 16.057 0.189 35.415 o
6 9 3 0.001 0.568 0.095 1933.680 o
6 9 4 0.760 0.995 0.095 716.460 o
6 9 5 352.230 347.105 3.316 0.290 o
6 9 6 221.368 224.282 2.037 0.672 o
6 9 7 3.895 4.358 0.095 166.249 o
6 9 8 8.442 8.573 0.237 68.900 o
6 9 9 6.872 6.916 0.189 88.827 o
6 9 10 36.891 38.794 0.426 11.648 o
6 9 11 218.779 215.804 2.132 0.689 o
6 9 12 2.082 2.179 0.142 285.182 o
6 9 13 86.622 89.334 0.995 3.209 o
6 9 14 61.310 65.366 0.758 5.393 o
6 9 15 0.093 0.474 0.189 742.817 o
6 9 16 12.629 11.747 0.379 41.762 o
6 10 0 361.668 355.631 4.216 0.263 o
6 10 1 10.109 10.563 0.189 58.793 o
6 10 2 141.086 138.832 1.374 1.495 o
6 10 3 19.357 20.510 0.237 27.471 o
6 10 4 96.392 94.923 0.900 2.850 o
6 10 5 11.840 12.505 0.189 49.307 o
6 10 6 54.675 56.082 0.663 6.567 o
6 10 7 0.086 0.379 0.142 1194.500 o
6 10 8 189.968 185.536 2.558 0.825 o
6 10 9 144.421 147.264 1.800 1.339 o
6 10 10 60.327 60.819 0.900 5.445 o
6 10 11 33.146 34.199 0.568 12.751 o
6 10 12 80.146 81.376 1.468 3.214 o
6 11 1 112.121 108.660 1.942 1.904 o
6 11 3 183.839 181.747 4.405 0.650 o
6 11 4 10.881 10.989 0.332 49.128 o
6 11 5 11.821 12.315 0.379 42.927 o
7 0 2 13.761 14.305 0.284 39.742 o
7 0 4 20.275 19.468 0.379 25.287 o
7 0 6 24.840 24.110 0.332 20.360 o
7 0 8 2515.310 2640.710 30.646 0.006 o
7 0 10 56.857 57.503 0.711 6.194 o
7 0 12 884.877 915.129 10.658 0.046 o
7 0 14 141.052 144.943 2.463 1.240 o
7 0 16 6.428 6.631 0.237 89.158 o
7 0 18 34.854 35.478 0.711 11.343 o
7 0 20 762.942 744.134 17.336 0.045 o
7 0 22 518.887 518.194 8.573 0.115 o
7 1 0 371.009 369.888 5.021 0.238 o
7 1 1 16.396 16.863 0.189 34.424 o
7 1 2 1.661 1.895 0.095 377.857 o
7 1 3 111.762 106.670 1.279 2.188 o
7 1 4 123.452 120.265 1.184 1.891 o
7 1 5 309.793 311.011 2.984 0.362 o
7 1 6 8.508 8.337 0.142 74.607 o
7 1 7 336.855 315.843 3.316 0.321 o
7 1 8 1.994 1.989 0.142 300.021 o
7 1 9 371.410 367.946 3.884 0.256 o
7 1 10 567.264 559.877 5.873 0.115 o
7 1 11 371.355 368.325 3.553 0.261 o
7 1 12 2731.100 2966.120 30.741 0.005 o
7 1 13 671.580 681.610 7.105 0.082 o
7 1 14 379.792 364.109 3.505 0.256 o
7 1 15 38.158 40.404 0.426 11.113 o
7 1 16 403.536 398.261 3.837 0.224 o
7 1 17 93.660 95.350 0.947 2.905 o
7 1 18 30.150 30.173 0.332 15.841 o
7 1 19 500.654 497.826 6.726 0.135 o
7 1 20 212.736 209.741 3.553 0.616 o
7 1 21 85.390 86.208 1.089 3.247 o
7 1 22 65.912 67.593 0.853 4.863 o
7 1 23 36.961 37.183 0.758 10.426 o
7 2 1 15.882 15.631 0.237 35.575 o
7 2 2 1.149 1.658 0.095 485.921 o
7 2 3 1.518 1.563 0.095 424.175 o
7 2 4 94.844 93.123 1.042 2.857 o
7 2 5 486.499 486.458 5.068 0.153 o
7 2 6 1.595 1.705 0.095 400.711 o
7 2 7 397.037 401.387 4.216 0.223 o
7 2 8 643.382 665.032 6.916 0.087 o
7 2 9 145.937 146.080 1.563 1.374 o
7 2 10 98.833 96.534 0.947 2.737 o
7 2 11 124.800 121.686 1.184 1.859 o
7 2 12 216.459 215.235 2.274 0.689 o
7 2 13 17.392 17.526 0.237 31.774 o
7 2 14 76.668 77.350 0.805 4.006 o
7 2 15 0.630 0.663 0.095 887.831 o
7 2 16 18.567 18.331 0.237 29.679 o
7 2 17 2.828 2.842 0.095 237.366 o
7 2 18 4.743 5.400 0.142 129.226 o
7 2 19 42.713 44.430 0.474 9.536 o
7 2 20 193.587 187.005 1.847 0.870 o
7 2 21 2.586 2.795 0.095 252.839 o
7 2 22 127.301 135.233 2.321 1.435 o
7 2 23 169.518 164.790 2.795 0.940 o
7 3 0 3.460 4.026 0.142 174.117 o
7 3 1 762.804 778.238 6.868 0.066 o
7 3 2 25.513 26.146 0.237 19.892 o
7 3 3 13.251 13.357 0.189 44.274 o
7 3 4 269.775 265.776 2.558 0.474 o
7 3 5 3.630 3.221 0.095 192.894 o
7 3 6 0.146 0.426 0.095 1715.310 o
7 3 7 75.709 74.982 0.758 4.152 o
7 3 8 82.385 82.040 0.853 3.602 o
7 3 9 1655.240 1715.160 17.810 0.014 o
7 3 10 10.069 9.379 0.189 61.488 o
7 3 11 414.330 413.466 4.358 0.207 o
7 3 12 101.911 100.465 1.089 2.545 o
7 3 13 5.358 5.731 0.142 116.958 o
7 3 14 164.988 157.732 1.563 1.161 o
7 3 15 433.715 433.691 4.168 0.194 o
7 3 16 134.816 128.033 1.374 1.632 o
7 3 17 23.630 24.962 0.332 20.891 o
7 3 18 0.245 0.332 0.095 1588.790 o
7 3 19 361.270 348.810 3.695 0.275 o
7 3 20 151.962 151.906 1.516 1.298 o
7 3 21 38.047 38.509 0.426 11.381 o
7 3 22 2.418 3.126 0.237 187.498 o
7 4 1 52.385 54.093 0.711 6.843 o
7 4 2 25.213 24.631 0.379 19.563 o
7 4 3 3.475 4.500 0.142 166.818 o
7 4 4 185.469 184.542 1.800 0.922 o
7 4 5 46.627 47.888 0.521 8.430 o
7 4 6 25.540 26.146 0.332 19.271 o
7 4 7 28.391 28.468 0.332 17.066 o
7 4 8 116.558 113.491 1.232 2.050 o
7 4 10 2.161 2.700 0.142 261.081 o
7 4 11 73.479 71.713 0.758 4.365 o
7 4 12 46.855 48.219 0.568 8.263 o
7 4 13 10.256 10.136 0.189 59.066 o
7 4 14 141.499 139.448 1.374 1.487 o
7 4 15 7.454 7.295 0.189 82.624 o
7 4 16 16.874 17.099 0.284 32.069 o
7 4 17 15.912 14.873 0.284 35.256 o
7 4 18 33.201 33.394 0.426 13.579 o
7 4 19 30.306 30.552 0.379 15.451 o
7 4 20 37.170 39.646 0.474 11.299 o
7 4 21 11.148 11.510 0.237 51.506 o
7 4 22 56.393 51.156 1.374 5.186 o
7 5 0 22.324 22.784 0.521 20.466 o
7 5 1 1.549 1.658 0.142 362.410 o
7 5 2 120.399 115.575 1.610 1.851 o
7 5 3 751.345 763.555 7.247 0.067 o
7 5 4 1350.210 1384.060 13.121 0.021 o
7 5 5 971.845 992.811 10.326 0.040 o
7 5 6 1166.330 1212.590 11.510 0.028 o
7 5 7 171.901 169.716 1.658 1.060 o
7 5 8 26.132 26.431 0.332 18.834 o
7 5 9 425.361 421.613 4.026 0.203 o
7 5 10 9.059 9.142 0.189 66.879 o
7 5 11 170.869 171.516 1.847 1.039 o
7 5 12 10.807 10.847 0.189 55.522 o
7 5 13 829.198 833.658 8.716 0.055 o
7 5 14 33.634 34.009 0.379 13.532 o
7 5 15 12.018 11.889 0.237 48.282 o
7 5 16 96.906 97.955 1.089 2.707 o
7 5 17 66.182 64.751 0.758 5.052 o
7 5 18 6.468 7.247 0.189 90.908 o
7 5 19 0.470 0.521 0.095 1090.160 o
7 5 20 154.534 158.063 2.226 1.139 o
7 5 21 400.412 396.272 5.400 0.207 o
7 6 1 57.264 56.367 0.758 6.132 o
7 6 2 2.753 3.126 0.189 197.361 o
7 6 3 100.952 99.944 1.421 2.423 o
7 6 4 1345.520 1380.750 18.520 0.019 o
7 6 5 112.163 110.744 1.563 2.038 o
7 6 6 64.133 61.435 0.805 5.265 o
7 6 7 38.352 37.515 0.474 11.270 o
7 6 8 42.923 42.109 0.521 9.595 o
7 6 9 241.356 235.082 2.510 0.573 o
7 6 10 21.256 21.741 0.521 21.532 o
7 6 11 106.561 100.749 1.042 2.448 o
7 6 12 8.709 8.337 0.189 70.966 o
7 6 13 0.048 0.284 0.095 2311.510 o
7 6 14 22.043 21.836 0.379 22.749 o
7 6 15 16.183 15.726 0.237 34.992 o
7 6 16 18.547 18.947 0.284 28.714 o
7 6 17 16.895 15.631 0.237 33.920 o
7 6 18 0.253 0.474 0.095 1427.180 o
7 6 19 10.177 11.889 0.237 54.136 o
7 6 20 10.936 12.457 0.379 44.850 o
7 7 0 260.052 262.460 4.405 0.418 o
7 7 1 1109.180 1098.440 12.789 0.031 o
7 7 2 295.416 283.728 3.363 0.390 o
7 7 3 173.426 169.053 2.889 0.897 o
7 7 4 701.924 682.557 7.958 0.075 o
7 7 5 361.785 350.515 4.121 0.266 o
7 7 6 69.657 66.930 0.995 4.484 o
7 7 7 126.338 126.328 1.563 1.707 o
7 7 8 83.149 81.992 1.042 3.442 o
7 7 9 0.173 0.663 0.142 959.418 o
7 7 10 6.463 7.484 0.237 85.365 o
7 7 11 81.349 77.113 1.137 3.535 o
7 7 12 83.454 86.018 1.089 3.320 o
7 7 13 9.747 10.184 0.189 61.131 o
7 7 14 82.338 83.934 0.947 3.502 o
7 7 15 6.822 6.916 0.189 89.256 o
7 7 16 15.884 16.010 0.284 34.376 o
7 7 17 0.087 0.000 0.142 1495.680 o
7 7 18 51.162 50.162 0.947 6.665 o
7 8 1 63.962 63.519 0.805 5.200 o
7 8 2 5.271 5.731 0.189 112.117 o
7 8 3 43.483 44.525 0.568 9.131 o
7 8 4 281.130 271.886 3.221 0.426 o
7 8 5 46.539 44.193 0.521 8.748 o
7 8 6 109.982 107.428 1.326 2.197 o
7 8 7 2.501 3.126 0.189 207.398 o
7 8 8 514.806 509.668 5.968 0.135 o
7 8 9 4.610 4.879 0.189 128.299 o
7 8 10 122.642 121.875 1.516 1.802 o
7 8 11 13.592 13.121 0.284 41.347 o
7 8 12 20.176 21.126 0.474 23.263 o
7 8 13 49.988 50.398 0.805 7.130 o
7 8 14 20.630 21.410 0.426 23.461 o
7 8 15 0.113 0.616 0.189 700.598 o
7 9 1 66.251 64.182 0.853 4.955 o
7 9 2 198.257 184.210 2.226 0.823 o
7 9 3 410.494 409.961 4.831 0.205 o
7 9 4 119.301 118.417 1.326 1.934 o
7 9 5 51.720 53.098 0.711 6.976 o
7 9 6 782.070 752.660 8.810 0.062 o
7 9 7 275.163 272.170 3.742 0.416 o
7 9 8 99.725 98.997 1.421 2.462 o
7 9 9 237.938 238.824 3.268 0.538 o
7 9 10 3.414 4.405 0.189 157.566 o
7 9 11 6.058 6.537 0.379 75.008 o
7 9 12 32.510 36.425 1.042 9.836 o
7 10 1 95.223 91.844 1.610 2.543 o
7 10 2 26.300 26.904 0.568 16.664 o
7 10 3 19.430 19.373 0.379 26.147 o
7 10 4 23.920 25.389 0.474 19.223 o
7 10 5 2.779 2.653 0.237 183.364 o
8 0 2 19.029 18.473 0.332 27.754 o
8 0 4 149.889 156.737 2.653 1.098 o
8 0 6 10.810 10.610 0.237 54.158 o
8 0 8 681.293 677.821 11.179 0.069 o
8 0 10 2764.730 3055.640 50.209 0.004 o
8 0 12 272.020 260.708 6.205 0.328 o
8 0 14 325.840 308.832 5.163 0.292 o
8 0 16 314.355 318.116 5.305 0.294 o
8 0 18 504.313 467.559 7.768 0.130 o
8 0 20 1212.080 1263.280 29.367 0.017 o
8 1 1 38.764 38.178 0.426 11.240 o
8 1 2 0.571 0.426 0.095 1035.860 o
8 1 3 23.392 23.636 0.284 21.933 o
8 1 4 176.342 175.637 1.705 1.008 o
8 1 5 22.644 22.689 0.284 22.887 o
8 1 6 0.001 0.142 0.095 3054.620 o
8 1 7 1119.560 1152.910 11.984 0.030 o
8 1 8 206.102 206.046 1.989 0.763 o
8 1 9 15.086 14.968 0.237 37.588 o
8 1 10 806.390 828.921 8.621 0.057 o
8 1 11 1.535 1.895 0.095 395.602 o
8 1 12 47.610 47.509 0.521 8.304 o
8 1 13 0.161 0.189 0.095 2037.570 o
8 1 14 34.224 36.615 0.426 12.726 o
8 1 15 10.493 11.131 0.189 56.165 o
8 1 16 34.830 34.909 0.426 12.802 o
8 1 17 58.604 57.598 0.853 5.796 o
8 1 18 91.845 95.539 1.184 2.834 o
8 1 19 106.141 105.344 1.279 2.315 o
8 1 20 163.343 162.090 2.795 0.979 o
8 1 21 40.796 43.009 0.853 8.769 o
8 2 0 39.057 37.846 0.521 10.887 o
8 2 1 230.313 228.593 2.037 0.636 o
8 2 2 162.517 165.453 1.610 1.145 o
8 2 3 43.024 40.546 0.474 9.861 o
8 2 4 281.282 273.118 2.889 0.435 o
8 2 5 75.862 77.682 0.805 4.038 o
8 2 6 1873.510 1936.360 17.005 0.011 o
8 2 7 593.790 595.876 6.963 0.101 o
8 2 8 49.774 52.388 0.663 7.355 o
8 2 9 1439.630 1502.480 15.631 0.018 o
8 2 10 327.478 333.037 3.505 0.318 o
8 2 11 29.476 27.094 0.379 16.594 o
8 2 12 195.766 199.509 1.942 0.824 o
8 2 13 20.339 20.320 0.284 26.023 o
8 2 14 60.584 61.672 0.711 5.665 o
8 2 15 0.800 0.947 0.095 709.125 o
8 2 16 7.999 7.768 0.189 77.099 o
8 2 17 3.460 4.026 0.142 174.125 o
8 2 18 61.562 61.103 0.805 5.477 o
8 2 19 255.940 241.571 3.316 0.494 o
8 2 20 0.755 1.137 0.189 445.475 o
8 2 21 483.958 473.669 11.131 0.108 o
8 3 1 6.773 7.389 0.142 91.335 o
8 3 2 4.446 4.689 0.095 148.346 o
8 3 3 55.688 57.172 0.616 6.477 o
8 3 4 12.585 12.552 0.189 47.086 o
8 3 5 3.147 3.647 0.095 203.348 o
8 3 6 976.334 953.022 11.131 0.040 o
8 3 7 1363.000 1413.900 16.436 0.020 o
8 3 8 825.377 839.815 8.005 0.056 o
8 3 9 313.889 313.616 3.031 0.354 o
8 3 10 1367.250 1406.320 14.636 0.020 o
8 3 11 3.156 3.174 0.095 213.049 o
8 3 12 180.413 175.637 1.705 0.984 o
8 3 13 13.447 13.784 0.189 43.273 o
8 3 14 21.477 21.315 0.284 24.470 o
8 3 15 23.982 24.204 0.332 20.909 o
8 3 16 42.925 42.914 0.474 9.643 o
8 3 17 33.670 33.820 0.426 13.350 o
8 3 18 0.505 0.758 0.095 947.372 o
8 3 19 330.432 318.637 4.358 0.303 o
8 3 20 0.001 0.237 0.189 863.258 o
8 4 0 141.304 143.095 1.705 1.407 o
8 4 1 86.261 84.597 0.805 3.420 o
8 4 2 3.595 3.742 0.095 184.931 o
8 4 3 33.770 34.720 0.426 13.169 o
8 4 4 150.192 151.953 1.658 1.292 o
8 4 5 446.474 453.586 5.305 0.173 o
8 4 6 515.853 516.773 5.400 0.137 o
8 4 7 48.375 50.541 0.616 7.765 o
8 4 8 160.027 160.811 1.753 1.162 o
8 4 9 24.086 25.768 0.332 20.311 o
8 4 10 388.262 397.030 4.168 0.230 o
8 4 11 575.917 542.351 6.347 0.113 o
8 4 12 12.735 13.926 0.237 43.700 o
8 4 13 181.102 177.958 1.895 0.954 o
8 4 14 381.244 366.430 4.974 0.233 o
8 4 15 18.907 19.657 0.284 27.891 o
8 4 16 9.095 9.237 0.189 66.454 o
8 4 17 43.551 47.272 0.521 8.998 o
8 4 18 78.313 83.082 0.947 3.688 o
8 4 19 28.389 29.415 0.616 14.861 o
8 5 1 2.111 2.132 0.142 284.777 o
8 5 2 5.277 5.305 0.142 121.315 o
8 5 3 54.813 54.803 0.663 6.621 o
8 5 4 263.478 258.008 2.747 0.487 o
8 5 5 0.655 0.663 0.095 870.270 o
8 5 6 49.650 48.551 0.568 7.825 o
8 5 7 55.066 54.235 0.568 6.778 o
8 5 8 3.460 3.742 0.142 178.483 o
8 5 9 111.985 111.312 1.374 2.106 o
8 5 10 747.368 738.924 7.058 0.069 o
8 5 11 80.990 77.776 0.805 3.789 o
8 5 12 227.200 219.119 2.605 0.629 o
8 5 13 12.091 12.694 0.237 46.946 o
8 5 14 0.256 0.663 0.095 1268.620 o
8 5 15 95.062 98.239 1.089 2.754 o
8 5 16 0.214 0.663 0.142 926.743 o
8 5 17 20.117 21.315 0.332 25.197 o
8 5 18 0.046 0.568 0.142 1129.050 o
8 5 19 115.919 116.381 2.889 1.447 o
8 6 0 256.108 259.808 4.358 0.428 o
8 6 1 48.948 49.641 0.758 7.419 o
8 6 2 11.037 10.373 0.237 53.778 o
8 6 3 170.427 167.253 2.842 0.923 o
8 6 4 92.817 91.229 1.326 2.785 o
8 6 5 370.390 362.357 4.263 0.253 o
8 6 6 47.587 48.125 0.521 8.260 o
8 6 7 83.747 84.266 0.853 3.499 o
8 6 8 7.768 7.531 0.142 82.498 o
8 6 9 285.696 284.770 2.747 0.423 o
8 6 10 61.212 59.872 0.663 5.751 o
8 6 12 124.558 120.928 1.326 1.833 o
8 6 13 13.936 13.784 0.237 41.105 o
8 6 14 15.366 15.347 0.284 35.778 o
8 6 15 59.618 59.872 0.711 5.827 o
8 6 16 31.688 34.057 0.474 13.751 o
8 6 17 19.134 20.320 0.474 24.468 o
8 7 1 174.425 176.489 2.132 0.970 o
8 7 2 10.773 11.273 0.284 51.175 o
8 7 3 69.482 64.135 0.853 4.743 o
8 7 4 103.598 98.334 1.089 2.530 o
8 7 5 133.807 128.791 2.226 1.429 o
8 7 6 320.893 309.401 4.216 0.320 o
8 7 7 292.307 285.528 3.363 0.394 o
8 7 8 6.167 6.631 0.237 91.448 o
8 7 9 97.377 93.881 1.184 2.703 o
8 7 10 37.678 38.651 0.521 11.123 o
8 7 11 138.851 129.785 1.847 1.469 o
8 7 12 81.177 80.761 1.184 3.432 o
8 7 13 130.990 129.549 1.421 1.661 o
8 7 14 0.653 1.042 0.142 606.657 o
8 8 0 225.836 229.777 3.884 0.537 o
8 8 1 66.977 68.587 0.805 4.813 o
8 8 2 59.966 59.209 1.089 5.218 o
8 8 3 30.840 31.025 0.474 14.608 o
8 8 4 123.748 123.722 1.516 1.773 o
8 8 5 0.001 0.095 0.095 3267.970 o
8 8 6 197.140 194.773 2.700 0.763 o
8 8 7 362.064 353.499 4.831 0.253 o
8 8 8 242.038 235.650 3.268 0.532 o
8 8 9 187.273 196.478 2.368 0.831 o
8 8 10 19.076 21.363 0.521 23.297 o
8 8 11 9.987 10.515 0.332 52.618 o
8 9 1 9.545 10.515 0.332 54.098 o
8 9 2 0.793 0.947 0.189 456.049 o
8 9 3 0.080 0.332 0.189 787.055 o
8 9 4 36.514 39.078 1.089 8.708 o
8 9 5 0.063 -0.095 0.237 588.498 o
8 9 6 36.115 39.551 0.805 10.127 o
9 0 4 61.512 65.082 0.947 5.127 o
9 0 6 52.017 52.246 0.947 6.471 o
9 0 8 123.513 116.949 2.037 1.661 o
9 0 10 119.315 122.017 2.132 1.649 o
9 0 12 0.042 0.853 0.284 359.079 o
9 0 14 673.723 648.927 10.705 0.072 o
9 0 16 557.510 529.088 8.763 0.105 o
9 0 18 185.196 189.989 4.595 0.616 o
9 1 0 19.535 19.847 0.426 25.089 o
9 1 1 61.852 62.193 0.805 5.411 o
9 1 2 4.048 4.358 0.142 153.882 o
9 1 3 231.597 229.114 2.700 0.597 o
9 1 4 108.118 110.223 1.563 2.113 o
9 1 5 184.517 180.705 1.942 0.924 o
9 1 6 310.544 311.201 3.268 0.355 o
9 1 8 111.179 108.186 1.184 2.217 o
9 1 9 134.451 131.017 1.279 1.637 o
9 1 10 171.673 167.442 1.658 1.069 o
9 1 11 20.516 21.410 0.284 25.319 o
9 1 12 3.855 4.405 0.142 158.043 o
9 1 13 142.195 138.075 1.516 1.460 o
9 1 14 1514.830 1492.060 19.989 0.016 o
9 1 15 2.237 2.653 0.142 257.699 o
9 1 16 190.846 181.557 2.179 0.867 o
9 1 17 0.005 -0.047 0.142 1676.970 o
9 1 18 211.835 208.509 5.021 0.505 o
9 2 1 24.816 25.057 0.284 20.416 o
9 2 2 70.924 71.429 0.758 4.523 o
9 2 3 463.412 453.728 4.358 0.174 o
9 2 4 23.146 24.773 0.332 21.297 o
9 2 5 594.277 603.928 6.300 0.103 o
9 2 6 14.004 14.021 0.189 41.706 o
9 2 7 10.705 11.557 0.189 54.598 o
9 2 8 179.027 177.484 1.895 0.967 o
9 2 9 12.069 13.973 0.189 46.551 o
9 2 10 2.859 2.984 0.095 231.926 o
9 2 11 49.070 48.599 0.521 8.000 o
9 2 12 67.121 66.835 0.758 4.914 o
9 2 13 193.613 195.531 2.084 0.831 o
9 2 14 65.216 67.166 0.758 5.034 o
9 2 15 383.056 393.809 5.352 0.218 o
9 2 16 35.633 36.899 0.521 11.879 o
9 2 17 147.634 148.116 2.084 1.254 o
9 2 18 89.065 87.629 2.226 2.308 o
9 3 0 523.280 512.510 6.916 0.126 o
9 3 1 77.244 77.682 0.805 3.969 o
9 3 2 0.800 0.805 0.095 743.089 o
9 3 3 114.699 113.728 1.137 2.111 o
9 3 4 17.143 18.663 0.237 31.330 o
9 3 5 117.352 111.549 1.374 2.009 o
9 3 6 4.843 4.216 0.142 138.250 o
9 3 7 226.184 222.909 2.179 0.651 o
9 3 8 70.696 71.098 0.805 4.502 o
9 3 9 3.663 4.168 0.142 166.203 o
9 3 10 117.847 115.954 1.184 2.020 o
9 3 11 7.199 7.579 0.189 83.483 o
9 3 12 37.965 37.325 0.521 11.216 o
9 3 13 162.719 161.947 1.753 1.138 o
9 3 14 21.458 22.689 0.332 23.402 o
9 3 15 23.072 25.247 0.379 20.749 o
9 3 16 141.488 142.574 1.989 1.349 o
9 3 17 10.108 12.694 0.521 39.709 o
9 4 1 459.068 462.017 3.837 0.178 o
9 4 2 102.965 101.792 1.042 2.522 o
9 4 3 56.954 57.645 0.616 6.321 o
9 4 4 13.488 14.257 0.237 41.569 o
9 4 5 527.445 513.931 4.926 0.136 o
9 4 6 1.285 1.753 0.142 391.010 o
9 4 7 73.122 73.229 0.853 4.259 o
9 4 8 370.617 361.836 3.505 0.265 o
9 4 9 37.017 37.278 0.426 11.819 o
9 4 10 15.408 16.578 0.284 34.684 o
9 4 11 28.784 30.504 0.379 16.126 o
9 4 12 0.499 0.758 0.095 951.739 o
9 4 13 126.342 125.522 1.279 1.785 o
9 4 14 51.170 50.967 0.616 7.363 o
9 4 15 0.369 0.900 0.142 754.091 o
9 4 16 163.528 165.642 2.842 0.962 o
9 5 0 230.378 224.330 3.789 0.539 o
9 5 1 26.213 26.715 0.426 17.996 o
9 5 2 583.483 573.140 6.726 0.107 o
9 5 3 300.734 296.327 3.126 0.381 o
9 5 4 60.505 62.003 0.663 5.719 o
9 5 5 146.027 140.301 1.374 1.434 o
9 5 6 93.396 91.229 0.947 2.977 o
9 5 7 24.702 25.768 0.379 19.527 o
9 5 8 276.733 281.833 2.984 0.433 o
9 5 9 74.575 72.282 0.758 4.287 o
9 5 10 67.560 68.161 0.711 4.888 o
9 5 11 69.827 68.682 1.042 4.369 o
9 5 12 25.457 26.099 0.379 18.974 o
9 5 13 0.142 0.142 0.142 1279.310 o
9 5 14 402.999 390.540 4.121 0.223 o
9 5 15 24.958 25.673 0.568 17.604 o
9 6 1 65.315 67.119 0.853 4.919 o
9 6 2 236.513 224.851 2.700 0.590 o
9 6 3 182.847 173.079 2.416 0.902 o
9 6 4 33.787 36.236 0.616 12.023 o
9 6 5 27.342 28.373 0.521 16.270 o
9 6 6 0.122 0.521 0.142 1071.510 o
9 6 7 21.560 23.778 0.332 22.873 o
9 6 8 273.358 273.970 2.889 0.448 o
9 6 9 1.506 1.847 0.142 356.162 o
9 6 10 16.711 19.089 0.474 27.366 o
9 6 11 42.875 42.251 0.663 9.157 o
9 6 12 40.267 40.546 0.568 10.146 o
9 7 0 232.016 231.198 3.884 0.522 o
9 7 1 161.062 153.374 1.847 1.169 o
9 7 2 868.680 894.761 10.421 0.048 o
9 7 3 30.043 29.652 0.426 15.484 o
9 7 4 91.424 88.955 1.137 2.972 o
9 7 5 144.043 144.185 1.753 1.366 o
9 7 6 41.691 43.293 0.711 9.115 o
9 7 7 180.786 178.479 2.463 0.893 o
9 7 8 34.495 33.725 0.568 12.422 o
9 7 9 4.612 4.974 0.237 118.532 o
9 8 1 400.542 402.714 6.679 0.188 o
9 8 2 4.218 4.168 0.237 131.136 o
10 0 4 125.896 125.712 3.079 1.268 o
10 0 6 472.096 495.932 8.242 0.131 o
10 0 8 2.824 3.553 0.237 168.498 o
10 0 10 146.023 143.001 2.463 1.210 o
10 0 12 247.571 239.298 4.026 0.476 o
10 0 14 629.912 627.612 10.373 0.080 o
10 1 2 18.510 19.610 0.379 26.963 o
10 1 3 210.776 207.325 4.974 0.511 o
10 1 4 485.875 488.353 8.100 0.130 o
10 1 5 137.168 140.443 2.416 1.300 o
10 1 6 209.501 210.499 3.553 0.624 o
10 1 7 1.503 1.705 0.189 312.705 o
10 1 8 6.466 6.868 0.189 92.658 o
10 1 9 1.270 1.232 0.095 506.979 o
10 1 10 98.145 95.065 1.184 2.667 o
10 1 11 43.212 43.435 0.616 9.140 o
10 1 12 557.960 559.403 6.537 0.114 o
10 1 13 95.805 89.713 1.137 2.830 o
10 1 14 32.926 33.915 0.568 12.861 o
10 2 0 1456.480 1475.480 34.294 0.012 o
10 2 1 236.166 238.161 2.842 0.566 o
10 2 2 242.847 234.514 2.510 0.570 o
10 2 3 303.152 311.769 3.316 0.362 o
10 2 4 23.864 25.625 0.379 20.099 o
10 2 5 1.621 2.132 0.142 328.041 o
10 2 6 11.033 11.747 0.237 51.497 o
10 2 7 82.434 81.139 1.042 3.486 o
10 2 8 1.856 2.274 0.142 299.648 o
10 2 9 19.049 20.178 0.332 26.817 o
10 2 10 77.039 76.734 1.374 3.495 o
10 2 11 18.712 18.236 0.332 28.241 o
10 2 12 114.687 114.202 1.421 2.016 o
10 2 13 42.170 41.541 0.663 9.349 o
10 2 14 142.747 138.264 1.942 1.368 o
10 3 1 0.273 0.663 0.142 883.441 o
10 3 2 255.858 246.166 2.416 0.529 o
10 3 3 322.948 321.385 3.789 0.322 o
10 3 4 25.530 24.868 0.379 19.297 o
10 3 5 0.000 0.095 0.095 3277.660 o
10 3 6 34.548 34.957 0.426 12.883 o
10 3 7 8.608 8.573 0.189 70.864 o
10 3 8 6.073 6.252 0.189 99.587 o
10 3 9 3.561 3.553 0.142 178.291 o
10 3 10 36.336 34.246 0.711 11.134 o
10 3 11 83.055 82.561 1.468 3.100 o
10 3 12 25.020 25.815 0.568 17.537 o
10 3 13 55.398 55.182 0.853 6.197 o
10 4 0 70.942 72.140 1.326 3.892 o
10 4 1 5.760 6.110 0.142 109.021 o
10 4 2 374.158 367.330 3.553 0.259 o
10 4 3 78.488 81.092 0.947 3.724 o
10 4 4 101.663 102.549 1.042 2.545 o
10 4 5 37.071 38.509 0.474 11.471 o
10 4 6 6.664 7.247 0.142 93.004 o
10 4 7 132.585 132.817 1.326 1.640 o
10 4 8 33.553 34.625 0.426 13.255 o
10 4 9 128.008 128.270 1.421 1.708 o
10 4 10 5.256 5.873 0.189 111.375 o
10 4 11 104.776 110.081 1.942 2.006 o
10 5 1 271.312 268.760 3.695 0.426 o
10 5 2 152.742 156.027 2.179 1.167 o
10 5 3 15.033 16.673 0.332 34.193 o
10 5 4 193.322 193.778 2.084 0.836 o
10 5 5 148.888 147.406 1.800 1.299 o
10 5 6 52.643 52.577 0.616 7.080 o
10 5 7 8.667 9.568 0.237 65.195 o
10 5 8 132.936 127.370 1.563 1.616 o
10 5 9 15.592 16.484 0.284 34.464 o
10 6 0 274.627 268.049 4.500 0.390 o
10 6 1 18.364 19.752 0.332 27.781 o
10 6 2 26.530 26.573 0.426 17.866 o
10 6 3 130.995 131.538 1.847 1.544 o
10 6 4 157.761 158.016 2.226 1.117 o
11 1 1 17.212 18.331 0.711 22.257 o
11 1 4 0.003 1.042 0.237 473.566 o
11 1 6 74.468 73.229 1.895 3.099 o
11 1 7 1.538 2.037 0.189 295.303 o
11 2 2 10.353 10.089 0.474 44.368 o
11 2 5 60.838 60.203 1.137 5.042 o
11 2 6 270.246 269.897 4.547 0.393 o
11 3 0 130.760 129.454 2.274 1.443 o
11 3 1 48.595 46.514 0.758 7.669 o
11 3 2 35.904 37.136 0.521 11.774 o
11 3 3 59.172 66.077 1.800 3.865 o

_iucr_refine_instructions_details
;
TITL 4hcb in P b c n
CELL 0.8266 9.107 10.575 25.296 90 90 90
ZERR 16 0.002 0.0012 0.002 0 0 0
LATT 1
SYMM 0.5-X,0.5-Y,0.5+Z
SYMM 0.5+X,0.5-Y,-Z
SYMM -X,+Y,0.5-Z
SFAC C N O H
DISP C -0.002 0.0023 15.75
DISP H -0 0 0.63
DISP N -0.0031 0.0046 28.18
DISP O -0.0042 0.0085 47.82
UNIT 112 16 16 80

L.S. 20
PLAN  25
TEMP -153.15
CONF
FMAP 2
ACTA 
BOND $H
LIST 6
WPDB -1
MORE -1
EXTI 0.156001
MERG 2
SHEL 180 0.8
OMIT 2 7 1
OMIT 4 6 13
OMIT 2 3 13
OMIT 3 11 14
OMIT 4 9 19
OMIT 7 4 9
OMIT 0 8 25
OMIT 4 6 19
OMIT 9 1 7
OMIT 2 11 1
OMIT 5 7 22
OMIT 0 4 7
OMIT 4 10 17
OMIT 8 7 15
OMIT 6 5 23
OMIT 3 9 9
OMIT 8 6 11
OMIT 3 6 7
OMIT 4 3 3
OMIT 2 9 2
OMIT 0 4 11
OMIT 10 0 0
OMIT 2 0 4
OMIT 1 1 2
OMIT 2 1 4
OMIT 3 0 30
OMIT 2 0 6
OMIT 2 2 5
OMIT 0 2 0
OMIT 4 2 10
OMIT 2 1 6
OMIT 1 2 7
OMIT 0 2 1
OMIT 1 2 5
OMIT 0 4 13
OMIT 0 2 3
OMIT 0 4 0
OMIT 1 2 2
OMIT 2 2 4
OMIT 1 3 1
OMIT 0 2 5
WGHT 0.027197 0.045495
FVAR 0.459476
REM <olex2.extras>
REM <HklSrc "%.\\CN_Ph_OH.hkl">
REM </olex2.extras>

O1A   3     0.25398  0.29233  0.75051  11.00000  0.02569  0.01897  0.01994 =
 0.00313 -0.00562 -0.00464 
H1A   4     0.18841  0.33975  0.72799  11.00000  0.03867  0.03342  0.03697 =
 0.00247 -0.01525  0.00024 
C2A   1     0.33287  0.36928  0.78187  11.00000  0.01948  0.01748  0.01499 =
 0.00318 -0.00238 -0.00116 
C3A   1     0.43689  0.31339  0.81528  11.00000  0.02512  0.01751  0.01872 =
 0.00261 -0.00548  0.00165 
H3A   4     0.45193  0.21235  0.81421  11.00000  0.05001  0.02295  0.04715 =
 0.00323 -0.01954  0.00659 
C4A   1     0.52208  0.38793  0.84828  11.00000  0.02333  0.02083  0.01798 =
 0.00180 -0.00655  0.00303 
H4A   4     0.60320  0.34545  0.87366  11.00000  0.04541  0.03627  0.04524 =
 -0.00252 -0.02211  0.00774 
C5A   1     0.50275  0.51917  0.84830  11.00000  0.01992  0.02033  0.01605 =
 -0.00018 -0.00356  0.00062 
C6A   1     0.39915  0.57513  0.81478  11.00000  0.02212  0.01724  0.01964 =
 0.00060 -0.00495  0.00121 
H6A   4     0.38658  0.67634  0.81429  11.00000  0.04475  0.02473  0.04714 =
 0.00069 -0.01482  0.00397 
C7A   1     0.31440  0.50067  0.78165  11.00000  0.01962  0.01834  0.01763 =
 0.00277 -0.00479  0.00070 
H7A   4     0.23531  0.54335  0.75542  11.00000  0.03604  0.03138  0.03918 =
 0.00159 -0.01341  0.00503 
C8A   1     0.58527  0.59829  0.88313  11.00000  0.02338  0.02347  0.02007 =
 -0.00278 -0.00550  0.00092 
N9A   2     0.64795  0.66526  0.91097  11.00000  0.03028  0.02692  0.02764 =
 -0.00768 -0.01099  0.00058 

O1B   3     0.29161  0.64087  1.03351  11.00000  0.02520  0.02774  0.02264 =
 -0.00719 -0.00686  0.00226 
H1B   4     0.23847  0.70959  1.04966  11.00000  0.04105  0.03576  0.03721 =
 -0.01104 -0.00678  0.00540 
C2B   1     0.21667  0.59382  0.99198  11.00000  0.01781  0.01957  0.01598 =
 -0.00150 -0.00085  0.00033 
C3B   1     0.27493  0.48857  0.96597  11.00000  0.01907  0.02637  0.01942 =
 -0.00500 -0.00363  0.00580 
H3B   4     0.37707  0.44801  0.97998  11.00000  0.03586  0.04918  0.04342 =
 -0.01208 -0.01380  0.01805 
C4B   1     0.20216  0.43717  0.92292  11.00000  0.02090  0.02508  0.01785 =
 -0.00570 -0.00191  0.00497 
H4B   4     0.24757  0.35558  0.90333  11.00000  0.04160  0.04631  0.04778 =
 -0.02677 -0.01057  0.01913 
C5B   1     0.07086  0.49163  0.90539  11.00000  0.01867  0.02064  0.01514 =
 -0.00047 -0.00162 -0.00072 
C6B   1     0.01222  0.59625  0.93174  11.00000  0.01785  0.01961  0.02097 =
 -0.00024 -0.00321  0.00171 
H6B   4    -0.09113  0.63581  0.91873  11.00000  0.03350  0.03946  0.05191 =
 -0.00597 -0.01601  0.00913 
C7B   1     0.08447  0.64720  0.97494  11.00000  0.01882  0.01765  0.02050 =
 -0.00224 -0.00113  0.00146 
H7B   4     0.03848  0.72724  0.99579  11.00000  0.03543  0.03241  0.04418 =
 -0.01347 -0.00135  0.00651 
C8B   1    -0.00344  0.44333  0.85986  11.00000  0.02405  0.02519  0.01771 =
 -0.00104 -0.00472 -0.00132 
N9B   2    -0.06412  0.40741  0.82293  11.00000  0.03347  0.03383  0.02213 =
 -0.00475 -0.01138 -0.00194 
HKLF 4

END
Q2 1 0.133333 0.388889 0.9625 11 0.05 0.08
Q3 1 0.466667 0.333333 0.9 11 0.05 0.08
Q4 1 0.266667 0.833333 0.975 11 0.05 0.07
Q1 1 0.5 0.444444 0.85 11 0.05 0.08
Q5 1 -0.033333 0.277778 0.8125 11 0.05 0.07

  REM The information below was added by Olex2.
  REM
  REM R1 = 0.0149 for 2388 Fo > 4sig(Fo) and 0.0150 for all 2416 data
  REM 254 parameters refined using 0 restraints
  REM Highest difference peak 0.0802, deepest hole -0.0843
  REM Mean Shift 0.0000, Max Shift 0.0010.

  REM +++ Tabular Listing of Refinement Information +++
  REM R1_all = 0.0150
  REM R1_gt = 0.0149
  REM wR_ref = 0.0392
  REM GOOF = 1.0735
  REM Shift_max = 0.0010
  REM Shift_mean = 0.0000
  REM Reflections_all = 2416
  REM Reflections_gt = 2388
  REM Parameters = 254
  REM Hole = -0.0843
  REM Peak = 0.0802
  REM Flack = n/a

  
;
_olex2_submission_special_instructions  'No special instructions were received'
